# Supplementary material for: Robust dynamical invariants in sequential neural activity
Source: Sci Rep. 2019 Jun 21;9:9048. doi: 10.1038/s41598-019-44953-2 (PMC6588702; doi:10.1038/s41598-019-44953-2)
Supplement: Supplementary file 3 — Supplementary scripts [file 41598_2019_44953_MOESM3_ESM.zip]

Archive with 3 entries (2 files):
- scripts/
- scripts/script.m
- scripts/findperi.m
