# Supplementary material for: Robust dynamical invariants in sequential neural activity
Source: Sci Rep. 2019 Jun 21;9:9048. doi: 10.1038/s41598-019-44953-2 (PMC6588702; doi:10.1038/s41598-019-44953-2)
Supplement: Supplementary file 3 — Supplementary scripts [file 41598_2019_44953_MOESM3_ESM.zip › scripts/script.m]

%% Dynamical invariant characterization scripts
%%  If you use these scripts please cite:
%%  I. Elices, R. Levi, D. Arroyo, F. B. Rodriguez, and P. Varona. Robust dynamical invariants in sequential neural activity


%%%%%%%%%%%%%%%%%%%%%%%%%%%%%%%%%%%%%%%%
%%%%%%%%%%%%% Main script %%%%%%%%%%%%%%
%%%%%%%%%%%%%%%%%%%%%%%%%%%%%%%%%%%%%%%%

%%% The script requires to provide in two separate files the spike-times of
%%% the PD and LP neurons in a single column in ms.
%%% Burst windows should be adjusted according to the period of the recording in ms
%%%

clc
clear all
close all

flag=1;
proporcion=0;

%%flag 1
perc_a=0.4;
perc_b=0.2;

%%flag 0
x_R = 0.66;
y_R = 0.4;


%It is important to maintain the asignation of the LP and PD spike-times files

folder = '';
file = '16h44m42s-06-Feb-2018_short';
disp(file);
PD_file = strcat(folder,'Control_PD_', file, '.txt'); %%%%%% name PD spike-times file
LP_file  = strcat(folder,'Control_LP_', file, '.txt'); %%%%%% name LP spike-times file
csvwrite_text = strcat(folder, 'data_', file, '.txt');
fig_bar = strcat(folder, file, '_bar');
fig_invariant = strcat (folder, file);
disp(PD_file);


PDspk_tm=importdata(PD_file);          %%%%%% read PD spike detection file
auxmeanPD=PDspk_tm(:,1);

PD_FL=findperi(auxmeanPD, 100);    %%% burst window in ms 

LPspk_tm=importdata(LP_file);          %%%%%% read LP spike detection file
auxmeanLP=LPspk_tm(:,1);

LP_FL=findperi(auxmeanLP, 150);    %%% burst window in ms 
n=1;
for m=1:length(LP_FL)-1
    fLP=LP_FL(m,1);
    nLP=LP_FL(m+1,1);
    fPD_I=find(PD_FL(:,1)>fLP&PD_FL(:,1)<nLP);
    if length(fPD_I)==1
        brst(n)=fPD_I;
        firstPD(n)=PD_FL(fPD_I,1);
        lastPD(n)=PD_FL(fPD_I,2);
        burstPDd(n)=PD_FL(fPD_I,2)-PD_FL(fPD_I,1);
        firstLP(n)=LP_FL(m,1);
        lastLP(n)=LP_FL(m,2);
        burstLPd(n)=LP_FL(m,2)-LP_FL(m,1);
        fst2fst(n)=LP_FL(m+1,1)-fLP;
        latenc(n)=PD_FL(fPD_I,1)-LP_FL(m,2);
        LPPDfst2fst(n)=PD_FL(fPD_I,1)-LP_FL(m,1);
        PDLP(n)=LP_FL(m+1,1)-PD_FL(fPD_I,2);
        n=n+1;
    end
    if m==1
        firstPDtiempo=PD_FL(fPD_I,1);
    end
    if m==length(LP_FL)-1
        lastPDtiempo=PD_FL(fPD_I,2);
    end    
end

auxarray1=[(1:n-1)' firstLP' lastLP' firstPD' lastPD' burstLPd' burstPDd' fst2fst' latenc' LPPDfst2fst' PDLP'];
dlmwrite(csvwrite_text, auxarray1,'delimiter', ',', 'precision', 9);

%%%Parameters%%%
Periodo=mean(fst2fst);
stdPeriodo=std(fst2fst);
Plateau=mean(latenc);
stdPlateau=std(latenc);
LPPDfstinterval=mean(LPPDfst2fst);
stdLPPDfstinterval=std(LPPDfst2fst);
phase= mean(LPPDfst2fst./fst2fst);
stdphase=std(LPPDfst2fst./fst2fst);
tiempo=lastPDtiempo-firstPDtiempo;
velocidad=m/(tiempo/1000);
bdurationPD=mean(burstPDd);
stdbdurationPD=std(burstPDd);
bdurationLP=mean(burstLPd);
stdbdurationLP=std(burstLPd);
PDLPmean=mean(PDLP);
PDLPstd=std(PDLP);

%%% Coefficient of variation bar figure
figure
bar([100*stdbdurationLP/bdurationLP 100*stdbdurationPD/bdurationPD  100*stdPlateau/Plateau 100*stdLPPDfstinterval/LPPDfstinterval 100*PDLPstd/PDLPmean  100*stdPeriodo/Periodo; 0 0 0 0 0 0]);
saveas(gcf,fig_bar,'epsc');
table=[100*stdbdurationLP/bdurationLP 100*stdbdurationPD/bdurationPD  100*stdPlateau/Plateau 100*stdLPPDfstinterval/LPPDfstinterval 100*PDLPstd/PDLPmean 100*stdPeriodo/Periodo];

%%%Figure of invariant
figure
p(1)=scatter(fst2fst/1000,LPPDfst2fst/1000,100,brst,'.');
colorbar;
hold on
p(2)=plot(fst2fst/1000,latenc/1000,'r.');

lmc= LinearModel.fit(fst2fst/1000,LPPDfst2fst/1000,'linear');
yrc=lmc.Coefficients.Estimate(2)*fst2fst/1000+lmc.Coefficients.Estimate(1);
p(3)=plot(fst2fst/1000,yrc);

lm2= LinearModel.fit(fst2fst/1000,latenc/1000,'linear');
yr2=lm2.Coefficients.Estimate(2)*fst2fst/1000+lm2.Coefficients.Estimate(1);
p(4)=plot(fst2fst/1000,yr2);

legend(p,{'LPPDfst2fst','latenc',['y=',num2str(lmc.Coefficients.Estimate(2)),'x',num2str(lmc.Coefficients.Estimate(1))],['y=',num2str(lm2.Coefficients.Estimate(2)),'x',num2str(lm2.Coefficients.Estimate(1))]},'Location','northwest')

if proporcion==1
    lim_x = xlim;
    lim_y = ylim;
    if lim_x(1)<lim_y(1)
        min = lim_x(1);
    else
        min = lim_y(1);
    end 
    if lim_x(2)>lim_y(2)
        max = lim_x(2);
    else
        max = lim_y(2);
    end
    xlim([min max])
    ylim([min max])
end

if flag==1
    lim_x = xlim;
    lim_y = ylim; 
    
    x_R = sum(lim_x)/2;
    y_Ra = sum(lim_y)/2 + perc_a*(lim_y(2)-lim_y(1));
    y_Rb = sum(lim_y)/2 - perc_b*(lim_y(2)-lim_y(1));
end

text(x_R,y_Ra,['R^2=',num2str(lmc.Rsquared.Ordinary)])
text(x_R,y_Rb,['R^2=',num2str(lm2.Rsquared.Ordinary)])
xlabel('Period (s)');
ylabel('LPPD interval, Delay (s)');
saveas(gcf,fig_invariant,'epsc');
%%%
