# Supplementary material for: Robust dynamical invariants in sequential neural activity
Source: Sci Rep. 2019 Jun 21;9:9048. doi: 10.1038/s41598-019-44953-2 (PMC6588702; doi:10.1038/s41598-019-44953-2)
Supplement: Supplementary file 3 — Supplementary scripts [file 41598_2019_44953_MOESM3_ESM.zip › scripts/findperi.m]

function FL=findperi(spiketime, interval)
% FINDPERI detects bursts in spike time data.
% Detects a burst when an interval occurs.

firstspike = -1;
lastspike = spiketime(1);
S=size(spiketime,1); % get number of rows
i=0;
max=1; % there must be max +1 spikes in a burst for it to be recognized as a burst
tag=0;

%FL=0 %CAMBIOOOOOO
for n = 1:S-max
   if (spiketime(n)-lastspike) >= interval
      tag=1; 
      for j=1:max
         if spiketime(n+j) - spiketime(n+j-1) >= interval
            tag=0;
         end
      end
      if tag == 1
         if (firstspike ~= -1)
            i=i+1;
            FL(i,1) = firstspike;
            FL(i,2) = lastspike;
         end
         firstspike = spiketime(n);
      end
   end 
   if tag ==1 || firstspike == -1
      lastspike = spiketime(n);
   end
end   
