# Supplementary material for: Robust dynamical invariants in sequential neural activity
Source: Sci Rep. 2019 Jun 21;9:9048. doi: 10.1038/s41598-019-44953-2 (PMC6588702; doi:10.1038/s41598-019-44953-2)
Supplement: Supplementary file 4 — Dataset [file 41598_2019_44953_MOESM4_ESM.zip]

Archive with 51 entries (47 files):
- data/
- data/PTX/
- data/PTX/Control_exp_11.txt
- data/PTX/PTX_exp_18.txt
- data/PTX/PTX_exp_17.txt
- data/PTX/PTX_exp_16.txt
- data/PTX/PTX_exp_15.txt
- data/PTX/PTX_exp_14.txt
- data/PTX/PTX_exp_13.txt
- data/PTX/PTX_Ethanol_exp_10.txt
- data/PTX/PTX_exp_10.txt
- data/PTX/Control_exp_10.txt
- data/PTX/PTX_Ethanol_exp_12.txt
- data/PTX/PTX_exp_12.txt
- data/PTX/Control_exp_12.txt
- data/PTX/PTX_Ethanol_exp_11.txt
- data/PTX/PTX_exp_11.txt
- data/ethanol16/
- data/ethanol16/Ethanol_exp11.txt
- data/ethanol16/Ethanol_exp16.txt
- data/ethanol16/Ethanol_exp12.txt
- data/ethanol16/Ethanol_exp14.txt
- data/ethanol16/Ethanol_exp15.txt
- data/ethanol16/Ethanol_exp13.txt
- data/ethanol16/Ethanol_exp10.txt
- data/ethanol16/Ethanol_exp9.txt
- data/ethanol16/Ethanol_exp8.txt
- data/ethanol16/Ethanol_exp7.txt
- data/ethanol16/Ethanol_exp6.txt
- data/ethanol16/Ethanol_exp5.txt
- data/ethanol16/Ethanol_exp4.txt
- data/ethanol16/Ethanol_exp3.txt
- data/ethanol16/Ethanol_exp2.txt
- data/ethanol16/Ethanol_exp1.txt
- data/control16/
- data/control16/Control_exp14.txt
- data/control16/Control_exp16.txt
- data/control16/Control_exp15.txt
- data/control16/Control_exp13.txt
- data/control16/Control_exp12.txt
- data/control16/Control_exp11.txt
- data/control16/Control_exp10.txt
- data/control16/Control_exp9.txt
- data/control16/Control_exp8.txt
- data/control16/Control_exp7.txt
- data/control16/Control_exp6.txt
- data/control16/Control_exp5.txt
- data/control16/Control_exp4.txt
- data/control16/Control_exp3.txt
- data/control16/Control_exp2.txt
- data/control16/Control_exp1.txt
