# Supplementary material for: Robust dynamical invariants in sequential neural activity
Source: Sci Rep. 2019 Jun 21;9:9048. doi: 10.1038/s41598-019-44953-2 (PMC6588702; doi:10.1038/s41598-019-44953-2)
Supplement: Supplementary file 4 — Dataset [file 41598_2019_44953_MOESM4_ESM.zip › data/PTX/Control_exp_11.txt]

%If you use these data please cite:
%%  I. Elices, R. Levi, D. Arroyo, F. B. Rodriguez, and P. Varona. Robust dynamical invariants in sequential neural activity
% (1:n-1)' firstLP' lastLP' firstPD' lastPD' burstLPd' burstPDd' Period' latenc' LPPDfst2fst' PDLP'
1,835.800012,974.100015,1279.50002,1419.10002,138.300003,139.600002,650.50001,305.400004,443.700007,67.200001
2,1486.30002,1689.50003,1890.50003,2000.80003,203.200003,110.300002,583.800009,201.000003,404.200006,69.300001
3,2070.10003,2200.40003,2465.20004,2573.80004,130.300002,108.600001,584.000009,264.800004,395.100006,80.300002
4,2654.10004,2853.20004,3182.40005,3297.70005,199.100003,115.300002,741.300011,329.200004,528.300007,97.700002
5,3395.40005,3525.80005,3762.70006,3877.70006,130.400002,115.000002,571.500008,236.900003,367.300005,89.200001
6,3966.90006,4096.80006,4663.60007,4771.30007,129.900002,107.700002,902.500014,566.800008,696.70001,98.100002
7,4869.40007,5012.90007,5382.20008,5499.40008,143.500002,117.200002,716.00001,369.300005,512.800007,86.000001
8,6052.00009,6112.30009,6209.40009,6316.10009,60.300001,106.700001,349.100005,97.100002,157.400003,85.000001
9,6401.10009,6542.3001,6818.1001,6934.1001,141.200002,116.000001,612.80001,275.800005,417.000007,79.800002
10,7013.9001,7215.50011,7451.50011,7563.40011,201.600003,111.900002,627.700009,236.000003,437.600006,78.200001
11,7641.60011,7783.50012,8036.10012,8188.10012,141.900002,152.000002,593.700009,252.600004,394.500006,47.200001
12,8235.30012,8390.90013,8645.20013,8759.70013,155.600002,114.500002,601.500009,254.300004,409.900006,77.100001
13,8836.80013,8960.40013,9476.70014,9590.30014,123.600002,113.600002,852.500012,516.300007,639.900009,99.000001
14,9689.30014,9822.40015,10049.7002,10169.4002,133.100002,119.700002,567.700009,227.300004,360.400006,87.600001
15,11012.0002,11090.8002,11088.9002,11205.6002,78.800001,116.700002,299.600005,-1.9,76.900001,106.000002
16,11311.6002,11467.8002,11978.1002,12087.0002,156.200002,108.900002,869.600013,510.300007,666.500009,94.200002
17,12181.2002,12331.5002,12615.0002,12729.7002,150.300002,114.700002,632.200009,283.500004,433.800006,83.700001
18,12813.4002,12969.7002,13287.0002,13411.9002,156.300002,124.900002,678.50001,317.300005,473.600007,80.000001
19,13491.9002,13632.2002,13926.5002,14038.6002,140.300002,112.100001,620.600009,294.300005,434.600007,73.900001
20,14112.5002,14246.9002,14543.3002,14651.4002,134.400002,108.100001,610.400009,296.400005,430.800007,71.500001
21,14722.9002,14869.9002,15136.6002,15243.6002,147.000003,107.000001,590.900009,266.700004,413.700007,70.200001
22,15313.8002,15443.5002,15701.7002,15814.8002,129.700002,113.100002,572.900009,258.200004,387.900006,71.900001
23,15886.7002,16055.7002,16423.5002,16536.9002,169.000002,113.400001,742.600011,367.800006,536.800008,92.400002
24,16629.3002,16750.6002,17048.7003,17167.5003,121.300002,118.800002,627.800009,298.100004,419.400006,89.600001
25,17895.7003,17969.9003,18044.3003,18151.5003,74.200001,107.200001,358.400005,74.400001,148.600002,102.600002
26,18254.1003,18435.5003,18618.4003,18690.9003,181.400003,72.500002,519.700008,182.900002,364.300005,82.900001
27,18773.8003,18907.8003,19258.8003,19403.7003,134.000002,144.900002,699.90001,351.000005,485.000007,70.000001
28,19473.7003,19589.2003,19933.5003,20045.2003,115.500002,111.700002,648.20001,344.300005,459.800007,76.700001
29,20121.9003,20260.4003,20565.3003,20663.2003,138.500002,97.900002,582.000009,304.900004,443.400006,40.700001
30,20703.9003,20853.1003,21164.0003,21271.3003,149.200002,107.300002,635.200009,310.900004,460.100006,67.800001
31,21339.1003,21486.1003,21761.3003,21869.5003,147.000002,108.200002,597.300009,275.200004,422.200006,66.900001
32,21936.4003,22071.6003,22415.3003,22523.5003,135.200002,108.200002,670.90001,343.700005,478.900007,83.800001
33,22607.3003,22696.0003,23205.2003,23318.0003,88.700001,112.800001,812.200012,509.200008,597.900009,101.500002
34,23419.5003,23554.7004,23827.4004,23937.5004,135.200002,110.100002,614.300009,272.700004,407.900006,96.300001
35,24033.8004,24155.9004,24664.8004,24777.6004,122.100002,112.800001,850.400013,508.900008,631.00001,106.600002
36,24884.2004,25026.7004,25208.8004,25324.2004,142.500002,115.400001,527.600008,182.100003,324.600005,87.600002
37,25411.8004,25509.9004,26179.1004,26282.6004,98.100001,103.500002,962.000014,669.20001,767.300011,91.200001
38,26373.8004,26506.3004,26852.7004,26979.7004,132.500002,127.000002,681.50001,346.400005,478.900007,75.600001
39,27055.3004,27252.4004,27471.3004,27579.0004,197.100003,107.700002,603.900009,218.900003,416.000006,80.200001
40,27659.2004,27786.8004,28068.6004,28177.0004,127.600002,108.400002,591.500009,281.800004,409.400006,73.700001
41,28250.7004,28387.2004,28652.2004,28688.5004,136.500002,36.3,412.800006,265.000004,401.500006,-25
42,28663.5004,28950.5004,29154.1004,29264.7004,287.000004,110.600002,678.70001,203.600003,490.600007,77.500001
43,29342.2004,29501.4004,29977.5004,30087.4004,159.200003,109.900001,842.600013,476.100007,635.30001,97.400002
44,30184.8004,30365.9005,30620.2005,30686.6005,181.100002,66.400001,592.400009,254.300004,435.400006,90.600002
45,30777.2005,30897.7005,31411.6005,31582.3005,120.500001,170.700003,859.800012,513.900008,634.400009,54.7
46,31637.0005,31749.7005,32035.1005,32143.6005,112.700002,108.500002,585.100009,285.400004,398.100006,78.500001
47,32222.1005,32338.5005,32694.6005,32805.8005,116.400002,111.200002,665.40001,356.100005,472.500007,81.700001
48,32887.5005,33033.4005,33323.4005,33435.6005,145.900002,112.200001,619.500009,290.000005,435.900007,71.400001
49,33507.0005,33646.3005,33967.6005,34073.8005,139.300002,106.200002,639.30001,321.300005,460.600007,72.500001
50,34767.3005,34914.6005,35209.5005,35318.3005,147.300002,108.800001,618.300009,294.900005,442.200007,67.300001
51,35385.6005,35538.7005,35791.7005,35904.9005,153.100003,113.200002,599.900009,253.000003,406.100006,80.600001
52,35985.5005,36116.2005,36639.3005,36681.5005,130.700002,42.200001,791.300012,523.100008,653.80001,95.300001
53,36776.8005,36947.9006,37191.9006,37307.8006,171.100003,115.900002,615.200009,244.000003,415.100006,84.200001
54,38035.4006,38114.5006,38092.9006,38206.5006,79.100001,113.600001,270.300004,-21.6,57.500001,99.200002
55,38305.7006,38480.9006,38723.6006,38838.8006,175.200002,115.200002,633.400009,242.700004,417.900006,100.300001
56,38939.1006,39104.5006,39437.1006,39584.8006,165.400003,147.700002,708.200011,332.600005,498.000008,62.500001
57,39647.3006,39789.5006,40114.4006,40223.7006,142.200002,109.300001,652.00001,324.900005,467.100007,75.600002
58,40299.3006,40434.7006,40664.8006,40769.1006,135.400002,104.300002,543.200008,230.100003,365.500005,73.400001
59,40842.5006,40971.9006,41259.9006,41366.9006,129.400002,107.000001,594.300008,288.000004,417.400006,69.900001
60,41436.8006,41592.5006,41832.1006,41943.9006,155.700003,111.800002,577.400009,239.600003,395.300006,70.300001
61,42014.2006,42212.2006,42423.8006,42532.9006,198.000003,109.100002,595.100009,211.600003,409.600006,76.400001
62,42609.3006,42655.7006,42664.8006,42772.0006,46.400001,107.200001,254.000004,9.1,55.500001,91.300002
63,42863.3006,42982.6006,43238.3006,43353.6006,119.300001,115.300002,581.400008,255.700004,375.000005,91.100001
64,43444.7006,43571.4006,44127.7007,44235.1007,126.700002,107.400001,888.900014,556.300009,683.000011,98.500002
65,44333.6007,44515.1007,44864.5007,44990.6007,181.500002,126.100001,752.200011,349.400006,530.900008,95.200002
66,45085.8007,45233.5007,45614.5007,45755.2007,147.700002,140.700002,738.700011,381.000006,528.700008,69.300001
67,45824.5007,45978.8007,46281.9007,46388.3007,154.300002,106.400001,642.300009,303.100005,457.400007,78.500001
68,46466.8007,46619.1007,46807.7007,46917.9007,152.300003,110.200002,529.500008,188.600002,340.900005,78.400001
69,46996.3007,47140.2007,47407.6007,47517.5007,143.900002,109.900002,597.600009,267.400004,411.300006,76.400001
70,47593.9007,47726.3007,47983.0007,48094.5007,132.400002,111.500002,568.400009,256.700004,389.100006,67.800001
71,48162.3007,48291.0007,48551.8007,48662.7007,128.700002,110.900002,502.500007,260.800003,389.500005,2.1
72,48664.8007,48838.7007,49064.7007,49175.1007,173.900003,110.400002,574.900009,226.000003,399.900006,64.600001
73,49239.7007,49371.9007,49706.7007,49816.8007,132.200002,110.100001,662.60001,334.800005,467.000007,85.500002
74,49902.3007,50049.9007,50635.9008,50691.9008,147.600002,56,889.600013,586.000009,733.600011,100.000002
75,50791.9008,50967.1008,51215.6008,51324.7008,175.200002,109.100002,620.200009,248.500004,423.700006,87.400001
76,52074.6008,52142.6008,52242.8008,52351.9008,68.000001,109.100002,368.400005,100.200001,168.200002,91.100001
77,52443.0008,52606.5008,52664.8008,52848.7008,163.500003,183.900003,495.200008,58.300001,221.800004,89.500001
78,52938.2008,53052.6008,53668.5008,53776.6008,114.400002,108.100001,946.000014,615.900009,730.300011,107.600002
79,53884.2008,54046.3008,54319.7008,54427.7008,162.100002,108.000002,636.000009,273.400004,435.500006,92.500001
80,54520.2008,54639.0008,55032.7008,55141.9008,118.800002,109.200002,713.000011,393.700006,512.500008,91.300001
81,55233.2008,55447.1008,55833.2008,55938.9008,213.900003,105.700002,786.400012,386.100006,600.000009,80.700001
82,56019.6008,56219.4008,56458.6008,56592.3008,199.800003,133.700002,635.500009,239.200003,439.000006,62.800001
83,56655.1008,56714.9008,57008.3008,57117.1009,59.800001,108.800002,531.700008,293.400004,353.200005,69.700001
84,57186.8009,57322.7009,57605.8009,57714.5009,135.900002,108.700002,596.800009,283.100004,419.000006,69.100001
85,57783.6009,57914.4009,58200.2009,58311.3009,130.800002,111.100002,594.700009,285.800004,416.600006,67.000001
86,58378.3009,58508.1009,58664.8009,58822.0009,129.800002,157.200003,528.900008,156.700002,286.500004,85.200001
87,59583.1009,59655.0009,59657.1009,59771.7009,71.900001,114.600002,290.400004,2.1,74.000001,101.800001
88,59873.5009,59998.0009,60228.0009,60338.5009,124.500002,110.500002,557.700008,230.000003,354.500005,92.700001
89,60431.2009,60551.2009,60969.2009,61082.2009,120.000002,113.000001,752.800012,418.000007,538.000009,101.800002
90,61184.0009,61336.8009,61790.6009,61899.4009,152.800002,108.800001,799.900012,453.800007,606.600009,84.500002
91,61983.9009,62197.6009,62448.2009,62560.1009,213.700003,111.900001,660.900009,250.600004,464.300007,84.700001
92,62644.8009,62719.7009,63085.2009,63209.3009,74.900002,124.100002,646.00001,365.500005,440.400007,81.500001
93,63290.8009,63423.4009,63704.7009,63814.101,132.600002,109.400002,596.200009,281.300004,413.900006,72.900001
94,63887.001,64022.801,64307.501,64418.801,135.800002,111.300002,609.100009,284.700004,420.500006,77.300001
95,64496.101,64619.101,64835.701,64946.501,123.000002,110.800002,526.000008,216.600003,339.600005,75.600001
96,65022.101,65146.301,65722.601,65830.401,124.200002,107.800002,906.100013,576.300008,700.50001,97.800001
97,65928.201,66043.501,66289.701,66403.601,115.300002,113.900001,564.900009,246.200004,361.500006,89.500002
98,66493.101,66605.101,67101.601,67228.801,112.000001,127.200002,841.000012,496.500008,608.500009,105.300001
99,67334.101,67480.101,67889.801,68012.801,146.000003,123.000001,771.800012,409.700006,555.700009,93.100002
100,68105.901,68250.901,68616.701,68719.101,145.000002,102.400002,667.20001,365.800005,510.800007,54.000001
101,68773.101,68893.201,69243.401,69355.301,120.100002,111.900001,656.50001,350.200005,470.300007,74.300002
102,69429.601,69584.501,69844.601,69960.701,154.900002,116.100001,616.600009,260.100004,415.000006,85.500002
103,70046.201,70183.101,70451.301,70561.3011,136.900002,110.000001,587.800009,268.200004,405.100006,72.700002
104,70634.0011,70729.3011,71031.5011,71138.1011,95.300001,106.600002,576.400008,302.200004,397.500005,72.300001
105,71210.4011,71342.8011,71622.8011,71730.6011,132.400002,107.800002,591.200009,280.000004,412.400006,71.000001
106,71801.6011,71937.1011,72180.2011,72293.2011,135.500002,113.000001,556.300008,243.100004,378.600006,64.700001
107,72663.7011,72878.4011,73381.4011,73490.1011,214.700003,108.700002,930.600014,503.000007,717.70001,104.200002
108,73594.3011,73715.9011,73971.2011,74086.9011,121.600001,115.700002,584.700008,255.300004,376.900005,92.100001
109,74179.0011,74299.8011,74761.6011,74868.6011,120.800002,107.000002,784.600012,461.800007,582.600009,95.000001
110,74963.6011,75112.0011,75766.7011,75870.3011,148.400002,103.600002,991.300015,654.70001,803.100012,84.600001
111,75954.9011,76091.8011,76416.7011,76529.0011,136.900002,112.300001,649.700009,324.900005,461.800007,75.600001
112,76604.6011,76683.9011,76978.7011,77086.1011,79.300002,107.400002,563.000009,294.800004,374.100006,81.500001
113,77167.6012,77315.8012,77627.1012,77733.1012,148.200002,106.000001,642.500009,311.300005,459.500007,77.000001
114,77810.1012,77949.2012,78232.7012,78339.6012,139.100003,106.900001,597.300009,283.500004,422.600007,67.800001
115,78407.4012,78600.0012,78664.8012,78855.0012,192.600003,190.200003,514.900008,64.800001,257.400004,67.300001
116,78922.3012,79070.5012,79302.4012,79412.7012,148.200002,110.300001,562.200008,231.900004,380.100006,71.800001
117,79484.5012,79666.1012,79881.6012,79993.8012,181.600003,112.200002,586.200009,215.500003,397.100006,76.900001
118,80070.7012,80200.1012,80691.3012,80802.7012,129.400002,111.400002,818.400012,491.200007,620.600009,86.400001
119,80889.1012,81044.5012,81428.4012,81541.9012,155.400003,113.500002,747.700011,383.900005,539.300008,94.900001
120,81636.8012,81788.0012,82008.5012,82122.5012,151.200003,114.000002,568.300009,220.500003,371.700006,82.600001
121,82205.1012,82363.0012,82709.7012,82857.0012,157.900002,147.300003,702.70001,346.700005,504.600007,50.8
122,82907.8012,83070.6012,83423.7012,83533.4012,162.800003,109.700002,699.600011,353.100005,515.900008,74.000001
123,83607.4012,83753.9012,84051.0013,84163.9013,146.500002,112.900002,627.200009,297.100004,443.600006,70.700001
124,84234.6013,84367.6013,84650.7013,84714.6013,133.000002,63.900001,551.400008,283.100004,416.100006,71.400001
125,84786.0013,84928.8013,85195.9013,85305.7013,142.800003,109.800001,587.700009,267.100004,409.900007,68.000001
126,85373.7013,85488.0013,85773.2013,85890.1013,114.300002,116.900002,590.100009,285.200004,399.500006,73.700001
127,85963.8013,86088.3013,86360.2013,86469.3013,124.500002,109.100001,574.200009,271.900004,396.400006,68.700002
128,86538.0013,86648.5013,86906.1013,87017.4013,110.500001,111.300002,565.000008,257.600004,368.100005,85.600001
129,87103.0013,87257.8013,87483.0013,87597.2013,154.800002,114.200001,583.500009,225.200004,380.000006,89.300002
130,87686.5013,87803.1013,88295.2013,88416.7013,116.600001,121.500002,831.700012,492.100008,608.700009,101.500001
131,88518.2013,88628.2013,88813.2013,88926.7013,110.000002,113.500002,490.800007,185.000002,295.000004,82.300001
132,89009.0013,89121.0013,89621.6013,89746.5013,112.000002,124.900002,828.500013,500.600007,612.600009,91.000002
133,89837.5013,89977.7013,90315.1013,90453.0013,140.200002,137.900002,677.70001,337.400005,477.600007,62.200001
134,90515.2013,90637.9014,90902.1014,91027.2014,122.700002,125.100001,587.000009,264.200004,386.900006,75.000002
135,91102.2014,91249.0014,91551.0014,91660.1014,146.800002,109.100002,623.700009,302.000004,448.800006,65.800001
136,91725.9014,91924.6014,92155.7014,92260.6014,198.700003,104.900002,608.000009,231.100003,429.800006,73.300001
137,92333.9014,92465.7014,92689.8014,92799.7014,131.800002,109.900002,530.200008,224.100003,355.900005,64.400001
138,92864.1014,93017.9014,93279.7014,93390.8014,153.800002,111.100002,603.400009,261.800004,415.600006,76.700001
139,93467.5014,93594.6014,94111.6014,94221.3014,127.100002,109.700002,842.300012,517.000007,644.100009,88.500001
140,94309.8014,94467.6014,94664.8014,94754.1014,157.800003,89.300001,530.700008,197.200003,355.000006,86.400001
141,94840.5014,95008.2014,95464.5014,95573.3014,167.700003,108.800001,824.900013,456.300007,624.00001,92.100002
142,95665.4014,95825.3014,96188.4014,96302.4014,159.900002,114.000002,722.30001,363.100005,523.000007,85.300001
143,96387.7014,96513.7014,96821.8014,96931.6014,126.000002,109.800001,625.20001,308.100005,434.100007,81.300002
144,97012.9014,97175.3014,97482.5015,97591.9015,162.400002,109.400001,653.400009,307.200005,469.600007,74.400001
145,97666.3015,97819.6015,98102.8015,98213.1015,153.300003,110.300001,617.30001,283.200004,436.500007,70.500002
146,98283.6015,98417.2015,98664.8015,98733.0015,133.600002,68.200001,526.000007,247.600003,381.200005,76.600001
147,98809.6015,98943.9015,99230.6015,99341.4015,134.300002,110.800001,597.800009,286.700005,421.000007,66.000001
148,99407.4015,99542.5015,99823.8015,99933.0015,135.100002,109.200002,595.200009,281.300004,416.400006,69.600001
149,100002.601,100177.801,100380.501,100489.701,175.200003,109.200001,558.600008,202.700003,377.900006,71.500001
150,100561.201,100700.802,101008.002,101122.302,139.600003,114.300002,643.60001,307.200004,446.800007,82.500001
151,101204.802,101350.902,101649.702,101764.302,146.100002,114.600001,640.90001,298.800005,444.900007,81.400002
152,101845.702,102022.602,102485.102,102664.602,176.900002,179.500003,822.000012,462.500007,639.400009,3.1
153,102667.702,102717.002,102946.302,103057.002,49.300001,110.700002,470.500007,229.300003,278.600004,81.200001
154,103138.202,103287.202,103739.302,103845.402,149.000002,106.100001,796.900012,452.100007,601.100009,89.700002
155,103935.102,104101.402,104400.702,104510.502,166.300002,109.800001,647.600009,299.300005,465.600007,72.200001
156,104582.702,104654.802,104965.002,105074.102,72.100001,109.100002,565.800009,310.200005,382.300006,74.400001
157,105148.502,105283.402,105558.202,105666.802,134.900002,108.600002,589.400009,274.800004,409.700006,71.100001
158,105737.902,105878.702,106190.502,106299.102,140.800002,108.600002,627.600009,311.800004,452.600006,66.400001
159,106365.502,106511.402,106692.802,106802.202,145.900002,109.400001,504.600007,181.400003,327.300005,67.900001
160,107364.602,107431.802,107412.902,107538.202,67.200001,125.300001,262.800004,-18.9,48.300001,89.200002
161,107627.402,107731.502,108004.702,108119.702,104.100001,115.000002,573.700008,273.200004,377.300005,81.400001
162,108201.102,108308.002,108866.302,108976.602,106.900002,110.300002,859.800013,558.300008,665.20001,84.300001
163,109060.902,109213.902,109448.602,109562.202,153.000002,113.600002,588.000009,234.700004,387.700006,86.700001
164,109648.902,109797.902,110185.702,110298.902,149.000002,113.200002,729.600011,387.800006,536.800008,79.600001
165,110378.502,110535.302,110867.002,110975.002,156.800002,108.000002,674.40001,331.700005,488.500007,77.900001
166,111052.902,111210.102,111491.802,111644.302,157.200002,152.500003,641.600009,281.700004,438.900006,50.2
167,111694.502,111840.702,112107.502,112220.302,146.200003,112.800001,601.600009,266.800004,413.000007,75.800001
168,112296.102,112446.702,112664.802,112773.302,150.600003,108.500001,542.200008,218.100003,368.700006,65.000001
169,112838.302,112977.702,113230.402,113343.402,139.400002,113.000002,571.500009,252.700004,392.100006,66.400001
170,113409.802,113533.802,113837.902,113977.702,124.000002,139.800002,620.200009,304.100004,428.100006,52.300001
171,114030.002,114162.502,114529.102,114662.202,132.500002,133.100002,634.80001,366.600006,499.100008,2.6
172,114664.802,114797.102,115094.602,115211.402,132.300002,116.800002,632.000009,297.500004,429.800006,85.400001
173,115296.802,115424.802,115960.202,116071.902,128.000002,111.700002,871.800013,535.400008,663.40001,96.700001
174,116168.602,116380.902,116572.602,116662.102,212.300003,89.500001,542.800008,191.700003,404.000006,49.300001
175,116711.402,116826.902,117355.202,117465.302,115.500002,110.100001,840.100013,528.300008,643.80001,86.200002
176,117551.502,117681.002,118026.002,118136.402,129.500002,110.400001,655.200009,345.000005,474.500007,70.300001
177,118206.702,118340.902,118622.802,118670.702,134.200002,47.9,456.600007,281.900005,416.100007,-7.4
178,118663.302,118883.302,119183.302,119292.702,220.000003,109.400002,698.700011,300.000005,520.000008,69.300001
179,119362.002,119492.902,119787.402,119903.902,130.900002,116.500002,609.200009,294.500004,425.400006,67.300001
180,119971.202,120149.402,120350.302,120460.302,178.200002,110.000002,556.800008,200.900003,379.100005,67.700001
181,120528.002,120647.402,120882.202,120994.802,119.400002,112.600002,541.000008,234.800003,354.200005,74.200001
182,121069.002,121219.202,121623.002,121739.502,150.200002,116.500002,763.700011,403.800006,554.000008,93.200001
183,121832.702,121951.702,122206.502,122328.702,119.000002,122.200002,578.800009,254.800004,373.800006,82.800001
184,122411.502,122539.302,123038.602,123150.902,127.800002,112.300002,821.500012,499.300007,627.100009,82.100001
185,123911.302,123987.502,123966.702,124079.702,76.200002,113.000002,268.700004,-20.800001,55.400001,100.300001
186,124180.002,124299.002,124583.802,124654.602,119.000002,70.800001,484.800008,284.800004,403.800006,10.200001
187,124664.802,124822.402,125258.102,125365.202,157.600002,107.100002,777.500011,435.700006,593.300008,77.100001
188,125442.302,125599.102,125971.502,126081.002,156.800003,109.500002,710.400011,372.400005,529.200008,71.700001
189,126152.702,126292.102,126572.102,126663.302,139.400002,91.200001,556.700008,280.000004,419.400006,46.100001
190,126709.402,126847.202,127115.902,127227.202,137.800002,111.300002,591.100009,268.700004,406.500006,73.300001
191,127300.502,127484.502,127729.902,127840.602,184.000003,110.700002,614.500009,245.400003,429.400006,74.400001
192,127915.002,128052.702,128318.502,128431.002,137.700002,112.500002,583.700009,265.800004,403.500006,67.700001
193,128498.702,128634.602,128842.602,128953.102,135.900002,110.500002,522.800008,208.000003,343.900005,68.400001
194,129021.502,129156.802,129556.802,129666.802,135.300002,110.000001,730.80001,400.000006,535.300008,85.500001
195,129752.302,129901.902,130150.002,130262.802,149.600003,112.800002,593.500009,248.100003,397.700006,83.000001
196,130345.802,130460.102,130925.402,131030.702,114.300002,105.300002,782.800012,465.300007,579.600009,97.900001
197,131128.602,131297.002,131536.502,131649.102,168.400002,112.600002,605.000009,239.500004,407.900006,84.500001
198,131733.602,131897.602,132296.102,132406.602,164.000002,110.500002,761.600011,398.500006,562.500008,88.600001
199,132495.202,132629.202,132902.502,133020.802,134.000002,118.300002,603.700009,273.300004,407.300006,78.100001
200,133098.902,133245.902,133562.002,133670.202,147.000003,108.200002,644.60001,316.100004,463.100007,73.300001
201,133743.502,133873.502,134245.302,134347.802,130.000002,102.500002,672.70001,371.800005,501.800007,68.400001
202,134416.202,134552.202,134761.402,134871.902,136.000002,110.500002,523.300008,209.200003,345.200005,67.600001
203,134939.502,135157.402,135342.602,135453.002,217.900003,110.400001,583.000008,185.200003,403.100006,69.500001
204,135522.502,135645.702,135890.102,135999.502,123.200002,109.400002,541.200009,244.400004,367.600006,64.200001
205,136063.702,136247.802,136474.902,136582.202,184.100002,107.300001,605.000009,227.100004,411.200006,86.500002
206,136668.702,136755.302,137144.102,137257.802,86.600001,113.700001,687.20001,388.800006,475.400007,98.100002
207,137355.902,137542.402,137782.802,137893.602,186.500003,110.800002,626.800009,240.400003,426.900006,89.100001
208,137982.702,138103.802,138568.002,138677.802,121.100002,109.800001,588.700009,464.200007,585.300009,-106.400001
209,138571.402,138882.602,139360.302,139468.402,311.200005,108.100001,986.600015,477.700007,788.900012,89.600002
210,139558.002,139706.502,140089.302,140198.702,148.500002,109.400002,723.40001,382.800005,531.300007,82.700001
211,140281.402,140493.802,140710.702,140862.702,212.400004,152.000002,625.00001,216.900003,429.300007,43.700001
212,140906.402,141055.302,141340.402,141449.902,148.900002,109.500002,612.400009,285.100004,434.000006,68.900001
213,141518.802,141664.002,141949.002,142060.302,145.200002,111.300002,609.400009,285.000004,430.200006,67.900001
214,142128.202,142254.202,142535.502,142662.302,126.000002,126.800002,536.600008,281.300004,407.300006,2.5
215,142664.802,142816.202,143113.102,143219.002,151.400002,105.900001,626.700009,296.900005,448.300007,72.500001
216,143291.502,143422.602,143724.302,143841.202,131.100002,116.900001,624.40001,301.700005,432.800007,74.700002
217,143915.902,144062.202,144471.802,144581.402,146.300002,109.600001,766.200011,409.600006,555.900008,100.700002
218,144682.102,144729.002,144987.902,145097.602,46.900001,109.700002,510.000008,258.900003,305.800004,94.500002
219,145192.102,145301.502,145869.302,145978.002,109.400001,108.700001,882.700013,567.800009,677.20001,96.800002
220,146074.802,146292.802,146651.402,146733.702,218.000003,82.300002,752.100011,358.600005,576.600008,93.200001
221,146826.902,147027.002,147349.402,147457.902,200.100003,108.500001,718.500011,322.400005,522.500008,87.500002
222,147545.402,147671.702,148011.702,148121.202,126.300001,109.500001,652.700009,340.000006,466.300007,76.900001
223,148198.102,148346.302,148590.802,148664.602,148.200003,73.800001,530.100008,244.500003,392.700006,63.600001
224,148728.202,148856.202,149165.802,149269.302,128.000002,103.500001,617.900009,309.600005,437.600007,76.800001
225,149346.102,149487.202,149733.402,149840.402,141.100003,107.000002,568.400009,246.200003,387.300006,74.100001
226,149914.502,150046.102,150323.402,150426.902,131.600002,103.500002,582.900009,277.300004,408.900006,70.500001
227,150497.402,150627.802,150855.802,150973.202,130.400002,117.400002,558.800008,228.000003,358.400005,83.000001
228,151056.202,151198.302,151657.102,151769.302,142.100002,112.200002,806.400012,458.800007,600.900009,93.300001
229,151862.602,152026.602,152271.702,152383.302,164.000002,111.600002,609.700009,245.100004,409.100006,89.000001
230,152472.302,152590.402,153070.902,153231.702,118.100002,160.800002,835.700012,480.500007,598.600009,76.300001
231,153308.002,153458.202,153813.802,153920.202,150.200003,106.400002,708.000011,355.600005,505.800008,95.800001
232,154016.002,154188.902,154471.302,154663.602,172.900003,192.300003,673.00001,282.400004,455.300007,25.4
233,154689.002,154725.002,155120.402,155226.702,36.000001,106.300002,614.300009,395.400005,431.400006,76.600001
234,155303.302,155454.502,155739.002,155850.202,151.200002,111.200001,626.70001,284.500005,435.700007,79.800002
235,155930.002,156089.502,156364.502,156474.402,159.500002,109.900002,619.300009,275.000004,434.500006,74.900001
236,156549.302,156695.402,156967.702,157071.102,146.100002,103.400002,593.700009,272.300004,418.400006,71.900001
237,157143.002,157268.002,157565.902,157671.902,125.000001,106.000001,603.500009,297.900005,422.900006,74.600002
238,157746.502,157883.202,158192.802,158300.002,136.700002,107.200002,625.700009,309.600004,446.300006,72.200001
239,158372.202,158499.002,158723.702,158834.502,126.800002,110.800002,546.000008,224.700003,351.500005,83.700001
240,158918.202,159032.102,159335.102,159450.702,113.900002,115.600002,615.400009,303.000004,416.900006,82.900001
241,160253.502,160338.602,160451.102,160557.802,85.100001,106.700001,408.000006,112.500002,197.600003,103.700002
242,160661.502,160794.802,161026.902,161138.202,133.300002,111.300002,566.000008,232.100003,365.400005,89.300001
243,161227.502,161338.402,161928.002,162033.302,110.900002,105.300001,899.100014,589.600009,700.500011,93.300002
244,162126.602,162267.802,162664.802,162755.302,141.200002,90.500001,709.80001,397.000006,538.200008,81.100001
245,162836.402,163000.302,163323.802,163429.702,163.900003,105.900001,672.80001,323.500005,487.400008,79.500001
246,163509.202,163645.302,163931.402,164043.602,136.100003,112.200001,600.100009,286.100004,422.200007,65.700001
247,164109.302,164246.402,164550.202,164660.802,137.100002,110.600002,555.500009,303.800005,440.900007,4
248,164664.802,164786.102,165104.802,165209.802,121.300002,105.000002,623.500009,318.700004,440.000006,78.500001
249,165288.302,165429.602,165691.102,165801.702,141.300002,110.600002,586.900009,261.500004,402.800006,73.500001
250,165875.202,166011.802,166261.202,166372.702,136.600002,111.500002,567.300008,249.400003,386.000005,69.800001
251,166442.502,166571.802,166783.702,166891.602,129.300002,107.900002,517.300008,211.900003,341.200005,68.200001
252,166959.802,167079.402,167372.002,167481.902,119.600002,109.900002,605.300009,292.600004,412.200006,83.200001
253,167565.102,167722.502,167908.503,168022.703,157.400002,114.200002,542.600008,186.000003,343.400005,85.000001
254,168107.703,168265.903,168762.303,168909.503,158.200002,147.200002,890.400013,496.400008,654.60001,88.600001
255,168998.103,169163.303,169384.803,169497.503,165.200003,112.700002,590.800009,221.500003,386.700006,91.400001
256,169588.903,169707.003,170137.803,170248.103,118.100002,110.300002,743.800011,430.800006,548.900008,84.600001
257,170332.703,170526.903,170819.403,170928.503,194.200003,109.100002,674.00001,292.500004,486.700007,78.200001
258,171006.703,171155.603,171479.903,171589.403,148.900002,109.500002,660.10001,324.300005,473.200007,77.400001
259,171666.803,171792.903,172075.403,172184.503,126.100002,109.100002,595.100009,282.500004,408.600006,77.400001
260,172261.903,172452.803,172660.203,172707.403,190.900003,47.200001,517.500008,207.400003,398.300006,72.000001
261,172779.403,172905.103,173177.203,173287.303,125.700001,110.100001,582.900008,272.100005,397.800006,75.000001
262,173362.303,173504.503,173770.903,173877.403,142.200002,106.500002,586.100009,266.400004,408.600006,71.000001
263,173948.403,174063.903,174325.303,174435.403,115.500002,110.100001,561.600008,261.400004,376.900006,74.600001
264,174510.003,174664.303,174974.003,175083.503,154.300003,109.500002,663.60001,309.700004,464.000007,90.100001
265,175173.603,175306.503,175504.603,175622.803,132.900002,118.200002,538.700008,198.100003,331.000005,89.500001
266,175712.303,175826.703,176354.703,176479.603,114.400002,124.900002,869.000013,528.000008,642.40001,101.700001
267,176581.303,176682.303,177089.103,177199.003,101.000002,109.900001,703.400011,406.800006,507.800008,85.700002
268,177284.703,177409.803,177719.703,177830.203,125.100002,110.500002,626.200009,309.900004,435.000006,80.700001
269,177910.903,178036.003,178396.003,178504.703,125.100002,108.700002,672.30001,360.000005,485.100007,78.500001
270,178583.203,178737.703,178948.903,179060.303,154.500002,111.400001,552.900008,211.200004,365.700006,75.800001
271,179136.103,179268.803,179567.303,179676.403,132.700002,109.100001,612.900009,298.500005,431.200007,72.600001
272,179749.003,179884.903,180121.403,180234.503,135.900002,113.100002,551.800009,236.500004,372.400006,66.300001
273,180300.803,180424.003,180664.803,180747.103,123.200002,82.300001,511.700007,240.800003,364.000005,65.400001
274,180812.503,180935.103,181210.503,181317.503,122.600002,107.000002,570.100009,275.400004,398.000006,65.100001
275,181382.603,181500.703,181757.703,181866.503,118.100002,108.800002,549.100008,257.000003,375.100005,65.200001
276,181931.703,182049.503,182348.303,182457.403,117.800002,109.100002,610.700009,298.800004,416.600006,85.000001
277,182542.403,182646.003,183126.503,183239.103,103.600002,112.600001,780.800012,480.500007,584.100009,84.100002
278,183323.203,183440.803,183687.403,183800.003,117.600001,112.600002,555.600008,246.600004,364.200005,78.800001
279,183878.803,184041.103,184452.303,184558.803,162.300002,106.500001,765.800011,411.200007,573.500009,85.800001
280,184644.603,184806.503,185071.403,185180.503,161.900003,109.100001,614.20001,264.900004,426.800007,78.300002
281,185258.803,185416.003,185703.103,185810.503,157.200002,107.400002,628.700009,287.100004,444.300006,77.000001
282,185887.503,186020.403,186286.503,186397.803,132.900002,111.300002,581.000009,266.100004,399.000006,70.700001
283,186468.503,186601.503,186875.303,186980.303,133.000002,105.000001,587.600008,273.800004,406.800006,75.800001
284,187056.103,187250.203,187437.603,187548.603,194.100003,111.000002,564.400009,187.400003,381.500006,71.900001
285,187620.503,187749.003,188006.403,188118.703,128.500002,112.300001,567.400008,257.400004,385.900006,69.200001
286,188187.903,188317.803,188557.103,188663.503,129.900002,106.400001,519.900008,239.300004,369.200006,44.300001
287,188707.803,188856.403,189215.803,189361.903,148.600002,146.100002,725.500011,359.400006,508.000008,71.400001
288,189433.303,189548.503,189788.503,189908.003,115.200001,119.500002,555.800008,240.000004,355.200005,81.100001
289,190630.303,190883.603,191093.003,191207.403,253.300003,114.400001,668.80001,209.400004,462.700007,91.700002
290,191835.403,191896.903,191972.303,192073.403,61.5,101.100001,318.000004,75.400002,136.900002,80.000001
291,192153.403,192317.903,192627.003,192652.403,164.500003,25.400001,510.100008,309.100004,473.600007,11.1
292,192663.503,192852.803,193124.303,193233.203,189.300003,108.900001,643.80001,271.500004,460.800007,74.100002
293,193307.303,193440.603,193703.003,193813.203,133.300001,110.200002,574.000008,262.400004,395.700005,68.100001
294,193881.303,194003.503,194267.703,194375.503,122.200002,107.800001,560.400008,264.200004,386.400006,66.200001
295,194441.703,194593.403,194764.803,194870.203,151.700003,105.400002,493.600008,171.400002,323.100005,65.100001
296,194935.303,195076.903,195298.803,195407.003,141.600002,108.200002,533.400008,221.900003,363.500005,61.700001
297,195468.703,195590.203,195923.603,196034.803,121.500002,111.200002,642.600009,333.400004,454.900006,76.500001
298,196111.303,196238.503,196647.003,196733.003,127.200002,86.000002,709.400011,408.500006,535.700008,87.700001
299,196820.703,196929.103,197183.703,197295.203,108.400001,111.500002,551.200008,254.600004,363.000005,76.700001
300,197371.903,197482.103,198005.603,198116.903,110.200002,111.300001,830.900012,523.500008,633.70001,85.900001
301,198202.803,198350.103,198575.903,198663.403,147.300003,87.500001,523.400008,225.800003,373.100006,62.800001
302,198726.203,198917.003,199261.803,199374.203,190.800003,112.400002,729.600011,344.800005,535.600008,81.600001
303,199455.803,199607.503,199926.203,200032.503,151.700002,106.300002,653.70001,318.700005,470.400007,77.000001
304,200109.503,200245.603,200531.103,200662.303,136.100002,131.200002,555.300008,285.500004,421.600006,2.5
305,200664.803,200811.103,201085.503,201194.603,146.300002,109.100002,598.900009,274.400004,420.700006,69.100001
306,201263.703,201395.603,201666.003,201775.303,131.900002,109.300002,578.200009,270.400004,402.300006,66.600001
307,201841.903,201971.003,202244.903,202355.503,129.100002,110.600001,582.200008,273.900004,403.000006,68.600001
308,202424.103,202541.203,202664.903,202832.703,117.100002,167.800002,477.200007,123.700002,240.800004,68.600001
309,202901.303,203092.403,203397.103,203505.903,191.100003,108.800001,695.200011,304.700005,495.800008,90.600002
310,203596.503,203740.503,203930.303,204046.003,144.000002,115.700002,540.800008,189.800003,333.800005,91.300001
311,204137.303,204278.903,204665.103,204802.003,141.600002,136.900002,752.900011,386.200006,527.800008,88.200001
312,204890.203,205032.903,205551.503,205653.003,142.700002,101.500001,846.900013,518.600008,661.30001,84.100002
313,205737.103,205915.303,206269.603,206375.803,178.200002,106.200001,717.90001,354.300006,532.500008,79.200001
314,206455.003,206608.503,206905.003,207012.303,153.500003,107.300002,637.40001,296.500004,450.000007,80.100001
315,207092.403,207216.003,207549.103,207656.203,123.600002,107.100001,637.100009,333.100005,456.700007,73.300001
316,207729.503,207868.403,208147.703,208255.903,138.900002,108.200001,593.900009,279.300005,418.200007,67.500001
317,208323.403,208509.703,208703.803,208809.903,186.300003,106.100002,557.300009,194.100003,380.400006,70.800001
318,208880.703,209031.903,209271.103,209384.103,151.200002,113.000002,572.200008,239.200003,390.400005,68.800001
319,209452.903,209617.803,210022.503,210135.003,164.900003,112.500001,777.400012,404.700006,569.600009,95.300002
320,210230.303,210391.003,210580.603,210656.603,160.700002,76.000001,513.700007,189.600003,350.300005,87.400001
321,210744.003,210890.203,211392.603,211502.103,146.200003,109.500002,844.800013,502.400007,648.60001,86.700001
322,211588.803,211723.703,212135.903,212244.003,134.900002,108.100002,744.800011,412.200006,547.100008,89.600001
323,212333.603,212457.103,212833.703,212939.403,123.500002,105.700002,685.40001,376.600005,500.100007,79.600001
324,213019.003,213172.403,213485.503,213595.303,153.400003,109.800002,651.10001,313.100004,466.500007,74.800001
325,213670.103,213799.903,214083.203,214188.403,129.800002,105.200002,585.800009,283.300004,413.100006,67.500001
326,214255.903,214382.703,214664.803,214735.303,126.800002,70.500001,546.300008,282.100004,408.900006,66.900001
327,214802.203,215002.103,215212.203,215319.703,199.900003,107.500002,585.900009,210.100003,410.000006,68.400001
328,215388.103,215510.403,215770.703,215879.903,122.300001,109.200002,559.100008,260.300004,382.600005,67.300001
329,215947.203,216070.303,216335.403,216443.903,123.100002,108.500001,569.800008,265.100004,388.200006,73.100001
330,216517.003,216646.203,217099.203,217206.403,129.200002,107.200002,783.800012,453.000007,582.200009,94.400001
331,217300.803,217471.403,217682.603,217790.803,170.600003,108.200001,572.900009,211.200003,381.800006,82.900002
332,217873.703,217979.203,218537.003,218662.003,105.500001,125.000002,791.100011,557.800008,663.300009,2.8
333,218664.803,218748.803,219079.203,219186.403,84.000002,107.200001,606.300009,330.400005,414.400007,84.700001
334,219271.103,219399.103,219739.303,219844.103,128.000002,104.800002,647.70001,340.200005,468.200007,74.700001
335,219918.803,220111.403,220337.503,220444.203,192.600003,106.700002,600.100009,226.100003,418.700006,74.700001
336,220518.903,220658.103,220884.703,220990.403,139.200002,105.700002,542.700008,226.600003,365.800005,71.200001
337,221061.603,221186.703,221411.403,221519.903,125.100002,108.500002,528.600008,224.700003,349.800005,70.300001
338,221590.203,221737.403,221985.903,222094.303,147.200002,108.400001,568.700008,248.500004,395.700006,64.600001
339,222158.903,222286.303,222534.703,222662.003,127.400002,127.300002,505.900008,248.400004,375.800006,2.8
340,222664.803,222762.803,223151.003,223263.603,98.000001,112.600002,687.80001,388.200006,486.200007,89.000001
341,223352.603,223472.903,223731.803,223842.503,120.300002,110.700002,574.600009,258.900004,379.200006,84.700001
342,223927.203,224035.703,224612.903,224664.903,108.500001,52.000001,838.000012,577.200009,685.70001,100.300001
343,224765.203,224955.503,225111.003,225220.203,190.300003,109.200002,542.400008,155.500002,345.800005,87.400001
344,225307.603,225424.103,225970.603,226080.403,116.500002,109.800002,860.600013,546.500008,663.00001,87.800001
345,226168.203,226367.003,226611.403,226687.003,198.800003,75.600001,603.100009,244.400004,443.200007,84.300001
346,226771.303,226894.503,227232.203,227341.703,123.200002,109.500002,644.80001,337.700005,460.900007,74.400001
347,227416.103,227541.503,227850.003,227958.903,125.400002,108.900002,613.400009,308.500004,433.900006,70.600001
348,228029.503,228160.503,228410.403,228520.503,131.000002,110.100001,559.400008,249.900004,380.900006,68.400001
349,228588.903,228736.503,228958.503,229079.203,147.600002,120.700002,558.500009,222.000004,369.600006,68.200001
350,229147.403,229277.703,229530.103,229639.803,130.300002,109.700002,563.900008,252.400003,382.700005,71.500001
351,229711.303,229860.803,230230.303,230334.503,149.500002,104.200001,712.600011,369.500006,519.000008,89.400002
352,230423.903,230539.103,230664.803,230846.103,115.200001,181.300003,514.900007,125.700002,240.900003,92.700001
353,230938.803,231072.203,231606.003,231760.003,133.400002,154.000002,892.400014,533.800008,667.20001,71.200002
354,231831.203,231942.503,232194.403,232308.203,111.300001,113.800002,570.400008,251.900004,363.200005,93.400001
355,232401.603,232510.003,232925.303,233037.003,108.400002,111.700002,722.400011,415.300006,523.700008,87.000001
356,233124.003,233259.203,233601.903,233710.203,135.200002,108.300002,670.90001,342.700005,477.900007,84.700001
357,233794.903,233969.303,234284.603,234389.703,174.400002,105.100002,670.70001,315.300005,489.700007,75.900001
358,234465.603,234664.003,234873.903,234979.804,198.400003,105.900001,586.400009,209.900003,408.300006,72.200002
359,235052.004,235193.904,235446.404,235553.904,141.900002,107.500002,575.700008,252.500003,394.400005,73.800001
360,235627.704,235771.004,235985.004,236098.204,143.300002,113.200002,535.400008,214.000003,357.300005,64.900001
361,236163.104,236299.904,236556.904,236662.804,136.800002,105.900002,532.500008,257.000004,393.800006,32.8
362,236695.604,236831.804,237104.604,237222.204,136.200002,117.600002,606.200009,272.800004,409.000006,79.600001
363,237301.804,237437.604,237940.704,238048.004,135.800002,107.300001,838.300013,503.100008,638.90001,92.100002
364,238140.104,238250.404,238545.904,238659.104,110.300001,113.200001,524.800007,295.500005,405.800006,5.8
365,238664.904,238837.404,239323.404,239431.604,172.500003,108.200002,861.600013,486.000007,658.50001,94.900001
366,239526.504,239647.904,239854.404,239970.004,121.400002,115.600002,518.100008,206.500003,327.900005,74.600001
367,240605.504,240659.104,240664.804,240748.604,53.600001,83.800001,221.500004,5.7,59.300001,78.400002
368,240827.004,240976.004,241277.204,241388.904,149.000002,111.700002,635.800009,301.200004,450.200006,73.900001
369,241462.804,241614.904,241896.604,242007.404,152.100002,110.800001,621.800009,281.700005,433.800007,77.200001
370,242084.604,242237.504,242511.504,242662.104,152.900003,150.600002,580.200009,274.000004,426.900007,2.7
371,242664.804,242775.104,243055.504,243162.004,110.300002,106.500001,563.000008,280.400004,390.700006,65.800001
372,243227.804,243420.104,243645.104,243754.804,192.300003,109.700001,595.900009,225.000004,417.300007,68.900001
373,243823.704,243954.304,244211.504,244319.804,130.600002,108.300002,561.100009,257.200004,387.800006,65.000001
374,244384.804,244514.504,244664.804,244807.204,129.700002,142.400002,497.700007,150.300002,280.000004,75.300001
375,244882.504,245002.804,245460.404,245568.604,120.300002,108.200001,777.000012,457.600007,577.900009,90.900002
376,245659.504,245770.404,246012.204,246130.004,110.900001,117.800002,556.500008,241.800004,352.700005,86.000001
377,246752.204,246813.104,246939.704,247042.004,60.900001,102.300001,392.300006,126.600002,187.500003,102.500002
378,247144.504,247300.104,247577.004,247693.204,155.600002,116.200002,634.600009,276.900004,432.500006,85.900001
379,247779.104,247915.704,248334.104,248441.904,136.600002,107.800002,742.200011,418.400006,555.000008,79.400001
380,248521.304,248664.704,248865.404,248975.904,143.400002,110.500002,524.800008,200.700003,344.100005,70.200001
381,249046.104,249193.304,249471.504,249577.604,147.200002,106.100002,604.200009,278.200004,425.400006,72.700001
382,249650.304,249786.404,250094.404,250200.004,136.100002,105.600001,621.800009,308.000005,444.100007,72.100001
383,251304.504,251428.004,251704.204,251813.504,123.500002,109.300001,580.700008,276.200004,399.700006,71.700001
384,251885.204,252019.004,252448.204,252558.304,133.800002,110.100001,765.100012,429.200007,563.000009,92.000002
385,252650.304,252727.204,252954.904,253072.404,76.900001,117.500002,507.600007,227.700003,304.600004,85.500001
386,253157.904,253276.204,253762.104,253880.204,118.300002,118.100002,821.600013,485.900007,604.200009,99.300002
387,253979.504,254156.604,254536.804,254662.104,177.100002,125.300002,685.30001,380.200006,557.300008,2.7
388,254664.804,254878.104,255144.504,255256.104,213.300003,111.600002,659.50001,266.400004,479.700007,68.200001
389,255324.304,255481.904,255772.604,255882.204,157.600002,109.600002,635.100009,290.700004,448.300006,77.200001
390,255959.404,256144.004,256359.504,256466.804,184.600003,107.300002,580.700009,215.500003,400.100006,73.300001
391,256540.104,256639.404,256917.204,257025.604,99.300001,108.400002,554.900008,277.800004,377.100005,69.400001
392,257095.004,257225.504,257467.904,257578.004,130.500002,110.100001,556.200008,242.400004,372.900006,73.200001
393,257651.204,257784.804,258090.604,258202.504,133.600002,111.900002,636.20001,305.800005,439.400007,84.900001
394,258287.404,258457.304,258664.804,258772.504,169.900002,107.700002,573.800008,207.500003,377.400005,88.700001
395,259486.704,259560.604,259701.804,259805.004,73.900001,103.200001,418.000006,141.200002,215.100003,99.700002
396,259904.704,260051.204,260253.404,260369.704,146.500002,116.300002,551.600008,202.200003,348.700005,86.600001
397,260456.304,260576.104,261038.604,261187.304,119.800002,148.700002,792.400012,462.500007,582.300009,61.400001
398,261248.704,261392.304,261733.004,261846.804,143.600002,113.800002,672.20001,340.700005,484.300007,74.100001
399,261920.904,262067.104,262383.004,262492.704,146.200002,109.700001,643.90001,315.900005,462.100007,72.100002
400,262564.804,262632.604,262939.504,263044.904,67.800001,105.400002,548.500008,306.900004,374.700005,68.400001
401,263113.304,263242.704,263523.304,263632.904,129.400002,109.600001,586.800008,280.600004,410.000006,67.200001
402,263700.104,263854.504,264086.104,264197.304,154.400003,111.200002,561.100009,231.600003,386.000006,63.900001
403,264261.204,264421.304,264664.804,264743.404,160.100002,78.600001,563.000008,243.500004,403.600006,80.800001
404,265392.104,265465.204,265462.304,265585.804,73.100001,123.500002,294.100004,-2.9,70.200001,100.400001
405,265686.204,265806.904,266054.304,266168.604,120.700002,114.300001,567.300008,247.400004,368.100006,84.900001
406,266253.504,266361.004,266898.504,267003.804,107.500002,105.300002,838.300013,537.500008,645.00001,88.000001
407,267091.804,267238.604,267485.904,267594.504,146.800002,108.600001,584.100009,247.300004,394.100006,81.400002
408,267675.904,267791.104,268191.104,268310.104,115.200001,119.000002,710.50001,400.000006,515.200007,76.300001
409,268386.404,268545.704,268814.204,268921.804,159.300003,107.600001,609.400009,268.500004,427.800007,74.000001
410,268995.804,269188.104,269425.404,269535.504,192.300003,110.100001,616.30001,237.300004,429.600007,76.600002
411,269612.104,269742.604,270022.504,270131.404,130.500001,108.900001,592.600008,279.900005,410.400006,73.300001
412,270204.704,270391.404,270643.104,270664.804,186.700003,21.7,458.800007,251.700004,438.400007,-1.3
413,270663.504,270880.104,271218.304,271325.904,216.600003,107.600002,748.800011,338.200005,554.800008,86.400001
414,271412.304,271564.004,271792.504,271909.604,151.700003,117.100002,589.000009,228.500003,380.200006,91.700001
415,272001.304,272124.204,272664.804,272761.504,122.900002,96.700001,855.900013,540.600008,663.50001,95.700002
416,272857.204,273019.904,273253.404,273366.604,162.700002,113.200001,599.900009,233.500004,396.200006,90.500002
417,273457.104,273560.704,274144.004,274250.704,103.600001,106.700002,881.700013,583.300009,686.90001,88.100001
418,274338.804,274519.004,274852.504,274958.004,180.200003,105.500001,696.60001,333.500005,513.700008,77.400001
419,275035.404,275197.704,275489.804,275637.404,162.300003,147.600002,644.00001,292.100004,454.400007,42.000001
420,275679.404,275817.204,276111.304,276215.504,137.800002,104.200002,604.400009,294.100004,431.900006,68.300001
421,276663.804,276926.604,277131.304,277242.004,262.800004,110.700001,650.800009,204.700003,467.500007,72.600001
422,277314.604,277517.004,277866.204,277982.004,202.400003,115.800001,755.500012,349.200006,551.600009,88.100002
423,278070.104,278264.504,278423.504,278538.204,194.400002,114.700002,554.000008,159.000003,353.400005,85.900001
424,278624.104,278681.204,279236.504,279347.604,57.100001,111.100002,818.600012,555.300008,612.400009,95.100001
425,279442.704,279580.504,280026.904,280146.104,137.800002,119.200002,788.400012,446.400007,584.200009,85.000001
426,280231.104,280364.404,280705.404,280810.904,133.300002,105.500001,657.60001,341.000005,474.300007,77.800002
427,280888.704,281049.204,281385.104,281492.004,160.500002,106.900002,678.70001,335.900005,496.400007,75.400001
428,281567.404,281777.004,281992.904,282101.504,209.600003,108.600002,606.400009,215.900003,425.500006,72.300001
429,282173.804,282304.704,282590.504,282663.404,130.900002,72.900001,531.700008,285.800004,416.700006,42.100001
430,282705.504,282857.304,283128.804,283236.104,151.800002,107.300002,603.200009,271.500004,423.300006,72.600001
431,283308.704,283441.404,283761.804,283872.104,132.700002,110.300002,652.000009,320.400004,453.100006,88.600001
432,283960.704,284133.404,284408.304,284523.504,172.700003,115.200002,660.30001,274.900004,447.600007,97.500001
433,284621.004,284706.104,285513.204,285618.804,85.100001,105.600002,1099.70002,807.100012,892.200013,101.900002
434,285720.704,285891.704,286077.704,286186.004,171.000002,108.300002,564.400008,186.000003,357.000005,99.100001
435,286285.104,286400.404,286880.104,287007.304,115.300002,127.200002,820.600012,479.700007,595.000009,98.400001
436,287105.704,287253.204,287543.604,287672.104,147.500002,128.500002,649.80001,290.400005,437.900007,83.400001
437,287755.504,287891.704,288245.004,288354.704,136.200002,109.700002,681.20001,353.300005,489.500007,82.000001
438,288436.704,288578.604,288778.304,288890.804,141.900002,112.500002,529.500008,199.700003,341.600005,75.400001
439,288966.204,289108.304,289411.404,289519.204,142.100002,107.800001,617.200009,303.100005,445.200007,64.200001
440,289583.404,289781.304,290033.104,290137.104,197.900003,104.000001,625.000009,251.800004,449.700007,71.300001
441,290208.404,290358.604,290702.504,290815.604,150.200003,113.100001,700.900011,343.900005,494.100008,93.700002
442,290909.304,291040.004,291309.704,291425.304,130.700002,115.600002,602.300009,269.700004,400.400006,86.300001
443,291511.604,291634.604,292170.904,292276.404,123.000002,105.500001,865.400013,536.300008,659.30001,100.600002
444,292377.004,292584.004,292664.804,292775.204,207.000003,110.400002,484.100007,80.800001,287.800004,85.900001
445,292861.104,292977.204,293356.804,293466.804,116.100002,110.000002,686.90001,379.600005,495.700007,81.200001
446,293548.004,293699.804,294020.304,294134.804,151.800002,114.500002,662.90001,320.500005,472.300007,76.100001
447,294210.904,294351.604,294664.604,294721.404,140.700002,56.800001,584.600009,313.000005,453.700007,74.100001
448,294795.504,294931.004,295263.004,295367.704,135.500002,104.700001,643.600009,332.000005,467.500007,71.400001
449,295439.104,295575.604,295855.104,295976.804,136.500002,121.700001,612.20001,279.500005,416.000007,74.500002
450,296051.304,296181.404,296490.704,296663.404,130.100001,172.700003,626.200009,309.300005,439.400006,14.1
451,296677.504,296792.304,297270.504,297395.104,114.800002,124.600002,824.700012,478.200007,593.000009,107.100001
452,297502.204,297640.304,297885.104,297993.804,138.100002,108.700001,586.500009,244.800004,382.900006,94.900002
453,298686.004,298822.604,298935.804,299060.304,136.600002,124.500002,488.600007,113.200001,249.800003,114.300002
454,299174.604,299380.004,299561.404,299671.204,205.400003,109.800001,582.600009,181.400003,386.800006,86.000002
455,299757.204,299856.704,300400.504,300504.604,99.500001,104.100002,836.100012,543.800008,643.300009,88.700001
456,300593.304,300714.304,300955.004,301066.804,121.000002,111.800001,549.800008,240.700004,361.700006,76.300001
457,301143.104,301293.504,301594.204,301701.404,150.400003,107.200002,627.40001,300.700004,451.100007,69.100001
458,301770.504,301902.604,302227.105,302335.005,132.100002,107.900001,637.800009,324.500005,456.600007,73.300001
459,302408.305,302550.205,302785.205,302903.705,141.900002,118.500002,566.200009,235.000004,376.900006,70.800001
460,302974.505,303109.705,303413.405,303520.905,135.200002,107.500002,612.600009,303.700004,438.900006,66.200001
461,303587.105,303730.605,303983.505,304100.805,143.500002,117.300001,580.900008,252.900004,396.400006,67.200001
462,304168.005,304285.505,304687.805,304798.305,117.500002,110.500002,716.200011,402.300006,519.800008,85.900001
463,304884.205,305005.005,305249.405,305366.905,120.800002,117.500001,566.900009,244.400004,365.200006,84.200002
464,305451.105,305560.705,306193.405,306311.105,109.600001,117.700001,959.000014,632.70001,742.300011,99.000002
465,306410.105,306561.805,306811.205,306928.105,151.700002,116.900002,604.400009,249.400004,401.100006,86.400001
466,307014.505,307154.505,307532.305,307639.605,140.000002,107.300001,708.90001,377.800006,517.800008,83.800001
467,307723.405,307900.705,308273.205,308383.505,177.300003,110.300001,741.000011,372.500006,549.800009,80.900001
468,308464.405,308615.605,308865.605,308981.505,151.200003,115.900002,603.800009,250.000003,401.200006,86.700001
469,309068.205,309223.605,309521.105,309639.205,155.400003,118.100002,645.50001,297.500004,452.900007,74.500001
470,309713.705,309857.305,310154.305,310265.105,143.600002,110.800001,619.700009,297.000005,440.600007,68.300001
471,310333.405,310474.105,310664.805,310790.005,140.700002,125.200002,529.300008,190.700003,331.400005,72.700001
472,310862.705,310989.905,311270.505,311377.005,127.200002,106.500002,594.200009,280.600004,407.800006,79.900001
473,311456.905,311586.505,311980.805,312091.505,129.600002,110.700002,730.800011,394.300006,523.900008,96.200001
474,312187.705,312317.105,312623.905,312693.105,129.400002,69.200001,596.200009,306.800004,436.200006,90.800002
475,313424.305,313499.405,313762.105,313867.905,75.100002,105.800002,534.400008,262.700003,337.800005,90.800001
476,313958.705,314121.505,314346.505,314458.005,162.800003,111.500002,579.600009,225.000003,387.800006,80.300001
477,314538.305,314639.505,315069.605,315221.505,101.200001,151.900002,723.300011,430.100007,531.300008,40.100001
478,315261.605,315430.005,315746.605,315855.205,168.400002,108.600002,668.70001,316.600005,485.000007,75.100001
479,315930.305,316077.505,316394.005,316501.005,147.200002,107.000001,643.900009,316.500005,463.700007,73.200001
480,316574.205,316671.805,316974.405,317082.105,97.600002,107.700002,584.700009,302.600004,400.200006,76.800001
481,317158.905,317301.605,317584.305,317690.105,142.700002,105.800002,603.200009,282.700004,425.400006,72.000001
482,317762.105,317897.205,318164.205,318271.305,135.100002,107.100002,574.900009,267.000004,402.100006,65.700001
483,318337.005,318506.705,318664.805,318783.105,169.700002,118.300002,521.200007,158.100002,327.800004,75.100001
484,318858.205,318987.405,319544.705,319649.105,129.200002,104.400001,890.100014,557.300009,686.500011,99.200002
485,319748.305,319871.505,320088.705,320200.905,123.200001,112.200001,542.800008,217.200004,340.400005,90.200002
486,320291.105,320430.205,320797.505,320905.405,139.100002,107.900002,722.00001,367.300005,506.400007,107.700001
487,321013.105,321176.405,321443.705,321560.705,163.300003,117.000002,647.00001,267.300004,430.600007,99.400001
488,321660.105,321768.005,322199.405,322310.405,107.900002,111.000002,735.000011,431.400006,539.300008,84.700001
489,322395.105,322535.305,322827.805,322948.805,140.200002,121.000001,637.10001,292.500005,432.700007,83.400002
490,323032.205,323216.405,323504.305,323642.205,184.200002,137.900002,676.00001,287.900005,472.100007,66.000001
491,323708.205,323852.305,324149.705,324261.605,144.100002,111.900002,620.900009,297.400004,441.500006,67.500001
492,324329.105,324467.805,324708.805,324813.605,138.700002,104.800001,553.900008,241.000004,379.700006,69.400001
493,324883.005,325015.605,325317.505,325424.305,132.600002,106.800001,616.900009,301.900005,434.500007,75.600001
494,325499.905,325642.405,325926.105,326041.405,142.500002,115.300001,624.40001,283.700005,426.200007,82.900002
495,326124.305,326257.205,326621.205,326681.805,132.900002,60.600001,650.000009,364.000005,496.900007,92.500001
496,326774.305,326953.405,327162.405,327275.705,179.100003,113.300002,588.700009,209.000003,388.100006,87.300001
497,327363.005,327497.005,328092.205,328210.905,134.000002,118.700002,953.000014,595.200009,729.200011,105.100001
498,328316.005,328501.605,328664.805,328772.005,185.600003,107.200002,544.400008,163.200002,348.800005,88.400001
499,328860.405,328978.705,329459.605,329584.805,118.300002,125.200002,822.300013,480.900007,599.200009,97.900002
500,329682.705,329877.505,330053.705,330163.605,194.800003,109.900002,557.700008,176.200002,371.000005,76.800001
501,330240.405,330367.305,330664.805,330789.405,126.900002,124.600002,614.000009,297.500004,424.400006,65.000001
502,330854.405,331002.905,331304.005,331410.505,148.500002,106.500001,623.800009,301.100005,449.600007,67.700001
503,331478.205,331633.305,331898.905,332004.905,155.100003,106.000001,598.700009,265.600004,420.700007,72.000001
504,332076.905,332269.405,332523.405,332662.205,192.500003,138.800002,587.900009,254.000004,446.500007,2.6
505,332664.805,332797.305,333041.205,333151.605,132.500002,110.400001,552.500008,243.900004,376.400006,65.700001
506,333217.305,333337.305,333604.705,333714.505,120.000002,109.800002,564.500009,267.400004,387.400006,67.300001
507,333781.805,333912.605,334246.605,334366.505,130.800002,119.900001,676.40001,334.000005,464.800007,91.700002
508,335011.305,335081.505,335181.905,335300.805,70.200001,118.900001,378.100006,100.400002,170.600003,88.600002
509,335389.405,335514.705,335733.805,335844.805,125.300002,111.000001,527.300008,219.100003,344.400005,71.900002
510,335916.705,336046.205,336423.605,336533.305,129.500001,109.700002,693.70001,377.400006,506.900007,77.100001
511,336610.405,336670.105,337006.505,337168.205,59.700001,161.700002,601.400009,336.400005,396.100006,43.600001
512,337211.805,337357.505,337696.405,337817.705,145.700002,121.300002,680.10001,338.900005,484.600007,74.200001
513,337891.905,338004.805,338357.305,338464.505,112.900002,107.200002,636.800009,352.500005,465.400007,64.2
514,338528.705,338658.705,338865.405,338975.005,130.000002,109.600002,513.900008,206.700003,336.700005,67.600001
515,339042.605,339174.705,339531.605,339645.105,132.100002,113.500002,681.10001,356.900005,489.000007,78.600001
516,339723.705,339876.605,340371.905,340479.905,152.900003,108.000002,847.000013,495.300007,648.20001,90.800001
517,340570.705,340681.205,340941.805,341049.805,110.500002,108.000002,563.500008,260.600003,371.100005,84.400001
518,341134.205,341255.605,341803.105,341910.005,121.400002,106.900002,867.500013,547.500008,668.90001,91.700001
519,342001.705,342159.205,342370.705,342484.605,157.500003,113.900001,554.100008,211.500003,369.000006,71.200001
520,342555.805,342649.205,343014.705,343122.205,93.400002,107.500002,641.10001,365.500005,458.900007,74.700001
521,343196.905,343345.005,343691.005,343835.005,148.100002,144.000003,695.20001,346.000005,494.100007,57.1
522,343892.105,344037.005,344342.905,344449.705,144.900003,106.800002,628.10001,305.900004,450.800007,70.500001
523,344520.205,344653.705,344913.005,345023.505,133.500002,110.500001,577.900008,259.300004,392.800006,74.600001
524,345098.105,345238.605,345487.705,345597.605,140.500002,109.900002,567.200009,249.100004,389.600006,67.700001
525,345665.305,345809.005,346241.905,346352.005,143.700002,110.100002,772.800011,432.900006,576.600008,86.100001
526,346438.105,346555.405,346752.105,346866.105,117.300002,114.000002,514.400008,196.700003,314.000005,86.400001
527,346952.505,347067.505,347687.705,347796.405,115.000002,108.700002,942.800014,620.200009,735.200011,98.900001
528,347895.305,348034.205,348250.505,348362.405,138.900002,111.900002,549.400008,216.300003,355.200005,82.300001
529,348923.905,348987.505,348964.305,349101.605,63.600001,137.300002,251.500004,-23.2,40.400001,73.800001
530,349175.405,349304.305,349640.505,349751.205,128.900002,110.700002,654.00001,336.200005,465.100007,78.200001
531,349829.405,349971.905,350259.105,350369.605,142.500002,110.500002,611.600009,287.200004,429.700006,71.400001
532,350441.005,350573.605,350766.505,350878.105,132.600002,111.600001,505.500008,192.900003,325.500005,68.400002
533,350946.505,351074.505,351329.905,351439.005,128.000001,109.100002,561.300008,255.400004,383.400005,68.800001
534,351507.805,351636.805,351914.905,352022.005,129.000002,107.100002,580.000009,278.100004,407.100006,65.800001
535,352087.805,352238.405,352485.005,352663.805,150.600002,178.800003,566.800008,246.600003,397.200005,-9.2
536,352654.605,352753.905,352972.205,353085.205,99.300001,113.000001,498.300007,218.300004,317.600005,67.700001
537,353152.905,353300.305,353647.205,353761.805,147.400003,114.600001,688.600011,346.900005,494.300008,79.700002
538,354790.005,354915.905,355140.205,355250.605,125.900002,110.400002,544.200008,224.300003,350.200005,83.600001
539,355334.205,355442.205,355874.305,355984.105,108.000002,109.800002,731.800011,432.100006,540.100008,81.900001
540,356066.005,356212.205,356598.905,356653.105,146.200002,54.200001,544.900008,386.700006,532.900008,-42.200001
541,356610.905,356810.405,357116.305,357224.905,199.500003,108.600002,686.50001,305.900004,505.400007,72.500001
542,357297.405,357441.205,357699.505,357804.505,143.800002,105.000002,577.600009,258.300004,402.100006,70.500001
543,357875.005,358009.405,358261.405,358374.205,134.400002,112.800001,572.400008,252.000004,386.400006,73.200001
544,358447.405,358637.805,358664.805,358865.905,190.400003,201.100003,488.500008,27.000001,217.400004,70.000001
545,358935.905,359132.605,359383.205,359492.405,196.700002,109.200002,640.400009,250.600004,447.300006,83.900001
546,359576.305,359729.005,359965.905,360085.005,152.700002,119.100002,587.600009,236.900004,389.600006,78.900001
547,360163.905,360283.705,360741.705,360856.905,119.800002,115.200002,786.800012,458.000006,577.800008,93.800002
548,360950.705,361126.405,361300.605,361415.905,175.700002,115.300002,549.500008,174.200003,349.900005,84.300001
549,362076.205,362160.605,362161.405,362281.305,84.400002,119.900001,306.000005,0.8,85.200002,100.900002
550,362382.205,362534.005,362753.805,362869.005,151.800002,115.200002,572.800008,219.800003,371.600005,86.000001
551,362955.005,363084.705,363457.105,363566.305,129.700002,109.200002,690.700011,372.400006,502.100008,79.400001
552,363645.705,363790.205,364062.305,364181.105,144.500002,118.800002,615.900009,272.100004,416.600006,80.500001
553,365335.905,365534.405,365746.905,365856.405,198.500003,109.500002,594.100009,212.500003,411.000006,73.600001
554,365930.005,366129.105,366485.505,366662.705,199.100003,177.200003,734.800011,356.400005,555.500008,2.1
555,366664.805,366788.905,367041.205,367156.005,124.100002,114.800002,581.700008,252.300003,376.400005,90.500001
556,367246.505,367368.905,367920.505,368027.205,122.400002,106.700002,874.100013,551.600008,674.00001,93.400001
557,368685.305,368766.405,369128.905,369243.206,81.100001,114.300002,642.400009,362.500005,443.600006,84.500001
558,369327.706,369508.406,369781.606,369893.906,180.700003,112.300002,645.00001,273.200004,453.900007,78.800001
559,369972.706,370121.706,370390.506,370497.506,149.000002,107.000002,600.200009,268.800004,417.800006,75.400001
560,370572.906,370681.706,370980.506,371092.006,108.800002,111.500002,589.500009,298.800004,407.600006,70.400001
561,371162.406,371300.206,371606.706,371713.406,137.800002,106.700002,622.500009,306.500004,444.300006,71.500001
562,371784.906,371931.706,372282.506,372430.406,146.800002,147.900003,730.400011,350.800005,497.600007,84.900001
563,372515.306,372655.906,372826.906,372942.506,140.600002,115.600001,513.500008,171.000003,311.600005,86.300002
564,373028.806,373161.106,373707.306,373853.206,132.300002,145.900002,902.900013,546.200008,678.50001,78.500001
565,373931.706,374075.006,374305.306,374422.206,143.300002,116.900001,575.100009,230.300004,373.600006,84.600002
566,374506.806,374623.106,375114.606,375221.806,116.300001,107.200001,797.200011,491.500008,607.800009,82.200001
567,375304.006,375499.306,375783.106,375929.006,195.300003,145.900002,684.300011,283.800005,479.100008,59.300001
568,375988.306,376135.506,376449.606,376561.406,147.200002,111.800001,648.800009,314.100005,461.300007,75.700001
569,377049.806,377106.206,377096.406,377220.806,56.400001,124.400002,240.800004,-9.8,46.600001,69.800001
570,377290.606,377418.806,377706.906,377817.506,128.200002,110.600002,592.300009,288.100004,416.300006,65.400001
571,377882.906,378021.106,378281.506,378392.406,138.200002,110.900001,582.300009,260.400004,398.600006,72.800002
572,378465.206,378658.706,378664.806,378850.206,193.500002,185.400002,457.400006,6.100001,199.600003,72.400001
573,378922.606,379057.906,379464.706,379594.506,135.300002,129.800002,767.700012,406.800006,542.100008,95.800002
574,379690.306,379811.406,380034.706,380153.906,121.100002,119.200002,551.300008,223.300003,344.400005,87.700001
575,380241.606,380356.706,380809.006,380924.406,115.100002,115.400002,773.400012,452.300006,567.400008,90.600002
576,381494.406,381557.506,381591.706,381704.406,63.100001,112.700002,295.500004,34.2,97.300001,85.500001
577,381789.906,381932.406,382362.006,382488.506,142.500002,126.500002,781.900012,429.600007,572.100009,83.300001
578,382571.806,382658.606,382982.106,383094.106,86.800001,112.000002,592.600009,323.500005,410.300006,70.300001
579,383164.406,383297.406,383594.406,383706.006,133.000002,111.600002,613.000009,297.000004,430.000006,71.400001
580,383777.406,383917.506,384248.606,384357.506,140.100002,108.900001,648.900009,331.100005,471.200007,68.800001
581,384426.306,384613.706,384806.506,384921.806,187.400003,115.300002,563.700009,192.800003,380.200006,68.200001
582,384990.006,385111.706,385382.506,385491.806,121.700002,109.300001,573.300008,270.800004,392.500006,71.500001
583,385563.306,385718.406,386008.806,386118.206,155.100003,109.400002,643.10001,290.400004,445.500007,88.200001
584,386206.406,386353.206,386731.106,386847.806,146.800002,116.700001,740.600011,377.900006,524.700008,99.200002
585,386947.006,387122.006,387310.306,387423.906,175.000003,113.600002,571.100008,188.300002,363.300005,94.200001
586,388037.806,388098.806,388367.606,388472.806,61.000001,105.200002,529.300008,268.800004,329.800005,94.300001
587,388567.106,388632.906,389109.506,389216.906,65.800001,107.400002,747.200011,476.600007,542.400008,97.400001
588,389314.306,389482.206,389697.106,389809.106,167.900003,112.000002,573.700009,214.900003,382.800006,78.900001
589,389888.006,390030.706,390416.406,390531.306,142.700002,114.900001,725.300011,385.700006,528.400008,82.000002
590,390613.306,390714.906,390999.906,391111.606,101.600001,111.700002,569.800008,285.000004,386.600005,71.500001
591,391183.106,391318.706,391579.806,391692.206,135.600002,112.400002,578.800009,261.100004,396.700006,69.700001
592,391761.906,391895.606,392151.106,392264.306,133.700002,113.200001,568.500008,255.500004,389.200006,66.100001
593,392330.406,392469.306,392664.806,392785.506,138.900002,120.700002,522.300008,195.500003,334.400005,67.200001
594,392852.706,393009.706,393249.406,393362.206,157.000002,112.800002,578.300009,239.700004,396.700006,68.800001
595,393431.006,393573.006,393969.706,394081.706,142.000002,112.000001,737.200011,396.700006,538.700008,86.500002
596,394168.206,394289.806,394564.806,394656.606,121.600001,91.800002,554.500008,275.000004,396.600005,66.100001
597,394722.706,394849.506,395396.406,395506.006,126.800002,109.600001,877.200013,546.900008,673.70001,93.900002
598,395599.906,395784.806,396052.406,396167.006,184.900003,114.600001,658.60001,267.600004,452.500007,91.500002
599,396258.506,396380.606,396781.306,396892.206,122.100002,110.900001,718.20001,400.700006,522.800008,84.500001
600,396976.706,397108.206,397476.306,397588.106,131.500002,111.800002,686.600011,368.100006,499.600008,75.200001
601,397663.306,397861.406,398100.106,398212.306,198.100003,112.200002,624.800009,238.700003,436.800006,75.800001
602,398288.106,398435.406,398664.806,398776.206,147.300002,111.400001,551.900008,229.400004,376.700006,63.800001
603,398840.006,398976.206,399275.806,399388.506,136.200002,112.700001,616.600009,299.600005,435.800007,68.100001
604,399456.606,399590.606,399876.706,399986.806,134.000002,110.100001,600.500009,286.100005,420.100007,70.300001
605,400057.106,400199.306,400537.306,400662.106,142.200002,124.800002,607.700009,338.000005,480.200007,2.7
606,400664.806,400800.006,401091.406,401206.106,135.200002,114.700001,623.90001,291.400005,426.600007,82.600002
607,401288.706,401409.206,402079.106,402189.906,120.500001,110.800002,993.500014,669.90001,790.400011,92.300001
608,402282.206,402451.806,402663.006,402733.006,169.600003,70.000001,530.700008,211.200003,380.800006,79.900001
609,402812.906,402925.506,403459.506,403571.406,112.600002,111.900002,840.100013,534.000008,646.60001,81.600001
610,403653.006,403849.806,404157.006,404269.006,196.800003,112.000002,697.80001,307.200004,504.000007,81.800001
611,404350.806,404544.906,404786.506,404897.306,194.100003,110.800001,621.40001,241.600004,435.700007,74.900002
612,404972.206,405118.506,405417.406,405522.906,146.300002,105.500002,626.000009,298.900004,445.200006,75.300001
613,405598.206,405732.506,406032.306,406140.506,134.300002,108.200002,618.000009,299.800004,434.100006,75.700001
614,406216.206,406364.606,406637.806,406675.806,148.400002,38.000001,446.800007,273.200004,421.600006,-12.8
615,406663.006,406871.906,407140.506,407253.006,208.900003,112.500002,658.70001,268.600004,477.500007,68.700001
616,407321.706,407458.206,407691.606,407802.606,136.500002,111.000002,548.500008,233.400003,369.900005,67.600001
617,407870.206,408004.106,408255.306,408367.906,133.900002,112.600002,573.100008,251.200003,385.100005,75.400001
618,408443.306,408585.906,408928.606,409040.306,142.600002,111.700001,697.200011,342.700006,485.300008,100.200002
619,409140.506,409311.106,409533.606,409643.806,170.600002,110.200001,595.700009,222.500004,393.100006,92.400002
620,409736.206,409858.306,410417.306,410524.506,122.100001,107.200001,887.900013,559.000009,681.10001,99.600002
621,410624.106,410725.006,411233.906,411342.906,100.900001,109.000001,799.600012,508.900008,609.800009,80.800002
622,411423.706,411560.106,411921.006,412030.806,136.400002,109.800002,680.70001,360.900005,497.300007,73.600001
623,412104.406,412259.506,412562.406,412765.706,155.100002,203.300003,706.70001,302.900005,458.000007,45.4
624,412811.106,412957.106,413228.206,413338.006,146.000003,109.800001,597.900009,271.100004,417.100007,71.000001
625,413409.006,413546.206,413819.806,413931.006,137.200002,111.200002,587.700009,273.600004,410.800006,65.700001
626,413996.706,414120.106,414431.406,414536.106,123.400002,104.700001,612.100009,311.300005,434.700007,72.700001
627,414608.806,414657.906,414837.406,414946.906,49.100001,109.500001,415.900006,179.500003,228.600004,77.800001
628,415024.706,415149.506,415649.406,415758.006,124.800002,108.600001,830.500013,499.900008,624.70001,97.200002
629,415855.206,415979.906,416222.406,416340.306,124.700002,117.900002,572.600008,242.500003,367.200005,87.500001
630,416887.106,416961.506,417043.106,417148.506,74.400001,105.400002,354.500005,81.600001,156.000002,93.100001
631,417241.606,417385.406,417705.206,417823.506,143.800003,118.300002,665.40001,319.800004,463.600007,83.500001
632,417907.006,418058.106,418524.306,418662.406,151.100003,138.100003,757.800012,466.200006,617.300009,2.4
633,418664.806,418817.706,419164.806,419273.306,152.900002,108.500002,676.50001,347.100005,500.000007,68.000001
634,419341.306,419536.206,419756.706,419865.406,194.900003,108.700001,596.700009,220.500003,415.400006,72.600002
635,419938.006,420067.806,420353.106,420466.406,129.800001,113.300001,596.900008,285.300005,415.100006,68.500001
636,420534.906,420664.606,420779.706,420891.606,129.700002,111.900002,422.900007,115.100002,244.800004,66.200001
637,420957.806,421091.806,421378.706,421491.606,134.000002,112.900002,600.900009,286.900004,420.900006,67.100001
638,421558.706,421692.406,421968.106,422080.606,133.700002,112.500001,602.600009,275.700004,409.400006,80.700002
639,422161.306,422306.506,422664.806,422758.406,145.200002,93.600002,703.30001,358.300005,503.500007,106.200001
640,422864.606,422982.706,423241.906,423360.706,118.100002,118.800002,585.100009,259.200004,377.300006,89.000001
641,424038.406,424108.706,424326.906,424433.506,70.300001,106.600002,493.000007,218.200003,288.500004,97.900001
642,424900.706,424963.506,424954.206,425132.406,62.8,178.200003,275.200004,-9.3,53.5,43.500001
643,425175.906,425304.506,425639.306,425750.506,128.600002,111.200001,650.800009,334.800005,463.400007,76.200001
644,425826.706,425970.506,426263.206,426370.906,143.800002,107.700001,615.900009,292.700005,436.500007,71.700001
645,426442.606,426597.106,426849.106,426955.006,154.500003,105.900001,581.900009,252.000004,406.500007,69.500001
646,427024.506,427186.906,427445.806,427555.606,162.400003,109.800002,600.400009,258.900003,421.300006,69.300001
647,427624.906,427766.606,428057.106,428163.606,141.700002,106.500001,607.800009,290.500005,432.200007,69.100001
648,428691.406,428863.306,429107.006,429221.306,171.900003,114.300002,617.300009,243.700003,415.600006,87.400001
649,430087.106,430164.606,430191.606,430300.006,77.500001,108.400002,304.700004,27,104.500001,91.800001
650,430391.806,430543.106,430889.506,431001.606,151.300003,112.100001,694.300011,346.400005,497.700008,84.500002
651,431086.106,431240.606,431567.506,431677.906,154.500002,110.400002,664.30001,326.900005,481.400007,72.500001
652,431750.406,431925.806,432272.306,432380.006,175.400002,107.700002,705.70001,346.500005,521.900007,76.100001
653,432456.106,432609.106,432844.906,432955.006,153.000002,110.100002,570.900009,235.800004,388.800006,72.000001
654,433027.006,433164.306,433444.606,433554.906,137.300002,110.300001,605.400009,280.300004,417.600006,77.500002
655,433632.406,433773.406,434057.206,434164.306,141.000002,107.100002,596.800009,283.800004,424.800006,64.900001
656,435355.306,435490.906,435998.806,436109.406,135.600002,110.600002,845.500013,507.900008,643.50001,91.400001
657,436200.807,436320.907,436583.807,436654.507,120.100002,70.700001,464.000007,262.900004,383.000006,10.3
658,436664.807,436824.507,437367.107,437471.207,159.700002,104.100002,908.600013,542.600008,702.30001,102.200001
659,437573.407,437738.107,438085.707,438219.607,164.700003,133.900002,750.900012,347.600005,512.300008,104.700002
660,438324.307,438458.107,438664.807,438690.107,133.800002,25.3,447.500006,206.700003,340.500005,81.700001
661,438771.807,438910.707,439246.907,439357.507,138.900002,110.600002,664.90001,336.200005,475.100007,79.200001
662,439436.707,439594.407,439884.107,439989.507,157.700002,105.400001,629.000009,289.700005,447.400007,76.200001
663,440065.707,440207.707,440445.407,440559.707,142.000003,114.300002,568.500009,237.700003,379.700006,74.500001
664,440634.207,440731.707,441015.907,441124.807,97.500001,108.900001,562.000008,284.200005,381.700006,71.400001
665,441196.207,441329.007,441609.807,441714.607,132.800002,104.800002,584.000009,280.800004,413.600006,65.600001
666,441780.207,441915.007,442242.207,442351.707,134.800002,109.500002,651.90001,327.200005,462.000007,80.400001
667,442432.107,442585.907,442977.807,443083.107,153.800002,105.300001,754.900011,391.900006,545.700008,103.900002
668,443187.007,443387.007,443576.907,443688.907,200.000003,112.000001,591.900009,189.900003,389.900006,90.000002
669,443778.907,443896.407,444432.307,444539.007,117.500002,106.700001,852.900013,535.900008,653.40001,92.800002
670,444631.807,444701.707,444940.207,445048.307,69.900001,108.100002,503.600007,238.500003,308.400004,87.100001
671,445135.407,445321.107,445664.607,445780.007,185.700003,115.400002,725.700011,343.500005,529.200008,81.100001
672,445861.107,446065.907,446413.407,446516.907,204.800003,103.500002,733.000011,347.500005,552.300008,77.200001
673,446594.107,446646.507,446927.607,447034.707,52.400001,107.100001,519.200008,281.100004,333.500005,78.600002
674,447113.307,447245.307,447520.407,447629.907,132.000001,109.500001,591.300008,275.100005,407.100006,74.700001
675,447704.607,447840.207,448121.907,448267.207,135.600002,145.300002,613.100009,281.700005,417.300007,50.5
676,448317.707,448439.907,448664.807,448791.207,122.200002,126.400002,556.000009,224.900004,347.100006,82.500001
677,448873.707,449023.707,449485.607,449595.107,150.000002,109.500001,821.300012,461.900007,611.900009,99.900002
678,449695.007,449836.607,450045.807,450158.607,141.600002,112.800002,555.300008,209.200003,350.800005,91.700001
679,450250.307,450420.107,450664.807,450869.807,169.800003,205.000003,718.500011,244.700003,414.500006,99.000002
680,450968.807,451112.307,451760.307,451867.007,143.500002,106.700001,986.900015,648.00001,791.500012,88.700002
681,451955.707,452117.407,452396.007,452506.407,161.700002,110.400002,624.600009,278.600004,440.300006,73.900001
682,452580.307,452695.007,453029.507,453165.207,114.700002,135.700002,642.50001,334.500005,449.200007,57.600001
683,453222.807,453372.107,453683.707,453822.307,149.300002,138.600002,652.500009,311.600004,460.900006,53.000001
684,453875.307,454033.507,454320.707,454443.607,158.200003,122.900002,641.00001,287.200004,445.400007,72.700001
685,454516.307,454661.107,454855.507,454965.707,144.800002,110.200002,522.400008,194.400003,339.200005,73.000001
686,455038.707,455190.507,455465.007,455574.507,151.800002,109.500002,614.400009,274.500004,426.300006,78.600001
687,455653.107,455791.907,456026.007,456143.607,138.800002,117.600002,575.900008,234.100003,372.900005,85.400001
688,456229.007,456375.207,457208.007,457368.707,146.200003,160.700002,1231.90002,832.800012,979.000015,92.200002
689,457460.907,457637.007,457847.807,457962.607,176.100002,114.800002,606.800009,210.800003,386.900005,105.100002
690,458067.707,458159.607,458849.707,458962.507,91.900001,112.800002,1000.00001,690.10001,782.000011,105.200002
691,459067.707,459191.607,459475.007,459589.307,123.900001,114.300001,625.600009,283.400005,407.300006,104.000002
692,460343.507,460412.707,460640.207,460662.207,69.200001,22,330.600005,227.500003,296.700004,11.900001
693,460674.107,460830.907,461047.307,461161.307,156.800002,114.000002,575.800008,216.400003,373.200005,88.600001
694,461249.907,461387.607,462183.907,462295.107,137.700002,111.200002,1152.80002,796.300012,934.000014,107.600001
695,462402.707,462534.507,462811.407,462928.007,131.800002,116.600002,625.80001,276.900004,408.700006,100.500002
696,463028.507,463152.007,463825.607,463932.507,123.500002,106.900001,1003.80002,673.60001,797.100012,99.800002
697,465616.607,465715.907,465707.907,465879.807,99.300002,171.900002,305.200005,-8,91.300002,42.000001
698,465921.807,466064.207,466363.507,466474.407,142.400002,110.900002,615.200009,299.300004,441.700006,62.600001
699,466537.007,466645.407,466956.507,467129.307,108.400002,172.800003,634.500009,311.100004,419.500006,42.2
700,467171.507,467320.507,467608.907,467732.207,149.000003,123.300002,634.70001,288.400004,437.400007,74.000001
701,467806.207,467943.007,468216.507,468327.607,136.800002,111.100002,597.600009,273.500004,410.300006,76.200001
702,468403.807,468574.507,468664.807,468912.307,170.700002,247.500003,582.400008,90.300002,261.000004,73.900001
703,468986.207,469105.507,469396.407,469513.207,119.300002,116.800001,621.70001,290.900005,410.200007,94.700002
704,470272.307,470366.007,470363.607,470505.207,93.700001,141.600002,316.600004,-2.4,91.300001,83.700001
705,470588.907,470754.607,471044.107,471158.907,165.700003,114.800002,653.40001,289.500004,455.200007,83.400001
706,471242.307,471388.407,471785.907,471897.407,146.100002,111.500002,741.600011,397.500006,543.600008,86.500001
707,473104.307,473245.907,473556.807,473666.607,141.600002,109.800001,638.100009,310.900005,452.500007,75.800001
708,473742.407,473891.807,474147.307,474258.107,149.400003,110.800002,581.500009,255.500003,404.900006,65.800001
709,474323.907,474483.407,474705.607,474814.507,159.500002,108.900001,564.300008,222.200004,381.700006,73.700001
710,474888.207,475018.007,475336.707,475447.207,129.800002,110.500002,646.80001,318.700005,448.500007,87.800001
711,475535.007,475684.707,476313.007,476420.007,149.700002,107.000001,987.400015,628.30001,778.000012,102.400002
712,476522.407,476649.907,476793.107,476901.907,127.500002,108.800001,465.100007,143.200002,270.700004,85.600002
713,476987.507,477101.807,477671.207,477778.007,114.300001,106.800001,882.000013,569.400009,683.70001,91.500002
714,477869.507,478001.307,478221.207,478336.907,131.800002,115.700002,548.300008,219.900003,351.700005,80.900001
715,478417.807,478556.407,478956.607,479067.107,138.600002,110.500002,730.400011,400.200006,538.800008,81.100001
716,479679.807,479759.107,479735.707,479872.707,79.300001,137.000002,255.100004,-23.4,55.900001,62.200001
717,479934.907,480085.807,480431.107,480536.807,150.900002,105.700002,672.40001,345.300005,496.200007,70.500001
718,480607.307,480664.607,480784.407,480893.007,57.3,108.600002,352.500005,119.800002,177.100002,66.800001
719,480959.807,481094.907,481336.807,481446.907,135.100002,110.100002,555.600008,241.900003,377.000005,68.500001
720,481515.407,481648.407,481894.707,482004.307,133.000002,109.600001,554.800008,246.300004,379.300006,65.900001
721,482070.207,482199.907,482523.007,482662.307,129.700002,139.300002,594.600009,323.100005,452.800007,2.5
722,482664.807,482796.507,483218.907,483328.707,131.700002,109.800001,760.100012,422.400007,554.100009,96.200002
723,483424.907,483542.907,483842.707,483954.307,118.000001,111.600001,615.500009,299.800005,417.800006,86.100002
724,484723.707,484878.407,485228.407,485369.707,154.700002,141.300003,694.10001,350.000005,504.700007,48.1
725,485417.807,485562.107,485867.807,485980.307,144.300002,112.500002,633.10001,305.700005,450.000007,70.600001
726,486050.907,486184.107,486471.407,486576.807,133.200002,105.400002,594.200009,287.300004,420.500006,68.300001
727,486645.107,486780.707,487060.707,487167.707,135.600002,107.000001,587.800008,280.000004,415.600006,65.200001
728,487232.907,487375.607,487641.207,487762.507,142.700002,121.300002,615.60001,265.600004,408.300006,86.000002
729,489134.107,489324.707,489768.207,489876.507,190.600003,108.300002,836.500012,443.500006,634.100009,94.100001
730,489970.607,490121.707,490561.907,490661.807,151.100002,99.900001,694.20001,440.200007,591.300009,3
731,490664.807,490776.507,491084.707,491197.907,111.700002,113.200001,609.20001,308.200005,419.900007,76.100002
732,491274.007,491400.907,491799.807,491915.707,126.900001,115.900002,723.70001,398.900006,525.800007,82.000001
733,491997.707,492136.907,492420.007,492544.807,139.200002,124.800001,629.20001,283.100005,422.300007,82.100002
734,492626.907,492696.407,492978.807,493087.407,69.500001,108.600002,536.700008,282.400004,351.900005,76.200001
735,493163.607,493300.107,493544.307,493650.607,136.500002,106.300002,567.400008,244.200003,380.700005,80.400001
736,493731.007,493878.507,494172.507,494280.207,147.500002,107.700001,623.000009,294.000005,441.500007,73.800001
737,494354.007,494488.907,494664.807,494719.207,134.900002,54.400001,437.700007,175.900003,310.800005,72.500001
738,494791.707,494942.107,495331.807,495440.207,150.400002,108.400002,746.800011,389.700006,540.100008,98.300001
739,495538.507,495654.307,495940.307,496048.507,115.800002,108.200002,602.900009,286.000004,401.800006,92.900001
740,496141.407,496256.207,496817.307,496929.407,114.800002,112.100002,880.000013,561.100008,675.90001,92.000001
741,497021.407,497170.907,497427.007,497538.307,149.500002,111.300002,605.900009,256.100004,405.600006,89.000001
742,497627.307,497809.707,498286.407,498392.507,182.400003,106.100002,853.000013,476.700007,659.10001,87.800001
743,498480.307,498620.507,498906.007,499013.207,140.200002,107.200002,617.600009,285.500004,425.700006,84.700001
744,499097.907,499237.007,499561.907,499674.107,139.100002,112.200002,649.80001,324.900005,464.000007,73.600001
745,499747.707,499882.507,500146.107,500257.307,134.800002,111.200001,584.700009,263.600004,398.400006,75.100002
746,500332.407,500495.007,500772.707,500879.807,162.600002,107.100002,620.500009,277.700004,440.300006,73.100001
747,500952.907,501088.307,501378.007,501485.707,135.400002,107.700002,603.900009,289.700004,425.100006,71.100001
748,501556.807,501689.607,501976.607,502080.707,132.800002,104.100002,584.500008,287.000004,419.800006,60.6
749,502141.307,502299.207,502586.907,502661.207,157.900003,74.300001,523.500008,287.700004,445.600007,3.6
750,502664.807,502781.907,503067.407,503175.807,117.100002,108.400002,602.900009,285.500004,402.600006,91.900001
751,503267.707,503384.308,503987.608,504095.008,116.600002,107.400002,918.300014,603.300009,719.900011,91.000001
752,504186.008,504338.108,504577.808,504662.508,152.100002,84.700001,519.000008,239.700004,391.800006,42.500001
753,504705.008,504846.608,505362.408,505508.208,141.600002,145.800003,886.300013,515.800007,657.400009,83.100001
754,505591.308,505718.208,506079.708,506188.608,126.900002,108.900002,675.70001,361.500005,488.400007,78.400001
755,506267.008,506402.208,506664.808,506689.808,135.200002,25,501.600007,262.600004,397.800006,78.800001
756,506768.608,506902.108,507158.108,507268.108,133.500002,110.000002,566.500009,256.000004,389.500006,67.000001
757,507335.108,507467.008,507724.808,507837.308,131.900002,112.500001,570.800008,257.800004,389.700006,68.600001
758,507905.908,508028.908,508304.108,508412.208,123.000002,108.100002,567.500009,275.200004,398.200006,61.200001
759,508473.408,508601.108,508862.008,508971.608,127.700002,109.600001,573.600008,260.900004,388.600006,75.400001
760,509047.008,509176.908,509636.708,509746.608,129.900002,109.900002,792.500012,459.800007,589.700009,92.900001
761,509839.508,509987.708,510240.608,510353.308,148.200002,112.700002,600.200009,252.900004,401.100006,86.400001
762,510439.708,510550.908,510924.308,511033.708,111.200002,109.400002,690.70001,373.400005,484.600007,96.700001
763,511130.408,511272.508,511614.008,511727.508,142.100003,113.500001,688.600011,341.500005,483.600008,91.500002
764,511819.008,511936.808,512306.308,512427.408,117.800001,121.100002,681.90001,369.500006,487.300007,73.500001
765,512500.908,512653.008,512850.408,512959.708,152.100002,109.300002,526.900008,197.400003,349.500005,68.100001
766,513027.808,513155.008,513437.808,513558.508,127.200002,120.700002,608.800009,282.800004,410.000006,78.100001
767,513636.608,513764.708,514039.208,514148.208,128.100002,109.000001,580.000008,274.500004,402.600006,68.400001
768,514216.608,514331.108,514614.308,514658.908,114.500002,44.600001,447.100007,283.200004,397.700006,4.8
769,514663.708,514880.508,515114.508,515225.808,216.800003,111.300001,631.300009,234.000004,450.800007,69.200001
770,515295.008,515431.508,515798.208,515909.908,136.500003,111.700002,707.900011,366.700005,503.200008,93.000001
771,516002.908,516156.708,516400.808,516515.508,153.800002,114.700002,604.000009,244.100004,397.900006,91.400001
772,516606.908,516667.908,517357.208,517465.008,61.000001,107.800002,953.700014,689.30001,750.300011,95.600001
773,517560.608,517716.908,518002.708,518120.108,156.300003,117.400002,646.50001,285.800004,442.100007,87.000001
774,518725.208,518798.608,518801.408,518914.508,73.400001,113.100001,283.400004,2.8,76.200001,94.100002
775,519008.608,519157.408,519376.608,519485.508,148.800002,108.900002,550.100008,219.200003,368.000005,73.200001
776,519558.708,519677.908,519995.308,520102.808,119.200002,107.500001,619.100009,317.400005,436.600007,75.000001
777,521226.608,521370.608,521690.608,521794.808,144.000002,104.200001,637.700009,320.000005,464.000007,69.500001
778,521864.308,521988.508,522276.908,522389.008,124.200002,112.100001,601.500009,288.400005,412.600007,76.800001
779,522465.808,522595.208,522954.208,523064.608,129.400002,110.400001,692.700011,359.000006,488.400008,93.900002
780,523158.508,523317.708,523567.408,523681.208,159.200002,113.800001,612.400009,249.700004,408.900006,89.700002
781,523770.908,523886.708,524365.608,524509.708,115.800002,144.100002,819.800012,478.900007,594.700009,81.000001
782,524590.708,524694.508,524902.508,525018.908,103.800002,116.400001,503.100008,208.000003,311.800005,74.900002
783,525093.808,525229.008,525605.108,525718.808,135.200002,113.700002,706.70001,376.100005,511.300007,81.700001
784,525800.508,525979.308,526265.408,526374.808,178.800003,109.400002,646.90001,286.100004,464.900007,72.600001
785,526447.408,526587.008,526779.208,526891.308,139.600002,112.100001,518.500007,192.200003,331.800005,74.600001
786,526965.908,527107.908,527390.908,527510.608,142.000003,119.700002,617.10001,283.000004,425.000007,72.400001
787,527583.008,527718.608,527981.308,528091.408,135.600002,110.100001,578.900008,262.700004,398.300006,70.500001
788,528161.908,528295.208,528598.608,528657.408,133.300002,58.800001,502.900008,303.400005,436.700007,7.4
789,528664.808,528741.308,529282.308,529401.808,76.500001,119.500002,835.300012,541.000008,617.500009,98.300001
790,529500.108,529645.108,529900.908,530015.208,145.000002,114.300002,597.400009,255.800004,400.800006,82.300001
791,530097.508,530208.308,530825.708,530982.908,110.800002,157.200002,962.200014,617.400009,728.200011,76.800001
792,531059.708,531192.208,531434.608,531552.708,132.500002,118.100002,580.100009,242.400004,374.900006,87.100001
793,532199.408,532389.808,532422.508,532524.208,190.400003,101.700001,416.000007,32.700001,223.100004,91.200002
794,532615.408,532645.108,532947.508,533070.908,29.7,123.400001,538.500008,302.400005,332.100005,83.000002
795,533153.908,533299.808,533562.108,533668.908,145.900002,106.800001,587.600008,262.300004,408.200006,72.600001
796,533741.508,533888.508,534178.608,534282.408,147.000003,103.800001,608.200009,290.100004,437.100007,67.300001
797,534349.708,534502.108,534713.208,534821.308,152.400003,108.100001,538.100008,211.100003,363.500006,66.500001
798,534887.808,535014.908,535306.208,535443.408,127.100002,137.200002,614.30001,291.300005,418.400007,58.700001
799,535502.108,535632.608,535877.208,535984.308,130.500002,107.100002,546.200008,244.600003,375.100005,64.000001
800,536048.308,536179.308,536499.608,536663.008,131.000002,163.400003,616.500009,320.300004,451.300006,1.8
801,536664.808,536720.308,536981.108,537092.908,55.500001,111.800001,516.400008,260.800004,316.300005,88.300002
802,537181.208,537286.608,537888.708,537993.608,105.400001,104.900002,917.900013,602.100009,707.50001,105.500001
803,538099.108,538251.408,538507.308,538662.508,152.300003,155.200003,565.700009,255.900003,408.200006,2.3
804,538664.808,538791.308,539236.608,539376.108,126.500002,139.500002,777.500011,445.300006,571.800008,66.200001
805,539442.308,539578.108,539910.508,540023.208,135.800002,112.700002,655.10001,332.400005,468.200007,74.200001
806,541123.008,541251.908,541536.808,541643.608,128.900002,106.800001,591.600009,284.900005,413.800007,71.000001
807,541714.608,541910.308,542102.908,542210.508,195.700003,107.600002,561.600009,192.600003,388.300006,65.700001
808,542276.208,542407.508,542648.308,542682.008,131.300002,33.700001,387.300005,240.800003,372.100005,-18.500001
809,542663.508,542883.208,543229.808,543337.508,219.700004,107.700001,756.400012,346.600005,566.300009,82.400002
810,543419.908,543559.508,543917.408,544027.708,139.600002,110.300002,701.70001,357.900005,497.500007,93.900001
811,544121.608,544238.208,544527.008,544662.108,116.600002,135.100002,543.200008,288.800004,405.400006,2.7
812,544664.808,544724.208,545148.508,545253.708,59.400001,105.200002,671.70001,424.300006,483.700007,82.800001
813,545336.508,545474.908,545857.408,545963.608,138.400002,106.200001,701.800011,382.500006,520.900008,74.700002
814,546038.308,546187.808,546488.008,546663.008,149.500002,175.000003,633.800009,300.200004,449.700006,9.1
815,546672.108,546738.208,547045.708,547159.508,66.100001,113.800001,561.300008,307.500005,373.600006,73.900001
816,547233.408,547372.708,547674.808,547778.908,139.300002,104.100002,616.70001,302.100005,441.400007,71.200001
817,547850.108,547983.108,548258.908,548378.308,133.000002,119.400001,602.400009,275.800004,408.800006,74.200002
818,548452.508,548590.108,548664.808,548850.408,137.600002,185.600003,473.300007,74.700001,212.300003,75.400001
819,548925.808,549058.208,549349.608,549489.708,132.400002,140.100002,630.100009,291.400004,423.800006,66.200001
820,549555.908,549700.008,550319.008,550423.808,144.100002,104.800002,963.800014,619.000009,763.100011,95.900001
821,550519.708,550649.408,550664.808,550874.608,129.700002,209.800003,451.200007,15.400001,145.100003,96.300001
822,550970.908,551098.708,551597.208,551707.408,127.800002,110.200002,839.200013,498.500007,626.300009,102.700002
823,553263.508,553394.608,553758.608,553884.508,131.100002,125.900002,697.800011,364.000006,495.100008,76.800001
824,553961.308,554105.908,554410.908,554558.708,144.600002,147.800003,640.500009,305.000004,449.600006,43.1
825,554601.808,554694.308,554961.708,555071.108,92.500002,109.400001,540.100008,267.400004,359.900006,70.800001
826,555141.908,555339.508,555590.608,555695.908,197.600003,105.300002,630.30001,251.100004,448.700007,76.300001
827,555772.208,555912.608,556158.808,556272.808,140.400002,114.000002,574.000008,246.200003,386.600005,73.400001
828,556346.208,556488.508,556664.808,556771.108,142.300002,106.300002,493.500008,176.300003,318.600005,68.600001
829,556839.708,556963.808,557227.008,557340.108,124.100001,113.100002,571.100008,263.200004,387.300005,70.700001
830,557410.808,557538.308,557828.908,557938.108,127.500002,109.200002,608.500009,290.600004,418.100006,81.200001
831,558019.308,558147.008,558639.308,558705.908,127.700002,66.600001,778.900012,492.300007,620.000009,92.300002
832,558798.208,558953.908,559203.008,559317.708,155.700002,114.700001,591.400009,249.100004,404.800006,71.900002
833,559389.608,559502.108,560061.708,560169.208,112.500001,107.500001,870.600013,559.600009,672.10001,91.000002
834,560260.208,560413.408,560664.808,560755.708,153.200002,90.900001,584.700008,251.400004,404.600006,89.200001
835,560844.908,560997.508,561389.108,561499.308,152.600003,110.200002,736.700011,391.600005,544.200008,82.300001
836,562101.708,562164.708,562151.508,562278.208,63.000001,126.700002,256.000004,-13.2,49.800001,79.500001
837,562357.708,562507.508,562664.808,562789.508,149.800002,124.700002,502.500007,157.300002,307.100004,70.700001
838,562860.208,562997.108,563295.408,563401.708,136.900002,106.300001,613.700009,298.300005,435.200007,72.200001
839,563473.908,563612.208,563892.708,564003.508,138.300002,110.800001,597.100009,280.500005,418.800007,67.500001
840,565067.008,565198.108,565425.408,565537.308,131.100002,111.900002,544.800008,227.300003,358.400005,74.500001
841,565611.808,565751.708,566008.608,566118.908,139.900002,110.300002,583.500009,256.900004,396.800006,76.400001
842,566195.308,566294.608,566823.308,566933.408,99.300001,110.100002,830.400012,528.700008,628.000009,92.300001
843,567025.708,567142.208,567399.108,567504.108,116.500002,105.000001,563.300009,256.900004,373.400006,84.900002
844,567589.008,567707.508,568146.308,568269.408,118.500002,123.100002,761.900011,438.800006,557.300008,81.500001
845,568350.908,568483.708,568664.808,568790.508,132.800002,125.700002,514.200008,181.100003,313.900005,74.600001
846,568865.108,569024.908,569298.308,569413.508,159.800002,115.200002,630.800009,273.400004,433.200006,82.400001
847,569495.908,569615.308,569952.008,570065.308,119.400002,113.300002,639.00001,336.700005,456.100007,69.600001
848,570134.908,570272.508,570554.309,570662.409,137.600002,108.100002,529.900008,281.800004,419.400006,2.4
849,570664.809,570818.609,571138.709,571245.009,153.800002,106.300001,643.300009,320.100005,473.900007,63.100001
850,571706.609,571753.709,571771.609,571873.109,47.100001,101.500002,234.100004,17.9,65.000001,67.600001
851,571940.709,572081.009,572430.009,572540.809,140.300002,110.800002,681.20001,349.000005,489.300007,81.100001
852,573081.509,573146.209,573126.109,573244.409,64.700001,118.300002,256.600003,-20.100001,44.6,93.700001
853,573338.109,573463.409,573716.209,573824.709,125.300002,108.500002,613.00001,252.800004,378.100006,126.400002
854,573951.109,574054.709,574520.109,574662.109,103.600001,142.000002,713.70001,465.400007,569.000008,2.7
855,574664.809,574809.309,575247.409,575355.309,144.500002,107.900001,781.900012,438.100007,582.600009,91.400002
856,575446.709,575623.609,575939.309,576049.309,176.900002,110.000002,686.80001,315.700005,492.600007,84.200001
857,576133.509,576269.909,576617.309,576660.409,136.400002,43.100001,529.900008,347.400005,483.800007,3
858,576663.409,576881.809,577149.409,577259.709,218.400003,110.300002,663.10001,267.600004,486.000007,66.800001
859,577326.509,577451.209,577735.109,577854.609,124.700002,119.500002,602.500009,283.900004,408.600006,74.400001
860,577929.009,578055.009,578346.909,578450.109,126.000002,103.200002,584.400009,291.900004,417.900006,63.300001
861,578513.409,578657.809,578803.709,578910.309,144.400002,106.600001,463.700006,145.900002,290.300004,66.800001
862,578977.109,579146.609,579356.509,579461.509,169.500003,105.000002,556.000009,209.900003,379.400006,71.600001
863,579533.109,579686.009,580015.009,580129.509,152.900002,114.500002,685.50001,329.000005,481.900007,89.100001
864,580218.609,580410.309,580641.409,580662.909,191.700003,21.500001,487.700007,231.100003,422.800006,43.4
865,580706.309,580835.409,581347.409,581460.909,129.100002,113.500001,844.200013,512.000008,641.10001,89.600002
866,581550.509,581755.509,581953.709,582063.509,205.000003,109.800001,594.600009,198.200003,403.200006,81.600002
867,582145.109,582297.009,582664.809,582815.109,151.900002,150.300003,721.50001,367.800005,519.700007,51.5
868,582866.609,582990.409,583352.809,583478.109,123.800002,125.300002,692.900011,362.400006,486.200008,81.400001
869,583559.509,583705.709,583963.809,584075.709,146.200002,111.900001,584.800008,258.100004,404.300006,68.600001
870,584144.309,584281.009,584557.909,584662.409,136.700002,104.500001,520.500008,276.900005,413.600007,2.4
871,584664.809,584823.609,585119.409,585224.809,158.800003,105.400002,623.100009,295.800004,454.600007,63.1
872,585287.909,585434.309,585682.709,585836.109,146.400003,153.400003,585.100009,248.400003,394.800006,36.9
873,585873.009,586061.809,586255.309,586365.709,188.800003,110.400002,559.300009,193.500003,382.300006,66.600001
874,586432.309,586580.509,586916.309,587030.709,148.200002,114.400001,685.40001,335.800005,484.000007,87.000002
875,587117.709,587234.609,587506.509,587622.909,116.900001,116.400001,590.100009,271.900005,388.800006,84.900002
876,587707.809,587821.709,588391.509,588503.409,113.900001,111.900001,885.200013,569.800009,683.70001,89.600002
877,588593.009,588660.509,589122.209,589232.009,67.500001,109.800001,724.500011,461.700007,529.200008,85.500002
878,589317.509,589448.309,589877.609,589988.709,130.800001,111.100002,751.700011,429.300007,560.100008,80.500001
879,590069.209,590190.309,590506.609,590662.409,121.100002,155.800003,595.600009,316.300004,437.400006,2.4
880,590664.809,590798.209,591053.509,591163.909,133.400002,110.400002,567.200008,255.300003,388.700005,68.100001
881,591232.009,591371.009,591673.009,591782.509,139.000002,109.500001,615.900009,302.000005,441.000007,65.400001
882,591847.909,592015.409,592227.309,592339.409,167.500003,112.100002,553.300008,211.900003,379.400006,61.8
883,592401.209,592521.409,592739.809,592849.609,120.200002,109.800001,506.500008,218.400004,338.600006,58.100001
884,592907.709,593057.109,593301.209,593414.409,149.400002,113.200002,580.100009,244.100004,393.500006,73.400001
885,593487.809,593609.409,594251.209,594360.709,121.600001,109.500002,966.100014,641.80001,763.400011,93.200001
886,594453.909,594582.009,594664.809,594863.109,128.100002,198.300003,491.900007,82.800001,210.900003,82.700001
887,595523.909,595588.609,595653.009,595760.209,64.700001,107.200002,325.300005,64.400001,129.100002,89.000001
888,595849.209,595998.709,596370.709,596479.509,149.500002,108.800001,715.900011,372.000006,521.500008,85.600002
889,596565.109,596655.109,596987.309,597093.309,90.000001,106.000001,606.600009,332.200005,422.200006,78.400002
890,597171.709,597314.609,597574.809,597681.209,142.900002,106.400001,579.200008,260.200004,403.100006,69.700001
891,597750.909,597949.709,598161.409,598275.309,198.800003,113.900002,594.200009,211.700003,410.500006,69.800001
892,598345.109,598486.109,598664.809,598763.809,141.000002,99.000001,485.400007,178.700003,319.700005,66.700001
893,598830.509,599025.509,599240.509,599347.109,195.000003,106.600002,582.600009,215.000003,410.000006,66.000001
894,599413.109,599542.909,599897.209,600008.209,129.800002,111.000002,673.90001,354.300005,484.100007,78.800001
895,600658.509,600703.109,600729.109,600839.409,44.6,110.300001,271.700004,26.000001,70.600001,90.800002
896,600930.209,601051.409,601303.609,601417.909,121.200001,114.300002,571.300008,252.200004,373.400005,83.600001
897,601501.509,601612.209,602205.009,602311.909,110.700002,106.900001,902.800014,592.800009,703.500011,92.400002
898,602404.309,602545.809,602816.009,602926.009,141.500002,110.000001,602.200008,270.200004,411.700006,80.500001
899,603006.509,603213.409,603470.609,603579.209,206.900004,108.600002,643.20001,257.200003,464.100007,70.500001
900,603649.709,603785.709,604061.709,604172.509,136.000002,110.800002,589.200009,276.000004,412.000006,66.400001
901,604238.909,604369.709,604657.709,604717.209,130.800002,59.500001,540.000008,288.000004,418.800006,61.700001
902,604778.909,604927.509,605187.409,605297.909,148.600002,110.500002,583.800009,259.900004,408.500006,64.800001
903,605362.709,605545.709,605764.509,605872.209,183.000002,107.700001,569.800008,218.800004,401.800006,60.300001
904,605932.509,606115.509,606319.809,606427.909,183.000003,108.100001,560.900008,204.300003,387.300006,65.500001
905,606493.409,606664.709,606837.009,606944.709,171.300003,107.700001,531.600008,172.300003,343.600006,80.300001
906,607025.009,607162.509,607581.409,607691.709,137.500002,110.300001,759.200012,418.900007,556.400009,92.500002
907,607784.209,607981.509,608172.109,608285.009,197.300003,112.900002,585.900008,190.600002,387.900005,85.100001
908,608370.109,608486.709,608890.809,609000.109,116.600002,109.300002,728.400011,404.100006,520.700008,98.400001
909,609098.509,609244.609,609697.809,609812.809,146.100002,115.000002,802.300012,453.200007,599.300009,88.000001
910,609900.809,610018.709,610440.209,610548.109,117.900002,107.900002,725.500011,421.500006,539.400008,78.200001
911,610626.309,610649.409,610958.309,611069.909,23.1,111.600002,512.300008,308.900005,332.000005,68.700001
912,611138.609,611273.909,611553.609,611665.109,135.300002,111.500002,595.200009,279.700004,415.000006,68.700001
913,611733.809,611869.509,612187.909,612292.809,135.700002,104.900002,624.300009,318.400004,454.100006,65.300001
914,612358.109,612483.809,612734.509,612841.809,125.700002,107.300002,549.700008,250.700003,376.400005,66.000001
915,612907.809,613094.609,613294.609,613400.309,186.800003,105.700001,560.300008,200.000003,386.800006,67.800001
916,613468.109,613657.309,613873.209,613978.609,189.200003,105.400002,577.400009,215.900003,405.100006,66.900001
917,614045.509,614192.909,614574.909,614664.009,147.400002,89.100001,681.90001,382.000006,529.400008,63.400001
918,614727.409,614874.809,615114.309,615229.609,147.400002,115.300002,584.100009,239.500004,386.900006,81.900001
919,615311.509,615409.109,615937.409,616054.509,97.600001,117.100002,830.600012,528.300008,625.900009,87.600001
920,616142.109,616277.809,616645.509,616702.509,135.700002,57.000001,637.40001,367.700006,503.400008,77.000001
921,616779.509,616908.909,617345.709,617453.809,129.400002,108.100002,745.600011,436.800006,566.200008,71.300001
