# Supplementary material for: Robust dynamical invariants in sequential neural activity
Source: Sci Rep. 2019 Jun 21;9:9048. doi: 10.1038/s41598-019-44953-2 (PMC6588702; doi:10.1038/s41598-019-44953-2)
Supplement: Supplementary file 4 — Dataset [file 41598_2019_44953_MOESM4_ESM.zip › data/PTX/PTX_exp_18.txt]

%If you use these data please cite:
%%  I. Elices, R. Levi, D. Arroyo, F. B. Rodriguez, and P. Varona. Robust dynamical invariants in sequential neural activity
% (1:n-1)' firstLP' lastLP' firstPD' lastPD' burstLPd' burstPDd' Period' latenc' LPPDfst2fst' PDLP'
1,571.4,739.3,847.5,966.6,167.9,119.1,525.4,108.2,276.1,130.2
2,1096.8,1252.5,1372,1489.1,155.7,117.1,524.8,119.5,275.2,132.5
3,1621.6,1757.4,1889.4,2007.6,135.8,118.2,521.3,132,267.8,135.3
4,2142.9,2284.7,2406.7,2525.4,141.8,118.7,520.7,122,263.8,138.2
5,2663.6,2826.1,2933.5,3050,162.5,116.5,523.4,107.4,269.9,137
6,3187,3348,3463.1,3582.2,161,119.1,525.3,115.1,276.1,130.1
7,3712.3,3845.8,3990.1,4108.7,133.5,118.6,528.3,144.3,277.8,131.9
8,4240.6,4407.4,4517.5,4635.1,166.8,117.6,525.6,110.1,276.9,131.1
9,4766.2,4927.8,5037.9,5157.5,161.6,119.6,520.7,110.1,271.7,129.4
10,5286.9,5490.7,5560.4,5677.8,203.8,117.4,517.9,69.7,273.5,127
11,5804.8,6017.2,6084.3,6201.2,212.4,116.9,517.4,67.1,279.5,121
12,6322.2,6533.1,6605.2,6725.2,210.9,120,524.2,72.1,283,121.2
13,6846.4,7046.6,7119.7,7239,200.2,119.3,513.4,73.1,273.3,120.8
14,7359.8,7578.2,7640,7756.5,218.4,116.5,534.2,61.8,280.2,137.5
15,7894,8053.3,8175,8293.6,159.3,118.6,524.9,121.7,281,125.3
16,8418.9,8630.4,8701.2,8820,211.5,118.8,531.4,70.8,282.3,130.3
17,8950.3,9100.2,9220.3,9339.4,149.9,119.1,517.7,120.1,270,128.6
18,9468,9627.7,9741.2,9858.9,159.7,117.7,523,113.5,273.2,132.1
19,9991,10152,10271,10388,160.8,117.6,523,118.8,279.6,125.8
20,10514,10663,10787,10909,149.4,121.6,520,123.5,272.9,125.5
21,11034,11195,11321,11439,160.9,118.1,530.5,126.2,287.1,125.3
22,11565,11711,11848,11964,146.4,116.3,533.1,136.9,283.3,133.5
23,12098,12244,12374,12491,146.4,117.1,518.5,130.3,276.7,124.7
24,12616,12754,12895,13013,137.4,117.3,522.1,141.7,279.1,125.7
25,13138,13282,13415,13534,144.2,119.5,517.3,132.1,276.3,121.5
26,13656,13794,13933,14055,138.6,122.2,516.9,138.7,277.3,117.4
27,14172,14377,14465,14585,204.4,119.5,538.7,88.4,292.8,126.4
28,14711,14844,14989,15107,132.7,118.1,518.6,144.9,277.6,122.9
29,15230,15449,15518,15638,219.6,119.7,534.4,68.5,288.1,126.6
30,15764,15911,16051,16171,146.4,119.7,527.8,140.4,286.8,121.3
31,16292,16433,16566,16684,141.2,117.8,514.5,132.7,273.9,122.8
32,16806,17040,17102,17224,234,121.8,544.3,61.8,295.8,126.7
33,17351,17527,17634,17755,175.9,120.8,530.8,107.8,283.7,126.3
34,17882,18023,18166,18285,141.1,119.3,528.6,143.1,284.2,125.1
35,18410,18553,18697,18820,142.8,122.3,528,144.3,287.1,118.6
36,18938,19176,19236,19355,238,118.7,542.8,59.8,297.8,126.3
37,19481,19635,19762,19879,154.5,117.3,534.9,126.3,280.8,136.8
38,20016,20171,20284,20406,154.8,122.2,511,112.9,267.7,121.1
39,20527,20768,20820,20937,241.2,117.2,542.2,51.6,292.8,132.2
40,21069,21208,21344,21463,139.1,119.1,518.6,135.4,274.5,125
41,21588,21741,21863,21980,153.1,117.4,525.3,121.8,274.9,133
42,22113,22278,22376,22493,164.7,117.1,500.9,98.1,262.8,121
43,22614,22840,22901,23018,226.5,117.6,529.1,60.2,286.7,124.8
44,23143,23284,23423,23543,141.3,120.5,524.4,138.3,279.6,124.3
45,23667,23818,23943,24063,150.9,120.2,517.2,124.5,275.4,121.6
46,24185,24322,24464,24585,137.9,121.9,520,141.1,279,119.1
47,24705,24899,24991,25110,194.3,118.4,529,92.5,286.8,123.8
48,25234,25403,25511,25631,169.3,119.9,513.9,108.6,277.9,116.1
49,25747,25961,26034,26156,213.4,121.3,524.5,73.6,287,116.2
50,26272,26438,26553,26673,165.9,120.3,521.4,115.1,281,120.1
51,26793,27032,27079,27198,238.6,118.7,532.6,47,285.6,128.3
52,27326,27532,27608,27724,206.1,116,527.5,75.9,282,129.5
53,27853,28056,28133,28249,202.7,115.7,518.7,77.3,280,123
54,28372,28532,28649,28768,160.2,118.3,516.6,117.1,277.3,121
55,28889,29080,29165,29281,191.5,116.7,510.3,84.5,276,117.6
56,29399,29543,29677,29798,143.8,120.8,518.8,134.6,278.4,119.6
57,29918,30055,30181,30300,137.6,118.7,505.1,125.5,263.1,123.3
58,30423,30556,30698,30817,132.9,119.1,519,142,274.9,125
59,30942,31100,31222,31341,158.4,118.4,520.8,121.8,280.2,122.2
60,31463,31604,31742,31857,141.1,115.5,523.3,137.7,278.8,129
61,31986,32117,32260,32375,130.6,115.2,513.4,142.9,273.5,124.7
62,32499,32650,32768,32884,150.4,116,512,117.8,268.2,127.8
63,33011,33157,33284,33401,145.1,116.9,515.9,127.3,272.4,126.6
64,33527,33739,33809,33926,211.8,117,523.6,69.9,281.7,124.9
65,34051,34202,34332,34446,151,113.8,523.7,130.5,281.5,128.4
66,34575,34735,34857,34974,160.8,116.7,522.1,121.8,282.6,122.8
67,35097,35311,35376,35498,214.5,121.9,523.3,65.2,279.7,121.7
68,35620,35782,35899,36017,162.1,118.6,528.5,116.5,278.6,131.3
69,36149,36292,36432,36547,143.3,115.1,532.2,140.2,283.5,133.6
70,36681,36817,36965,37085,136.2,119.9,529.9,147.7,283.9,126.1
71,37211,37357,37493,37613,146,120.2,522.6,136,282,120.4
72,37733,37934,38014,38132,200.4,118.5,529.6,80.1,280.5,130.6
73,38263,38398,38537,38656,135,119.3,518.3,138.7,273.7,125.3
74,38781,38938,39047,39165,157.2,117.9,514,108.3,265.5,130.6
75,39295,39460,39576,39693,164.4,117.1,526.5,116.2,280.6,128.8
76,39822,39959,40099,40215,137,116.5,523.4,139.9,276.9,130
77,40345,40483,40623,40737,137.5,114.3,524,140.6,278.1,131.6
78,40869,41032,41155,41270,163.3,114.8,534.4,123,286.3,133.3
79,41403,41572,41684,41802,168.2,118.1,524.7,112.7,280.9,125.7
80,41928,42071,42206,42324,142.9,117.6,533,135.3,278.2,137.2
81,42461,42622,42745,42863,160.9,118.1,528.5,123,283.9,126.5
82,42990,43146,43267,43389,156.5,121.7,520.3,121.1,277.6,121
83,43510,43661,43790,43905,151.2,115.3,520.7,129,280.2,125.2
84,44031,44170,44313,44433,139.8,120.3,535.3,142.4,282.2,132.8
85,44566,44727,44852,44971,160.7,119,543.5,125.5,286.2,138.3
86,45109,45274,45395,45514,164.3,118.5,539.7,121.3,285.6,135.6
87,45649,45802,45929,46050,153.2,121.4,542,126.2,279.4,141.2
88,46191,46361,46464,46583,169.5,118.5,522.4,103.8,273.3,130.6
89,46714,46886,46996,47116,172.8,120,535.6,109.6,282.4,133.2
90,47249,47463,47528,47646,213.7,117.7,528.1,65.2,278.9,131.5
91,47777,47968,48066,48187,191.2,120.7,549.5,97.7,288.9,139.9
92,48327,48432,48593,48711,105,118.1,520.5,161,266,136.4
93,48847,48960,49131,49248,113,116.5,529.7,170.9,283.9,129.3
94,49377,49550,49661,49779,172.6,117.7,535,111.8,284.4,132.9
95,49912,50078,50201,50317,165.9,116,537.9,123,288.9,133
96,50450,50617,50730,50847,166.9,117.8,528.9,112.8,279.7,131.4
97,50979,51129,51266,51382,149.8,116.6,533,137.1,286.9,129.5
98,51512,51725,51792,51909,213,117.8,525.2,66.9,279.9,127.5
99,52037,52205,52319,52435,168.5,115.9,537.9,113.2,281.7,140.3
100,52575,52745,52854,52973,170.1,119.1,536.6,108.8,278.9,138.6
101,53111,53318,53391,53509,206.7,118.4,531.8,72.5,279.2,134.2
102,53643,53875,53929,54043,231.3,113.9,540.3,54.8,286.1,140.3
103,54184,54391,54472,54586,207.4,114.3,541.4,80.9,288.3,138.8
104,54725,54913,55011,55128,187.7,117.2,540,98.6,286.3,136.5
105,55265,55480,55550,55667,214.7,116.4,536,70.7,285.4,134.2
106,55801,55914,56079,56198,112.8,118.3,585.4,165.5,278.3,188.8
107,56386,56525,56624,56740,138.3,115.4,493.2,99.6,237.9,139.9
108,56880,57050,57149,57267,170.9,118.4,520.1,98.3,269.2,132.5
109,57400,57600,57681,57800,200.7,119.3,529.7,80.5,281.2,129.2
110,57929,58132,58208,58328,203.1,119.7,522.7,75.6,278.7,124.3
111,58452,58626,58737,58857,173.9,120.8,525.7,110.7,284.6,120.3
112,58978,59187,59273,59392,209.6,118.8,541.4,85.5,295.1,127.5
113,59519,59697,59801,59919,177.5,118.1,540.3,104.6,282.1,140.1
114,60059,60261,60337,60453,201.5,116.1,523.8,75.9,277.4,130.3
115,60583,60757,60869,60989,173.9,119.2,542.2,112.3,286.2,136.8
116,61125,61292,61396,61514,166.7,117.7,516.6,103.7,270.4,128.5
117,61642,61786,61913,62032,144.1,119.1,509.6,126.4,270.5,120
118,62152,62295,62439,62560,143,121.8,530.8,143.9,286.9,122.1
119,62682,62847,62968,63086,164.4,118.2,543.9,121.2,285.6,140.1
120,63226,63414,63558,63677,188.1,118.7,600.2,144,332.1,149.4
121,63827,63958,64089,64204,131.2,114.7,514.8,131.4,262.6,137.5
122,64341,64463,64609,64730,121.3,120.9,520,146.1,267.4,131.7
123,64861,65051,65147,65264,189.4,117.7,544.3,95.8,285.2,141.4
124,65406,65581,65686,65804,175.7,118.6,529.5,104.2,279.9,131
125,65935,66124,66215,66333,188.9,117.7,523.6,91.3,280.2,125.7
126,66459,66651,66746,66863,192.5,116.7,538.5,94.6,287.1,134.7
127,66997,67170,67274,67390,173.2,116.8,537.7,103.2,276.4,144.5
128,67535,67706,67799,67916,171.3,117,513.2,93,264.3,131.9
129,68048,68265,68328,68446,216.8,117.3,536.3,63.3,280.1,138.9
130,68584,68780,68863,68979,195.6,116,527.9,82.7,278.3,133.6
131,69112,69288,69389,69508,175.3,119.2,514.2,101.4,276.7,118.3
132,69627,69778,69915,70034,151.4,119.4,534.6,137,288.4,126.8
133,70161,70344,70454,70574,182.7,119.4,544.3,110.4,293.1,131.8
134,70705,70881,70991,71109,175.6,117.9,536.9,110.1,285.7,133.3
135,71242,71428,71521,71639,185.4,118,535,93.3,278.7,138.3
136,71777,71954,72051,72172,176.4,121.1,523.4,97,273.4,128.9
137,72301,72440,72572,72693,139.5,120.5,523.1,132.2,271.7,130.9
138,72824,73020,73113,73228,196.4,115.2,539.1,92.8,289.2,134.7
139,73363,73533,73644,73761,169.6,117,526.8,111.5,281.1,128.7
140,73890,74053,74171,74289,163.6,118.2,531.7,117.9,281.5,132
141,74421,74585,74699,74817,164,117.8,527.1,113.6,277.6,131.7
142,74949,75114,75226,75344,165.9,117.6,526.3,111.8,277.7,131
143,75475,75642,75745,75861,167.4,116.7,514.2,102.4,269.8,127.7
144,75989,76144,76262,76380,154.8,118.5,515.4,117.9,272.7,124.2
145,76504,76657,76783,76901,152.5,117.4,527.6,126.4,278.9,131.3
146,77032,77193,77311,77430,161,118.4,530.4,118.4,279.4,132.6
147,77562,77722,77843,77959,159.8,116.2,519.3,120.5,280.3,122.8
148,78082,78309,78372,78487,227.3,115.1,534,62.8,290.1,128.8
149,78616,78761,78900,79018,145.1,118.8,528.3,138.7,283.8,125.7
150,79144,79310,79425,79544,165.5,119.2,520.4,115.2,280.7,120.5
151,79664,79840,79951,80073,175.9,121.7,526.2,110.9,286.8,117.7
152,80191,80347,80473,80590,156.8,117.2,526.4,125.1,281.9,127.3
153,80717,80927,80998,81115,209.6,117.4,523.5,70.9,280.5,125.6
154,81241,81398,81518,81638,157.2,120.4,526.8,120,277.2,129.2
155,81767,81925,82044,82163,157.7,118.8,514.3,119.3,277,118.5
156,82282,82434,82571,82691,152.8,119.5,531.8,137,289.8,122.5
157,82813,82971,83093,83210,157.1,117.4,523.2,122.5,279.6,126.2
158,83337,83544,83613,83730,207.3,117,515.4,69.3,276.6,121.8
159,83852,84018,84130,84253,165.8,122.4,519.5,112.4,278.2,118.9
160,84372,84536,84646,84767,164.8,121,514.7,109.5,274.3,119.4
161,84886,85057,85171,85291,171.2,120.5,523.5,113.5,284.7,118.3
162,85410,85624,85702,85820,213.9,118.4,539.4,78.1,292,129
163,85949,86087,86230,86349,137.7,119.2,528.6,143,280.7,128.7
164,86478,86685,86769,86887,207,118.2,525.8,84.2,291.2,116.4
165,87004,87171,87288,87411,167.9,123.3,517,116.7,284.6,109.1
166,87521,87704,87805,87922,183.9,116.3,529.6,100.9,284.8,128.5
167,88050,88187,88318,88439,136.8,121.2,507.7,130.9,267.7,118.8
168,88558,88702,88842,88962,143.8,120,529.3,140.1,283.9,125.4
169,89087,89239,89369,89486,152.3,116.6,521.3,129.7,282,122.7
170,89608,89829,89900,90020,220.8,120.6,540.5,70.5,291.3,128.6
171,90149,90301,90428,90546,152.5,118.2,528.9,126.7,279.2,131.5
172,90678,90848,90954,91071,170.5,117,526.2,106,276.5,132.7
173,91204,91367,91465,91580,162.6,114.3,506.5,98.6,261.2,131
174,91711,91889,91990,92109,178.6,119.3,528.1,100.6,279.2,129.6
175,92239,92412,92511,92628,173.1,117.6,519.2,98.8,271.9,129.7
176,92758,92927,93040,93158,169,118.2,529.2,112.9,281.9,129.1
177,93287,93458,93568,93685,171.1,116.9,535,110.1,281.2,136.9
178,93822,93986,94099,94216,163.7,116.8,515.9,113.3,277,122.1
179,94338,94479,94620,94739,140.8,119.2,524.3,141.3,282.1,123
180,94862,94999,95133,95250,136.8,116.9,511,133.7,270.5,123.6
181,95373,95513,95649,95769,139.4,120,519.7,136.4,275.8,123.9
182,95893,96053,96174,96294,159.7,119.9,525.9,121.8,281.5,124.5
183,96419,96565,96704,96824,146.1,119.3,526,139.4,285.5,121.2
184,96945,97154,97236,97354,208.7,118.5,533.4,82.4,291.1,123.8
185,97478,97699,97760,97878,220.5,118.3,532.8,61.2,281.7,132.8
186,98011,98167,98283,98402,155.9,119.1,521.9,116.4,272.3,130.5
187,98533,98688,98815,98937,155.5,121.9,535.6,126.9,282.4,131.3
188,99069,99242,99363,99482,173.8,119.4,556.9,120.5,294.3,143.2
189,99625,99746,99889,1.0001e+05,120.3,118.1,522.7,143.5,263.8,140.8
190,1.0015e+05,1.0032e+05,1.0042e+05,1.0054e+05,168.1,120,524.9,105.6,273.7,131.2
191,1.0067e+05,1.0087e+05,1.0096e+05,1.0108e+05,199.3,119.4,539.7,83.5,282.8,137.5
192,1.0121e+05,1.014e+05,1.015e+05,1.0161e+05,190.4,114.6,538.6,92.2,282.6,141.4
193,1.0175e+05,1.0193e+05,1.0203e+05,1.0215e+05,175.5,117.3,531.8,103.5,279,135.5
194,1.0228e+05,1.0245e+05,1.0256e+05,1.0268e+05,168.6,119.1,532.3,111,279.6,133.6
195,1.0282e+05,1.0299e+05,1.0308e+05,1.0321e+05,175.3,120.7,522.8,93.6,268.9,133.2
196,1.0334e+05,1.0352e+05,1.0361e+05,1.0373e+05,179,121.3,518.3,92.8,271.8,125.2
197,1.0386e+05,1.0401e+05,1.0413e+05,1.0425e+05,154.4,118.8,523,121.9,276.3,127.9
198,1.0438e+05,1.0456e+05,1.0467e+05,1.048e+05,183.8,122.1,543.2,111.2,295,126.1
199,1.0492e+05,1.0509e+05,1.0521e+05,1.0533e+05,166.2,119.2,548.7,124.5,290.7,138.8
200,1.0547e+05,1.0566e+05,1.0575e+05,1.0587e+05,192.8,116.6,534,89.5,282.3,135.1
201,1.0601e+05,1.0618e+05,1.063e+05,1.0642e+05,173.8,118.8,540.1,118.1,291.9,129.4
202,1.0655e+05,1.0674e+05,1.0683e+05,1.0696e+05,195,121.5,535.8,93.4,288.4,125.9
203,1.0708e+05,1.0726e+05,1.0737e+05,1.0749e+05,174.4,119.4,542,117.5,291.9,130.7
204,1.0762e+05,1.0784e+05,1.0792e+05,1.0804e+05,215.5,119.1,569.3,84.4,299.9,150.3
205,1.0819e+05,1.0832e+05,1.0846e+05,1.0858e+05,127,120.3,540.1,142.9,269.9,149.9
206,1.0873e+05,1.0885e+05,1.0901e+05,1.0913e+05,115.6,123.3,539.2,162,277.6,138.3
207,1.0927e+05,1.094e+05,1.0956e+05,1.0968e+05,126.9,121.3,554.9,156.5,283.4,150.2
208,1.0983e+05,1.0995e+05,1.1011e+05,1.1023e+05,124.5,119.2,542.7,161.6,286.1,137.4
209,1.1037e+05,1.1048e+05,1.1066e+05,1.1078e+05,115.1,121.5,551.2,176.9,292,137.7
210,1.1092e+05,1.1104e+05,1.112e+05,1.1132e+05,117,121.9,539.7,160,277,140.8
211,1.1146e+05,1.1158e+05,1.1175e+05,1.1187e+05,123,120.2,556.3,168,291,145.1
212,1.1202e+05,1.1215e+05,1.123e+05,1.1242e+05,128.5,121.5,548.4,157.9,286.4,140.5
213,1.1257e+05,1.1279e+05,1.1286e+05,1.1298e+05,224.6,120.4,564.5,71.9,296.5,147.6
214,1.1313e+05,1.1325e+05,1.1341e+05,1.1353e+05,123.2,121.8,548.7,158,281.2,145.7
215,1.1368e+05,1.138e+05,1.1397e+05,1.1409e+05,125.1,119.4,556.7,168.6,293.7,143.6
216,1.1424e+05,1.1437e+05,1.1452e+05,1.1464e+05,130,124,565.1,155.2,285.2,155.9
217,1.148e+05,1.1494e+05,1.1509e+05,1.1521e+05,144.1,121.3,557,144.5,288.6,147.1
218,1.1536e+05,1.1548e+05,1.1565e+05,1.1577e+05,121.2,120.8,555.1,171.2,292.4,141.9
219,1.1591e+05,1.1616e+05,1.1622e+05,1.1634e+05,249.5,120.4,581.8,58.5,308,153.4
220,1.1649e+05,1.1671e+05,1.1678e+05,1.169e+05,211.2,119.6,561.5,79.3,290.5,151.4
221,1.1706e+05,1.1718e+05,1.1734e+05,1.1746e+05,123.7,119.8,549.6,159.2,282.9,146.9
222,1.1761e+05,1.1772e+05,1.1789e+05,1.1801e+05,117.3,122.9,547,164.5,281.8,142.3
223,1.1815e+05,1.1827e+05,1.1845e+05,1.1857e+05,118.5,120,558.5,177.6,296.1,142.4
224,1.1871e+05,1.1889e+05,1.19e+05,1.1913e+05,179.1,120.5,556.2,115,294.1,141.6
225,1.1927e+05,1.1945e+05,1.1957e+05,1.1969e+05,183.3,121.4,552.9,115.1,298.4,133.1
226,1.1982e+05,1.2004e+05,1.2012e+05,1.2024e+05,220.5,121,562.5,82.5,303,138.5
227,1.2038e+05,1.205e+05,1.2068e+05,1.208e+05,121.5,122,560.4,174.7,296.2,142.2
228,1.2094e+05,1.2107e+05,1.2123e+05,1.2135e+05,126.8,121.7,551.5,161.6,288.4,141.4
229,1.2149e+05,1.2173e+05,1.2179e+05,1.2191e+05,233.7,121,554.5,59.7,293.4,140.1
230,1.2205e+05,1.2226e+05,1.2234e+05,1.2246e+05,216.2,119.1,538.5,80.1,296.3,123.1
231,1.2259e+05,1.2274e+05,1.229e+05,1.2302e+05,153.2,120.3,571.9,159.3,312.5,139.1
232,1.2316e+05,1.2339e+05,1.2345e+05,1.2358e+05,227.1,122.4,578.8,67.8,294.9,161.5
233,1.2374e+05,1.2386e+05,1.2402e+05,1.2415e+05,123.8,123,549.4,162.2,286,140.4
234,1.2429e+05,1.245e+05,1.2459e+05,1.2471e+05,216.8,119.2,564.5,85.8,302.6,142.7
235,1.2485e+05,1.2498e+05,1.2514e+05,1.2526e+05,124.3,119.7,547.6,163.1,287.4,140.5
236,1.254e+05,1.256e+05,1.2569e+05,1.258e+05,203.7,117.5,550.3,82.8,286.5,146.3
237,1.2595e+05,1.2614e+05,1.2623e+05,1.2635e+05,192.6,118.3,540.7,91.2,283.8,138.6
238,1.2649e+05,1.2661e+05,1.2678e+05,1.269e+05,117.4,119.4,548.9,176.3,293.7,135.8
239,1.2704e+05,1.2721e+05,1.2733e+05,1.2745e+05,167.8,119.7,551.3,124.4,292.2,139.4
240,1.2759e+05,1.2777e+05,1.2787e+05,1.2799e+05,176.6,118.8,539,106.9,283.5,136.7
241,1.2813e+05,1.2831e+05,1.2842e+05,1.2854e+05,178,121.9,537.8,107.9,285.9,130
242,1.2867e+05,1.2884e+05,1.2895e+05,1.2907e+05,173.1,118.7,544.9,112.6,285.7,140.5
243,1.2921e+05,1.2939e+05,1.295e+05,1.2962e+05,173.2,117.5,538.8,113.2,286.4,134.9
244,1.2975e+05,1.2994e+05,1.3004e+05,1.3016e+05,188.8,120.5,542.4,97.6,286.4,135.5
245,1.3029e+05,1.3047e+05,1.3057e+05,1.3069e+05,179.7,119.2,531.4,101.2,280.9,131.3
246,1.3082e+05,1.3104e+05,1.3111e+05,1.3123e+05,211.4,120.8,542.3,75.9,287.3,134.2
247,1.3137e+05,1.3156e+05,1.3166e+05,1.3177e+05,195.2,117.9,538.4,93.1,288.3,132.2
248,1.3191e+05,1.3209e+05,1.322e+05,1.3232e+05,180,120.1,550.6,113.5,293.5,137
249,1.3246e+05,1.3263e+05,1.3275e+05,1.3287e+05,174.3,120,530.8,115.2,289.5,121.3
250,1.3299e+05,1.3313e+05,1.3328e+05,1.334e+05,145.1,119.2,545.7,149.5,294.6,131.9
251,1.3353e+05,1.3371e+05,1.3382e+05,1.3395e+05,174.7,120.9,547.6,117.4,292.1,134.6
252,1.3408e+05,1.3425e+05,1.3437e+05,1.345e+05,166.2,121.2,551.1,128.3,294.5,135.4
253,1.3463e+05,1.348e+05,1.3492e+05,1.3504e+05,170.8,120.6,540.2,117.4,288.2,131.4
254,1.3517e+05,1.3538e+05,1.3547e+05,1.3558e+05,203.6,117.1,551.5,92,295.6,138.8
255,1.3572e+05,1.3593e+05,1.3602e+05,1.3614e+05,210.7,119.5,555.4,85.2,295.9,140
256,1.3628e+05,1.3646e+05,1.3657e+05,1.3668e+05,180.2,116.6,542.9,108.5,288.7,137.6
257,1.3682e+05,1.3699e+05,1.371e+05,1.3722e+05,172.8,119.2,533.2,109,281.8,132.2
258,1.3735e+05,1.3752e+05,1.3764e+05,1.3776e+05,160.7,119.4,533.5,122,282.7,131.4
259,1.3789e+05,1.3805e+05,1.3817e+05,1.3829e+05,165.5,118.1,538,120.2,285.7,134.2
260,1.3843e+05,1.3861e+05,1.3873e+05,1.3885e+05,182.1,122.7,557.3,117.7,299.8,134.8
261,1.3898e+05,1.3918e+05,1.3927e+05,1.3939e+05,194.3,120,536.6,92.4,286.7,129.9
262,1.3952e+05,1.3967e+05,1.3981e+05,1.3993e+05,147.2,120.4,547,144.8,292,134.6
263,1.4007e+05,1.4025e+05,1.4036e+05,1.4048e+05,186.1,122.1,571.6,109.6,295.7,153.8
264,1.4064e+05,1.4077e+05,1.4092e+05,1.4104e+05,127.7,118.3,557,155.7,283.4,155.3
265,1.412e+05,1.4132e+05,1.4147e+05,1.4159e+05,128.9,119.5,521.1,144.1,273,128.6
266,1.4172e+05,1.4191e+05,1.4202e+05,1.4214e+05,193.3,119.3,545,106.8,300.1,125.6
267,1.4226e+05,1.4245e+05,1.4255e+05,1.4267e+05,190.2,121.3,528.2,94.5,284.7,122.2
268,1.4279e+05,1.4295e+05,1.4309e+05,1.4321e+05,156.1,118.4,548.5,142.7,298.8,131.3
269,1.4334e+05,1.435e+05,1.4363e+05,1.4375e+05,160.9,120,550.3,135.6,296.5,133.8
270,1.4389e+05,1.4405e+05,1.4417e+05,1.4429e+05,164.8,122.5,525.7,116.8,281.6,121.6
271,1.4441e+05,1.4464e+05,1.4472e+05,1.4484e+05,229.8,116.8,556.2,76.8,306.6,132.8
272,1.4497e+05,1.4513e+05,1.4527e+05,1.4539e+05,162,120.1,548.4,134,296,132.3
273,1.4552e+05,1.4568e+05,1.4581e+05,1.4593e+05,162.8,117.9,544.1,130.5,293.3,132.9
274,1.4606e+05,1.4621e+05,1.4635e+05,1.4647e+05,147,115.5,541.2,142.2,289.2,136.5
275,1.466e+05,1.4676e+05,1.4689e+05,1.4701e+05,154.5,122.1,538.2,129.9,284.4,131.7
276,1.4714e+05,1.4731e+05,1.4743e+05,1.4755e+05,171.4,117,537.2,120,291.4,128.8
277,1.4768e+05,1.4782e+05,1.4797e+05,1.4809e+05,144.9,114.4,542.3,146.8,291.7,136.2
278,1.4822e+05,1.4837e+05,1.485e+05,1.4862e+05,150.9,118.3,536.2,129.6,280.5,137.4
279,1.4876e+05,1.4894e+05,1.4904e+05,1.4916e+05,183.8,117.2,530.5,101.6,285.4,127.9
280,1.4929e+05,1.4946e+05,1.4958e+05,1.497e+05,167.3,117.4,540.6,122.9,290.2,133
281,1.4983e+05,1.4998e+05,1.5012e+05,1.5024e+05,155.7,117.5,542,137.4,293.1,131.4
282,1.5037e+05,1.5054e+05,1.5068e+05,1.5079e+05,167.1,116,560.8,137.3,304.4,140.4
283,1.5093e+05,1.5115e+05,1.5124e+05,1.5135e+05,217,119.1,560,86,303,137.9
284,1.5149e+05,1.5171e+05,1.5178e+05,1.519e+05,214.9,119.7,546.5,76.5,291.4,135.4
285,1.5204e+05,1.5218e+05,1.5231e+05,1.5243e+05,143.3,119.8,528,127.9,271.2,137
286,1.5257e+05,1.5274e+05,1.5284e+05,1.5296e+05,177.7,120.2,530.7,98.2,275.9,134.6
287,1.531e+05,1.5327e+05,1.5338e+05,1.5349e+05,168.6,118.8,537.2,109.6,278.2,140.2
288,1.5363e+05,1.5383e+05,1.5392e+05,1.5403e+05,192.4,118,532.2,89.2,281.6,132.6
289,1.5417e+05,1.5433e+05,1.5444e+05,1.5456e+05,163.2,115.5,528,112.4,275.6,136.9
290,1.5469e+05,1.5487e+05,1.5498e+05,1.5509e+05,171.1,114.7,539.4,113.1,284.2,140.5
291,1.5523e+05,1.5538e+05,1.5552e+05,1.5564e+05,147.8,116.7,535.8,142.5,290.3,128.8
292,1.5577e+05,1.5594e+05,1.5606e+05,1.5617e+05,165.2,115.8,534,121.2,286.4,131.8
293,1.563e+05,1.5649e+05,1.5659e+05,1.5671e+05,185,115.5,542.9,101.8,286.8,140.6
294,1.5685e+05,1.5704e+05,1.5713e+05,1.5725e+05,192.9,116.8,533.7,92.2,285.1,131.8
295,1.5738e+05,1.5754e+05,1.5766e+05,1.5778e+05,163.6,117.1,527.6,116.7,280.3,130.2
296,1.5791e+05,1.5807e+05,1.5819e+05,1.5831e+05,162,120.6,524.5,119.8,281.8,122.1
297,1.5843e+05,1.586e+05,1.5872e+05,1.5884e+05,169.6,117.2,534.2,118.2,287.8,129.2
298,1.5897e+05,1.5914e+05,1.5925e+05,1.5937e+05,171.5,122.8,524.1,109.6,281.1,120.2
299,1.5949e+05,1.5963e+05,1.5977e+05,1.5989e+05,138.8,120.3,516.2,136.4,275.2,120.7
300,1.6001e+05,1.6018e+05,1.6029e+05,1.6041e+05,171.9,119.3,522.8,112.5,284.4,119.1
301,1.6053e+05,1.6075e+05,1.6081e+05,1.6093e+05,215.8,122.4,524.6,64.9,280.7,121.5
302,1.6105e+05,1.612e+05,1.6133e+05,1.6145e+05,143.8,119.3,528.8,135.3,279.1,130.4
303,1.6158e+05,1.6174e+05,1.6188e+05,1.62e+05,158.5,119.9,539.7,133.8,292.3,127.5
304,1.6212e+05,1.6234e+05,1.6242e+05,1.6253e+05,213.5,116.1,544.2,81.3,294.8,133.3
305,1.6267e+05,1.6283e+05,1.6295e+05,1.6306e+05,159.8,118.6,522.8,119.2,279,125.2
306,1.6319e+05,1.6335e+05,1.6347e+05,1.6359e+05,163.2,120,525,112.1,275.3,129.7
307,1.6371e+05,1.6388e+05,1.64e+05,1.6411e+05,169.1,118.4,535.2,111.8,280.9,135.9
308,1.6425e+05,1.6437e+05,1.6454e+05,1.6465e+05,120.2,115.9,564.8,167.3,287.5,161.4
309,1.6481e+05,1.6496e+05,1.651e+05,1.6522e+05,144.8,115.3,559.6,141.5,286.3,158
310,1.6537e+05,1.655e+05,1.6564e+05,1.6576e+05,121.7,116.2,527.5,144.9,266.6,144.7
311,1.659e+05,1.6607e+05,1.6617e+05,1.6629e+05,171.4,117,520.8,96.5,267.9,135.9
312,1.6642e+05,1.6659e+05,1.6669e+05,1.6681e+05,167.2,120.3,519.8,102.8,270,129.5
313,1.6694e+05,1.671e+05,1.6722e+05,1.6734e+05,161.4,120.1,522.9,115.6,277,125.8
314,1.6747e+05,1.6763e+05,1.6775e+05,1.6787e+05,163.6,120.1,530.3,119.1,282.7,127.5
315,1.68e+05,1.6815e+05,1.6828e+05,1.6839e+05,152.4,117.1,531.2,127.8,280.2,133.9
316,1.6853e+05,1.6869e+05,1.6881e+05,1.6892e+05,163.9,117.9,531,114.5,278.4,134.7
317,1.6906e+05,1.6921e+05,1.6934e+05,1.6946e+05,153,119.5,519.9,124.9,277.9,122.5
318,1.6958e+05,1.6979e+05,1.6986e+05,1.6998e+05,207.6,117.2,519.5,77.3,284.9,117.4
319,1.701e+05,1.7031e+05,1.704e+05,1.7052e+05,209.2,118.6,547.2,89.9,299.1,129.5
320,1.7064e+05,1.7082e+05,1.7092e+05,1.7104e+05,171.2,122.8,518.6,104.3,275.5,120.3
321,1.7116e+05,1.7134e+05,1.7145e+05,1.7157e+05,172.3,119.3,534.5,113.8,286.1,129.1
322,1.717e+05,1.7186e+05,1.7198e+05,1.721e+05,158.8,120.2,527.1,119.2,278,128.9
323,1.7222e+05,1.7239e+05,1.725e+05,1.7261e+05,162.4,117.5,522.6,109,271.4,133.7
324,1.7275e+05,1.7292e+05,1.7303e+05,1.7315e+05,168.4,117.6,529.4,111.9,280.3,131.5
325,1.7328e+05,1.7344e+05,1.7356e+05,1.7368e+05,164,119.2,528.8,116,280,129.6
326,1.7381e+05,1.7397e+05,1.7408e+05,1.742e+05,165,119.2,523.9,114.1,279.1,125.6
327,1.7433e+05,1.7451e+05,1.7461e+05,1.7473e+05,180.8,117.6,530.4,98.4,279.2,133.6
328,1.7486e+05,1.7502e+05,1.7514e+05,1.7525e+05,157.2,118,523.6,119,276.2,129.4
329,1.7538e+05,1.7554e+05,1.7565e+05,1.7577e+05,154.4,119.4,512.7,114.1,268.5,124.8
330,1.759e+05,1.7605e+05,1.7618e+05,1.7629e+05,153,116.1,534.1,125.8,278.8,139.2
331,1.7643e+05,1.7659e+05,1.7671e+05,1.7683e+05,158.2,117.9,529.8,119.7,277.9,134
332,1.7696e+05,1.7721e+05,1.7726e+05,1.7737e+05,249.3,116.4,539.5,46,295.3,127.8
333,1.775e+05,1.7767e+05,1.7779e+05,1.779e+05,172.2,115.3,533.7,113.7,285.9,132.5
334,1.7803e+05,1.7821e+05,1.7832e+05,1.7844e+05,172.1,119.5,537.5,117.6,289.7,128.3
335,1.7857e+05,1.7874e+05,1.7885e+05,1.7897e+05,173.4,117,532.4,109.8,283.2,132.2
336,1.791e+05,1.7928e+05,1.794e+05,1.7952e+05,177.9,117.7,557.4,120.7,298.6,141.1
337,1.7966e+05,1.7981e+05,1.7994e+05,1.8006e+05,148.5,113.3,540.2,135.7,284.2,142.7
338,1.802e+05,1.8037e+05,1.8048e+05,1.806e+05,171.8,119.4,529.5,108.6,280.4,129.7
339,1.8073e+05,1.8088e+05,1.8101e+05,1.8113e+05,151.2,117.3,523.9,132.4,283.6,123
340,1.8125e+05,1.8141e+05,1.8155e+05,1.8166e+05,152.3,118.1,541.5,138.6,290.9,132.5
341,1.818e+05,1.8197e+05,1.8207e+05,1.8219e+05,172,120.7,526.9,105.4,277.4,128.8
342,1.8232e+05,1.825e+05,1.8261e+05,1.8273e+05,174.2,120.8,542.1,112.4,286.6,134.7
343,1.8286e+05,1.8304e+05,1.8315e+05,1.8327e+05,173.9,118.5,531.4,110.3,284.2,128.7
344,1.834e+05,1.8356e+05,1.8368e+05,1.838e+05,167.3,117.9,529.6,118.8,286.1,125.6
345,1.8393e+05,1.8408e+05,1.8421e+05,1.8434e+05,157.3,121.9,533.6,130.9,288.2,123.5
346,1.8446e+05,1.8461e+05,1.8475e+05,1.8487e+05,147.3,121.3,543.8,145.1,292.4,130.1
347,1.85e+05,1.8517e+05,1.853e+05,1.8541e+05,164.5,116.4,542.2,128.1,292.6,133.2
348,1.8555e+05,1.8571e+05,1.8583e+05,1.8595e+05,160.3,117,537.4,127.6,287.9,132.5
349,1.8608e+05,1.8626e+05,1.8637e+05,1.8649e+05,176,120.8,530.1,107.8,283.8,125.5
350,1.8661e+05,1.8678e+05,1.8689e+05,1.8701e+05,167,121.5,533.6,111.8,278.8,133.3
351,1.8715e+05,1.8732e+05,1.8743e+05,1.8755e+05,176.7,121.6,536.2,105.2,281.9,132.7
352,1.8768e+05,1.8783e+05,1.8796e+05,1.8808e+05,151.4,119.1,532.1,130,281.4,131.6
353,1.8821e+05,1.8839e+05,1.8849e+05,1.8861e+05,172.5,117,528,107.4,279.9,131.1
354,1.8874e+05,1.8897e+05,1.8903e+05,1.8915e+05,228.9,117.6,534,56.1,285,131.4
355,1.8928e+05,1.8946e+05,1.8957e+05,1.8968e+05,178.3,118.5,538.4,110,288.3,131.6
356,1.8982e+05,1.8996e+05,1.901e+05,1.9022e+05,148.2,118.9,529.9,138.2,286.4,124.6
357,1.9035e+05,1.9051e+05,1.9064e+05,1.9075e+05,166.5,118,543.1,124.2,290.7,134.4
358,1.9089e+05,1.9105e+05,1.9117e+05,1.9128e+05,165.2,115.8,528.6,115.4,280.6,132.2
359,1.9142e+05,1.9159e+05,1.9169e+05,1.9181e+05,174.6,115.2,522.2,102.9,277.5,129.5
360,1.9194e+05,1.9215e+05,1.9222e+05,1.9234e+05,215.3,120.3,521.5,66,281.3,119.9
361,1.9246e+05,1.9268e+05,1.9275e+05,1.9287e+05,216,116.2,533.4,72.9,288.9,128.3
362,1.9299e+05,1.9314e+05,1.9329e+05,1.9341e+05,145.7,121.6,546.7,148.9,294.6,130.5
363,1.9354e+05,1.9371e+05,1.9383e+05,1.9395e+05,173.8,118.5,535.8,114,287.8,129.5
364,1.9408e+05,1.9423e+05,1.9436e+05,1.9448e+05,151.1,119.8,537.7,135.6,286.7,131.2
365,1.9461e+05,1.9478e+05,1.9489e+05,1.9501e+05,170.8,120.1,529.8,108.9,279.7,130
366,1.9514e+05,1.9532e+05,1.9543e+05,1.9556e+05,180.3,122.1,537,109.7,290,124.9
367,1.9568e+05,1.9583e+05,1.9598e+05,1.961e+05,146.6,122.5,546.4,150.7,297.3,126.6
368,1.9623e+05,1.9639e+05,1.9652e+05,1.9665e+05,162.3,123,550.7,133.2,295.5,132.2
369,1.9678e+05,1.9692e+05,1.9705e+05,1.9717e+05,146.7,122.2,521.8,127.9,274.6,125
370,1.973e+05,1.9747e+05,1.9758e+05,1.977e+05,171,120.2,530.7,112.3,283.3,127.2
371,1.9783e+05,1.9797e+05,1.9812e+05,1.9824e+05,137.7,118.6,542.2,154,291.7,131.9
372,1.9837e+05,1.9854e+05,1.9865e+05,1.9877e+05,167.4,120.4,527.6,112.9,280.3,126.9
373,1.989e+05,1.9905e+05,1.9919e+05,1.993e+05,149.2,119.8,530.7,135.7,284.9,126
374,1.9943e+05,1.9957e+05,1.9972e+05,1.9984e+05,141.5,120.1,537.9,151.5,293,124.8
375,1.9997e+05,2.0019e+05,2.0027e+05,2.0039e+05,221,120.2,546,75.6,296.6,129.2
376,2.0051e+05,2.0068e+05,2.0081e+05,2.0093e+05,160.3,121.2,529.4,131.8,292.1,116.1
377,2.0104e+05,2.0123e+05,2.0134e+05,2.0146e+05,188.4,120.1,543,109.5,297.9,125
378,2.0159e+05,2.0179e+05,2.0189e+05,2.0201e+05,201.2,122.1,542.3,98.6,299.8,120.4
379,2.0213e+05,2.0238e+05,2.0244e+05,2.0256e+05,245.9,120.1,552.6,60.6,306.5,126
380,2.0268e+05,2.0292e+05,2.0299e+05,2.031e+05,237.3,119.3,556.3,65.6,302.9,134.1
381,2.0324e+05,2.034e+05,2.0353e+05,2.0364e+05,164.5,118.9,535.9,122.6,287.1,129.9
382,2.0377e+05,2.0393e+05,2.0406e+05,2.0418e+05,156.1,117.7,541,131.9,288,135.3
383,2.0432e+05,2.0445e+05,2.046e+05,2.0472e+05,137.2,119.3,528.7,147.3,284.5,124.9
384,2.0484e+05,2.0499e+05,2.0514e+05,2.0526e+05,148,120.6,533.7,146.1,294.1,119
385,2.0538e+05,2.0553e+05,2.0568e+05,2.058e+05,148.3,121,541.3,149.5,297.8,122.5
386,2.0592e+05,2.0608e+05,2.062e+05,2.0632e+05,160.9,121.6,533.5,123.2,284.1,127.8
387,2.0645e+05,2.0669e+05,2.0674e+05,2.0686e+05,236.4,121.6,545.6,53.8,290.2,133.8
388,2.07e+05,2.0714e+05,2.0727e+05,2.0739e+05,146.4,121,524.9,129.1,275.5,128.4
389,2.0752e+05,2.0768e+05,2.078e+05,2.0792e+05,157.8,119.9,531.8,123.7,281.5,130.4
390,2.0805e+05,2.0827e+05,2.0835e+05,2.0847e+05,218.8,121.2,533.1,73.7,292.5,119.4
391,2.0859e+05,2.0876e+05,2.0887e+05,2.0899e+05,167.7,120,522.1,115,282.7,119.4
392,2.0911e+05,2.0925e+05,2.094e+05,2.0952e+05,140.9,122,530.3,150.1,291,117.3
393,2.0964e+05,2.0979e+05,2.0993e+05,2.1006e+05,152.8,122.2,532.8,140.1,292.9,117.7
394,2.1017e+05,2.1042e+05,2.1047e+05,2.106e+05,245.8,121.7,540.9,54.8,300.6,118.6
395,2.1071e+05,2.1086e+05,2.1101e+05,2.1113e+05,150.6,119.1,546.5,146.8,297.4,130
396,2.1126e+05,2.1144e+05,2.1155e+05,2.1168e+05,177,121.9,549.5,116.4,293.4,134.2
397,2.1181e+05,2.1199e+05,2.121e+05,2.1222e+05,176.8,118.5,534.7,113.9,290.7,125.5
398,2.1234e+05,2.1251e+05,2.1263e+05,2.1275e+05,161.7,120.5,531.3,122,283.7,127.1
399,2.1288e+05,2.1305e+05,2.1316e+05,2.1328e+05,169.4,119.7,524,114.7,284.1,120.2
400,2.134e+05,2.1358e+05,2.1369e+05,2.1381e+05,180.1,118.8,544.9,114.2,294.3,131.8
401,2.1394e+05,2.1412e+05,2.1424e+05,2.1436e+05,171.1,119.1,536.2,120.3,291.4,125.7
402,2.1448e+05,2.1463e+05,2.1477e+05,2.1489e+05,149,116.6,532.2,141.2,290.2,125.4
403,2.1501e+05,2.1518e+05,2.153e+05,2.1542e+05,168.9,118.8,533.5,122.6,291.5,123.2
404,2.1555e+05,2.157e+05,2.1584e+05,2.1595e+05,154.8,116.6,540.5,133.6,288.4,135.5
405,2.1609e+05,2.1623e+05,2.1637e+05,2.1649e+05,146.6,119.2,530.9,137.7,284.3,127.4
406,2.1662e+05,2.1678e+05,2.1691e+05,2.1703e+05,160.9,118.4,530.9,128.9,289.8,122.7
407,2.1715e+05,2.1732e+05,2.1744e+05,2.1756e+05,169.9,120.5,542.3,119.5,289.4,132.4
408,2.1769e+05,2.1784e+05,2.1798e+05,2.181e+05,149.3,122.8,539.6,139.5,288.8,128
409,2.1823e+05,2.1838e+05,2.1852e+05,2.1864e+05,148.7,121,533.2,141.4,290.1,122.1
410,2.1876e+05,2.1892e+05,2.1906e+05,2.1918e+05,154.2,120.8,542,141.1,295.3,125.9
411,2.1931e+05,2.1955e+05,2.1961e+05,2.1972e+05,243.4,116.5,538.3,56.2,299.6,122.2
412,2.1984e+05,2.2006e+05,2.2015e+05,2.2027e+05,211.5,121.4,544,91.5,303,119.6
413,2.2039e+05,2.2054e+05,2.2069e+05,2.2081e+05,150,121,548.6,148.1,298.1,129.5
414,2.2094e+05,2.2109e+05,2.2123e+05,2.2135e+05,156.1,119.2,542,136.7,292.8,130
415,2.2148e+05,2.2164e+05,2.2177e+05,2.2189e+05,156.5,117.8,542,136.4,292.9,131.3
416,2.2202e+05,2.2218e+05,2.2231e+05,2.2243e+05,156.5,116.5,543.3,131.7,288.2,138.6
417,2.2256e+05,2.2273e+05,2.2286e+05,2.2297e+05,165.3,114.9,548.7,126.9,292.2,141.6
418,2.2311e+05,2.2327e+05,2.234e+05,2.2352e+05,159.1,118,547.9,128.8,287.9,142
419,2.2366e+05,2.2387e+05,2.2395e+05,2.2406e+05,210,117.1,542.6,75.6,285.6,139.9
420,2.242e+05,2.2438e+05,2.2449e+05,2.2461e+05,176.6,116.2,540.4,109.8,286.4,137.8
421,2.2474e+05,2.2492e+05,2.2503e+05,2.2515e+05,173.6,116.7,541.5,114.2,287.8,137
422,2.2529e+05,2.2546e+05,2.2557e+05,2.2569e+05,175.1,115.8,538.6,110,285.1,137.7
423,2.2582e+05,2.2601e+05,2.2611e+05,2.2623e+05,189.8,118.2,549.1,100.5,290.3,140.6
424,2.2637e+05,2.2655e+05,2.2666e+05,2.2678e+05,175.5,117.2,536.4,115.4,290.9,128.3
425,2.2691e+05,2.2707e+05,2.2721e+05,2.2732e+05,161.7,116,542.8,133.9,295.6,131.2
426,2.2745e+05,2.2763e+05,2.2774e+05,2.2785e+05,172.9,119,536,110.2,283.1,133.9
427,2.2799e+05,2.2823e+05,2.2828e+05,2.284e+05,238.3,120.1,554.5,57.1,295.4,139
428,2.2854e+05,2.2875e+05,2.2883e+05,2.2895e+05,212,118.5,535.9,73,285,132.4
429,2.2908e+05,2.2925e+05,2.2938e+05,2.295e+05,172.6,118.4,547.7,125.6,298.2,131.1
430,2.2963e+05,2.298e+05,2.2992e+05,2.3004e+05,177.2,115.3,536.2,117.7,294.9,126
431,2.3016e+05,2.3032e+05,2.3046e+05,2.3058e+05,155.1,116.9,553.7,143.8,298.9,137.9
432,2.3072e+05,2.3089e+05,2.3101e+05,2.3112e+05,176.9,115.8,554.8,114.6,291.5,147.5
433,2.3127e+05,2.3148e+05,2.3157e+05,2.3168e+05,212.6,117.5,555.4,82.2,294.8,143.1
434,2.3183e+05,2.3203e+05,2.3211e+05,2.3224e+05,205.9,122.3,550.8,81,286.9,141.6
435,2.3238e+05,2.325e+05,2.3266e+05,2.3278e+05,127.1,120.2,540.3,159.9,287,133.1
436,2.3292e+05,2.3304e+05,2.3321e+05,2.3333e+05,121.1,118.6,542.3,171.6,292.7,131
437,2.3346e+05,2.3365e+05,2.3376e+05,2.3388e+05,190.1,117.8,553.1,111.5,301.6,133.7
438,2.3401e+05,2.3422e+05,2.3431e+05,2.3443e+05,210.2,117.5,558.2,91.5,301.7,139
439,2.3457e+05,2.3476e+05,2.3487e+05,2.3499e+05,193.1,116.4,555.8,108.2,301.3,138.1
440,2.3513e+05,2.3533e+05,2.3542e+05,2.3554e+05,207.2,116.3,555.3,88.2,295.4,143.6
441,2.3568e+05,2.3588e+05,2.3597e+05,2.3609e+05,193,116.3,545.6,95.2,288.2,141.1
442,2.3623e+05,2.3639e+05,2.3652e+05,2.3664e+05,165.2,120.3,546.6,124.5,289.7,136.6
443,2.3677e+05,2.369e+05,2.3705e+05,2.3717e+05,130.1,116.3,534.7,146,276.1,142.3
444,2.3731e+05,2.375e+05,2.3759e+05,2.377e+05,189.9,117.6,522.1,86.9,276.8,127.7
445,2.3783e+05,2.3799e+05,2.3813e+05,2.3824e+05,154.7,119,542.5,139.2,293.9,129.6
446,2.3837e+05,2.3858e+05,2.3867e+05,2.3878e+05,201.5,114.1,542.1,93.2,294.7,133.3
447,2.3892e+05,2.3908e+05,2.3921e+05,2.3933e+05,165.1,120.8,542.7,130.5,295.6,126.3
448,2.3946e+05,2.3964e+05,2.3975e+05,2.3987e+05,176.8,122.8,535.7,115.2,292,120.9
449,2.3999e+05,2.4022e+05,2.4029e+05,2.4042e+05,223.9,122,547.1,76.1,300,125.1
450,2.4054e+05,2.4069e+05,2.4083e+05,2.4095e+05,151.6,118.6,534.5,138.7,290.3,125.6
451,2.4108e+05,2.4125e+05,2.4136e+05,2.4147e+05,169.9,115.5,529.6,111.1,281,133.1
452,2.4161e+05,2.4178e+05,2.4188e+05,2.42e+05,169.6,115.6,523.4,109.7,279.3,128.5
453,2.4213e+05,2.4231e+05,2.4242e+05,2.4254e+05,180.3,118.2,546.1,115.2,295.5,132.4
454,2.4268e+05,2.4283e+05,2.4296e+05,2.4308e+05,151,118.3,533.3,137.5,288.5,126.5
455,2.4321e+05,2.4339e+05,2.435e+05,2.4362e+05,179,114.7,537.4,113.5,292.5,130.2
456,2.4375e+05,2.4389e+05,2.4403e+05,2.4415e+05,148.1,118.2,532,140.1,288.2,125.6
457,2.4428e+05,2.4444e+05,2.4456e+05,2.4468e+05,163.7,117.1,530.6,118.4,282.1,131.4
458,2.4481e+05,2.4498e+05,2.451e+05,2.4522e+05,171.4,118.7,537.6,116.8,288.2,130.7
459,2.4535e+05,2.4551e+05,2.4563e+05,2.4574e+05,165.4,118,524.5,114,279.4,127.1
460,2.4587e+05,2.4603e+05,2.4615e+05,2.4627e+05,157.6,118,526.1,124.4,282,126.1
461,2.464e+05,2.4656e+05,2.4668e+05,2.468e+05,160.1,120.2,530,124.3,284.4,125.4
462,2.4693e+05,2.471e+05,2.4722e+05,2.4734e+05,174,120.2,538.7,115.9,289.9,128.6
463,2.4747e+05,2.4761e+05,2.4775e+05,2.4786e+05,144.8,118.2,521.1,135.2,280,122.9
464,2.4799e+05,2.4823e+05,2.4828e+05,2.484e+05,242,116.7,537.8,50.4,292.4,128.7
465,2.4852e+05,2.4868e+05,2.488e+05,2.4892e+05,156,117.9,522.4,123.6,279.6,124.9
466,2.4905e+05,2.4919e+05,2.4933e+05,2.4944e+05,147.8,118.7,516,131.2,279,118.3
467,2.4956e+05,2.4979e+05,2.4985e+05,2.4997e+05,224,119.9,531.5,67.2,291.2,120.4
468,2.5009e+05,2.5026e+05,2.5038e+05,2.505e+05,163.8,117.3,530.4,122.9,286.7,126.4
469,2.5062e+05,2.5078e+05,2.509e+05,2.5102e+05,150.6,114.8,516.5,127.3,277.9,123.8
470,2.5114e+05,2.5136e+05,2.5143e+05,2.5155e+05,222.1,114.7,534.1,68.1,290.2,129.2
471,2.5168e+05,2.5182e+05,2.5195e+05,2.5207e+05,144.1,116.4,518.1,132.7,276.8,124.9
472,2.5219e+05,2.5235e+05,2.5247e+05,2.5259e+05,158.2,118.1,527,122.8,281,127.9
473,2.5272e+05,2.5289e+05,2.53e+05,2.5312e+05,169.3,118.2,519.7,112,281.3,120.2
474,2.5324e+05,2.5339e+05,2.5351e+05,2.5363e+05,153.8,118.4,505.8,119.9,273.7,113.7
475,2.5375e+05,2.5397e+05,2.5403e+05,2.5415e+05,221.2,120.1,530.5,64.1,285.3,125.1
476,2.5428e+05,2.5443e+05,2.5455e+05,2.5467e+05,154.9,116.1,524,123.7,278.6,129.3
477,2.548e+05,2.5494e+05,2.5508e+05,2.552e+05,142.7,116.1,527.1,139.4,282.1,128.9
478,2.5533e+05,2.5549e+05,2.556e+05,2.5572e+05,166.8,114,516.8,109.3,276.1,126.7
479,2.5584e+05,2.56e+05,2.5613e+05,2.5624e+05,156.8,117,526.4,126.4,283.2,126.2
480,2.5637e+05,2.5651e+05,2.5665e+05,2.5677e+05,142.5,116.4,520.9,135.8,278.3,126.2
481,2.5689e+05,2.5711e+05,2.5718e+05,2.573e+05,216.2,117.9,534,73.6,289.8,126.3
482,2.5743e+05,2.5759e+05,2.577e+05,2.5782e+05,164.5,118,516.8,113.1,277.6,121.2
483,2.5794e+05,2.5808e+05,2.5824e+05,2.5836e+05,142.6,120,542,151.8,294.4,127.6
484,2.5848e+05,2.5865e+05,2.5876e+05,2.5888e+05,161.2,116.1,517.9,117.1,278.3,123.5
485,2.59e+05,2.5922e+05,2.5929e+05,2.5941e+05,215.7,120.7,534.7,72.3,288,126
486,2.5954e+05,2.5969e+05,2.5982e+05,2.5993e+05,151.9,116.2,519.6,127,278.9,124.5
487,2.6006e+05,2.6021e+05,2.6033e+05,2.6045e+05,154,115.1,512.5,123.9,277.9,119.5
488,2.6057e+05,2.6073e+05,2.6085e+05,2.6097e+05,165.2,118.1,526.5,117.3,282.5,125.9
489,2.611e+05,2.6126e+05,2.6137e+05,2.6148e+05,165.1,117.2,513.8,105.8,270.9,125.7
490,2.6161e+05,2.6176e+05,2.6189e+05,2.6201e+05,150.3,117.5,529.9,130,280.3,132.1
491,2.6214e+05,2.6229e+05,2.6241e+05,2.6253e+05,152.5,117.9,519.2,120.9,273.4,127.9
492,2.6266e+05,2.6282e+05,2.6295e+05,2.6306e+05,157,118.7,533.3,130.4,287.4,127.2
493,2.6319e+05,2.6333e+05,2.6348e+05,2.636e+05,136.2,119.8,521.9,147.4,283.6,118.5
494,2.6371e+05,2.6386e+05,2.6399e+05,2.6411e+05,143.4,121.1,522.5,134.4,277.8,123.6
495,2.6424e+05,2.6439e+05,2.6451e+05,2.6462e+05,157.7,117.2,512.1,111.4,269.1,125.8
496,2.6475e+05,2.6491e+05,2.6503e+05,2.6515e+05,158.3,118.3,532.2,125.6,283.9,130
497,2.6528e+05,2.6543e+05,2.6557e+05,2.6568e+05,152.6,117.8,527.7,134.2,286.8,123.1
498,2.6581e+05,2.6598e+05,2.6609e+05,2.6621e+05,167.3,119.2,530.3,118.3,285.6,125.5
499,2.6634e+05,2.6651e+05,2.6663e+05,2.6675e+05,168.6,117.1,533.3,123.8,292.4,123.8
500,2.6687e+05,2.6703e+05,2.6716e+05,2.6728e+05,163.1,118.8,528.8,126.9,290,120
501,2.674e+05,2.6757e+05,2.6768e+05,2.678e+05,167.5,118.5,519,114.5,282,118.5
502,2.6792e+05,2.6806e+05,2.6819e+05,2.6831e+05,140.5,119.9,514.6,134.1,274.6,120.1
503,2.6843e+05,2.6858e+05,2.6871e+05,2.6883e+05,146.1,122.3,507.8,131,277.1,108.4
504,2.6894e+05,2.6917e+05,2.6923e+05,2.6935e+05,223.6,120.7,535.9,67.2,290.8,124.4
505,2.6948e+05,2.6962e+05,2.6976e+05,2.6988e+05,143.3,119.7,530.7,143.7,287,124
506,2.7001e+05,2.7017e+05,2.703e+05,2.7042e+05,165.4,117.8,532.7,124.4,289.8,125.1
507,2.7054e+05,2.7069e+05,2.7082e+05,2.7095e+05,146.3,125,531.5,133.5,279.8,126.7
508,2.7107e+05,2.7124e+05,2.7135e+05,2.7147e+05,166.2,119.6,531.7,113.4,279.6,132.5
509,2.716e+05,2.7178e+05,2.7189e+05,2.7201e+05,177.2,120.8,544.3,109.6,286.8,136.7
510,2.7215e+05,2.7231e+05,2.7244e+05,2.7256e+05,158.8,120.6,543.4,130.3,289.1,133.7
511,2.7269e+05,2.7286e+05,2.7298e+05,2.731e+05,170.7,120.4,529.4,112.6,283.3,125.7
512,2.7322e+05,2.7348e+05,2.7352e+05,2.7364e+05,260.3,119.2,550.3,38.1,298.4,132.7
513,2.7377e+05,2.7395e+05,2.7406e+05,2.7418e+05,181.9,115.5,544.1,109.2,291.1,137.5
514,2.7432e+05,2.745e+05,2.7459e+05,2.7471e+05,183.2,117.1,522.5,94.7,277.9,127.5
515,2.7484e+05,2.7499e+05,2.7511e+05,2.7523e+05,153.1,119,517.7,120,273.1,125.6
516,2.7536e+05,2.7552e+05,2.7564e+05,2.7575e+05,167.5,117.7,522.3,112,279.5,125.1
517,2.7588e+05,2.7603e+05,2.7616e+05,2.7627e+05,147.1,118.1,521.3,131,278.1,125.1
518,2.764e+05,2.7654e+05,2.7668e+05,2.7679e+05,143.4,117.6,509.4,132.8,276.2,115.6
519,2.7691e+05,2.7707e+05,2.7719e+05,2.7731e+05,158.8,115.2,516.5,126.5,285.3,116
520,2.7743e+05,2.7758e+05,2.7771e+05,2.7783e+05,150.7,119.8,524.6,133,283.7,121.1
521,2.7795e+05,2.7811e+05,2.7823e+05,2.7835e+05,163.5,116,525.6,120.9,284.4,125.2
522,2.7848e+05,2.7861e+05,2.7876e+05,2.7888e+05,137.3,119.6,523.7,148.2,285.5,118.6
523,2.79e+05,2.7916e+05,2.7929e+05,2.7941e+05,163.1,121.1,531.2,127.5,290.6,119.5
524,2.7953e+05,2.7972e+05,2.7981e+05,2.7991e+05,190,98.6,548.5,92.3,282.3,167.6
525,2.8008e+05,2.8025e+05,2.8033e+05,2.8045e+05,173.9,113.9,506.8,81.2,255.1,137.8
526,2.8059e+05,2.8078e+05,2.8087e+05,2.8099e+05,191,115.9,535.7,95.6,286.6,133.2
527,2.8112e+05,2.8132e+05,2.8141e+05,2.8153e+05,200.3,117,542.4,87.9,288.2,137.2
528,2.8166e+05,2.8187e+05,2.8194e+05,2.8206e+05,208.2,114.5,526.8,70.2,278.4,133.9
529,2.8219e+05,2.824e+05,2.8246e+05,2.8258e+05,208.8,116.8,512.3,64.5,273.3,122.2
530,2.827e+05,2.829e+05,2.8299e+05,2.8311e+05,195.4,119.8,538,89.1,284.5,133.7
531,2.8324e+05,2.8343e+05,2.8351e+05,2.8363e+05,190.7,116.4,517.2,77.5,268.2,132.6
532,2.8376e+05,2.8394e+05,2.8403e+05,2.8415e+05,177.3,117.9,519.5,92.6,269.9,131.7
533,2.8428e+05,2.8446e+05,2.8456e+05,2.8468e+05,178.1,115.8,531.5,105.7,283.8,131.9
534,2.8481e+05,2.8498e+05,2.851e+05,2.8521e+05,173.2,117.3,539.1,113.9,287.1,134.7
535,2.8535e+05,2.8553e+05,2.8563e+05,2.8575e+05,180.7,118.2,526.9,100.2,280.9,127.8
536,2.8588e+05,2.8606e+05,2.8616e+05,2.8627e+05,186.2,119.3,526.8,93.9,280.1,127.4
537,2.864e+05,2.8656e+05,2.8668e+05,2.868e+05,160.5,119.2,517.2,118.9,279.4,118.6
538,2.8692e+05,2.8709e+05,2.872e+05,2.8732e+05,172.4,114.9,514,110.6,283,116.1
539,2.8743e+05,2.8764e+05,2.8772e+05,2.8784e+05,207,120.9,523.1,76.9,283.9,118.3
540,2.8796e+05,2.8812e+05,2.8823e+05,2.8836e+05,161,122.2,519.5,117.4,278.4,118.9
541,2.8848e+05,2.8863e+05,2.8876e+05,2.8888e+05,158.8,120.6,526.7,127.7,286.5,119.6
542,2.89e+05,2.8915e+05,2.8928e+05,2.894e+05,149,119.6,517.3,128.6,277.6,120.1
543,2.8952e+05,2.8967e+05,2.898e+05,2.8992e+05,148.8,116.9,524.2,136,284.8,122.5
544,2.9004e+05,2.9026e+05,2.9033e+05,2.9045e+05,217.7,117.1,536.5,72.7,290.4,129
545,2.9058e+05,2.9075e+05,2.9087e+05,2.9098e+05,170.4,118,520,114.5,284.9,117.1
546,2.911e+05,2.9132e+05,2.9138e+05,2.915e+05,223.7,117.6,521.6,56.5,280.2,123.8
547,2.9162e+05,2.9178e+05,2.919e+05,2.9202e+05,158.7,122,513.9,114.1,272.8,119.1
548,2.9214e+05,2.9229e+05,2.9242e+05,2.9254e+05,158.1,118.4,520.7,122.8,280.9,121.4
549,2.9266e+05,2.928e+05,2.9293e+05,2.9305e+05,144.5,121.6,512.9,126.2,270.7,120.6
550,2.9317e+05,2.9333e+05,2.9345e+05,2.9357e+05,162.5,121.4,519.5,115.8,278.3,119.8
551,2.9369e+05,2.9384e+05,2.9397e+05,2.9409e+05,148.6,119.9,521.2,129.2,277.8,123.5
552,2.9421e+05,2.9436e+05,2.945e+05,2.9461e+05,153.9,118.9,526.8,131.3,285.2,122.7
553,2.9474e+05,2.9488e+05,2.9502e+05,2.9514e+05,144.3,118.2,526.8,135.6,279.9,128.7
554,2.9526e+05,2.9541e+05,2.9555e+05,2.9567e+05,150.1,121.5,520.9,134.4,284.5,114.9
555,2.9578e+05,2.9594e+05,2.9607e+05,2.9619e+05,152.8,122.4,522.4,130.1,282.9,117.1
556,2.9631e+05,2.9654e+05,2.966e+05,2.9671e+05,229.7,116.4,541,60.8,290.5,134.1
557,2.9685e+05,2.9701e+05,2.9712e+05,2.9724e+05,162.8,120,520,109.5,272.3,127.7
558,2.9737e+05,2.9754e+05,2.9766e+05,2.9778e+05,172.9,119.1,525.3,115.2,288.1,118.1
559,2.9789e+05,2.9812e+05,2.9819e+05,2.9831e+05,221.9,118.5,553.4,78,299.9,135
560,2.9845e+05,2.9862e+05,2.9872e+05,2.9884e+05,171.6,115.9,508.9,103.2,274.8,118.2
561,2.9896e+05,2.9919e+05,2.9926e+05,2.9937e+05,231.4,118.1,544,67.9,299.3,126.6
562,2.995e+05,2.9966e+05,2.9977e+05,2.999e+05,155.9,121.3,516.7,118.5,274.4,121
563,3.0002e+05,3.0018e+05,3.0031e+05,3.0043e+05,164.4,120.8,546.8,130.5,294.9,131.1
564,3.0056e+05,3.0072e+05,3.0086e+05,3.0098e+05,160.9,118.2,551.4,132.5,293.4,139.8
565,3.0111e+05,3.0128e+05,3.0139e+05,3.0151e+05,168.5,117.1,533.4,111.6,280.1,136.2
566,3.0165e+05,3.0182e+05,3.0193e+05,3.0205e+05,170.7,118.2,540.4,110.5,281.2,141
567,3.0219e+05,3.0237e+05,3.0247e+05,3.0258e+05,186.2,117.5,535.9,91.4,277.6,140.8
568,3.0272e+05,3.0294e+05,3.0302e+05,3.0314e+05,217.2,119.3,546.8,74.3,291.5,136
569,3.0327e+05,3.035e+05,3.0356e+05,3.0368e+05,224.3,118.7,549.1,69.2,293.5,136.9
570,3.0382e+05,3.0403e+05,3.0411e+05,3.0423e+05,212.2,120.7,538.2,75.9,288.1,129.4
571,3.0436e+05,3.0456e+05,3.0466e+05,3.0477e+05,205.5,118,558,92.2,297.7,142.3
572,3.0492e+05,3.0511e+05,3.0521e+05,3.0532e+05,191,118.7,548.9,98.6,289.6,140.6
573,3.0547e+05,3.0564e+05,3.0576e+05,3.0587e+05,177.5,115.7,540.8,112.1,289.6,135.5
574,3.0601e+05,3.0616e+05,3.063e+05,3.0642e+05,155.3,119.8,543.7,138.4,293.7,130.2
575,3.0655e+05,3.0671e+05,3.0683e+05,3.0695e+05,159.7,121.8,533.8,121.8,281.5,130.5
576,3.0708e+05,3.0726e+05,3.0739e+05,3.0751e+05,176.9,120.4,564.4,126.7,303.6,140.4
577,3.0765e+05,3.0785e+05,3.0794e+05,3.0806e+05,201.2,120.8,554.5,92.1,293.3,140.4
578,3.082e+05,3.0841e+05,3.085e+05,3.0862e+05,207.4,120.8,560.9,92.6,300,140.1
579,3.0876e+05,3.0887e+05,3.0908e+05,3.0919e+05,107.4,114.4,583.9,208.1,315.5,154
580,3.0935e+05,3.0956e+05,3.0964e+05,3.0976e+05,208,118.7,558.9,81.6,289.6,150.6
581,3.0991e+05,3.1002e+05,3.1018e+05,3.103e+05,116.4,122.8,541.5,155.7,272.1,146.6
582,3.1045e+05,3.1057e+05,3.1074e+05,3.1086e+05,124,122.4,545.4,165.2,289.2,133.8
583,3.1099e+05,3.1121e+05,3.113e+05,3.1142e+05,219.1,124,562.3,86.2,305.3,133
584,3.1156e+05,3.1179e+05,3.1186e+05,3.1199e+05,231.9,123.5,569,74.3,306.2,139.3
585,3.1212e+05,3.1234e+05,3.1243e+05,3.1256e+05,212.2,125.1,583.8,96.6,308.8,149.9
586,3.1271e+05,3.1293e+05,3.13e+05,3.1313e+05,219.1,121.6,553.9,76.9,296,136.3
587,3.1326e+05,3.1339e+05,3.1356e+05,3.1368e+05,128.1,125.2,554.3,166.4,294.5,134.6
588,3.1382e+05,3.1399e+05,3.141e+05,3.1422e+05,172.4,120.3,549.8,113.9,286.3,143.2
589,3.1437e+05,3.1458e+05,3.1466e+05,3.1478e+05,212.5,121.8,558.3,78.1,290.6,145.9
590,3.1492e+05,3.1514e+05,3.1522e+05,3.1534e+05,212.8,121.2,559,84.7,297.5,140.3
591,3.1548e+05,3.1567e+05,3.1578e+05,3.1591e+05,188.1,123.3,550.8,110.8,298.9,128.6
592,3.1603e+05,3.1625e+05,3.1633e+05,3.1646e+05,219.3,123.3,548.9,80.7,300,125.6
593,3.1658e+05,3.1676e+05,3.1687e+05,3.1699e+05,173.4,124.2,533.5,112,285.4,123.9
594,3.1712e+05,3.173e+05,3.1742e+05,3.1754e+05,182.4,122.7,565.4,122,304.4,138.3
595,3.1768e+05,3.1787e+05,3.1797e+05,3.1809e+05,187.3,120.4,542.2,103.2,290.5,131.3
596,3.1822e+05,3.184e+05,3.1853e+05,3.1865e+05,180.1,119.9,563.7,125.6,305.7,138.1
597,3.1879e+05,3.1898e+05,3.1908e+05,3.192e+05,193.5,117.9,549.6,97.3,290.8,140.9
598,3.1934e+05,3.1955e+05,3.1963e+05,3.1975e+05,214.9,117.7,546.4,78.1,293,135.7
599,3.1988e+05,3.2008e+05,3.2018e+05,3.203e+05,197.5,118.9,541.9,96.6,294.1,128.9
600,3.2043e+05,3.2061e+05,3.2072e+05,3.2084e+05,183,121.4,552.2,113.5,296.5,134.3
601,3.2098e+05,3.2115e+05,3.2126e+05,3.2138e+05,171.2,119.5,538.8,113.6,284.8,134.5
602,3.2152e+05,3.2169e+05,3.2181e+05,3.2193e+05,173.8,118.4,551,121.8,295.6,137
603,3.2207e+05,3.2225e+05,3.2236e+05,3.2248e+05,177.4,116.2,544.4,117.2,294.6,133.6
604,3.2261e+05,3.2282e+05,3.2291e+05,3.2303e+05,206.2,120.7,554.5,95,301.2,132.6
605,3.2317e+05,3.2335e+05,3.2346e+05,3.2358e+05,182.1,119.4,548.5,110.8,292.9,136.2
606,3.2372e+05,3.2389e+05,3.24e+05,3.2412e+05,173.3,119.8,531.9,110.1,283.4,128.7
607,3.2425e+05,3.244e+05,3.2454e+05,3.2467e+05,156.3,123,542.5,139.1,295.4,124.1
608,3.2479e+05,3.2494e+05,3.2508e+05,3.252e+05,148.3,116.9,544.3,140.9,289.2,138.2
609,3.2533e+05,3.2552e+05,3.2563e+05,3.2575e+05,182.2,118.7,550.7,110.9,293.1,138.9
610,3.2588e+05,3.2607e+05,3.2617e+05,3.2629e+05,188.6,120.2,538,99.9,288.5,129.3
611,3.2642e+05,3.266e+05,3.2671e+05,3.2683e+05,174.8,119.1,545.1,116.8,291.6,134.4
612,3.2697e+05,3.2715e+05,3.2725e+05,3.2737e+05,183.6,119.7,533.4,102.9,286.5,127.2
613,3.275e+05,3.2767e+05,3.278e+05,3.2792e+05,170.8,119,544.6,126.5,297.3,128.3
614,3.2805e+05,3.2822e+05,3.2833e+05,3.2845e+05,169.6,118.1,543.5,118.2,287.8,137.6
615,3.2859e+05,3.2878e+05,3.2888e+05,3.29e+05,195.2,122.5,532.9,92.8,288,122.4
616,3.2912e+05,3.293e+05,3.2941e+05,3.2953e+05,181.1,118.3,536.5,109.3,290.4,127.8
617,3.2966e+05,3.2982e+05,3.2995e+05,3.3007e+05,158.1,120.8,534.1,131.1,289.2,124.1
618,3.3019e+05,3.3037e+05,3.3048e+05,3.306e+05,175.7,116.2,541,114.5,290.2,134.6
619,3.3073e+05,3.3087e+05,3.3101e+05,3.3113e+05,137,117.5,517.5,137.2,274.2,125.8
620,3.3125e+05,3.3143e+05,3.3154e+05,3.3166e+05,175.4,119.9,537.5,108.5,283.9,133.7
621,3.3179e+05,3.3196e+05,3.3207e+05,3.3219e+05,166.4,120.4,525.2,116.6,283,121.8
622,3.3231e+05,3.3249e+05,3.3261e+05,3.3273e+05,173.5,116.8,547.3,121.6,295.1,135.4
623,3.3286e+05,3.3303e+05,3.3315e+05,3.3326e+05,167.1,115.9,535.9,117.6,284.7,135.3
624,3.334e+05,3.3357e+05,3.3369e+05,3.3382e+05,175.7,122.6,547,120,295.7,128.7
625,3.3394e+05,3.3411e+05,3.3424e+05,3.3435e+05,168.1,118,553.5,123.7,291.8,143.7
626,3.345e+05,3.3467e+05,3.3479e+05,3.349e+05,174.8,114.1,551.1,115.2,290,147
627,3.3505e+05,3.3523e+05,3.3534e+05,3.3546e+05,176,119.9,539.5,116.2,292.2,127.4
628,3.3559e+05,3.3577e+05,3.3589e+05,3.3601e+05,184.8,119.5,555.5,112.3,297.1,138.9
629,3.3614e+05,3.3636e+05,3.3644e+05,3.3656e+05,216.9,116.8,546.4,77.8,294.7,134.9
630,3.3669e+05,3.3687e+05,3.3698e+05,3.371e+05,176.3,116.6,538.2,111.7,288,133.6
631,3.3723e+05,3.3741e+05,3.3752e+05,3.3763e+05,182.8,118.1,540.9,105,287.8,135
632,3.3777e+05,3.3794e+05,3.3805e+05,3.3817e+05,173.8,118,529.3,111.5,285.3,126
633,3.383e+05,3.3845e+05,3.3859e+05,3.3871e+05,154.3,119.3,535.2,133.4,287.7,128.2
634,3.3883e+05,3.39e+05,3.3913e+05,3.3925e+05,168.6,118.7,544,128.3,296.9,128.4
635,3.3938e+05,3.3954e+05,3.3967e+05,3.398e+05,158.3,121.3,542.4,138,296.3,124.8
636,3.3992e+05,3.4014e+05,3.4021e+05,3.4034e+05,223.4,122.4,547.6,70.3,293.7,131.5
637,3.4047e+05,3.4065e+05,3.4077e+05,3.4089e+05,177,120.8,550.7,120.8,297.8,132.1
638,3.4102e+05,3.4121e+05,3.4131e+05,3.4143e+05,192.4,122.5,551.2,97,289.4,139.3
639,3.4157e+05,3.4174e+05,3.4186e+05,3.4197e+05,174.4,118.5,536,111,285.4,132.1
640,3.4211e+05,3.4227e+05,3.424e+05,3.4252e+05,167.5,119.4,549.1,131,298.5,131.2
641,3.4266e+05,3.4284e+05,3.4295e+05,3.4307e+05,183,117.7,547.4,115,298,131.7
642,3.432e+05,3.4337e+05,3.435e+05,3.4362e+05,169,120,542.6,127.6,296.6,126
643,3.4375e+05,3.4391e+05,3.4404e+05,3.4416e+05,169.3,119,545.1,125.5,294.8,131.3
644,3.4429e+05,3.4444e+05,3.4458e+05,3.4469e+05,149.8,117.9,533.7,136.1,285.9,129.9
645,3.4482e+05,3.4501e+05,3.4513e+05,3.4525e+05,183.1,120.1,557.7,118.6,301.7,135.9
646,3.4538e+05,3.4557e+05,3.4567e+05,3.4579e+05,189.7,122.3,538.1,99,288.7,127.1
647,3.4592e+05,3.4613e+05,3.4623e+05,3.4635e+05,210.2,118.8,561.1,98.5,308.7,133.6
648,3.4648e+05,3.4665e+05,3.4677e+05,3.4689e+05,167.9,119.2,539.8,124.2,292.1,128.5
649,3.4702e+05,3.4719e+05,3.4733e+05,3.4745e+05,173.4,119.2,551.4,133.8,307.2,125
650,3.4757e+05,3.4774e+05,3.4787e+05,3.4799e+05,166.4,118.3,550.7,133.1,299.5,132.9
651,3.4812e+05,3.4829e+05,3.4842e+05,3.4854e+05,166.1,119.7,551.7,132.2,298.3,133.7
652,3.4867e+05,3.4885e+05,3.4898e+05,3.491e+05,175.9,120.9,555.7,127.4,303.3,131.5
653,3.4923e+05,3.4942e+05,3.4954e+05,3.4966e+05,186.3,119.9,569.1,125.9,312.2,137
654,3.498e+05,3.5001e+05,3.5009e+05,3.5021e+05,206.3,119.1,544.9,84.4,290.7,135.1
655,3.5034e+05,3.5056e+05,3.5064e+05,3.5076e+05,218.1,120.7,550.4,81,299.1,130.6
656,3.5089e+05,3.5107e+05,3.5119e+05,3.5131e+05,177,117.6,546.7,118.2,295.2,133.9
657,3.5144e+05,3.5161e+05,3.5174e+05,3.5186e+05,167.9,122.6,556.9,127.9,295.8,138.5
658,3.52e+05,3.522e+05,3.5229e+05,3.5241e+05,199.1,120.5,539.7,88.1,287.2,132
659,3.5254e+05,3.5273e+05,3.5283e+05,3.5295e+05,192.6,120.2,549.9,103.2,295.8,133.9
660,3.5309e+05,3.5327e+05,3.5337e+05,3.5349e+05,180.4,121.3,534.7,104.4,284.8,128.6
661,3.5362e+05,3.5383e+05,3.5392e+05,3.5403e+05,202.8,118.3,536.8,90.3,293.1,125.4
662,3.5416e+05,3.5432e+05,3.5446e+05,3.5458e+05,156.3,120.8,556.5,148,304.3,131.4
663,3.5472e+05,3.5487e+05,3.55e+05,3.5512e+05,154.7,117.1,526.7,134.4,289.1,120.5
664,3.5524e+05,3.5547e+05,3.5553e+05,3.5565e+05,231.3,120.2,534,59.5,290.8,123
665,3.5578e+05,3.5593e+05,3.5607e+05,3.5619e+05,150.8,115.9,548.7,145.5,296.3,136.5
666,3.5633e+05,3.565e+05,3.5661e+05,3.5673e+05,175,119.2,525.8,110.6,285.6,121
667,3.5685e+05,3.5703e+05,3.5714e+05,3.5726e+05,175.5,118.9,536.3,111.1,286.6,130.8
668,3.5739e+05,3.5756e+05,3.5767e+05,3.5779e+05,169.1,118.7,526.1,110.6,279.7,127.7
669,3.5791e+05,3.5807e+05,3.582e+05,3.5832e+05,160,119.4,545.1,131.7,291.7,134
670,3.5846e+05,3.5863e+05,3.5874e+05,3.5886e+05,176,116.4,534,105.5,281.5,136.1
671,3.5899e+05,3.5916e+05,3.5928e+05,3.594e+05,163.5,119.6,533.5,120.3,283.8,130.1
672,3.5953e+05,3.5971e+05,3.5981e+05,3.5992e+05,184.3,117,529.6,95.2,279.5,133.1
673,3.6006e+05,3.6024e+05,3.6034e+05,3.6046e+05,184.8,118.1,530.4,97.9,282.7,129.6
674,3.6059e+05,3.6074e+05,3.6086e+05,3.6098e+05,158.4,117.5,525,120.3,278.7,128.8
675,3.6111e+05,3.6128e+05,3.614e+05,3.6152e+05,165.6,118.7,534.3,120.9,286.5,129.1
676,3.6165e+05,3.6183e+05,3.6193e+05,3.6205e+05,180.3,120.4,524.2,105.1,285.4,118.4
677,3.6217e+05,3.6231e+05,3.6245e+05,3.6257e+05,144.2,121.8,528.6,135.6,279.8,127
678,3.627e+05,3.6288e+05,3.6298e+05,3.6311e+05,179,121.3,529.4,107.4,286.4,121.7
679,3.6323e+05,3.6341e+05,3.6352e+05,3.6364e+05,180.7,118.6,553.1,116,296.7,137.8
680,3.6378e+05,3.6395e+05,3.6407e+05,3.6419e+05,172.6,117.6,533.4,116,288.6,127.2
681,3.6431e+05,3.6448e+05,3.6461e+05,3.6472e+05,169.7,115.5,541,122.5,292.2,133.3
682,3.6485e+05,3.6501e+05,3.6514e+05,3.6526e+05,157.4,118.6,533.5,130.6,288,126.9
683,3.6539e+05,3.6554e+05,3.6569e+05,3.6581e+05,154.1,119.7,550.5,145,299.1,131.7
684,3.6594e+05,3.6612e+05,3.6623e+05,3.6635e+05,180.6,118.7,541,108.5,289.1,133.2
685,3.6648e+05,3.6665e+05,3.6676e+05,3.6688e+05,170.1,119.5,528,114.8,284.9,123.6
686,3.6701e+05,3.6717e+05,3.673e+05,3.6742e+05,164.5,116.8,543.7,128.7,293.2,133.7
687,3.6755e+05,3.6773e+05,3.6783e+05,3.6794e+05,176.1,116,519.6,99,275.1,128.5
688,3.6807e+05,3.6825e+05,3.6836e+05,3.6847e+05,173.9,116,531.2,111.7,285.6,129.6
689,3.686e+05,3.6877e+05,3.6889e+05,3.6901e+05,164.3,116.2,536.1,124.1,288.4,131.5
690,3.6914e+05,3.693e+05,3.6943e+05,3.6954e+05,161.8,117.6,533,126.5,288.3,127.1
691,3.6967e+05,3.6985e+05,3.6995e+05,3.7007e+05,174,118.7,526.2,102.4,276.4,131.1
692,3.702e+05,3.7037e+05,3.7048e+05,3.706e+05,174.1,119.5,518.6,105.9,280,119.1
693,3.7072e+05,3.7087e+05,3.71e+05,3.7112e+05,156.7,122.5,535,127.6,284.3,128.2
694,3.7125e+05,3.7142e+05,3.7154e+05,3.7166e+05,166.7,121.2,538.2,122.1,288.8,128.2
695,3.7179e+05,3.7196e+05,3.7208e+05,3.722e+05,168.9,120.4,532.2,119.4,288.3,123.5
696,3.7232e+05,3.7249e+05,3.7262e+05,3.7273e+05,168.5,118.9,541.4,125.1,293.6,128.9
697,3.7286e+05,3.7303e+05,3.7315e+05,3.7327e+05,164.1,118.5,532.6,121.5,285.6,128.5
698,3.734e+05,3.7357e+05,3.7368e+05,3.738e+05,171.3,118,528.7,113.8,285.1,125.6
699,3.7392e+05,3.741e+05,3.7422e+05,3.7434e+05,172.6,120.9,535.8,118.6,291.2,123.7
700,3.7446e+05,3.7463e+05,3.7476e+05,3.7488e+05,165.8,121.1,550.4,137.5,303.3,126
701,3.7501e+05,3.7519e+05,3.753e+05,3.7542e+05,175.8,116.8,543.6,116.9,292.7,134.1
702,3.7555e+05,3.7572e+05,3.7585e+05,3.7597e+05,161.3,120.1,543.9,129.7,291,132.8
703,3.761e+05,3.7625e+05,3.7637e+05,3.7649e+05,153.1,117.6,515.4,120.8,273.9,123.9
704,3.7661e+05,3.7678e+05,3.769e+05,3.7702e+05,166.8,119.7,527.9,121.1,287.9,120.3
705,3.7714e+05,3.7729e+05,3.7743e+05,3.7755e+05,152.7,120,541.2,139.1,291.8,129.4
706,3.7768e+05,3.7785e+05,3.7797e+05,3.7809e+05,167.9,120.2,523.7,115.8,283.7,119.8
707,3.7821e+05,3.7841e+05,3.785e+05,3.7861e+05,201.3,117.9,538.5,89.5,290.8,129.8
708,3.7874e+05,3.7889e+05,3.7903e+05,3.7915e+05,148.9,118.8,539.2,137.4,286.3,134.1
709,3.7928e+05,3.7945e+05,3.7957e+05,3.7969e+05,166,120.3,546.2,123,289,136.9
710,3.7983e+05,3.8002e+05,3.8011e+05,3.8023e+05,189,119.5,537.3,92.6,281.6,136.2
711,3.8037e+05,3.8054e+05,3.8065e+05,3.8077e+05,173.7,118.3,532.8,109.1,282.8,131.7
712,3.809e+05,3.8108e+05,3.8118e+05,3.813e+05,177.3,119.3,527.1,106.1,283.4,124.4
713,3.8143e+05,3.8159e+05,3.8172e+05,3.8184e+05,167,119.6,540.5,123.6,290.6,130.3
714,3.8197e+05,3.8215e+05,3.8226e+05,3.8238e+05,185.1,119.6,538.2,102.8,287.9,130.7
715,3.8251e+05,3.8269e+05,3.8279e+05,3.8291e+05,179,116.7,538.2,105.9,284.9,136.6
716,3.8304e+05,3.8322e+05,3.8333e+05,3.8345e+05,171.5,115.9,545.6,118.6,290.1,139.6
717,3.8359e+05,3.838e+05,3.8387e+05,3.8399e+05,207.4,119.7,541.4,73.4,280.8,140.9
718,3.8413e+05,3.8433e+05,3.8441e+05,3.8453e+05,202.5,118.5,533.6,76.4,278.9,136.2
719,3.8466e+05,3.8484e+05,3.8496e+05,3.8508e+05,174.4,120.6,549.3,119.7,294.1,134.6
720,3.8521e+05,3.8539e+05,3.8551e+05,3.8562e+05,178.5,118.1,546.3,114.2,292.7,135.5
721,3.8576e+05,3.8594e+05,3.8605e+05,3.8617e+05,177.8,122.2,539.5,107.3,285.1,132.2
722,3.863e+05,3.8647e+05,3.8658e+05,3.867e+05,175,120.3,536.2,107.1,282.1,133.8
723,3.8684e+05,3.87e+05,3.8712e+05,3.8724e+05,159,117.4,535.4,129.7,288.7,129.3
724,3.8737e+05,3.8753e+05,3.8766e+05,3.8778e+05,156.3,120.1,531.7,128.2,284.5,127.1
725,3.879e+05,3.8809e+05,3.8819e+05,3.8831e+05,187.6,119.9,547.9,104,291.6,136.4
726,3.8845e+05,3.8862e+05,3.8874e+05,3.8886e+05,169.5,116.7,546,123.9,293.4,135.9
727,3.89e+05,3.8916e+05,3.8929e+05,3.8941e+05,164,118.7,554.7,131.4,295.4,140.6
728,3.8955e+05,3.8973e+05,3.8984e+05,3.8996e+05,173.8,118,547.1,114.7,288.5,140.6
729,3.901e+05,3.903e+05,3.9039e+05,3.9051e+05,203.5,120.8,550.2,88,291.5,137.9
730,3.9065e+05,3.9082e+05,3.9093e+05,3.9105e+05,175.4,118.1,533.9,107.4,282.8,133
731,3.9118e+05,3.9137e+05,3.9147e+05,3.9159e+05,182.9,119.6,538.4,106.5,289.4,129.4
732,3.9172e+05,3.9197e+05,3.9202e+05,3.9214e+05,248.5,118,549.7,48,296.5,135.2
733,3.9227e+05,3.9244e+05,3.9256e+05,3.9267e+05,172.3,118.8,535.7,112.1,284.4,132.5
734,3.9281e+05,3.9298e+05,3.931e+05,3.9322e+05,177.1,118.8,543.9,115.4,292.5,132.6
735,3.9335e+05,3.9352e+05,3.9364e+05,3.9376e+05,165.1,119,535.5,122.3,287.4,129.1
736,3.9389e+05,3.9404e+05,3.9418e+05,3.9429e+05,155.8,118.2,536.8,134.1,289.9,128.7
737,3.9442e+05,3.946e+05,3.9471e+05,3.9483e+05,178,120.8,540.6,110.3,288.3,131.5
738,3.9496e+05,3.9514e+05,3.9525e+05,3.9537e+05,179.3,120.5,542.5,109.7,289,133
739,3.9551e+05,3.957e+05,3.958e+05,3.9592e+05,190.9,120.1,550.4,100.9,291.8,138.5
740,3.9606e+05,3.9623e+05,3.9634e+05,3.9646e+05,175.9,120.9,536,108.9,284.8,130.3
741,3.9659e+05,3.9677e+05,3.9689e+05,3.9701e+05,179.5,118.5,554.6,122.1,301.6,134.5
742,3.9715e+05,3.9734e+05,3.9745e+05,3.9757e+05,192.1,119,556.6,109.2,301.3,136.3
743,3.977e+05,3.9787e+05,3.9799e+05,3.9812e+05,168.5,121.5,547.4,121.4,289.9,136
744,3.9825e+05,3.9845e+05,3.9855e+05,3.9867e+05,196.5,117.1,566.6,106.5,303,146.5
745,3.9882e+05,3.99e+05,3.9911e+05,3.9923e+05,181,118.2,555.7,109.6,290.6,146.9
746,3.9937e+05,3.9958e+05,3.9966e+05,3.9978e+05,207.8,118.1,550.2,79.7,287.5,144.6
747,3.9992e+05,4.0014e+05,4.0022e+05,4.0034e+05,219.2,120.8,554.5,74.6,293.8,139.9
748,4.0048e+05,4.0066e+05,4.0076e+05,4.0089e+05,184.2,124.2,547.3,102.3,286.5,136.6
749,4.0103e+05,4.0115e+05,4.0132e+05,4.0144e+05,123.1,121,556.3,174.9,298,137.3
750,4.0158e+05,4.018e+05,4.0189e+05,4.0201e+05,214.9,120.3,567.4,93.2,308.1,139
751,4.0215e+05,4.0232e+05,4.0244e+05,4.0256e+05,174.9,119.3,538,117.9,292.8,125.9
752,4.0269e+05,4.0285e+05,4.0299e+05,4.0311e+05,162.6,120.6,556,142.9,305.5,129.9
753,4.0324e+05,4.0342e+05,4.0354e+05,4.0366e+05,172.6,117.7,556,127.2,299.8,138.5
754,4.038e+05,4.0399e+05,4.041e+05,4.0422e+05,188.4,118.6,561.1,117.2,305.6,136.9
755,4.0436e+05,4.0456e+05,4.0467e+05,4.0479e+05,200.9,119.7,563.9,105.8,306.7,137.5
756,4.0492e+05,4.051e+05,4.0522e+05,4.0534e+05,176.2,120.8,553.1,115.9,292.1,140.2
757,4.0548e+05,4.0566e+05,4.0577e+05,4.0589e+05,180.6,117.5,550.8,112.9,293.5,139.8
758,4.0603e+05,4.0624e+05,4.0632e+05,4.0644e+05,214.9,117.6,554.7,79.4,294.3,142.8
759,4.0658e+05,4.0677e+05,4.0687e+05,4.0699e+05,184.1,120.5,546.1,100.5,284.6,141
760,4.0713e+05,4.0734e+05,4.0742e+05,4.0754e+05,214.7,117.4,554.9,79.5,294.2,143.3
761,4.0768e+05,4.079e+05,4.0798e+05,4.081e+05,212.7,118.6,559,85.7,298.4,142
762,4.0824e+05,4.0846e+05,4.0853e+05,4.0865e+05,216.5,121.5,549,70.7,287.2,140.3
763,4.0879e+05,4.0891e+05,4.0908e+05,4.092e+05,121.4,119,548.4,167.4,288.8,140.6
764,4.0934e+05,4.0955e+05,4.0963e+05,4.0975e+05,214.2,120,551.5,74.3,288.5,143
765,4.0989e+05,4.1001e+05,4.1017e+05,4.1028e+05,118.5,118,526.1,155.2,273.7,134.4
766,4.1042e+05,4.1064e+05,4.1072e+05,4.1084e+05,221.9,119.6,551.2,78.3,300.2,131.4
767,4.1097e+05,4.1116e+05,4.1127e+05,4.1139e+05,186.6,121.4,558.3,115.1,301.7,135.2
768,4.1153e+05,4.117e+05,4.1182e+05,4.1194e+05,175.8,121.5,530.8,113.4,289.2,120.1
769,4.1206e+05,4.1221e+05,4.1236e+05,4.1248e+05,155.5,118,549.8,144.6,300.1,131.7
770,4.1261e+05,4.1279e+05,4.1291e+05,4.1303e+05,185.6,118.8,553.6,116.4,302,132.8
771,4.1316e+05,4.1333e+05,4.1346e+05,4.1358e+05,172.7,118,556.5,127.9,300.6,137.9
772,4.1372e+05,4.139e+05,4.1402e+05,4.1414e+05,186.1,120.3,562.3,116.7,302.8,139.2
773,4.1428e+05,4.1447e+05,4.1458e+05,4.147e+05,184.8,116.2,545.7,115.7,300.5,129
774,4.1483e+05,4.1499e+05,4.1512e+05,4.1524e+05,160.2,121.5,552.9,135.6,295.8,135.6
775,4.1538e+05,4.1555e+05,4.1568e+05,4.158e+05,175,121,542.1,122.7,297.7,123.4
776,4.1592e+05,4.1607e+05,4.1623e+05,4.1635e+05,152.8,118.6,564.5,160.4,313.2,132.7
777,4.1649e+05,4.1666e+05,4.1678e+05,4.169e+05,177.7,120.6,545.6,120.5,298.2,126.8
778,4.1703e+05,4.172e+05,4.1733e+05,4.1745e+05,169.6,118.8,554.5,132.8,302.4,133.3
779,4.1759e+05,4.1773e+05,4.1788e+05,4.18e+05,149,119.3,551.4,150.3,299.3,132.8
780,4.1814e+05,4.1828e+05,4.1842e+05,4.1854e+05,144.5,122.4,536.9,139.5,284,130.5
781,4.1867e+05,4.1886e+05,4.1897e+05,4.1909e+05,181.9,118.9,537.4,111.5,293.4,125.1
782,4.1921e+05,4.1947e+05,4.1952e+05,4.1963e+05,260.4,117,552.9,45,305.4,130.5
783,4.1976e+05,4.1992e+05,4.2007e+05,4.2019e+05,158.5,119.5,558.9,146,304.5,134.9
784,4.2032e+05,4.2052e+05,4.2062e+05,4.2074e+05,199.9,118.4,550.6,95.5,295.4,136.8
785,4.2087e+05,4.2106e+05,4.2116e+05,4.2129e+05,190.4,123.2,547.5,100.4,290.8,133.5
786,4.2142e+05,4.2161e+05,4.2172e+05,4.2184e+05,184.4,118.6,553.7,115.4,299.8,135.3
787,4.2197e+05,4.2216e+05,4.2227e+05,4.2239e+05,185.6,118.5,556.8,111.6,297.2,141.1
788,4.2253e+05,4.2275e+05,4.2283e+05,4.2295e+05,222.8,118.5,556.7,79.5,302.3,135.9
789,4.2309e+05,4.2328e+05,4.2339e+05,4.2351e+05,188.8,119.1,552.8,111.5,300.3,133.4
790,4.2364e+05,4.2382e+05,4.2394e+05,4.2405e+05,176.4,114.4,549.1,119.6,296,138.7
791,4.2419e+05,4.2437e+05,4.2448e+05,4.246e+05,175.2,119.8,548.8,116.4,291.6,137.4
792,4.2474e+05,4.2486e+05,4.2503e+05,4.2515e+05,124,117.9,548.2,168.2,292.2,138.1
793,4.2529e+05,4.2547e+05,4.2559e+05,4.2571e+05,183.4,119.4,565.6,118,301.4,144.8
794,4.2585e+05,4.2606e+05,4.2615e+05,4.2627e+05,209.8,120,557.8,86.7,296.5,141.3
795,4.2641e+05,4.2662e+05,4.267e+05,4.2682e+05,213.1,115.6,544.6,76.6,289.7,139.3
796,4.2696e+05,4.2717e+05,4.2726e+05,4.2738e+05,211.1,119.6,557.1,90.5,301.6,135.9
797,4.2751e+05,4.2773e+05,4.2782e+05,4.2794e+05,217.7,118.9,560.4,88.9,306.6,134.9
798,4.2807e+05,4.2825e+05,4.2836e+05,4.2848e+05,177.5,118,544.9,114.4,291.9,135
799,4.2862e+05,4.2884e+05,4.2892e+05,4.2904e+05,217.6,119.9,563.4,86.2,303.8,139.7
800,4.2918e+05,4.2938e+05,4.2948e+05,4.296e+05,203.3,117.8,559.3,94.1,297.4,144.1
801,4.2974e+05,4.2996e+05,4.3004e+05,4.3016e+05,216.5,119.2,555.8,85.1,301.6,135
802,4.303e+05,4.3049e+05,4.3059e+05,4.3071e+05,189.4,120.7,559.9,106.9,296.3,142.9
803,4.3086e+05,4.3098e+05,4.3114e+05,4.3126e+05,120.7,117.9,544.5,167.9,288.6,138
804,4.314e+05,4.3161e+05,4.3171e+05,4.3183e+05,206.4,120.7,559.2,98.9,305.3,133.2
805,4.3196e+05,4.3214e+05,4.3226e+05,4.3238e+05,179.1,119.3,556.5,118.2,297.3,139.9
806,4.3252e+05,4.3269e+05,4.3281e+05,4.3293e+05,177.8,119.5,559.1,119,296.8,142.8
807,4.3308e+05,4.3328e+05,4.3337e+05,4.3349e+05,203.7,119.3,556.4,92.4,296.1,141
808,4.3363e+05,4.3383e+05,4.3391e+05,4.3403e+05,194.4,121.8,528.8,84.5,278.9,128.1
809,4.3416e+05,4.3435e+05,4.3445e+05,4.3457e+05,186.9,119.3,538.5,107.2,294.1,125.1
810,4.347e+05,4.3491e+05,4.3499e+05,4.3512e+05,209.4,123,545.6,85.3,294.7,127.9
811,4.3524e+05,4.3541e+05,4.3554e+05,4.3566e+05,169.8,119.6,553.5,130.5,300.3,133.6
812,4.358e+05,4.3596e+05,4.361e+05,4.3622e+05,161.8,115.2,559.2,142.7,304.5,139.5
813,4.3636e+05,4.3653e+05,4.3664e+05,4.3676e+05,175.6,118.7,537.7,109.5,285.1,133.9
814,4.369e+05,4.371e+05,4.372e+05,4.3732e+05,208.1,119,552.1,94.6,302.7,130.4
815,4.3745e+05,4.376e+05,4.3775e+05,4.3787e+05,155.1,119.2,553.8,147.8,302.9,131.7
816,4.38e+05,4.3817e+05,4.383e+05,4.3842e+05,166.4,117,544.2,135.3,301.7,125.5
817,4.3855e+05,4.3871e+05,4.3885e+05,4.3897e+05,164.1,118.8,555.4,143.6,307.7,128.9
818,4.391e+05,4.3927e+05,4.3939e+05,4.3951e+05,171.7,119.1,540,120.3,292,128.9
819,4.3964e+05,4.3981e+05,4.3994e+05,4.4006e+05,169.7,117.3,563.7,133.7,303.4,143
820,4.402e+05,4.404e+05,4.405e+05,4.4062e+05,190.8,116.2,552.4,106.5,297.3,138.9
821,4.4076e+05,4.4093e+05,4.4104e+05,4.4116e+05,176,116.1,540.7,111.3,287.3,137.3
822,4.413e+05,4.415e+05,4.4158e+05,4.4169e+05,207.5,115.9,540.4,73.8,281.3,143.2
823,4.4184e+05,4.4208e+05,4.4213e+05,4.4225e+05,244,115.7,552.1,53.1,297.1,139.3
824,4.4239e+05,4.4262e+05,4.4269e+05,4.4281e+05,225.9,119.1,544.4,74,299.9,125.4
825,4.4293e+05,4.4313e+05,4.4322e+05,4.4334e+05,193.8,118.7,542.4,96.6,290.4,133.3
826,4.4348e+05,4.4365e+05,4.4377e+05,4.4389e+05,177.9,116.9,541.4,114.6,292.5,132
827,4.4402e+05,4.4419e+05,4.443e+05,4.4443e+05,172.1,122.2,539.7,114.3,286.4,131.1
828,4.4456e+05,4.4473e+05,4.4485e+05,4.4497e+05,176.8,120.4,542.3,115.6,292.4,129.5
829,4.451e+05,4.4528e+05,4.4539e+05,4.4551e+05,177.8,120,548.3,112.6,290.4,137.9
830,4.4565e+05,4.4582e+05,4.4593e+05,4.4605e+05,176.6,119,530.6,106,282.6,129
831,4.4618e+05,4.4637e+05,4.4648e+05,4.466e+05,188.3,115.6,561,116.2,304.5,140.9
832,4.4674e+05,4.4695e+05,4.4704e+05,4.4716e+05,208.7,120.2,543.9,89.3,298,125.7
833,4.4728e+05,4.4745e+05,4.4759e+05,4.4771e+05,170.2,120.7,560.8,131.2,301.4,138.7
834,4.4784e+05,4.4802e+05,4.4813e+05,4.4825e+05,177.8,119,531.7,104.7,282.5,130.2
835,4.4838e+05,4.4855e+05,4.4867e+05,4.4879e+05,175.4,118,548.5,116.6,292,138.5
836,4.4892e+05,4.491e+05,4.4921e+05,4.4933e+05,175,121.3,526.4,105.9,280.9,124.2
837,4.4945e+05,4.4962e+05,4.4974e+05,4.4986e+05,165.6,116.8,546.4,124.7,290.3,139.3
838,4.5e+05,4.502e+05,4.5029e+05,4.5041e+05,202,116.9,538.5,92.5,294.5,127.1
839,4.5054e+05,4.5069e+05,4.5083e+05,4.5095e+05,152.8,117.9,533,138.9,291.7,123.4
840,4.5107e+05,4.5128e+05,4.5137e+05,4.515e+05,213.6,121.3,554.6,91.2,304.8,128.5
841,4.5162e+05,4.5179e+05,4.5191e+05,4.5203e+05,162.4,119.9,542.3,126.9,289.3,133.1
842,4.5217e+05,4.5234e+05,4.5246e+05,4.5258e+05,177,116.9,550.7,116.8,293.8,140
843,4.5272e+05,4.5289e+05,4.5301e+05,4.5312e+05,169,117.9,547.5,120.8,289.8,139.8
844,4.5326e+05,4.5344e+05,4.5354e+05,4.5366e+05,176.4,115.8,526.8,101.6,278,133
845,4.5379e+05,4.5396e+05,4.5409e+05,4.5421e+05,169.1,117.9,549,130.2,299.3,131.8
846,4.5434e+05,4.5451e+05,4.5463e+05,4.5474e+05,171.4,117.5,537.2,115.9,287.3,132.4
847,4.5488e+05,4.5504e+05,4.5517e+05,4.5529e+05,166.3,116.2,538.9,126.5,292.8,129.9
848,4.5542e+05,4.5566e+05,4.5572e+05,4.5584e+05,239.2,117.7,551.1,63.3,302.5,130.9
849,4.5597e+05,4.5614e+05,4.5626e+05,4.5638e+05,170.5,120.3,548.7,122.5,293,135.4
850,4.5652e+05,4.5668e+05,4.568e+05,4.5692e+05,166.7,118.4,535.2,118.2,284.9,131.9
851,4.5705e+05,4.572e+05,4.5734e+05,4.5746e+05,151.4,118.1,539.9,136.9,288.3,133.5
852,4.5759e+05,4.5776e+05,4.5788e+05,4.58e+05,168.3,119.1,537.4,125.2,293.5,124.8
853,4.5813e+05,4.5831e+05,4.5843e+05,4.5855e+05,184.9,118.3,560.2,116,300.9,141
854,4.5869e+05,4.5886e+05,4.5897e+05,4.5909e+05,167.7,118.2,532.7,111,278.7,135.8
855,4.5922e+05,4.594e+05,4.595e+05,4.5962e+05,176.7,119.9,538.6,105.5,282.2,136.5
856,4.5976e+05,4.5993e+05,4.6004e+05,4.6016e+05,167.3,118.2,537,115,282.3,136.5
857,4.603e+05,4.6048e+05,4.6058e+05,4.607e+05,180.2,116.3,530.1,106.6,286.8,127
858,4.6083e+05,4.6101e+05,4.6113e+05,4.6124e+05,181.7,117.5,548.9,116.6,298.3,133.1
859,4.6138e+05,4.6155e+05,4.6168e+05,4.6179e+05,172.5,116.6,545.5,127.3,299.8,129.1
860,4.6192e+05,4.6208e+05,4.6222e+05,4.6234e+05,157.9,120.6,537.2,136.3,294.2,122.4
861,4.6246e+05,4.6269e+05,4.6276e+05,4.6287e+05,234.1,114.9,546.4,64,298.1,133.4
862,4.6301e+05,4.6316e+05,4.6329e+05,4.6342e+05,155.7,120.7,536.4,133.7,289.4,126.3
863,4.6354e+05,4.6372e+05,4.6383e+05,4.6395e+05,175.9,118.8,530.3,115.3,291.2,120.3
864,4.6407e+05,4.6432e+05,4.6439e+05,4.6451e+05,243.9,117.1,573.8,75.3,319.2,137.5
865,4.6465e+05,4.648e+05,4.6494e+05,4.6505e+05,156.6,117.7,531.5,132.9,289.5,124.3
866,4.6518e+05,4.6539e+05,4.6547e+05,4.6559e+05,212.7,120.5,541.2,82.6,295.3,125.4
867,4.6572e+05,4.6587e+05,4.6601e+05,4.6613e+05,150.6,118.7,535.4,143.6,294.2,122.5
868,4.6625e+05,4.6641e+05,4.6656e+05,4.6667e+05,152.8,117.7,553.3,150,302.8,132.8
869,4.6681e+05,4.6696e+05,4.6709e+05,4.6721e+05,155.5,118.8,531.2,131.7,287.2,125.2
870,4.6734e+05,4.6752e+05,4.6764e+05,4.6776e+05,177.8,120.1,542.4,124.2,302,120.3
871,4.6788e+05,4.6813e+05,4.6818e+05,4.683e+05,249,117.9,548.8,48.1,297.1,133.8
872,4.6843e+05,4.686e+05,4.6873e+05,4.6884e+05,168.8,115.4,542.9,127.1,295.9,131.6
873,4.6897e+05,4.6915e+05,4.6926e+05,4.6938e+05,177.6,118,540.3,114,291.6,130.7
874,4.6951e+05,4.6968e+05,4.698e+05,4.6992e+05,166,119.7,533.6,121.8,287.8,126.1
875,4.7005e+05,4.7019e+05,4.7034e+05,4.7046e+05,148.8,119.3,547.4,149.7,298.5,129.6
876,4.7059e+05,4.7077e+05,4.7089e+05,4.7101e+05,172,120.1,546.2,122.9,294.9,131.2
877,4.7114e+05,4.713e+05,4.7143e+05,4.7155e+05,159.6,119.1,541.7,130.3,289.9,132.7
878,4.7168e+05,4.7184e+05,4.7196e+05,4.7208e+05,159.2,117.8,522.3,118.4,277.6,126.9
879,4.722e+05,4.7235e+05,4.7249e+05,4.7262e+05,143.7,121.9,532.1,145.9,289.6,120.6
880,4.7274e+05,4.7295e+05,4.7303e+05,4.7315e+05,215.8,118.7,536.4,79.9,295.7,122
881,4.7327e+05,4.7343e+05,4.7357e+05,4.7369e+05,161.2,117.5,547.4,136.3,297.5,132.4
882,4.7382e+05,4.7398e+05,4.741e+05,4.7422e+05,159.8,114.8,530.1,124.4,284.2,131.1
883,4.7435e+05,4.745e+05,4.7464e+05,4.7476e+05,152.3,118.6,530.6,137.3,289.6,122.4
884,4.7488e+05,4.7506e+05,4.7517e+05,4.7529e+05,174.7,118.8,539.1,118.4,293.1,127.2
885,4.7542e+05,4.7557e+05,4.757e+05,4.7582e+05,149.7,122,517,128.5,278.2,116.8
886,4.7594e+05,4.7608e+05,4.7622e+05,4.7634e+05,143.6,122.4,532.6,142.5,286.1,124.1
887,4.7647e+05,4.7664e+05,4.7675e+05,4.7687e+05,171,119,522.8,112.1,283.1,120.7
888,4.7699e+05,4.7716e+05,4.7727e+05,4.7739e+05,169.2,118.8,530.7,113.5,282.7,129.2
889,4.7752e+05,4.7769e+05,4.778e+05,4.7792e+05,164.9,119.6,523.5,115.5,280.4,123.5
890,4.7805e+05,4.7821e+05,4.7833e+05,4.7845e+05,165.2,121,537.7,122.2,287.4,129.3
891,4.7858e+05,4.7875e+05,4.7886e+05,4.7898e+05,162.4,121.8,523.6,110.3,272.7,129.1
892,4.7911e+05,4.7928e+05,4.7938e+05,4.795e+05,168,115.8,530.6,109.3,277.3,137.5
893,4.7964e+05,4.798e+05,4.7992e+05,4.8003e+05,165.8,117.5,524,113.2,279,127.5
894,4.8016e+05,4.8033e+05,4.8045e+05,4.8056e+05,163.8,116.9,532.3,122.3,286.1,129.3
895,4.8069e+05,4.809e+05,4.8098e+05,4.811e+05,208.9,115.1,531.6,80.5,289.4,127.1
896,4.8123e+05,4.8137e+05,4.8152e+05,4.8163e+05,142.3,114.9,526.6,151.9,294.2,117.5
897,4.8175e+05,4.8195e+05,4.8205e+05,4.8217e+05,198.8,115.7,538.9,98.7,297.5,125.7
898,4.8229e+05,4.8245e+05,4.8258e+05,4.827e+05,159.7,116.6,529.3,128.7,288.4,124.3
899,4.8282e+05,4.8297e+05,4.8311e+05,4.8323e+05,147.8,119.1,532.2,139.3,287.1,126
900,4.8335e+05,4.8352e+05,4.8364e+05,4.8375e+05,162.6,115.3,520.6,121.2,283.8,121.5
901,4.8387e+05,4.8401e+05,4.8417e+05,4.8429e+05,141.1,115.5,542.2,157.2,298.3,128.4
902,4.8442e+05,4.8458e+05,4.847e+05,4.8481e+05,162.8,113.4,536.6,122.4,285.2,138
903,4.8495e+05,4.8509e+05,4.8523e+05,4.8535e+05,140,118.7,518.3,138.7,278.7,120.9
904,4.8547e+05,4.8564e+05,4.8576e+05,4.8588e+05,173.3,115.9,533.5,118.1,291.4,126.2
905,4.86e+05,4.8616e+05,4.8629e+05,4.8641e+05,156.1,117.8,529.9,130,286.1,126
906,4.8653e+05,4.8669e+05,4.8682e+05,4.8694e+05,159.8,116,531.6,126.3,286.1,129.5
907,4.8707e+05,4.8723e+05,4.8735e+05,4.8747e+05,162.6,118.4,523.9,120,282.6,122.9
908,4.8759e+05,4.8776e+05,4.8788e+05,4.8799e+05,175.2,117.1,539.7,112.5,287.7,134.9
909,4.8813e+05,4.883e+05,4.8842e+05,4.8853e+05,166.6,115.8,529.8,119.3,285.9,128.1
910,4.8866e+05,4.8892e+05,4.8895e+05,4.8907e+05,263.6,117.7,536.4,30.5,294.1,124.6
911,4.892e+05,4.8935e+05,4.8949e+05,4.896e+05,157.5,119.5,536.8,132.3,289.8,127.5
912,4.8973e+05,4.8995e+05,4.9003e+05,4.9015e+05,214.4,118.2,536.6,80.8,295.2,123.2
913,4.9027e+05,4.905e+05,4.9056e+05,4.9068e+05,235.6,117.2,530.8,54.2,289.8,123.8
914,4.908e+05,4.9096e+05,4.9108e+05,4.912e+05,161,117.7,524.2,121.7,282.7,123.8
915,4.9132e+05,4.915e+05,4.9162e+05,4.9174e+05,171.5,119.2,554.6,127.6,299.1,136.3
916,4.9188e+05,4.9205e+05,4.9216e+05,4.9228e+05,171.5,121.4,528.9,111.9,283.4,124.1
917,4.9241e+05,4.9257e+05,4.9269e+05,4.9281e+05,161.1,117.6,544.7,124.8,285.9,141.2
918,4.9295e+05,4.9312e+05,4.9322e+05,4.9334e+05,167.6,117.2,520.2,99,266.6,136.4
919,4.9347e+05,4.9365e+05,4.9375e+05,4.9387e+05,174.3,119.5,521.3,99.5,273.8,128
920,4.9399e+05,4.9416e+05,4.9427e+05,4.9439e+05,166.5,116.8,529.8,112.2,278.7,134.3
921,4.9452e+05,4.9471e+05,4.9481e+05,4.9492e+05,182,117.6,533.3,100.8,282.8,132.9
922,4.9506e+05,4.9522e+05,4.9534e+05,4.9545e+05,164.2,115.4,530.3,117.3,281.5,133.4
923,4.9559e+05,4.9574e+05,4.9587e+05,4.9598e+05,154.1,113.6,516.4,124.1,278.2,124.6
924,4.961e+05,4.9627e+05,4.9638e+05,4.965e+05,166.1,117,518,110,276.1,124.9
925,4.9662e+05,4.9678e+05,4.9689e+05,4.9702e+05,159,121.2,518.8,114.5,273.5,124.1
926,4.9714e+05,4.973e+05,4.9742e+05,4.9754e+05,159,119.5,522.7,120.7,279.7,123.5
927,4.9766e+05,4.9781e+05,4.9794e+05,4.9806e+05,145.7,114.6,522.9,135.4,281.1,127.2
928,4.9819e+05,4.9843e+05,4.9847e+05,4.9858e+05,246.7,117.1,529.2,34.5,281.2,130.9
929,4.9871e+05,4.9886e+05,4.9899e+05,4.9911e+05,144.9,117.8,522.1,129.6,274.5,129.8
930,4.9924e+05,4.994e+05,4.9952e+05,4.9964e+05,163.6,119.7,536.2,121.9,285.5,131
931,4.9977e+05,4.9994e+05,5.0006e+05,5.0017e+05,167.5,117.4,529.8,116.6,284.1,128.3
932,5.003e+05,5.0046e+05,5.0058e+05,5.0069e+05,153,116.7,519.5,120,273,129.8
933,5.0082e+05,5.0099e+05,5.011e+05,5.0122e+05,162.9,116.8,525,119.4,282.3,125.9
934,5.0135e+05,5.0153e+05,5.0164e+05,5.0176e+05,179.8,118.8,536.7,110.8,290.6,127.3
935,5.0188e+05,5.0204e+05,5.0216e+05,5.0228e+05,159,116,522.7,119.2,278.2,128.5
936,5.0241e+05,5.0256e+05,5.0269e+05,5.028e+05,157,113.5,529.1,123.3,280.3,135.3
937,5.0294e+05,5.0311e+05,5.0321e+05,5.0333e+05,172.1,117.2,524.6,104.3,276.4,131
938,5.0346e+05,5.0362e+05,5.0373e+05,5.0385e+05,162.4,119.7,503.2,103.8,266.2,117.3
939,5.0396e+05,5.0413e+05,5.0425e+05,5.0437e+05,166,116.8,532.7,122,288,127.9
940,5.045e+05,5.0471e+05,5.0479e+05,5.049e+05,218.1,116.2,538.5,73.6,291.7,130.6
941,5.0503e+05,5.052e+05,5.0532e+05,5.0543e+05,161.9,115.9,520.5,119.2,281.1,123.5
942,5.0556e+05,5.0571e+05,5.0584e+05,5.0596e+05,157.9,117.8,528.6,126.1,284,126.8
943,5.0608e+05,5.0625e+05,5.0636e+05,5.0648e+05,164.2,119.1,520.9,112.8,277,124.8
944,5.066e+05,5.0685e+05,5.0689e+05,5.0701e+05,245.6,117,526.3,41.4,287,122.3
945,5.0713e+05,5.0731e+05,5.0741e+05,5.0753e+05,175.1,119.3,531.4,106.2,281.3,130.8
946,5.0766e+05,5.0782e+05,5.0794e+05,5.0806e+05,161.7,119.4,525.2,118.5,280.2,125.6
947,5.0819e+05,5.0835e+05,5.0847e+05,5.0859e+05,161.5,117.1,526.1,119.3,280.8,128.2
948,5.0871e+05,5.0887e+05,5.0899e+05,5.0911e+05,155.2,117.2,529.5,125.6,280.8,131.5
949,5.0924e+05,5.0941e+05,5.0953e+05,5.0964e+05,169.5,118,529,112.7,282.2,128.8
950,5.0977e+05,5.0992e+05,5.1004e+05,5.1016e+05,151.4,118.2,517.3,118.1,269.5,129.6
951,5.1029e+05,5.1048e+05,5.1057e+05,5.1069e+05,186.7,119.1,526.3,95.1,281.8,125.4
952,5.1082e+05,5.11e+05,5.111e+05,5.1121e+05,183.8,116.1,529.7,98.8,282.6,131
953,5.1135e+05,5.1153e+05,5.1163e+05,5.1175e+05,185.6,118.3,537.5,98.7,284.3,134.9
954,5.1188e+05,5.1205e+05,5.1216e+05,5.1227e+05,164.6,114.9,516.4,109.3,273.9,127.6
955,5.124e+05,5.1256e+05,5.1267e+05,5.1279e+05,161.1,118.5,518.6,109.4,270.5,129.6
956,5.1292e+05,5.1311e+05,5.1319e+05,5.1331e+05,186.8,118.8,520.4,88.6,275.4,126.2
957,5.1344e+05,5.1361e+05,5.1372e+05,5.1384e+05,167.9,117.3,527.5,111.9,279.8,130.4
958,5.1397e+05,5.1413e+05,5.1424e+05,5.1436e+05,161.5,118.8,518.6,114.5,276,123.8
959,5.1448e+05,5.1465e+05,5.1477e+05,5.1489e+05,161.8,118.8,534.6,123.9,285.7,130.1
960,5.1502e+05,5.1518e+05,5.1529e+05,5.1541e+05,163.3,118.2,521.2,112,275.3,127.7
961,5.1554e+05,5.157e+05,5.1583e+05,5.1594e+05,154.8,117.2,522,129.7,284.5,120.3
962,5.1606e+05,5.1632e+05,5.1635e+05,5.1647e+05,257.3,119.4,539.3,34.6,291.9,128
963,5.166e+05,5.1678e+05,5.1688e+05,5.1699e+05,175.6,115.9,527.6,99.2,274.8,136.9
964,5.1713e+05,5.1731e+05,5.174e+05,5.1752e+05,180.5,118.8,526.3,94.2,274.7,132.8
965,5.1766e+05,5.1789e+05,5.1794e+05,5.1806e+05,238.5,117.7,538.6,46.2,284.7,136.2
966,5.1819e+05,5.1837e+05,5.1847e+05,5.1859e+05,174.6,117.1,532.2,101.6,276.2,138.9
967,5.1873e+05,5.189e+05,5.19e+05,5.1912e+05,174.9,119.9,534.4,100.5,275.4,139.1
968,5.1926e+05,5.1944e+05,5.1953e+05,5.1964e+05,181.1,113.6,522.2,86.8,267.9,140.7
969,5.1978e+05,5.2002e+05,5.2007e+05,5.2018e+05,237.4,116.6,535.3,45.4,282.8,135.9
970,5.2032e+05,5.2051e+05,5.206e+05,5.2072e+05,194,116.3,536.8,86.6,280.6,139.9
971,5.2086e+05,5.2105e+05,5.2113e+05,5.2124e+05,197.2,117.8,529.4,73.2,270.4,141.2
972,5.2138e+05,5.2159e+05,5.2166e+05,5.2178e+05,206.3,117.6,525.1,73.8,280.1,127.4
973,5.2191e+05,5.2208e+05,5.2221e+05,5.2232e+05,168.8,115.6,554.9,126.8,295.6,143.7
974,5.2246e+05,5.2266e+05,5.2274e+05,5.2286e+05,197.7,116.2,520.2,81.5,279.2,124.8
975,5.2298e+05,5.2315e+05,5.2328e+05,5.2339e+05,161.3,117.8,543.4,130.5,291.8,133.8
976,5.2353e+05,5.2369e+05,5.2381e+05,5.2392e+05,164.9,118.1,529.3,113.5,278.4,132.8
977,5.2406e+05,5.2424e+05,5.2434e+05,5.2445e+05,178.5,117.9,522.8,99.4,277.9,127
978,5.2458e+05,5.2474e+05,5.2486e+05,5.2498e+05,161.4,119.6,516.3,118.5,279.9,116.8
979,5.251e+05,5.2525e+05,5.2539e+05,5.2551e+05,150.8,116,548.8,144.7,295.5,137.3
980,5.2565e+05,5.2583e+05,5.2592e+05,5.2604e+05,179.7,117.3,527.8,96.2,275.9,134.6
981,5.2617e+05,5.2636e+05,5.2646e+05,5.2657e+05,190.2,116,545.4,92.6,282.8,146.6
982,5.2672e+05,5.2694e+05,5.27e+05,5.2711e+05,219.4,115,537.1,59.3,278.7,143.4
983,5.2726e+05,5.2738e+05,5.2754e+05,5.2765e+05,123.6,115.2,540.7,157.3,280.9,144.6
984,5.278e+05,5.2799e+05,5.2808e+05,5.2819e+05,193.7,114.9,533.5,85.4,279.1,139.5
985,5.2833e+05,5.285e+05,5.286e+05,5.2872e+05,173.6,117,530.9,101,274.6,139.3
986,5.2886e+05,5.2903e+05,5.2914e+05,5.2926e+05,171.7,116.2,534.4,110.4,282.1,136.1
987,5.294e+05,5.2959e+05,5.2968e+05,5.2979e+05,191.3,117.1,535.5,88.7,280,138.4
988,5.2993e+05,5.3011e+05,5.3021e+05,5.3033e+05,181.7,114.6,539.6,101.3,283,142
989,5.3047e+05,5.3066e+05,5.3075e+05,5.3087e+05,190.4,114.2,540.5,91.6,282,144.3
990,5.3101e+05,5.3119e+05,5.3128e+05,5.314e+05,174.9,118.2,525.9,96.1,271,136.7
991,5.3154e+05,5.3172e+05,5.3181e+05,5.3193e+05,183,117.6,525.7,95.1,278.1,130
992,5.3206e+05,5.3221e+05,5.3235e+05,5.3247e+05,152,115.7,536.4,140.5,292.5,128.2
993,5.326e+05,5.3277e+05,5.3288e+05,5.33e+05,173,117.3,533.4,112.2,285.2,130.9
994,5.3313e+05,5.3328e+05,5.334e+05,5.3352e+05,150.2,118.6,509.4,119.2,269.4,121.4
995,5.3364e+05,5.3381e+05,5.3393e+05,5.3404e+05,163.4,116.5,535,123.2,286.6,131.9
996,5.3418e+05,5.3436e+05,5.3447e+05,5.3459e+05,180.8,117.7,550,111.2,292,140.3
997,5.3473e+05,5.3491e+05,5.35e+05,5.3512e+05,183.1,116.9,535.8,91.4,274.5,144.4
998,5.3526e+05,5.3546e+05,5.3554e+05,5.3566e+05,197.7,118.7,533.7,77.4,275.1,139.9
999,5.358e+05,5.36e+05,5.3608e+05,5.362e+05,201.7,118.9,540.6,83.7,285.4,136.3
1000,5.3634e+05,5.3651e+05,5.3663e+05,5.3674e+05,174.6,115.9,540.8,115.5,290.1,134.8
1001,5.3688e+05,5.3715e+05,5.3718e+05,5.3729e+05,271.6,115.1,564.1,29.9,301.5,147.5
1002,5.3744e+05,5.3757e+05,5.3772e+05,5.3783e+05,128.3,117.1,534.2,145.5,273.8,143.3
1003,5.3798e+05,5.3816e+05,5.3826e+05,5.3837e+05,183.8,117.5,533.7,97.5,281.3,134.9
1004,5.3851e+05,5.3868e+05,5.3878e+05,5.389e+05,167,118.7,522.7,106,273,131
1005,5.3903e+05,5.3921e+05,5.3932e+05,5.3943e+05,174.1,117.4,534.4,109.7,283.8,133.2
1006,5.3957e+05,5.3973e+05,5.3983e+05,5.3995e+05,163.1,118.7,518.8,105,268.1,132
1007,5.4009e+05,5.4025e+05,5.4035e+05,5.4047e+05,166.8,117.5,515.3,102.4,269.2,128.6
1008,5.406e+05,5.4075e+05,5.4087e+05,5.4099e+05,151.5,116.4,520,117.8,269.3,134.3
1009,5.4112e+05,5.4129e+05,5.4139e+05,5.4151e+05,165.6,116.9,523.3,107.1,272.7,133.7
1010,5.4164e+05,5.4182e+05,5.4193e+05,5.4204e+05,174,113.9,534.7,107.4,281.4,139.4
1011,5.4218e+05,5.4235e+05,5.4245e+05,5.4257e+05,169.8,116.4,526.4,104.2,274,136
1012,5.4271e+05,5.4287e+05,5.4299e+05,5.4311e+05,163.7,116.2,535.9,122.5,286.2,133.5
1013,5.4324e+05,5.4341e+05,5.4353e+05,5.4364e+05,169.3,115.7,535.7,115.2,284.5,135.5
1014,5.4378e+05,5.4396e+05,5.4406e+05,5.4418e+05,180.8,115.2,539.6,105.9,286.7,137.7
1015,5.4432e+05,5.4452e+05,5.4459e+05,5.4471e+05,199.3,118.2,517.4,78.1,277.4,121.8
1016,5.4483e+05,5.4499e+05,5.4512e+05,5.4523e+05,159.2,116.1,544.8,123.7,282.9,145.8
1017,5.4538e+05,5.4555e+05,5.4565e+05,5.4577e+05,168.8,116.4,521.4,104.7,273.5,131.5
1018,5.459e+05,5.4607e+05,5.4618e+05,5.463e+05,167.1,116.4,523.9,112.8,279.9,127.6
1019,5.4642e+05,5.466e+05,5.4671e+05,5.4683e+05,173.2,117.1,527.5,112.5,285.7,124.7
1020,5.4695e+05,5.4712e+05,5.4723e+05,5.4735e+05,170.5,117.3,531.5,110.7,281.2,133
1021,5.4748e+05,5.4765e+05,5.4777e+05,5.4788e+05,170.9,115.4,537.1,113.9,284.8,136.9
1022,5.4802e+05,5.4818e+05,5.4828e+05,5.484e+05,157.1,116.3,506.5,105.1,262.2,128
1023,5.4853e+05,5.4869e+05,5.488e+05,5.4892e+05,161.7,116.7,513.2,110.9,272.6,123.9
1024,5.4904e+05,5.4922e+05,5.4933e+05,5.4945e+05,178.1,115.4,538.7,115.9,294,129.3
1025,5.4958e+05,5.4975e+05,5.4987e+05,5.4999e+05,169.7,114.8,547.8,124.2,293.9,139.1
1026,5.5013e+05,5.503e+05,5.504e+05,5.5051e+05,173.9,114,525.8,100.1,274,137.8
1027,5.5065e+05,5.5083e+05,5.5093e+05,5.5105e+05,181,117.9,534.9,98.5,279.5,137.5
1028,5.5119e+05,5.5136e+05,5.5147e+05,5.5159e+05,173.9,120.8,532.9,111.9,285.8,126.3
1029,5.5172e+05,5.519e+05,5.52e+05,5.5212e+05,179.5,115.6,538.8,102.2,281.7,141.5
1030,5.5226e+05,5.5243e+05,5.5254e+05,5.5265e+05,172.3,116.2,532.7,105.5,277.8,138.7
1031,5.5279e+05,5.5295e+05,5.5307e+05,5.5319e+05,163.7,116.2,538.8,118.8,282.5,140.1
1032,5.5333e+05,5.5351e+05,5.5361e+05,5.5373e+05,181.7,115.3,535.8,98.7,280.4,140.1
1033,5.5387e+05,5.5404e+05,5.5414e+05,5.5426e+05,173.5,116.7,542.2,103.5,277,148.5
1034,5.5441e+05,5.5462e+05,5.5469e+05,5.548e+05,215.2,117.7,541.2,63.1,278.3,145.2
1035,5.5495e+05,5.5518e+05,5.5524e+05,5.5535e+05,229.8,118.1,534.2,56.2,286,130.1
1036,5.5548e+05,5.5566e+05,5.5577e+05,5.5589e+05,177.5,116.4,536,107.9,285.4,134.2
1037,5.5602e+05,5.5619e+05,5.563e+05,5.5641e+05,169.9,118.3,526.7,107.2,277.1,131.3
1038,5.5655e+05,5.5673e+05,5.5684e+05,5.5695e+05,184.4,119.4,533.8,104.8,289.2,125.2
1039,5.5708e+05,5.5723e+05,5.5737e+05,5.5749e+05,147.9,121,533.7,141.4,289.3,123.4
1040,5.5761e+05,5.5778e+05,5.5792e+05,5.5804e+05,167.3,121,556,135.4,302.7,132.3
1041,5.5817e+05,5.5836e+05,5.5846e+05,5.5858e+05,192.4,119.4,537.2,94.8,287.2,130.6
1042,5.5871e+05,5.5889e+05,5.5899e+05,5.591e+05,180,116.5,532.9,100.2,280.2,136.2
1043,5.5924e+05,5.5943e+05,5.5952e+05,5.5964e+05,188.1,117,530.8,93,281.1,132.7
1044,5.5977e+05,5.5994e+05,5.6005e+05,5.6017e+05,169,119.1,526,106.4,275.4,131.5
1045,5.603e+05,5.6048e+05,5.6058e+05,5.607e+05,185.6,120.1,538.4,97.2,282.8,135.5
1046,5.6083e+05,5.6101e+05,5.6112e+05,5.6124e+05,175,114.2,533.2,111.3,286.3,132.7
1047,5.6137e+05,5.6154e+05,5.6166e+05,5.6178e+05,167.3,118.6,550.3,128.2,295.5,136.2
1048,5.6192e+05,5.6212e+05,5.622e+05,5.6232e+05,201.6,118.3,539.5,82.9,284.5,136.7
1049,5.6246e+05,5.6263e+05,5.6274e+05,5.6286e+05,173.5,119.3,524,108.9,282.4,122.3
1050,5.6298e+05,5.6314e+05,5.6327e+05,5.6339e+05,160,117.6,535.5,127.5,287.5,130.4
1051,5.6352e+05,5.6368e+05,5.6379e+05,5.6391e+05,159.4,117.8,520.2,115.9,275.3,127.1
1052,5.6404e+05,5.642e+05,5.6433e+05,5.6445e+05,159.5,121.4,541.2,128.8,288.3,131.5
1053,5.6458e+05,5.6475e+05,5.6485e+05,5.6497e+05,170.8,118.5,525.1,103.2,274,132.6
1054,5.651e+05,5.6532e+05,5.654e+05,5.6551e+05,219.1,114.1,531,73.6,292.7,124.2
1055,5.6563e+05,5.6586e+05,5.6593e+05,5.6604e+05,226.4,114,546.6,64.7,291.1,141.5
1056,5.6618e+05,5.6637e+05,5.6647e+05,5.6658e+05,189.8,117.8,535,95.2,285,132.2
1057,5.6672e+05,5.669e+05,5.6701e+05,5.6713e+05,183.7,121.5,543.6,110.3,294,128.1
1058,5.6726e+05,5.6743e+05,5.6756e+05,5.6768e+05,168.4,120,545.2,129.2,297.6,127.6
1059,5.6781e+05,5.6798e+05,5.681e+05,5.6822e+05,175.2,115.8,550.4,120.6,295.8,138.8
1060,5.6836e+05,5.6852e+05,5.6864e+05,5.6876e+05,163.6,114.2,534.8,122,285.6,135
1061,5.6889e+05,5.6907e+05,5.6918e+05,5.693e+05,177.1,118.2,545.2,111,288.1,138.9
1062,5.6944e+05,5.6964e+05,5.6971e+05,5.6982e+05,202.5,117.1,525.2,69.5,272,136.1
1063,5.6996e+05,5.7015e+05,5.7023e+05,5.7035e+05,191.8,113.7,529.6,80.9,272.7,143.2
1064,5.7049e+05,5.7067e+05,5.7077e+05,5.7089e+05,176.1,114.4,530.5,105.1,281.2,134.9
1065,5.7102e+05,5.712e+05,5.713e+05,5.7142e+05,175.4,116.5,529.9,105.5,280.9,132.5
1066,5.7155e+05,5.7173e+05,5.7183e+05,5.7195e+05,175.6,115.2,529.9,106.3,281.9,132.8
1067,5.7208e+05,5.7224e+05,5.7236e+05,5.7247e+05,163.9,113.6,526.7,115.1,279,134.1
1068,5.7261e+05,5.7279e+05,5.7289e+05,5.7301e+05,178.7,118.9,542.4,106.7,285.4,138.1
1069,5.7315e+05,5.7333e+05,5.7342e+05,5.7354e+05,181.5,119.6,536.3,92.8,274.3,142.4
1070,5.7369e+05,5.739e+05,5.7397e+05,5.7408e+05,212.6,116,532.5,67.5,280.1,136.4
1071,5.7422e+05,5.7441e+05,5.745e+05,5.7461e+05,194.7,115,532.5,83.2,277.9,139.6
1072,5.7475e+05,5.7487e+05,5.7503e+05,5.7515e+05,119.4,116.6,534.7,160.2,279.6,138.5
1073,5.7529e+05,5.7548e+05,5.7557e+05,5.7569e+05,190.4,117.3,540.2,91.6,282,140.9
1074,5.7583e+05,5.76e+05,5.761e+05,5.7622e+05,177,114.3,531.4,101.1,278.1,139
1075,5.7636e+05,5.7655e+05,5.7665e+05,5.7677e+05,190.5,118.8,547,105.7,296.2,132
1076,5.769e+05,5.7707e+05,5.7718e+05,5.773e+05,166.5,114,535.4,113.2,279.7,141.7
1077,5.7744e+05,5.7762e+05,5.7772e+05,5.7784e+05,182.8,117.7,532.9,98.9,281.7,133.5
1078,5.7797e+05,5.7817e+05,5.7826e+05,5.7837e+05,193.1,113.6,528.6,91.2,284.3,130.7
1079,5.785e+05,5.7866e+05,5.7879e+05,5.789e+05,163.4,115.9,538.2,120.5,283.9,138.4
1080,5.7904e+05,5.7924e+05,5.7931e+05,5.7943e+05,198.8,118,527.7,71.1,269.9,139.8
1081,5.7957e+05,5.7975e+05,5.7983e+05,5.7994e+05,181.5,114.3,514.4,77.8,259.3,140.8
1082,5.8008e+05,5.8028e+05,5.8036e+05,5.8048e+05,193.6,116.4,516,83.7,277.3,122.3
1083,5.806e+05,5.8077e+05,5.8087e+05,5.8098e+05,170.6,115.2,518.6,99.1,269.7,133.7
1084,5.8112e+05,5.8128e+05,5.8139e+05,5.8151e+05,163.3,118.2,520.4,114.2,277.5,124.7
1085,5.8164e+05,5.8179e+05,5.8192e+05,5.8203e+05,155.2,113.2,522.8,124.2,279.4,130.2
1086,5.8216e+05,5.8234e+05,5.8244e+05,5.8256e+05,185.4,118.3,527.2,91.8,277.2,131.7
1087,5.8269e+05,5.8286e+05,5.8296e+05,5.8308e+05,170,115.7,531,103.3,273.3,142
1088,5.8322e+05,5.834e+05,5.8349e+05,5.836e+05,184.8,115.4,527.9,86.2,271,141.5
1089,5.8375e+05,5.8398e+05,5.8402e+05,5.8414e+05,235.5,116,538.6,42.4,277.9,144.7
1090,5.8428e+05,5.8447e+05,5.8456e+05,5.8468e+05,190.4,118.3,540.2,89.7,280.1,141.8
1091,5.8482e+05,5.8501e+05,5.851e+05,5.8522e+05,188,114.8,533.9,89.3,277.3,141.8
1092,5.8536e+05,5.8557e+05,5.8564e+05,5.8575e+05,208.6,116.4,530.4,70.9,279.5,134.5
1093,5.8589e+05,5.8606e+05,5.8618e+05,5.8629e+05,176,116.3,547.2,113.1,289.1,141.8
1094,5.8644e+05,5.866e+05,5.8671e+05,5.8683e+05,165.2,117.6,528.3,111,276.2,134.5
1095,5.8696e+05,5.8716e+05,5.8725e+05,5.8737e+05,199.8,117.7,534.6,85.3,285.1,131.8
1096,5.875e+05,5.8768e+05,5.8778e+05,5.879e+05,182,117.8,530.1,98.8,280.8,131.5
1097,5.8803e+05,5.8823e+05,5.8831e+05,5.8843e+05,204.9,118,539.3,75.2,280.1,141.2
1098,5.8857e+05,5.8875e+05,5.8884e+05,5.8896e+05,178.8,118.4,524.9,95.5,274.3,132.2
1099,5.8909e+05,5.8927e+05,5.8936e+05,5.8948e+05,174.9,116.2,533.9,96.2,271.1,146.6
1100,5.8963e+05,5.8981e+05,5.899e+05,5.9001e+05,187.5,115.6,522.1,82.1,269.6,136.9
1101,5.9015e+05,5.9032e+05,5.9043e+05,5.9055e+05,169,118.7,529.2,113.9,282.9,127.6
1102,5.9068e+05,5.9084e+05,5.9097e+05,5.9108e+05,162.2,115.7,545.4,126.6,288.8,140.9
1103,5.9122e+05,5.9144e+05,5.915e+05,5.9161e+05,215.9,116.6,516.7,56.9,272.8,127.3
1104,5.9174e+05,5.9191e+05,5.9202e+05,5.9214e+05,169.6,118.4,530.9,110.7,280.3,132.2
1105,5.9227e+05,5.9249e+05,5.9256e+05,5.9268e+05,215.1,120.3,532.8,74.2,289.3,123.2
1106,5.928e+05,5.9295e+05,5.9308e+05,5.9321e+05,149.8,124.6,522,129.4,279.2,118.2
1107,5.9333e+05,5.935e+05,5.9362e+05,5.9374e+05,171.7,121.6,541.3,119.7,291.4,128.3
1108,5.9387e+05,5.9404e+05,5.9417e+05,5.9429e+05,172.4,122.2,548.4,128.7,301.1,125.1
1109,5.9442e+05,5.9457e+05,5.9471e+05,5.9484e+05,153,122.9,547.1,145.9,298.9,125.3
1110,5.9496e+05,5.9515e+05,5.9527e+05,5.9539e+05,182.1,118.7,560.5,125.2,307.3,134.5
1111,5.9552e+05,5.9568e+05,5.9581e+05,5.9593e+05,157.6,119.5,533.9,124.8,282.4,132
1112,5.9606e+05,5.9622e+05,5.9633e+05,5.9646e+05,161.3,126.8,523.4,114.2,275.5,121.1
1113,5.9658e+05,5.9676e+05,5.9687e+05,5.9699e+05,175.3,123.2,527.5,110.8,286.1,118.2
1114,5.9711e+05,5.9725e+05,5.9741e+05,5.9753e+05,145.4,120.7,551.1,153.8,299.2,131.2
1115,5.9766e+05,5.9784e+05,5.9795e+05,5.9807e+05,177.6,121.1,531.3,109,286.6,123.6
1116,5.9819e+05,5.9835e+05,5.9849e+05,5.9861e+05,155,119.1,543,141.6,296.6,127.3
1117,5.9873e+05,5.989e+05,5.9902e+05,5.9914e+05,169.1,122.9,534.4,118.4,287.5,124
1118,5.9927e+05,5.9943e+05,5.9956e+05,5.9968e+05,158.8,123.6,540.3,133.6,292.4,124.3
1119,5.9981e+05,6.0002e+05,6.001e+05,6.0022e+05,207.5,118.6,536.8,87.4,294.9,123.3
1120,6.0035e+05,6.0051e+05,6.0063e+05,6.0075e+05,165.5,118.3,534.3,122.5,288,128
1121,6.0088e+05,6.0105e+05,6.0117e+05,6.0129e+05,169.7,116.6,536.4,119.9,289.6,130.2
1122,6.0142e+05,6.0157e+05,6.017e+05,6.0182e+05,157.9,119.5,531.4,126.3,284.2,127.7
1123,6.0195e+05,6.0211e+05,6.0224e+05,6.0236e+05,166.4,117.3,541.3,125.3,291.7,132.3
1124,6.0249e+05,6.0273e+05,6.0277e+05,6.0289e+05,244,118.5,529.2,37.6,281.6,129.1
1125,6.0302e+05,6.0318e+05,6.033e+05,6.0342e+05,162.5,122.7,534.2,119,281.5,130
1126,6.0355e+05,6.0373e+05,6.0384e+05,6.0396e+05,174.5,119.7,526.9,112.5,287,120.2
1127,6.0408e+05,6.0433e+05,6.0438e+05,6.045e+05,252.7,118.8,547.9,47.8,300.5,128.6
1128,6.0463e+05,6.0481e+05,6.049e+05,6.0502e+05,179.6,118.3,522.5,96.5,276.1,128.1
1129,6.0515e+05,6.0538e+05,6.0542e+05,6.0554e+05,235.4,120.8,508.7,38.4,273.8,114.1
1130,6.0566e+05,6.0583e+05,6.0595e+05,6.0607e+05,169.9,118.5,539,124.4,294.3,126.2
1131,6.062e+05,6.0637e+05,6.0648e+05,6.066e+05,169.9,116.1,524.5,114,283.9,124.5
1132,6.0672e+05,6.0689e+05,6.07e+05,6.0711e+05,167.9,115.8,508.7,107.8,275.7,117.2
1133,6.0723e+05,6.0743e+05,6.0751e+05,6.0763e+05,203.2,120.9,532.1,80.6,283.8,127.4
1134,6.0776e+05,6.0791e+05,6.0804e+05,6.0816e+05,145.9,118.2,524.8,133.6,279.5,127.1
1135,6.0829e+05,6.0844e+05,6.0857e+05,6.0869e+05,151.2,118.2,524.5,129.2,280.4,125.9
1136,6.0881e+05,6.0904e+05,6.091e+05,6.0922e+05,226.8,120.7,523.9,60.1,286.9,116.3
1137,6.0934e+05,6.0955e+05,6.0962e+05,6.0974e+05,209.9,117.2,526.2,76.4,286.3,122.7
1138,6.0986e+05,6.101e+05,6.1016e+05,6.1028e+05,238.4,118.4,546.5,56.7,295.1,133
1139,6.1041e+05,6.1059e+05,6.1069e+05,6.108e+05,186.2,116.7,523.2,92.4,278.6,127.9
1140,6.1093e+05,6.1108e+05,6.1121e+05,6.1133e+05,147,115.7,533.6,135.6,282.6,135.3
1141,6.1146e+05,6.1163e+05,6.1174e+05,6.1186e+05,168.2,120.6,524.9,106.9,275.1,129.2
1142,6.1199e+05,6.1215e+05,6.1226e+05,6.1238e+05,161.5,121.7,518.7,109.1,270.6,126.4
1143,6.1251e+05,6.1268e+05,6.128e+05,6.1292e+05,171.6,118.7,538.2,117.9,289.5,130
1144,6.1305e+05,6.1321e+05,6.1332e+05,6.1344e+05,160.7,120.6,524.1,113,273.7,129.8
1145,6.1357e+05,6.1375e+05,6.1385e+05,6.1397e+05,174.9,121.3,529.9,99.9,274.8,133.8
1146,6.141e+05,6.1427e+05,6.1439e+05,6.145e+05,166.5,119.1,538.5,118.4,284.9,134.5
1147,6.1464e+05,6.1481e+05,6.1492e+05,6.1504e+05,165.8,117,545.8,117.7,283.5,145.3
1148,6.1519e+05,6.1537e+05,6.1547e+05,6.1559e+05,182.3,118,529.8,102,284.3,127.5
1149,6.1571e+05,6.1589e+05,6.1601e+05,6.1613e+05,172.3,119.5,546,125.1,297.4,129.1
1150,6.1626e+05,6.1643e+05,6.1655e+05,6.1667e+05,173.1,120.7,538,118.3,291.4,125.9
1151,6.168e+05,6.1696e+05,6.1708e+05,6.172e+05,159.1,121.3,527.9,122.9,282,124.6
1152,6.1733e+05,6.1754e+05,6.1762e+05,6.1774e+05,211.4,119.5,549.3,84.4,295.8,134
1153,6.1788e+05,6.1805e+05,6.1816e+05,6.1828e+05,170.6,118.7,532.2,114.3,284.9,128.6
1154,6.1841e+05,6.1858e+05,6.1871e+05,6.1883e+05,174.7,120.1,552.8,122.7,297.4,135.3
1155,6.1896e+05,6.1915e+05,6.1925e+05,6.1937e+05,190.5,121.9,537.5,95.6,286.1,129.5
1156,6.195e+05,6.1969e+05,6.1979e+05,6.1991e+05,191.6,117.1,540,101.4,293,129.9
1157,6.2004e+05,6.2022e+05,6.2032e+05,6.2044e+05,179.7,120.6,538.7,103.5,283.2,134.9
1158,6.2058e+05,6.2075e+05,6.2086e+05,6.2098e+05,171.7,121.2,543.7,112.9,284.6,137.9
1159,6.2112e+05,6.2129e+05,6.214e+05,6.2152e+05,167.8,118.3,536.2,114.3,282.1,135.8
1160,6.2166e+05,6.2183e+05,6.2193e+05,6.2205e+05,170,117.8,530.5,106.5,276.5,136.2
1161,6.2219e+05,6.2235e+05,6.2248e+05,6.226e+05,161.7,120.8,546.8,128.3,290,136
1162,6.2273e+05,6.2291e+05,6.2301e+05,6.2313e+05,171.7,119,524.4,101.7,273.4,132
1163,6.2326e+05,6.2345e+05,6.2355e+05,6.2367e+05,192,122,537.8,97.1,289.1,126.7
1164,6.238e+05,6.2397e+05,6.2408e+05,6.242e+05,170.6,119.7,544.8,117.1,287.7,137.4
1165,6.2434e+05,6.2452e+05,6.2463e+05,6.2475e+05,174.9,122.5,540.5,111.3,286.2,131.8
1166,6.2488e+05,6.2506e+05,6.2517e+05,6.2529e+05,182.5,121.2,543.2,105.2,287.7,134.3
1167,6.2543e+05,6.2562e+05,6.257e+05,6.2582e+05,196.8,120.7,530.6,81.5,278.3,131.6
1168,6.2596e+05,6.2613e+05,6.2623e+05,6.2636e+05,172.4,126.4,525.7,105.4,277.8,121.5
1169,6.2648e+05,6.2665e+05,6.2677e+05,6.2689e+05,166.7,121.8,532.2,121.6,288.3,122.1
1170,6.2701e+05,6.2717e+05,6.2729e+05,6.2741e+05,152.9,122.2,524.7,125.5,278.4,124.1
1171,6.2754e+05,6.277e+05,6.2782e+05,6.2794e+05,161.4,120.1,531.4,120.8,282.2,129.1
1172,6.2807e+05,6.2823e+05,6.2836e+05,6.2848e+05,155.7,118.3,540.9,131.9,287.6,135
1173,6.2861e+05,6.2875e+05,6.2889e+05,6.2902e+05,136.6,125.8,513.9,142.3,278.9,109.2
1174,6.2912e+05,6.2935e+05,6.2942e+05,6.2955e+05,230.1,121.5,549.7,69,299.1,129.1
1175,6.2967e+05,6.2985e+05,6.2996e+05,6.3008e+05,171.2,118.1,548.4,115.8,287,143.3
1176,6.3022e+05,6.3039e+05,6.3049e+05,6.3061e+05,171.3,117.6,518.5,100.5,271.8,129.1
1177,6.3074e+05,6.3092e+05,6.3103e+05,6.3115e+05,179.3,119.9,540.2,108.3,287.6,132.7
1178,6.3128e+05,6.315e+05,6.3156e+05,6.3168e+05,221.1,119.1,536.2,58.6,279.7,137.4
1179,6.3182e+05,6.3194e+05,6.3209e+05,6.3222e+05,120.3,121.9,530.5,156.7,277,131.6
1180,6.3235e+05,6.3253e+05,6.3263e+05,6.3275e+05,177.4,118.3,525.7,101.7,279.1,128.3
1181,6.3287e+05,6.3304e+05,6.3316e+05,6.3328e+05,169.9,120,543.3,118,287.9,135.4
1182,6.3342e+05,6.3361e+05,6.337e+05,6.3382e+05,194.3,118.7,538.2,86.4,280.7,138.8
1183,6.3396e+05,6.3415e+05,6.3422e+05,6.3434e+05,191.9,116.8,525.5,77.1,269,139.7
1184,6.3448e+05,6.3465e+05,6.3476e+05,6.3488e+05,174,122.3,524.6,100.8,274.8,127.5
1185,6.3501e+05,6.3517e+05,6.3529e+05,6.3541e+05,165.1,119.5,526.8,116.5,281.6,125.7
1186,6.3553e+05,6.3568e+05,6.3582e+05,6.3593e+05,150.5,117.6,526.8,132.5,283,126.2
1187,6.3606e+05,6.3621e+05,6.3634e+05,6.3646e+05,153.2,118.1,523,127.7,280.9,124
1188,6.3658e+05,6.3674e+05,6.3686e+05,6.3698e+05,159.7,116,528.1,123,282.7,129.4
1189,6.3711e+05,6.3729e+05,6.3739e+05,6.3751e+05,180.4,118.7,535.3,103.8,284.2,132.4
1190,6.3765e+05,6.3782e+05,6.3793e+05,6.3805e+05,169.9,119.4,533.5,114.3,284.2,129.9
1191,6.3818e+05,6.3832e+05,6.3846e+05,6.3858e+05,145.6,116.1,539.6,140.5,286.1,137.4
1192,6.3872e+05,6.389e+05,6.39e+05,6.3912e+05,177,118.1,539,106.8,283.8,137.1
1193,6.3926e+05,6.3944e+05,6.3955e+05,6.3967e+05,183.8,117.9,548.1,107.1,290.9,139.3
1194,6.3981e+05,6.3998e+05,6.4009e+05,6.4021e+05,178.7,118.6,526.6,104.1,282.8,125.2
1195,6.4033e+05,6.4051e+05,6.4063e+05,6.4075e+05,180.9,121.5,549.7,116,296.9,131.3
1196,6.4088e+05,6.4105e+05,6.4117e+05,6.4129e+05,171.1,118.9,536.7,116.1,287.2,130.6
1197,6.4142e+05,6.416e+05,6.4171e+05,6.4183e+05,179.5,119.9,544.6,115.5,295,129.7
1198,6.4196e+05,6.4215e+05,6.4225e+05,6.4237e+05,183,118.3,546.5,107.2,290.2,138
1199,6.4251e+05,6.427e+05,6.4279e+05,6.4291e+05,188.6,120.5,527.1,96,284.6,122
1200,6.4304e+05,6.4324e+05,6.4333e+05,6.4345e+05,203.2,120.5,553,92.7,295.9,136.6
1201,6.4359e+05,6.4376e+05,6.4386e+05,6.4399e+05,171.5,120.2,525.6,103.7,275.2,130.2
1202,6.4412e+05,6.4428e+05,6.4439e+05,6.4451e+05,165.7,116.5,528.1,111.3,277,134.6
1203,6.4464e+05,6.4482e+05,6.4493e+05,6.4505e+05,174.8,118.8,532.5,111.5,286.3,127.4
1204,6.4518e+05,6.4536e+05,6.4547e+05,6.4558e+05,181,116.8,547.7,109.7,290.7,140.2
1205,6.4572e+05,6.4591e+05,6.4601e+05,6.4613e+05,182.8,121.5,545.9,104.5,287.3,137.1
1206,6.4627e+05,6.4645e+05,6.4655e+05,6.4667e+05,184,118.9,537.9,97.6,281.6,137.4
1207,6.4681e+05,6.4695e+05,6.471e+05,6.4721e+05,138.6,107.8,557.5,156,294.6,155.1
1208,6.4736e+05,6.4749e+05,6.4763e+05,6.4775e+05,125.3,117.6,512.5,139.9,265.2,129.7
1209,6.4788e+05,6.4805e+05,6.4815e+05,6.4827e+05,168.6,119.5,529.3,108.9,277.5,132.3
1210,6.4841e+05,6.4863e+05,6.487e+05,6.4881e+05,220,116.5,539.1,68.5,288.5,134.1
1211,6.4895e+05,6.4915e+05,6.4923e+05,6.4934e+05,203.9,116.1,534.1,77,280.9,137.1
1212,6.4948e+05,6.4961e+05,6.4976e+05,6.4988e+05,128.2,119.3,534.2,148.7,276.9,138
1213,6.5001e+05,6.5021e+05,6.5029e+05,6.5041e+05,195.9,115.9,535.8,80.5,276.4,143.5
1214,6.5055e+05,6.5074e+05,6.5082e+05,6.5093e+05,195,115.4,521.1,73.5,268.5,137.2
1215,6.5107e+05,6.5131e+05,6.5135e+05,6.5146e+05,234.5,112.6,522.9,39.5,274,136.3
1216,6.5159e+05,6.5177e+05,6.5187e+05,6.5198e+05,175.9,114.3,519.7,95.6,271.5,133.9
1217,6.5211e+05,6.5228e+05,6.5239e+05,6.5251e+05,163.8,118.3,519.4,112.8,276.6,124.5
1218,6.5263e+05,6.5284e+05,6.5291e+05,6.5303e+05,206.7,116.2,526.9,74.2,280.9,129.8
1219,6.5316e+05,6.5336e+05,6.5345e+05,6.5356e+05,197.7,118.5,548.7,88.6,286.3,143.9
1220,6.5371e+05,6.5388e+05,6.5398e+05,6.541e+05,169,117.8,517.5,101.9,270.9,128.8
1221,6.5423e+05,6.5443e+05,6.545e+05,6.5462e+05,202.7,117.1,526,72,274.7,134.2
1222,6.5475e+05,6.5493e+05,6.5502e+05,6.5514e+05,173,120.6,519.7,95.9,268.9,130.2
1223,6.5527e+05,6.5547e+05,6.5555e+05,6.5566e+05,199.2,118.4,523.6,74.9,274.1,131.1
1224,6.558e+05,6.5597e+05,6.5607e+05,6.5619e+05,177.5,118.7,527.5,98,275.5,133.3
1225,6.5632e+05,6.5652e+05,6.566e+05,6.5672e+05,200.6,115.4,527.2,76.2,276.8,135
1226,6.5685e+05,6.5702e+05,6.5713e+05,6.5724e+05,171.4,116.4,529,104.9,276.3,136.3
1227,6.5738e+05,6.5755e+05,6.5765e+05,6.5777e+05,169.6,117.3,516,100.9,270.5,128.2
1228,6.579e+05,6.5805e+05,6.5817e+05,6.5829e+05,155.6,116.6,528.2,121.2,276.8,134.8
1229,6.5842e+05,6.586e+05,6.587e+05,6.5882e+05,177.9,116.9,528.3,97,274.9,136.5
1230,6.5895e+05,6.5913e+05,6.5923e+05,6.5934e+05,179.5,118.7,527.6,95.1,274.6,134.3
1231,6.5948e+05,6.5965e+05,6.5975e+05,6.5986e+05,169.5,117.5,509,96.3,265.8,125.7
1232,6.5999e+05,6.6016e+05,6.6026e+05,6.6038e+05,168.9,116.8,511.5,102.6,271.5,123.2
1233,6.605e+05,6.6065e+05,6.6077e+05,6.6089e+05,148.1,117.4,512.5,120.7,268.8,126.3
1234,6.6101e+05,6.6116e+05,6.6128e+05,6.614e+05,150.5,119.1,503.1,116.3,266.8,117.2
1235,6.6152e+05,6.6168e+05,6.6179e+05,6.6192e+05,164.9,121.8,529.6,113.3,278.2,129.6
1236,6.6204e+05,6.6223e+05,6.6231e+05,6.6243e+05,184.4,115.2,517.5,83.4,267.8,134.5
1237,6.6256e+05,6.6274e+05,6.6283e+05,6.6295e+05,179.9,118.7,533.6,91.4,271.3,143.6
1238,6.631e+05,6.6329e+05,6.6337e+05,6.6349e+05,192.5,116.8,523.5,79.8,272.3,134.4
1239,6.6362e+05,6.6382e+05,6.639e+05,6.6402e+05,204.2,115.6,531.1,76.4,280.6,134.9
1240,6.6415e+05,6.6435e+05,6.6443e+05,6.6454e+05,202.9,113.7,534.7,77.7,280.6,140.4
1241,6.6469e+05,6.6489e+05,6.6496e+05,6.6508e+05,202.1,116,533.1,74.3,276.4,140.7
1242,6.6522e+05,6.6542e+05,6.6549e+05,6.6561e+05,203,114.9,530.5,70.6,273.6,142
1243,6.6575e+05,6.6595e+05,6.6602e+05,6.6613e+05,206,113.7,534.1,65,271,149.4
1244,6.6628e+05,6.665e+05,6.6655e+05,6.6667e+05,217.6,114.8,524,52.3,269.9,139.3
1245,6.6681e+05,6.6702e+05,6.671e+05,6.6721e+05,209.1,114.8,545.8,80.5,289.6,141.4
1246,6.6735e+05,6.6755e+05,6.6763e+05,6.6775e+05,194.7,117.7,529.4,81.6,276.3,135.4
1247,6.6788e+05,6.6806e+05,6.6815e+05,6.6827e+05,180.1,118,514.5,91.9,272,124.5
1248,6.684e+05,6.6855e+05,6.6867e+05,6.6879e+05,155.6,117.7,515.4,115.5,271.1,126.6
1249,6.6891e+05,6.6908e+05,6.6919e+05,6.6931e+05,168.5,115.1,532.6,113.5,282,135.5
1250,6.6944e+05,6.6965e+05,6.6973e+05,6.6985e+05,201.9,117,538.8,86.5,288.4,133.4
1251,6.6998e+05,6.7016e+05,6.7025e+05,6.7037e+05,171.5,115.4,517.3,96.2,267.7,134.2
1252,6.705e+05,6.707e+05,6.7078e+05,6.709e+05,195,113.8,532.9,88,283,136.1
1253,6.7103e+05,6.712e+05,6.7131e+05,6.7143e+05,170,116.7,512.7,106.9,276.9,119.1
1254,6.7155e+05,6.7172e+05,6.7183e+05,6.7195e+05,174,115,531.4,111.5,285.5,130.9
1255,6.7208e+05,6.7225e+05,6.7235e+05,6.7246e+05,169.9,115.6,516,99.4,269.3,131.1
1256,6.7259e+05,6.7277e+05,6.7285e+05,6.7297e+05,180.2,114.9,510.1,80.9,261.1,134.1
1257,6.731e+05,6.7326e+05,6.7338e+05,6.735e+05,160.7,119,518.8,112.4,273.1,126.7
1258,6.7362e+05,6.7378e+05,6.739e+05,6.7402e+05,159.4,122.3,528.2,120.2,279.6,126.3
1259,6.7415e+05,6.7431e+05,6.7441e+05,6.7453e+05,157.6,118.1,512.4,105.9,263.5,130.8
1260,6.7466e+05,6.7482e+05,6.7494e+05,6.7506e+05,159.5,119.2,522.6,116.1,275.6,127.8
1261,6.7519e+05,6.7533e+05,6.7546e+05,6.7558e+05,147.6,116.9,522.1,129.5,277.1,128.1
1262,6.7571e+05,6.7593e+05,6.7599e+05,6.761e+05,218.9,115.5,513.5,58.2,277.1,120.9
1263,6.7622e+05,6.7637e+05,6.7649e+05,6.7661e+05,148.3,117.5,511,123.6,271.9,121.6
1264,6.7673e+05,6.7689e+05,6.7701e+05,6.7713e+05,155.6,118.1,514.3,119,274.6,121.6
1265,6.7725e+05,6.7743e+05,6.7753e+05,6.7764e+05,178.8,118,523.5,101.3,280.1,125.4
1266,6.7777e+05,6.7793e+05,6.7804e+05,6.7816e+05,161.2,118.4,513.2,110.5,271.7,123.1
1267,6.7828e+05,6.7844e+05,6.7856e+05,6.7868e+05,159.1,116,524.7,121,280.1,128.6
1268,6.7881e+05,6.7897e+05,6.7908e+05,6.792e+05,165.2,115.7,519.7,106.1,271.3,132.7
1269,6.7933e+05,6.7949e+05,6.7959e+05,6.7971e+05,164.6,114.4,504,99.8,264.4,125.2
1270,6.7983e+05,6.8e+05,6.8011e+05,6.8023e+05,170,120.7,525,105.7,275.7,128.6
1271,6.8036e+05,6.8052e+05,6.8063e+05,6.8075e+05,160.4,111.7,528.8,116,276.4,140.7
1272,6.8089e+05,6.8106e+05,6.8116e+05,6.8128e+05,170.4,119.4,513.2,103.7,274.1,119.7
1273,6.814e+05,6.8156e+05,6.8168e+05,6.8179e+05,163.4,118.7,513.2,113.4,276.8,117.7
1274,6.8191e+05,6.8206e+05,6.8219e+05,6.8231e+05,148,119.7,521.7,128,276,126
1275,6.8243e+05,6.826e+05,6.827e+05,6.8281e+05,162.2,116.6,504.1,99.1,261.3,126.2
1276,6.8294e+05,6.8309e+05,6.832e+05,6.8332e+05,155.5,115.6,506.4,110.1,265.6,125.2
1277,6.8344e+05,6.8364e+05,6.8372e+05,6.8384e+05,199.3,114.4,521.2,77.9,277.2,129.6
1278,6.8397e+05,6.8415e+05,6.8423e+05,6.8435e+05,185.9,118.9,512.2,80.4,266.3,127
1279,6.8448e+05,6.8466e+05,6.8475e+05,6.8487e+05,178,117.5,520.2,96.7,274.7,128
1280,6.85e+05,6.8515e+05,6.8527e+05,6.8539e+05,156,118.2,522.5,117.1,273.1,131.2
1281,6.8552e+05,6.8568e+05,6.8579e+05,6.859e+05,158.5,117.5,510.1,107.2,265.7,126.9
1282,6.8603e+05,6.8619e+05,6.8629e+05,6.8641e+05,162.1,113.5,500.4,101.7,263.8,123.1
1283,6.8653e+05,6.8669e+05,6.8679e+05,6.8691e+05,161.2,119,496.1,94.6,255.8,121.3
1284,6.8703e+05,6.8719e+05,6.8729e+05,6.8741e+05,162.6,119.7,514.3,102.1,264.7,129.9
1285,6.8754e+05,6.8774e+05,6.8781e+05,6.8793e+05,193.8,118.1,522.1,75.8,269.6,134.4
1286,6.8806e+05,6.8828e+05,6.8833e+05,6.8845e+05,214.6,115.7,528.2,53.4,268,144.5
1287,6.8859e+05,6.8878e+05,6.8886e+05,6.8897e+05,189.5,113.5,506.6,76.1,265.6,127.5
1288,6.891e+05,6.8927e+05,6.8938e+05,6.895e+05,167.1,117.8,521.7,113.8,280.9,123
1289,6.8962e+05,6.8979e+05,6.899e+05,6.9002e+05,172.6,119.6,515.4,104.3,276.9,118.9
1290,6.9014e+05,6.9035e+05,6.9041e+05,6.9053e+05,216.3,118.9,512.7,58.5,274.8,119
1291,6.9065e+05,6.908e+05,6.9093e+05,6.9105e+05,149.7,121.4,517.8,128.5,278.2,118.2
1292,6.9117e+05,6.9132e+05,6.9145e+05,6.9157e+05,153.6,116.1,532.5,130.5,284.1,132.3
1293,6.917e+05,6.9184e+05,6.9197e+05,6.9209e+05,142.4,120.6,517.4,130.3,272.7,124.1
1294,6.9222e+05,6.9238e+05,6.925e+05,6.9262e+05,167.1,118.5,523.6,115.3,282.4,122.7
1295,6.9274e+05,6.929e+05,6.9302e+05,6.9314e+05,156.4,118,521.9,121.7,278.1,125.8
1296,6.9326e+05,6.9343e+05,6.9353e+05,6.9365e+05,170.9,118.6,515.7,98.6,269.5,127.6
1297,6.9378e+05,6.9394e+05,6.9406e+05,6.9418e+05,161.1,115,533.9,124,285.1,133.8
1298,6.9431e+05,6.9448e+05,6.9458e+05,6.947e+05,164.6,119.6,523.8,108.8,273.4,130.8
1299,6.9483e+05,6.9501e+05,6.951e+05,6.9522e+05,173.8,119.4,505.6,88.6,262.4,123.8
1300,6.9534e+05,6.9551e+05,6.9562e+05,6.9573e+05,171.6,117.5,519.2,104.7,276.3,125.4
1301,6.9586e+05,6.9602e+05,6.9614e+05,6.9625e+05,157.2,112.6,525.4,119.4,276.6,136.2
1302,6.9638e+05,6.9655e+05,6.9665e+05,6.9676e+05,163.9,115.3,508,100.8,264.7,128
1303,6.9689e+05,6.9704e+05,6.9716e+05,6.9728e+05,148.4,118.2,508.7,123,271.4,119.1
1304,6.974e+05,6.9755e+05,6.9767e+05,6.9779e+05,143.6,120.5,507.4,126.1,269.7,117.2
1305,6.9791e+05,6.9808e+05,6.982e+05,6.9832e+05,167.1,120.8,526,119.2,286.3,118.9
1306,6.9843e+05,6.9866e+05,6.9872e+05,6.9884e+05,226.2,119.8,528.3,56,282.2,126.3
1307,6.9896e+05,6.9914e+05,6.9924e+05,6.9935e+05,171.8,115,518.3,101.1,272.9,130.4
1308,6.9948e+05,6.9963e+05,6.9976e+05,6.9988e+05,147.6,117.5,519.4,130.5,278.1,123.8
1309,7e+05,7.0016e+05,7.0028e+05,7.0039e+05,162.9,114.2,521.5,113.1,276,131.3
1310,7.0052e+05,7.0069e+05,7.0079e+05,7.009e+05,167.6,116.3,501.8,96.8,264.4,121.1
1311,7.0102e+05,7.0119e+05,7.0129e+05,7.0141e+05,162.3,115.8,506.2,103.2,265.5,124.9
1312,7.0153e+05,7.0169e+05,7.0181e+05,7.0192e+05,161.4,113.6,517,114.7,276.1,127.3
1313,7.0205e+05,7.0225e+05,7.0233e+05,7.0245e+05,206.4,118.9,530.4,77.4,283.8,127.7
1314,7.0258e+05,7.0272e+05,7.0285e+05,7.0296e+05,142,117.2,510.8,126,268,125.6
1315,7.0309e+05,7.0326e+05,7.0337e+05,7.0348e+05,169.5,117.6,528.9,109.2,278.7,132.6
1316,7.0362e+05,7.0378e+05,7.0389e+05,7.0401e+05,162.8,115,523.3,113.3,276.1,132.2
1317,7.0414e+05,7.0431e+05,7.0441e+05,7.0453e+05,167.6,116.5,514.4,106.5,274.1,123.8
1318,7.0466e+05,7.0481e+05,7.0493e+05,7.0505e+05,156.2,119.2,518.4,120.1,276.3,122.9
1319,7.0517e+05,7.0535e+05,7.0544e+05,7.0556e+05,175.7,117.9,511.2,93.8,269.5,123.8
1320,7.0568e+05,7.0584e+05,7.0595e+05,7.0607e+05,156,119.3,512.3,112.8,268.8,124.2
1321,7.062e+05,7.0635e+05,7.0646e+05,7.0658e+05,153.9,120.4,497.9,112.6,266.5,111
1322,7.067e+05,7.0684e+05,7.0698e+05,7.071e+05,149.3,122,523.4,135.3,284.6,116.8
1323,7.0722e+05,7.0738e+05,7.0749e+05,7.0761e+05,157.5,116,516.6,119,276.5,124.1
1324,7.0774e+05,7.079e+05,7.08e+05,7.0812e+05,168.3,117.7,501.9,97.8,266.1,118.1
1325,7.0824e+05,7.0843e+05,7.0851e+05,7.0863e+05,196.8,116.4,512,78.8,275.6,120
1326,7.0875e+05,7.09e+05,7.0903e+05,7.0914e+05,248.7,113.6,526,33.4,282.1,130.3
1327,7.0927e+05,7.0943e+05,7.0954e+05,7.0966e+05,157.7,117.1,507.7,109.5,267.2,123.4
1328,7.0978e+05,7.0994e+05,7.1005e+05,7.1017e+05,156.5,120.7,517.8,115,271.5,125.6
1329,7.103e+05,7.1046e+05,7.1056e+05,7.1068e+05,157.6,118,510.8,105.2,262.8,130
1330,7.1081e+05,7.1096e+05,7.1107e+05,7.1119e+05,148.2,118.2,502.3,111.5,259.7,124.4
1331,7.1131e+05,7.1147e+05,7.1159e+05,7.1171e+05,157,117.8,514.6,118.5,275.5,121.3
1332,7.1183e+05,7.1198e+05,7.121e+05,7.1222e+05,156.2,119,515.4,116.5,272.7,123.7
1333,7.1234e+05,7.1251e+05,7.1262e+05,7.1273e+05,170.1,114.5,518,103,273.1,130.4
1334,7.1286e+05,7.1304e+05,7.1314e+05,7.1326e+05,178.6,115.4,522.9,100.4,279,128.5
1335,7.1338e+05,7.1354e+05,7.1366e+05,7.1378e+05,155.9,116.9,522.6,122,277.9,127.8
1336,7.1391e+05,7.1405e+05,7.1417e+05,7.1429e+05,140.6,115.8,507.2,125.3,265.9,125.5
1337,7.1441e+05,7.1457e+05,7.1469e+05,7.1481e+05,158.4,118.7,523,119.3,277.7,126.6
1338,7.1494e+05,7.151e+05,7.1522e+05,7.1533e+05,163.2,115.7,524.4,118,281.2,127.5
1339,7.1546e+05,7.1561e+05,7.1574e+05,7.1586e+05,152.5,116.8,529.3,127.9,280.4,132.1
1340,7.1599e+05,7.1621e+05,7.1625e+05,7.1637e+05,218.3,118.7,503.4,44.4,262.7,122
1341,7.1649e+05,7.1666e+05,7.1677e+05,7.1688e+05,162.2,114.2,514.2,113.1,275.3,124.7
1342,7.1701e+05,7.1723e+05,7.1729e+05,7.174e+05,226,113.3,523.7,51.6,277.6,132.8
1343,7.1753e+05,7.1768e+05,7.178e+05,7.1791e+05,151.8,116.4,510.7,111.5,263.3,131
1344,7.1804e+05,7.1819e+05,7.183e+05,7.1842e+05,152,114.5,501.2,108.1,260.1,126.6
1345,7.1854e+05,7.1871e+05,7.1882e+05,7.1893e+05,163.7,117.3,510.9,108.4,272.1,121.5
1346,7.1906e+05,7.1919e+05,7.1932e+05,7.1944e+05,139.9,115.3,514.5,129,268.9,130.3
1347,7.1957e+05,7.1973e+05,7.1984e+05,7.1996e+05,156.5,112.6,507.7,117.8,274.3,120.8
1348,7.2008e+05,7.2021e+05,7.2035e+05,7.2047e+05,137.5,121.9,515.5,132.3,269.8,123.8
1349,7.2059e+05,7.2074e+05,7.2086e+05,7.2097e+05,143.7,116,505.6,120.3,264,125.6
1350,7.211e+05,7.2125e+05,7.2137e+05,7.2149e+05,155.3,118.7,516.5,119.8,275.1,122.7
1351,7.2161e+05,7.2182e+05,7.2188e+05,7.22e+05,206.3,117.4,511.2,61.4,267.7,126.1
1352,7.2213e+05,7.2228e+05,7.224e+05,7.2251e+05,151.1,117.4,518,118.2,269.3,131.3
1353,7.2264e+05,7.2282e+05,7.2291e+05,7.2302e+05,171.4,115,511.4,90.2,261.6,134.8
1354,7.2316e+05,7.2331e+05,7.2342e+05,7.2354e+05,157.1,117.1,508.5,109.1,266.2,125.2
1355,7.2366e+05,7.2382e+05,7.2394e+05,7.2406e+05,160,121.2,518.7,116.9,276.9,120.6
1356,7.2418e+05,7.2434e+05,7.2446e+05,7.2457e+05,160,116.6,518.3,114.6,274.6,127.1
1357,7.247e+05,7.2485e+05,7.2497e+05,7.2509e+05,150.4,115.1,517,122.5,272.9,129
1358,7.2522e+05,7.2536e+05,7.2549e+05,7.2561e+05,147,116,525.4,128.1,275.1,134.3
1359,7.2574e+05,7.2588e+05,7.2601e+05,7.2613e+05,140.4,117.6,511.4,127,267.4,126.4
1360,7.2625e+05,7.2642e+05,7.2652e+05,7.2664e+05,161.6,119.3,504.9,99.4,261,124.6
1361,7.2676e+05,7.2692e+05,7.2702e+05,7.2714e+05,155.5,117.2,493.2,108.7,264.2,111.8
1362,7.2725e+05,7.2746e+05,7.2754e+05,7.2766e+05,205.4,116.2,532.5,83.9,289.3,127
1363,7.2779e+05,7.2793e+05,7.2807e+05,7.2818e+05,147.7,111,533.9,132.1,279.8,143.1
1364,7.2832e+05,7.2847e+05,7.2859e+05,7.2871e+05,153,117.4,518.5,115.9,268.9,132.2
1365,7.2884e+05,7.2899e+05,7.291e+05,7.2922e+05,152.9,116.4,511,108,260.9,133.7
1366,7.2935e+05,7.2954e+05,7.2962e+05,7.2973e+05,194.5,115.3,515.7,72.5,267,133.4
1367,7.2986e+05,7.3006e+05,7.3014e+05,7.3025e+05,192.5,117.3,521.3,80,272.5,131.5
1368,7.3039e+05,7.3054e+05,7.3066e+05,7.3077e+05,158.9,114.1,522.5,111.8,270.7,137.7
1369,7.3091e+05,7.3107e+05,7.3118e+05,7.313e+05,162.6,117.3,515.6,107.5,270.1,128.2
1370,7.3142e+05,7.3157e+05,7.3168e+05,7.318e+05,150.2,117.6,498.3,106.1,256.3,124.4
1371,7.3192e+05,7.3209e+05,7.3219e+05,7.3231e+05,165.9,117,509.9,102.5,268.4,124.5
1372,7.3243e+05,7.3259e+05,7.3269e+05,7.3281e+05,154.9,117.6,504.9,104.5,259.4,127.9
1373,7.3294e+05,7.3308e+05,7.332e+05,7.3331e+05,145.4,117,495.2,113.8,259.2,119
1374,7.3343e+05,7.3364e+05,7.3371e+05,7.3382e+05,204,117.7,512.5,69.6,273.6,121.2
1375,7.3394e+05,7.341e+05,7.3421e+05,7.3433e+05,159.7,117.2,501.5,107.3,267,117.3
1376,7.3445e+05,7.3465e+05,7.3472e+05,7.3484e+05,204.4,115.3,516.3,70.9,275.3,125.7
1377,7.3496e+05,7.3512e+05,7.3523e+05,7.3535e+05,161.9,118.7,522.1,110.4,272.3,131.1
1378,7.3548e+05,7.3564e+05,7.3576e+05,7.3588e+05,160.3,115.8,526.2,115.5,275.8,134.6
1379,7.3601e+05,7.3618e+05,7.3629e+05,7.364e+05,172,117.1,525.2,104,276,132.1
1380,7.3654e+05,7.367e+05,7.3681e+05,7.3692e+05,160.5,114.8,516.6,113.4,273.9,127.9
1381,7.3705e+05,7.3721e+05,7.3732e+05,7.3743e+05,161.2,115.2,512.3,102.8,264,133.1
1382,7.3756e+05,7.3773e+05,7.3784e+05,7.3795e+05,160.7,115.7,512.6,111,271.7,125.2
1383,7.3808e+05,7.3824e+05,7.3835e+05,7.3846e+05,158.3,115.8,522.6,111.9,270.2,136.6
1384,7.386e+05,7.3879e+05,7.3888e+05,7.3899e+05,189.7,117.1,524.5,87.1,276.8,130.6
1385,7.3912e+05,7.393e+05,7.3939e+05,7.3951e+05,173.8,118.1,507.8,88.7,262.5,127.2
1386,7.3963e+05,7.3981e+05,7.399e+05,7.4002e+05,174.7,114.6,513.7,95,269.7,129.4
1387,7.4015e+05,7.403e+05,7.4043e+05,7.4055e+05,155.7,119.7,536.6,125.4,281.1,135.8
1388,7.4068e+05,7.4085e+05,7.4095e+05,7.4106e+05,166.5,116.6,514.5,97.7,264.2,133.7
1389,7.412e+05,7.4137e+05,7.4148e+05,7.416e+05,169.9,118.3,536.5,112.9,282.8,135.4
1390,7.4173e+05,7.4192e+05,7.42e+05,7.4212e+05,182,119.1,522,87,269,133.9
1391,7.4226e+05,7.4243e+05,7.4254e+05,7.4265e+05,174.7,115.9,530.7,106.9,281.6,133.2
1392,7.4279e+05,7.4294e+05,7.4306e+05,7.4318e+05,157.7,119.1,517.3,114.2,271.9,126.3
1393,7.433e+05,7.4348e+05,7.4358e+05,7.437e+05,179.6,116.7,526.7,95.6,275.2,134.8
1394,7.4383e+05,7.44e+05,7.441e+05,7.4422e+05,171.2,115.7,524.5,101.9,273.1,135.7
1395,7.4435e+05,7.4451e+05,7.4462e+05,7.4474e+05,158.7,120.8,518.7,106.2,264.9,133
1396,7.4487e+05,7.4499e+05,7.4514e+05,7.4526e+05,117.6,121.4,525.6,151.7,269.3,134.9
1397,7.454e+05,7.4557e+05,7.4566e+05,7.4578e+05,170.3,116,510,90.7,261,133
1398,7.4591e+05,7.4607e+05,7.4618e+05,7.4629e+05,162.4,115.5,517.5,105.1,267.5,134.5
1399,7.4643e+05,7.466e+05,7.4669e+05,7.4681e+05,170,117.6,513.2,94.4,264.4,131.2
1400,7.4694e+05,7.4711e+05,7.4721e+05,7.4733e+05,169.8,120.7,518.1,100.8,270.6,126.8
1401,7.4746e+05,7.4762e+05,7.4772e+05,7.4784e+05,157.6,118,512.7,109.1,266.7,128
1402,7.4797e+05,7.4815e+05,7.4825e+05,7.4837e+05,175.8,120.3,529.7,103.4,279.2,130.2
1403,7.485e+05,7.4867e+05,7.4877e+05,7.4889e+05,169.6,115.3,519,100.2,269.8,133.9
1404,7.4902e+05,7.492e+05,7.493e+05,7.4942e+05,181.5,117.8,524,96.9,278.4,127.8
1405,7.4954e+05,7.4973e+05,7.4982e+05,7.4993e+05,184.4,115,530.3,92.1,276.5,138.8
1406,7.5007e+05,7.5023e+05,7.5034e+05,7.5046e+05,159.5,118.9,507,103.4,262.9,125.2
1407,7.5058e+05,7.5074e+05,7.5086e+05,7.5097e+05,164,115.6,521.5,111.7,275.7,130.2
1408,7.511e+05,7.5127e+05,7.5137e+05,7.5149e+05,168.8,118.5,519.3,102.7,271.5,129.3
1409,7.5162e+05,7.5179e+05,7.5189e+05,7.5201e+05,166.1,117.5,516,103.6,269.7,128.8
1410,7.5214e+05,7.5231e+05,7.5242e+05,7.5254e+05,170.7,116.1,521.6,111,281.7,123.8
1411,7.5266e+05,7.5282e+05,7.5292e+05,7.5304e+05,156,116.6,508.4,106.5,262.5,129.3
1412,7.5317e+05,7.5334e+05,7.5344e+05,7.5356e+05,172.6,121.8,511.5,101.9,274.5,115.2
1413,7.5368e+05,7.5383e+05,7.5395e+05,7.5407e+05,151.4,121.7,509.7,119,270.4,117.6
1414,7.5419e+05,7.544e+05,7.5448e+05,7.5459e+05,213.4,117.4,536,75.3,288.7,129.9
1415,7.5472e+05,7.5489e+05,7.5499e+05,7.5511e+05,160.7,119.5,515.8,109.4,270.1,126.2
1416,7.5524e+05,7.554e+05,7.5551e+05,7.5563e+05,159.9,119.2,516.3,110.1,270,127.1
1417,7.5576e+05,7.559e+05,7.5603e+05,7.5615e+05,146.5,116.2,513.9,129,275.5,122.2
1418,7.5627e+05,7.5642e+05,7.5655e+05,7.5667e+05,148.6,118.3,524.5,131.4,280,126.2
1419,7.568e+05,7.5696e+05,7.5706e+05,7.5717e+05,160.6,114.7,508.7,103.4,264,130
1420,7.573e+05,7.5748e+05,7.5758e+05,7.5769e+05,171.9,117.1,515.9,100.2,272.1,126.7
1421,7.5782e+05,7.5798e+05,7.5809e+05,7.5821e+05,162.8,118.2,516.2,105,267.8,130.2
1422,7.5834e+05,7.5849e+05,7.586e+05,7.5872e+05,154.4,118.4,509,113,267.4,123.2
1423,7.5884e+05,7.5899e+05,7.5911e+05,7.5923e+05,147.2,118.6,510,122.3,269.5,121.9
1424,7.5935e+05,7.5951e+05,7.5962e+05,7.5974e+05,158.8,118.9,507.6,107.8,266.6,122.1
1425,7.5986e+05,7.5999e+05,7.6013e+05,7.6024e+05,132.3,116.1,502.6,133.4,265.7,120.8
1426,7.6037e+05,7.6052e+05,7.6063e+05,7.6075e+05,153.6,117.8,502.5,114.7,268.3,116.4
1427,7.6087e+05,7.6107e+05,7.6115e+05,7.6127e+05,207.3,117,518.7,75.9,283.2,118.5
1428,7.6139e+05,7.616e+05,7.6166e+05,7.6178e+05,218.4,118.2,525.9,59.7,278.1,129.6
1429,7.6191e+05,7.6208e+05,7.6219e+05,7.6231e+05,172.2,118.7,521.6,103.5,275.7,127.2
1430,7.6243e+05,7.6259e+05,7.6272e+05,7.6284e+05,154.9,118.1,528,129.9,284.8,125.1
1431,7.6296e+05,7.6312e+05,7.6324e+05,7.6336e+05,157.8,117.1,521.6,121.8,279.6,124.9
1432,7.6348e+05,7.6364e+05,7.6375e+05,7.6387e+05,159.5,115,516.9,111.6,271.1,130.8
1433,7.64e+05,7.6416e+05,7.6426e+05,7.6438e+05,154.7,119.8,491.6,104.7,259.4,112.4
1434,7.6449e+05,7.6464e+05,7.6477e+05,7.649e+05,151.7,121.9,524.2,130.6,282.3,120
1435,7.6502e+05,7.6522e+05,7.6528e+05,7.654e+05,200.4,120,504.6,63,263.4,121.2
1436,7.6552e+05,7.6567e+05,7.658e+05,7.6592e+05,150.8,118.1,517.7,128.6,279.4,120.2
1437,7.6604e+05,7.6619e+05,7.6631e+05,7.6643e+05,152.7,120,501.2,116.5,269.2,112
1438,7.6654e+05,7.6674e+05,7.6681e+05,7.6693e+05,196.6,117.7,506.2,75.9,272.5,116
1439,7.6705e+05,7.6718e+05,7.6732e+05,7.6743e+05,133.9,116.2,499.8,136.1,270,113.6
1440,7.6755e+05,7.6774e+05,7.6781e+05,7.6793e+05,198,115.6,498.8,67.9,265.9,117.3
1441,7.6804e+05,7.6824e+05,7.6832e+05,7.6843e+05,197.9,114.1,496.1,72.7,270.6,111.4
1442,7.6854e+05,7.6874e+05,7.6881e+05,7.6893e+05,200.6,115.9,509.9,69.1,269.7,124.3
1443,7.6905e+05,7.6918e+05,7.6931e+05,7.6943e+05,134,118,506.5,130.3,264.3,124.2
1444,7.6956e+05,7.6971e+05,7.6982e+05,7.6994e+05,153.8,118.7,507,110.8,264.6,123.7
1445,7.7006e+05,7.702e+05,7.7032e+05,7.7043e+05,140.2,116.5,482.4,113.1,253.3,112.6
1446,7.7055e+05,7.707e+05,7.7082e+05,7.7094e+05,151.5,116.4,508.7,121.9,273.4,118.9
1447,7.7106e+05,7.7125e+05,7.7133e+05,7.7144e+05,197.8,114.2,514.8,77.1,274.9,125.7
1448,7.7157e+05,7.7172e+05,7.7182e+05,7.7193e+05,153.6,112.6,485.2,93.2,246.8,125.8
1449,7.7206e+05,7.7221e+05,7.7231e+05,7.7243e+05,154.2,112.6,496.9,104.5,258.7,125.6
1450,7.7255e+05,7.7269e+05,7.7281e+05,7.7293e+05,137.7,117.6,496.3,118.1,255.8,122.9
1451,7.7305e+05,7.7321e+05,7.7331e+05,7.7342e+05,156.9,112.7,488.3,104.2,261.1,114.5
1452,7.7354e+05,7.7369e+05,7.7388e+05,7.74e+05,151,121.5,602.3,189.3,340.3,140.5
1453,7.7414e+05,7.7437e+05,7.7441e+05,7.7452e+05,233.4,105.9,520.5,41.1,274.5,140.1
1454,7.7466e+05,7.7483e+05,7.7491e+05,7.7503e+05,165.9,115.1,483.2,88,253.9,114.2
1455,7.7514e+05,7.7531e+05,7.7542e+05,7.7553e+05,164.6,115.8,512,110.1,274.7,121.5
1456,7.7565e+05,7.7585e+05,7.7592e+05,7.7604e+05,200,117.6,507,67.1,267.1,122.3
1457,7.7616e+05,7.7631e+05,7.7641e+05,7.7653e+05,150,115.4,486.5,102.7,252.7,118.4
1458,7.7665e+05,7.7681e+05,7.7692e+05,7.7704e+05,158.3,119.6,508.7,111,269.3,119.8
1459,7.7716e+05,7.7731e+05,7.7742e+05,7.7754e+05,150.1,118.1,500.7,115.7,265.8,116.8
1460,7.7766e+05,7.7782e+05,7.7792e+05,7.7804e+05,166.2,116,504.4,97.7,263.9,124.5
1461,7.7816e+05,7.7832e+05,7.7841e+05,7.7852e+05,158.5,113,489.7,90.4,248.9,127.8
1462,7.7865e+05,7.7879e+05,7.789e+05,7.7902e+05,140,117.5,484,112.6,252.6,113.9
1463,7.7914e+05,7.7933e+05,7.794e+05,7.7952e+05,190.7,114.8,501.5,78.4,269.1,117.6
1464,7.7964e+05,7.7984e+05,7.799e+05,7.8002e+05,199.6,115.8,493.6,65.5,265.1,112.7
1465,7.8013e+05,7.8028e+05,7.8038e+05,7.805e+05,145,114.4,475.2,107.6,252.6,108.2
1466,7.8061e+05,7.8079e+05,7.8088e+05,7.8099e+05,181,117.5,497.5,89.1,270.1,109.9
1467,7.811e+05,7.8127e+05,7.8136e+05,7.8148e+05,167.7,117.5,492.9,90.8,258.5,116.9
1468,7.816e+05,7.8174e+05,7.8186e+05,7.8197e+05,139.7,115.8,509.6,123.1,262.8,131
1469,7.8211e+05,7.8226e+05,7.8237e+05,7.8248e+05,157.8,114.7,499.9,101.5,259.3,125.9
1470,7.8261e+05,7.8276e+05,7.8287e+05,7.8298e+05,154.3,117,498,107.6,261.9,119.1
1471,7.831e+05,7.8326e+05,7.8337e+05,7.8349e+05,154.9,119.3,498.7,108.9,263.8,115.6
1472,7.836e+05,7.838e+05,7.8386e+05,7.8397e+05,198.7,113.3,490.8,59.8,258.5,119
1473,7.8409e+05,7.8424e+05,7.8436e+05,7.8447e+05,142.3,115.2,494.8,120,262.3,117.3
1474,7.8459e+05,7.8474e+05,7.8485e+05,7.8496e+05,148.3,115,491.7,109,257.3,119.4
1475,7.8508e+05,7.8524e+05,7.8533e+05,7.8545e+05,157.1,118.7,490.3,97.4,254.5,117.1
1476,7.8557e+05,7.8571e+05,7.8583e+05,7.8594e+05,144.9,112.4,491.4,115.9,260.8,118.2
1477,7.8606e+05,7.8627e+05,7.8633e+05,7.8644e+05,205.1,113,503,60.9,266,124
1478,7.8656e+05,7.8672e+05,7.8682e+05,7.8694e+05,152.9,117,487.8,102.1,255,115.8
1479,7.8705e+05,7.8719e+05,7.8731e+05,7.8742e+05,136.2,115.9,487.6,117.6,253.8,117.9
1480,7.8754e+05,7.8769e+05,7.878e+05,7.8792e+05,149.7,117.2,485.9,109.3,259,109.7
1481,7.8803e+05,7.8823e+05,7.8829e+05,7.8841e+05,202.9,116.6,498.1,64.7,267.6,113.9
1482,7.8852e+05,7.8868e+05,7.8879e+05,7.8891e+05,153.6,116.1,502.3,111.8,265.4,120.8
1483,7.8903e+05,7.8917e+05,7.8928e+05,7.894e+05,143.1,114,489.1,115.6,258.7,116.4
1484,7.8952e+05,7.8966e+05,7.8978e+05,7.8989e+05,149.1,115.3,505.4,113.7,262.8,127.3
1485,7.9002e+05,7.9016e+05,7.9027e+05,7.9039e+05,137.2,115.5,493,115.5,252.7,124.8
1486,7.9051e+05,7.9067e+05,7.9077e+05,7.9088e+05,157.8,113.5,488.2,97.4,255.2,119.5
1487,7.91e+05,7.9118e+05,7.9127e+05,7.9138e+05,178.9,113.9,505.9,87.3,266.2,125.8
1488,7.9151e+05,7.9169e+05,7.9177e+05,7.9188e+05,182.3,113.4,498.5,76.4,258.7,126.4
1489,7.9201e+05,7.9215e+05,7.9225e+05,7.9237e+05,140.3,117.3,481.3,107.2,247.5,116.5
1490,7.9249e+05,7.9263e+05,7.9275e+05,7.9286e+05,139.4,114.9,497.8,122.3,261.7,121.2
1491,7.9299e+05,7.9313e+05,7.9325e+05,7.9336e+05,141.8,116,494.5,118.6,260.4,118.1
1492,7.9348e+05,7.9368e+05,7.9374e+05,7.9386e+05,199,114.3,498.7,63.6,262.6,121.8
1493,7.9398e+05,7.9413e+05,7.9423e+05,7.9435e+05,153.2,113.8,497.4,102.3,255.5,128.1
1494,7.9448e+05,7.9463e+05,7.9473e+05,7.9485e+05,157.2,116.5,494.5,99,256.2,121.8
1495,7.9497e+05,7.9512e+05,7.9523e+05,7.9534e+05,144.7,113.4,499,111.6,256.3,129.3
1496,7.9547e+05,7.9563e+05,7.9574e+05,7.9585e+05,161.3,114.3,519.5,106.1,267.4,137.8
1497,7.9599e+05,7.9617e+05,7.9625e+05,7.9636e+05,178.1,115.4,506.7,80,258.1,133.2
1498,7.965e+05,7.9665e+05,7.9676e+05,7.9687e+05,157.9,114.2,510.9,107.2,265.1,131.6
1499,7.9701e+05,7.9717e+05,7.9726e+05,7.9738e+05,159.5,115.1,504,98.2,257.7,131.2
1500,7.9751e+05,7.9766e+05,7.9777e+05,7.9788e+05,151.9,116.9,494.8,104.2,256.1,121.8
1501,7.9801e+05,7.9814e+05,7.9826e+05,7.9837e+05,135.1,114.4,496.4,117.9,253,129
1502,7.985e+05,7.9866e+05,7.9876e+05,7.9888e+05,156.8,116.5,492,100.9,257.7,117.8
1503,7.9899e+05,7.9912e+05,7.9925e+05,7.9937e+05,128.7,116.2,498.9,129.9,258.6,124.1
1504,7.9949e+05,7.9963e+05,7.9974e+05,7.9985e+05,139.9,111.4,485.4,105.6,245.5,128.5
1505,7.9998e+05,8.0012e+05,8.0023e+05,8.0035e+05,145.7,115.8,500,110.6,256.3,127.9
1506,8.0048e+05,8.0064e+05,8.0074e+05,8.0085e+05,159.2,115.5,501.4,100.1,259.3,126.6
1507,8.0098e+05,8.0115e+05,8.0124e+05,8.0135e+05,171.3,113.5,502.5,88.2,259.5,129.5
1508,8.0148e+05,8.0165e+05,8.0173e+05,8.0185e+05,163.6,114.1,489.6,86.6,250.2,125.3
1509,8.0197e+05,8.0212e+05,8.0223e+05,8.0235e+05,144.2,115.1,491.4,114.8,259,117.3
1510,8.0246e+05,8.0262e+05,8.0272e+05,8.0283e+05,156.2,111.4,498.9,103.4,259.6,127.9
1511,8.0296e+05,8.0311e+05,8.0322e+05,8.0333e+05,146.1,114.5,485.7,107.3,253.4,117.8
1512,8.0345e+05,8.0363e+05,8.0372e+05,8.0383e+05,185.6,116.1,500.6,82.6,268.2,116.3
1513,8.0395e+05,8.0409e+05,8.0422e+05,8.0433e+05,140.5,113.7,509.5,129,269.5,126.3
1514,8.0446e+05,8.0461e+05,8.0472e+05,8.0483e+05,147.9,113.1,496.1,110.2,258.1,124.9
1515,8.0495e+05,8.0509e+05,8.0521e+05,8.0532e+05,141.1,114.1,484.9,114.9,256,114.8
1516,8.0544e+05,8.0564e+05,8.0571e+05,8.0582e+05,205.9,114.7,501.4,62.8,268.7,118
1517,8.0594e+05,8.0608e+05,8.062e+05,8.0632e+05,135.5,116.5,494.5,127,262.5,115.5
1518,8.0643e+05,8.0658e+05,8.0669e+05,8.0681e+05,149.6,117.6,489.8,107,256.6,115.6
1519,8.0692e+05,8.0705e+05,8.0718e+05,8.0729e+05,129,116.5,476.5,124.2,253.2,106.8
1520,8.074e+05,8.0758e+05,8.0767e+05,8.0779e+05,176.4,118,500.7,94.6,271,111.7
1521,8.079e+05,8.081e+05,8.0817e+05,8.0829e+05,197.7,115,508.9,75.4,273.1,120.8
1522,8.0841e+05,8.0856e+05,8.0867e+05,8.0879e+05,154.5,115.6,498.8,104.9,259.4,123.8
1523,8.0891e+05,8.0906e+05,8.0916e+05,8.0927e+05,147.2,117.1,486.1,101.3,248.5,120.5
1524,8.094e+05,8.0956e+05,8.0966e+05,8.0978e+05,160.8,115.4,501.6,103.5,264.3,121.9
1525,8.099e+05,8.1005e+05,8.1015e+05,8.1027e+05,154.6,116.7,494.4,100,254.6,123.1
1526,8.1039e+05,8.1056e+05,8.1065e+05,8.1076e+05,164.3,114.4,497.3,94.2,258.5,124.4
1527,8.1089e+05,8.1104e+05,8.1115e+05,8.1126e+05,150.9,110.8,505.4,111.3,262.2,132.4
1528,8.1139e+05,8.1155e+05,8.1166e+05,8.1177e+05,158.1,115.4,500.3,104.9,263,121.9
1529,8.1189e+05,8.1206e+05,8.1215e+05,8.1226e+05,161.4,115,488.7,93,254.4,119.3
1530,8.1238e+05,8.1254e+05,8.1265e+05,8.1276e+05,153.7,113.5,501.8,111.6,265.3,123
1531,8.1288e+05,8.1303e+05,8.1315e+05,8.1326e+05,143,112.8,502.5,120,263,126.7
1532,8.1339e+05,8.1356e+05,8.1364e+05,8.1375e+05,168.7,115,491.7,82.4,251.1,125.6
1533,8.1388e+05,8.1403e+05,8.1413e+05,8.1424e+05,151.3,112.7,487.4,101.9,253.2,121.5
1534,8.1437e+05,8.145e+05,8.1463e+05,8.1475e+05,137.6,118.7,498.7,124,261.6,118.4
1535,8.1487e+05,8.1505e+05,8.1514e+05,8.1525e+05,189.1,117.1,513.4,81.9,271,125.3
1536,8.1538e+05,8.1553e+05,8.1563e+05,8.1575e+05,148.9,115.3,488.6,103.2,252.1,121.2
1537,8.1587e+05,8.1597e+05,8.1612e+05,8.1624e+05,100.2,116.7,496.2,157.1,257.3,122.2
1538,8.1636e+05,8.1653e+05,8.1663e+05,8.1674e+05,168.4,114.7,506.1,95.2,263.6,127.8
1539,8.1687e+05,8.1703e+05,8.1713e+05,8.1725e+05,161.4,116.9,507.3,100.3,261.7,128.7
1540,8.1738e+05,8.1753e+05,8.1764e+05,8.1775e+05,155.2,113.4,510.3,107.4,262.6,134.3
1541,8.1789e+05,8.1804e+05,8.1814e+05,8.1826e+05,157.6,116.9,490,96.1,253.7,119.4
1542,8.1838e+05,8.1853e+05,8.1864e+05,8.1875e+05,155.6,113,507,108.5,264.1,129.9
1543,8.1888e+05,8.1904e+05,8.1915e+05,8.1927e+05,154.1,117.9,508.5,112,266.1,124.5
1544,8.1939e+05,8.1957e+05,8.1965e+05,8.1976e+05,172.6,114.5,501.9,80.7,253.3,134.1
1545,8.1989e+05,8.2008e+05,8.2016e+05,8.2027e+05,183.2,116.3,503,80,263.2,123.5
1546,8.204e+05,8.2055e+05,8.2066e+05,8.2078e+05,150.4,116,504.5,111.3,261.7,126.8
1547,8.209e+05,8.2105e+05,8.2115e+05,8.2127e+05,151.2,117.4,493,99,250.2,125.4
1548,8.2139e+05,8.2152e+05,8.2165e+05,8.2177e+05,128.2,120.1,486.1,128.5,256.7,109.3
1549,8.2188e+05,8.2208e+05,8.2214e+05,8.2226e+05,201.7,118.1,491.1,56.1,257.8,115.2
1550,8.2237e+05,8.2257e+05,8.2263e+05,8.2275e+05,200.9,116.6,501.1,58.6,259.5,125
1551,8.2287e+05,8.2303e+05,8.2313e+05,8.2324e+05,154,115.8,495.8,98.8,252.8,127.2
1552,8.2337e+05,8.2354e+05,8.2362e+05,8.2374e+05,173.5,117.4,494,81.6,255.1,121.5
1553,8.2386e+05,8.2401e+05,8.2412e+05,8.2424e+05,151.4,114.7,505.1,107.2,258.6,131.8
1554,8.2437e+05,8.2451e+05,8.2462e+05,8.2473e+05,146.1,113.2,487.8,106.9,253,121.6
1555,8.2486e+05,8.2501e+05,8.2513e+05,8.2524e+05,155.4,115.4,515.3,116.7,272.1,127.8
1556,8.2537e+05,8.2551e+05,8.2562e+05,8.2574e+05,143.1,118.6,481.3,104.7,247.8,114.9
1557,8.2585e+05,8.2606e+05,8.2612e+05,8.2623e+05,208.3,115.7,499.9,56.9,265.2,119
1558,8.2635e+05,8.265e+05,8.2661e+05,8.2672e+05,146.6,117,491.8,108.7,255.3,119.5
1559,8.2684e+05,8.2699e+05,8.2709e+05,8.2721e+05,148.2,115.8,489,97.5,245.7,127.5
1560,8.2733e+05,8.2749e+05,8.2759e+05,8.277e+05,154.6,115.3,491.6,98.5,253.1,123.2
1561,8.2782e+05,8.2796e+05,8.2808e+05,8.2819e+05,138.7,112.1,497.8,115.6,254.3,131.4
1562,8.2832e+05,8.2846e+05,8.2857e+05,8.2868e+05,142,114.5,474.8,102.1,244.1,116.2
1563,8.288e+05,8.2892e+05,8.2906e+05,8.2917e+05,124.4,113.4,495.9,134.6,259,123.5
1564,8.2929e+05,8.2944e+05,8.2956e+05,8.2967e+05,146.2,114.6,497.2,119.7,265.9,116.7
1565,8.2979e+05,8.3e+05,8.3006e+05,8.3017e+05,205,114.5,495.7,60.8,265.8,115.4
1566,8.3029e+05,8.305e+05,8.3055e+05,8.3066e+05,216,115.5,497.6,43.4,259.4,122.7
1567,8.3078e+05,8.3093e+05,8.3104e+05,8.3116e+05,147.1,115.6,494.6,113.1,260.2,118.8
1568,8.3128e+05,8.3143e+05,8.3155e+05,8.3167e+05,149.4,118.2,512.2,119.8,269.2,124.8
1569,8.3179e+05,8.3193e+05,8.3204e+05,8.3216e+05,136.1,113.2,490.2,116.4,252.5,124.5
1570,8.3228e+05,8.3241e+05,8.3254e+05,8.3266e+05,132.7,116.4,496.9,126,258.7,121.8
1571,8.3278e+05,8.3292e+05,8.3302e+05,8.3314e+05,138.7,117.5,476.2,107.2,245.9,112.8
1572,8.3325e+05,8.3339e+05,8.3352e+05,8.3363e+05,140.1,113.9,498.6,121.6,261.7,123
1573,8.3375e+05,8.3395e+05,8.3401e+05,8.3413e+05,199.4,117.3,493.2,56.9,256.3,119.6
1574,8.3425e+05,8.344e+05,8.3451e+05,8.3462e+05,152.2,116.4,494.3,108,260.2,117.7
1575,8.3474e+05,8.3489e+05,8.35e+05,8.3511e+05,147.1,115.8,491.6,108.9,256,119.8
1576,8.3523e+05,8.3539e+05,8.3549e+05,8.3561e+05,161.2,116.6,503.2,100.4,261.6,125
1577,8.3573e+05,8.3589e+05,8.36e+05,8.3612e+05,150.8,118.6,508.3,110.8,261.6,128.1
1578,8.3624e+05,8.364e+05,8.365e+05,8.3662e+05,154.2,117.8,497,100.9,255.1,124.1
1579,8.3674e+05,8.369e+05,8.3701e+05,8.3712e+05,161.2,113.3,501.9,106.7,267.9,120.7
1580,8.3724e+05,8.3739e+05,8.3751e+05,8.3763e+05,143,116,511.8,124.2,267.2,128.6
1581,8.3775e+05,8.3789e+05,8.38e+05,8.3812e+05,132.2,116.9,480.1,118.2,250.4,112.8
1582,8.3823e+05,8.3843e+05,8.385e+05,8.3861e+05,196.9,118.4,495.7,65.7,262.6,114.7
1583,8.3873e+05,8.3896e+05,8.39e+05,8.3911e+05,227.9,114.9,500.5,39.4,267.3,118.3
1584,8.3923e+05,8.3938e+05,8.395e+05,8.3961e+05,147.3,116.4,512.5,120.9,268.2,127.9
1585,8.3974e+05,8.3997e+05,8.4001e+05,8.4012e+05,227.4,116.1,506.4,37,264.4,125.9
1586,8.4025e+05,8.4041e+05,8.4051e+05,8.4062e+05,159.2,115.6,491,96.9,256.1,119.3
1587,8.4074e+05,8.409e+05,8.4099e+05,8.4111e+05,160.4,114.4,486.4,92.6,253,119
1588,8.4123e+05,8.4138e+05,8.4149e+05,8.416e+05,156.9,114.5,496.6,103.1,260,122.1
1589,8.4172e+05,8.4187e+05,8.4198e+05,8.4209e+05,146.2,117.7,495.2,107.3,253.5,124
1590,8.4222e+05,8.4236e+05,8.4247e+05,8.4258e+05,145.5,114.8,484.4,104.6,250.1,119.5
1591,8.427e+05,8.4283e+05,8.4295e+05,8.4307e+05,129.4,118.7,487.9,120.5,249.9,119.3
1592,8.4319e+05,8.4334e+05,8.4345e+05,8.4357e+05,145.2,117.5,489.4,114.4,259.6,112.3
1593,8.4368e+05,8.4382e+05,8.4395e+05,8.4407e+05,144.4,119,516.9,130.2,274.6,123.3
1594,8.442e+05,8.4435e+05,8.4446e+05,8.4457e+05,157.1,117.5,495.2,102.1,259.2,118.5
1595,8.4469e+05,8.4484e+05,8.4495e+05,8.4507e+05,151.1,117.2,500.8,111.1,262.2,121.4
1596,8.4519e+05,8.4534e+05,8.4545e+05,8.4557e+05,149.8,118.6,489.3,105.5,255.3,115.4
1597,8.4568e+05,8.4584e+05,8.4595e+05,8.4606e+05,155.2,114.2,503.1,108.4,263.6,125.3
1598,8.4619e+05,8.4634e+05,8.4644e+05,8.4656e+05,150.9,116.7,496.5,104.1,255,124.8
1599,8.4668e+05,8.4682e+05,8.4693e+05,8.4705e+05,138.3,116.9,494.1,114.3,252.6,124.6
1600,8.4718e+05,8.4733e+05,8.4743e+05,8.4755e+05,154.7,115,494.1,99.8,254.5,124.6
1601,8.4767e+05,8.4781e+05,8.4793e+05,8.4805e+05,144.4,116.1,498.9,120.1,264.5,118.3
1602,8.4817e+05,8.4832e+05,8.4844e+05,8.4855e+05,154.9,115.6,509,111.8,266.7,126.7
1603,8.4868e+05,8.4882e+05,8.4894e+05,8.4906e+05,142.3,116.5,499.3,119.2,261.5,121.3
1604,8.4918e+05,8.4931e+05,8.4944e+05,8.4956e+05,136.4,118.5,488.1,124.6,261,108.6
1605,8.4967e+05,8.4982e+05,8.4994e+05,8.5006e+05,158,117.8,514.4,118.9,276.9,119.7
1606,8.5018e+05,8.5033e+05,8.5045e+05,8.5056e+05,149,115.7,501.8,118.3,267.3,118.8
1607,8.5068e+05,8.5082e+05,8.5094e+05,8.5106e+05,137.3,118,488.7,120.4,257.7,113
1608,8.5117e+05,8.5131e+05,8.5143e+05,8.5155e+05,135.9,117.7,496.1,127.4,263.3,115.1
1609,8.5167e+05,8.5183e+05,8.5193e+05,8.5205e+05,167.8,117.2,507.8,100.7,268.5,122.1
1610,8.5217e+05,8.5238e+05,8.5244e+05,8.5256e+05,201.5,118.1,502,68.4,269.9,114
1611,8.5268e+05,8.5286e+05,8.5293e+05,8.5305e+05,184.5,116.6,497.4,74.2,258.7,122.1
1612,8.5317e+05,8.5332e+05,8.5344e+05,8.5355e+05,148.5,113.8,505,115.2,263.7,127.5
1613,8.5368e+05,8.5382e+05,8.5394e+05,8.5406e+05,137.1,121.4,497.6,120.5,257.6,118.6
1614,8.5418e+05,8.5432e+05,8.5444e+05,8.5456e+05,145.8,118.2,496,115.4,261.2,116.6
1615,8.5467e+05,8.5481e+05,8.5494e+05,8.5506e+05,133.8,120.8,506.5,134.4,268.2,117.5
1616,8.5518e+05,8.5533e+05,8.5545e+05,8.5556e+05,151.8,113.4,511.2,117.8,269.6,128.2
1617,8.5569e+05,8.5592e+05,8.5596e+05,8.5608e+05,228.2,117.8,509.9,42.5,270.7,121.4
1618,8.562e+05,8.5637e+05,8.5646e+05,8.5658e+05,167.9,118,508.3,95.8,263.7,126.6
1619,8.5671e+05,8.5686e+05,8.5696e+05,8.5708e+05,149.2,119,494.8,103.7,252.9,122.9
1620,8.572e+05,8.5735e+05,8.5746e+05,8.5757e+05,145.6,115.2,497.9,108.1,253.7,129
1621,8.577e+05,8.5786e+05,8.5796e+05,8.5808e+05,157.3,115.1,489.3,103.1,260.4,113.8
1622,8.5819e+05,8.5834e+05,8.5845e+05,8.5857e+05,146.6,118.5,493,115.6,262.2,112.3
1623,8.5868e+05,8.5884e+05,8.5895e+05,8.5907e+05,152.7,114.9,518.4,118.8,271.5,132
1624,8.592e+05,8.5936e+05,8.5946e+05,8.5957e+05,159.3,114.7,506.2,98.2,257.5,134
1625,8.5971e+05,8.5986e+05,8.5996e+05,8.6008e+05,151.9,118,489.3,97.6,249.5,121.8
1626,8.602e+05,8.6034e+05,8.6046e+05,8.6057e+05,146.8,116.1,500.8,114.6,261.4,123.3
1627,8.607e+05,8.6085e+05,8.6097e+05,8.6109e+05,152.3,121,516.6,122.1,274.4,121.2
1628,8.6121e+05,8.6137e+05,8.6148e+05,8.616e+05,153,118.2,509.1,111.5,264.5,126.4
1629,8.6172e+05,8.6189e+05,8.6199e+05,8.621e+05,166.8,113.8,506.3,95.1,261.9,130.6
1630,8.6223e+05,8.6237e+05,8.6248e+05,8.626e+05,144.9,120.4,494.5,108.2,253.1,121
1631,8.6272e+05,8.6288e+05,8.6299e+05,8.6311e+05,156,117.5,506.1,110.3,266.3,122.3
1632,8.6323e+05,8.6338e+05,8.6349e+05,8.6361e+05,151.6,117.3,496.4,109.4,261,118.1
1633,8.6373e+05,8.6388e+05,8.6399e+05,8.6411e+05,151.2,115.8,510.7,113.8,265,129.9
1634,8.6424e+05,8.6439e+05,8.645e+05,8.6461e+05,155.2,117.9,503.5,104.5,259.7,125.9
1635,8.6474e+05,8.6492e+05,8.65e+05,8.6511e+05,176,113.4,506.2,82.7,258.7,134.1
1636,8.6525e+05,8.654e+05,8.655e+05,8.6561e+05,153.8,116.4,489.4,97.7,251.5,121.5
1637,8.6574e+05,8.6589e+05,8.66e+05,8.6612e+05,153.7,116.9,515.3,114.7,268.4,130
1638,8.6625e+05,8.664e+05,8.6651e+05,8.6662e+05,147.6,113.6,488.2,109.4,257,117.6
1639,8.6674e+05,8.6694e+05,8.6701e+05,8.6713e+05,200.1,116,507.9,73.8,273.9,118
1640,8.6725e+05,8.6739e+05,8.6749e+05,8.6761e+05,138.5,123.9,478.9,98.7,237.2,117.8
1641,8.6773e+05,8.6789e+05,8.6798e+05,8.681e+05,158.6,119.4,501.2,96.1,254.7,127.1
1642,8.6823e+05,8.684e+05,8.6848e+05,8.686e+05,171.4,126,492.7,79.1,250.5,116.2
1643,8.6872e+05,8.6891e+05,8.6898e+05,8.691e+05,187.7,126.5,510,66.9,254.6,128.9
1644,8.6923e+05,8.6942e+05,8.6946e+05,8.6959e+05,186.4,130.8,480.7,39.8,226.2,123.7
1645,8.6971e+05,8.6985e+05,8.6995e+05,8.7008e+05,138.9,128,479.7,99.2,238.1,113.6
1646,8.7019e+05,8.7031e+05,8.7043e+05,8.7052e+05,116.3,95.7,478.3,120.9,237.2,145.4
1647,8.7067e+05,8.7079e+05,8.7092e+05,8.7105e+05,119.8,129.7,499.7,127.2,247,123
1648,8.7117e+05,8.714e+05,8.7143e+05,8.7156e+05,228.1,130.1,506.7,30.9,259,117.6
1649,8.7168e+05,8.7182e+05,8.7192e+05,8.7205e+05,143.2,125.3,507.5,104.9,248.1,134.1
1650,8.7218e+05,8.7233e+05,8.7242e+05,8.7254e+05,150.2,121.8,480.5,87.4,237.6,121.1
1651,8.7266e+05,8.7282e+05,8.7291e+05,8.7303e+05,157,119.4,490.4,90.9,247.9,123.1
1652,8.7315e+05,8.7333e+05,8.734e+05,8.7352e+05,175.2,118.1,495.5,75.5,250.7,126.7
1653,8.7365e+05,8.738e+05,8.7389e+05,8.7401e+05,149,117.7,475,93.3,242.3,115
1654,8.7412e+05,8.7428e+05,8.7435e+05,8.7447e+05,154.4,122.2,472.7,73,227.4,123.1
1655,8.746e+05,8.7471e+05,8.7483e+05,8.7496e+05,113,124.7,474.6,124.5,237.5,112.4
1656,8.7507e+05,8.7519e+05,8.753e+05,8.7539e+05,119.7,95.5,464.4,103.4,223.1,145.8
1657,8.7554e+05,8.7567e+05,8.7577e+05,8.7589e+05,134,126.6,475.5,96,230,118.9
1658,8.7601e+05,8.7612e+05,8.7626e+05,8.7639e+05,111.4,121.9,503.6,141.7,253.1,128.6
1659,8.7652e+05,8.767e+05,8.7676e+05,8.7689e+05,188.3,130.2,512,60.2,248.5,133.3
1660,8.7703e+05,8.7717e+05,8.7728e+05,8.774e+05,145.2,123.1,504.8,103.2,248.4,133.3
1661,8.7753e+05,8.7773e+05,8.778e+05,8.7791e+05,199.3,118.8,517.8,63.6,262.9,136.1
1662,8.7805e+05,8.7819e+05,8.7827e+05,8.7839e+05,144.8,119.3,485.5,77.8,222.6,143.6
1663,8.7854e+05,8.787e+05,8.7877e+05,8.789e+05,161.1,124,488.6,77.7,238.8,125.8
1664,8.7902e+05,8.7925e+05,8.7928e+05,8.794e+05,221.1,116.2,506.8,36.8,257.9,132.7
1665,8.7953e+05,8.7976e+05,8.7979e+05,8.7991e+05,225.2,121.5,518.2,34.5,259.7,137
1666,8.8005e+05,8.8019e+05,8.8031e+05,8.8043e+05,136.4,121.8,518.5,121.8,258.2,138.5
1667,8.8057e+05,8.8072e+05,8.8083e+05,8.8094e+05,151.2,117.7,523.1,107.2,258.4,147
1668,8.8109e+05,8.8122e+05,8.8134e+05,8.8145e+05,127.6,116.2,501.8,117.9,245.5,140.1
1669,8.8159e+05,8.8173e+05,8.8181e+05,8.8194e+05,133.5,122.5,474.9,87.9,221.4,131
1670,8.8207e+05,8.8221e+05,8.8232e+05,8.8244e+05,139,117,499.3,112,251,131.3
1671,8.8257e+05,8.8276e+05,8.8283e+05,8.8295e+05,196.6,118.1,519.2,65.4,262,139.1
1672,8.8309e+05,8.833e+05,8.8334e+05,8.8346e+05,216.4,117.7,517.8,40.6,257,143.1
1673,8.836e+05,8.8381e+05,8.8386e+05,8.8398e+05,209.7,119.2,514.4,51.2,260.9,134.3
1674,8.8412e+05,8.8423e+05,8.8436e+05,8.8448e+05,111.2,118,486.5,135.1,246.3,122.2
1675,8.846e+05,8.8472e+05,8.8484e+05,8.8499e+05,119,142.7,478.6,119.3,238.3,97.6
1676,8.8508e+05,8.8521e+05,8.8533e+05,8.8545e+05,128.8,125.6,488,115.5,244.3,118.1
1677,8.8557e+05,8.8578e+05,8.8582e+05,8.8594e+05,204.3,123.6,488.9,40.2,244.5,120.8
1678,8.8606e+05,8.8619e+05,8.863e+05,8.8642e+05,130.2,119.7,489.7,113.1,243.3,126.7
1679,8.8655e+05,8.8667e+05,8.8681e+05,8.8693e+05,124.2,118,513.1,135.9,260.1,135
1680,8.8706e+05,8.8725e+05,8.873e+05,8.8743e+05,186.6,128.9,487.7,53.6,240.2,118.6
1681,8.8755e+05,8.8771e+05,8.878e+05,8.8792e+05,156.1,114.6,491.3,93.8,249.9,126.8
1682,8.8804e+05,8.8819e+05,8.8829e+05,8.884e+05,149.9,116.3,473.4,93.4,243.3,113.8
1683,8.8852e+05,8.8867e+05,8.8875e+05,8.8887e+05,157.4,121.8,469.8,79.7,237.1,110.9
1684,8.8899e+05,8.8915e+05,8.8924e+05,8.8935e+05,163.2,113.5,483.9,87.3,250.5,119.9
1685,8.8947e+05,8.8963e+05,8.8973e+05,8.8984e+05,161.6,112.8,504,100.7,262.3,128.9
1686,8.8997e+05,8.9017e+05,8.9024e+05,8.9035e+05,197.2,118.3,502.8,66.1,263.3,121.2
1687,8.9048e+05,8.9065e+05,8.9074e+05,8.9085e+05,173.3,116.5,488.8,86.2,259.5,112.8
1688,8.9096e+05,8.9114e+05,8.912e+05,8.9134e+05,171.7,135.1,467.2,66.6,238.3,93.8
1689,8.9143e+05,8.9158e+05,8.9168e+05,8.9181e+05,144.8,123.3,487.3,106.3,251.1,112.9
1690,8.9192e+05,8.9206e+05,8.9216e+05,8.9227e+05,138.6,116,458,97.4,236,106
1691,8.9238e+05,8.9256e+05,8.9263e+05,8.9275e+05,183.4,118.5,464.8,67,250.4,95.9
1692,8.9284e+05,8.9301e+05,8.9309e+05,8.932e+05,167.3,110.2,469.6,79.3,246.6,112.8
1693,8.9331e+05,8.9345e+05,8.9354e+05,8.9365e+05,138.1,110.2,457.8,93.9,232,115.6
1694,8.9377e+05,8.9387e+05,8.9401e+05,8.9412e+05,100.8,112.9,466.3,138.5,239.3,114.1
1695,8.9424e+05,8.9436e+05,8.9448e+05,8.946e+05,120.8,116.9,475.1,122.7,243.5,114.7
1696,8.9471e+05,8.9484e+05,8.9496e+05,8.9508e+05,131.6,118.9,481.6,117.8,249.4,113.3
1697,8.9519e+05,8.9533e+05,8.9546e+05,8.9557e+05,136.8,113.3,500.7,126.9,263.7,123.7
1698,8.9569e+05,8.9584e+05,8.9593e+05,8.9604e+05,144.4,111.3,463.2,94.1,238.5,113.4
1699,8.9616e+05,8.963e+05,8.9639e+05,8.9651e+05,141.9,114.2,456.9,93.9,235.8,106.9
1700,8.9661e+05,8.9681e+05,8.9685e+05,8.9697e+05,196.8,113.2,459.1,44.5,241.3,104.6
1701,8.9707e+05,8.9724e+05,8.9731e+05,8.9743e+05,169.8,115.2,454.4,68.9,238.7,100.5
1702,8.9753e+05,8.977e+05,8.9777e+05,8.9788e+05,172.1,111.3,455.6,67.5,239.6,104.7
1703,8.9798e+05,8.981e+05,8.9821e+05,8.9832e+05,120.1,114.5,450.5,108,228.1,107.9
1704,8.9843e+05,8.9853e+05,8.9865e+05,8.9877e+05,97.7,113.9,446.9,124,221.7,111.3
1705,8.9888e+05,8.9904e+05,8.9912e+05,8.9923e+05,158.5,110.1,447.6,77,235.5,102
1706,8.9933e+05,8.9952e+05,8.9956e+05,8.9967e+05,190.1,113.4,456.9,43.6,233.7,109.8
1707,8.9978e+05,8.9991e+05,9.0002e+05,9.0013e+05,123.5,108,462.6,111.5,235,119.6
1708,9.0025e+05,9.0038e+05,9.0046e+05,9.0058e+05,135.4,114.2,447.5,82.4,217.8,115.5
1709,9.0069e+05,9.0085e+05,9.0091e+05,9.0102e+05,155.2,112.9,444.5,62,217.2,114.4
1710,9.0114e+05,9.013e+05,9.0137e+05,9.0148e+05,161.6,110.8,449.7,67.2,228.8,110.1
1711,9.0159e+05,9.0171e+05,9.0181e+05,9.0193e+05,123.3,120,433.6,93.6,216.9,96.7
1712,9.0202e+05,9.0211e+05,9.0226e+05,9.0237e+05,91.8,114.3,458.4,145.8,237.6,106.5
1713,9.0248e+05,9.0258e+05,9.0271e+05,9.0282e+05,103.6,117,436.4,122.2,225.8,93.6
1714,9.0292e+05,9.0303e+05,9.0313e+05,9.0322e+05,117,90.6,424.5,96.7,213.7,120.2
1715,9.0334e+05,9.0347e+05,9.0358e+05,9.0369e+05,131.1,110.5,454,103.2,234.3,109.2
1716,9.038e+05,9.0396e+05,9.0403e+05,9.0414e+05,163.5,113.4,463.5,69.8,233.3,116.8
1717,9.0426e+05,9.044e+05,9.045e+05,9.0461e+05,140.2,116.6,471,97.7,237.9,116.5
1718,9.0473e+05,9.0483e+05,9.0497e+05,9.0508e+05,97.9,112.1,475,144.3,242.2,120.7
1719,9.052e+05,9.0532e+05,9.0543e+05,9.0555e+05,110.8,116.6,447.2,114.9,225.7,104.9
1720,9.0565e+05,9.0583e+05,9.0589e+05,9.0601e+05,182.6,119.6,473.9,58,240.6,113.7
1721,9.0613e+05,9.0623e+05,9.0634e+05,9.0645e+05,106.4,110.9,445.3,109.7,216.1,118.3
1722,9.0657e+05,9.067e+05,9.0679e+05,9.069e+05,124.5,111.2,436,91.5,216,108.8
1723,9.0701e+05,9.0714e+05,9.0723e+05,9.0734e+05,137.4,109,462.7,88.7,226.1,127.6
1724,9.0747e+05,9.0757e+05,9.0767e+05,9.0779e+05,102.7,113.2,443.4,102.1,204.8,125.4
1725,9.0791e+05,9.0802e+05,9.0812e+05,9.0824e+05,109.6,116.7,432.4,100.3,209.9,105.8
1726,9.0835e+05,9.0849e+05,9.0858e+05,9.0869e+05,146.6,112.3,447.3,84.4,231,104
1727,9.0879e+05,9.0891e+05,9.0903e+05,9.0915e+05,117,117.3,457.8,119.4,236.4,104.1
1728,9.0925e+05,9.0935e+05,9.0948e+05,9.0959e+05,100.3,110.1,458.8,133.1,233.4,115.3
1729,9.0971e+05,9.0986e+05,9.0994e+05,9.1006e+05,146.2,113.1,454.4,86.3,232.5,108.8
1730,9.1016e+05,9.1029e+05,9.1038e+05,9.105e+05,129.7,111.5,445.3,89.8,219.5,114.3
1731,9.1061e+05,9.107e+05,9.1082e+05,9.1094e+05,91.2,114.2,436.2,122.5,213.7,108.3
1732,9.1105e+05,9.112e+05,9.1126e+05,9.1138e+05,154.5,111.4,432.6,63.6,218.1,103.1
1733,9.1148e+05,9.1165e+05,9.117e+05,9.1182e+05,175.8,111.3,441.9,50.5,226.3,104.3
1734,9.1192e+05,9.1205e+05,9.1215e+05,9.1226e+05,126.2,110.9,450.2,100.9,227.1,112.2
1735,9.1237e+05,9.1252e+05,9.1258e+05,9.1271e+05,145.5,124.5,442,68.9,214.4,103.1
1736,9.1281e+05,9.1289e+05,9.1303e+05,9.1315e+05,81.1,119.2,430.9,133.4,214.5,97.2
1737,9.1324e+05,9.1341e+05,9.1347e+05,9.1359e+05,165,113.8,448.6,66.5,231.5,103.3
1738,9.1369e+05,9.1388e+05,9.1392e+05,9.1403e+05,187.5,110.9,438.2,40.4,227.9,99.4
1739,9.1413e+05,9.1429e+05,9.1436e+05,9.1447e+05,158.5,113.8,445.4,69.3,227.8,103.8
1740,9.1458e+05,9.1474e+05,9.1479e+05,9.1491e+05,166.5,122.6,447.4,50.1,216.6,108.2
1741,9.1502e+05,9.1508e+05,9.1523e+05,9.1532e+05,56.1,88.8,411.2,155.9,212,110.4
1742,9.1543e+05,9.1559e+05,9.1565e+05,9.1574e+05,152.2,86.5,439.7,64,216.2,137
1743,9.1587e+05,9.1598e+05,9.1608e+05,9.1617e+05,107.1,88.5,445.4,98.1,205.2,151.7
1744,9.1632e+05,9.164e+05,9.1651e+05,9.1663e+05,77.6,121.4,444,112.8,190.4,132.2
1745,9.1676e+05,9.168e+05,9.1694e+05,9.1703e+05,32.7,89.9,403.9,147.1,179.8,134.2
1746,9.1717e+05,9.1726e+05,9.1738e+05,9.1749e+05,97.8,116.3,448,112.8,210.6,121.1
1747,9.1761e+05,9.1772e+05,9.1782e+05,9.1795e+05,100.3,123.7,449.7,107,207.3,118.7
1748,9.1806e+05,9.1816e+05,9.1826e+05,9.1836e+05,93,95.2,436.8,107.1,200.1,141.5
1749,9.185e+05,9.1859e+05,9.187e+05,9.1879e+05,88.9,90.7,434.4,109,197.9,145.8
1750,9.1894e+05,9.1906e+05,9.1915e+05,9.1925e+05,128.6,92.9,450.2,88.2,216.8,140.5
1751,9.1939e+05,9.1951e+05,9.1961e+05,9.197e+05,127.4,90,455.5,93.2,220.6,144.9
1752,9.1984e+05,9.1991e+05,9.2005e+05,9.2014e+05,64.3,92.1,444.4,145.4,209.7,142.6
1753,9.2029e+05,9.2041e+05,9.2049e+05,9.206e+05,122.7,115.4,436.8,78.9,201.6,119.8
1754,9.2072e+05,9.2085e+05,9.2095e+05,9.2108e+05,125,127.5,471.2,106,231,112.7
1755,9.2119e+05,9.2132e+05,9.2143e+05,9.2155e+05,128.5,120.5,488.2,105.8,234.3,133.4
1756,9.2168e+05,9.2177e+05,9.2186e+05,9.2199e+05,85.2,131.1,453.5,96,181.2,141.2
1757,9.2214e+05,9.2222e+05,9.223e+05,9.2239e+05,81.4,99.5,413,78.1,159.5,154
1758,9.2255e+05,9.2267e+05,9.2274e+05,9.2283e+05,116.9,95.9,425.7,70.7,187.6,142.2
1759,9.2297e+05,9.2305e+05,9.2319e+05,9.2328e+05,76.9,92.1,470.3,137.4,214.3,163.9
1760,9.2344e+05,9.2353e+05,9.2362e+05,9.2372e+05,84.2,101.6,426.7,92.1,176.3,148.8
1761,9.2387e+05,9.2396e+05,9.2407e+05,9.2416e+05,87.5,92.1,440.5,106.2,193.7,154.7
1762,9.2431e+05,9.244e+05,9.2452e+05,9.2465e+05,86.6,134.3,451.6,120.2,206.8,110.5
1763,9.2476e+05,9.2488e+05,9.2496e+05,9.2506e+05,115.1,97.6,442.3,84.1,199.2,145.5
1764,9.2521e+05,9.2529e+05,9.2539e+05,9.2549e+05,88,97.3,437.2,98.5,186.5,153.4
1765,9.2564e+05,9.2573e+05,9.2586e+05,9.2599e+05,90,135.6,485.6,123.7,213.7,136.3
1766,9.2613e+05,9.2623e+05,9.2637e+05,9.2649e+05,97.9,121.4,510,140.8,238.7,149.9
1767,9.2664e+05,9.268e+05,9.2687e+05,9.2699e+05,164.6,117,509.8,67.9,232.5,160.3
1768,9.2715e+05,9.273e+05,9.2731e+05,9.2741e+05,154.6,100.1,428.9,10.1,164.7,164.1
1769,9.2758e+05,9.2767e+05,9.2776e+05,9.2786e+05,93.9,96.2,456.8,89,182.9,177.7
1770,9.2803e+05,9.2808e+05,9.2822e+05,9.2834e+05,41.6,119.1,486.9,149.1,190.7,177.1
1771,9.2852e+05,9.286e+05,9.2867e+05,9.2877e+05,76.7,100.3,430.9,72.2,148.9,181.7
1772,9.2895e+05,9.2901e+05,9.2908e+05,9.2918e+05,53.3,96,414.9,79.7,133,185.9
