# Supplementary material for: Robust dynamical invariants in sequential neural activity
Source: Sci Rep. 2019 Jun 21;9:9048. doi: 10.1038/s41598-019-44953-2 (PMC6588702; doi:10.1038/s41598-019-44953-2)
Supplement: Supplementary file 4 — Dataset [file 41598_2019_44953_MOESM4_ESM.zip › data/PTX/PTX_exp_17.txt]

%If you use these data please cite:
%%  I. Elices, R. Levi, D. Arroyo, F. B. Rodriguez, and P. Varona. Robust dynamical invariants in sequential neural activity
% (1:n-1)' firstLP' lastLP' firstPD' lastPD' burstLPd' burstPDd' Period' latenc' LPPDfst2fst' PDLP'
1,338.2,443.4,473.5,519.9,105.2,46.4,225.9,30.1,135.3,44.2
2,564.1,674.5,703.9,748.5,110.4,44.6,231.3,29.4,139.8,46.9
3,795.4,913.8,932.9,978.5,118.4,45.6,231.6,19.1,137.5,48.5
4,1027,1143.1,1161.5,1237,116.1,75.5,231.3,18.4,134.5,21.3
5,1258.3,1353.3,1384.7,1464.9,95,80.2,225.7,31.4,126.4,19.1
6,1484,1600.1,1611.1,1680.2,116.1,69.1,225.9,11,127.1,29.7
7,1709.9,1811.4,1825.5,1890.3,101.5,64.8,215.2,14.1,115.6,34.8
8,1925.1,2053.6,2034.9,2109.4,128.5,74.5,218.5,-18.7,109.8,34.2
9,2143.6,2210.7,2245,2297.7,67.1,52.7,194.5,34.3,101.4,40.4
10,2338.1,2432.2,2448.7,2501.1,94.1,52.4,204.5,16.5,110.6,41.5
11,2542.6,2609,2639.3,2698.1,66.4,58.8,166.5,30.3,96.7,11
12,2709.1,2794.6,2827.8,2882.5,85.5,54.7,215.2,33.2,118.7,41.8
13,2924.3,3002.3,3022.6,3078.6,78,56,189.9,20.3,98.3,35.6
14,3114.2,3190.2,3218.7,3277,76,58.3,199.8,28.5,104.5,37
15,3314,3405.4,3420.3,3473.3,91.4,53,201.4,14.9,106.3,42.1
16,3515.4,3613,3623.7,3671.8,97.6,48.1,207.6,10.7,108.3,51.2
17,3723,3813.9,3832,3881.7,90.9,49.7,205.9,18.1,109,47.2
18,3928.9,4054.6,4041.1,4088.9,125.7,47.8,212.5,-13.5,112.2,52.5
19,4141.4,4228.3,4251.3,4299.5,86.9,48.2,204,23,109.9,45.9
20,4345.4,4453,4449.9,4501.3,107.6,51.4,203.6,-3.1,104.5,47.7
21,4549,4636.5,4657.8,4707,87.5,49.2,205.3,21.3,108.8,47.3
22,4754.3,4837.8,4866.4,4912.3,83.5,45.9,206.6,28.6,112.1,48.6
23,4960.9,5042.5,5077.3,5124.7,81.6,47.4,207.9,34.8,116.4,44.1
24,5168.8,5278.3,5295.4,5341.7,109.5,46.3,221.9,17.1,126.6,49
25,5390.7,5493,5513.4,5557.5,102.3,44.1,215.9,20.4,122.7,49.1
26,5606.6,5688.9,5727.8,5776.4,82.3,48.6,217.6,38.9,121.2,47.8
27,5824.2,5931.2,5950.2,5997,107,46.8,225.8,19,126,53
28,6050,6144.9,6174.7,6221,94.9,46.3,220.3,29.8,124.7,49.3
29,6270.3,6366.3,6396.9,6442.5,96,45.6,222.5,30.6,126.6,50.3
30,6492.8,6589.9,6624.1,6669.9,97.1,45.8,229.7,34.2,131.3,52.6
31,6722.5,6819.1,6852.1,6898.3,96.6,46.2,228.5,33,129.6,52.7
32,6951,7051.7,7076.5,7123.5,100.7,47,225.7,24.8,125.5,53.2
33,7176.7,7268.4,7307.1,7384.3,91.7,77.2,229.4,38.7,130.4,21.8
34,7406.1,7527.1,7543.1,7616.5,121,73.4,234.9,16,137,24.5
35,7641,7729.2,7768.5,7817.1,88.2,48.6,227.6,39.3,127.5,51.5
36,7868.6,7961.7,7998.5,8045.8,93.1,47.3,225.2,36.8,129.9,48
37,8093.8,8187.7,8226.1,8271.3,93.9,45.2,226.5,38.4,132.3,49
38,8320.3,8416.3,8445.3,8490.3,96,45,219,29,125,49
39,8539.3,8633.7,8669.1,8714.1,94.4,45,223.5,35.4,129.8,48.7
40,8762.8,8856.9,8893,8970.2,94.1,77.2,228.6,36.1,130.2,21.2
41,8991.4,9105.8,9127.1,9173.8,114.4,46.7,232,21.3,135.7,49.6
42,9223.4,9317.8,9353.8,9397,94.4,43.2,224.5,36,130.4,50.9
43,9447.9,9580.9,9578.7,9626.5,133,47.8,227.9,-2.2,130.8,49.3
44,9675.8,9802.5,9811.3,9857.5,126.7,46.2,229.4,8.8,135.5,47.7
45,9905.2,10025,10041,10084,119.7,43,230.3,16,135.7,51.6
46,10136,10228,10267,10317,92,49.2,228.1,39.9,131.9,47
47,10364,10468,10492,10537,104.7,44.9,222.1,23.4,128.1,49.1
48,10586,10712,10714,10796,126,81.4,228.7,2.5,128.5,18.8
49,10814,10911,10951,10999,96.2,48.1,231,40,136.2,46.7
50,11045,11172,11178,11224,126.8,45.7,229.2,5.9,132.7,50.8
51,11275,11366,11412,11484,91.7,72.1,237.6,45.2,136.9,28.6
52,11512,11626,11651,11699,113.5,47.9,238.8,25.4,138.9,52
53,11751,11847,11882,11929,95.5,46.8,229,35.8,131.3,50.9
54,11980,12109,12115,12162,129.4,47.3,231.8,5.5,134.9,49.6
55,12212,12344,12346,12425,132.1,78.3,232.2,2.3,134.4,19.5
56,12444,12561,12586,12632,116.9,46.8,235.1,24.6,141.5,46.8
57,12679,12802,12817,12863,123,46.2,233.8,15.1,138.1,49.5
58,12913,13034,13051,13095,121.2,44.8,233.2,16.5,137.7,50.7
59,13146,13270,13286,13361,123.7,75.8,239.4,15.8,139.5,24.1
60,13386,13479,13520,13568,93.2,47.8,228,41.7,134.9,45.3
61,13614,13723,13757,13804,109.6,47.3,237.9,33.8,143.4,47.2
62,13851,13965,13990,14059,113.1,68.4,239,25.6,138.7,31.9
63,14090,14210,14229,14275,119.9,46.4,231.7,18.3,138.2,47.1
64,14322,14416,14457,14505,93.9,48.6,229.6,40.5,134.4,46.6
65,14552,14662,14695,14770,110.2,75.5,242.1,32.9,143.1,23.5
66,14794,14902,14932,14980,107.7,47.6,234.4,30.4,138.1,48.7
67,15028,15159,15164,15210,131.2,45.6,233.6,4.8,136,52
68,15262,15369,15401,15448,107.6,46.6,238,31.6,139.2,52.2
69,15500,15624,15640,15709,124,68.6,238.7,16.4,140.4,29.7
70,15739,15855,15876,15949,116.5,73.1,234.1,21,137.5,23.5
71,15973,16082,16111,16183,109.3,71.9,237.6,29.5,138.8,26.9
72,16210,16342,16344,16393,131.3,48.8,232.3,2.8,134.1,49.4
73,16443,16557,16580,16651,114.8,70.8,236.1,22.6,137.4,27.9
74,16679,16797,16815,16894,118.3,79.6,235.8,17.8,136.1,20.1
75,16914,17021,17054,17102,106.3,48,236.1,33.1,139.4,48.7
76,17151,17273,17291,17339,122.3,48.7,233.9,17.8,140.1,45.1
77,17384,17531,17525,17603,146.9,78,242,-5.9,141,23
78,17626,17738,17765,17813,111.5,47.6,233.3,27.1,138.6,47.1
79,17860,17988,17997,18042,128,45,232.7,9.4,137.4,50.3
80,18092,18216,18229,18307,123.6,78.3,234.3,13.1,136.7,19.3
81,18327,18446,18466,18513,119.6,46.1,235.7,20.1,139.7,49.9
82,18562,18678,18698,18774,115.9,75.3,234.3,19.9,135.8,23.2
83,18797,18907,18934,18980,109.8,46.3,233.1,27.4,137.2,49.6
84,19030,19160,19167,19213,130.5,46,232.6,6.7,137.2,49.4
85,19262,19375,19398,19473,112.4,75,232.9,23,135.4,22.5
86,19495,19606,19634,19682,111.1,47.6,235.9,27.7,138.8,49.5
87,19731,19853,19868,19945,122,76.4,233.8,15.1,137.1,20.3
88,19965,20075,20106,20154,110.3,48.3,235.8,30.8,141.1,46.4
89,20201,20326,20339,20387,124.9,47.7,233.7,13.6,138.5,47.5
90,20435,20555,20573,20657,120.5,83.7,235.3,17.9,138.4,13.2
91,20670,20783,20812,20860,112.8,47.4,240,29.7,142.5,50.1
92,20910,21006,21044,21094,95.7,49.7,228.4,38.6,134.3,44.4
93,21138,21257,21279,21326,118.3,47.4,235,22.4,140.7,46.9
94,21373,21487,21510,21557,114,46.9,229.5,22.5,136.5,46.1
95,21603,21724,21743,21816,121.4,72.5,238.9,18.9,140.3,26.1
96,21842,21956,21977,22023,114.1,46.4,228.8,21.3,135.4,47
97,22070,22189,22210,22293,118.8,83.8,235.5,20.4,139.2,12.5
98,22306,22415,22444,22493,109,49.4,232,29.1,138.1,44.5
99,22538,22630,22670,22719,91.8,49,225.1,40.6,132.4,43.7
100,22763,22873,22901,22944,109.5,43.6,229.7,28,137.5,48.6
101,22993,23107,23134,23180,114,46.2,234.8,27.2,141.2,47.4
102,23228,23351,23370,23417,123.6,46.8,238.8,19,142.6,49.4
103,23466,23585,23609,23682,118.3,73.7,241.6,23.9,142.2,25.7
104,23708,23842,23853,23933,134.3,80.3,241.5,10.5,144.8,16.4
105,23949,24068,24089,24135,119,46.8,236.1,20.2,139.2,50.1
106,24186,24304,24323,24397,118.3,74.3,235.6,19.2,137.5,23.8
107,24421,24535,24560,24608,114.1,48.1,242,24.7,138.8,55.1
108,24663,24773,24795,24861,109.9,66.1,233.8,22,131.9,35.8
109,24897,25010,25026,25096,113.2,69.8,228.4,15.9,129.1,29.5
110,25125,25265,25254,25301,139.4,47.8,229.7,-11.2,128.2,53.7
111,25355,25454,25478,25548,99.1,69.7,221.2,24.1,123.2,28.3
112,25576,25678,25698,25764,101.6,66.6,220.5,19.9,121.5,32.4
113,25797,25884,25907,25996,87.3,88.6,202,22.9,110.2,3.2
114,25999,26103,26118,26174,104.4,55.4,217.4,15.2,119.6,42.4
115,26216,26327,26313,26372,111.3,58.6,195.8,-14.5,96.8,40.4
116,26412,26501,26515,26568,88.6,52.8,207,14.9,103.5,50.7
117,26619,26724,26710,26772,105.2,62,183.5,-14.6,90.6,30.9
118,26802,26889,26904,26967,86.9,62.9,147.5,14.8,101.7,-17.1
119,26950,27091,27101,27158,141.2,56.8,250.7,9.6,150.8,43.1
120,27201,27288,27294,27354,87.7,59.8,188.9,5.4,93.1,36
121,27777,27861,27876,27938,83.9,62.4,187.1,14.7,98.6,26.1
122,27964,28072,28072,28128,107.1,55.9,208.6,0.8,107.9,44.8
123,28173,28254,28270,28323,80.9,52.6,193,16.5,97.4,43
124,28366,28438,28467,28523,72.1,55.3,187.8,29.1,101.2,31.3
125,28554,28658,28672,28720,104.1,48.3,219.2,14,118.1,52.8
126,28773,28848,28875,28925,74.5,50,205.3,27.2,101.7,53.6
127,28978,29036,29073,29129,57.4,55.8,194.4,37.6,95,43.6
128,29173,29264,29283,29330,91.5,47.4,206.4,18.3,109.8,49.2
129,29379,29484,29485,29538,105,53,209.4,1.1,106.1,50.3
130,29589,29677,29687,29738,88.8,51,195.6,9.5,98.3,46.3
131,29784,29900,29886,29935,116,49.3,204.5,-14,102,53.2
132,29989,30060,30088,30138,70.9,50,197.7,28.3,99.2,48.5
133,30186,30293,30289,30341,106.4,52.2,208.9,-3.6,102.8,53.9
134,30395,30475,30491,30543,79.6,52.3,194,16.3,95.9,45.8
135,30589,30675,30690,30745,85.9,55,206.4,14.8,100.7,50.7
136,30796,30856,30883,30942,60.6,58.8,184.5,26.9,87.5,38.2
137,30980,31065,31078,31140,85.3,62.4,199.7,12.5,97.8,39.5
138,31180,31244,31273,31335,64.3,62.9,194.8,28.4,92.7,39.2
139,31375,31445,31460,31522,70.6,62,196.6,14.3,84.9,49.7
140,31571,31608,31641,31716,36.4,75.7,183.4,32.9,69.3,38.4
141,31755,31793,31829,31911,37.9,82.2,193.2,36.2,74.1,36.9
142,31948,31986,32023,32099,38.2,76.1,199.7,36.9,75.1,48.5
143,32148,32188,32214,32295,40.4,81.2,184.9,25.6,66,37.7
144,32332,32374,32406,32503,41.1,96.5,209,32.9,74,38.5
145,32541,32586,32613,32657,44.5,44.4,182.4,27,71.5,66.5
146,32724,32773,32807,32855,49.5,48.8,194.9,33.3,82.8,63.3
147,32919,32957,32995,33045,37.8,50.2,178.3,38.1,75.9,52.2
148,33097,33180,33179,33227,83.1,47.6,192.9,-0.7,82.4,62.9
149,33290,33363,33390,33459,73.1,69,201.8,26.9,100,32.8
150,33492,33564,33582,33645,72,63.3,185.8,18.4,90.4,32.1
151,33678,33751,33773,33837,73.5,63.1,196.6,22.4,95.9,37.6
152,33874,33932,33966,34025,58.3,58.6,193.7,33.9,92.2,42.9
153,34068,34128,34162,34225,60.3,62.9,204.9,34,94.3,47.7
154,34273,34336,34359,34423,63.2,63.7,189.3,23,86.2,39.4
155,34462,34558,34559,34621,95.9,61.9,206.5,0.7,96.6,48
156,34669,34760,34767,34833,91.7,66,203,7.2,98.9,38.1
157,34872,34963,34982,35043,91.9,60.9,217.7,18.3,110.2,46.6
158,35089,35183,35194,35248,93.3,54.6,213.3,11,104.3,54.4
159,35303,35397,35400,35456,94.5,56.2,204.8,2.7,97.2,51.4
160,35507,35594,35609,35661,86.2,51.8,198.5,15.3,101.5,45.2
161,35706,35788,35813,35862,82.4,48.9,208.6,24.9,107.3,52.4
162,35914,36019,36022,36072,104.8,50,207.8,2.5,107.3,50.5
163,36122,36204,36232,36284,81.4,51.6,210.2,28.5,109.9,48.7
164,36332,36442,36441,36491,109.5,49.9,210.8,-0.7,108.8,52.1
165,36543,36663,36650,36701,119.7,51.5,203.9,-13,106.7,45.7
166,36747,36827,36853,36905,80,51.5,200.2,26,106,42.7
167,36947,37051,37062,37110,104,47.8,206.1,10.7,114.7,43.6
168,37153,37253,37268,37316,99.6,48.5,210.6,14.8,114.4,47.7
169,37364,37469,37474,37529,104.6,54.9,205,5.1,109.7,40.4
170,37569,37694,37678,37729,125,50.6,202.8,-16.1,108.9,43.3
171,37772,37875,37886,37934,103.6,47.7,207.4,10.9,114.5,45.2
172,37979,38073,38094,38141,93.5,47.4,211.8,20.8,114.3,50.1
173,38191,38295,38307,38356,103.9,49,215.2,11.8,115.7,50.5
174,38406,38505,38522,38571,98.9,48.9,221.7,16.6,115.5,57.3
175,38628,38709,38728,38780,81.5,51.5,197.2,19,100.5,45.2
176,38825,38935,38932,38983,109.6,50.8,204.7,-2.6,107,46.9
177,39030,39141,39135,39188,111.4,53.3,204.5,-6.6,104.8,46.4
178,39234,39353,39334,39390,118.4,56,198.7,-18.4,100,42.7
179,39433,39524,39539,39593,91.2,53.3,200.8,15,106.2,41.3
180,39634,39722,39733,39790,88.4,56.4,196.3,11.2,99.6,40.3
181,39830,39933,39925,39987,102.8,62,198.9,-8,94.8,42.1
182,40029,40101,40123,40185,72,61.9,196,21.6,93.6,40.5
183,40225,40302,40303,40373,77.1,69.6,196.7,1,78.1,49
184,40422,40470,40490,40565,48.4,75.5,184.6,19.4,67.8,41.3
185,40606,40648,40679,40755,42,76.1,194.3,31,73,45.2
186,40801,40842,40869,40914,41.5,44.8,172.5,27,68.5,59.2
187,40973,41020,41054,41108,46.6,54.1,191.7,34.5,81.1,56.5
188,41862,41909,41926,41985,46.5,59.7,164.1,17,63.5,40.9
189,42026,42067,42103,42157,40.6,54.7,168.3,35.7,76.3,37.3
190,42195,42277,42277,42324,81.9,47,191.3,0.5,82.4,61.9
191,42386,42437,42459,42503,51.2,44.3,166.5,21.7,72.9,49.3
192,42552,42634,42634,42677,81.9,43.2,194.3,-0.6,81.3,69.8
193,42747,42833,42831,42900,86,69.3,200.8,-2.1,83.9,47.6
194,42948,43020,43031,43066,72.3,34.8,186.6,11.1,83.4,68.4
195,43134,43215,43227,43262,80.4,35.1,200.7,12.6,93,72.6
196,43335,43410,43426,43462,74.9,36.1,192,15.8,90.7,65.2
197,43527,43599,43618,43653,71.7,34.8,188.3,19.7,91.4,62.1
198,43715,43840,43815,43880,124.8,65.3,209.3,-25,99.8,44.2
199,43924,44031,44027,44089,106.7,62.5,220.1,-4.3,102.4,55.2
200,44145,44216,44237,44296,71.7,59.3,203.7,20.3,92,52.4
201,44348,44411,44447,44512,62.5,65.5,205.3,35.9,98.4,41.4
202,44554,44648,44665,44723,94.6,58.1,221.1,17.2,111.8,51.2
203,44775,44861,44881,44936,86.1,54.4,215.4,20.5,106.6,54.4
204,44990,45058,45097,45154,67.7,57.6,211.7,38.8,106.5,47.6
205,45202,45287,45311,45363,85.3,52.7,210.4,23.5,108.8,48.9
206,45412,45544,45523,45578,132.1,55.4,217.3,-21.7,110.4,51.5
207,45629,45714,45732,45788,85,55.6,200.4,17.8,102.8,42
208,45830,45921,45940,45991,91.2,51.6,199.3,18.5,109.7,38
209,46029,46144,46144,46197,114.8,53.2,219.1,0,114.8,51.1
210,46248,46355,46356,46409,106.8,52.9,205.8,0.8,107.6,45.3
211,46454,46564,46568,46619,109.8,51.2,212,4.4,114.2,46.6
212,46666,46788,46780,46838,122.4,58.1,215.2,-8.9,113.5,43.6
213,46881,46963,46991,47042,81.4,51.2,203,28.3,109.7,42.1
214,47084,47186,47205,47258,101.6,52.5,217.2,19.6,121.2,43.5
215,47301,47401,47425,47479,99.6,54,222.1,23.9,123.5,44.6
216,47524,47625,47644,47697,101.5,53.1,218.2,18.8,120.3,44.8
217,47742,47825,47860,47918,83.7,57.5,207.4,34.8,118.5,31.4
218,47949,48071,48086,48135,121.9,49.2,237.1,14.7,136.6,51.3
219,48186,48289,48308,48358,102.3,50.2,222.4,19.2,121.5,50.7
220,48409,48507,48531,48583,98.3,52.1,225.2,23.6,121.9,51.2
221,48634,48739,48756,48809,104.8,53.4,219.3,17.2,122,43.9
222,48853,48951,48979,49033,97.9,53.9,225.4,27.9,125.8,45.7
223,49079,49207,49208,49259,128.2,51.1,227.2,1.1,129.3,46.8
224,49306,49435,49439,49492,128.8,52.8,235.3,4.7,133.5,49
225,49541,49676,49668,49723,135.4,55,227.6,-8.1,127.3,45.3
226,49769,49890,49902,49953,121.2,50.3,232,12.4,133.6,48.1
227,50001,50101,50130,50183,100.5,53.4,224.1,28.8,129.3,41.4
228,50225,50340,50361,50411,115,50,233.7,21.4,136.4,47.3
229,50458,50582,50596,50645,123.8,48.8,234.2,13.7,137.5,47.9
230,50693,50807,50828,50878,114,49.4,234.3,21.7,135.7,49.2
231,50927,51040,51065,51112,113.2,47.6,236.2,24.6,137.8,50.8
232,51163,51280,51304,51354,116.7,49.9,235.8,23.8,140.5,45.4
233,51399,51557,51539,51592,158.5,52.7,241.8,-18.2,140.3,48.8
234,51641,51757,51778,51833,116.5,54.6,188.5,20.9,137.4,-3.5
235,51829,51975,52005,52056,146.2,50.7,269.5,29.8,176,42.8
236,52099,52214,52230,52280,114.8,50.1,221,16.1,130.9,40
237,52320,52442,52455,52501,122,46.1,229.2,13.6,135.6,47.5
238,52549,52666,52686,52737,116.8,51.3,223.1,19.8,136.6,35.2
239,52772,52921,52917,52969,149.1,51.4,238.1,-3.8,145.3,41.4
240,53010,53134,53148,53200,124.2,51.9,224.7,14,138.2,34.6
241,53235,53364,53372,53423,129.1,51.4,225.1,8.1,137.2,36.5
242,53915,54063,54050,54105,147.9,54.4,233.2,-12.3,135.6,43.2
243,54148,54261,54291,54341,112.8,50.5,241.8,29.9,142.7,48.6
244,54390,54519,54536,54586,129.7,50,246.6,16.3,146,50.6
245,54636,54748,54775,54828,111.4,52.8,237.5,27.7,139.1,45.6
246,54874,55008,55023,55073,134.5,49.8,246.6,14.7,149.2,47.6
247,55120,55250,55270,55319,129.3,49.7,244.2,20,149.3,45.2
248,55365,55514,55512,55563,149.7,50.6,242.9,-2.2,147.5,44.8
249,55608,55737,55761,55809,129.5,48.6,254.2,23.7,153.2,52.4
250,55862,55973,56005,56056,111.6,50.4,239.2,32,143.6,45.2
251,56101,56226,56255,56309,125.5,53.6,254.8,28.6,154.1,47.1
252,56356,56489,56508,56557,132.9,48.8,253,19.5,152.4,51.8
253,56609,56746,56757,56807,137.4,50,243.9,10.5,147.9,46
254,56853,56982,57002,57086,129.4,84.2,249.8,20.1,149.5,16.1
255,57102,57226,57249,57300,123.7,50.4,240.3,23.3,147,42.9
256,57343,57497,57486,57540,153.9,53.7,241.6,-10.7,143.2,44.7
257,57584,57711,57735,57813,126.3,77.8,245.3,24.3,150.6,16.9
258,57830,57953,57979,58031,123.7,52,245.3,25.3,149,44.3
259,58075,58183,58215,58267,108.4,51.9,230.8,31.4,139.8,39.1
260,58306,58437,58453,58526,131,72.8,242.5,16.3,147.3,22.4
261,58548,58692,58689,58740,143.3,51.7,232.1,-3,140.3,40.1
262,58780,58912,58928,58976,131.4,47.4,240.1,16.4,147.8,44.9
263,59020,59150,59168,59240,129.1,72.8,242.5,18,147.1,22.6
264,59263,59409,59406,59458,146,52.6,243.8,-3.1,142.9,48.3
265,59507,59625,59649,59698,117.9,48.5,236.2,24.5,142.4,45.3
266,59743,59868,59888,59939,124.8,50.9,238.9,20.2,145,43
267,59982,60145,60133,60181,162.9,48.5,248.4,-11.8,151.1,48.8
268,60230,60362,60382,60430,131.8,48.3,243.6,20,151.8,43.5
269,60474,60599,60618,60668,125.3,50.1,231.3,19.2,144.5,36.7
270,60705,60831,60856,60902,125.5,46,241.6,25.2,150.7,44.9
271,60947,61072,61092,61173,125.6,80.8,239.4,20,145.6,13
272,61186,61308,61339,61390,122.1,51,247.8,30.5,152.6,44.2
273,61434,61559,61582,61631,124.6,49,243.8,23.8,148.4,46.4
274,61678,61799,61829,61879,121.7,50.2,247.7,29.5,151.2,46.3
275,61925,62044,62076,62124,118.5,48,249.4,32,150.5,50.9
276,62175,62296,62324,62374,120.8,50.6,240.5,28.2,149,40.9
277,62415,62543,62567,62617,127.8,49.9,241.9,23.5,151.3,40.7
278,62657,62810,62808,62859,152.6,50.9,244.8,-1.7,150.9,43
279,62902,63020,63052,63130,118.2,78.3,248.7,31.8,150,20.4
280,63151,63275,63304,63353,124.3,48.8,242.6,28.7,153,40.8
281,63393,63519,63545,63597,125.9,51.7,247,26.2,152.1,43.2
282,63640,63811,63792,63844,171.1,51.8,244.5,-19.3,151.8,40.9
283,63885,64012,64039,64122,127.1,83.2,249.9,27.2,154.3,12.4
284,64135,64311,64286,64339,176.1,52.6,251.9,-24.9,151.2,48.1
285,64387,64499,64527,64576,112.8,49.1,231.1,27.7,140.5,41.5
286,64618,64764,64768,64818,146.7,50.9,242.3,3.1,149.8,41.6
287,64860,64994,65008,65058,134.4,49.5,238.3,14,148.4,40.4
288,65098,65247,65244,65296,148.9,51.3,238,-3,145.9,40.8
289,65336,65457,65486,65535,121.1,48.5,245,28.7,149.8,46.7
290,65581,65703,65729,65809,121.7,80.9,237,25.5,147.2,8.9
291,65818,65979,65973,66053,161.1,79.5,253.6,-6.4,154.7,19.4
292,66072,66193,66216,66266,121.5,49.8,237.7,22.8,144.3,43.6
293,66310,66433,66460,66509,123.1,48.8,244,27,150.1,45.1
294,66554,66677,66702,66752,123.5,50.5,243.3,24.4,147.9,44.9
295,66797,66959,66944,66994,162.5,49.9,241.2,-15.7,146.8,44.5
296,67038,67176,67187,67238,138.3,50.2,243.5,11,149.3,44
297,67282,67404,67429,67509,122.6,79.5,241,24.9,147.5,14
298,67523,67685,67673,67725,162.4,51.3,249.3,-11.6,150.8,47.2
299,67772,67890,67916,67966,118.3,50.1,238.7,26,144.3,44.3
300,68011,68150,68156,68208,139.6,51.3,243.3,6,145.6,46.4
301,68254,68413,68405,68480,159,75.2,251.5,-7.8,151.2,25.1
302,68505,68634,68653,68702,128.8,49.2,242.4,18.4,147.2,46
303,68748,68868,68895,68946,119.9,50.8,243.8,27,146.9,46.1
304,68992,69151,69145,69228,159.4,82.9,253.5,-6.4,153,17.6
305,69245,69403,69395,69448,157.6,53.2,249.1,-7.8,149.8,46.1
306,69494,69627,69633,69685,133.2,51.6,234.6,5.7,138.9,44.1
307,69729,69852,69872,69952,123,79.7,238.6,20.2,143.2,15.7
308,69967,70105,70111,70162,137.3,51.1,229.8,6.6,143.9,34.8
309,70197,70320,70347,70395,122.7,47.4,240.7,27.4,150.1,43.2
310,70438,70599,70593,70677,161,84.3,252,-6.1,154.9,12.8
311,70690,70824,70841,70891,133.8,50,241.6,17.3,151.1,40.5
312,70932,71078,71082,71157,146.7,74.6,248,3.7,150.4,23
313,71180,71296,71322,71372,116.2,50.2,234.4,26.4,142.6,41.6
314,71414,71531,71560,71607,116.7,47.7,238,28.9,145.6,44.7
315,71652,71793,71801,71848,141.1,46.6,247.2,8.2,149.3,51.3
316,71899,72029,72043,72127,129.9,83.9,237.4,13.6,143.5,10
317,72137,72295,72288,72340,158.2,52.4,248.9,-7,151.2,45.3
318,72385,72504,72525,72611,118.3,85.9,230.2,21.3,139.6,4.7
319,72616,72763,72770,72821,147.3,50.4,243.7,7.3,154.6,38.7
320,72859,73007,73002,73055,147.5,53.1,235.2,-4.8,142.7,39.4
321,73095,73244,73242,73292,149.3,49.6,239.7,-1.5,147.8,42.3
322,73334,73468,73486,73535,134,49.2,237.7,18,152,36.5
323,73572,73740,73719,73808,168.1,89.8,245.8,-21.4,146.7,9.3
324,73818,73945,73966,74055,127.1,89.4,238.6,21.1,148.2,1
325,74056,74174,74209,74259,117.4,50.4,244.6,35.3,152.7,41.5
326,74301,74427,74446,74496,125.9,49.6,243.2,19.1,145,48.6
327,74544,74679,74693,74772,134.5,79.3,241.9,14.3,148.8,13.8
328,74786,74909,74933,74984,122.7,50.8,238.1,24.7,147.4,39.9
329,75024,75159,75172,75219,135.2,46.4,234.6,13,148.2,40
330,75259,75385,75407,75486,125.8,78.5,240.3,22.8,148.6,13.2
331,75499,75639,75655,75732,139.9,76.7,248.7,16,155.9,16.1
332,75748,75876,75895,75947,128.4,51.7,237.3,18.7,147.1,38.5
333,75985,76120,76138,76212,134.8,74.2,248.8,17.7,152.5,22.1
334,76234,76362,76375,76424,128.5,49.6,230.8,12.5,141,40.2
335,76465,76589,76610,76660,124.2,50,214.8,21,145.2,19.6
336,76679,76810,76839,76886,130.1,47.4,251,29.4,159.5,44.1
337,76930,77058,77073,77121,127.7,48.6,232.9,14.6,142.3,42
338,77163,77314,77310,77392,150.4,82,239.5,-4.1,146.3,11.2
339,77403,77546,77552,77603,143.5,50.8,236.5,5.5,149,36.7
340,77639,77782,77791,77871,142.9,80.7,245.7,8.4,151.3,13.7
341,77885,78023,78039,78088,137.8,48.8,245.9,16.6,154.4,42.7
342,78131,78255,78275,78325,124.4,50,232.6,20,144.4,38.2
343,78364,78505,78515,78564,141,49,241.8,10.4,151.4,41.4
344,78605,78733,78751,78827,127.4,75.8,239.2,18.6,146,17.4
345,78845,78996,78990,79075,151.7,84.8,240.5,-6.1,145.6,10.1
346,79085,79204,79232,79282,119.3,50,233.6,27.9,147.2,36.4
347,79319,79473,79469,79551,154.3,82,246.5,-3.5,150.8,13.7
348,79565,79703,79716,79765,137.4,49,236.9,13.3,150.7,37.2
349,79802,79975,79951,80002,172.7,51.8,244.1,-24.2,148.5,43.8
350,80046,80170,80186,80234,123.6,47.9,220.4,16,139.6,32.9
351,80267,80392,80412,80460,125.2,48.4,233.8,20.1,145.3,40.1
352,80500,80645,80643,80718,144.2,75.1,237.9,-1.4,142.8,20
353,80738,80856,80883,80931,118,48.4,231.9,26.3,144.3,39.2
354,80970,81096,81116,81164,126.2,47.9,230.8,19.9,146.1,36.8
355,81201,81349,81345,81427,148,82.1,241.8,-4.3,143.7,16
356,81443,81567,81586,81663,124.2,77.4,233.5,18.7,142.9,13.2
357,81676,81797,81823,81873,120.8,50.5,234.8,25.6,146.4,37.9
358,81911,82059,82060,82134,147.5,73.9,246,1.9,149.4,22.7
359,82157,82314,82295,82372,156.9,77.2,231.9,-18.8,138.1,16.6
360,82389,82509,82530,82578,120.5,48.3,233.4,20.3,140.8,44.3
361,82622,82765,82760,82842,142.9,81.4,228.3,-5.1,137.8,9.1
362,82851,82972,82999,83048,121.1,48.9,240.2,27.2,148.3,43
363,83091,83205,83226,83272,114.2,46.1,225,21,135.2,43.7
364,83316,83448,83459,83506,132.4,47.1,232.1,10.6,143,42
365,83548,83696,83691,83770,147.6,79.1,236,-4.9,142.7,14.2
366,83784,83910,83926,83974,126.1,48.3,233.4,15.9,142,43.1
367,84017,84139,84159,84207,122.1,47.3,232.1,20,142.1,42.7
368,84249,84394,84397,84474,144.9,77.4,242.5,2.4,147.3,17.8
369,84492,84652,84632,84682,159.8,49.2,239.6,-19.4,140.4,50
370,84732,84846,84866,84911,114.1,45.2,223.4,19.9,134,44.2
371,84955,85115,85100,85175,159.6,74.7,240.9,-14.7,144.9,21.3
372,85196,85350,85337,85412,153.9,74.8,237.5,-12.8,141.1,21.6
373,85433,85596,85569,85623,162.9,53.6,228.5,-27.2,135.7,39.2
374,85662,85782,85803,85853,120.1,49.2,222.7,21.5,141.6,31.9
375,85885,86013,86029,86074,128.6,45,236.7,16.2,144.8,46.9
376,86121,86243,86260,86307,121.5,46.4,224.4,17.5,139,39
377,86346,86465,86493,86539,119.3,46,237.5,27.6,146.9,44.6
378,86583,86743,86723,86800,159.5,77.1,240.4,-20,139.5,23.8
379,86824,86941,86960,87008,117.6,48.1,226.3,18.6,136.2,42
380,87050,87167,87190,87278,117.6,87.4,232.8,22.9,140.5,4.9
381,87283,87439,87433,87511,156.4,78.3,244.3,-6.4,150,16
382,87527,87669,87669,87746,142.4,76.8,235,-0.2,142.2,16
383,87762,87912,87899,87950,149.7,50.4,225.9,-12.5,137.2,38.3
384,87988,88107,88130,88225,119.5,95.6,236.9,22.5,142,-0.7
385,88225,88374,88381,88429,149.1,48.5,249.6,7,156.1,45
386,88474,88594,88611,88657,119.6,46.3,228.3,17.2,136.8,45.2
387,88703,88846,88846,88927,143.5,80.9,234.9,-0.1,143.4,10.6
388,88938,89084,89086,89160,146.5,73.9,244.1,2.4,148.9,21.3
389,89182,89298,89321,89371,116.1,49.9,234.3,23,139.1,45.3
390,89416,89532,89553,89633,115.7,80.4,228,21,136.7,10.9
391,89644,89770,89789,89838,125.9,49.1,236.6,19.4,145.3,42.2
392,89881,90018,90025,90098,137.1,73.9,238.7,6.9,144,20.8
393,90119,90220,90253,90303,100.3,49.4,218.2,33.8,134.1,34.7
394,90337,90473,90478,90557,135.4,78.3,228.5,5.6,141,9.2
395,90566,90691,90708,90755,125.5,46.3,233,16.8,142.3,44.4
396,90799,90938,90937,91003,139,65.9,234.1,-1,138,30.2
397,91033,91150,91166,91212,116.7,46.1,221.6,16.1,132.8,42.7
398,91255,91372,91398,91475,117.5,76.9,230.5,26.1,143.6,10
399,91485,91628,91628,91705,142.7,76.5,238.3,0.4,143.1,18.7
400,91723,91837,91862,91909,114,47.1,228,24.4,138.4,42.5
401,91951,92099,92095,92167,147.5,72,240.4,-4.2,143.3,25.1
402,92192,92305,92326,92373,113.6,47,222.7,20.5,134.1,41.6
403,92415,92544,92559,92602,129,43.6,233.3,15.3,144.3,45.4
404,92648,92786,92787,92857,138,70.4,231.7,0.8,138.8,22.5
405,92880,92996,93015,93061,116.7,46.4,222,18.4,135.1,40.5
406,93102,93245,93234,93280,143.2,46,223.2,-11,132.2,45
407,93325,93446,93457,93503,121.6,46,214.9,10.7,132.3,36.6
408,93540,93660,93677,93721,120.7,43.7,224.2,16.7,137.4,43.1
409,93764,93883,93900,93971,119.6,71.7,228.9,16.2,135.8,21.4
410,93993,94115,94125,94190,121.8,65.2,222.5,10.2,132,25.3
411,94215,94332,94341,94405,116.9,64.1,217.1,8.5,125.4,27.6
412,94432,94538,94552,94597,105.9,45.8,199.8,13.4,119.3,34.7
