# Supplementary material for: Robust dynamical invariants in sequential neural activity
Source: Sci Rep. 2019 Jun 21;9:9048. doi: 10.1038/s41598-019-44953-2 (PMC6588702; doi:10.1038/s41598-019-44953-2)
Supplement: Supplementary file 4 — Dataset [file 41598_2019_44953_MOESM4_ESM.zip › data/PTX/PTX_exp_16.txt]

%If you use these data please cite:
%%  I. Elices, R. Levi, D. Arroyo, F. B. Rodriguez, and P. Varona. Robust dynamical invariants in sequential neural activity
% (1:n-1)' firstLP' lastLP' firstPD' lastPD' burstLPd' burstPDd' Period' latenc' LPPDfst2fst' PDLP'
1,504.2,631.2,663.1,743.9,127,80.8,331,31.9,158.9,91.3
2,835.2,932.9,992.7,1075.5,97.7,82.8,318.7,59.8,157.5,78.4
3,1153.9,1259.3,1317.9,1400.9,105.4,83,319.3,58.6,164,72.3
4,1473.2,1580.8,1646.4,1728.3,107.6,81.9,332,65.6,173.2,76.9
5,1805.2,1915,1976,2058.2,109.8,82.2,335.7,61,170.8,82.7
6,2140.9,2253.5,2308.8,2370.4,112.6,61.6,334.7,55.3,167.9,105.2
7,2475.6,2592.6,2646.7,2725.6,117,78.9,336.3,54.1,171.1,86.3
8,2811.9,2919,2981.7,3064.7,107.1,83,325.9,62.7,169.8,73.1
9,3137.8,3252.5,3316.7,3396.9,114.7,80.2,341.6,64.2,178.9,82.5
10,3479.4,3602.7,3660.7,3739.6,123.3,78.9,365.8,58,181.3,105.6
11,3845.2,3930.1,3997.5,4082.3,84.9,84.8,322.7,67.4,152.3,85.6
12,4167.9,4281.5,4339.7,4418.2,113.6,78.5,356.2,58.2,171.8,105.9
13,4524.1,4631.3,4684.3,4761.5,107.2,77.2,328.2,53,160.2,90.8
14,4852.3,4974.8,5025.1,5104.2,122.5,79.1,342.6,50.3,172.8,90.7
15,5194.9,5358.5,5370.3,5453.9,163.6,83.6,341.5,11.8,175.4,82.5
16,5536.4,5634.8,5711.6,5774.5,98.4,62.9,330.8,76.8,175.2,92.7
17,5867.2,5968.5,6049.9,6137.3,101.3,87.4,337.6,81.4,182.7,67.5
18,6204.8,6317.6,6393.6,6476,112.8,82.4,357.4,76,188.8,86.2
19,6562.2,6705.4,6744.2,6824.2,143.2,80,356.1,38.8,182,94.1
20,6918.3,7013.5,7088.8,7170.4,95.2,81.6,360.7,75.3,170.5,108.6
21,7279,7384.8,7434.9,7514.9,105.8,80,326.2,50.1,155.9,90.3
22,7605.2,7723.3,7776.5,7857.1,118.1,80.6,339.1,53.2,171.3,87.2
23,7944.3,8077.8,8124.7,8220.4,133.5,95.7,353.8,46.9,180.4,77.7
24,8298.1,8422.1,8473.2,8555.5,124,82.3,339.8,51.1,175.1,82.4
25,8637.9,8752.8,8816.2,8899.1,114.9,82.9,355.7,63.4,178.3,94.5
26,8993.6,9101.3,9156.1,9235.4,107.7,79.3,326.3,54.8,162.5,84.5
27,9319.9,9424.3,9492.8,9571,104.4,78.2,349.6,68.5,172.9,98.5
28,9669.5,9794.7,9838.7,9917.6,125.2,78.9,326.5,44,169.2,78.4
29,9996,10142,10181,10258,146,76.8,342.6,38.7,184.7,81.1
30,10339,10451,10505,10581,112.4,75.6,311.3,54.2,166.6,69.1
31,10650,10793,10829,10912,143.2,83.4,336.2,35.5,178.7,74.1
32,10986,11104,11167,11248,117.9,81.4,342.6,62.5,180.4,80.8
33,11329,11497,11505,11567,168.4,62,343.8,8,176.4,105.4
34,11673,11780,11844,11924,107.5,79.3,326.2,64.4,171.9,75
35,11999,12137,12179,12258,138,78.9,331.5,42.7,180.7,71.9
36,12330,12458,12505,12582,127.9,76.4,315.8,47.2,175.1,64.3
37,12646,12772,12827,12905,125.7,77.6,323.7,55.4,181.1,65
38,12970,13103,13152,13231,132.8,78.4,338.1,49.9,182.7,77
39,13308,13475,13476,13559,166.9,82.2,330,1.7,168.6,79.2
40,13638,13783,13811,13887,145.3,76.5,329.7,27.7,173,80.2
41,13968,14121,14142,14220,153.1,77.5,334.5,21.4,174.5,82.5
42,14302,14430,14472,14546,127.5,73.7,334.2,42.7,170.2,90.3
43,14636,14750,14804,14879,113.4,75.5,336.3,54.2,167.6,93.2
44,14973,15060,15127,15206,87.3,78.8,301.1,67.6,154.9,67.4
45,15274,15422,15460,15537,148.1,77,344.1,38,186.1,81
46,15618,15769,15793,15871,151.6,77.9,330.4,24,175.6,76.9
47,15948,16093,16124,16199,145.1,75,329.6,30.5,175.6,79
48,16278,16410,16451,16530,131.8,79.1,327.2,41.3,173.1,75
49,16605,16733,16780,16860,128.4,79.3,327.6,47,175.4,72.9
50,16933,17067,17118,17194,134.6,76.5,337.4,50.4,185,75.9
51,17270,17427,17456,17534,156.8,78.3,343.6,29.4,186.2,79.1
52,17614,17770,17787,17868,156.1,80.3,331.9,17.7,173.8,77.8
53,17945,18083,18117,18194,137.1,76.9,328.3,34.5,171.6,79.8
54,18274,18404,18446,18520,130.5,74.3,312.7,41.6,172.1,66.3
55,18586,18737,18773,18853,150.8,80,350.1,35.9,186.7,83.4
56,18937,19056,19103,19179,119,75.8,312.4,47.6,166.6,70
57,19249,19369,19428,19502,120.2,73.6,316.9,59.2,179.4,63.9
58,19566,19700,19744,19820,134.5,75.8,312.6,43.4,177.9,58.9
59,19878,20021,20064,20141,142.3,76.4,331.4,43.7,186,69
60,20210,20337,20390,20464,126.9,74.1,335.2,53.1,180,81.1
61,20545,20677,20720,20796,132.3,76.4,322.6,42.5,174.8,71.4
62,20868,20994,21048,21126,126.6,77.7,324.2,53.8,180.4,66.1
63,21192,21323,21377,21452,131.5,75,347.8,53.6,185.1,87.7
64,21540,21684,21709,21786,144.6,76.5,327.8,25.2,169.8,81.5
65,21867,22001,22039,22115,133.3,76.1,325.8,38.4,171.7,78
66,22193,22304,22357,22433,111.2,75.6,307.7,52.8,164,68.1
67,22501,22626,22678,22754,124.8,75.9,331,52.2,177,78.1
68,22832,22971,23008,23082,139,74.8,335.4,36.6,175.6,85
69,23167,23263,23327,23404,95.4,76.6,316.3,64.4,159.8,79.9
70,23484,23646,23654,23740,162,86.6,326.2,8.2,170.2,69.4
71,23810,23939,23984,24061,129.3,77.5,322.5,44.7,174,71
72,24132,24269,24307,24384,136.7,76.4,323.4,38.3,175,72
73,24456,24577,24625,24702,120.8,76.6,320.3,48.5,169.3,74.4
74,24776,24898,24950,25027,121.5,76.6,330.2,52.4,173.9,79.7
75,25106,25239,25278,25356,133,77.6,336.3,39,172,86.7
76,25443,25544,25614,25690,101.4,76,337,70,171.4,89.6
77,25780,25857,25946,26022,77.8,76.9,347.7,88.2,166,104.8
78,26127,26243,26289,26368,116,79.1,320.9,46,162,79.8
79,26448,26601,26635,26721,152.7,86.2,357.8,34,186.7,84.9
80,26806,26918,26981,27061,111.7,80,333.9,63,174.7,79.2
81,27140,27310,27313,27393,170.4,80.2,336.9,2.8,173.2,83.5
82,27477,27642,27651,27730,165.7,79.2,343.7,8.6,174.3,90.2
83,27820,27940,27987,28064,119.8,77.5,333.5,46.3,166.1,89.9
84,28154,28247,28316,28392,92.7,76.1,320.1,68.9,161.6,82.4
85,28474,28611,28646,28727,137.1,80.4,341.5,35.3,172.4,88.7
86,28816,28911,28980,29060,95.6,80.2,316.6,69.1,164.7,71.7
87,29132,29293,29319,29400,160.9,81.4,337.8,25.8,186.7,69.7
88,29470,29632,29657,29715,162.5,58.4,335.1,24.5,187,89.7
89,29805,29937,29991,30069,132.4,77.6,336.7,53.7,186.1,73
90,30142,30273,30319,30393,131.4,74.7,339.6,45.5,176.9,88
91,30481,30626,30656,30735,145.1,78.9,334.8,29.6,174.7,81.2
92,30816,30946,30989,31065,130.2,76.2,329.2,42.5,172.7,80.3
93,31145,31281,31318,31398,136,80.7,315.9,36.3,172.3,62.9
94,31461,31593,31648,31725,131.6,76.8,350.8,55.3,186.9,87.1
95,31812,31949,31981,32061,137.4,79.3,314.6,32,169.4,65.9
96,32127,32258,32311,32389,130.9,77.8,337.7,53.5,184.4,75.5
97,32464,32579,32639,32716,114.8,77.6,318.5,59.7,174.5,66.4
98,32783,32943,32970,33049,159.7,79,341.5,27.1,186.8,75.7
99,33124,33275,33310,33385,150.4,75.3,339.4,34.9,185.3,78.8
100,33464,33597,33642,33715,133.5,73.5,330.9,44.6,178.1,79.3
101,33795,33913,33965,34044,118.5,78.6,309.7,52.3,170.8,60.3
102,34104,34267,34294,34355,162.8,60.3,333,27.2,190,82.7
103,34437,34596,34618,34676,158.3,58.4,323.3,22.2,180.5,84.4
104,34761,34877,34941,35022,116.8,80.9,325.3,63.2,180,64.4
105,35086,35207,35268,35348,121.1,79.8,323.3,61.2,182.3,61.2
106,35409,35572,35599,35659,163.1,59.9,332.3,26.5,189.6,82.8
107,35742,35862,35923,36003,120.4,80.4,328.5,60.8,181.2,66.9
108,36070,36216,36260,36337,146,76.9,350.5,43.6,189.6,84
109,36421,36539,36595,36678,118.3,83,334.6,56.3,174.6,77
110,36755,36910,36938,37027,154.4,89.1,342.1,28.4,182.8,70.2
111,37097,37200,37274,37352,103.2,77.9,333.9,73.9,177.1,78.9
112,37431,37551,37611,37687,120,76.8,339.9,59.4,179.4,83.7
113,37771,37919,37953,38030,147.5,77,342.9,34.2,181.7,84.2
114,38114,38217,38290,38368,103,77.6,328.4,73.3,176.3,74.5
115,38442,38592,38631,38713,149.3,82.1,336.2,39.2,188.5,65.6
116,38779,38915,38972,39050,136.9,77.7,340.3,56.8,193.7,68.9
117,39119,39268,39312,39393,149.5,81.1,350.2,43.8,193.3,75.8
118,39469,39626,39654,39736,156.7,82.2,344.3,27.8,184.5,77.6
119,39813,39954,40000,40089,140.9,88.3,340.7,46.2,187.1,65.3
120,40154,40281,40340,40419,126.8,79,333.8,59.4,186.2,68.6
121,40488,40636,40684,40764,148.6,79.9,338.8,47.3,195.9,63
122,40827,40954,41023,41102,127.5,78.8,335.2,68.7,196.2,60.2
123,41162,41294,41354,41433,132.5,78.6,348.7,60,192.5,77.6
124,41511,41646,41698,41775,135.8,76.8,339.6,51.6,187.4,75.4
125,41850,41970,42036,42113,119.8,77.1,349.5,66.2,186,86.4
126,42200,42301,42369,42452,101.3,82.4,316.1,68.3,169.6,64.1
127,42516,42703,42702,42766,187,63.1,343.8,-0.3,186.7,94
128,42860,42968,43045,43123,108.5,78.3,377.3,77,185.5,113.5
129,43237,43352,43394,43471,115.6,77.3,308.3,41.2,156.8,74.2
130,43545,43693,43729,43817,147.5,87.8,329.6,36.8,184.3,57.5
131,43875,44030,44072,44132,154.9,59.9,340,42.3,197.2,82.9
132,44215,44333,44405,44467,118,62.1,350.3,71.8,189.8,98.4
133,44565,44705,44749,44832,139.8,82.6,337.7,44.1,183.9,71.2
134,44903,45045,45096,45176,141.8,79.9,352.2,51.6,193.4,78.9
135,45255,45413,45441,45521,158.2,80.4,351.8,27.4,185.6,85.8
136,45607,45710,45779,45863,102.8,83.9,324.7,69.2,172,68.8
137,45931,46064,46115,46196,132.1,81.5,330.7,51,183.1,66.1
138,46262,46396,46458,46539,134.1,80.6,342.3,61.9,196,65.7
139,46604,46734,46802,46882,130,80.2,343.1,67.5,197.5,65.4
140,46948,47095,47146,47226,147.4,79.7,366.9,51,198.4,88.8
141,47314,47420,47494,47579,105.3,85.6,366.7,73.8,179.1,102
142,47681,47797,47846,47928,116.1,82.3,325.9,48.6,164.7,78.9
143,48007,48161,48182,48245,153.5,62.9,325.6,21.4,174.9,87.8
144,48333,48515,48514,48577,182.6,62.8,323.1,-1,181.6,78.7
145,48656,48775,48847,48932,118.9,84.5,342.8,72.5,191.4,66.9
146,48999,49109,49182,49268,110.3,86.6,346.9,72.7,183,77.3
147,49345,49453,49526,49588,107.8,62,356.5,72.9,180.7,113.8
148,49702,49804,49872,49951,102,78.3,326,68.5,170.5,77.2
149,50028,50201,50212,50275,173,63.2,347.7,10.6,183.6,100.9
150,50376,50496,50554,50616,120.3,62.1,355.3,57.9,178.2,115
151,50731,50826,50899,50982,94.9,83.8,331.1,72.7,167.6,79.7
152,51062,51166,51246,51308,104.1,62,349,79.5,183.6,103.4
153,51411,51530,51594,51682,118.9,87.4,343.3,64.4,183.3,72.6
154,51754,51905,51943,52005,150.6,61.8,344.5,38.3,188.9,93.8
155,52099,52208,52286,52368,109.4,81.3,342,78.1,187.5,73.2
156,52441,52589,52629,52691,147.8,62.7,348.7,39.9,187.7,98.3
157,52790,52892,52968,53050,102.7,81.8,337,75.9,178.6,76.6
158,53127,53281,53311,53372,154.9,61.2,351.1,29.5,184.4,105.5
159,53478,53583,53655,53717,104.9,61.9,347.9,72.4,177.3,108.7
160,53826,53927,54002,54090,101.6,88.3,344.5,74.4,176,80.2
161,54170,54270,54346,54408,99.9,62.5,352.6,76,175.9,114.2
162,54523,54638,54698,54780,115.5,82.1,328.8,59.4,174.9,71.8
163,54851,54996,55044,55106,144.2,61.5,347.4,48.5,192.7,93.2
164,55199,55305,55377,55439,106.1,62.2,336.3,72.3,178.4,95.7
165,55535,55673,55725,55805,138.1,80,341.6,51.7,189.8,71.8
166,55877,56002,56056,56137,124.8,81.5,338.7,54.4,179.2,78
167,56215,56359,56384,56446,143.1,62.4,317.8,25.1,168.2,87.2
168,56533,56640,56715,56776,107.2,61.3,346,74.1,181.3,103.4
169,56879,56991,57053,57130,111.4,76.9,341.9,62,173.4,91.6
170,57221,57318,57382,57460,97,78.5,314.4,63.6,160.6,75.3
171,57536,57645,57710,57795,109.8,85,315.7,64.2,174,56.7
172,57851,57975,58037,58119,123.3,82,330.5,62.4,185.7,62.8
173,58182,58307,58368,58448,125.1,80,340.6,60.8,185.9,74.7
174,58522,58614,58694,58774,91.6,80,343.3,79.6,171.2,92.1
175,58866,58960,59025,59102,94.7,77.2,328.9,64.2,158.9,92.8
176,59195,59304,59357,59438,109.6,80.5,316.8,53.1,162.7,73.6
177,59511,59610,59681,59758,98.7,77.5,333.6,70.8,169.5,86.6
178,59845,59950,60019,60095,105,76.3,327.2,68.8,173.8,77.1
179,60172,60283,60355,60431,110.6,75.7,342.3,72.6,183.2,83.4
180,60514,60623,60685,60766,109,81.3,336.6,61.7,170.7,84.6
181,60851,60957,61024,61102,105.5,78.6,338.2,67,172.5,87.1
182,61189,61315,61360,61439,125.7,78.1,337.5,45.5,171.2,88.2
183,61527,61656,61692,61770,128.8,77.7,309.1,36.6,165.4,66
184,61836,61966,62020,62100,130.5,80.3,325.5,53.7,184.2,61
185,62161,62316,62349,62427,155.1,78.4,332.7,32.1,187.2,67.1
186,62494,62634,62673,62753,140,80.5,327.1,38.8,178.8,67.8
187,62821,62933,63000,63061,111.7,60.8,344.7,67.3,179,104.9
188,63166,63270,63335,63414,104.3,79.2,331.2,64.6,168.9,83.1
189,63497,63601,63669,63749,104,80.7,323.9,67.5,171.5,71.7
190,63821,64001,64008,64071,179.8,62.3,359.7,7.6,187.4,110
191,64181,64294,64352,64430,113.8,77.4,354.2,57.8,171.6,105.2
192,64535,64658,64690,64774,123.2,83.7,310.7,32.2,155.4,71.6
193,64846,65013,65034,65114,167.6,80.1,357.9,21.2,188.8,89
194,65203,65314,65374,65457,110.9,83.4,314.9,59.2,170.1,61.4
195,65518,65650,65706,65788,131.8,81.9,346.5,55.8,187.6,77
196,65865,66012,66045,66130,146.9,84.7,342.7,33.4,180.3,77.7
197,66208,66312,66386,66446,104,60.4,345.7,74,178,107.3
198,66553,66659,66727,66806,105.5,78.6,332.2,68.3,173.8,79.8
199,66885,66992,67068,67150,106.7,81.9,345.5,75.8,182.5,81.1
200,67231,67335,67403,67489,103.6,86.1,325.9,68.3,171.9,67.9
201,67557,67684,67739,67820,127,81.8,328.9,54.7,181.7,65.4
202,67886,68012,68075,68137,126.6,61.8,327.2,63.1,189.7,75.7
203,68213,68351,68404,68464,138.4,60.8,332.9,52.3,190.7,81.4
204,68546,68703,68736,68815,157.6,79.8,337.3,32.2,189.8,67.7
205,68883,69032,69071,69156,149.1,85.5,343,38.3,187.4,70.1
206,69226,69342,69409,69492,116.1,83.1,336,66.9,183,69.9
207,69562,69694,69749,69830,131.7,80.6,335.8,55.3,187,68.2
208,69898,70029,70091,70151,131.2,60.5,346.9,61.7,192.9,93.5
209,70245,70375,70427,70508,130.1,80.8,333.4,52.5,182.6,70
210,70578,70740,70769,70830,161.3,61.5,353.8,29.3,190.6,101.7
211,70932,71051,71111,71197,119.3,86.4,331.4,59.4,178.7,66.3
212,71263,71376,71447,71509,112.9,62.3,339.5,70.6,183.5,93.7
213,71603,71744,71796,71876,140.9,79.6,365.3,52.5,193.4,92.3
214,71968,72110,72141,72223,141.4,82.2,333.8,31.5,172.9,78.7
215,72302,72427,72486,72547,124.9,61.1,334.7,58.6,183.5,90.1
216,72637,72779,72834,72920,142,85.8,356.4,55.4,197.4,73.2
217,72993,73098,73171,73235,104.4,63.3,324.8,73.9,178.3,83.2
218,73318,73469,73521,73583,150.8,61.3,370.1,52.5,203.3,105.5
219,73688,73867,73865,73948,179.3,82.6,351.2,-2.4,176.9,91.7
220,74039,74137,74212,74275,97.6,63.9,323.7,74.7,172.3,87.5
221,74363,74496,74557,74620,133.5,62.7,339.7,60.6,194.1,82.9
222,74703,74831,74899,74962,127.9,62.8,340.8,68.6,196.5,81.5
223,75043,75175,75239,75302,131.2,62.5,369.5,64.8,196,111
224,75413,75517,75589,75674,103.8,84.9,332.7,72.4,176.2,71.6
225,75746,75909,75932,75994,163.2,61.6,337,23.6,186.8,88.6
226,76083,76212,76264,76350,129,86.7,331.5,51.9,180.9,63.9
227,76414,76530,76604,76667,116.1,62.4,349,73.9,190,96.6
228,76763,76874,76955,77019,110.5,63.4,380.4,81.5,192,125
229,77144,77256,77311,77396,112.3,85.4,330.6,55.2,167.5,77.7
230,77474,77604,77660,77740,130.3,80.1,352.1,55.5,185.8,86.2
231,77826,77930,78004,78081,103.6,77,339,74.2,177.8,84.2
232,78165,78278,78338,78419,112.7,81.1,331.9,59.8,172.5,78.3
233,78497,78595,78676,78764,97.4,88.2,351,81.3,178.7,84.1
234,78848,78944,79020,79083,95.9,62.8,331.3,75.8,171.7,96.8
235,79179,79321,79369,79431,141.7,62.4,346.1,47.9,189.6,94.1
236,79526,79668,79713,79797,142.4,83.5,345.3,45.4,187.8,74
237,79871,80024,80061,80141,153.3,80.1,363,36.9,190.2,92.7
238,80234,80332,80406,80492,98.5,86.1,337.6,73.8,172.3,79.2
239,80571,80743,80759,80823,171.1,63.6,344.1,16.7,187.8,92.7
240,80916,81085,81110,81197,169,86.4,362.6,25.6,194.6,81.6
241,81278,81390,81458,81522,111.6,63.4,339.8,68.5,180.1,96.3
242,81618,81750,81804,81884,131.9,80.5,347.8,53.8,185.7,81.6
243,81966,82067,82144,82225,101.5,80.7,337.6,77,178.5,78.4
244,82303,82445,82494,82575,142.1,80.3,356,48.8,190.9,84.8
245,82659,82805,82844,82906,145.8,61.8,345.7,38.7,184.5,99.4
246,83005,83179,83202,83264,173.5,62.3,367.4,23.4,196.9,108.2
247,83372,83490,83560,83643,117.4,83.4,353.9,69.7,187.1,83.4
248,83726,83874,83913,83976,147.7,62.3,342,39.3,187,92.7
249,84068,84252,84260,84323,183.9,62.5,344.8,8.2,192.1,90.2
250,84413,84537,84597,84658,124.1,60.6,338,59.7,183.8,93.6
251,84751,84877,84937,84999,126.3,62.2,333.1,59.7,186,84.9
252,85084,85231,85287,85378,146.9,91,359.1,55.6,202.5,65.6
253,85443,85560,85631,85695,116.9,64,351.1,70.4,187.3,99.8
254,85794,85964,85985,86047,169.2,61.9,354.6,21.1,190.3,102.4
255,86149,86282,86333,86416,133.1,83.4,334.9,50.9,184,67.5
256,86484,86598,86677,86758,114.3,81.3,349.2,78.3,192.6,75.3
257,86833,86976,87024,87105,143.1,80.5,360.5,47.9,191,89
258,87194,87299,87369,87450,105.5,81.2,345.6,69.9,175.4,89
259,87539,87649,87719,87805,110.1,86.2,369.1,69.3,179.4,103.5
260,87908,88033,88076,88159,125,83.1,338.4,42.9,167.9,87.4
261,88247,88377,88436,88500,130.2,63.8,360.1,59.1,189.3,107
262,88607,88709,88797,88886,102.4,88.7,364.5,87.7,190.1,85.7
263,88971,89098,89154,89236,126.9,81.5,361,56.1,183,96.5
264,89332,89461,89512,89596,129.1,83.8,360,50.4,179.5,96.7
265,89692,89793,89859,89923,100.4,64.5,326,65.8,166.2,95.3
266,90018,90131,90208,90271,112.4,63.5,363.5,77,189.4,110.6
267,90382,90486,90554,90640,104.2,85.8,342.8,67.7,171.9,85.1
268,90725,90827,90904,90967,102.1,62.8,342.2,77.2,179.3,100.1
269,91067,91200,91251,91336,132.7,85.5,339.5,51.3,184,70
270,91406,91562,91604,91690,155.4,85.7,362.3,42.2,197.6,79
271,91769,91894,91957,92038,125.7,80.5,364,62.8,188.5,95
272,92133,92258,92307,92390,125,83.7,355.8,48.9,173.9,98.2
273,92488,92575,92655,92740,86.3,84.6,338.2,80.4,166.7,86.9
274,92827,92953,93004,93095,126.4,90.9,370.4,51.2,177.6,101.9
275,93197,93322,93354,93441,124.7,86.9,335.4,32.2,156.9,91.6
276,93532,93648,93710,93773,115.3,63.2,347.8,62.2,177.5,107.1
277,93880,93994,94053,94139,113.8,86.3,362.5,58.8,172.6,103.6
278,94243,94340,94402,94465,97.7,62.4,321.8,61.9,159.6,99.8
279,94565,94670,94750,94841,105.9,90.9,359.8,79.9,185.8,83.1
280,94924,95054,95108,95172,129.4,63.5,345.7,54.3,183.7,98.5
281,95270,95425,95462,95551,154.5,88.4,345.2,37.8,192.3,64.5
282,95615,95759,95817,95881,143.9,63.8,357.3,58.2,202.1,91.4
283,95973,96116,96161,96245,143.5,83.8,342.4,45.4,188.9,69.7
284,96315,96446,96509,96591,131.4,81.6,354.7,63,194.4,78.7
285,96670,96791,96859,96922,121.3,62.8,333.5,68.2,189.5,81.2
286,97003,97139,97201,97264,136,62.7,354,62.1,198.1,93.2
287,97357,97472,97547,97610,115.1,62.9,355.5,74.6,189.7,102.9
288,97713,97813,97889,97952,100.5,63.9,329.1,75.4,175.9,89.3
289,98042,98183,98231,98294,141.5,62.7,344.6,47.7,189.2,92.7
290,98386,98523,98569,98652,137.1,83,341.8,46,183.1,75.7
291,98728,98835,98914,98977,107.3,62.7,348.5,78.7,186,99.8
292,99077,99193,99265,99329,116.6,63.6,359.5,71.7,188.3,107.6
293,99436,99540,99606,99671,103.7,64.1,337.6,66.6,170.3,103.2
294,99774,99941,99965,1.0003e+05,166.9,64.9,391.4,24.3,191.2,135.3
295,1.0017e+05,1.0025e+05,1.0032e+05,1.0039e+05,82.2,64,333.1,76.5,158.7,110.4
296,1.005e+05,1.0064e+05,1.0067e+05,1.0074e+05,139.6,64,356.8,36.9,176.5,116.3
297,1.0086e+05,1.0096e+05,1.0103e+05,1.0111e+05,109.4,82.4,334,66.7,176.1,75.5
298,1.0119e+05,1.013e+05,1.0138e+05,1.0144e+05,113,63.4,352.7,78.2,191.2,98.1
299,1.0154e+05,1.0165e+05,1.0172e+05,1.0181e+05,110.2,89.4,341.8,72.4,182.6,69.8
300,1.0188e+05,1.0208e+05,1.0207e+05,1.0216e+05,194.2,89.3,380.5,-3.6,190.6,100.6
301,1.0226e+05,1.0239e+05,1.0243e+05,1.025e+05,125.5,64,346.3,43.6,169.1,113.2
302,1.0261e+05,1.0272e+05,1.0278e+05,1.0285e+05,105.1,63.5,338.5,68.6,173.7,101.3
303,1.0295e+05,1.0307e+05,1.0314e+05,1.0323e+05,122.1,83.5,358.2,71,193.1,81.6
304,1.0331e+05,1.0345e+05,1.035e+05,1.0356e+05,147.5,63.2,357.3,41.4,188.9,105.2
305,1.0366e+05,1.0376e+05,1.0384e+05,1.0391e+05,96.2,63.3,325.2,82.8,179,82.9
306,1.0399e+05,1.0417e+05,1.0419e+05,1.0426e+05,184.6,62.8,370,18.3,202.9,104.3
307,1.0436e+05,1.0447e+05,1.0454e+05,1.0462e+05,106.8,83.9,341.2,69.4,176.2,81.1
308,1.047e+05,1.0481e+05,1.0488e+05,1.0497e+05,110.8,85.9,354.8,70.8,181.6,87.3
309,1.0506e+05,1.0517e+05,1.0523e+05,1.053e+05,113.7,63.1,350.9,63.5,177.2,110.6
310,1.0541e+05,1.0551e+05,1.0558e+05,1.0565e+05,100.9,64.5,338.9,74.1,175,99.4
311,1.0575e+05,1.0588e+05,1.0592e+05,1.0599e+05,139.2,64.5,357.4,37.8,177,115.9
312,1.061e+05,1.0622e+05,1.0627e+05,1.0636e+05,118.9,84.7,350.6,53.1,172,93.9
313,1.0645e+05,1.0656e+05,1.0663e+05,1.067e+05,105.4,62.2,351.5,75,180.4,108.9
314,1.068e+05,1.0693e+05,1.0699e+05,1.0705e+05,126.8,63.2,350.2,57.1,183.9,103.1
315,1.0716e+05,1.0728e+05,1.0734e+05,1.074e+05,120,64.6,351,61.7,181.7,104.7
316,1.0751e+05,1.0762e+05,1.0768e+05,1.0775e+05,110.4,63.5,334.3,67,177.4,93.4
317,1.0784e+05,1.08e+05,1.0804e+05,1.0813e+05,156.1,81.5,367.6,48,204.1,82
318,1.0821e+05,1.0834e+05,1.0839e+05,1.0848e+05,137,84.4,351.1,49.5,186.5,80.2
319,1.0856e+05,1.0869e+05,1.0875e+05,1.0881e+05,130.3,64.1,352.9,58.1,188.4,100.4
320,1.0891e+05,1.0901e+05,1.091e+05,1.0916e+05,101.7,64.9,359.3,84,185.7,108.7
321,1.0927e+05,1.0943e+05,1.0945e+05,1.0952e+05,155.7,64.3,357.1,24.2,179.9,112.9
322,1.0963e+05,1.0977e+05,1.0981e+05,1.0987e+05,141.1,64.6,344.8,36.5,177.6,102.6
323,1.0997e+05,1.1009e+05,1.1016e+05,1.1025e+05,121.4,88.1,363.2,69.6,191,84.1
324,1.1034e+05,1.1046e+05,1.1052e+05,1.106e+05,121.8,81.7,354,61.5,183.3,89
325,1.1069e+05,1.108e+05,1.1087e+05,1.1095e+05,112,81,360.8,70.9,182.9,96.9
326,1.1105e+05,1.1117e+05,1.1123e+05,1.1129e+05,120.7,65.5,337.2,55.3,176,95.7
327,1.1139e+05,1.115e+05,1.1158e+05,1.1164e+05,108.7,65.1,354.5,80.8,189.5,99.9
328,1.1174e+05,1.1186e+05,1.1193e+05,1.1199e+05,115.6,63.3,362.5,72.1,187.7,111.5
329,1.1211e+05,1.1226e+05,1.1229e+05,1.1235e+05,150.6,63.6,345.5,31.2,181.8,100.1
330,1.1245e+05,1.1257e+05,1.1264e+05,1.1273e+05,115.5,89.6,367.1,73.6,189.1,88.4
331,1.1282e+05,1.1294e+05,1.1299e+05,1.1306e+05,124.4,64,328.6,49.3,173.7,90.9
332,1.1315e+05,1.1325e+05,1.1334e+05,1.134e+05,104.3,63.3,347.5,85.8,190.1,94.1
333,1.1349e+05,1.1365e+05,1.1369e+05,1.1376e+05,159.4,63.4,362.9,39.5,198.9,100.6
334,1.1386e+05,1.1401e+05,1.1405e+05,1.1412e+05,156.1,65,365.2,38.1,194.2,106
335,1.1422e+05,1.1438e+05,1.1441e+05,1.1447e+05,157.9,63.3,374.4,30.3,188.2,122.9
336,1.146e+05,1.1469e+05,1.1476e+05,1.1485e+05,89.8,90.3,342.1,76.4,166.2,85.6
337,1.1494e+05,1.1507e+05,1.1512e+05,1.1519e+05,134.4,65.3,346.3,49.9,184.3,96.7
338,1.1528e+05,1.1541e+05,1.1548e+05,1.1555e+05,121.9,64.6,353.8,76.7,198.6,90.6
339,1.1564e+05,1.1581e+05,1.1584e+05,1.159e+05,168,64.1,389.8,32,200,125.7
340,1.1603e+05,1.1615e+05,1.1621e+05,1.1629e+05,121.6,82.9,356.6,55.7,177.3,96.4
341,1.1639e+05,1.1649e+05,1.1656e+05,1.1665e+05,106.6,83.2,363.9,71.8,178.4,102.3
342,1.1675e+05,1.1689e+05,1.1693e+05,1.1699e+05,145,63.8,358.5,32,177,117.7
343,1.1711e+05,1.1723e+05,1.1728e+05,1.1734e+05,120.2,65.6,333.6,50.8,171,97
344,1.1744e+05,1.1756e+05,1.1764e+05,1.1771e+05,121.2,63.4,366.6,79.5,200.7,102.5
345,1.1781e+05,1.1792e+05,1.18e+05,1.1806e+05,114.2,63.3,354.5,79.4,193.6,97.6
346,1.1816e+05,1.1833e+05,1.1836e+05,1.1845e+05,171.5,85.6,354.2,27.4,198.9,69.7
347,1.1852e+05,1.1867e+05,1.1872e+05,1.1878e+05,158.3,63.1,359.5,41.1,199.4,97
348,1.1888e+05,1.1898e+05,1.1906e+05,1.1912e+05,105.2,64.7,347.7,79.1,184.3,98.7
349,1.1922e+05,1.1933e+05,1.194e+05,1.1949e+05,106.2,88.1,345.5,67.8,174,83.4
350,1.1957e+05,1.1968e+05,1.1976e+05,1.1984e+05,115.6,85.3,356.8,73.7,189.3,82.2
351,1.1993e+05,1.2006e+05,1.2011e+05,1.2018e+05,135,64.1,375.2,52.1,187.1,124
352,1.203e+05,1.2043e+05,1.2047e+05,1.2053e+05,130.8,64.8,348.2,34.5,165.3,118.1
353,1.2065e+05,1.2077e+05,1.2083e+05,1.2091e+05,119,86.8,351.4,57.1,176.1,88.5
354,1.21e+05,1.2111e+05,1.2118e+05,1.2126e+05,113.1,87.1,327.7,61.8,174.9,65.7
355,1.2133e+05,1.2144e+05,1.2152e+05,1.2161e+05,114.6,85.5,348.9,78.4,193,70.4
356,1.2168e+05,1.2181e+05,1.2187e+05,1.2194e+05,135.5,64,361,58.5,194,103
357,1.2204e+05,1.2215e+05,1.2222e+05,1.2229e+05,113.5,63.9,359.4,72.4,185.9,109.6
358,1.224e+05,1.2254e+05,1.2258e+05,1.2264e+05,137.9,65.3,348.7,41.9,179.8,103.6
359,1.2275e+05,1.2288e+05,1.2294e+05,1.23e+05,132.6,64.1,376.2,57.5,190.1,122
360,1.2312e+05,1.2321e+05,1.233e+05,1.2336e+05,85.5,65.7,390.8,87.4,172.9,152.2
361,1.2351e+05,1.2358e+05,1.2366e+05,1.2376e+05,68.4,91.4,310.1,83,151.4,67.3
362,1.2382e+05,1.2393e+05,1.2401e+05,1.241e+05,109.2,92.3,341.1,76.6,185.8,63
363,1.2416e+05,1.2429e+05,1.2436e+05,1.2444e+05,129.2,86.4,339.4,63.3,192.5,60.5
364,1.245e+05,1.2466e+05,1.247e+05,1.2478e+05,153.8,81.3,351.3,44.8,198.6,71.4
365,1.2486e+05,1.2499e+05,1.2505e+05,1.2513e+05,137.7,82.8,365.6,58.1,195.8,87
366,1.2522e+05,1.2539e+05,1.2539e+05,1.2546e+05,171.6,64.9,352.5,0.8,172.4,115.2
367,1.2557e+05,1.257e+05,1.2574e+05,1.2581e+05,127.5,64.3,323.9,40.8,168.3,91.3
368,1.259e+05,1.2602e+05,1.2609e+05,1.2616e+05,120.7,63.2,354.9,74.9,195.6,96.1
369,1.2625e+05,1.2638e+05,1.2645e+05,1.2651e+05,123.5,64.3,368,72.8,196.3,107.4
370,1.2662e+05,1.2674e+05,1.2681e+05,1.269e+05,122.2,88.2,363.7,68.8,191,84.5
371,1.2698e+05,1.2708e+05,1.2716e+05,1.2722e+05,100.3,64.2,354,76.5,176.8,113
372,1.2734e+05,1.2744e+05,1.2751e+05,1.276e+05,104.8,88.6,329.5,71.6,176.4,64.5
373,1.2767e+05,1.2779e+05,1.2786e+05,1.2795e+05,118,85.9,355.7,77.6,195.6,74.2
374,1.2802e+05,1.2813e+05,1.2821e+05,1.2828e+05,108.3,64.2,355.4,82.7,191,100.2
375,1.2838e+05,1.285e+05,1.2857e+05,1.2865e+05,123.4,80.8,363.3,66.6,190,92.5
376,1.2874e+05,1.2885e+05,1.2892e+05,1.2898e+05,111.3,64.6,351.4,62.8,174.1,112.7
377,1.2909e+05,1.292e+05,1.2927e+05,1.2936e+05,107.3,86.6,341.4,70.1,177.4,77.4
378,1.2943e+05,1.2955e+05,1.2962e+05,1.2968e+05,113,64.5,337.6,69.5,182.5,90.6
379,1.2977e+05,1.2994e+05,1.2997e+05,1.3003e+05,163.7,63.7,348,30.3,194,90.3
380,1.3012e+05,1.3026e+05,1.3031e+05,1.304e+05,142.1,84.9,375.4,52.5,194.6,95.9
381,1.305e+05,1.306e+05,1.3066e+05,1.3073e+05,100,63.7,336.6,68.7,168.7,104.2
382,1.3083e+05,1.3093e+05,1.3102e+05,1.311e+05,97.1,88.5,343.7,85.9,183,72.2
383,1.3118e+05,1.3129e+05,1.3136e+05,1.3145e+05,115.6,89.6,357.9,72,187.6,80.7
384,1.3153e+05,1.3165e+05,1.3171e+05,1.3178e+05,112.7,65.1,333.4,68.2,180.9,87.4
385,1.3187e+05,1.3199e+05,1.3206e+05,1.3213e+05,126,64.9,360.2,71.2,197.2,98.1
386,1.3223e+05,1.3238e+05,1.3241e+05,1.3247e+05,147.6,63,351,35.8,183.4,104.6
387,1.3258e+05,1.3268e+05,1.3276e+05,1.3284e+05,101.6,85.9,353.2,76,177.6,89.7
388,1.3293e+05,1.3305e+05,1.3311e+05,1.3318e+05,115.8,64.5,354.3,65.9,181.7,108.1
389,1.3329e+05,1.334e+05,1.3347e+05,1.3353e+05,115.9,63.6,361.3,65.2,181.1,116.6
390,1.3365e+05,1.3375e+05,1.3382e+05,1.3388e+05,103,62.4,332.4,67.8,170.8,99.2
391,1.3398e+05,1.341e+05,1.3416e+05,1.3423e+05,115.8,65,358.6,68.5,184.3,109.3
392,1.3434e+05,1.3445e+05,1.3452e+05,1.346e+05,115,85,356.5,66.2,181.2,90.3
393,1.3469e+05,1.3482e+05,1.3488e+05,1.3494e+05,123.6,63.8,373.9,61,184.6,125.5
394,1.3507e+05,1.3521e+05,1.3525e+05,1.3531e+05,142.5,63.6,362,34.1,176.6,121.8
395,1.3543e+05,1.3559e+05,1.356e+05,1.3566e+05,156.5,65.1,329.7,10,166.5,98.1
396,1.3576e+05,1.3588e+05,1.3595e+05,1.3604e+05,121.1,90.7,366.1,67.3,188.4,87
397,1.3613e+05,1.3624e+05,1.363e+05,1.3638e+05,111.1,83.7,324.8,63,174.1,67
398,1.3645e+05,1.3661e+05,1.3665e+05,1.3672e+05,160.1,64.2,355.6,41.2,201.3,90.1
399,1.3681e+05,1.3695e+05,1.3701e+05,1.3709e+05,146.8,82.7,374.1,53.9,200.7,90.7
400,1.3718e+05,1.373e+05,1.3737e+05,1.3743e+05,120,64.4,375.3,68.1,188.1,122.8
401,1.3756e+05,1.3768e+05,1.3773e+05,1.3779e+05,120.6,64.5,340.5,50.7,171.3,104.7
402,1.379e+05,1.3804e+05,1.3808e+05,1.3815e+05,148.1,64.7,358.4,38.5,186.6,107.1
403,1.3826e+05,1.3837e+05,1.3843e+05,1.3849e+05,117.4,64.1,336.2,58.3,175.7,96.4
404,1.3859e+05,1.387e+05,1.3878e+05,1.3885e+05,113.2,64.6,362.7,77.4,190.6,107.5
405,1.3895e+05,1.3907e+05,1.3913e+05,1.3919e+05,114.9,63.1,348.6,62.9,177.8,107.7
406,1.393e+05,1.3942e+05,1.3949e+05,1.3955e+05,116.3,63,375.2,68.8,185.1,127.1
407,1.3968e+05,1.3978e+05,1.3984e+05,1.3993e+05,106.3,81.8,338.1,59.6,165.9,90.4
408,1.4002e+05,1.4012e+05,1.4019e+05,1.4028e+05,104.2,86.5,367,74.6,178.8,101.7
409,1.4038e+05,1.405e+05,1.4056e+05,1.4062e+05,114.5,65,335,58.1,172.6,97.4
410,1.4072e+05,1.4083e+05,1.409e+05,1.4097e+05,114.3,64.3,356.7,72.1,186.4,106
411,1.4107e+05,1.412e+05,1.4126e+05,1.4132e+05,122.1,65.7,368.9,61.6,183.7,119.5
412,1.4144e+05,1.4157e+05,1.4161e+05,1.4167e+05,130.3,64.6,368.3,34.8,165.1,138.6
413,1.4181e+05,1.4193e+05,1.4197e+05,1.4203e+05,114.8,64.3,319.5,41.8,156.6,98.6
414,1.4213e+05,1.4226e+05,1.4232e+05,1.4239e+05,124.1,65.4,356.3,65.9,190,100.9
415,1.4249e+05,1.4259e+05,1.4267e+05,1.4277e+05,106.1,90.3,376.4,81.1,187.2,98.9
416,1.4286e+05,1.4299e+05,1.4304e+05,1.431e+05,122.9,64.2,352.2,50,172.9,115.1
417,1.4322e+05,1.4331e+05,1.434e+05,1.4346e+05,90.4,65.3,363.9,89.8,180.2,118.4
418,1.4358e+05,1.4369e+05,1.4376e+05,1.4382e+05,114.8,64.5,346.4,60.9,175.7,106.2
419,1.4393e+05,1.4403e+05,1.4411e+05,1.4418e+05,105.4,64.7,343.9,79.2,184.6,94.6
420,1.4427e+05,1.4438e+05,1.4447e+05,1.4456e+05,106.4,86.8,374,94.3,200.7,86.5
421,1.4464e+05,1.4477e+05,1.4481e+05,1.4487e+05,121.5,60.6,300.9,47.7,169.2,71.1
422,1.4495e+05,1.4506e+05,1.4512e+05,1.4519e+05,117,79.1,287.4,53.5,170.5,37.8
423,1.4523e+05,1.4534e+05,1.454e+05,1.4548e+05,104.8,78,279.6,61,165.8,35.8
424,1.4551e+05,1.4563e+05,1.4569e+05,1.4576e+05,121.1,72.9,293.7,53.6,174.7,46.1
425,1.4581e+05,1.4597e+05,1.4598e+05,1.4605e+05,167.1,73.1,298.7,7,174.1,51.5
426,1.461e+05,1.4623e+05,1.4628e+05,1.4636e+05,121.3,76.2,292.3,53.8,175.1,41
427,1.464e+05,1.465e+05,1.4657e+05,1.4663e+05,106.3,58.5,296.7,67,173.3,64.9
428,1.4669e+05,1.4682e+05,1.4688e+05,1.4696e+05,128.5,83,323,57.6,186.1,53.9
429,1.4702e+05,1.4717e+05,1.472e+05,1.4728e+05,152.3,81.9,316.3,33.7,186,48.4
430,1.4733e+05,1.4746e+05,1.4752e+05,1.4758e+05,126.9,59.2,316.2,60.6,187.5,69.5
431,1.4765e+05,1.478e+05,1.4784e+05,1.4792e+05,149.4,82.4,322.9,37.7,187.1,53.4
432,1.4797e+05,1.4811e+05,1.4816e+05,1.4822e+05,133.7,59.1,323.8,51.8,185.5,79.2
433,1.483e+05,1.4842e+05,1.4848e+05,1.4855e+05,129,77.9,324.3,52,181,65.4
434,1.4862e+05,1.4875e+05,1.488e+05,1.4886e+05,133.7,60.2,312.2,43,176.7,75.3
435,1.4893e+05,1.4906e+05,1.4911e+05,1.4917e+05,131,60.1,317.8,51.4,182.4,75.3
436,1.4925e+05,1.4938e+05,1.4944e+05,1.495e+05,127.7,60.2,331.2,58,185.7,85.3
437,1.4958e+05,1.4974e+05,1.4976e+05,1.4982e+05,158.3,60.7,323,24.4,182.7,79.6
438,1.499e+05,1.5004e+05,1.5009e+05,1.5017e+05,134.1,78.8,341.2,54.4,188.5,73.9
439,1.5025e+05,1.5037e+05,1.5043e+05,1.5051e+05,127.5,79.7,335.7,55.2,182.7,73.3
440,1.5058e+05,1.5069e+05,1.5076e+05,1.5082e+05,109.2,61,321.9,65.2,174.4,86.5
441,1.509e+05,1.5103e+05,1.5108e+05,1.5117e+05,130.8,88.4,328.8,50.2,181,59.4
442,1.5123e+05,1.5138e+05,1.5143e+05,1.5149e+05,150.3,61.2,340.4,45.2,195.5,83.7
443,1.5157e+05,1.517e+05,1.5177e+05,1.5185e+05,126.9,80.9,346.8,70.2,197.1,68.8
444,1.5192e+05,1.5206e+05,1.5212e+05,1.5218e+05,145.4,61.8,355.9,50.7,196.1,98
445,1.5228e+05,1.5244e+05,1.5246e+05,1.5252e+05,164.7,63.1,340.2,18.3,183,94.1
446,1.5262e+05,1.5277e+05,1.5281e+05,1.5287e+05,155.5,62.8,338.9,35.3,190.8,85.3
447,1.5295e+05,1.5309e+05,1.5316e+05,1.5325e+05,139.3,89.9,361.5,61.9,201.2,70.4
448,1.5332e+05,1.5346e+05,1.5352e+05,1.536e+05,147,81.3,363.2,54.5,201.5,80.4
449,1.5368e+05,1.5385e+05,1.5386e+05,1.5393e+05,167.1,63.3,338.5,18,185.1,90.1
450,1.5402e+05,1.5412e+05,1.542e+05,1.5426e+05,104.6,63.5,345.2,74.6,179.2,102.5
451,1.5436e+05,1.5447e+05,1.5454e+05,1.5464e+05,104.5,92.2,342.3,76.3,180.8,69.3
452,1.547e+05,1.5482e+05,1.549e+05,1.5498e+05,113,83.9,336.8,77.7,190.7,62.2
453,1.5504e+05,1.5519e+05,1.5522e+05,1.5528e+05,145.2,60.6,318.3,35.4,180.6,77.1
454,1.5536e+05,1.5549e+05,1.5552e+05,1.5558e+05,129.7,57.6,289.3,30.6,160.3,71.4
455,1.5565e+05,1.5581e+05,1.5581e+05,1.5588e+05,162.5,71.6,287.6,-2.8,159.7,56.3
456,1.5594e+05,1.5604e+05,1.5608e+05,1.5614e+05,99.3,56.2,256.6,46.9,146.2,54.2
457,1.5619e+05,1.563e+05,1.5635e+05,1.5643e+05,108.4,74.7,278.7,48.4,156.8,47.2
458,1.5647e+05,1.5659e+05,1.5663e+05,1.567e+05,118.9,73.6,264.1,35.4,154.3,36.2
459,1.5674e+05,1.5685e+05,1.5689e+05,1.5695e+05,108.9,53.9,264.5,48.5,157.4,53.2
460,1.57e+05,1.5716e+05,1.5718e+05,1.5725e+05,156.6,70.8,296.2,22.3,178.9,46.5
461,1.573e+05,1.5744e+05,1.5746e+05,1.5752e+05,139.8,57.9,278.3,24.8,164.6,55.8
462,1.5758e+05,1.5772e+05,1.5776e+05,1.5783e+05,147.4,72.4,306.1,37.8,185.2,48.5
463,1.5788e+05,1.5803e+05,1.5806e+05,1.5812e+05,145.1,57.9,303.6,31.7,176.8,68.9
464,1.5819e+05,1.5838e+05,1.5838e+05,1.5845e+05,191.7,75.2,320.9,-0.8,190.9,54.8
465,1.5851e+05,1.5864e+05,1.5871e+05,1.5878e+05,132.8,77.7,338.8,66.8,199.6,61.5
466,1.5884e+05,1.5897e+05,1.5902e+05,1.5908e+05,129.6,60.4,318,49.5,179.1,78.5
467,1.5916e+05,1.593e+05,1.5934e+05,1.5942e+05,140.9,81,312.2,40,180.9,50.3
468,1.5947e+05,1.5962e+05,1.5967e+05,1.5975e+05,148.3,79.6,336.2,47.1,195.4,61.2
469,1.5981e+05,1.5999e+05,1.6e+05,1.6008e+05,178.3,82.6,336,11.7,190,63.4
470,1.6015e+05,1.6029e+05,1.6034e+05,1.604e+05,147.3,61.6,340.1,42.8,190.1,88.4
471,1.6049e+05,1.6066e+05,1.6067e+05,1.6073e+05,175.5,63,330.9,9.1,184.6,83.3
472,1.6082e+05,1.6098e+05,1.61e+05,1.6107e+05,157.4,61.8,325.3,28.1,185.5,78
473,1.6114e+05,1.6133e+05,1.6134e+05,1.614e+05,188.8,62.4,350,8.8,197.6,90
474,1.6149e+05,1.6162e+05,1.6169e+05,1.6175e+05,127.3,62.4,347.3,66.7,194,90.9
475,1.6184e+05,1.6199e+05,1.6203e+05,1.6209e+05,152.9,63.2,343.1,36.7,189.6,90.3
476,1.6218e+05,1.6231e+05,1.6237e+05,1.6244e+05,130.4,64.2,350.7,59.5,189.9,96.6
477,1.6253e+05,1.6268e+05,1.6273e+05,1.6279e+05,150.1,63.6,349.8,43.9,194,92.2
478,1.6288e+05,1.6303e+05,1.6308e+05,1.6315e+05,141.9,63.6,357.2,58,199.9,93.7
479,1.6324e+05,1.634e+05,1.6344e+05,1.635e+05,156.6,64,356.9,39,195.6,97.3
480,1.636e+05,1.6376e+05,1.638e+05,1.6386e+05,164.7,63,371.3,33.1,197.8,110.5
481,1.6397e+05,1.6416e+05,1.6414e+05,1.642e+05,188.1,64.5,332.3,-18.3,169.8,98
482,1.643e+05,1.6441e+05,1.6449e+05,1.6457e+05,109.1,85.2,360.7,75.1,184.2,91.3
483,1.6466e+05,1.6477e+05,1.6484e+05,1.649e+05,106.2,63.3,343.2,69.3,175.5,104.4
484,1.6501e+05,1.6513e+05,1.6519e+05,1.6528e+05,123.2,84.1,368.6,65.2,188.4,96.1
485,1.6537e+05,1.6552e+05,1.6556e+05,1.6564e+05,144.9,81.7,352.8,36.1,181,90.1
486,1.6573e+05,1.6584e+05,1.6591e+05,1.6597e+05,112.2,65,366.3,70.3,182.5,118.8
487,1.6609e+05,1.6622e+05,1.6627e+05,1.6634e+05,123.5,64.7,332.1,55.9,179.4,88
488,1.6643e+05,1.6657e+05,1.6662e+05,1.6668e+05,145.5,62.8,330,50.9,196.4,70.8
489,1.6676e+05,1.6688e+05,1.6694e+05,1.6702e+05,128.7,77.6,313.2,54,182.7,52.9
490,1.6707e+05,1.6721e+05,1.6724e+05,1.6731e+05,141.6,69.4,298.8,30.8,172.4,57
491,1.6737e+05,1.6748e+05,1.6753e+05,1.6759e+05,116.3,57.1,287.9,48.8,165.1,65.7
492,1.6766e+05,1.6777e+05,1.6783e+05,1.6791e+05,111.8,80.2,296.4,59.5,171.3,44.9
493,1.6795e+05,1.6807e+05,1.6813e+05,1.6819e+05,119.4,59.3,300,57.8,177.2,63.5
494,1.6825e+05,1.6843e+05,1.6844e+05,1.6853e+05,174.4,85.5,329,17.7,192.1,51.4
495,1.6858e+05,1.687e+05,1.6876e+05,1.6884e+05,121.9,81,316.7,59.4,181.3,54.4
496,1.689e+05,1.6902e+05,1.6909e+05,1.6917e+05,127.2,83.5,323.4,60.4,187.6,52.3
497,1.6922e+05,1.6935e+05,1.6941e+05,1.6949e+05,132.5,82.5,314.6,52.8,185.3,46.8
498,1.6954e+05,1.6968e+05,1.6974e+05,1.698e+05,142.6,60.6,344.4,57,199.6,84.2
499,1.6988e+05,1.7005e+05,1.7007e+05,1.7014e+05,170.1,77.3,323.3,17.1,187.2,58.8
500,1.702e+05,1.7035e+05,1.7039e+05,1.7045e+05,143.6,60.9,329,46,189.6,78.5
501,1.7053e+05,1.7067e+05,1.7072e+05,1.7078e+05,135.1,61.5,315.5,49.2,184.3,69.7
502,1.7085e+05,1.7098e+05,1.7104e+05,1.711e+05,134.7,61.2,333.1,59.1,193.8,78.1
503,1.7118e+05,1.713e+05,1.7137e+05,1.7143e+05,123.4,61.4,325.1,65.1,188.5,75.2
504,1.7151e+05,1.7165e+05,1.717e+05,1.7176e+05,144.4,61,334,47.2,191.6,81.4
505,1.7184e+05,1.7199e+05,1.7203e+05,1.7212e+05,147.1,82.8,348.2,45.2,192.3,73.1
506,1.7219e+05,1.7235e+05,1.7237e+05,1.7245e+05,164.5,85.9,319.9,14.4,178.9,55.1
507,1.7251e+05,1.7269e+05,1.727e+05,1.7276e+05,178.7,62.3,340.8,14.4,193.1,85.4
508,1.7285e+05,1.7297e+05,1.7303e+05,1.7312e+05,122.1,85.1,335.1,60.1,182.2,67.8
509,1.7318e+05,1.733e+05,1.7337e+05,1.7343e+05,114.4,62.1,333.5,70.2,184.6,86.8
510,1.7352e+05,1.7364e+05,1.737e+05,1.7379e+05,123.1,82.4,331.4,62.7,185.8,63.2
511,1.7385e+05,1.7399e+05,1.7404e+05,1.741e+05,138.6,62.4,345.5,53.4,192,91.1
512,1.7419e+05,1.7433e+05,1.7438e+05,1.7444e+05,134,62.1,341.8,53.7,187.7,92
513,1.7454e+05,1.7466e+05,1.7472e+05,1.7478e+05,125.4,62.5,354,60.2,185.6,105.9
514,1.7489e+05,1.7503e+05,1.7507e+05,1.7515e+05,137.8,80.3,352.4,39.1,176.9,95.2
515,1.7524e+05,1.7535e+05,1.7542e+05,1.755e+05,104.4,86.4,338,69.8,174.2,77.4
516,1.7558e+05,1.7568e+05,1.7576e+05,1.7585e+05,101.6,89.1,330.3,77.8,179.4,61.8
517,1.7591e+05,1.7607e+05,1.761e+05,1.7617e+05,161.6,61.1,327.2,31.9,193.5,72.6
518,1.7624e+05,1.7636e+05,1.7641e+05,1.7649e+05,126,77.7,303.5,46.8,172.8,53
519,1.7654e+05,1.7665e+05,1.767e+05,1.7677e+05,109.5,72.2,284.4,50.9,160.4,51.8
520,1.7683e+05,1.77e+05,1.77e+05,1.7708e+05,175,71.3,309.2,3.3,178.3,59.6
521,1.7714e+05,1.7723e+05,1.773e+05,1.7736e+05,96.4,60.8,283.4,63.8,160.2,62.4
522,1.7742e+05,1.7753e+05,1.7758e+05,1.7764e+05,110.5,58.6,283.9,54.5,165,60.3
523,1.777e+05,1.7782e+05,1.7788e+05,1.7793e+05,117.5,57.1,295,56.9,174.4,63.5
524,1.78e+05,1.7813e+05,1.7817e+05,1.7825e+05,128.5,79.5,300.8,45.3,173.8,47.5
525,1.783e+05,1.7843e+05,1.7848e+05,1.7856e+05,135.3,77.3,318.3,47.1,182.4,58.6
526,1.7862e+05,1.7879e+05,1.788e+05,1.7888e+05,171.6,81,318.5,14.9,186.5,51
527,1.7894e+05,1.7907e+05,1.7912e+05,1.7918e+05,131.7,58.6,317.9,55.8,187.5,71.8
528,1.7925e+05,1.7938e+05,1.7945e+05,1.7953e+05,131.2,79,342.2,64.2,195.4,67.8
529,1.796e+05,1.7972e+05,1.7978e+05,1.7986e+05,128.1,81,328,55.7,183.8,63.2
530,1.7992e+05,1.8008e+05,1.8012e+05,1.8021e+05,154.9,83.5,347.1,43.7,198.6,65
531,1.8027e+05,1.8042e+05,1.8047e+05,1.8055e+05,145.3,80.3,361.4,52,197.3,83.8
532,1.8063e+05,1.8075e+05,1.8081e+05,1.809e+05,122.1,91.9,340.2,56,178.1,70.2
533,1.8097e+05,1.8111e+05,1.8116e+05,1.8124e+05,141,81.9,356.6,48.4,189.4,85.3
534,1.8133e+05,1.8148e+05,1.8152e+05,1.816e+05,150.5,82.8,364.6,42,192.5,89.3
535,1.8169e+05,1.8179e+05,1.8187e+05,1.8194e+05,99.3,64.7,346.3,81.9,181.2,100.4
536,1.8204e+05,1.8221e+05,1.8224e+05,1.823e+05,174.1,63.5,352.2,25,199.1,89.6
537,1.8239e+05,1.8253e+05,1.8258e+05,1.8266e+05,140.6,79.2,319.6,44.6,185.2,55.2
538,1.8271e+05,1.8284e+05,1.8288e+05,1.8296e+05,130.6,77.9,285.5,36.2,166.8,40.8
539,1.83e+05,1.8315e+05,1.8318e+05,1.8325e+05,153.2,70.6,302.2,31.1,184.3,47.3
540,1.833e+05,1.834e+05,1.8346e+05,1.8354e+05,102.9,79.1,280.7,59.9,162.8,38.8
541,1.8358e+05,1.837e+05,1.8375e+05,1.8381e+05,120.9,57.6,293.6,48.9,169.8,66.2
542,1.8387e+05,1.84e+05,1.8405e+05,1.8413e+05,121.7,84.1,301.4,51.4,173.1,44.2
543,1.8417e+05,1.8431e+05,1.8435e+05,1.8441e+05,138.5,60.2,296.8,34.7,173.2,63.4
544,1.8447e+05,1.8463e+05,1.8465e+05,1.8471e+05,161.6,59.6,309.5,18.8,180.4,69.5
545,1.8478e+05,1.8492e+05,1.8497e+05,1.8503e+05,134.1,59.9,327,54.3,188.4,78.7
546,1.8511e+05,1.8527e+05,1.853e+05,1.8536e+05,164.7,60.6,331.8,25.2,189.9,81.3
547,1.8544e+05,1.8556e+05,1.8562e+05,1.857e+05,121.1,81,333.8,60.4,181.5,71.3
548,1.8577e+05,1.8593e+05,1.8596e+05,1.8604e+05,152.2,83.8,327.6,31.1,183.3,60.5
549,1.861e+05,1.8625e+05,1.8629e+05,1.8638e+05,153.5,83.8,337.6,38.3,191.8,62
550,1.8644e+05,1.866e+05,1.8664e+05,1.8673e+05,162,84.1,359,40.9,202.9,72
551,1.868e+05,1.8693e+05,1.8699e+05,1.8708e+05,133.4,82.5,345.5,61.7,195.1,67.9
552,1.8714e+05,1.8729e+05,1.8735e+05,1.8743e+05,148.7,82.4,371,55.5,204.2,84.4
553,1.8751e+05,1.8763e+05,1.877e+05,1.8779e+05,120.4,89.6,340.7,64.2,184.6,66.5
554,1.8786e+05,1.8798e+05,1.8805e+05,1.8811e+05,129.9,63.4,364.2,66.6,196.5,104.3
555,1.8822e+05,1.8836e+05,1.8841e+05,1.8849e+05,143.2,79.9,371,50.6,193.8,97.3
556,1.8859e+05,1.8872e+05,1.8877e+05,1.8886e+05,131.7,87.2,343.1,50.3,182,73.9
557,1.8893e+05,1.8908e+05,1.8913e+05,1.892e+05,142.5,66,355.8,56.9,199.4,90.4
558,1.8929e+05,1.8944e+05,1.895e+05,1.8959e+05,155,92.6,380.9,51.7,206.7,81.6
559,1.8967e+05,1.8981e+05,1.8987e+05,1.8995e+05,138.6,85.5,386.4,59.5,198.1,102.8
560,1.9006e+05,1.9016e+05,1.9024e+05,1.9033e+05,99.6,84.2,361.1,86.7,186.3,90.6
561,1.9042e+05,1.9055e+05,1.9062e+05,1.907e+05,135.1,83.2,359.7,62.4,197.5,79
562,1.9078e+05,1.909e+05,1.9097e+05,1.9104e+05,127,66.2,368.7,69.3,196.3,106.2
563,1.9115e+05,1.9125e+05,1.9134e+05,1.9141e+05,108.1,66.7,377.7,84.4,192.5,118.5
564,1.9152e+05,1.9164e+05,1.9171e+05,1.918e+05,112.6,88.3,366.3,77.6,190.2,87.8
565,1.9189e+05,1.9204e+05,1.9208e+05,1.9215e+05,148.7,65.2,339.2,44.5,193.2,80.8
566,1.9223e+05,1.9234e+05,1.924e+05,1.9248e+05,108.9,78.7,302.5,63.9,172.8,51
567,1.9253e+05,1.9267e+05,1.9271e+05,1.9279e+05,139.7,76,304.9,41.4,181.1,47.8
568,1.9284e+05,1.9301e+05,1.9302e+05,1.931e+05,170.1,75.9,314.7,17,187.1,51.7
569,1.9315e+05,1.9328e+05,1.9332e+05,1.9341e+05,125.2,86.4,294.3,43.7,168.9,39
570,1.9345e+05,1.9356e+05,1.9363e+05,1.9371e+05,115.8,82.7,320.1,67.2,183,54.4
571,1.9377e+05,1.9388e+05,1.9395e+05,1.9401e+05,117.4,62.2,320.3,64.2,181.6,76.5
572,1.9409e+05,1.9426e+05,1.9428e+05,1.9436e+05,171,79.7,340.5,22.5,193.5,67.3
573,1.9443e+05,1.9457e+05,1.9461e+05,1.9469e+05,141.1,79.8,332.4,46.3,187.4,65.2
574,1.9476e+05,1.9491e+05,1.9496e+05,1.9504e+05,149.6,82.4,356.9,51.8,201.4,73.1
575,1.9512e+05,1.9531e+05,1.9531e+05,1.9538e+05,189.4,63.9,345.6,7.3,196.7,85
576,1.9546e+05,1.9559e+05,1.9567e+05,1.9576e+05,126.6,91.1,359.4,77.1,203.7,64.6
577,1.9582e+05,1.9594e+05,1.9602e+05,1.9611e+05,123,86.5,357.7,78.1,201.1,70.1
578,1.9618e+05,1.9631e+05,1.9638e+05,1.9647e+05,129.3,88.7,380.1,72.6,201.9,89.5
579,1.9656e+05,1.9669e+05,1.9674e+05,1.9682e+05,130.8,82,357.1,53.2,184,91.1
580,1.9692e+05,1.9706e+05,1.9711e+05,1.972e+05,143.3,83.4,373.9,55,198.3,92.2
581,1.9729e+05,1.9744e+05,1.9748e+05,1.9755e+05,148.5,66.3,361.6,45.3,193.8,101.5
582,1.9765e+05,1.9779e+05,1.9785e+05,1.9794e+05,138.3,85.4,360.2,63.7,202,72.8
583,1.9801e+05,1.9815e+05,1.9823e+05,1.9832e+05,137.3,89.5,400,81.9,219.2,91.3
584,1.9841e+05,1.9856e+05,1.9861e+05,1.987e+05,144.4,85.3,391.4,59.1,203.5,102.6
585,1.988e+05,1.9897e+05,1.99e+05,1.9908e+05,168,86.7,378.1,27.3,195.3,96.1
586,1.9918e+05,1.993e+05,1.9937e+05,1.9946e+05,119.5,90.7,381.5,72.2,191.7,99.1
587,1.9956e+05,1.9968e+05,1.9975e+05,1.9984e+05,120.6,85.9,384.8,66.7,187.3,111.6
588,1.9995e+05,2.0006e+05,2.0013e+05,2.0022e+05,114.3,85.9,374.5,71.3,185.6,103
589,2.0032e+05,2.0045e+05,2.0052e+05,2.0061e+05,128.6,86.6,408.7,68.7,197.3,124.8
590,2.0073e+05,2.0087e+05,2.0091e+05,2.0101e+05,134.7,93.3,347.8,49.3,184,70.5
591,2.0108e+05,2.0122e+05,2.0128e+05,2.0134e+05,145.3,64.6,350,53.5,198.8,86.6
592,2.0143e+05,2.0153e+05,2.016e+05,2.0168e+05,106.7,82.8,304.4,61.2,167.9,53.7
593,2.0173e+05,2.0188e+05,2.0192e+05,2.0199e+05,144,72.5,313.2,38.6,182.6,58.1
594,2.0205e+05,2.0217e+05,2.0223e+05,2.0231e+05,126.2,80.8,309.7,53.5,179.7,49.2
595,2.0236e+05,2.0249e+05,2.0253e+05,2.0261e+05,137.3,81.5,299.2,38.6,175.9,41.8
596,2.0265e+05,2.0281e+05,2.0285e+05,2.0292e+05,153.9,75.8,324.9,39,192.9,56.2
597,2.0298e+05,2.0311e+05,2.0316e+05,2.0324e+05,134.6,79.7,325,47,181.6,63.7
598,2.033e+05,2.0346e+05,2.0349e+05,2.0357e+05,151.5,78.5,324.2,32,183.5,62.2
599,2.0363e+05,2.038e+05,2.0383e+05,2.0391e+05,168,76.9,342.9,33,201,65
600,2.0397e+05,2.0412e+05,2.0417e+05,2.0425e+05,148.2,82.9,343.8,50.2,198.4,62.5
601,2.0432e+05,2.0445e+05,2.0451e+05,2.0459e+05,132.2,81,357.5,66,198.2,78.3
602,2.0467e+05,2.0482e+05,2.0487e+05,2.0495e+05,150,84.6,346,45.9,195.9,65.5
603,2.0502e+05,2.0518e+05,2.0523e+05,2.0531e+05,156.5,82.8,362.4,49.9,206.4,73.2
604,2.0538e+05,2.0555e+05,2.0559e+05,2.0568e+05,173.2,83.6,377.1,37,210.2,83.3
605,2.0576e+05,2.0588e+05,2.0595e+05,2.0604e+05,125.6,84.8,374.4,67.6,193.2,96.4
606,2.0613e+05,2.0628e+05,2.0633e+05,2.0642e+05,148.3,90.7,368.9,46.3,194.6,83.6
607,2.065e+05,2.0665e+05,2.067e+05,2.0679e+05,147.5,84,381.6,54.5,202,95.6
608,2.0688e+05,2.0704e+05,2.0709e+05,2.0717e+05,154.3,87.9,377.3,48,202.3,87.1
609,2.0726e+05,2.0741e+05,2.0746e+05,2.0755e+05,147.4,89.4,372.9,53.4,200.8,82.7
610,2.0763e+05,2.0775e+05,2.0784e+05,2.0792e+05,115.4,85.6,391.9,87,202.4,103.9
611,2.0803e+05,2.082e+05,2.0822e+05,2.0831e+05,177.9,89.7,404.4,18.2,196.1,118.6
612,2.0843e+05,2.0854e+05,2.0861e+05,2.087e+05,113.2,85.4,385.8,70.7,183.9,116.5
613,2.0882e+05,2.0894e+05,2.0901e+05,2.091e+05,123.9,88.2,392.3,68.3,192.2,111.9
614,2.0921e+05,2.0935e+05,2.094e+05,2.095e+05,137.7,94.5,407.7,55.2,192.9,120.3
615,2.0962e+05,2.0971e+05,2.0979e+05,2.0988e+05,99.2,90.4,339.4,72.4,171.6,77.4
616,2.0996e+05,2.1008e+05,2.1014e+05,2.1023e+05,121.9,84.4,335.8,65.5,187.4,64
617,2.1029e+05,2.1042e+05,2.1046e+05,2.1054e+05,129.3,81.3,302.9,39.7,169,52.6
618,2.1059e+05,2.1075e+05,2.1078e+05,2.1086e+05,154.4,82,323.2,30.9,185.3,55.9
619,2.1092e+05,2.1108e+05,2.1111e+05,2.1119e+05,158.2,78.6,341.3,39.2,197.4,65.3
620,2.1126e+05,2.1139e+05,2.1145e+05,2.1153e+05,135.8,83.3,329,53,188.8,56.9
621,2.1159e+05,2.1176e+05,2.1179e+05,2.1187e+05,174.5,80.3,360.4,30.3,204.8,75.3
622,2.1195e+05,2.1209e+05,2.1214e+05,2.1223e+05,140.4,81.4,349.3,56.7,197.1,70.8
623,2.123e+05,2.1244e+05,2.1249e+05,2.1258e+05,141.4,82.2,356.5,56.2,197.6,76.7
624,2.1265e+05,2.1279e+05,2.1285e+05,2.1293e+05,139.4,82.4,350.1,56.4,195.8,71.9
625,2.13e+05,2.1316e+05,2.1321e+05,2.133e+05,158.2,84.2,368.3,51.2,209.4,74.7
626,2.1337e+05,2.1353e+05,2.1358e+05,2.1367e+05,159.6,84.1,386.6,52.1,211.7,90.8
627,2.1376e+05,2.1394e+05,2.1396e+05,2.1404e+05,184.2,84.6,366.3,14.1,198.3,83.4
628,2.1412e+05,2.1431e+05,2.1433e+05,2.144e+05,186.6,66.5,378.8,19,205.6,106.7
629,2.145e+05,2.1465e+05,2.147e+05,2.1479e+05,147.2,86.2,371.8,51.1,198.3,87.3
630,2.1488e+05,2.1503e+05,2.1508e+05,2.1517e+05,149.7,87.4,371.4,53,202.7,81.3
631,2.1525e+05,2.154e+05,2.1546e+05,2.1555e+05,154.6,95.7,388,54.5,209.1,83.2
632,2.1563e+05,2.1577e+05,2.1584e+05,2.1592e+05,138.3,86,387.4,63.5,201.8,99.6
633,2.1602e+05,2.1618e+05,2.1622e+05,2.1632e+05,162.5,91.1,404.2,39.8,202.3,110.8
634,2.1643e+05,2.1657e+05,2.1662e+05,2.1671e+05,146.9,90.1,416.8,49.2,196.1,130.6
635,2.1684e+05,2.1698e+05,2.1702e+05,2.1711e+05,140.1,87.5,390.2,39.4,179.5,123.2
636,2.1723e+05,2.1732e+05,2.1742e+05,2.1752e+05,88.7,98,401.5,96.3,185,118.5
637,2.1763e+05,2.1778e+05,2.1783e+05,2.1792e+05,142.1,93.5,402.6,51.9,194,115.1
638,2.1804e+05,2.1817e+05,2.1824e+05,2.1833e+05,133.1,87.4,451.3,69.4,202.5,161.4
639,2.1849e+05,2.1857e+05,2.1865e+05,2.1874e+05,79.8,88.9,388.3,84.8,164.6,134.8
640,2.1888e+05,2.1897e+05,2.1906e+05,2.1915e+05,93.7,89.4,401.3,88.1,181.8,130.1
641,2.1928e+05,2.1947e+05,2.1946e+05,2.1956e+05,193.3,94,412.9,-10,183.3,135.6
642,2.1969e+05,2.1983e+05,2.1987e+05,2.1996e+05,139.4,90.8,391.3,35.9,175.3,125.2
643,2.2008e+05,2.2018e+05,2.2027e+05,2.2036e+05,97.9,89.4,408.1,86.7,184.6,134.1
644,2.2049e+05,2.2063e+05,2.2068e+05,2.2077e+05,137.9,91,412.3,49.8,187.7,133.6
645,2.209e+05,2.2103e+05,2.2109e+05,2.2118e+05,130.2,88.6,386.2,57.7,187.9,109.7
646,2.2129e+05,2.2148e+05,2.2149e+05,2.2158e+05,190.4,91.1,374,6.8,197.2,85.7
647,2.2166e+05,2.218e+05,2.2186e+05,2.2194e+05,138.5,84.8,352.3,54.3,192.8,74.7
648,2.2202e+05,2.2215e+05,2.2219e+05,2.2228e+05,133.4,92.4,337.3,36.6,170,74.9
649,2.2235e+05,2.2249e+05,2.2253e+05,2.2261e+05,138,73,331.4,44,182,76.4
650,2.2268e+05,2.228e+05,2.2286e+05,2.2294e+05,111.9,80.5,331.8,67.6,179.5,71.8
651,2.2302e+05,2.2314e+05,2.2319e+05,2.2327e+05,126.9,78.1,331.5,50.6,177.5,75.9
652,2.2335e+05,2.2353e+05,2.2353e+05,2.236e+05,177.7,75.7,317.2,3.1,180.8,60.7
653,2.2366e+05,2.238e+05,2.2385e+05,2.2393e+05,131.5,82.2,320.4,55.4,186.9,51.3
654,2.2399e+05,2.2414e+05,2.2418e+05,2.2426e+05,154.3,85,326.2,38.2,192.5,48.7
655,2.2431e+05,2.2447e+05,2.2452e+05,2.246e+05,159.4,81.8,345.2,49.2,208.6,54.8
656,2.2466e+05,2.248e+05,2.2486e+05,2.2495e+05,147.7,82.8,357.5,60.4,208.1,66.6
657,2.2501e+05,2.2516e+05,2.2522e+05,2.253e+05,148.3,82.3,352.7,59.3,207.6,62.8
658,2.2537e+05,2.2553e+05,2.2558e+05,2.2567e+05,160.7,82.7,368.3,57.3,218,67.6
659,2.2573e+05,2.2591e+05,2.2596e+05,2.2604e+05,176.8,83.5,374.1,44.3,221.1,69.5
660,2.2611e+05,2.2629e+05,2.2633e+05,2.2641e+05,178.9,84.3,383,41.7,220.6,78.1
661,2.2649e+05,2.2663e+05,2.267e+05,2.2679e+05,135.5,83.3,376.7,76.3,211.8,81.6
662,2.2687e+05,2.2702e+05,2.2709e+05,2.2717e+05,151.7,85,391.1,64.6,216.3,89.8
663,2.2726e+05,2.2744e+05,2.2747e+05,2.2756e+05,178.3,84.9,377,36.7,215,77.1
664,2.2764e+05,2.278e+05,2.2786e+05,2.2795e+05,166.9,88,398.4,60.9,227.8,82.6
665,2.2804e+05,2.282e+05,2.2826e+05,2.2835e+05,168.2,90.5,396.1,53.4,221.6,84
666,2.2843e+05,2.286e+05,2.2865e+05,2.2874e+05,165.5,86,415.5,55.7,221.2,108.3
667,2.2885e+05,2.2897e+05,2.2905e+05,2.2914e+05,128,87.3,388.7,76.3,204.3,97.1
668,2.2924e+05,2.2938e+05,2.2944e+05,2.2953e+05,142.2,90.2,384.1,65.8,208,85.9
669,2.2962e+05,2.2981e+05,2.2984e+05,2.2993e+05,188,87.1,421,32.2,220.2,113.7
670,2.3004e+05,2.3019e+05,2.3024e+05,2.3033e+05,147.6,85.9,383.8,51.2,198.8,99.1
671,2.3042e+05,2.3058e+05,2.3064e+05,2.3073e+05,158,86.3,409,57.2,215.2,107.5
672,2.3083e+05,2.3099e+05,2.3105e+05,2.3114e+05,160.2,89.2,411.5,54.6,214.8,107.5
673,2.3124e+05,2.314e+05,2.3145e+05,2.3154e+05,152.3,89.6,403.5,52.5,204.8,109.1
674,2.3165e+05,2.3179e+05,2.3186e+05,2.3194e+05,136.7,88,408.2,71.2,207.9,112.3
675,2.3206e+05,2.3218e+05,2.3226e+05,2.3235e+05,121.5,91.4,395.6,77.3,198.8,105.4
676,2.3245e+05,2.3257e+05,2.3266e+05,2.3275e+05,118.8,94.7,407.2,84.3,203.1,109.4
677,2.3286e+05,2.3298e+05,2.3306e+05,2.3313e+05,123.5,71,395.9,75.6,199.1,125.8
678,2.3326e+05,2.3339e+05,2.3346e+05,2.3355e+05,133.4,90.1,430,68.1,201.5,138.4
679,2.3369e+05,2.3382e+05,2.3387e+05,2.3395e+05,132.1,88.8,420,47.6,179.7,151.5
680,2.3411e+05,2.3422e+05,2.3427e+05,2.3436e+05,111.5,89.5,395.2,57.9,169.4,136.3
681,2.345e+05,2.3466e+05,2.3468e+05,2.3477e+05,164.4,93.1,421.2,13.2,177.6,150.5
682,2.3492e+05,2.3502e+05,2.3508e+05,2.3518e+05,94.4,96.2,385.6,63.7,158.1,131.3
683,2.3531e+05,2.354e+05,2.3548e+05,2.3558e+05,88.6,96.8,408.3,87.6,176.2,135.3
684,2.3572e+05,2.3587e+05,2.3589e+05,2.3596e+05,152,70.4,378.8,23.9,175.9,132.5
685,2.3609e+05,2.3624e+05,2.3629e+05,2.3639e+05,148,97.6,432.3,47.9,195.9,138.8
686,2.3653e+05,2.3662e+05,2.3669e+05,2.3679e+05,90,98,403.6,70.5,160.5,145.1
687,2.3693e+05,2.3701e+05,2.3709e+05,2.3716e+05,83.5,71.9,374.4,72.2,155.7,146.8
688,2.373e+05,2.374e+05,2.3749e+05,2.3756e+05,99,72.3,417.4,86.1,185.1,160
689,2.3772e+05,2.3782e+05,2.379e+05,2.3799e+05,97.4,93.1,404,80.5,177.9,133
690,2.3813e+05,2.3823e+05,2.3831e+05,2.3838e+05,107.8,70.7,417,72.7,180.5,165.8
691,2.3854e+05,2.3864e+05,2.387e+05,2.388e+05,93.9,100.6,376.9,66.2,160.1,116.2
692,2.3892e+05,2.3901e+05,2.391e+05,2.3917e+05,85.2,72.7,419.9,95.5,180.7,166.5
693,2.3934e+05,2.3944e+05,2.3951e+05,2.3961e+05,96.1,99,375.1,71,167.1,109
694,2.3972e+05,2.3985e+05,2.3991e+05,2.3998e+05,134.9,69.8,406.8,61.5,196.4,140.6
695,2.4012e+05,2.4026e+05,2.403e+05,2.4037e+05,135.3,70.7,402.9,46.2,181.5,150.7
696,2.4052e+05,2.406e+05,2.4068e+05,2.4076e+05,79,72.4,371.9,80.7,159.7,139.8
697,2.409e+05,2.4102e+05,2.4108e+05,2.4117e+05,124.9,96.4,381.9,56.3,181.2,104.3
698,2.4128e+05,2.4141e+05,2.4147e+05,2.4154e+05,131.7,71,403.3,58.1,189.8,142.5
699,2.4168e+05,2.4182e+05,2.4186e+05,2.4193e+05,141.2,70.5,391,39.6,180.8,139.7
700,2.4207e+05,2.4218e+05,2.4224e+05,2.4231e+05,103.9,71.9,359.1,62.8,166.7,120.5
701,2.4243e+05,2.4259e+05,2.4263e+05,2.4272e+05,155.5,92,374.8,41,196.5,86.3
702,2.4281e+05,2.4292e+05,2.4299e+05,2.4306e+05,115.5,72.2,368.9,70.4,185.9,110.8
703,2.4318e+05,2.4329e+05,2.4336e+05,2.4343e+05,117.9,70.8,374.1,67.1,185,118.3
704,2.4355e+05,2.4371e+05,2.4373e+05,2.438e+05,163.9,69.9,356.4,20.5,184.4,102.1
705,2.4391e+05,2.4403e+05,2.4408e+05,2.4415e+05,120,69.4,345.6,53.3,173.3,102.9
706,2.4425e+05,2.4439e+05,2.4444e+05,2.4451e+05,133.5,68.6,358.7,53.4,186.9,103.2
707,2.4461e+05,2.4475e+05,2.4481e+05,2.4488e+05,140.4,70.1,376.8,54.6,195,111.7
708,2.4499e+05,2.4513e+05,2.4517e+05,2.4524e+05,144.7,69.1,363.6,40.1,184.8,109.7
709,2.4535e+05,2.4548e+05,2.4553e+05,2.456e+05,126.4,69.9,342.6,49.9,176.3,96.4
710,2.4569e+05,2.4583e+05,2.4588e+05,2.4595e+05,135.4,68.3,379.5,55.9,191.3,119.9
711,2.4607e+05,2.4622e+05,2.4625e+05,2.4634e+05,143.6,91.5,351.4,32.9,176.5,83.4
712,2.4642e+05,2.4656e+05,2.466e+05,2.4667e+05,131,70,339.2,47.6,178.6,90.6
713,2.4676e+05,2.4689e+05,2.4695e+05,2.4702e+05,129.9,68.1,354.6,54.4,184.3,102.2
714,2.4712e+05,2.4724e+05,2.4729e+05,2.4736e+05,117.3,68.3,332.7,56.2,173.5,90.9
715,2.4745e+05,2.4758e+05,2.4763e+05,2.477e+05,125.7,68.9,343.5,57.6,183.3,91.3
716,2.4779e+05,2.4792e+05,2.4798e+05,2.4805e+05,126.5,67.7,336.7,60.5,187,82
717,2.4813e+05,2.4825e+05,2.4832e+05,2.4838e+05,119.9,69.1,334.2,64.1,184,81.1
718,2.4847e+05,2.4858e+05,2.4865e+05,2.4871e+05,118,67.4,338.5,64.2,182.2,88.9
719,2.488e+05,2.4891e+05,2.4898e+05,2.4904e+05,106.4,67.7,327.7,66.5,172.9,87.1
720,2.4913e+05,2.4928e+05,2.4931e+05,2.4938e+05,148.2,66.7,327.8,29,177.2,83.9
721,2.4946e+05,2.4962e+05,2.4963e+05,2.497e+05,156,66.9,315,18.1,174.1,74
722,2.4977e+05,2.499e+05,2.4994e+05,2.5001e+05,122.5,65.2,315.3,44,166.5,83.6
723,2.5009e+05,2.5018e+05,2.5025e+05,2.5032e+05,92.8,67.7,311,68.6,161.4,81.9
724,2.504e+05,2.5051e+05,2.5057e+05,2.5064e+05,111.7,67,320.9,60.1,171.8,82.1
725,2.5072e+05,2.5086e+05,2.509e+05,2.5097e+05,140.4,67,323.3,37.2,177.6,78.7
726,2.5104e+05,2.5116e+05,2.5121e+05,2.5128e+05,116.7,66.9,305.2,51.9,168.6,69.7
727,2.5135e+05,2.5147e+05,2.5153e+05,2.5159e+05,119,65.5,314.8,58.7,177.7,71.6
728,2.5166e+05,2.5178e+05,2.5183e+05,2.519e+05,114.8,66,305.1,50.5,165.3,73.8
729,2.5197e+05,2.5208e+05,2.5214e+05,2.5223e+05,108.9,91.6,308,60.4,169.3,47.1
730,2.5228e+05,2.5239e+05,2.5244e+05,2.5251e+05,116,66.3,302.8,48.1,164.1,72.4
731,2.5258e+05,2.527e+05,2.5275e+05,2.5282e+05,122,66.1,312.2,51,173,73.1
732,2.5289e+05,2.5302e+05,2.5306e+05,2.5313e+05,125.2,65.7,301.7,45.7,170.9,65.1
733,2.5319e+05,2.5334e+05,2.5337e+05,2.5347e+05,143.5,96.8,302.1,31.5,175,30.3
734,2.535e+05,2.5361e+05,2.5367e+05,2.5374e+05,113.8,67.4,314,62.3,176.1,70.5
735,2.5381e+05,2.5396e+05,2.5398e+05,2.5404e+05,145.8,64.8,298.4,18.7,164.5,69.1
736,2.5411e+05,2.5422e+05,2.5427e+05,2.5436e+05,112.8,89.7,296.6,50.2,163,43.9
737,2.5441e+05,2.5453e+05,2.5457e+05,2.5465e+05,128.5,85.2,296.8,34.4,162.9,48.7
738,2.547e+05,2.5484e+05,2.5487e+05,2.5493e+05,136.3,65.2,291.7,26.7,163,63.5
739,2.5499e+05,2.5512e+05,2.5516e+05,2.5523e+05,125.5,64.8,297.7,43,168.5,64.4
740,2.5529e+05,2.5545e+05,2.5546e+05,2.5553e+05,158.6,65.9,301.8,12.6,171.2,64.7
741,2.5559e+05,2.5573e+05,2.5576e+05,2.5582e+05,136.9,64.6,296.3,29.3,166.2,65.5
742,2.5589e+05,2.5605e+05,2.5606e+05,2.5612e+05,158.3,65.4,295.5,8.6,166.9,63.2
743,2.5619e+05,2.5633e+05,2.5634e+05,2.5641e+05,145.3,64.1,289.6,13.5,158.8,66.7
744,2.5648e+05,2.5662e+05,2.5664e+05,2.567e+05,142.1,64.6,290.1,17.9,160,65.5
745,2.5677e+05,2.5686e+05,2.5692e+05,2.5698e+05,99.5,64.4,280.2,52.1,151.6,64.2
746,2.5705e+05,2.5714e+05,2.572e+05,2.5727e+05,95.3,63.9,287.4,63.5,158.8,64.7
747,2.5733e+05,2.5747e+05,2.575e+05,2.5756e+05,132.8,62.8,291.6,34.7,167.5,61.3
748,2.5762e+05,2.5773e+05,2.5778e+05,2.5785e+05,110.1,64,285,48.1,158.2,62.8
749,2.5791e+05,2.5804e+05,2.5807e+05,2.5815e+05,129.2,80.9,285.2,31.6,160.8,43.5
750,2.5819e+05,2.5831e+05,2.5835e+05,2.5844e+05,118.6,86.5,284.2,39.4,158,39.7
751,2.5848e+05,2.5861e+05,2.5862e+05,2.5869e+05,128.8,62.5,266.3,16.1,144.9,58.9
752,2.5875e+05,2.5886e+05,2.589e+05,2.5898e+05,119.8,83.1,281.5,35,154.8,43.6
753,2.5903e+05,2.5916e+05,2.5919e+05,2.5928e+05,136.9,92.9,282.5,22.9,159.8,29.8
754,2.5931e+05,2.5942e+05,2.5947e+05,2.5955e+05,110.2,87.1,282.3,48.3,158.5,36.7
755,2.5959e+05,2.597e+05,2.5974e+05,2.598e+05,109.9,61.9,265.2,34.3,144.2,59.1
756,2.5986e+05,2.5998e+05,2.6001e+05,2.6009e+05,119.6,79.8,271.2,33.7,153.3,38.1
757,2.6013e+05,2.6023e+05,2.6028e+05,2.6036e+05,102.3,85,270.3,45.5,147.8,37.5
758,2.604e+05,2.6053e+05,2.6055e+05,2.6063e+05,132.8,80.2,274.3,17.8,150.6,43.5
759,2.6067e+05,2.6077e+05,2.6082e+05,2.609e+05,102.4,80.9,277.3,44.2,146.6,49.8
760,2.6095e+05,2.6109e+05,2.611e+05,2.6116e+05,137.5,63.1,271.4,12.4,149.9,58.4
761,2.6122e+05,2.6135e+05,2.6137e+05,2.6143e+05,128.8,61.2,272.2,19.5,148.3,62.7
762,2.6149e+05,2.6162e+05,2.6165e+05,2.6171e+05,121.9,63.5,276.6,34.4,156.3,56.8
763,2.6177e+05,2.6187e+05,2.6192e+05,2.62e+05,105.1,83.5,275.2,45.8,150.9,40.8
764,2.6205e+05,2.6216e+05,2.622e+05,2.6229e+05,118.2,86.6,283.8,40.4,158.6,38.6
765,2.6233e+05,2.6245e+05,2.6249e+05,2.6256e+05,123.9,64.4,291.7,38.2,162.1,65.2
766,2.6262e+05,2.6274e+05,2.6278e+05,2.6284e+05,115.8,64,286.4,40.2,156,66.4
767,2.6291e+05,2.6301e+05,2.6305e+05,2.6313e+05,105.7,80.2,269.2,39.3,145,44
768,2.6318e+05,2.6328e+05,2.6333e+05,2.634e+05,108.3,62.8,281.7,49.4,157.7,61.2
769,2.6346e+05,2.6357e+05,2.6361e+05,2.6369e+05,108.5,79.3,282,48.5,157,45.7
770,2.6374e+05,2.6384e+05,2.6389e+05,2.6395e+05,99.7,62.8,273.2,47.2,146.9,63.5
771,2.6401e+05,2.6412e+05,2.6416e+05,2.6425e+05,106.5,85.9,271.7,43.9,150.4,35.4
772,2.6428e+05,2.6438e+05,2.6443e+05,2.6449e+05,98.1,61.7,268.6,49.3,147.4,59.5
773,2.6455e+05,2.6466e+05,2.6471e+05,2.6477e+05,111.5,62.7,282.6,42.8,154.3,65.6
774,2.6484e+05,2.6495e+05,2.6499e+05,2.6506e+05,114,63.3,283.7,41.8,155.8,64.6
775,2.6512e+05,2.6523e+05,2.6527e+05,2.6536e+05,113.6,88.8,279.2,38,151.6,38.8
776,2.654e+05,2.6552e+05,2.6556e+05,2.6563e+05,116.9,64.4,293.6,45.4,162.3,66.9
777,2.6569e+05,2.6581e+05,2.6585e+05,2.6594e+05,119.3,82.9,286.4,41,160.3,43.2
778,2.6598e+05,2.6609e+05,2.6613e+05,2.662e+05,108,63,279.1,45.7,153.7,62.4
779,2.6626e+05,2.6637e+05,2.664e+05,2.6648e+05,111.4,80.8,270,34.7,146.1,43.1
780,2.6653e+05,2.6663e+05,2.6668e+05,2.6674e+05,106.1,62.2,274.6,41.3,147.4,65
781,2.668e+05,2.6692e+05,2.6695e+05,2.6703e+05,114.8,81,277.9,33.9,148.7,48.2
782,2.6708e+05,2.672e+05,2.6723e+05,2.6729e+05,119.8,62.5,270.8,25.5,145.3,63
783,2.6735e+05,2.6748e+05,2.6749e+05,2.6755e+05,125.3,61.2,262.7,14.7,140,61.5
784,2.6761e+05,2.6773e+05,2.6777e+05,2.6785e+05,115.8,82,278,35.8,151.6,44.4
785,2.6789e+05,2.68e+05,2.6805e+05,2.6813e+05,110.8,81.7,287.2,48.4,159.2,46.3
786,2.6818e+05,2.6827e+05,2.6832e+05,2.684e+05,94.1,82.7,271.4,49,143.1,45.6
787,2.6845e+05,2.6857e+05,2.686e+05,2.6866e+05,116.8,62.5,277.9,33.7,150.5,64.9
788,2.6873e+05,2.6884e+05,2.6889e+05,2.6897e+05,108.8,81.4,282.4,48.3,157.1,43.9
789,2.6901e+05,2.6912e+05,2.6917e+05,2.6923e+05,106.6,62.5,280.7,47.9,154.5,63.7
790,2.6929e+05,2.694e+05,2.6945e+05,2.6951e+05,106.2,63.4,278.2,50,156.2,58.6
791,2.6957e+05,2.6967e+05,2.6972e+05,2.698e+05,100.8,85.9,275.5,46.9,147.7,41.9
792,2.6985e+05,2.6995e+05,2.7e+05,2.7008e+05,105.8,85.5,282.9,47.3,153.1,44.3
793,2.7013e+05,2.7023e+05,2.7027e+05,2.7035e+05,99.8,80.9,274.7,45.6,145.4,48.4
794,2.704e+05,2.7051e+05,2.7055e+05,2.7064e+05,107.4,85.5,280.6,43.2,150.6,44.5
795,2.7068e+05,2.7079e+05,2.7084e+05,2.7093e+05,110.8,88.6,279,43.4,154.2,36.2
796,2.7096e+05,2.7107e+05,2.7111e+05,2.7117e+05,102.9,62.7,277.5,46.3,149.2,65.6
797,2.7124e+05,2.7135e+05,2.714e+05,2.7146e+05,106.9,63.2,288.5,48.5,155.4,69.9
798,2.7153e+05,2.7163e+05,2.7167e+05,2.7176e+05,106.4,86.1,275.2,38.8,145.2,43.9
799,2.718e+05,2.7191e+05,2.7196e+05,2.7202e+05,104.2,63.7,278.9,49.8,154,61.2
800,2.7208e+05,2.7219e+05,2.7223e+05,2.7231e+05,104.6,84.1,272.8,42.1,146.7,42
801,2.7236e+05,2.7246e+05,2.7251e+05,2.7257e+05,106.6,63,283.9,48.7,155.3,65.6
802,2.7264e+05,2.7274e+05,2.7278e+05,2.7287e+05,104.3,81.2,270.8,40.8,145.1,44.5
803,2.7291e+05,2.7302e+05,2.7306e+05,2.7315e+05,105.8,87.5,281.6,47.6,153.4,40.7
804,2.7319e+05,2.7329e+05,2.7334e+05,2.7342e+05,103.1,83.1,271.9,42.4,145.5,43.3
805,2.7346e+05,2.7356e+05,2.7361e+05,2.7367e+05,93.5,62.3,273.5,53.8,147.3,63.9
806,2.7374e+05,2.7384e+05,2.7389e+05,2.7395e+05,105.6,62.3,280.6,47.6,153.2,65.1
807,2.7402e+05,2.7415e+05,2.7416e+05,2.7422e+05,131.9,61.2,268.3,13.3,145.2,61.9
808,2.7429e+05,2.7438e+05,2.7443e+05,2.7452e+05,98.6,87.5,269.9,49.2,147.8,34.6
809,2.7456e+05,2.7466e+05,2.747e+05,2.7476e+05,105.5,61.7,269.2,40.8,146.3,61.2
810,2.7483e+05,2.7493e+05,2.7497e+05,2.7505e+05,106.1,80.7,277,41.8,147.9,48.4
811,2.751e+05,2.752e+05,2.7525e+05,2.7533e+05,101.7,85.3,277.1,45.3,147,44.8
812,2.7538e+05,2.7549e+05,2.7553e+05,2.7562e+05,106.8,84.1,280.2,47.7,154.5,41.6
813,2.7566e+05,2.7576e+05,2.7581e+05,2.7589e+05,101.8,83.5,280,47.5,149.3,47.2
814,2.7594e+05,2.7604e+05,2.7609e+05,2.7615e+05,100.2,63.6,277.1,50.6,150.8,62.7
815,2.7622e+05,2.7632e+05,2.7636e+05,2.7642e+05,99.9,62,266.6,41.9,141.8,62.8
816,2.7648e+05,2.7659e+05,2.7664e+05,2.767e+05,103.3,62.9,284.6,50.9,154.2,67.5
817,2.7677e+05,2.7687e+05,2.7692e+05,2.77e+05,102.1,78.9,276.2,47.7,149.8,47.5
818,2.7704e+05,2.7714e+05,2.7719e+05,2.7728e+05,94.8,84.3,279.1,54.3,149.1,45.7
819,2.7732e+05,2.7744e+05,2.7746e+05,2.7755e+05,113.3,85.1,265,24.8,138.1,41.8
820,2.7759e+05,2.7768e+05,2.7774e+05,2.7782e+05,93.3,88.7,277.4,54.4,147.7,41
821,2.7787e+05,2.7796e+05,2.7801e+05,2.7809e+05,93.5,81.9,266.8,46.8,140.3,44.6
822,2.7813e+05,2.7824e+05,2.7828e+05,2.7837e+05,110.7,83,282.5,41.6,152.3,47.2
823,2.7841e+05,2.7852e+05,2.7856e+05,2.7864e+05,101.5,82.5,271.3,42.9,144.4,44.4
824,2.7869e+05,2.7879e+05,2.7883e+05,2.7889e+05,102.8,62.4,272.6,42.8,145.6,64.6
825,2.7896e+05,2.791e+05,2.7912e+05,2.7919e+05,143.1,78.4,284,13.8,156.9,48.7
826,2.7924e+05,2.7934e+05,2.7939e+05,2.7947e+05,98.7,84.6,278.7,48.4,147.1,47
827,2.7952e+05,2.7963e+05,2.7967e+05,2.7976e+05,105.4,81,283.9,48.1,153.5,49.4
828,2.7981e+05,2.7991e+05,2.7995e+05,2.8004e+05,101.8,83,283.3,47,148.8,51.5
829,2.8009e+05,2.8019e+05,2.8024e+05,2.803e+05,101.7,63,285.2,49.8,151.5,70.7
830,2.8037e+05,2.8048e+05,2.8052e+05,2.806e+05,105.1,81.4,280.8,41.4,146.5,52.9
831,2.8065e+05,2.8076e+05,2.8081e+05,2.8089e+05,105.7,85.3,284,48.7,154.4,44.3
832,2.8094e+05,2.8104e+05,2.8109e+05,2.8115e+05,103,62.7,278.4,46.7,149.7,66
833,2.8122e+05,2.8136e+05,2.8138e+05,2.8144e+05,141.6,63.7,294.9,19.6,161.2,70
834,2.8151e+05,2.8162e+05,2.8167e+05,2.8174e+05,106,79.4,281.9,47.6,153.6,48.9
835,2.8179e+05,2.8189e+05,2.8194e+05,2.8203e+05,99.3,85.6,284,51,150.3,48.1
836,2.8208e+05,2.8218e+05,2.8222e+05,2.823e+05,97.7,80.9,267.5,42.2,139.9,46.7
837,2.8235e+05,2.8244e+05,2.8249e+05,2.8258e+05,96.1,83.7,276.7,51.8,147.9,45.1
838,2.8262e+05,2.8275e+05,2.8277e+05,2.8283e+05,126.7,61.6,270.8,18.9,145.6,63.6
839,2.8289e+05,2.8299e+05,2.8304e+05,2.8311e+05,102,63,284.6,49.7,151.7,69.9
840,2.8318e+05,2.8328e+05,2.8333e+05,2.8341e+05,98.3,83.5,280.1,55.5,153.8,42.8
841,2.8346e+05,2.8356e+05,2.8361e+05,2.8367e+05,104.3,63.2,281.1,46.2,150.5,67.4
842,2.8374e+05,2.8384e+05,2.8389e+05,2.8396e+05,104.8,62.7,283.6,49.1,153.9,67
843,2.8402e+05,2.8413e+05,2.8418e+05,2.8426e+05,105.2,80.5,290.3,48.4,153.6,56.2
844,2.8431e+05,2.8442e+05,2.8446e+05,2.8455e+05,110.8,85.4,286.9,39.4,150.2,51.3
845,2.846e+05,2.847e+05,2.8475e+05,2.8483e+05,103.2,81.7,287.9,48,151.2,55
846,2.8489e+05,2.8499e+05,2.8504e+05,2.8513e+05,106.8,83.7,294.2,47.6,154.4,56.1
847,2.8518e+05,2.8529e+05,2.8534e+05,2.854e+05,108.9,64.6,292.8,46,154.9,73.3
848,2.8547e+05,2.8559e+05,2.8564e+05,2.8572e+05,119.1,83.4,297.9,44.1,163.2,51.3
849,2.8577e+05,2.8588e+05,2.8592e+05,2.8601e+05,104.5,91.5,280.7,46.5,151,38.2
850,2.8605e+05,2.8616e+05,2.8621e+05,2.8628e+05,104.8,65.5,292.9,55.4,160.2,67.2
851,2.8635e+05,2.8645e+05,2.865e+05,2.8658e+05,103.9,79.9,293.3,54.3,158.2,55.2
852,2.8664e+05,2.8674e+05,2.868e+05,2.8688e+05,100.8,88.8,290.3,56,156.8,44.7
853,2.8693e+05,2.8704e+05,2.8709e+05,2.8715e+05,108.4,64.5,293.2,51.6,160,68.7
854,2.8722e+05,2.8737e+05,2.8738e+05,2.8744e+05,149.4,64.2,282.7,3.4,152.8,65.7
855,2.8751e+05,2.8761e+05,2.8765e+05,2.8773e+05,100.4,80.1,275.4,44.5,144.9,50.4
856,2.8778e+05,2.8788e+05,2.8794e+05,2.8802e+05,104.4,87.4,290.3,50.7,155.1,47.8
857,2.8807e+05,2.8817e+05,2.8822e+05,2.883e+05,100.4,82.5,280,47.2,147.6,49.9
858,2.8835e+05,2.8845e+05,2.885e+05,2.8857e+05,103,64.5,292.4,50.7,153.7,74.2
859,2.8864e+05,2.8875e+05,2.888e+05,2.8888e+05,110.3,80.2,290.8,44,154.3,56.3
860,2.8893e+05,2.8903e+05,2.8908e+05,2.8917e+05,95.8,83,283.3,52.4,148.2,52.1
861,2.8922e+05,2.8932e+05,2.8937e+05,2.8946e+05,104.8,82.6,287.2,51.3,156.1,48.5
862,2.895e+05,2.8964e+05,2.8966e+05,2.8974e+05,134.8,82.8,293.1,20,154.8,55.5
863,2.898e+05,2.899e+05,2.8995e+05,2.9004e+05,102.6,85.3,293.4,51.8,154.4,53.7
864,2.9009e+05,2.9019e+05,2.9024e+05,2.903e+05,103.4,63.5,282.9,45.3,148.7,70.7
865,2.9037e+05,2.9048e+05,2.9053e+05,2.906e+05,106.5,64.8,290.3,51.4,157.9,67.6
866,2.9066e+05,2.9077e+05,2.9083e+05,2.9091e+05,103.8,84.6,289.8,57.2,161,44.2
867,2.9095e+05,2.9106e+05,2.9111e+05,2.912e+05,106.5,85.1,295.7,52.2,158.7,51.9
868,2.9125e+05,2.9138e+05,2.9141e+05,2.9147e+05,133.6,64.1,288.7,27,160.6,64
869,2.9154e+05,2.9164e+05,2.9169e+05,2.9178e+05,100.6,91.3,289.9,54,154.6,44
870,2.9183e+05,2.9193e+05,2.9198e+05,2.9205e+05,97,65.1,294.3,58.4,155.4,73.8
871,2.9212e+05,2.9224e+05,2.9228e+05,2.9235e+05,118.5,64.8,292.3,43.5,162,65.5
872,2.9241e+05,2.9252e+05,2.9257e+05,2.9266e+05,103.6,83.7,294.2,52.9,156.5,54
873,2.9271e+05,2.9282e+05,2.9287e+05,2.9293e+05,107.8,64.4,299.4,53.1,160.9,74.1
874,2.9301e+05,2.931e+05,2.9316e+05,2.9324e+05,96.4,86.8,283.8,52.2,148.6,48.4
875,2.9329e+05,2.934e+05,2.9345e+05,2.9354e+05,104,85.8,291.5,53.7,157.7,48
876,2.9358e+05,2.9369e+05,2.9373e+05,2.9382e+05,101.2,85.3,284.4,47.8,149,50.1
877,2.9387e+05,2.9401e+05,2.9402e+05,2.941e+05,145.8,80.6,290.3,8.4,154.2,55.5
878,2.9416e+05,2.9426e+05,2.9431e+05,2.9439e+05,100.1,83.8,281.5,47.4,147.5,50.2
879,2.9444e+05,2.9454e+05,2.946e+05,2.9466e+05,103.6,64.6,293.6,54.1,157.7,71.3
880,2.9473e+05,2.9484e+05,2.9488e+05,2.9497e+05,102.4,86.6,286,45,147.4,52
881,2.9502e+05,2.9513e+05,2.9518e+05,2.9526e+05,109,87.5,300.1,48.6,157.6,55
882,2.9532e+05,2.9543e+05,2.9548e+05,2.9556e+05,108,83.3,301.1,52.5,160.5,57.3
883,2.9562e+05,2.9573e+05,2.9578e+05,2.9586e+05,109.4,84.8,296.1,45.9,155.3,56
884,2.9592e+05,2.9602e+05,2.9608e+05,2.9614e+05,101.8,65.7,300.9,56.4,158.2,77
885,2.9622e+05,2.9632e+05,2.9637e+05,2.9645e+05,105,83.7,292.9,46.7,151.7,57.5
886,2.9651e+05,2.9662e+05,2.9667e+05,2.9673e+05,105.4,65.2,301.2,52.6,158,78
887,2.9681e+05,2.9691e+05,2.9696e+05,2.9704e+05,99.3,82.9,289.3,49.2,148.5,57.9
888,2.971e+05,2.9721e+05,2.9726e+05,2.9732e+05,110.4,64.8,297.4,44.8,155.2,77.4
889,2.974e+05,2.9751e+05,2.9755e+05,2.9764e+05,112.4,84.4,289.5,43.2,155.6,49.5
890,2.9769e+05,2.978e+05,2.9784e+05,2.9791e+05,111.3,64.2,292.9,44.1,155.4,73.3
891,2.9798e+05,2.9808e+05,2.9814e+05,2.9822e+05,102,85,294.9,54.7,156.7,53.2
892,2.9828e+05,2.9838e+05,2.9843e+05,2.9851e+05,105.4,86.1,290,47.5,152.9,51
893,2.9857e+05,2.9867e+05,2.9872e+05,2.9881e+05,105.7,85.5,291.3,51.3,157,48.8
894,2.9886e+05,2.9897e+05,2.9902e+05,2.991e+05,111.1,81.8,304.8,54.3,165.4,57.6
895,2.9916e+05,2.9926e+05,2.9931e+05,2.994e+05,102.6,85.7,293.6,49.8,152.4,55.5
896,2.9946e+05,2.9956e+05,2.9961e+05,2.997e+05,103.6,91.6,296.4,52.6,156.2,48.6
897,2.9975e+05,2.9986e+05,2.999e+05,2.9999e+05,105.1,85.2,290.1,46,151.1,53.8
898,3.0004e+05,3.0015e+05,3.002e+05,3.0027e+05,106.6,65.1,301.3,52.9,159.5,76.7
899,3.0034e+05,3.0045e+05,3.005e+05,3.0059e+05,110.2,84.5,297.8,49.8,160,53.3
900,3.0064e+05,3.0077e+05,3.008e+05,3.0087e+05,133.4,64,301.5,26.8,160.2,77.3
901,3.0094e+05,3.0105e+05,3.011e+05,3.0118e+05,108.8,82.3,290.9,43.8,152.6,56
902,3.0123e+05,3.0134e+05,3.0139e+05,3.0147e+05,105.5,84,301.2,51.6,157.1,60.1
903,3.0153e+05,3.0164e+05,3.017e+05,3.0178e+05,108.8,84.8,300.7,52.2,161,54.9
904,3.0184e+05,3.0194e+05,3.0199e+05,3.0208e+05,106.3,85.2,299.8,50.3,156.6,58
905,3.0214e+05,3.0224e+05,3.023e+05,3.0239e+05,106.7,89.7,300.7,54.9,161.6,49.4
906,3.0244e+05,3.0254e+05,3.0259e+05,3.0268e+05,108.5,87.6,293.9,48.1,156.6,49.7
907,3.0273e+05,3.0284e+05,3.0289e+05,3.0298e+05,109.1,89.5,295.7,53.9,163,43.2
908,3.0303e+05,3.0312e+05,3.0318e+05,3.0325e+05,99,64.4,292.8,58.6,157.6,70.8
909,3.0332e+05,3.0346e+05,3.0348e+05,3.0355e+05,144.4,64.3,306.3,18.9,163.3,78.7
910,3.0362e+05,3.0373e+05,3.0378e+05,3.0386e+05,108.1,81.3,295.3,48.9,157,57
911,3.0392e+05,3.0403e+05,3.0408e+05,3.0416e+05,106.2,84.3,303.3,53.1,159.3,59.7
912,3.0422e+05,3.0433e+05,3.0438e+05,3.0447e+05,111.1,86.3,302.3,47.2,158.3,57.7
913,3.0453e+05,3.0463e+05,3.0468e+05,3.0476e+05,107.1,82.7,297.1,45.6,152.7,61.7
914,3.0482e+05,3.0493e+05,3.0497e+05,3.0505e+05,104.1,80.1,287.1,45.1,149.2,57.8
915,3.0511e+05,3.0521e+05,3.0526e+05,3.0535e+05,102.2,85.7,296.8,51.9,154.1,57
916,3.0541e+05,3.0552e+05,3.0556e+05,3.0565e+05,109.9,87.7,300.2,47.4,157.3,55.2
917,3.0571e+05,3.058e+05,3.0586e+05,3.0594e+05,98.1,85.5,292.8,51.5,149.6,57.7
918,3.06e+05,3.0611e+05,3.0616e+05,3.0624e+05,109.8,86.3,305.4,45.8,155.6,63.5
919,3.0631e+05,3.0642e+05,3.0646e+05,3.0655e+05,112.5,84.6,305.2,47.3,159.8,60.8
920,3.0661e+05,3.0672e+05,3.0677e+05,3.0685e+05,110.3,86.1,300.5,45.2,155.5,58.9
921,3.0691e+05,3.0702e+05,3.0707e+05,3.0716e+05,112.4,88.1,305.9,46.8,159.2,58.6
922,3.0722e+05,3.0733e+05,3.0738e+05,3.0746e+05,110.4,81.8,304.2,52.3,162.7,59.7
923,3.0752e+05,3.0762e+05,3.0768e+05,3.0774e+05,103.6,65.2,300.4,54.7,158.3,76.9
924,3.0782e+05,3.0793e+05,3.0798e+05,3.0807e+05,112.8,87.1,298.5,48.6,161.4,50
925,3.0812e+05,3.0823e+05,3.0828e+05,3.0834e+05,109.9,64.6,303.7,48.8,158.7,80.4
926,3.0842e+05,3.0857e+05,3.0859e+05,3.0865e+05,144.8,65.1,310.7,20.4,165.2,80.4
927,3.0873e+05,3.0884e+05,3.0889e+05,3.0897e+05,109.8,83.1,301.9,47.1,156.9,61.9
928,3.0904e+05,3.0915e+05,3.092e+05,3.0929e+05,109.5,93.1,309.5,51.5,161,55.4
929,3.0935e+05,3.0945e+05,3.095e+05,3.0959e+05,107.5,87.1,299.7,47.8,155.3,57.3
930,3.0965e+05,3.0976e+05,3.0981e+05,3.099e+05,114.8,91.1,304.9,47.6,162.4,51.4
931,3.0995e+05,3.1006e+05,3.1012e+05,3.1018e+05,107.6,67,301.5,57.5,165.1,69.4
932,3.1025e+05,3.1036e+05,3.1041e+05,3.105e+05,110,87,297.5,47.7,157.7,52.8
933,3.1055e+05,3.1066e+05,3.1071e+05,3.108e+05,106.8,92.5,310.5,56.1,162.9,55.1
934,3.1086e+05,3.1096e+05,3.1101e+05,3.1109e+05,100,86.5,290.2,48,148,55.7
935,3.1115e+05,3.1126e+05,3.1131e+05,3.1139e+05,112.5,86.4,303.7,45.3,157.8,59.5
936,3.1145e+05,3.1156e+05,3.1161e+05,3.1169e+05,108.3,82.6,298.2,46.2,154.5,61.1
937,3.1175e+05,3.1185e+05,3.1191e+05,3.1197e+05,101.4,64.9,297.9,54.9,156.3,76.7
938,3.1205e+05,3.1216e+05,3.1221e+05,3.123e+05,108.5,85.7,311.2,53.9,162.4,63.1
939,3.1236e+05,3.1247e+05,3.1251e+05,3.126e+05,111.9,87.1,297.4,40.9,152.8,57.5
940,3.1266e+05,3.1277e+05,3.1282e+05,3.1291e+05,116.2,88.7,313.2,45.6,161.8,62.7
941,3.1297e+05,3.1309e+05,3.1313e+05,3.132e+05,115.3,65.9,309.1,46.4,161.7,81.5
942,3.1328e+05,3.1338e+05,3.1343e+05,3.1352e+05,103.9,88.8,299.9,50.1,154,57.1
943,3.1358e+05,3.137e+05,3.1374e+05,3.1381e+05,117.8,66.2,312.1,42.1,159.9,86
944,3.1389e+05,3.1401e+05,3.1405e+05,3.1414e+05,118.5,88.6,305.3,43.4,161.9,54.8
945,3.142e+05,3.1431e+05,3.1436e+05,3.1445e+05,107.8,86.3,314.7,53.9,161.7,66.7
946,3.1451e+05,3.1463e+05,3.1467e+05,3.1475e+05,117.1,81,305.7,42.3,159.4,65.3
947,3.1482e+05,3.1492e+05,3.1498e+05,3.1506e+05,104.7,83,312.3,54.6,159.3,70
948,3.1513e+05,3.1524e+05,3.1529e+05,3.1538e+05,113.8,83,309.9,48.1,161.9,65
949,3.1544e+05,3.1555e+05,3.156e+05,3.1569e+05,109.3,88.3,310.3,51.1,160.4,61.6
950,3.1575e+05,3.1587e+05,3.1591e+05,3.1601e+05,120,92.3,307.5,43.3,163.3,51.9
951,3.1606e+05,3.1617e+05,3.1622e+05,3.1631e+05,115,86,309.2,47.9,162.9,60.3
952,3.1637e+05,3.1648e+05,3.1653e+05,3.1662e+05,111,87.3,320.1,54.8,165.8,67
953,3.1669e+05,3.1681e+05,3.1685e+05,3.1694e+05,119.4,84.1,312.5,46.2,165.6,62.8
954,3.17e+05,3.1711e+05,3.1716e+05,3.1725e+05,108,85.2,312.3,54,162,65.1
955,3.1731e+05,3.1742e+05,3.1747e+05,3.1756e+05,107,91.2,312,54.1,161.1,59.7
956,3.1762e+05,3.1774e+05,3.1778e+05,3.1787e+05,118.9,85.9,305,40.2,159.1,60
957,3.1793e+05,3.1804e+05,3.1809e+05,3.1816e+05,113,65.2,315.5,49.1,162.1,88.2
958,3.1824e+05,3.1835e+05,3.184e+05,3.1848e+05,108,80.4,306.5,49,157,69.1
959,3.1855e+05,3.1867e+05,3.1871e+05,3.188e+05,117.6,86.1,308.7,40.5,158.1,64.5
960,3.1886e+05,3.1897e+05,3.1901e+05,3.191e+05,107,84.4,296.4,44.6,151.6,60.4
961,3.1916e+05,3.1928e+05,3.1932e+05,3.1941e+05,121.6,90.8,313.5,40.2,161.8,60.9
962,3.1947e+05,3.196e+05,3.1963e+05,3.197e+05,132.3,66.7,319.2,30.2,162.5,90
963,3.1979e+05,3.1992e+05,3.1995e+05,3.2004e+05,130.9,84.4,317,34.2,165.1,67.5
964,3.2011e+05,3.2023e+05,3.2027e+05,3.2035e+05,119.8,81.1,305.2,41.6,161.4,62.7
965,3.2041e+05,3.2052e+05,3.2057e+05,3.2065e+05,112.2,85.2,308.9,46,158.2,65.5
966,3.2072e+05,3.2084e+05,3.2088e+05,3.2097e+05,116.5,85.3,315.3,43.5,160,70
967,3.2104e+05,3.2116e+05,3.212e+05,3.2129e+05,119.7,88.8,317.6,43.8,163.5,65.3
968,3.2135e+05,3.2147e+05,3.2151e+05,3.2159e+05,113.7,86,304.8,41.2,154.9,63.9
969,3.2166e+05,3.2177e+05,3.2182e+05,3.2189e+05,114.3,67.1,312.4,47.7,162,83.3
970,3.2197e+05,3.2208e+05,3.2212e+05,3.2221e+05,107.8,84,301.2,46,153.8,63.4
971,3.2227e+05,3.2238e+05,3.2243e+05,3.2253e+05,104.2,94.6,307.7,56,160.2,52.9
972,3.2258e+05,3.2269e+05,3.2274e+05,3.2282e+05,110.2,85.9,312.7,47.5,157.7,69.1
973,3.2289e+05,3.23e+05,3.2305e+05,3.2313e+05,104.5,85.5,308.9,51.9,156.4,67
974,3.232e+05,3.2332e+05,3.2337e+05,3.2345e+05,121.6,84,314,43.4,165,65
975,3.2351e+05,3.2362e+05,3.2367e+05,3.2376e+05,109.9,86.1,312.9,49.9,159.8,67
976,3.2383e+05,3.2394e+05,3.2399e+05,3.2407e+05,116.9,83,315.3,45.4,162.3,70
977,3.2414e+05,3.2426e+05,3.243e+05,3.2439e+05,118.2,86.5,314.5,43,161.2,66.8
978,3.2446e+05,3.2458e+05,3.2462e+05,3.247e+05,124.1,85.5,309,34.4,158.5,65
979,3.2477e+05,3.2489e+05,3.2493e+05,3.2502e+05,124.8,85.2,326.8,40.5,165.3,76.3
980,3.2509e+05,3.2521e+05,3.2524e+05,3.2533e+05,120,83,305.6,30,150,72.6
981,3.254e+05,3.255e+05,3.2555e+05,3.2564e+05,96.7,87,307.3,55.6,152.3,68
982,3.2571e+05,3.2584e+05,3.2587e+05,3.2596e+05,130.1,81.9,320.3,37.4,167.5,70.9
983,3.2603e+05,3.2614e+05,3.2619e+05,3.2627e+05,111.6,85.1,313.9,50.2,161.8,67
984,3.2634e+05,3.2645e+05,3.265e+05,3.2658e+05,114.5,82.2,303.3,42,156.5,64.6
985,3.2664e+05,3.2676e+05,3.2681e+05,3.2689e+05,116.3,84.1,313.7,45.9,162.2,67.4
986,3.2696e+05,3.2707e+05,3.2712e+05,3.2721e+05,117.1,86.8,320.6,47.9,165,68.8
987,3.2728e+05,3.274e+05,3.2745e+05,3.2754e+05,125.7,88.7,317.7,43.7,169.4,59.6
988,3.276e+05,3.2771e+05,3.2776e+05,3.2785e+05,115.5,87,320.5,50.1,165.6,67.9
989,3.2792e+05,3.2803e+05,3.2808e+05,3.2817e+05,116.8,92,331.2,47.9,164.7,74.5
990,3.2825e+05,3.2837e+05,3.284e+05,3.2849e+05,124.9,89.2,311.7,27.8,152.7,69.8
991,3.2856e+05,3.2865e+05,3.2872e+05,3.2881e+05,93.8,89.4,314.5,62.8,156.6,68.5
992,3.2887e+05,3.29e+05,3.2904e+05,3.2911e+05,130.9,67.5,329.6,38.1,169,93.1
993,3.292e+05,3.2934e+05,3.2938e+05,3.2946e+05,133.2,83.8,328.5,39.8,173,71.7
994,3.2953e+05,3.2965e+05,3.297e+05,3.2978e+05,120.7,86,329.4,45.6,166.3,77.1
995,3.2986e+05,3.3001e+05,3.3002e+05,3.301e+05,153.4,84.5,313.9,4.7,158.1,71.3
996,3.3018e+05,3.303e+05,3.3034e+05,3.3042e+05,126.6,84.8,325.7,34.8,161.4,79.5
997,3.305e+05,3.3061e+05,3.3065e+05,3.3073e+05,114.2,84,309.6,34.4,148.6,77
998,3.3081e+05,3.3093e+05,3.3097e+05,3.3105e+05,122.6,87.2,321.6,34.8,157.4,77
999,3.3113e+05,3.3128e+05,3.3129e+05,3.3138e+05,147,86,314.1,14.3,161.3,66.8
1000,3.3145e+05,3.3158e+05,3.3161e+05,3.3169e+05,133.7,81.1,318.3,30,163.7,73.5
1001,3.3176e+05,3.3189e+05,3.3192e+05,3.32e+05,125.7,84.5,311.1,29.4,155.1,71.5
1002,3.3208e+05,3.3221e+05,3.3224e+05,3.3233e+05,132.4,87.1,315.4,30.5,162.9,65.4
1003,3.3239e+05,3.3251e+05,3.3255e+05,3.3263e+05,121.9,83.5,314.2,36.8,158.7,72
1004,3.3271e+05,3.3282e+05,3.3286e+05,3.3294e+05,110.1,82.2,303.1,41,151.1,69.8
1005,3.3301e+05,3.3313e+05,3.3317e+05,3.3325e+05,120.1,85.2,313.5,39.1,159.2,69.1
1006,3.3332e+05,3.3344e+05,3.3348e+05,3.3356e+05,118.4,82.1,308.6,36.5,154.9,71.6
1007,3.3363e+05,3.3375e+05,3.3379e+05,3.3387e+05,118.4,80.7,307.9,40.3,158.7,68.5
1008,3.3394e+05,3.3404e+05,3.3409e+05,3.3418e+05,105.2,82,315.2,50.2,155.4,77.8
1009,3.3425e+05,3.3437e+05,3.3441e+05,3.345e+05,114.6,85.5,313.5,44.4,159,69
1010,3.3457e+05,3.347e+05,3.3473e+05,3.3482e+05,133.9,87.2,319.9,33.9,167.8,64.9
1011,3.3489e+05,3.3501e+05,3.3505e+05,3.3514e+05,127.2,86,325.4,37.5,164.7,74.7
1012,3.3521e+05,3.3534e+05,3.3538e+05,3.3546e+05,124,85.5,328.7,40.3,164.3,78.9
1013,3.3554e+05,3.3566e+05,3.357e+05,3.3578e+05,122.8,84.4,309.3,32.1,154.9,70
1014,3.3585e+05,3.3597e+05,3.3601e+05,3.3609e+05,120,83.2,311.7,41.4,161.4,67.1
1015,3.3616e+05,3.3628e+05,3.3632e+05,3.3641e+05,115.9,83.2,322,45.8,161.7,77.1
1016,3.3648e+05,3.3661e+05,3.3665e+05,3.3673e+05,126.2,84.6,310.2,36.7,162.9,62.7
1017,3.3679e+05,3.3691e+05,3.3696e+05,3.3705e+05,119.5,86.1,319.6,46.7,166.2,67.3
1018,3.3711e+05,3.3724e+05,3.3728e+05,3.3736e+05,122.9,84.2,332,43.9,166.8,81
1019,3.3745e+05,3.3757e+05,3.3761e+05,3.3769e+05,124.4,82.7,322.5,40.7,165.1,74.7
1020,3.3777e+05,3.3788e+05,3.3793e+05,3.3802e+05,115.7,84.5,323.5,47.1,162.8,76.2
1021,3.3809e+05,3.3822e+05,3.3826e+05,3.3834e+05,125.6,81.3,318,38.3,163.9,72.8
1022,3.3841e+05,3.3853e+05,3.3858e+05,3.3866e+05,122.7,84,323,46.3,169,70
1023,3.3873e+05,3.3884e+05,3.3889e+05,3.3897e+05,112.1,83.2,310.3,43.7,155.8,71.3
1024,3.3904e+05,3.3916e+05,3.3921e+05,3.3929e+05,120.9,86.3,320.4,41.9,162.8,71.3
1025,3.3936e+05,3.3948e+05,3.3952e+05,3.396e+05,114.9,85.4,309.2,39.2,154.1,69.7
1026,3.3967e+05,3.3979e+05,3.3984e+05,3.3992e+05,121.4,85.5,319.2,41.7,163.1,70.6
1027,3.3999e+05,3.4011e+05,3.4016e+05,3.4025e+05,116.9,85.6,323.5,53.2,170.1,67.8
1028,3.4032e+05,3.4044e+05,3.4048e+05,3.4057e+05,121.9,85.9,327.6,44.7,166.6,75.1
1029,3.4064e+05,3.4075e+05,3.408e+05,3.4088e+05,110.4,84.2,311.2,43.1,153.5,73.5
1030,3.4095e+05,3.4108e+05,3.4112e+05,3.412e+05,126.9,85,313.3,37.5,164.4,63.9
1031,3.4127e+05,3.4138e+05,3.4143e+05,3.4151e+05,114.2,82.5,320,50.4,164.6,72.9
1032,3.4159e+05,3.4171e+05,3.4175e+05,3.4184e+05,119.1,90.8,318.4,47.1,166.2,61.4
1033,3.4191e+05,3.4202e+05,3.4207e+05,3.4216e+05,114.7,85.8,327.3,51.1,165.8,75.7
1034,3.4223e+05,3.4235e+05,3.424e+05,3.4248e+05,116.8,82.6,315.6,45.7,162.5,70.5
1035,3.4255e+05,3.4266e+05,3.4271e+05,3.428e+05,111.5,85.4,322.9,53,164.5,73
1036,3.4287e+05,3.43e+05,3.4304e+05,3.4312e+05,128.5,89.2,322.1,35.3,163.8,69.1
1037,3.4319e+05,3.4331e+05,3.4335e+05,3.4344e+05,115.3,86.6,314.2,43.9,159.2,68.4
1038,3.4351e+05,3.4363e+05,3.4368e+05,3.4376e+05,123.5,86.3,329.4,44,167.5,75.6
1039,3.4384e+05,3.4395e+05,3.44e+05,3.4409e+05,117.5,85.1,323.3,47.6,165.1,73.1
1040,3.4416e+05,3.4428e+05,3.4432e+05,3.4441e+05,116.8,88.1,328.6,47.2,164,76.5
1041,3.4449e+05,3.4462e+05,3.4465e+05,3.4474e+05,135,88.6,324,22.4,157.4,78
1042,3.4481e+05,3.4496e+05,3.4497e+05,3.4506e+05,143.8,86.7,315.3,17.3,161.1,67.5
1043,3.4513e+05,3.4526e+05,3.4529e+05,3.4538e+05,135.3,85.8,317.3,30.2,165.5,66
1044,3.4545e+05,3.4558e+05,3.456e+05,3.4569e+05,137.8,88.1,303.3,20,157.8,57.4
1045,3.4575e+05,3.4587e+05,3.4591e+05,3.46e+05,118.4,86.8,304.7,40.8,159.2,58.7
1046,3.4605e+05,3.4618e+05,3.4621e+05,3.4629e+05,129,87.7,308.8,24.3,153.3,67.8
1047,3.4636e+05,3.4646e+05,3.465e+05,3.4659e+05,98.5,85.8,293.6,42.4,140.9,66.9
1048,3.4666e+05,3.4675e+05,3.468e+05,3.4688e+05,92.7,85.2,298.1,50.2,142.9,70
1049,3.4695e+05,3.4705e+05,3.471e+05,3.4718e+05,94.5,87.2,301.5,47.5,142,72.3
1050,3.4726e+05,3.4735e+05,3.4739e+05,3.4748e+05,98.3,85.8,291,38.6,136.9,68.3
1051,3.4755e+05,3.4764e+05,3.4768e+05,3.4777e+05,95.7,87,285.9,41.6,137.3,61.6
1052,3.4783e+05,3.4793e+05,3.4797e+05,3.4806e+05,96.1,86.2,297.4,44,140.1,71.1
1053,3.4813e+05,3.4824e+05,3.4828e+05,3.4837e+05,112.5,90.3,304.6,34.5,147,67.3
1054,3.4843e+05,3.4853e+05,3.4858e+05,3.4867e+05,96.7,87.5,298.9,46.7,143.4,68
1055,3.4873e+05,3.4884e+05,3.4889e+05,3.4896e+05,107.4,66.6,321.3,49.2,156.6,98.1
1056,3.4905e+05,3.4916e+05,3.492e+05,3.4928e+05,105.5,88.2,298.1,34.8,140.3,69.6
1057,3.4935e+05,3.4946e+05,3.495e+05,3.4959e+05,110.5,85.9,304.4,36.4,146.9,71.6
1058,3.4966e+05,3.4979e+05,3.4981e+05,3.4989e+05,136.6,82.7,301.3,13.2,149.8,68.8
1059,3.4996e+05,3.5009e+05,3.5011e+05,3.502e+05,130.9,86,310.4,21,151.9,72.5
1060,3.5027e+05,3.5037e+05,3.5043e+05,3.5051e+05,105.7,82.3,316.4,51,156.7,77.4
1061,3.5059e+05,3.5068e+05,3.5074e+05,3.5083e+05,98.3,92.7,322.7,52.6,150.9,79.1
1062,3.5091e+05,3.5099e+05,3.5106e+05,3.5115e+05,86.3,90.7,312.3,61.3,147.6,74
1063,3.5122e+05,3.5134e+05,3.5137e+05,3.5144e+05,117,67.7,320.8,37,154,99.1
1064,3.5154e+05,3.5165e+05,3.5169e+05,3.5178e+05,104.2,92.9,312.6,45.9,150.1,69.6
1065,3.5185e+05,3.5195e+05,3.52e+05,3.5209e+05,100.8,86.4,303,45.7,146.5,70.1
1066,3.5216e+05,3.5225e+05,3.523e+05,3.5239e+05,97.3,86.5,301.1,46.9,144.2,70.4
1067,3.5246e+05,3.526e+05,3.526e+05,3.5268e+05,138.1,84.1,301.8,3.6,141.7,76
1068,3.5276e+05,3.5286e+05,3.529e+05,3.5298e+05,96.5,83.7,295.3,41.3,137.8,73.8
1069,3.5306e+05,3.5319e+05,3.5319e+05,3.5327e+05,132.4,84.7,287,1.6,134,68.3
1070,3.5334e+05,3.5345e+05,3.5349e+05,3.5358e+05,103.6,87.5,302.8,43.3,146.9,68.4
1071,3.5364e+05,3.5375e+05,3.538e+05,3.5387e+05,100.8,66.8,316,56,156.8,92.4
1072,3.5396e+05,3.5406e+05,3.5411e+05,3.5417e+05,99.5,65.2,302.8,48.5,148,89.6
1073,3.5426e+05,3.544e+05,3.5441e+05,3.5451e+05,132.7,91.6,310,18.5,151.2,67.2
1074,3.5457e+05,3.5469e+05,3.5473e+05,3.5482e+05,114.6,91.4,311.5,44.8,159.4,60.7
1075,3.5489e+05,3.5499e+05,3.5504e+05,3.5511e+05,100.5,66.1,316.1,56.4,156.9,93.1
1076,3.552e+05,3.5531e+05,3.5536e+05,3.5543e+05,103.9,67.5,327.4,55,158.9,101
1077,3.5553e+05,3.5563e+05,3.5568e+05,3.5577e+05,104.1,89.3,316.3,45.9,150,77
1078,3.5584e+05,3.5596e+05,3.56e+05,3.5607e+05,110.6,67.7,314.1,49.2,159.8,86.6
1079,3.5616e+05,3.5625e+05,3.5632e+05,3.5642e+05,94.2,98.6,306.2,63.4,157.6,50
1080,3.5647e+05,3.5661e+05,3.5663e+05,3.5672e+05,142.5,93,323.9,23,165.5,65.4
1081,3.5679e+05,3.5692e+05,3.5696e+05,3.5702e+05,132.4,68,328.6,33.9,166.3,94.3
1082,3.5712e+05,3.5725e+05,3.5727e+05,3.5736e+05,134.9,90.1,317.5,22.2,157.1,70.3
1083,3.5744e+05,3.5757e+05,3.5759e+05,3.5768e+05,136.6,91.9,311.6,17.4,154,65.7
1084,3.5775e+05,3.5784e+05,3.5789e+05,3.5798e+05,91.3,91.1,297.5,52.3,143.6,62.8
1085,3.5804e+05,3.582e+05,3.5821e+05,3.583e+05,158.3,90.3,319.2,4.5,162.8,66.1
1086,3.5836e+05,3.5849e+05,3.5853e+05,3.5859e+05,126.3,66,323.8,35.2,161.5,96.3
1087,3.5869e+05,3.5883e+05,3.5885e+05,3.5894e+05,142,87.9,317.9,19.5,161.5,68.5
1088,3.5901e+05,3.5911e+05,3.5916e+05,3.5923e+05,107.5,67.8,323.1,51.5,159,96.3
1089,3.5933e+05,3.5945e+05,3.5948e+05,3.5955e+05,126.3,66.5,318.8,27,153.3,99
1090,3.5965e+05,3.5976e+05,3.5981e+05,3.5988e+05,114.8,67.1,315.8,46.3,161.1,87.6
1091,3.5996e+05,3.6008e+05,3.6013e+05,3.6019e+05,119.5,65.8,329.7,46.5,166,97.9
1092,3.6029e+05,3.6041e+05,3.6045e+05,3.6054e+05,112.8,90.1,310.8,41.2,154,66.7
1093,3.606e+05,3.6071e+05,3.6076e+05,3.6083e+05,106.4,68.2,308.8,55.1,161.5,79.1
1094,3.6091e+05,3.6103e+05,3.6108e+05,3.6114e+05,121.7,66.2,323.7,43.6,165.3,92.2
1095,3.6124e+05,3.6136e+05,3.6139e+05,3.6148e+05,119.1,86.1,316.2,39.7,158.8,71.3
1096,3.6155e+05,3.6168e+05,3.6171e+05,3.618e+05,129.5,89.9,305.2,25.1,154.6,60.7
1097,3.6186e+05,3.6198e+05,3.6201e+05,3.621e+05,120.4,87.1,309.6,36.4,156.8,65.7
1098,3.6217e+05,3.6228e+05,3.6233e+05,3.624e+05,114.7,66.7,318.3,52.7,167.4,84.2
1099,3.6249e+05,3.6259e+05,3.6264e+05,3.6271e+05,109.6,66.6,314,47.2,156.8,90.6
1100,3.628e+05,3.6295e+05,3.6297e+05,3.6303e+05,145.9,65.4,324.7,23.5,169.4,89.9
1101,3.6312e+05,3.6325e+05,3.6329e+05,3.6335e+05,126.5,66.8,329.3,37.2,163.7,98.8
1102,3.6345e+05,3.6355e+05,3.6362e+05,3.637e+05,100.8,84.1,326.1,62.8,163.6,78.4
1103,3.6378e+05,3.6391e+05,3.6395e+05,3.6404e+05,133.9,91.2,321.9,33,166.9,63.8
1104,3.641e+05,3.6421e+05,3.6427e+05,3.6434e+05,112.9,67.9,322.4,53.1,166,88.5
1105,3.6442e+05,3.6454e+05,3.646e+05,3.6466e+05,116.1,68.7,329.9,56.2,172.3,88.9
1106,3.6475e+05,3.6488e+05,3.6492e+05,3.6499e+05,125.7,67.7,320.4,40.9,166.6,86.1
1107,3.6507e+05,3.6519e+05,3.6525e+05,3.6534e+05,117,90.6,328.5,57.4,174.4,63.5
1108,3.654e+05,3.6556e+05,3.6558e+05,3.6564e+05,160.9,68.2,328,13,173.9,85.9
1109,3.6573e+05,3.6587e+05,3.6591e+05,3.6598e+05,136.6,68.5,325.1,40.8,177.4,79.2
1110,3.6606e+05,3.6618e+05,3.6623e+05,3.663e+05,120.7,68.7,335.5,55.3,176,90.8
1111,3.6639e+05,3.6652e+05,3.6656e+05,3.6665e+05,124.6,92.9,330.7,43.8,168.4,69.4
1112,3.6672e+05,3.6685e+05,3.6689e+05,3.6698e+05,128.1,88.2,323.3,40.8,168.9,66.2
1113,3.6705e+05,3.672e+05,3.6721e+05,3.6729e+05,157.6,85.6,323.5,4.6,162.2,75.7
1114,3.6737e+05,3.675e+05,3.6753e+05,3.676e+05,129.6,67.9,307.7,29.3,158.9,80.9
1115,3.6768e+05,3.678e+05,3.6784e+05,3.6791e+05,127.6,66.3,326.1,37.9,165.5,94.3
1116,3.68e+05,3.6816e+05,3.6817e+05,3.6826e+05,157.4,93.1,325.8,9.7,167.1,65.6
1117,3.6833e+05,3.6844e+05,3.685e+05,3.6857e+05,116.1,68.9,330.2,53.3,169.4,91.9
1118,3.6866e+05,3.688e+05,3.6884e+05,3.689e+05,137.1,65.7,334.8,40.1,177.2,91.9
1119,3.6899e+05,3.6911e+05,3.6917e+05,3.6926e+05,120.9,86.7,333.7,54.4,175.3,71.7
1120,3.6933e+05,3.6945e+05,3.695e+05,3.6959e+05,124.2,90.1,324.5,48.8,173,61.4
1121,3.6965e+05,3.6977e+05,3.6982e+05,3.6992e+05,122.7,93.2,327.9,48.4,171.1,63.6
1122,3.6998e+05,3.701e+05,3.7016e+05,3.7023e+05,116.9,70,329.2,59.4,176.3,82.9
1123,3.7031e+05,3.7043e+05,3.7048e+05,3.7055e+05,120.4,66.8,325,50,170.4,87.8
1124,3.7063e+05,3.7076e+05,3.7081e+05,3.7091e+05,131.4,91.8,338.7,50,181.4,65.5
1125,3.7097e+05,3.711e+05,3.7114e+05,3.7121e+05,125.1,69.7,337.4,46.6,171.7,96
1126,3.7131e+05,3.7143e+05,3.7147e+05,3.7156e+05,120,92.2,324.6,40.3,160.3,72.1
1127,3.7163e+05,3.7176e+05,3.718e+05,3.7187e+05,126,69.4,323.1,43.5,169.5,84.2
1128,3.7196e+05,3.7208e+05,3.7213e+05,3.7219e+05,119,67.6,327.5,49.5,168.5,91.4
1129,3.7228e+05,3.724e+05,3.7246e+05,3.7256e+05,117.9,95.9,327.3,60.4,178.3,53.1
1130,3.7261e+05,3.7272e+05,3.7279e+05,3.7286e+05,112.9,70,332.8,62.8,175.7,87.1
1131,3.7294e+05,3.7306e+05,3.7312e+05,3.7321e+05,118.7,91.4,330.8,53.2,171.9,67.5
1132,3.7328e+05,3.734e+05,3.7345e+05,3.7352e+05,127.7,69.3,340,49.1,176.8,93.9
1133,3.7362e+05,3.7374e+05,3.7378e+05,3.7385e+05,125.6,69.2,327,39.8,165.4,92.4
1134,3.7394e+05,3.7407e+05,3.7411e+05,3.742e+05,123.7,92.6,331.1,44.8,168.5,70
1135,3.7427e+05,3.7439e+05,3.7445e+05,3.7452e+05,120.9,70.3,331.4,52.6,173.5,87.6
1136,3.7461e+05,3.7473e+05,3.7477e+05,3.7487e+05,122.4,95.8,332.9,43.3,165.7,71.4
1137,3.7494e+05,3.7507e+05,3.751e+05,3.7517e+05,132.1,68.7,315.2,32.5,164.6,81.9
1138,3.7525e+05,3.7537e+05,3.7543e+05,3.7549e+05,115.3,67.6,328.4,58.5,173.8,87
1139,3.7558e+05,3.757e+05,3.7575e+05,3.7582e+05,114.3,69.3,329.7,55.8,170.1,90.3
1140,3.7591e+05,3.7602e+05,3.7607e+05,3.7616e+05,109.9,92,323,51.7,161.6,69.4
1141,3.7623e+05,3.7636e+05,3.7641e+05,3.7648e+05,127,69.1,325.3,44.7,171.7,84.5
1142,3.7656e+05,3.7668e+05,3.7673e+05,3.7682e+05,122.3,88.2,323.2,49.2,171.5,63.5
1143,3.7688e+05,3.7703e+05,3.7705e+05,3.7714e+05,146.8,89.8,324.3,23.9,170.7,63.8
1144,3.7721e+05,3.7732e+05,3.7738e+05,3.7745e+05,116.7,69.4,320.9,54.9,171.6,79.9
1145,3.7753e+05,3.7765e+05,3.777e+05,3.7777e+05,119.5,69,331.7,52.9,172.4,90.3
1146,3.7786e+05,3.7798e+05,3.7803e+05,3.7813e+05,119.8,91.7,333.9,54.5,174.3,67.9
1147,3.7819e+05,3.7833e+05,3.7837e+05,3.7844e+05,132.5,69.1,323.6,40.2,172.7,81.8
1148,3.7852e+05,3.7864e+05,3.7869e+05,3.7879e+05,119.3,96.6,333.5,55.1,174.4,62.5
1149,3.7885e+05,3.7902e+05,3.7902e+05,3.7909e+05,168,71.6,329.2,-1,167,90.6
1150,3.7918e+05,3.7929e+05,3.7935e+05,3.7944e+05,113.6,92.6,326,56.7,170.3,63.1
1151,3.7951e+05,3.7962e+05,3.7968e+05,3.7977e+05,113,96.8,329.5,56.4,169.4,63.3
1152,3.7984e+05,3.7995e+05,3.8e+05,3.8007e+05,112.9,69.6,318.8,48.4,161.3,87.9
1153,3.8015e+05,3.8032e+05,3.8031e+05,3.804e+05,165.7,88.1,314.7,-7.8,157.9,68.7
1154,3.8047e+05,3.8058e+05,3.8063e+05,3.8072e+05,113,88.3,309.8,44.9,157.9,63.6
1155,3.8078e+05,3.8089e+05,3.8095e+05,3.8105e+05,111.3,99.3,333.7,60.7,172,62.4
1156,3.8111e+05,3.8123e+05,3.8128e+05,3.8138e+05,116.6,99.8,324.6,48.8,165.4,59.4
1157,3.8144e+05,3.8155e+05,3.8161e+05,3.8168e+05,115.1,69.6,324,56.9,172,82.4
1158,3.8176e+05,3.8188e+05,3.8193e+05,3.82e+05,117.9,69.7,332.5,51.5,169.4,93.4
1159,3.8209e+05,3.8225e+05,3.8226e+05,3.8232e+05,151.5,67,318.5,10.6,162.1,89.4
1160,3.8241e+05,3.8254e+05,3.8259e+05,3.8266e+05,126.9,67.7,334.6,49.2,176.1,90.8
1161,3.8275e+05,3.8287e+05,3.8292e+05,3.8302e+05,118.9,97.8,331.1,54.1,173,60.3
1162,3.8308e+05,3.8322e+05,3.8325e+05,3.8332e+05,145.6,68.4,337.4,29.3,174.9,94.1
1163,3.8342e+05,3.8354e+05,3.8358e+05,3.8367e+05,123.4,89.7,329.7,43.2,166.6,73.4
1164,3.8374e+05,3.8386e+05,3.8392e+05,3.8399e+05,118,69,335.6,55.9,173.9,92.7
1165,3.8408e+05,3.8419e+05,3.8424e+05,3.8433e+05,104.9,83.7,314.2,57.7,162.6,67.9
1166,3.8439e+05,3.8451e+05,3.8456e+05,3.8463e+05,111.4,68.8,323.8,55.7,167.1,87.9
1167,3.8472e+05,3.8486e+05,3.849e+05,3.8497e+05,141,68.9,334.2,37.6,178.6,86.7
1168,3.8505e+05,3.8519e+05,3.8523e+05,3.8532e+05,140.6,88.5,328.1,34.4,175,64.6
1169,3.8538e+05,3.8553e+05,3.8556e+05,3.8566e+05,152.5,99.3,336.8,24.3,176.8,60.7
1170,3.8572e+05,3.8586e+05,3.8589e+05,3.8596e+05,146.1,69.9,335.2,26,172.1,93.2
1171,3.8605e+05,3.8618e+05,3.8624e+05,3.8631e+05,126.2,68,364.2,60.5,186.7,109.5
1172,3.8642e+05,3.8655e+05,3.8659e+05,3.8669e+05,136.4,92.3,338.7,40.5,176.9,69.5
1173,3.8676e+05,3.8688e+05,3.8693e+05,3.87e+05,120.5,70.9,332.6,54.4,174.9,86.8
1174,3.8709e+05,3.8722e+05,3.8726e+05,3.8736e+05,131.2,97.7,321.6,39.2,170.4,53.5
1175,3.8741e+05,3.8754e+05,3.8758e+05,3.8768e+05,133.1,97.8,323.3,39.7,172.8,52.7
1176,3.8773e+05,3.8787e+05,3.8791e+05,3.88e+05,136,95.9,319.6,36,172,51.7
1177,3.8805e+05,3.8819e+05,3.8822e+05,3.8831e+05,136.1,91.7,319.2,34.4,170.5,57
1178,3.8837e+05,3.8852e+05,3.8854e+05,3.8861e+05,145.5,67.7,326.4,25.8,171.3,87.4
1179,3.887e+05,3.8884e+05,3.8887e+05,3.8894e+05,140.1,68.2,322.4,32.6,172.7,81.5
1180,3.8902e+05,3.8913e+05,3.8919e+05,3.8928e+05,107,93,321.1,59.2,166.2,61.9
1181,3.8934e+05,3.8945e+05,3.8952e+05,3.8958e+05,110.5,68.3,330,63.9,174.4,87.3
1182,3.8967e+05,3.8981e+05,3.8984e+05,3.8993e+05,135.6,86,327.1,32.8,168.4,72.7
1183,3.9e+05,3.9013e+05,3.9017e+05,3.9026e+05,134.4,89.4,325.3,32.3,166.7,69.2
1184,3.9032e+05,3.9046e+05,3.9049e+05,3.9058e+05,132.7,90.6,316.7,29.2,161.9,64.2
1185,3.9064e+05,3.9075e+05,3.9081e+05,3.9088e+05,112.2,69.3,316.7,56.9,169.1,78.3
1186,3.9096e+05,3.9106e+05,3.9113e+05,3.912e+05,106.4,69.4,329.5,65.3,171.7,88.4
1187,3.9129e+05,3.9145e+05,3.9146e+05,3.9155e+05,163.7,85.7,337,13.5,177.2,74.1
1188,3.9162e+05,3.9177e+05,3.918e+05,3.9187e+05,149,69,334.3,27.5,176.5,88.8
1189,3.9196e+05,3.9212e+05,3.9213e+05,3.922e+05,158.8,67.8,327.1,11,169.8,89.5
1190,3.9229e+05,3.924e+05,3.9246e+05,3.9253e+05,117.8,68.7,328.5,55.5,173.3,86.5
1191,3.9261e+05,3.9275e+05,3.9278e+05,3.9288e+05,139.5,95.5,329.4,30.6,170.1,63.8
1192,3.9294e+05,3.9306e+05,3.9312e+05,3.9321e+05,116.2,96.8,332.3,58.5,174.7,60.8
1193,3.9328e+05,3.9341e+05,3.9345e+05,3.9352e+05,139.2,69.2,328.8,34.2,173.4,86.2
1194,3.936e+05,3.9372e+05,3.9378e+05,3.9387e+05,118.2,91.1,334.2,56.5,174.7,68.4
1195,3.9394e+05,3.9408e+05,3.9412e+05,3.9419e+05,144.7,69.8,346.2,35.5,180.2,96.2
1196,3.9428e+05,3.9446e+05,3.9447e+05,3.9456e+05,173.6,96.2,340.6,7.1,180.7,63.7
1197,3.9463e+05,3.9475e+05,3.948e+05,3.9488e+05,126.9,70.4,335.8,52.4,179.3,86.1
1198,3.9496e+05,3.9507e+05,3.9513e+05,3.952e+05,109.7,69.3,335.7,63.9,173.6,92.8
1199,3.953e+05,3.9541e+05,3.9547e+05,3.9556e+05,113.3,95.4,333.1,54.8,168.1,69.6
1200,3.9563e+05,3.9575e+05,3.958e+05,3.9587e+05,115.6,70.8,338.1,57,172.6,94.7
1201,3.9597e+05,3.9608e+05,3.9614e+05,3.9624e+05,116.2,100.9,331,52.2,168.4,61.7
1202,3.963e+05,3.9641e+05,3.9647e+05,3.9656e+05,111.2,93.6,327.8,56.5,167.7,66.5
1203,3.9663e+05,3.9677e+05,3.9679e+05,3.9688e+05,143.6,90.3,323.4,21.4,165,68.1
1204,3.9695e+05,3.9709e+05,3.9711e+05,3.9721e+05,135.2,94.9,319.7,27.9,163.1,61.7
1205,3.9727e+05,3.9742e+05,3.9743e+05,3.975e+05,153.1,68.8,318.3,11.3,164.4,85.1
1206,3.9759e+05,3.9773e+05,3.9775e+05,3.9784e+05,142.9,89.4,317.1,20.8,163.7,64
1207,3.9791e+05,3.9801e+05,3.9806e+05,3.9816e+05,104,90.4,314.7,55.1,159.1,65.2
1208,3.9822e+05,3.9836e+05,3.9838e+05,3.9847e+05,141.2,89.7,315.8,21,162.2,63.9
1209,3.9854e+05,3.9867e+05,3.987e+05,3.9878e+05,129.8,88.2,311,30.4,160.2,62.6
1210,3.9885e+05,3.99e+05,3.9901e+05,3.9908e+05,153.2,67.7,311.4,10.7,163.9,79.8
1211,3.9916e+05,3.993e+05,3.9932e+05,3.9941e+05,142.6,84.6,317.8,23.3,165.9,67.3
1212,3.9948e+05,3.9958e+05,3.9964e+05,3.9973e+05,108.5,90.7,316.1,51.9,160.4,65
1213,3.9979e+05,3.9992e+05,3.9995e+05,4.0004e+05,124.8,86.8,318.1,36.5,161.3,70
1214,4.0011e+05,4.0024e+05,4.0027e+05,4.0036e+05,130.4,85,316.1,30,160.4,70.7
1215,4.0043e+05,4.0059e+05,4.0059e+05,4.0069e+05,162.8,97.6,325.5,3.6,166.4,61.5
1216,4.0075e+05,4.009e+05,4.0092e+05,4.0098e+05,148.5,68,319.6,16,164.5,87.1
1217,4.0107e+05,4.0122e+05,4.0125e+05,4.0131e+05,143.6,68.2,330.7,30.8,174.4,88.1
1218,4.014e+05,4.0153e+05,4.0157e+05,4.0166e+05,124.7,92.7,325,44.4,169.1,63.2
1219,4.0173e+05,4.0186e+05,4.019e+05,4.0197e+05,132.3,69.4,331.7,44.1,176.4,85.9
1220,4.0206e+05,4.0219e+05,4.0223e+05,4.0232e+05,129.4,91.6,323.4,39.1,168.5,63.3
1221,4.0238e+05,4.0251e+05,4.0256e+05,4.0266e+05,125.9,95.2,337.2,54.8,180.7,61.3
1222,4.0272e+05,4.0286e+05,4.029e+05,4.03e+05,139.5,100.4,327.5,36.4,175.9,51.2
1223,4.0305e+05,4.0317e+05,4.0322e+05,4.0331e+05,124.1,91.4,331.2,51.6,175.7,64.1
1224,4.0338e+05,4.0351e+05,4.0355e+05,4.0364e+05,129.8,90.5,330.8,43,172.8,67.5
1225,4.0371e+05,4.0385e+05,4.0388e+05,4.0397e+05,136.7,85.2,331,37.7,174.4,71.4
1226,4.0404e+05,4.0416e+05,4.0421e+05,4.0431e+05,124.6,92.7,333.2,48,172.6,67.9
1227,4.0437e+05,4.045e+05,4.0455e+05,4.0462e+05,129.8,70.7,343.4,49.5,179.3,93.4
1228,4.0472e+05,4.0482e+05,4.0488e+05,4.0495e+05,108,71.2,324.8,59,167,86.6
1229,4.0504e+05,4.0518e+05,4.0522e+05,4.0529e+05,142,70,346.9,40.2,182.2,94.7
1230,4.0539e+05,4.0552e+05,4.0556e+05,4.0563e+05,135,70.6,331.9,36.9,171.9,89.4
1231,4.0572e+05,4.0586e+05,4.059e+05,4.0597e+05,141.4,70.1,343.3,39.9,181.3,91.9
1232,4.0606e+05,4.062e+05,4.0624e+05,4.0633e+05,140.8,88.7,342.7,39.9,180.7,73.3
1233,4.0641e+05,4.0655e+05,4.0658e+05,4.0665e+05,138.7,70.2,336.9,37.5,176.2,90.5
1234,4.0674e+05,4.0688e+05,4.0692e+05,4.0699e+05,138.6,68.7,337.2,34.7,173.3,95.2
1235,4.0708e+05,4.0724e+05,4.0726e+05,4.0735e+05,162.1,94.8,334,16.2,178.3,60.9
1236,4.0741e+05,4.0756e+05,4.076e+05,4.0769e+05,148.2,93.4,337.2,33.5,181.7,62.1
1237,4.0775e+05,4.0788e+05,4.0793e+05,4.08e+05,132.7,69.7,333.3,45.3,178,85.6
1238,4.0808e+05,4.0823e+05,4.0826e+05,4.0836e+05,140.8,95.3,334.7,35.8,176.6,62.8
1239,4.0842e+05,4.0859e+05,4.086e+05,4.0867e+05,171.4,71,339.5,10,181.4,87.1
1240,4.0876e+05,4.089e+05,4.0893e+05,4.0902e+05,143.1,92.6,334.5,30,173.1,68.8
1241,4.0909e+05,4.0924e+05,4.0928e+05,4.0938e+05,150.5,98.3,345.5,34.6,185.1,62.1
1242,4.0944e+05,4.0958e+05,4.0962e+05,4.0969e+05,141.3,69.7,338.3,36.3,177.6,91
1243,4.0978e+05,4.0992e+05,4.0995e+05,4.1004e+05,140,92,337.9,34.9,174.9,71
1244,4.1012e+05,4.1025e+05,4.1028e+05,4.1037e+05,130.8,90.9,326.4,37.8,168.6,66.9
1245,4.1044e+05,4.1057e+05,4.1061e+05,4.107e+05,129.4,90.4,327.3,39,168.4,68.5
1246,4.1077e+05,4.1087e+05,4.1093e+05,4.1101e+05,104.7,71,325.2,61,165.7,88.5
1247,4.1109e+05,4.112e+05,4.1127e+05,4.1134e+05,108,70.6,330.7,64.4,172.4,87.7
1248,4.1142e+05,4.1155e+05,4.1159e+05,4.1168e+05,125.6,90.1,321.5,43.3,168.9,62.5
1249,4.1175e+05,4.1186e+05,4.1192e+05,4.1201e+05,118.1,86.2,325.8,55,173.1,66.5
1250,4.1207e+05,4.1219e+05,4.1224e+05,4.1234e+05,120.6,90.6,330.6,52.1,172.7,67.3
1251,4.124e+05,4.1253e+05,4.1258e+05,4.1267e+05,127.6,87.9,333.1,47.2,174.8,70.4
1252,4.1274e+05,4.1287e+05,4.1291e+05,4.13e+05,135.5,93.8,337.8,39.3,174.8,69.2
1253,4.1307e+05,4.1321e+05,4.1325e+05,4.1334e+05,138.9,93.1,333.4,33.3,172.2,68.1
1254,4.1341e+05,4.1355e+05,4.1359e+05,4.1366e+05,140.6,70.2,342.7,37.4,178,94.5
1255,4.1375e+05,4.139e+05,4.1393e+05,4.1402e+05,149.5,89.8,345.8,31.5,181,75
1256,4.141e+05,4.1424e+05,4.1428e+05,4.1435e+05,142.9,70.8,351,39.7,182.6,97.6
1257,4.1445e+05,4.1458e+05,4.1462e+05,4.1471e+05,132.6,94.3,334.4,37,169.6,70.5
1258,4.1478e+05,4.1492e+05,4.1495e+05,4.1504e+05,136.1,91.5,331.9,32.3,168.4,72
1259,4.1511e+05,4.1528e+05,4.1529e+05,4.1536e+05,164.7,71.2,340.9,12.4,177.1,92.6
1260,4.1545e+05,4.1557e+05,4.1562e+05,4.1569e+05,111.4,70.3,337.6,58.8,170.2,97.1
1261,4.1579e+05,4.1592e+05,4.1597e+05,4.1604e+05,124.5,71,341.5,52.2,176.7,93.8
1262,4.1613e+05,4.1626e+05,4.1631e+05,4.1641e+05,131.5,98.9,337.1,43.5,175,63.2
1263,4.1647e+05,4.1663e+05,4.1666e+05,4.1673e+05,155.7,71.5,350.7,31.4,187.1,92.1
1264,4.1682e+05,4.1695e+05,4.1699e+05,4.1707e+05,130,71.1,333.6,44.2,174.2,88.3
1265,4.1715e+05,4.1731e+05,4.1734e+05,4.1741e+05,153.8,70.2,363,33.8,187.6,105.2
1266,4.1752e+05,4.1767e+05,4.1769e+05,4.1776e+05,151.1,69.5,349.1,24,175.1,104.5
1267,4.1787e+05,4.1803e+05,4.1805e+05,4.1812e+05,159.7,71.1,358.1,25.1,184.8,102.2
1268,4.1822e+05,4.1836e+05,4.184e+05,4.185e+05,138.8,96.7,339.4,36.4,175.2,67.5
1269,4.1856e+05,4.1869e+05,4.1874e+05,4.1884e+05,128.2,98.1,326.7,47.4,175.6,53
1270,4.1889e+05,4.1903e+05,4.1907e+05,4.1916e+05,137.6,90.6,326.7,38.3,175.9,60.2
1271,4.1922e+05,4.1934e+05,4.1939e+05,4.1948e+05,122.9,90.6,336.5,52.2,175.1,70.8
1272,4.1955e+05,4.1968e+05,4.1972e+05,4.1981e+05,130.4,90.7,325.3,35.4,165.8,68.8
1273,4.1988e+05,4.2001e+05,4.2005e+05,4.2012e+05,135.7,70.2,334.5,39.9,175.6,88.7
1274,4.2021e+05,4.2035e+05,4.2038e+05,4.2047e+05,135.2,89.1,335.4,36,171.2,75.1
1275,4.2055e+05,4.2068e+05,4.2073e+05,4.208e+05,135.6,70.2,335.6,43.3,178.9,86.5
1276,4.2088e+05,4.2101e+05,4.2106e+05,4.2115e+05,127.6,91.2,338.6,49.2,176.8,70.6
1277,4.2122e+05,4.2135e+05,4.214e+05,4.215e+05,128.9,90.7,334.4,52.2,181.1,62.6
1278,4.2156e+05,4.2169e+05,4.2174e+05,4.2181e+05,131.1,70.6,338,48.9,180,87.4
1279,4.219e+05,4.2202e+05,4.2207e+05,4.2215e+05,121.8,87.7,334.1,49,170.8,75.6
1280,4.2223e+05,4.2236e+05,4.2241e+05,4.2248e+05,126.7,72.2,338.6,49.1,175.8,90.6
1281,4.2257e+05,4.2271e+05,4.2274e+05,4.2281e+05,136.8,68.9,337.9,39.1,175.9,93.1
1282,4.2291e+05,4.2304e+05,4.2309e+05,4.2318e+05,131.8,91.4,340.1,50.5,182.3,66.4
1283,4.2325e+05,4.2338e+05,4.2343e+05,4.2352e+05,130.4,96,343,48.5,178.9,68.1
1284,4.2359e+05,4.2372e+05,4.2377e+05,4.2384e+05,134.6,70.9,342.5,46.5,181.1,90.5
1285,4.2393e+05,4.2406e+05,4.2411e+05,4.2421e+05,129.4,96.9,339.1,49.6,179,63.2
1286,4.2427e+05,4.2439e+05,4.2444e+05,4.2454e+05,123.4,95.3,332.1,49.7,173.1,63.7
1287,4.246e+05,4.2475e+05,4.2478e+05,4.2485e+05,142.2,70.1,336.4,38,180.2,86.1
1288,4.2494e+05,4.2507e+05,4.2512e+05,4.2519e+05,134.5,69.6,339.2,49.9,184.4,85.2
1289,4.2528e+05,4.254e+05,4.2545e+05,4.2554e+05,121.5,90.2,330.3,51.6,173.1,67
1290,4.2561e+05,4.2574e+05,4.2578e+05,4.2585e+05,126.8,69.4,331.5,45.6,172.4,89.7
1291,4.2594e+05,4.2607e+05,4.2612e+05,4.2621e+05,133.3,89,337.2,46.3,179.6,68.6
1292,4.2628e+05,4.264e+05,4.2646e+05,4.2655e+05,125.4,90,338.1,53,178.4,69.7
1293,4.2662e+05,4.2674e+05,4.2679e+05,4.2687e+05,122.4,86.5,323.7,47.7,170.1,67.1
1294,4.2694e+05,4.2707e+05,4.2711e+05,4.2721e+05,129.9,93.4,330.7,43.9,173.8,63.5
1295,4.2727e+05,4.2739e+05,4.2745e+05,4.2754e+05,122.2,91.3,331.4,53.3,175.5,64.6
1296,4.276e+05,4.2772e+05,4.2777e+05,4.2787e+05,121,91.5,325.7,51.9,172.9,61.3
1297,4.2793e+05,4.2806e+05,4.281e+05,4.2819e+05,132.2,91.8,327.9,42.2,174.4,61.7
1298,4.2826e+05,4.2838e+05,4.2843e+05,4.2852e+05,120.6,92,332.5,52.1,172.7,67.8
1299,4.2859e+05,4.2871e+05,4.2875e+05,4.2884e+05,122.2,90.5,324.7,44.2,166.4,67.8
1300,4.2891e+05,4.2906e+05,4.2909e+05,4.2916e+05,152.5,69.7,337.5,23.6,176.1,91.7
1301,4.2925e+05,4.2937e+05,4.2942e+05,4.2951e+05,124.9,90.6,333.3,44.6,169.5,73.2
1302,4.2958e+05,4.2973e+05,4.2976e+05,4.2983e+05,149.1,70.1,342.2,27.4,176.5,95.6
1303,4.2993e+05,4.3004e+05,4.301e+05,4.3017e+05,115.7,71,336.9,60.2,175.9,90
1304,4.3026e+05,4.3042e+05,4.3044e+05,4.3051e+05,157.9,69.3,340.4,18.9,176.8,94.3
1305,4.306e+05,4.3076e+05,4.3078e+05,4.3085e+05,157.8,69.7,337.2,17.8,175.6,91.9
1306,4.3094e+05,4.3108e+05,4.3112e+05,4.3119e+05,136.5,69.5,347.7,40.6,177.1,101.1
1307,4.3129e+05,4.3145e+05,4.3147e+05,4.3156e+05,158.5,94.2,346.6,21.7,180.2,72.2
1308,4.3163e+05,4.3175e+05,4.3181e+05,4.3188e+05,114.2,70.6,344.5,60.1,174.3,99.6
1309,4.3198e+05,4.321e+05,4.3216e+05,4.3223e+05,119.6,71.5,340.5,58,177.6,91.4
1310,4.3232e+05,4.3246e+05,4.325e+05,4.3257e+05,141.2,70.4,343.1,36.2,177.4,95.3
1311,4.3266e+05,4.3281e+05,4.3284e+05,4.3293e+05,145.3,90.7,346.6,30.7,176,79.9
1312,4.3301e+05,4.3315e+05,4.3319e+05,4.3326e+05,142.6,71.7,344.7,36.2,178.8,94.2
1313,4.3335e+05,4.3347e+05,4.3352e+05,4.3363e+05,119.7,101.8,332.5,50.9,170.6,60.1
1314,4.3369e+05,4.3383e+05,4.3386e+05,4.3396e+05,141.7,96.9,340.9,34.2,175.9,68.1
1315,4.3403e+05,4.3417e+05,4.342e+05,4.3429e+05,144.8,91.4,337.5,28.4,173.2,72.9
1316,4.3436e+05,4.3451e+05,4.3454e+05,4.3463e+05,145.4,88.2,336.7,27.8,173.2,75.3
1317,4.347e+05,4.3484e+05,4.3487e+05,4.3494e+05,141.5,69.9,333.5,29.2,170.7,92.9
1318,4.3503e+05,4.3517e+05,4.352e+05,4.3529e+05,136.2,91.9,334.9,31.5,167.7,75.3
1319,4.3537e+05,4.3549e+05,4.3554e+05,4.3561e+05,116.7,69.7,344.8,54.8,171.5,103.6
1320,4.3571e+05,4.3587e+05,4.3588e+05,4.3597e+05,153.1,90.3,340.7,14.1,167.2,83.2
1321,4.3606e+05,4.3617e+05,4.3623e+05,4.363e+05,118,71.3,334.4,55.4,173.4,89.7
1322,4.3639e+05,4.3654e+05,4.3657e+05,4.3663e+05,153.1,68.9,345,23.5,176.6,99.5
1323,4.3673e+05,4.3686e+05,4.3691e+05,4.3701e+05,123.2,92.4,349.2,55.7,178.9,77.9
1324,4.3708e+05,4.3724e+05,4.3726e+05,4.3736e+05,154,95.9,359.1,26.1,180.1,83.1
1325,4.3744e+05,4.3756e+05,4.3761e+05,4.3771e+05,120.5,95.2,346.1,49.6,170.1,80.8
1326,4.3779e+05,4.3791e+05,4.3797e+05,4.3804e+05,119.4,71.9,358.5,57.7,177.1,109.5
1327,4.3815e+05,4.3827e+05,4.3831e+05,4.3841e+05,118.4,95.5,342.3,47.9,166.3,80.5
1328,4.3849e+05,4.3863e+05,4.3867e+05,4.3876e+05,144.5,94.3,347,32.7,177.2,75.5
1329,4.3884e+05,4.3896e+05,4.3902e+05,4.3912e+05,121.7,103.3,356.2,56.8,178.5,74.4
1330,4.3919e+05,4.3931e+05,4.3938e+05,4.3945e+05,121.8,73.3,350.6,62.4,184.2,93.1
1331,4.3954e+05,4.3967e+05,4.3972e+05,4.3979e+05,129.3,70.4,356.9,50.5,179.8,106.7
1332,4.399e+05,4.4005e+05,4.4009e+05,4.4018e+05,144.9,93.6,362.2,42,186.9,81.7
1333,4.4026e+05,4.4039e+05,4.4044e+05,4.4051e+05,125,72.6,358.7,53.1,178.1,108
1334,4.4062e+05,4.4074e+05,4.4079e+05,4.4089e+05,122.4,95.6,347.6,48.4,170.8,81.2
1335,4.4097e+05,4.411e+05,4.4115e+05,4.4122e+05,128.9,73,363.4,52.2,181.1,109.3
1336,4.4133e+05,4.4147e+05,4.4151e+05,4.4158e+05,142.1,71.5,343.7,30.9,173,99.2
1337,4.4168e+05,4.418e+05,4.4186e+05,4.4195e+05,128.8,98.6,357.5,51.2,180,78.9
1338,4.4203e+05,4.4219e+05,4.4221e+05,4.4228e+05,158.6,71.4,357.7,19.7,178.3,108
1339,4.4239e+05,4.4251e+05,4.4257e+05,4.4264e+05,123.2,71,360.8,52.8,176,113.8
1340,4.4275e+05,4.4287e+05,4.4292e+05,4.4302e+05,118.7,93.1,351.1,54.3,173,85
1341,4.431e+05,4.4324e+05,4.4329e+05,4.4339e+05,139.7,101.5,368.4,42.8,182.5,84.4
1342,4.4347e+05,4.436e+05,4.4365e+05,4.4372e+05,131.2,72,359.3,48,179.2,108.1
1343,4.4383e+05,4.4396e+05,4.4401e+05,4.4411e+05,131.8,95,358.1,48.1,179.9,83.2
1344,4.4419e+05,4.4431e+05,4.4436e+05,4.4446e+05,120.3,95.4,345.4,55.4,175.7,74.3
1345,4.4453e+05,4.4466e+05,4.4471e+05,4.4482e+05,123.8,105.3,353.7,55,178.8,69.6
1346,4.4489e+05,4.4504e+05,4.4507e+05,4.4515e+05,155.6,73.6,365.6,30.1,185.7,106.3
1347,4.4525e+05,4.4541e+05,4.4543e+05,4.4552e+05,157.3,91.1,361.7,20,177.3,93.3
1348,4.4562e+05,4.4575e+05,4.4579e+05,4.4589e+05,136.1,92.6,356.7,42.6,178.7,85.4
1349,4.4597e+05,4.461e+05,4.4615e+05,4.4622e+05,124.9,72.5,356.9,52.1,177,107.4
1350,4.4633e+05,4.4647e+05,4.4651e+05,4.466e+05,145.2,89.9,356.6,36.6,181.8,84.9
1351,4.4669e+05,4.4683e+05,4.4687e+05,4.4694e+05,145.4,72.1,359.3,39.1,184.5,102.7
1352,4.4704e+05,4.4717e+05,4.4723e+05,4.473e+05,127.3,71.9,365.8,58.1,185.4,108.5
1353,4.4741e+05,4.4755e+05,4.4759e+05,4.4769e+05,143.6,95.4,358.7,37.8,181.4,81.9
1354,4.4777e+05,4.479e+05,4.4795e+05,4.4806e+05,127.2,106.4,366.2,53.4,180.6,79.2
1355,4.4814e+05,4.4826e+05,4.4832e+05,4.4839e+05,123.6,74.5,356.8,56.4,180,102.3
1356,4.4849e+05,4.4861e+05,4.4868e+05,4.4875e+05,120.9,72.9,360.7,62.2,183.1,104.7
1357,4.4885e+05,4.4898e+05,4.4904e+05,4.4911e+05,128.9,74.7,364.2,57.3,186.2,103.3
1358,4.4922e+05,4.4936e+05,4.494e+05,4.4947e+05,146.6,72.8,351.8,33.6,180.2,98.8
1359,4.4957e+05,4.4972e+05,4.4975e+05,4.4984e+05,150.5,92,365.3,30.8,181.3,92
1360,4.4993e+05,4.5006e+05,4.5011e+05,4.5019e+05,123.2,73.1,358.5,55,178.2,107.2
1361,4.5029e+05,4.5042e+05,4.5048e+05,4.5055e+05,130.1,72.6,362.7,54.6,184.7,105.4
1362,4.5066e+05,4.5078e+05,4.5084e+05,4.5091e+05,126.4,72.4,360.3,54.2,180.6,107.3
1363,4.5102e+05,4.5114e+05,4.5119e+05,4.5126e+05,121.1,71.4,354.8,53.1,174.2,109.2
1364,4.5137e+05,4.515e+05,4.5155e+05,4.5165e+05,131,101.6,366.9,47.8,178.8,86.5
1365,4.5174e+05,4.5187e+05,4.5191e+05,4.5198e+05,129.9,72.3,352.9,43.3,173.2,107.4
1366,4.5209e+05,4.5221e+05,4.5226e+05,4.5235e+05,116.6,93.8,346.3,51.1,167.7,84.8
1367,4.5244e+05,4.5256e+05,4.5261e+05,4.5268e+05,128.2,72.7,340.8,44.4,172.6,95.5
1368,4.5278e+05,4.5292e+05,4.5296e+05,4.5306e+05,142.5,100.3,353.9,36.1,178.6,75
1369,4.5313e+05,4.5325e+05,4.5331e+05,4.5341e+05,119.1,99.3,350.5,56.9,176,75.2
1370,4.5348e+05,4.5363e+05,4.5366e+05,4.5373e+05,152.4,71.9,346.9,25.7,178.1,96.9
1371,4.5383e+05,4.5395e+05,4.5401e+05,4.541e+05,122.8,99.8,341.7,53.5,176.3,65.6
1372,4.5417e+05,4.5431e+05,4.5435e+05,4.5442e+05,140.5,72.5,338.4,40.1,180.6,85.3
1373,4.5451e+05,4.5463e+05,4.5469e+05,4.5476e+05,119,71.6,343.4,61.7,180.7,91.1
1374,4.5485e+05,4.5501e+05,4.5503e+05,4.551e+05,162.7,70.1,345.7,13.7,176.4,99.2
1375,4.552e+05,4.5532e+05,4.5538e+05,4.5548e+05,120.8,100.6,348.4,57.7,178.5,69.3
1376,4.5555e+05,4.557e+05,4.5573e+05,4.5583e+05,152.5,102.9,361,29.5,182,76.1
1377,4.5591e+05,4.5603e+05,4.5609e+05,4.5616e+05,123,73.4,347,56.6,179.6,94
1378,4.5625e+05,4.5637e+05,4.5643e+05,4.5653e+05,119,95.4,353.2,61.1,180.1,77.7
1379,4.5661e+05,4.5675e+05,4.5679e+05,4.5689e+05,144.6,97.1,357.3,39.9,184.5,75.7
1380,4.5696e+05,4.5712e+05,4.5715e+05,4.5722e+05,151.8,72.6,358,33.8,185.6,99.8
1381,4.5732e+05,4.5748e+05,4.575e+05,4.576e+05,158.3,93.7,352.3,20.9,179.2,79.4
1382,4.5768e+05,4.578e+05,4.5785e+05,4.5793e+05,126.8,72.5,357,52.9,179.7,104.8
1383,4.5803e+05,4.5819e+05,4.5821e+05,4.5832e+05,154.1,106.6,354.9,27.9,182,66.3
1384,4.5839e+05,4.5851e+05,4.5857e+05,4.5864e+05,126.4,73.6,362.8,56.1,182.5,106.7
1385,4.5875e+05,4.5888e+05,4.5894e+05,4.5901e+05,132.3,73.2,360.8,53,185.3,102.3
1386,4.5911e+05,4.5924e+05,4.5929e+05,4.5937e+05,125.8,73.9,362.9,57.2,183,106
1387,4.5947e+05,4.5959e+05,4.5966e+05,4.5976e+05,121.4,98.5,360.3,62.9,184.3,77.5
1388,4.5983e+05,4.5999e+05,4.6002e+05,4.601e+05,154.6,72.4,370.2,34.4,189,108.8
1389,4.602e+05,4.6033e+05,4.6039e+05,4.6046e+05,122.3,74,359.6,61,183.3,102.3
1390,4.6056e+05,4.6069e+05,4.6075e+05,4.6082e+05,123.4,72.3,362.1,59.6,183,106.8
1391,4.6093e+05,4.6106e+05,4.6111e+05,4.6121e+05,129.3,95.9,359.1,57.9,187.2,76
1392,4.6128e+05,4.614e+05,4.6147e+05,4.6154e+05,118.2,73,350,66,184.2,92.8
1393,4.6163e+05,4.6178e+05,4.6182e+05,4.6191e+05,147.5,94.1,350,35.7,183.2,72.7
1394,4.6198e+05,4.6212e+05,4.6216e+05,4.6226e+05,135.6,92.9,349.6,43.6,179.2,77.5
1395,4.6233e+05,4.6251e+05,4.6251e+05,4.6262e+05,179.2,107.2,364.4,1,180.2,77
1396,4.627e+05,4.6282e+05,4.6288e+05,4.6295e+05,119.8,73.3,353.6,61.6,181.4,98.9
1397,4.6305e+05,4.6317e+05,4.6323e+05,4.6333e+05,117.1,97.3,363.5,65,182.1,84.1
1398,4.6342e+05,4.6355e+05,4.636e+05,4.6367e+05,134.9,73.2,366.7,49.8,184.7,108.8
1399,4.6378e+05,4.6393e+05,4.6397e+05,4.6406e+05,147.1,94.6,360.3,35.4,182.5,83.2
1400,4.6414e+05,4.6426e+05,4.6432e+05,4.644e+05,120.3,74,350.3,59.8,180.1,96.2
1401,4.6449e+05,4.6461e+05,4.6467e+05,4.6475e+05,119.5,72.3,354.9,60.5,180,102.6
1402,4.6485e+05,4.6501e+05,4.6504e+05,4.6511e+05,159.5,73.5,373,31.6,191.1,108.4
1403,4.6522e+05,4.6536e+05,4.654e+05,4.655e+05,134.7,95,359.6,44.9,179.6,85
1404,4.6558e+05,4.6571e+05,4.6577e+05,4.6587e+05,128.8,100,369.6,55.8,184.6,85
1405,4.6595e+05,4.6607e+05,4.6612e+05,4.6622e+05,122.6,97.6,353.6,51.9,174.5,81.5
1406,4.663e+05,4.6642e+05,4.6647e+05,4.6655e+05,112.6,73.2,339.2,56.1,168.7,97.3
1407,4.6664e+05,4.668e+05,4.6683e+05,4.669e+05,158.8,72.2,357.6,24.3,183.1,102.3
1408,4.67e+05,4.6717e+05,4.6717e+05,4.6727e+05,167,98.1,344.6,3,170,76.5
1409,4.6735e+05,4.6747e+05,4.6752e+05,4.6761e+05,122.8,99.6,345.4,47,169.8,76
1410,4.6769e+05,4.6781e+05,4.6787e+05,4.6794e+05,118.5,72.9,352.3,57.5,176,103.4
1411,4.6804e+05,4.6817e+05,4.6822e+05,4.6832e+05,124.5,98.4,352.7,49.4,173.9,80.4
1412,4.684e+05,4.6852e+05,4.6857e+05,4.6865e+05,129,72.9,359.2,50.2,179.2,107.1
1413,4.6875e+05,4.6888e+05,4.6893e+05,4.6903e+05,128,99,345.3,43.3,171.3,75
1414,4.691e+05,4.6923e+05,4.6928e+05,4.6937e+05,126.1,92.6,348.2,48.8,174.9,80.7
1415,4.6945e+05,4.6961e+05,4.6963e+05,4.697e+05,161.2,73.7,348.3,18.1,179.3,95.3
1416,4.698e+05,4.6995e+05,4.6998e+05,4.7008e+05,148.5,100.3,352.5,36.1,184.6,67.6
1417,4.7015e+05,4.7029e+05,4.7033e+05,4.7041e+05,143.6,72.5,362.4,42.1,185.7,104.2
1418,4.7051e+05,4.7063e+05,4.7069e+05,4.7077e+05,121.7,72,368.8,61.5,183.2,113.6
1419,4.7088e+05,4.71e+05,4.7105e+05,4.7115e+05,115.4,96,347.7,54.1,169.5,82.2
1420,4.7123e+05,4.7135e+05,4.7141e+05,4.7151e+05,120.8,97.1,357.1,64.3,185.1,74.9
1421,4.7159e+05,4.7172e+05,4.7177e+05,4.7184e+05,135.6,72.9,357.6,49.5,185.1,99.6
1422,4.7194e+05,4.7209e+05,4.7212e+05,4.7222e+05,144.2,93.1,360.6,37.4,181.6,85.9
1423,4.723e+05,4.7243e+05,4.7248e+05,4.7255e+05,127.3,73,361.4,51,178.3,110.1
1424,4.7266e+05,4.728e+05,4.7285e+05,4.7294e+05,131.1,98.3,366.9,50.4,181.5,87.1
1425,4.7303e+05,4.7316e+05,4.7321e+05,4.733e+05,126.9,96.2,349,48.8,175.7,77.1
1426,4.7338e+05,4.735e+05,4.7356e+05,4.7366e+05,120.4,100.7,359.3,58.5,178.9,79.7
1427,4.7374e+05,4.7387e+05,4.7393e+05,4.74e+05,126.9,74.3,373.2,58.2,185.1,113.8
1428,4.7411e+05,4.7424e+05,4.743e+05,4.744e+05,131.4,102.2,359,51.3,182.7,74.1
1429,4.7447e+05,4.746e+05,4.7466e+05,4.7475e+05,124.7,94.5,360.9,63.3,188,78.4
1430,4.7483e+05,4.7498e+05,4.7502e+05,4.7512e+05,148.4,98.6,362.2,38.8,187.2,76.4
1431,4.752e+05,4.7535e+05,4.7538e+05,4.7548e+05,149.9,96.4,365.2,36.2,186.1,82.7
1432,4.7556e+05,4.757e+05,4.7574e+05,4.7584e+05,141.8,94.2,367.4,41.7,183.5,89.7
1433,4.7593e+05,4.7607e+05,4.761e+05,4.762e+05,141.4,94.2,349,34.4,175.8,79
1434,4.7628e+05,4.7643e+05,4.7646e+05,4.7653e+05,157.2,72.2,364,28.3,185.5,106.3
1435,4.7664e+05,4.7679e+05,4.7682e+05,4.7692e+05,153.9,102.2,352.6,21.1,175,75.4
1436,4.7699e+05,4.7713e+05,4.7718e+05,4.7725e+05,132.3,73.8,362.7,51.3,183.6,105.3
1437,4.7736e+05,4.775e+05,4.7754e+05,4.7763e+05,141.4,96.2,363.6,41,182.4,85
1438,4.7772e+05,4.7786e+05,4.779e+05,4.7798e+05,135.5,74.4,366.9,47.6,183.1,109.4
1439,4.7809e+05,4.7822e+05,4.7827e+05,4.7837e+05,131.2,97.6,364.7,49.8,181,86.1
1440,4.7845e+05,4.7858e+05,4.7863e+05,4.7874e+05,130.1,108.3,361.8,48.8,178.9,74.6
1441,4.7881e+05,4.7897e+05,4.7901e+05,4.791e+05,154,99.4,367.8,38,192,76.4
1442,4.7918e+05,4.793e+05,4.7937e+05,4.7947e+05,123.3,102.3,372.4,62.7,186,84.1
1443,4.7955e+05,4.7971e+05,4.7974e+05,4.7984e+05,154.6,99.7,363.5,29.4,184,79.8
1444,4.7992e+05,4.8007e+05,4.801e+05,4.8019e+05,150.8,97.7,352.1,28.3,179.1,75.3
1445,4.8027e+05,4.804e+05,4.8045e+05,4.8054e+05,127.9,93,348.8,52,179.9,75.9
1446,4.8062e+05,4.8076e+05,4.808e+05,4.809e+05,142.4,97.7,361.1,41.6,184,79.4
1447,4.8098e+05,4.8113e+05,4.8116e+05,4.8124e+05,148,73,353.4,37.7,185.7,94.7
1448,4.8133e+05,4.8146e+05,4.8151e+05,4.8161e+05,122.8,99.5,343.5,58.6,181.4,62.6
1449,4.8168e+05,4.8182e+05,4.8186e+05,4.8196e+05,143.1,97.4,365.8,45.1,188.2,80.2
1450,4.8204e+05,4.8219e+05,4.8222e+05,4.823e+05,151.8,73.8,359,30.7,182.5,102.7
1451,4.824e+05,4.8252e+05,4.8257e+05,4.8267e+05,119.4,93.8,344.3,53.2,172.6,77.9
1452,4.8274e+05,4.8289e+05,4.8293e+05,4.8301e+05,149.2,73,368.9,39.1,188.3,107.6
1453,4.8311e+05,4.8328e+05,4.8329e+05,4.8339e+05,168.6,96.7,362.6,12,180.6,85.3
1454,4.8348e+05,4.8361e+05,4.8365e+05,4.8376e+05,132.7,103.3,366.5,44.7,177.4,85.8
1455,4.8384e+05,4.8398e+05,4.8402e+05,4.8412e+05,136,99.6,359.8,42.2,178.2,82
1456,4.842e+05,4.8437e+05,4.8439e+05,4.8446e+05,166.4,73.9,368.4,16.4,182.8,111.7
1457,4.8457e+05,4.8469e+05,4.8474e+05,4.8483e+05,123.8,95.1,347,44.9,168.7,83.2
1458,4.8492e+05,4.8504e+05,4.8509e+05,4.8519e+05,122.1,97.8,352.8,52.9,175,80
1459,4.8527e+05,4.854e+05,4.8545e+05,4.8552e+05,129.6,73.4,356.4,49.5,179.1,103.9
1460,4.8563e+05,4.8576e+05,4.8581e+05,4.8591e+05,136.4,98.1,362.6,49.4,185.8,78.7
1461,4.8599e+05,4.8612e+05,4.8617e+05,4.8625e+05,125.8,73.6,360.7,56.5,182.3,104.8
1462,4.8635e+05,4.8648e+05,4.8653e+05,4.8663e+05,132.7,97.2,354.7,49.5,182.2,75.3
1463,4.8671e+05,4.8687e+05,4.8689e+05,4.8697e+05,164.5,73.2,371.3,23.9,188.4,109.7
1464,4.8708e+05,4.872e+05,4.8725e+05,4.8734e+05,120.2,95.7,354.6,49.5,169.7,89.2
1465,4.8743e+05,4.8757e+05,4.8761e+05,4.8768e+05,142.4,74.5,358.4,33.8,176.2,107.7
1466,4.8779e+05,4.8794e+05,4.8797e+05,4.8807e+05,148.3,99.7,359.6,29.5,177.8,82.1
1467,4.8815e+05,4.8827e+05,4.8833e+05,4.8841e+05,124.1,75,365,58.3,182.4,107.6
1468,4.8851e+05,4.8864e+05,4.8869e+05,4.8879e+05,121.7,96.1,361.7,58.8,180.5,85.1
1469,4.8888e+05,4.8901e+05,4.8906e+05,4.8913e+05,134,74.6,359.3,49.7,183.7,101
1470,4.8924e+05,4.8937e+05,4.8942e+05,4.8949e+05,130.7,73.6,353.5,52.6,183.3,96.6
1471,4.8959e+05,4.8971e+05,4.8977e+05,4.8987e+05,122.7,101.1,364.2,58.2,180.9,82.2
1472,4.8995e+05,4.901e+05,4.9014e+05,4.9024e+05,145.4,100.9,360.5,39.7,185.1,74.5
1473,4.9031e+05,4.9044e+05,4.9049e+05,4.9057e+05,124.8,74.3,358.6,56.4,181.2,103.1
1474,4.9067e+05,4.9081e+05,4.9086e+05,4.9093e+05,133.6,73.1,373.6,52.6,186.2,114.3
1475,4.9105e+05,4.9117e+05,4.9122e+05,4.9132e+05,123.6,95.5,364.5,53.6,177.2,91.8
1476,4.9141e+05,4.9154e+05,4.9159e+05,4.9167e+05,129.3,73.7,361.9,54.2,183.5,104.7
1477,4.9177e+05,4.9193e+05,4.9196e+05,4.9203e+05,158.3,72.7,362.9,25.1,183.4,106.8
1478,4.9213e+05,4.923e+05,4.9232e+05,4.924e+05,164.4,73.4,358.4,22.7,187.1,97.9
1479,4.9249e+05,4.9262e+05,4.9268e+05,4.9278e+05,126.4,96.9,368.4,59.2,185.6,85.9
1480,4.9286e+05,4.9298e+05,4.9304e+05,4.9313e+05,123,98.3,352.8,51.5,174.5,80
1481,4.9321e+05,4.9335e+05,4.934e+05,4.9347e+05,134.2,75.2,368.1,49.4,183.6,109.3
1482,4.9358e+05,4.9375e+05,4.9377e+05,4.9386e+05,170.4,95.8,366.1,14.6,185,85.3
1483,4.9395e+05,4.941e+05,4.9413e+05,4.9421e+05,151.1,73.5,369.8,34.7,185.8,110.5
1484,4.9432e+05,4.9445e+05,4.9451e+05,4.946e+05,133.8,97.2,364.4,52.9,186.7,80.5
1485,4.9468e+05,4.9484e+05,4.9487e+05,4.9494e+05,157,73.2,370.9,31.1,188.1,109.6
1486,4.9505e+05,4.9518e+05,4.9523e+05,4.9533e+05,127.6,96.5,361,52.6,180.2,84.3
1487,4.9541e+05,4.9557e+05,4.9559e+05,4.9569e+05,153.6,97.7,349.9,21.1,174.7,77.5
1488,4.9576e+05,4.9589e+05,4.9593e+05,4.9602e+05,121.5,91.8,343.8,46.8,168.3,83.7
1489,4.9611e+05,4.9623e+05,4.9628e+05,4.9637e+05,118.2,92.1,340.1,53.5,171.7,76.3
1490,4.9645e+05,4.966e+05,4.9663e+05,4.967e+05,150.6,71.9,348.3,26.1,176.7,99.7
1491,4.968e+05,4.9694e+05,4.9699e+05,4.9708e+05,143.5,96.2,354.3,45.4,188.9,69.2
1492,4.9715e+05,4.973e+05,4.9734e+05,4.9743e+05,144.4,96.3,360.3,41.1,185.5,78.5
1493,4.9751e+05,4.9767e+05,4.977e+05,4.9777e+05,160.8,73.2,369.7,28.9,189.7,106.8
1494,4.9788e+05,4.9802e+05,4.9806e+05,4.9816e+05,142.2,102.3,351,38.6,180.8,67.9
1495,4.9823e+05,4.9841e+05,4.9842e+05,4.9849e+05,179.1,73.7,354.9,4.8,183.9,97.3
1496,4.9859e+05,4.9873e+05,4.9877e+05,4.9884e+05,144.9,72.8,358.4,38.9,183.8,101.8
1497,4.9895e+05,4.9913e+05,4.9913e+05,4.9922e+05,185.5,95.5,359.7,-2.1,183.4,80.8
1498,4.9931e+05,4.9946e+05,4.9949e+05,4.9956e+05,157.9,73.6,363.6,26.1,184,106
1499,4.9967e+05,4.9984e+05,4.9985e+05,4.9992e+05,168.7,73.2,355.4,13.5,182.2,100
1500,5.0002e+05,5.0019e+05,5.0021e+05,5.0029e+05,162.4,73.8,359.2,25.8,188.2,97.2
1501,5.0038e+05,5.005e+05,5.0056e+05,5.0066e+05,113.9,100.2,355.8,63.7,177.6,78
1502,5.0074e+05,5.0089e+05,5.0093e+05,5.01e+05,149.9,74,365.9,38.5,188.4,103.5
1503,5.0111e+05,5.0123e+05,5.0128e+05,5.0138e+05,126.8,97.8,361.2,53,179.8,83.6
1504,5.0147e+05,5.0159e+05,5.0164e+05,5.0174e+05,125,99.9,347.5,48.1,173.1,74.5
1505,5.0181e+05,5.0194e+05,5.0199e+05,5.0209e+05,127.6,99.6,347.7,48.8,176.4,71.7
1506,5.0216e+05,5.023e+05,5.0234e+05,5.0242e+05,139.7,73.8,352.3,43.1,182.8,95.7
1507,5.0251e+05,5.0265e+05,5.027e+05,5.0278e+05,139.3,72.5,368,49.8,189.1,106.4
1508,5.0288e+05,5.0305e+05,5.0307e+05,5.0317e+05,169.4,100.8,364.3,18.9,188.3,75.2
1509,5.0325e+05,5.0337e+05,5.0343e+05,5.035e+05,127.7,74.2,353.4,56.2,183.9,95.3
1510,5.036e+05,5.0375e+05,5.0379e+05,5.0386e+05,153.2,72.1,359.6,34.7,187.9,99.6
1511,5.0396e+05,5.041e+05,5.0414e+05,5.0423e+05,141,95.8,352.1,35.3,176.3,80
1512,5.0431e+05,5.0445e+05,5.0449e+05,5.0459e+05,142.5,101,349.1,33.1,175.6,72.5
1513,5.0466e+05,5.0479e+05,5.0483e+05,5.0494e+05,125.8,101.4,351.8,48.2,174,76.4
1514,5.0501e+05,5.0513e+05,5.0519e+05,5.0526e+05,117.8,74.5,346.9,55.9,173.7,98.7
1515,5.0536e+05,5.0548e+05,5.0554e+05,5.0563e+05,124.5,93.6,355.8,57.4,181.9,80.3
1516,5.0571e+05,5.0587e+05,5.059e+05,5.0599e+05,152.4,91.1,354.5,29.7,182.1,81.3
1517,5.0607e+05,5.0622e+05,5.0625e+05,5.0634e+05,153.8,94.2,355.7,24.1,177.9,83.6
1518,5.0643e+05,5.0655e+05,5.066e+05,5.0668e+05,127.9,73.8,355.8,49,176.9,105.1
1519,5.0678e+05,5.0691e+05,5.0696e+05,5.0704e+05,127.7,74.3,368.2,56.2,183.9,110
1520,5.0715e+05,5.0728e+05,5.0732e+05,5.0742e+05,126.4,94.7,359.4,49,175.4,89.3
1521,5.0751e+05,5.0762e+05,5.0769e+05,5.0777e+05,116.5,75.3,368.5,65.6,182.1,111.1
1522,5.0788e+05,5.08e+05,5.0805e+05,5.0812e+05,123.7,72.9,356.9,49.6,173.3,110.7
1523,5.0823e+05,5.0836e+05,5.0841e+05,5.085e+05,129.5,95.8,358.1,45.8,175.3,87
1524,5.0859e+05,5.0872e+05,5.0877e+05,5.0884e+05,123.7,73.6,352,52.3,176,102.4
1525,5.0894e+05,5.0911e+05,5.0913e+05,5.0921e+05,163.6,73.3,375.7,25.9,189.5,112.9
1526,5.0932e+05,5.0945e+05,5.095e+05,5.096e+05,127.2,98.2,368,57.3,184.5,85.3
1527,5.0969e+05,5.0983e+05,5.0987e+05,5.0994e+05,139.6,74.3,355.5,40.7,180.3,100.9
1528,5.1004e+05,5.102e+05,5.1023e+05,5.103e+05,161,73.6,371.9,27.2,188.2,110.1
1529,5.1042e+05,5.1055e+05,5.106e+05,5.107e+05,135,95.9,370.7,49.9,184.9,89.9
1530,5.1079e+05,5.1092e+05,5.1097e+05,5.1104e+05,130.3,75.5,372.5,53.3,183.6,113.4
1531,5.1116e+05,5.113e+05,5.1135e+05,5.1142e+05,141.1,74.2,374.6,46.2,187.3,113.1
1532,5.1153e+05,5.1166e+05,5.1172e+05,5.1179e+05,123.7,73.5,366.4,58.6,182.3,110.6
1533,5.119e+05,5.1203e+05,5.1208e+05,5.1216e+05,132.4,74,368.4,52.1,184.5,109.9
1534,5.1227e+05,5.1239e+05,5.1244e+05,5.1254e+05,121.9,96.1,353,52.3,174.2,82.7
1535,5.1262e+05,5.1275e+05,5.1281e+05,5.1288e+05,131.6,74.4,377.9,56.2,187.8,115.7
1536,5.13e+05,5.1313e+05,5.1318e+05,5.1326e+05,130.5,75.1,371.4,55.1,185.6,110.7
1537,5.1337e+05,5.135e+05,5.1355e+05,5.1363e+05,127.5,74.1,369.6,55.4,182.9,112.6
1538,5.1374e+05,5.1388e+05,5.1391e+05,5.1399e+05,137.1,74.6,359.2,37.6,174.7,109.9
1539,5.141e+05,5.1424e+05,5.1428e+05,5.1436e+05,139.6,74.8,371.2,45.4,185,111.4
1540,5.1447e+05,5.1461e+05,5.1466e+05,5.1475e+05,137,97.3,370.9,50.6,187.6,86
1541,5.1484e+05,5.1497e+05,5.1503e+05,5.151e+05,125.8,74.9,375,62,187.8,112.3
1542,5.1522e+05,5.1535e+05,5.1539e+05,5.1549e+05,130.4,97.9,358.6,46.9,177.3,83.4
1543,5.1557e+05,5.1573e+05,5.1576e+05,5.1584e+05,158.4,76.1,370.8,27.4,185.8,108.9
1544,5.1595e+05,5.1608e+05,5.1612e+05,5.1622e+05,131.2,96.9,365.1,45.2,176.4,91.8
1545,5.1631e+05,5.1644e+05,5.1649e+05,5.1656e+05,126,75,355.1,51.4,177.4,102.7
1546,5.1667e+05,5.1679e+05,5.1685e+05,5.1692e+05,128,73.8,365.5,57.6,185.6,106.1
1547,5.1703e+05,5.172e+05,5.1723e+05,5.173e+05,170.5,74,379.2,26.7,197.2,108
1548,5.1741e+05,5.1758e+05,5.1759e+05,5.1769e+05,174.3,96.2,373.1,6.2,180.5,96.4
1549,5.1778e+05,5.1793e+05,5.1797e+05,5.1804e+05,146.6,75.2,365.6,36.1,182.7,107.7
1550,5.1815e+05,5.1828e+05,5.1833e+05,5.1843e+05,127.1,98.2,368.3,57.4,184.5,85.6
1551,5.1852e+05,5.1865e+05,5.1871e+05,5.1879e+05,133.5,76.3,380.3,59.1,192.6,111.4
1552,5.189e+05,5.1907e+05,5.1909e+05,5.1917e+05,176.9,74.1,380.9,19.1,196,110.8
1553,5.1928e+05,5.1941e+05,5.1946e+05,5.1956e+05,131.8,96.8,372.4,49.8,181.6,94
1554,5.1965e+05,5.198e+05,5.1984e+05,5.1992e+05,150.5,75.6,386.8,39.6,190.1,121.1
1555,5.2004e+05,5.2016e+05,5.2022e+05,5.2033e+05,125.1,103.8,369.3,61.4,186.5,79
1556,5.2041e+05,5.2053e+05,5.206e+05,5.2067e+05,127.2,74.9,376.2,64.8,192,109.3
1557,5.2078e+05,5.2092e+05,5.2097e+05,5.2107e+05,139.9,99.6,376.3,50,189.9,86.8
1558,5.2116e+05,5.2128e+05,5.2134e+05,5.2142e+05,125.4,74.2,371.4,59.6,185,112.2
1559,5.2153e+05,5.2166e+05,5.2171e+05,5.2179e+05,133.1,75,364,51.1,184.2,104.8
1560,5.2189e+05,5.2203e+05,5.2208e+05,5.2218e+05,132.2,100.3,380.5,55.9,188.1,92.1
1561,5.2228e+05,5.2242e+05,5.2246e+05,5.2254e+05,145.2,75.4,379.6,43.6,188.8,115.4
1562,5.2265e+05,5.2279e+05,5.2284e+05,5.2294e+05,130.3,104.3,374.5,50.3,180.6,89.6
1563,5.2303e+05,5.2317e+05,5.2321e+05,5.2329e+05,140.1,75.3,370.5,42,182.1,113.1
1564,5.234e+05,5.2353e+05,5.2359e+05,5.2369e+05,132.7,102.1,370.8,56.4,189.1,79.6
1565,5.2377e+05,5.239e+05,5.2396e+05,5.2404e+05,127.4,75.7,376,62.9,190.3,110
1566,5.2415e+05,5.2431e+05,5.2434e+05,5.2445e+05,158.6,105.4,374.4,37.5,196.1,72.9
1567,5.2452e+05,5.2467e+05,5.2471e+05,5.2481e+05,152.3,99.5,373.3,41.3,193.6,80.2
1568,5.2489e+05,5.2503e+05,5.2508e+05,5.2516e+05,138.3,74.3,364.6,48.3,186.6,103.7
1569,5.2526e+05,5.2542e+05,5.2544e+05,5.2551e+05,161.5,72.9,354.6,16.4,177.9,103.8
1570,5.2561e+05,5.2574e+05,5.2579e+05,5.2589e+05,126.8,94.3,366,53.4,180.2,91.5
1571,5.2598e+05,5.2611e+05,5.2616e+05,5.2627e+05,129.3,106.4,364.1,52.7,182,75.7
1572,5.2634e+05,5.2647e+05,5.2652e+05,5.266e+05,124.1,75,354.4,56.1,180.2,99.2
1573,5.267e+05,5.2682e+05,5.2688e+05,5.2696e+05,123.5,74.6,358.5,63.2,186.7,97.2
1574,5.2706e+05,5.2724e+05,5.2725e+05,5.2732e+05,180.4,72.5,375,10.6,191,111.5
1575,5.2743e+05,5.2756e+05,5.2761e+05,5.2769e+05,130.9,74.6,365.9,52.2,183.1,108.2
1576,5.278e+05,5.2794e+05,5.2799e+05,5.2806e+05,138.5,75.2,377.7,49.1,187.6,114.9
1577,5.2818e+05,5.2834e+05,5.2836e+05,5.2843e+05,163.5,73.2,359.3,17.4,180.9,105.2
1578,5.2853e+05,5.2865e+05,5.2871e+05,5.2881e+05,119.2,94.8,351.4,58.9,178.1,78.5
1579,5.2889e+05,5.2904e+05,5.2907e+05,5.2915e+05,155.2,74.3,356,32.2,187.4,94.3
1580,5.2924e+05,5.2939e+05,5.2943e+05,5.2954e+05,151.8,108.8,359.2,34.2,186,64.4
1581,5.296e+05,5.2975e+05,5.2979e+05,5.2986e+05,153,73.7,370,37.2,190.2,106.1
1582,5.2997e+05,5.3012e+05,5.3016e+05,5.3026e+05,148.7,99,362.7,38.8,187.5,76.2
1583,5.3033e+05,5.3045e+05,5.3051e+05,5.3059e+05,119.5,75.2,357.9,60.7,180.2,102.5
1584,5.3069e+05,5.3082e+05,5.3087e+05,5.3097e+05,128.6,94.5,364.3,54.1,182.7,87.1
1585,5.3106e+05,5.3121e+05,5.3124e+05,5.3131e+05,154,73.8,363.8,30.7,184.7,105.3
1586,5.3142e+05,5.3155e+05,5.3161e+05,5.3168e+05,133.7,73.5,376.5,52,185.7,117.3
1587,5.318e+05,5.3192e+05,5.3197e+05,5.3207e+05,124,97.2,359.5,53.3,177.3,85
1588,5.3216e+05,5.3228e+05,5.3234e+05,5.3241e+05,124.6,75.5,355.4,57.6,182.2,97.7
1589,5.3251e+05,5.3267e+05,5.327e+05,5.3277e+05,159.4,73.7,363.6,24.7,184.1,105.8
1590,5.3287e+05,5.3301e+05,5.3305e+05,5.3315e+05,135.5,98.4,356.2,41.5,177,80.8
1591,5.3323e+05,5.3339e+05,5.3342e+05,5.3349e+05,159,73.5,365.8,25.3,184.3,108
1592,5.336e+05,5.3372e+05,5.3378e+05,5.3388e+05,125.9,101.6,362.4,55.5,181.4,79.4
1593,5.3396e+05,5.3409e+05,5.3415e+05,5.3423e+05,133.4,75.6,374.1,57.4,190.8,107.7
1594,5.3433e+05,5.3445e+05,5.3451e+05,5.3458e+05,114.3,74.6,350.5,59.4,173.7,102.2
1595,5.3468e+05,5.3482e+05,5.3488e+05,5.3495e+05,136.5,75,385,56,192.5,117.5
1596,5.3507e+05,5.3519e+05,5.3525e+05,5.3532e+05,124.3,74.7,359.9,52.2,176.5,108.7
1597,5.3543e+05,5.3557e+05,5.3561e+05,5.3569e+05,142.3,75.2,372.3,43.3,185.6,111.5
1598,5.358e+05,5.3593e+05,5.3598e+05,5.3606e+05,128.1,74,360.9,55.1,183.2,103.7
1599,5.3616e+05,5.3629e+05,5.3635e+05,5.3642e+05,130,74,369.5,54.5,184.5,111
1600,5.3653e+05,5.3666e+05,5.3671e+05,5.3679e+05,127.4,75.6,373.7,55.7,183.1,115
1601,5.3691e+05,5.3704e+05,5.3709e+05,5.3719e+05,130.4,100.2,370.9,50.7,181.1,89.6
1602,5.3728e+05,5.3741e+05,5.3746e+05,5.3756e+05,129.5,104.2,375.2,51.9,181.4,89.6
1603,5.3765e+05,5.3778e+05,5.3783e+05,5.379e+05,133.2,75.4,363.1,44.1,177.3,110.4
1604,5.3801e+05,5.3815e+05,5.382e+05,5.3827e+05,132.2,75.2,370.1,51.9,184.1,110.8
1605,5.3838e+05,5.3852e+05,5.3857e+05,5.3867e+05,138.1,100.4,373.2,48.6,186.7,86.1
1606,5.3876e+05,5.3889e+05,5.3894e+05,5.3902e+05,134.4,75.3,368,49.4,183.8,108.9
1607,5.3913e+05,5.3926e+05,5.3931e+05,5.394e+05,131.4,95.3,367.9,52.7,184.1,88.5
1608,5.3949e+05,5.3962e+05,5.3968e+05,5.3977e+05,130.3,96.2,366,53.8,184.1,85.7
1609,5.3986e+05,5.4002e+05,5.4004e+05,5.4012e+05,163,73.1,357.8,20.4,183.4,101.3
1610,5.4022e+05,5.4035e+05,5.404e+05,5.4049e+05,132.2,95.9,361.7,46.4,178.6,87.2
1611,5.4058e+05,5.4071e+05,5.4076e+05,5.4086e+05,127.4,103.9,370.9,53.5,180.9,86.1
1612,5.4095e+05,5.4109e+05,5.4113e+05,5.4121e+05,139,74.9,364.9,46.1,185.1,104.9
1613,5.4131e+05,5.4144e+05,5.4149e+05,5.416e+05,124.5,102.1,360,54,178.5,79.4
1614,5.4167e+05,5.4181e+05,5.4186e+05,5.4194e+05,134.7,75.6,362.6,50.7,185.4,101.6
1615,5.4204e+05,5.4216e+05,5.4222e+05,5.423e+05,124.4,74.2,371.3,60.1,184.5,112.6
1616,5.4241e+05,5.4254e+05,5.4259e+05,5.4267e+05,133.4,72.9,378.5,50.8,184.2,121.4
1617,5.4279e+05,5.4292e+05,5.4298e+05,5.4308e+05,132.6,99.1,378.6,57.2,189.8,89.7
1618,5.4317e+05,5.433e+05,5.4335e+05,5.4343e+05,132.5,76,379.5,53.2,185.7,117.8
1619,5.4355e+05,5.4368e+05,5.4372e+05,5.4382e+05,130.8,104.9,353.9,41.3,172.1,76.9
1620,5.439e+05,5.4402e+05,5.4409e+05,5.4416e+05,124.4,75.6,371.1,61.9,186.3,109.2
1621,5.4427e+05,5.4439e+05,5.4446e+05,5.4456e+05,122.5,103.2,375.3,63.1,185.6,86.5
1622,5.4465e+05,5.4478e+05,5.4484e+05,5.4491e+05,131.7,75.4,387.5,59.3,191,121.1
1623,5.4503e+05,5.4521e+05,5.4522e+05,5.453e+05,178.7,75.5,390.2,12,190.7,124
1624,5.4542e+05,5.4556e+05,5.456e+05,5.457e+05,138.9,100.9,356.5,37,175.9,79.7
1625,5.4578e+05,5.4591e+05,5.4596e+05,5.4604e+05,127.9,75.9,370.3,55.5,183.4,111
1626,5.4615e+05,5.4628e+05,5.4633e+05,5.4641e+05,130.1,74.8,373.4,53.7,183.8,114.8
1627,5.4652e+05,5.4666e+05,5.4671e+05,5.4681e+05,134.8,102,380.4,54,188.8,89.6
1628,5.469e+05,5.4708e+05,5.4708e+05,5.4716e+05,178.2,76.6,371.8,2.7,180.9,114.3
1629,5.4728e+05,5.4742e+05,5.4745e+05,5.4753e+05,144.8,73.8,355.8,32.5,177.3,104.7
1630,5.4763e+05,5.4779e+05,5.4782e+05,5.4792e+05,154,99.5,374.9,36.4,190.4,85
1631,5.4801e+05,5.4814e+05,5.4819e+05,5.4827e+05,129.6,75,367.6,55.7,185.3,107.3
1632,5.4837e+05,5.4853e+05,5.4857e+05,5.4864e+05,155.6,74.2,378.8,35.7,191.3,113.3
1633,5.4875e+05,5.4888e+05,5.4894e+05,5.4904e+05,131.1,103,371.1,51.2,182.3,85.8
1634,5.4912e+05,5.4931e+05,5.4931e+05,5.4939e+05,186.9,77.8,372.4,2.1,189,105.6
1635,5.495e+05,5.4963e+05,5.4968e+05,5.4975e+05,136.7,74.6,366.2,44.4,181.1,110.5
1636,5.4986e+05,5.5e+05,5.5005e+05,5.5012e+05,138.1,74.1,370.7,47,185.1,111.5
1637,5.5023e+05,5.5036e+05,5.5042e+05,5.5051e+05,127.8,98.5,364,54.4,182.2,83.3
1638,5.506e+05,5.5073e+05,5.5079e+05,5.5086e+05,134.4,76.3,377.1,54.7,189.1,111.7
1639,5.5097e+05,5.511e+05,5.5115e+05,5.5125e+05,124,100.6,368.6,55.2,179.2,88.8
1640,5.5134e+05,5.5147e+05,5.5152e+05,5.5162e+05,129.2,102.8,354.4,43.4,172.6,79
1641,5.517e+05,5.5182e+05,5.5188e+05,5.5198e+05,126.9,98.4,356,52.7,179.6,78
1642,5.5205e+05,5.5221e+05,5.5224e+05,5.5234e+05,153.1,98.8,375.6,35.3,188.4,88.4
1643,5.5243e+05,5.5256e+05,5.5261e+05,5.5271e+05,127.1,100.2,366.9,53.2,180.3,86.4
1644,5.528e+05,5.5293e+05,5.5298e+05,5.5306e+05,136,74.9,362.7,48.4,184.4,103.4
1645,5.5316e+05,5.5329e+05,5.5334e+05,5.5342e+05,135.2,73.7,362,48.6,183.8,104.5
1646,5.5352e+05,5.5368e+05,5.537e+05,5.5378e+05,163.8,74.9,363,20.2,184,104.1
1647,5.5388e+05,5.5402e+05,5.5407e+05,5.5414e+05,137.7,74.8,367.7,43.9,181.6,111.3
1648,5.5425e+05,5.5438e+05,5.5443e+05,5.5451e+05,127.5,74.4,376.2,55.1,182.6,119.2
1649,5.5463e+05,5.5475e+05,5.548e+05,5.5491e+05,123.8,109,357.9,50.5,174.3,74.6
1650,5.5499e+05,5.5515e+05,5.5517e+05,5.5524e+05,162.8,73.9,360.6,20,182.8,103.9
1651,5.5535e+05,5.555e+05,5.5553e+05,5.5561e+05,158.3,73.2,368.1,29.6,187.9,107
1652,5.5571e+05,5.5585e+05,5.559e+05,5.56e+05,135.7,100.9,376.7,50.4,186.1,89.7
1653,5.5609e+05,5.5622e+05,5.5628e+05,5.5638e+05,128.5,103.3,379.6,59.9,188.4,87.9
1654,5.5647e+05,5.5661e+05,5.5666e+05,5.5673e+05,135.3,75.1,370.9,52.9,188.2,107.6
1655,5.5684e+05,5.5699e+05,5.5702e+05,5.5709e+05,148.2,73.8,359.7,31.3,179.5,106.4
1656,5.572e+05,5.5736e+05,5.5738e+05,5.5745e+05,162.4,73.6,357.6,18,180.4,103.6
1657,5.5756e+05,5.5772e+05,5.5775e+05,5.5782e+05,166.2,73.6,365.3,22.9,189.1,102.6
1658,5.5792e+05,5.5806e+05,5.5811e+05,5.5818e+05,131.6,73.3,368.7,49.9,181.5,113.9
1659,5.5829e+05,5.5841e+05,5.5847e+05,5.5856e+05,122,96.3,350.7,50.7,172.7,81.7
1660,5.5864e+05,5.5877e+05,5.5883e+05,5.5892e+05,127.3,97.3,362.3,56.4,183.7,81.3
1661,5.5901e+05,5.5915e+05,5.5919e+05,5.5929e+05,145.1,96.8,356.1,38.7,183.8,75.5
1662,5.5936e+05,5.5949e+05,5.5954e+05,5.5964e+05,126.9,98,363.8,55.8,182.7,83.1
1663,5.5973e+05,5.5989e+05,5.599e+05,5.6e+05,165.9,102.6,352.1,4.8,170.7,78.8
1664,5.6008e+05,5.6021e+05,5.6025e+05,5.6035e+05,134,92.7,350.6,43.1,177.1,80.8
1665,5.6043e+05,5.6055e+05,5.6061e+05,5.6071e+05,120.4,97.6,360.4,61.3,181.7,81.1
1666,5.6079e+05,5.6091e+05,5.6097e+05,5.6105e+05,124.2,74.3,367.8,58.8,183,110.5
1667,5.6116e+05,5.6128e+05,5.6133e+05,5.6143e+05,127.7,96.5,357.4,48.1,175.8,85.1
1668,5.6151e+05,5.6165e+05,5.617e+05,5.6177e+05,132.7,73.2,365,50.1,182.8,109
1669,5.6188e+05,5.6202e+05,5.6206e+05,5.6216e+05,144.2,96.1,353.7,38,182.2,75.4
1670,5.6223e+05,5.6239e+05,5.6243e+05,5.625e+05,153.4,75.4,369.3,40.2,193.6,100.3
1671,5.626e+05,5.6275e+05,5.6279e+05,5.6288e+05,148.8,98.2,356.1,34.8,183.6,74.3
1672,5.6296e+05,5.6312e+05,5.6315e+05,5.6322e+05,167.2,74.4,361.3,25.2,192.4,94.5
1673,5.6332e+05,5.6349e+05,5.635e+05,5.6358e+05,169.6,74,356.5,14.7,184.3,98.2
1674,5.6368e+05,5.6385e+05,5.6387e+05,5.6394e+05,173.7,73.7,375.1,16.7,190.4,111
1675,5.6405e+05,5.6419e+05,5.6424e+05,5.6434e+05,136,100.2,374.1,49.8,185.8,88.1
1676,5.6442e+05,5.6456e+05,5.6461e+05,5.6469e+05,132.3,75.2,379.7,55.8,188.1,116.4
1677,5.648e+05,5.6495e+05,5.6499e+05,5.6506e+05,143.5,75.2,366.5,41.6,185.1,106.2
1678,5.6517e+05,5.6529e+05,5.6535e+05,5.6544e+05,123.2,95.2,358.6,55.5,178.7,84.7
1679,5.6553e+05,5.6565e+05,5.6571e+05,5.6581e+05,122.5,95.8,359.2,60.3,182.8,80.6
1680,5.6589e+05,5.6605e+05,5.6607e+05,5.6615e+05,157.1,73.5,355.2,26.7,183.8,97.9
1681,5.6624e+05,5.6637e+05,5.6642e+05,5.6652e+05,124.3,95.6,361.9,55.1,179.4,86.9
1682,5.6661e+05,5.6674e+05,5.6679e+05,5.6686e+05,130.1,74.5,365.7,50.2,180.3,110.9
1683,5.6697e+05,5.6711e+05,5.6716e+05,5.6723e+05,133.5,75.1,364.4,53.5,187,102.3
1684,5.6734e+05,5.6746e+05,5.6752e+05,5.6759e+05,121.3,74.7,355.9,58.8,180.1,101.1
1685,5.6769e+05,5.6782e+05,5.6788e+05,5.6795e+05,124.6,75.2,368.5,60.7,185.3,108
1686,5.6806e+05,5.6818e+05,5.6824e+05,5.6832e+05,121,75.9,366.3,63,184,106.4
1687,5.6843e+05,5.6855e+05,5.6861e+05,5.6871e+05,127.8,98.5,375.9,59,186.8,90.6
1688,5.688e+05,5.6893e+05,5.6898e+05,5.6908e+05,127.6,95.9,364.5,51.4,179,89.6
1689,5.6917e+05,5.6929e+05,5.6935e+05,5.6942e+05,124.3,74.6,362.1,54.2,178.5,109
1690,5.6953e+05,5.6966e+05,5.6971e+05,5.6979e+05,133.8,75.9,369.6,50.2,184,109.7
1691,5.699e+05,5.7003e+05,5.7009e+05,5.7019e+05,134.7,105.6,374.1,54.1,188.8,79.7
1692,5.7027e+05,5.704e+05,5.7045e+05,5.7053e+05,126.6,75.5,356.6,51.6,178.2,102.9
1693,5.7063e+05,5.7075e+05,5.7081e+05,5.7088e+05,121.8,74.2,363,57.8,179.6,109.2
1694,5.7099e+05,5.7112e+05,5.7117e+05,5.7128e+05,129.9,102.8,368.4,51.9,181.8,83.8
1695,5.7136e+05,5.715e+05,5.7155e+05,5.7162e+05,141.7,74.4,373.5,44.1,185.8,113.3
1696,5.7173e+05,5.7188e+05,5.7192e+05,5.72e+05,145.2,75.5,379.2,44.2,189.4,114.3
1697,5.7211e+05,5.7225e+05,5.723e+05,5.7237e+05,134.2,75.7,373.5,48.8,183,114.8
1698,5.7249e+05,5.7262e+05,5.7268e+05,5.7275e+05,136.6,76.1,386.4,53,189.6,120.7
1699,5.7287e+05,5.7299e+05,5.7306e+05,5.7313e+05,115.3,76.3,379.9,67.5,182.8,120.8
1700,5.7325e+05,5.7339e+05,5.7344e+05,5.7351e+05,139.8,75.8,376.7,44.7,184.5,116.4
1701,5.7363e+05,5.7376e+05,5.7382e+05,5.7389e+05,134.7,75.7,381.5,51.6,186.3,119.5
1702,5.7401e+05,5.7416e+05,5.742e+05,5.7427e+05,150.5,76.2,379.9,36.6,187.1,116.6
1703,5.7439e+05,5.7453e+05,5.7457e+05,5.7465e+05,139.5,75.2,373.9,40.9,180.4,118.3
1704,5.7477e+05,5.7493e+05,5.7494e+05,5.7502e+05,166.7,74.6,362.2,10.7,177.4,110.2
1705,5.7513e+05,5.7526e+05,5.7531e+05,5.7541e+05,132.4,100.5,363.7,52,184.4,78.8
1706,5.7549e+05,5.7562e+05,5.7568e+05,5.7578e+05,132.9,102.1,377.1,55.3,188.2,86.8
1707,5.7587e+05,5.76e+05,5.7605e+05,5.7615e+05,129.3,98.7,371.8,54.1,183.4,89.7
1708,5.7624e+05,5.7638e+05,5.7643e+05,5.765e+05,136.2,75.8,374.7,51.9,188.1,110.8
1709,5.7661e+05,5.7675e+05,5.768e+05,5.769e+05,135.2,103.6,365.5,46,181.2,80.7
1710,5.7698e+05,5.7714e+05,5.7717e+05,5.7725e+05,156,75.7,375.8,37.7,193.7,106.4
1711,5.7736e+05,5.7752e+05,5.7754e+05,5.7762e+05,165.6,74.3,361.8,19.2,184.8,102.7
1712,5.7772e+05,5.7784e+05,5.779e+05,5.7797e+05,126.9,74.2,357.2,54.3,181.2,101.8
1713,5.7808e+05,5.7822e+05,5.7826e+05,5.7837e+05,144.9,102.3,368.9,44.4,189.3,77.3
1714,5.7844e+05,5.786e+05,5.7864e+05,5.7871e+05,158.8,75.4,376.2,35.9,194.7,106.1
1715,5.7882e+05,5.7898e+05,5.79e+05,5.7908e+05,155.4,75,366.1,28.7,184.1,107
1716,5.7919e+05,5.7932e+05,5.7937e+05,5.7947e+05,130.2,97.5,377.5,58.3,188.5,91.5
1717,5.7956e+05,5.7969e+05,5.7974e+05,5.7985e+05,124.5,105.3,357.1,54.9,179.4,72.4
1718,5.7992e+05,5.8004e+05,5.801e+05,5.8018e+05,122.2,75.7,362.2,61.6,183.8,102.7
1719,5.8028e+05,5.8042e+05,5.8047e+05,5.8054e+05,132.3,74.6,372.8,53.9,186.2,112
1720,5.8066e+05,5.8079e+05,5.8084e+05,5.8094e+05,133,101.2,367.8,53.1,186.1,80.5
1721,5.8102e+05,5.8115e+05,5.8121e+05,5.8131e+05,128.9,104.4,370.9,55.4,184.3,82.2
1722,5.8139e+05,5.8152e+05,5.8158e+05,5.8166e+05,127.6,76.1,371.8,56.8,184.4,111.3
1723,5.8177e+05,5.819e+05,5.8196e+05,5.8205e+05,131.1,96.3,374.2,58.1,189.2,88.7
1724,5.8214e+05,5.823e+05,5.8233e+05,5.8244e+05,157.8,104.9,371.3,33,190.8,75.6
1725,5.8251e+05,5.8264e+05,5.827e+05,5.828e+05,130.1,100.2,373.3,58,188.1,85
1726,5.8289e+05,5.8301e+05,5.8306e+05,5.8316e+05,128.3,95.5,368.8,49.7,178,95.3
1727,5.8325e+05,5.8338e+05,5.8343e+05,5.8353e+05,122.5,104.4,351.6,49.7,172.2,75
1728,5.8361e+05,5.8374e+05,5.8379e+05,5.8386e+05,132.2,75.5,351.5,47.8,180,96
1729,5.8396e+05,5.841e+05,5.8415e+05,5.8423e+05,146,74.8,381.1,48.9,194.9,111.4
1730,5.8434e+05,5.8446e+05,5.8452e+05,5.846e+05,126.5,74.8,371.4,58,184.5,112.1
1731,5.8471e+05,5.8487e+05,5.849e+05,5.8497e+05,165.3,74,367.6,22.2,187.5,106.1
1732,5.8508e+05,5.852e+05,5.8526e+05,5.8534e+05,127.2,74.9,373.4,59.9,187.1,111.4
1733,5.8545e+05,5.8558e+05,5.8564e+05,5.8574e+05,129,100.7,366.4,57.9,186.9,78.8
1734,5.8582e+05,5.8596e+05,5.8601e+05,5.8608e+05,147.2,74.3,372.1,43.4,190.6,107.2
1735,5.8619e+05,5.8634e+05,5.8638e+05,5.8645e+05,149.9,73.5,369.6,38.4,188.3,107.8
1736,5.8656e+05,5.8669e+05,5.8675e+05,5.8683e+05,132.9,75.2,375.2,58.8,191.7,108.3
1737,5.8693e+05,5.8707e+05,5.8712e+05,5.8719e+05,134.6,75,367.6,51.2,185.8,106.8
1738,5.873e+05,5.8748e+05,5.8749e+05,5.8757e+05,174,74.6,374.7,17.9,191.9,108.2
1739,5.8768e+05,5.8781e+05,5.8787e+05,5.8794e+05,136.2,75.5,383,52.7,188.9,118.6
1740,5.8806e+05,5.882e+05,5.8825e+05,5.8833e+05,144.1,75.1,384.4,47.4,191.5,117.8
1741,5.8844e+05,5.8858e+05,5.8863e+05,5.8873e+05,133.4,100.9,376.8,52,185.4,90.5
1742,5.8882e+05,5.8897e+05,5.8901e+05,5.8909e+05,147.7,76.5,385.4,42.2,189.9,119
1743,5.8921e+05,5.8933e+05,5.8939e+05,5.8949e+05,123.9,101,374.7,56.9,180.8,92.9
1744,5.8958e+05,5.8972e+05,5.8977e+05,5.8984e+05,137.2,75.5,376,49,186.2,114.3
1745,5.8996e+05,5.9011e+05,5.9015e+05,5.9023e+05,149.9,76.5,387.4,43.9,193.8,117.1
1746,5.9034e+05,5.9047e+05,5.9053e+05,5.9061e+05,130.5,75.5,379.8,56.3,186.8,117.5
1747,5.9072e+05,5.9087e+05,5.909e+05,5.9098e+05,142.3,74.7,356.4,35,177.3,104.4
1748,5.9108e+05,5.9122e+05,5.9127e+05,5.9135e+05,141.6,73.9,373.8,50.5,192.1,107.8
1749,5.9145e+05,5.9158e+05,5.9165e+05,5.9172e+05,129.9,76.1,373.9,61.4,191.3,106.5
1750,5.9183e+05,5.9195e+05,5.9201e+05,5.9209e+05,127.1,75,373.2,56,183.1,115.1
1751,5.922e+05,5.9234e+05,5.9239e+05,5.9247e+05,138.3,75.8,373.7,50.8,189.1,108.8
1752,5.9257e+05,5.9271e+05,5.9277e+05,5.9284e+05,139.9,76.6,372.8,50.8,190.7,105.5
1753,5.9295e+05,5.931e+05,5.9313e+05,5.9321e+05,154.3,73.8,368.3,30.7,185,109.5
1754,5.9332e+05,5.9344e+05,5.935e+05,5.9357e+05,123.1,74.6,368.6,59.3,182.4,111.6
1755,5.9368e+05,5.9382e+05,5.9387e+05,5.9395e+05,138,75.4,377.9,48.3,186.3,116.2
1756,5.9406e+05,5.942e+05,5.9425e+05,5.9432e+05,133,76,373.7,53,186,111.7
1757,5.9444e+05,5.9457e+05,5.9462e+05,5.9471e+05,133,97.5,358.8,46.3,179.3,82
1758,5.9479e+05,5.9492e+05,5.9498e+05,5.9505e+05,125.5,75.5,363.2,57.3,182.8,104.9
1759,5.9516e+05,5.9528e+05,5.9535e+05,5.9542e+05,118.3,74.8,374.4,71.1,189.4,110.2
1760,5.9553e+05,5.957e+05,5.9573e+05,5.958e+05,169.7,74.6,380.3,25.9,195.6,110.1
1761,5.9591e+05,5.9605e+05,5.961e+05,5.9617e+05,138.9,76.1,366.6,45.3,184.2,106.3
1762,5.9628e+05,5.9641e+05,5.9646e+05,5.9654e+05,127.2,75,365.9,56.4,183.6,107.3
1763,5.9665e+05,5.9681e+05,5.9683e+05,5.9694e+05,164,106.4,362.4,23.4,187.4,68.6
1764,5.9701e+05,5.9713e+05,5.9719e+05,5.9726e+05,126.8,74.1,359.5,56.3,183.1,102.3
1765,5.9737e+05,5.9749e+05,5.9754e+05,5.9764e+05,122.2,94.8,364.2,55.6,177.8,91.6
1766,5.9773e+05,5.9786e+05,5.9791e+05,5.9801e+05,128.1,95.2,355.2,50.7,178.8,81.2
1767,5.9809e+05,5.9821e+05,5.9827e+05,5.9834e+05,122.8,73.5,363.7,60.7,183.5,106.7
1768,5.9845e+05,5.9858e+05,5.9863e+05,5.9873e+05,127.9,100.7,361.9,53.6,181.5,79.7
1769,5.9881e+05,5.9894e+05,5.99e+05,5.9907e+05,130.4,74.9,367.2,57.5,187.9,104.4
1770,5.9918e+05,5.9933e+05,5.9936e+05,5.9944e+05,148.3,73.4,367.2,35.3,183.6,110.2
1771,5.9955e+05,5.9967e+05,5.9973e+05,5.9981e+05,127.8,74,368.4,57,184.8,109.6
1772,5.9991e+05,6.0004e+05,6.0011e+05,6.0018e+05,128.6,74.4,376.7,62.9,191.5,110.8
1773,6.0029e+05,6.0042e+05,6.0047e+05,6.0055e+05,125.1,74.8,362.6,56.6,181.7,106.1
1774,6.0065e+05,6.0078e+05,6.0083e+05,6.0091e+05,128.5,74.3,360.4,51.6,180.1,106
1775,6.0101e+05,6.0114e+05,6.012e+05,6.0127e+05,126.5,74.5,360.4,53.9,180.4,105.5
1776,6.0138e+05,6.0149e+05,6.0155e+05,6.0166e+05,118.1,101.6,366.8,60.3,178.4,86.8
1777,6.0174e+05,6.0188e+05,6.0192e+05,6.02e+05,136.7,75.1,371.6,44.1,180.8,115.7
1778,6.0211e+05,6.0225e+05,6.0229e+05,6.0239e+05,137.4,100.5,361.7,43.5,180.9,80.3
1779,6.0248e+05,6.0261e+05,6.0266e+05,6.0274e+05,131.2,74.2,369.9,58.2,189.4,106.3
1780,6.0285e+05,6.0297e+05,6.0302e+05,6.0309e+05,128.7,74.7,350.8,41.5,170.2,105.9
1781,6.032e+05,6.0332e+05,6.0338e+05,6.0348e+05,125.1,98.7,367.4,58.6,183.7,85
1782,6.0356e+05,6.0369e+05,6.0375e+05,6.0383e+05,128,76.3,370.4,61.8,189.8,104.3
1783,6.0393e+05,6.0407e+05,6.0412e+05,6.0422e+05,135.7,98.7,369.1,49,184.7,85.7
1784,6.043e+05,6.0443e+05,6.0448e+05,6.0459e+05,127.7,110.9,365,52.4,180.1,74
1785,6.0467e+05,6.0481e+05,6.0485e+05,6.0495e+05,142.2,98.6,362.1,41.7,183.9,79.6
1786,6.0503e+05,6.0518e+05,6.0522e+05,6.0531e+05,150.3,96.1,366.3,38.2,188.5,81.7
1787,6.054e+05,6.0552e+05,6.0557e+05,6.0568e+05,128,102.3,370.3,50.8,178.8,89.2
1788,6.0577e+05,6.059e+05,6.0594e+05,6.0603e+05,128.7,98.1,351.3,41.2,169.9,83.3
1789,6.0612e+05,6.0625e+05,6.063e+05,6.064e+05,136.1,96.3,359.6,46.5,182.6,80.7
1790,6.0648e+05,6.0664e+05,6.0666e+05,6.0676e+05,161.8,96.3,369.4,24.7,186.5,86.6
1791,6.0685e+05,6.0697e+05,6.0702e+05,6.0712e+05,123.6,99.8,349.5,48.9,172.5,77.2
1792,6.072e+05,6.0732e+05,6.0738e+05,6.0748e+05,127.3,99.9,360.3,53.2,180.5,79.9
1793,6.0756e+05,6.0772e+05,6.0774e+05,6.0781e+05,165.7,73.6,361.5,16.1,181.8,106.1
1794,6.0792e+05,6.0804e+05,6.0809e+05,6.0819e+05,120.8,95.1,354.8,53.9,174.7,85
1795,6.0827e+05,6.0841e+05,6.0845e+05,6.0854e+05,133,95.5,353.1,40.7,173.7,83.9
1796,6.0863e+05,6.0875e+05,6.0881e+05,6.0891e+05,122.6,100.1,356.6,56.5,179.1,77.4
1797,6.0898e+05,6.0913e+05,6.0917e+05,6.0924e+05,148.4,74.5,372.9,38.3,186.7,111.7
1798,6.0936e+05,6.0949e+05,6.0954e+05,6.0961e+05,134.7,74.2,377.8,50.6,185.3,118.3
1799,6.0973e+05,6.0986e+05,6.0991e+05,6.0999e+05,128.9,75.1,364,48.9,177.8,111.1
1800,6.101e+05,6.1024e+05,6.1028e+05,6.1035e+05,137.8,73.7,373,43.7,181.5,117.8
1801,6.1047e+05,6.1061e+05,6.1066e+05,6.1076e+05,137,103.9,369.2,50.3,187.3,78
1802,6.1084e+05,6.1101e+05,6.1103e+05,6.111e+05,168.5,74.5,370.5,20.5,189,107
1803,6.1121e+05,6.1137e+05,6.114e+05,6.1147e+05,159.4,74,386.4,30.6,190,122.4
1804,6.116e+05,6.1173e+05,6.1177e+05,6.1184e+05,134.9,74.3,357,38.6,173.5,109.2
1805,6.1195e+05,6.1209e+05,6.1214e+05,6.1221e+05,133,74.9,363.7,52.3,185.3,103.5
1806,6.1232e+05,6.1245e+05,6.125e+05,6.126e+05,128.9,95.9,371.7,56.6,185.5,90.3
1807,6.1269e+05,6.1282e+05,6.1288e+05,6.1295e+05,135.8,74.7,378,51.7,187.5,115.8
1808,6.1307e+05,6.132e+05,6.1325e+05,6.1333e+05,129.2,75.9,375.2,53.3,182.5,116.8
1809,6.1344e+05,6.1357e+05,6.1363e+05,6.1371e+05,132.3,76,369.8,54.8,187.1,106.7
1810,6.1381e+05,6.1394e+05,6.14e+05,6.1408e+05,132.1,75.4,385,60.3,192.4,117.2
1811,6.142e+05,6.1433e+05,6.1439e+05,6.1446e+05,137.6,74.3,384.9,52.3,189.9,120.7
1812,6.1458e+05,6.1472e+05,6.1476e+05,6.1484e+05,139.8,75,365.6,42.4,182.2,108.4
1813,6.1495e+05,6.1508e+05,6.1513e+05,6.1524e+05,137.2,101.5,375.5,50.5,187.7,86.3
1814,6.1532e+05,6.1546e+05,6.1552e+05,6.1559e+05,133.9,76.2,383.6,59.7,193.6,113.8
1815,6.1571e+05,6.1585e+05,6.159e+05,6.1598e+05,139.9,76.2,387.6,56.5,196.4,115
1816,6.1609e+05,6.1623e+05,6.1628e+05,6.1636e+05,135,75.3,381,53.3,188.3,117.4
1817,6.1647e+05,6.1662e+05,6.1666e+05,6.1674e+05,140.4,74.7,376.4,46.6,187,114.7
1818,6.1685e+05,6.1698e+05,6.1704e+05,6.1714e+05,128.1,101.2,374.3,56.1,184.2,88.9
1819,6.1723e+05,6.1736e+05,6.1741e+05,6.1749e+05,138.7,75.7,371.9,49.4,188.1,108.1
1820,6.176e+05,6.1773e+05,6.1778e+05,6.1788e+05,128.7,95,385.3,58.4,187.1,103.2
1821,6.1798e+05,6.1813e+05,6.1816e+05,6.1826e+05,142.9,101.2,367.3,34.7,177.6,88.5
1822,6.1835e+05,6.1849e+05,6.1854e+05,6.1864e+05,137.7,104.6,377.2,47.3,185,87.6
1823,6.1873e+05,6.1885e+05,6.1891e+05,6.1901e+05,126.9,103,362.9,51.1,178,81.9
1824,6.1909e+05,6.1922e+05,6.1928e+05,6.1935e+05,134.6,76.6,372.3,51,185.6,110.1
1825,6.1946e+05,6.1959e+05,6.1965e+05,6.1976e+05,131.3,108.7,385.6,55.1,186.4,90.5
1826,6.1985e+05,6.1998e+05,6.2003e+05,6.2011e+05,135.4,76.4,379.3,49.4,184.8,118.1
1827,6.2023e+05,6.2039e+05,6.2042e+05,6.2049e+05,157.9,75.9,383.9,33.1,191,117
1828,6.2061e+05,6.2074e+05,6.2079e+05,6.2089e+05,132.4,98.3,360.6,51.2,183.6,78.7
1829,6.2097e+05,6.2109e+05,6.2116e+05,6.2123e+05,118.7,76.3,361.6,66.7,185.4,99.9
1830,6.2133e+05,6.2147e+05,6.2152e+05,6.2162e+05,137.2,100.7,381.9,50.6,187.8,93.4
1831,6.2172e+05,6.2185e+05,6.219e+05,6.2201e+05,131.1,103.6,379.1,56.9,188,87.5
1832,6.2209e+05,6.2222e+05,6.2228e+05,6.2236e+05,127.7,76.5,373.4,57.8,185.5,111.4
1833,6.2247e+05,6.2262e+05,6.2266e+05,6.2273e+05,147.5,75.3,377.6,39.8,187.3,115
1834,6.2285e+05,6.2298e+05,6.2304e+05,6.2311e+05,132,75.4,387,59.8,191.8,119.8
1835,6.2323e+05,6.2337e+05,6.2342e+05,6.2349e+05,135.7,76,376,49.6,185.3,114.7
1836,6.2361e+05,6.2375e+05,6.2379e+05,6.2387e+05,141.3,76.5,375.3,42.1,183.4,115.4
1837,6.2398e+05,6.2412e+05,6.2417e+05,6.2427e+05,131.8,100.6,369.6,49.6,181.4,87.6
1838,6.2435e+05,6.2448e+05,6.2454e+05,6.2462e+05,130.3,76.2,366.8,58.5,188.8,101.8
1839,6.2472e+05,6.2485e+05,6.2491e+05,6.2498e+05,127.1,75.7,368,60.9,188,104.3
1840,6.2509e+05,6.2525e+05,6.2527e+05,6.2534e+05,158.3,74,363.9,24.2,182.5,107.4
1841,6.2545e+05,6.2559e+05,6.2563e+05,6.2573e+05,135.9,97.2,355.9,40.4,176.3,82.4
1842,6.2581e+05,6.2594e+05,6.2599e+05,6.2609e+05,131.8,96.3,365,52.7,184.5,84.2
1843,6.2617e+05,6.2634e+05,6.2636e+05,6.2643e+05,169.3,73.8,367.8,17,186.3,107.7
1844,6.2654e+05,6.2667e+05,6.2671e+05,6.2679e+05,124.8,73.8,350.1,49.2,174,102.3
1845,6.2689e+05,6.2702e+05,6.2707e+05,6.2717e+05,125.4,94.6,366.1,57.4,182.8,88.7
1846,6.2726e+05,6.2738e+05,6.2744e+05,6.2753e+05,126.6,97.7,368.8,53.1,179.7,91.4
1847,6.2763e+05,6.2776e+05,6.2781e+05,6.2791e+05,130.9,105,378.4,52,182.9,90.5
1848,6.28e+05,6.2815e+05,6.2819e+05,6.2826e+05,144.9,76.4,369.1,38.5,183.4,109.3
1849,6.2837e+05,6.285e+05,6.2855e+05,6.2866e+05,126,108.2,359.8,49.9,175.9,75.7
1850,6.2873e+05,6.2887e+05,6.2892e+05,6.29e+05,137.4,76.7,378,51.2,188.6,112.7
1851,6.2911e+05,6.2924e+05,6.293e+05,6.2937e+05,127,74.5,381.6,60.8,187.8,119.3
1852,6.2949e+05,6.2961e+05,6.2967e+05,6.2975e+05,116,76.4,375.6,64.5,180.5,118.7
1853,6.2987e+05,6.3001e+05,6.3006e+05,6.3014e+05,140.5,75.1,386.8,51.2,191.7,120
1854,6.3026e+05,6.3039e+05,6.3044e+05,6.3052e+05,131.7,75.6,363.2,53.8,185.5,102.1
1855,6.3062e+05,6.3075e+05,6.3081e+05,6.3088e+05,131.6,75.5,372.7,55.8,187.4,109.8
1856,6.3099e+05,6.3112e+05,6.3118e+05,6.3125e+05,129.8,75.5,372.6,56.3,186.1,111
1857,6.3136e+05,6.3152e+05,6.3156e+05,6.3163e+05,154.6,75.3,389.7,37.3,191.9,122.5
1858,6.3175e+05,6.319e+05,6.3194e+05,6.3204e+05,144,103.8,375.4,40.7,184.7,86.9
1859,6.3213e+05,6.3227e+05,6.3231e+05,6.3239e+05,137.1,75.5,362.9,48.3,185.4,102
1860,6.3249e+05,6.3265e+05,6.3269e+05,6.3276e+05,161.5,76.4,383.6,33.3,194.8,112.4
1861,6.3288e+05,6.3301e+05,6.3306e+05,6.3314e+05,135.1,75.4,380,52.7,187.8,116.8
1862,6.3326e+05,6.3339e+05,6.3344e+05,6.3351e+05,132.9,75.3,374.6,50.8,183.7,115.6
1863,6.3363e+05,6.3377e+05,6.3381e+05,6.3389e+05,137.6,75.8,377.7,46.9,184.5,117.4
1864,6.3401e+05,6.3414e+05,6.3419e+05,6.3427e+05,137.1,76.7,374,46.9,184,113.3
1865,6.3438e+05,6.3451e+05,6.3457e+05,6.3464e+05,129.4,74.9,373.2,54.1,183.5,114.8
1866,6.3475e+05,6.349e+05,6.3494e+05,6.3502e+05,140.5,75.1,365.7,47.5,188,102.6
1867,6.3512e+05,6.3525e+05,6.3532e+05,6.3542e+05,132.3,99,377,64.5,196.8,81.2
1868,6.355e+05,6.3568e+05,6.3569e+05,6.3577e+05,179.6,77.1,372,17.5,197.1,97.8
1869,6.3587e+05,6.3604e+05,6.3607e+05,6.3614e+05,167.9,75,377.9,29.9,197.8,105.1
1870,6.3625e+05,6.3643e+05,6.3644e+05,6.3652e+05,180.3,75.7,379.1,15.6,195.9,107.5
1871,6.3663e+05,6.3676e+05,6.3681e+05,6.3692e+05,134.1,106.5,373.9,53.4,187.5,79.9
1872,6.37e+05,6.3714e+05,6.3719e+05,6.3727e+05,139.7,76.5,378.8,53.1,192.8,109.5
1873,6.3738e+05,6.3754e+05,6.3757e+05,6.3765e+05,164.4,76,377.1,30.3,194.7,106.4
1874,6.3776e+05,6.3789e+05,6.3795e+05,6.3802e+05,132.3,76.4,371.2,57.9,190.2,104.6
1875,6.3813e+05,6.3826e+05,6.3832e+05,6.384e+05,133.7,76,383.5,62.3,196,111.5
1876,6.3851e+05,6.3866e+05,6.3871e+05,6.3878e+05,144.6,76,378.2,51,195.6,106.6
1877,6.3889e+05,6.3902e+05,6.3908e+05,6.3916e+05,135.5,75.9,374.4,59,194.5,104
1878,6.3926e+05,6.3943e+05,6.3946e+05,6.3954e+05,168.1,76.3,377.1,31.1,199.2,101.6
1879,6.3964e+05,6.3977e+05,6.3983e+05,6.399e+05,127,76.4,371.5,60.7,187.7,107.4
1880,6.4001e+05,6.4015e+05,6.4021e+05,6.4028e+05,134.8,75.7,382.8,62.1,196.9,110.2
1881,6.4039e+05,6.4053e+05,6.4059e+05,6.4069e+05,140,101.5,382.3,58.5,198.5,82.3
1882,6.4078e+05,6.4091e+05,6.4097e+05,6.4105e+05,135.2,77.2,376.3,56.9,192.1,107
1883,6.4115e+05,6.4132e+05,6.4134e+05,6.4142e+05,165.6,74.9,369.6,21.2,186.8,107.9
1884,6.4152e+05,6.4169e+05,6.4171e+05,6.4178e+05,167.1,73.4,361.4,15.3,182.4,105.6
1885,6.4188e+05,6.4201e+05,6.4206e+05,6.4215e+05,127,94.4,348.3,48.5,175.5,78.4
1886,6.4223e+05,6.4236e+05,6.4242e+05,6.4252e+05,125.6,100.9,363.4,61.6,187.2,75.3
1887,6.426e+05,6.4274e+05,6.4279e+05,6.4288e+05,145,98,367.4,43.8,188.8,80.6
1888,6.4296e+05,6.4311e+05,6.4315e+05,6.4325e+05,145.1,102.5,357.6,36.8,181.9,73.2
1889,6.4332e+05,6.4345e+05,6.4351e+05,6.4359e+05,130.6,75.9,367,58.8,189.4,101.7
1890,6.4369e+05,6.4385e+05,6.4388e+05,6.4396e+05,160.1,73.9,379,35.1,195.2,109.9
1891,6.4407e+05,6.442e+05,6.4426e+05,6.4436e+05,133.6,103.7,378.8,58.3,191.9,83.2
1892,6.4445e+05,6.4458e+05,6.4464e+05,6.4472e+05,133.5,77.3,380.5,61.1,194.6,108.6
1893,6.4483e+05,6.4496e+05,6.4502e+05,6.451e+05,133.9,76.1,377.1,59.6,193.5,107.5
1894,6.452e+05,6.4534e+05,6.4539e+05,6.4547e+05,131.6,75,371.8,57,188.6,108.2
1895,6.4558e+05,6.4571e+05,6.4577e+05,6.4585e+05,130.7,76.7,379.4,63.9,194.6,108.1
1896,6.4595e+05,6.4609e+05,6.4615e+05,6.4623e+05,139.3,77.9,383.9,55.5,194.8,111.2
1897,6.4634e+05,6.4647e+05,6.4653e+05,6.466e+05,135.6,75.2,368.4,51.7,187.3,105.9
1898,6.4671e+05,6.4685e+05,6.469e+05,6.4698e+05,142.1,76.6,369.4,52.6,194.7,98.1
1899,6.4708e+05,6.4723e+05,6.4727e+05,6.4735e+05,156,75.2,377.2,40.8,196.8,105.2
1900,6.4745e+05,6.4758e+05,6.4764e+05,6.4775e+05,130.2,103.5,370.9,60.5,190.7,76.7
1901,6.4782e+05,6.4796e+05,6.4802e+05,6.4809e+05,134,76.7,376.6,59,193,106.9
1902,6.482e+05,6.4833e+05,6.4839e+05,6.4846e+05,128.1,75.2,367.1,59.9,188,103.9
1903,6.4857e+05,6.4869e+05,6.4875e+05,6.4885e+05,116.9,98.8,355.8,68.3,185.2,71.8
1904,6.4892e+05,6.4907e+05,6.4912e+05,6.4919e+05,144.6,74.9,367,48.8,193.4,98.7
1905,6.4929e+05,6.4946e+05,6.4948e+05,6.4955e+05,167,72.8,363,17.9,184.9,105.3
1906,6.4965e+05,6.4978e+05,6.4984e+05,6.4991e+05,125.6,75.2,362.4,59.1,184.7,102.5
1907,6.5002e+05,6.5015e+05,6.5021e+05,6.5028e+05,130.7,75.2,369,58.5,189.2,104.6
1908,6.5039e+05,6.5051e+05,6.5058e+05,6.5065e+05,122.5,76.3,365,67.1,189.6,99.1
1909,6.5075e+05,6.5088e+05,6.5094e+05,6.5102e+05,133.7,74.7,365.9,58.3,192,99.2
1910,6.5112e+05,6.5127e+05,6.5131e+05,6.5138e+05,153.9,74.1,375,40.4,194.3,106.6
1911,6.5149e+05,6.5163e+05,6.5168e+05,6.5176e+05,134.4,74.9,377.4,57.2,191.6,110.9
1912,6.5187e+05,6.52e+05,6.5206e+05,6.5213e+05,133.2,75.3,378.5,55.2,188.4,114.8
1913,6.5225e+05,6.5238e+05,6.5243e+05,6.5251e+05,131.1,75.7,361,51.2,182.3,103
1914,6.5261e+05,6.5273e+05,6.5279e+05,6.5287e+05,125.4,76,362.9,60,185.4,101.5
1915,6.5297e+05,6.5314e+05,6.5316e+05,6.5324e+05,169.8,75,372.5,23.2,193,104.5
1916,6.5334e+05,6.5348e+05,6.5354e+05,6.5364e+05,134.8,106.1,377.6,58,192.8,78.7
1917,6.5372e+05,6.5386e+05,6.5391e+05,6.5399e+05,133.9,76,372.4,55.9,189.8,106.6
1918,6.5409e+05,6.5426e+05,6.5428e+05,6.5435e+05,169.5,74.1,358.9,13.8,183.3,101.5
1919,6.5445e+05,6.5458e+05,6.5463e+05,6.5471e+05,127.2,74.9,359,53.9,181.1,103
1920,6.5481e+05,6.5493e+05,6.55e+05,6.5507e+05,121.4,74.9,368.8,66.5,187.9,106
1921,6.5518e+05,6.5532e+05,6.5537e+05,6.5544e+05,140,74.6,371.8,48.9,188.9,108.3
1922,6.5555e+05,6.5571e+05,6.5574e+05,6.5581e+05,161.4,74.8,369.8,25.5,186.9,108.1
1923,6.5592e+05,6.5606e+05,6.561e+05,6.562e+05,136.2,99.7,362.2,44.4,180.6,81.9
1924,6.5628e+05,6.5641e+05,6.5647e+05,6.5655e+05,122.7,75.1,364.4,63.2,185.9,103.4
1925,6.5665e+05,6.5683e+05,6.5684e+05,6.5691e+05,178.6,74.4,371.2,11.3,189.9,106.9
1926,6.5702e+05,6.5717e+05,6.5721e+05,6.5728e+05,145.9,74.4,375.8,43.4,189.3,112.1
1927,6.574e+05,6.5753e+05,6.5758e+05,6.5768e+05,138.8,101.4,364.2,47.5,186.3,76.5
1928,6.5776e+05,6.5794e+05,6.5795e+05,6.5803e+05,180,76.1,373.8,12.1,192.1,105.6
1929,6.5813e+05,6.5831e+05,6.5832e+05,6.584e+05,171.5,74.3,366.7,17.6,189.1,103.3
1930,6.585e+05,6.5866e+05,6.5869e+05,6.5876e+05,161.5,74.2,364.9,27,188.5,102.2
1931,6.5887e+05,6.59e+05,6.5905e+05,6.5915e+05,130.3,101.5,362.4,55.4,185.7,75.2
1932,6.5923e+05,6.5938e+05,6.5942e+05,6.5949e+05,153.4,74.8,365.7,37.7,191.1,99.8
1933,6.5959e+05,6.5977e+05,6.5979e+05,6.5986e+05,177.5,74.6,373.3,14.7,192.2,106.5
1934,6.5997e+05,6.601e+05,6.6016e+05,6.6023e+05,131,74.2,360,58.9,189.9,95.9
1935,6.6033e+05,6.6048e+05,6.6052e+05,6.606e+05,153.4,74.9,372,40.7,194.1,103
1936,6.607e+05,6.6083e+05,6.6088e+05,6.6096e+05,127.8,74.9,364.1,58.3,186.1,103.1
1937,6.6106e+05,6.6119e+05,6.6125e+05,6.6133e+05,126.4,75.5,363.7,64.6,191,97.2
1938,6.6143e+05,6.616e+05,6.6162e+05,6.6169e+05,171.2,74.8,372.4,21.2,192.4,105.2
1939,6.618e+05,6.6192e+05,6.6197e+05,6.6205e+05,120.5,74.7,345.3,55.2,175.7,94.9
1940,6.6214e+05,6.6227e+05,6.6233e+05,6.6243e+05,129.1,98.7,359.3,57.2,186.3,74.3
1941,6.625e+05,6.6265e+05,6.6269e+05,6.6276e+05,144.7,74.6,361.5,42.1,186.8,100.1
1942,6.6286e+05,6.6301e+05,6.6305e+05,6.6315e+05,146,99.4,361.9,39.2,185.2,77.3
1943,6.6323e+05,6.6335e+05,6.6341e+05,6.6348e+05,122.9,74.3,362.8,60,182.9,105.6
1944,6.6359e+05,6.6371e+05,6.6377e+05,6.6385e+05,122.3,74.6,365.8,62.3,184.6,106.6
1945,6.6396e+05,6.6408e+05,6.6414e+05,6.6422e+05,123.3,74.9,353.3,61.4,184.7,93.7
1946,6.6431e+05,6.6446e+05,6.645e+05,6.6457e+05,149.4,73.7,370.9,42.4,191.8,105.4
1947,6.6468e+05,6.648e+05,6.6486e+05,6.6494e+05,123.1,74.7,361.2,59.8,182.9,103.6
1948,6.6504e+05,6.6523e+05,6.6523e+05,6.6531e+05,189.3,77.6,371.8,-1.1,188.2,106
1949,6.6541e+05,6.6555e+05,6.656e+05,6.6568e+05,140.9,74.8,369.7,46.9,187.8,107.1
1950,6.6578e+05,6.6591e+05,6.6597e+05,6.6604e+05,132.3,73.7,364.6,54.5,186.8,104.1
1951,6.6615e+05,6.6632e+05,6.6634e+05,6.6641e+05,170.1,73.9,370.9,20,190.1,106.9
1952,6.6652e+05,6.6668e+05,6.667e+05,6.6678e+05,164.4,73.3,368.5,21.8,186.2,109
1953,6.6689e+05,6.6702e+05,6.6707e+05,6.6715e+05,134.9,74.9,368,52.3,187.2,105.9
1954,6.6725e+05,6.6739e+05,6.6744e+05,6.6752e+05,131.8,75.6,370.1,56.7,188.5,106
1955,6.6762e+05,6.6777e+05,6.6781e+05,6.6789e+05,141.8,75.7,363.2,47.1,188.9,98.6
1956,6.6799e+05,6.6814e+05,6.6819e+05,6.6826e+05,153.9,74.4,378.2,44.2,198.1,105.7
1957,6.6837e+05,6.6853e+05,6.6856e+05,6.6863e+05,159.9,74.4,376.7,31.7,191.6,110.7
1958,6.6874e+05,6.6887e+05,6.6893e+05,6.69e+05,124,73.8,366,59.4,183.4,108.8
1959,6.6911e+05,6.6924e+05,6.6929e+05,6.694e+05,130.1,103.7,365.8,55.2,185.3,76.8
1960,6.6947e+05,6.6961e+05,6.6967e+05,6.6974e+05,131.9,75.1,375,58.9,190.8,109.1
1961,6.6985e+05,6.6998e+05,6.7003e+05,6.7013e+05,128.3,98.6,368.4,56.7,185,84.8
1962,6.7022e+05,6.7034e+05,6.704e+05,6.7048e+05,122.4,75.2,364.3,64.1,186.5,102.6
1963,6.7058e+05,6.707e+05,6.7076e+05,6.7083e+05,118.3,73.5,359.1,61.1,179.4,106.2
1964,6.7094e+05,6.7107e+05,6.7112e+05,6.7123e+05,129.9,103.6,356.5,50.4,180.3,72.6
1965,6.713e+05,6.7142e+05,6.7148e+05,6.7156e+05,126.1,74.8,361.8,57.4,183.5,103.5
1966,6.7166e+05,6.7178e+05,6.7184e+05,6.7194e+05,122.7,94.8,365.4,61.9,184.6,86
1967,6.7202e+05,6.7215e+05,6.7221e+05,6.7228e+05,126.2,75.1,358,57.1,183.3,99.6
1968,6.7238e+05,6.725e+05,6.7256e+05,6.7266e+05,121.5,99.6,357.2,56.4,177.9,79.7
1969,6.7274e+05,6.7287e+05,6.7292e+05,6.73e+05,131.1,75.6,365.3,52.7,183.8,105.9
1970,6.7311e+05,6.7324e+05,6.7329e+05,6.7336e+05,132.2,75.2,366.4,50.5,182.7,108.5
1971,6.7347e+05,6.736e+05,6.7365e+05,6.7375e+05,125.2,96.2,354.7,53.2,178.4,80.1
1972,6.7383e+05,6.7399e+05,6.7401e+05,6.7409e+05,162.6,74,366.9,24.2,186.8,106.1
1973,6.7419e+05,6.7432e+05,6.7437e+05,6.7446e+05,125.5,96.3,347.1,47.1,172.6,78.2
1974,6.7454e+05,6.747e+05,6.7473e+05,6.748e+05,160.3,74.9,363.2,25.5,185.8,102.5
1975,6.749e+05,6.7502e+05,6.7508e+05,6.7517e+05,121.3,98.1,349.9,51.6,172.9,78.9
1976,6.7525e+05,6.7538e+05,6.7544e+05,6.7553e+05,124,97.4,360,57.7,181.7,80.9
1977,6.7561e+05,6.7574e+05,6.758e+05,6.7587e+05,127.4,75,366.5,57.9,185.3,106.2
1978,6.7598e+05,6.7611e+05,6.7616e+05,6.7628e+05,127.7,111.8,361,56.5,184.2,65
1979,6.7634e+05,6.7647e+05,6.7653e+05,6.766e+05,126.7,75.4,363.1,59.6,186.3,101.4
1980,6.767e+05,6.7686e+05,6.7689e+05,6.7696e+05,154.1,73.7,365.3,32.7,186.8,104.8
1981,6.7707e+05,6.7721e+05,6.7725e+05,6.7736e+05,136.5,107.8,369.3,48.1,184.6,76.9
1982,6.7744e+05,6.7757e+05,6.7762e+05,6.777e+05,130.7,74.7,365.9,52.3,183,108.2
1983,6.778e+05,6.7793e+05,6.7799e+05,6.7806e+05,125.5,74.1,373.6,59.9,185.4,114.1
1984,6.7818e+05,6.7831e+05,6.7836e+05,6.7843e+05,127.5,74.6,364.3,52.9,180.4,109.3
1985,6.7854e+05,6.7868e+05,6.7873e+05,6.7881e+05,133.2,75.2,369,54.2,187.4,106.4
1986,6.7891e+05,6.7904e+05,6.791e+05,6.7917e+05,128.1,74.2,368.8,58.3,186.4,108.2
1987,6.7928e+05,6.7942e+05,6.7947e+05,6.7954e+05,137.9,74.3,378.9,50.2,188.1,116.5
1988,6.7966e+05,6.798e+05,6.7985e+05,6.7995e+05,141.4,101,380.4,46.3,187.7,91.7
1989,6.8004e+05,6.8016e+05,6.8021e+05,6.8031e+05,120.2,100.7,355.2,51,171.2,83.3
1990,6.8039e+05,6.8053e+05,6.8058e+05,6.8065e+05,133.6,73.4,361.2,49.6,183.2,104.6
1991,6.8076e+05,6.8088e+05,6.8094e+05,6.8104e+05,127.4,103.9,371.5,53.8,181.2,86.4
1992,6.8113e+05,6.8126e+05,6.8131e+05,6.8138e+05,132.4,75.1,373.2,47.9,180.3,117.8
1993,6.815e+05,6.8164e+05,6.8168e+05,6.8176e+05,140.6,74.8,362.9,40.3,180.9,107.2
1994,6.8186e+05,6.8201e+05,6.8205e+05,6.8212e+05,142.2,73.3,372.8,41.4,183.6,115.9
1995,6.8224e+05,6.824e+05,6.8242e+05,6.8252e+05,158.7,97.3,376.1,25.7,184.4,94.4
1996,6.8261e+05,6.8274e+05,6.828e+05,6.8287e+05,131.2,75.3,366,53.2,184.4,106.3
1997,6.8298e+05,6.8312e+05,6.8316e+05,6.8324e+05,139.6,74.5,373.7,46.3,185.9,113.3
1998,6.8335e+05,6.8348e+05,6.8353e+05,6.8363e+05,131.2,100.8,380.5,49.3,180.5,99.2
1999,6.8373e+05,6.8387e+05,6.8391e+05,6.8401e+05,133,106.2,361,39.5,172.5,82.3
2000,6.8409e+05,6.8423e+05,6.8428e+05,6.8435e+05,132.4,75.7,376.3,50.1,182.5,118.1
2001,6.8447e+05,6.846e+05,6.8464e+05,6.8474e+05,126.2,100.8,359.4,46.1,172.3,86.3
2002,6.8483e+05,6.8496e+05,6.8501e+05,6.8509e+05,128.7,75,370.4,56.2,184.9,110.5
2003,6.852e+05,6.8533e+05,6.8538e+05,6.8547e+05,128.7,95.8,364.5,49.3,178,90.7
2004,6.8556e+05,6.857e+05,6.8575e+05,6.8582e+05,132.7,75.2,372.9,51.4,184.1,113.6
2005,6.8594e+05,6.8607e+05,6.8612e+05,6.862e+05,134.5,75.7,368.5,48,182.5,110.3
2006,6.8631e+05,6.8644e+05,6.865e+05,6.8657e+05,136.7,74.8,387.1,52.7,189.4,122.9
2007,6.8669e+05,6.8683e+05,6.8688e+05,6.8696e+05,135.5,76.1,385.1,51.4,186.9,122.1
2008,6.8708e+05,6.8722e+05,6.8726e+05,6.8734e+05,141.8,75.4,377.5,40.8,182.6,119.5
2009,6.8746e+05,6.8759e+05,6.8764e+05,6.8771e+05,134.1,75.5,378.5,49.6,183.7,119.3
2010,6.8783e+05,6.8797e+05,6.8802e+05,6.8809e+05,133.7,76.1,379.9,49.6,183.3,120.5
2011,6.8821e+05,6.8835e+05,6.8839e+05,6.885e+05,135.8,100.2,379.4,45.2,181,98.2
2012,6.8859e+05,6.8874e+05,6.8878e+05,6.8885e+05,142.2,75.4,382.1,41.1,183.3,123.4
2013,6.8898e+05,6.8912e+05,6.8915e+05,6.8925e+05,143,98,366.5,34.4,177.4,91.1
2014,6.8934e+05,6.8947e+05,6.8952e+05,6.8962e+05,131.5,94.7,373.6,48.9,180.4,98.5
2015,6.8972e+05,6.8986e+05,6.899e+05,6.9e+05,144.7,100.2,375.7,37.8,182.5,93
2016,6.9009e+05,6.9023e+05,6.9028e+05,6.9035e+05,136.7,76.2,375.3,47.3,184,115.1
2017,6.9047e+05,6.9061e+05,6.9066e+05,6.9073e+05,147.5,75.2,392.8,43.2,190.7,126.9
2018,6.9086e+05,6.9101e+05,6.9104e+05,6.9115e+05,145.9,106.6,368.7,38.2,184.1,78
2019,6.9123e+05,6.9137e+05,6.9142e+05,6.915e+05,143.5,77,383.1,50.2,193.7,112.4
2020,6.9161e+05,6.9175e+05,6.918e+05,6.9191e+05,134.8,107.1,391,57.4,192.2,91.7
2021,6.92e+05,6.9214e+05,6.9218e+05,6.9226e+05,140.7,76.9,373.8,41.1,181.8,115.1
2022,6.9238e+05,6.9251e+05,6.9256e+05,6.9264e+05,136.9,75.3,385.2,51.5,188.4,121.5
2023,6.9276e+05,6.929e+05,6.9295e+05,6.9302e+05,137.3,76.1,380.7,50.2,187.5,117.1
2024,6.9314e+05,6.933e+05,6.9333e+05,6.9341e+05,163.2,75.4,388.6,27.2,190.4,122.8
2025,6.9353e+05,6.9367e+05,6.9372e+05,6.9381e+05,141.1,98.8,374.5,44.4,185.5,90.2
2026,6.939e+05,6.9404e+05,6.9409e+05,6.9417e+05,135.9,76.6,384.7,53.1,189,119.1
2027,6.9429e+05,6.9445e+05,6.9447e+05,6.9455e+05,161.3,75.6,374.7,23.8,185.1,114
2028,6.9466e+05,6.948e+05,6.9485e+05,6.9496e+05,140.6,103.8,381.7,47.6,188.2,89.7
2029,6.9505e+05,6.9519e+05,6.9524e+05,6.9531e+05,144.3,76.8,384.1,46.1,190.4,116.9
2030,6.9543e+05,6.9557e+05,6.9562e+05,6.9572e+05,135.6,103.9,369.6,50.6,186.2,79.5
2031,6.958e+05,6.9597e+05,6.9599e+05,6.9607e+05,168.5,75.7,366.8,21.6,190.1,101
2032,6.9617e+05,6.9634e+05,6.9636e+05,6.9644e+05,176.7,74.6,390.8,17.3,194,122.2
2033,6.9656e+05,6.967e+05,6.9674e+05,6.9682e+05,142.6,76.2,382.2,39.6,182.2,123.8
2034,6.9694e+05,6.9709e+05,6.9712e+05,6.9722e+05,148.4,100.7,379.4,35.2,183.6,95.1
2035,6.9732e+05,6.9745e+05,6.975e+05,6.9758e+05,131.6,76.3,382.7,53.3,184.9,121.5
2036,6.977e+05,6.9786e+05,6.9788e+05,6.9796e+05,154.3,75.8,368.8,24,178.3,114.7
2037,6.9807e+05,6.9821e+05,6.9825e+05,6.9833e+05,142.9,75.4,378.8,41.7,184.6,118.8
2038,6.9845e+05,6.9859e+05,6.9863e+05,6.9871e+05,141.2,75.6,385.7,43.7,184.9,125.2
2039,6.9883e+05,6.9898e+05,6.9902e+05,6.9909e+05,144.9,74.8,371.7,36.2,181.1,115.8
2040,6.9921e+05,6.9935e+05,6.9939e+05,6.9946e+05,141.9,74.9,377.6,41.3,183.2,119.5
2041,6.9958e+05,6.9973e+05,6.9977e+05,6.9988e+05,149.2,106,377.6,35.9,185.1,86.5
2042,6.9996e+05,7.0009e+05,7.0015e+05,7.0023e+05,133.2,75.7,386.7,56.9,190.1,120.9
2043,7.0035e+05,7.0048e+05,7.0052e+05,7.006e+05,129.6,75,369.5,46.9,176.5,118
2044,7.0072e+05,7.0086e+05,7.009e+05,7.0098e+05,143.8,74.6,371.8,41.9,185.7,111.5
2045,7.0109e+05,7.0123e+05,7.0128e+05,7.0135e+05,140.2,75.3,377.1,45.4,185.6,116.2
2046,7.0147e+05,7.0161e+05,7.0165e+05,7.0172e+05,145.4,75.4,371.9,37.1,182.5,114
2047,7.0184e+05,7.0197e+05,7.0203e+05,7.021e+05,131.8,76.6,382.6,55,186.8,119.2
2048,7.0222e+05,7.0236e+05,7.024e+05,7.0248e+05,138.1,76.1,377.2,42.4,180.5,120.6
2049,7.026e+05,7.0274e+05,7.0278e+05,7.0286e+05,139.2,76.6,381.3,47.1,186.3,118.4
2050,7.0298e+05,7.0312e+05,7.0317e+05,7.0325e+05,135.6,77.1,378.8,52.6,188.2,113.5
2051,7.0336e+05,7.0349e+05,7.0354e+05,7.0361e+05,126.8,76.5,360.4,52.5,179.3,104.6
2052,7.0372e+05,7.0387e+05,7.0391e+05,7.0399e+05,152.7,76.2,376.4,37.1,189.8,110.4
2053,7.041e+05,7.0423e+05,7.0428e+05,7.0435e+05,130.1,75.8,386.7,52.7,182.8,128.1
2054,7.0448e+05,7.0463e+05,7.0466e+05,7.0474e+05,150.4,75.5,369,28.2,178.6,114.9
2055,7.0485e+05,7.05e+05,7.0503e+05,7.0511e+05,149.1,76.2,366.9,30.5,179.6,111.1
2056,7.0522e+05,7.0536e+05,7.054e+05,7.0548e+05,140.9,75.8,376.1,43.2,184.1,116.2
2057,7.0559e+05,7.0574e+05,7.0578e+05,7.0585e+05,143.7,76.3,372.3,39.3,183,113
2058,7.0597e+05,7.061e+05,7.0614e+05,7.0625e+05,131.5,108.7,366.6,46.6,178.1,79.8
2059,7.0633e+05,7.0648e+05,7.0652e+05,7.066e+05,143.7,77.4,385.8,42.1,185.8,122.6
2060,7.0672e+05,7.0686e+05,7.069e+05,7.0697e+05,142.5,75.5,370.8,38.1,180.6,114.7
2061,7.0709e+05,7.0723e+05,7.0727e+05,7.0735e+05,140.8,76.1,367.7,38.7,179.5,112.1
2062,7.0746e+05,7.0759e+05,7.0765e+05,7.0772e+05,130,74.3,388.5,62,192,122.2
2063,7.0785e+05,7.0798e+05,7.0803e+05,7.0811e+05,130.3,75.5,387.6,57.3,187.6,124.5
2064,7.0823e+05,7.0839e+05,7.0842e+05,7.0849e+05,152.1,76,382.6,29.7,181.8,124.8
2065,7.0862e+05,7.0876e+05,7.088e+05,7.0887e+05,142.1,76.5,375.2,40.3,182.4,116.3
2066,7.0899e+05,7.0913e+05,7.0918e+05,7.0925e+05,142.2,76.6,381,41.9,184.1,120.3
2067,7.0937e+05,7.095e+05,7.0955e+05,7.0963e+05,131.3,75.7,368.9,45.8,177.1,116.1
2068,7.0974e+05,7.0988e+05,7.0993e+05,7.1e+05,136.9,74.7,380.5,48.4,185.3,120.5
2069,7.1012e+05,7.1026e+05,7.103e+05,7.1038e+05,140.5,75.6,377,42.5,183,118.4
2070,7.105e+05,7.1064e+05,7.1068e+05,7.1076e+05,144.3,76.1,379.2,39.2,183.5,119.6
2071,7.1088e+05,7.1101e+05,7.1106e+05,7.1116e+05,136.3,101.3,373.4,41.5,177.8,94.3
2072,7.1125e+05,7.1138e+05,7.1143e+05,7.115e+05,131.4,77.2,363.1,43.6,175,110.9
2073,7.1161e+05,7.1175e+05,7.118e+05,7.1187e+05,133,75.1,376.1,50.6,183.6,117.4
2074,7.1199e+05,7.1214e+05,7.1218e+05,7.1225e+05,144.6,75.8,384.7,44,188.6,120.3
2075,7.1238e+05,7.1252e+05,7.1256e+05,7.1263e+05,146.7,75.4,380.6,37.3,184,121.2
2076,7.1276e+05,7.1292e+05,7.1294e+05,7.1303e+05,168,99,376.7,11.6,179.6,98.1
2077,7.1313e+05,7.1325e+05,7.1331e+05,7.1338e+05,117.5,76.1,367.1,57.8,175.3,115.7
2078,7.135e+05,7.1364e+05,7.1368e+05,7.1376e+05,140.8,75.5,372.4,39.6,180.4,116.5
2079,7.1387e+05,7.14e+05,7.1405e+05,7.1413e+05,132.4,75.6,382,48.4,180.8,125.6
2080,7.1425e+05,7.1441e+05,7.1444e+05,7.1454e+05,156.5,101.8,384.7,27.8,184.3,98.6
2081,7.1464e+05,7.1476e+05,7.1482e+05,7.149e+05,116.5,77.6,375.1,63.2,179.7,117.8
2082,7.1501e+05,7.1515e+05,7.152e+05,7.1528e+05,139.5,76.3,376.7,46.6,186.1,114.3
2083,7.1539e+05,7.1553e+05,7.1557e+05,7.1565e+05,137.8,75.9,371.7,43.3,181.1,114.7
2084,7.1576e+05,7.159e+05,7.1595e+05,7.1602e+05,137.5,75.5,387.2,49,186.5,125.2
2085,7.1615e+05,7.1629e+05,7.1633e+05,7.1641e+05,141.5,76.2,387.2,41.6,183.1,127.9
2086,7.1654e+05,7.1665e+05,7.1671e+05,7.1679e+05,114.5,77.2,376.1,63.9,178.4,120.5
2087,7.1691e+05,7.1706e+05,7.171e+05,7.1718e+05,149.2,76.9,384.8,37.6,186.8,121.1
2088,7.173e+05,7.1747e+05,7.1748e+05,7.1756e+05,171,78.3,387.1,12.8,183.8,125
2089,7.1768e+05,7.1784e+05,7.1787e+05,7.1794e+05,158.3,75.8,395.4,24.7,183,136.6
2090,7.1808e+05,7.182e+05,7.1826e+05,7.1833e+05,120,77.2,377.6,55.4,175.4,125
2091,7.1846e+05,7.1861e+05,7.1864e+05,7.1872e+05,148.3,77.9,388.6,34.9,183.2,127.5
2092,7.1885e+05,7.1896e+05,7.1902e+05,7.191e+05,117,78.6,368.5,60.3,177.3,112.6
2093,7.1921e+05,7.1935e+05,7.1939e+05,7.1947e+05,138,75.6,374.9,42.3,180.3,119
2094,7.1959e+05,7.1974e+05,7.1977e+05,7.1985e+05,147.6,76.9,379.1,34.8,182.4,119.8
2095,7.1997e+05,7.2013e+05,7.2016e+05,7.2023e+05,157,77.1,384.3,29.6,186.6,120.6
2096,7.2035e+05,7.2049e+05,7.2054e+05,7.2061e+05,139.3,76.5,370.3,45.7,185,108.8
2097,7.2072e+05,7.2087e+05,7.2091e+05,7.2098e+05,142.6,75.8,373.8,42.1,184.7,113.3
2098,7.211e+05,7.2123e+05,7.2129e+05,7.2136e+05,136.1,76.2,378.3,52.3,188.4,113.7
2099,7.2148e+05,7.2162e+05,7.2166e+05,7.2174e+05,145.5,76,386,41.8,187.3,122.7
2100,7.2186e+05,7.2201e+05,7.2205e+05,7.2212e+05,152.1,77.5,378.6,33.9,186,115.1
2101,7.2224e+05,7.2237e+05,7.2242e+05,7.2249e+05,133,76.8,365.9,44.8,177.8,111.3
2102,7.2261e+05,7.2273e+05,7.2279e+05,7.2287e+05,127.7,76.3,383.7,57.5,185.2,122.2
2103,7.2299e+05,7.2313e+05,7.2317e+05,7.2325e+05,140,75.3,378.8,41.3,181.3,122.2
2104,7.2337e+05,7.2351e+05,7.2355e+05,7.2362e+05,144.6,75.7,370.4,33.6,178.2,116.5
2105,7.2374e+05,7.2388e+05,7.2392e+05,7.24e+05,139.9,76.5,359.2,44.6,184.5,98.2
2106,7.241e+05,7.2426e+05,7.2429e+05,7.2437e+05,159.5,74.5,380.8,33.2,192.7,113.6
2107,7.2448e+05,7.2461e+05,7.2467e+05,7.2474e+05,135,75.4,379.6,51.4,186.4,117.8
2108,7.2486e+05,7.25e+05,7.2504e+05,7.2512e+05,144.4,76.6,373,39.3,183.7,112.7
2109,7.2523e+05,7.2538e+05,7.2542e+05,7.2549e+05,147.1,76,383.2,40.2,187.3,119.9
2110,7.2561e+05,7.2576e+05,7.2579e+05,7.2587e+05,141.2,76.5,355.4,37.1,178.3,100.6
2111,7.2597e+05,7.2615e+05,7.2616e+05,7.2624e+05,178,76,379,14.5,192.5,110.5
2112,7.2635e+05,7.2649e+05,7.2654e+05,7.2661e+05,142.4,76.5,379.5,44.2,186.6,116.4
2113,7.2673e+05,7.2686e+05,7.2691e+05,7.2699e+05,133.1,76.5,369.1,50.7,183.8,108.8
2114,7.271e+05,7.2724e+05,7.2729e+05,7.2737e+05,141,75.8,383,51.9,192.9,114.3
2115,7.2748e+05,7.2761e+05,7.2766e+05,7.2774e+05,129.7,76.3,368.4,51.6,181.3,110.8
2116,7.2785e+05,7.2798e+05,7.2803e+05,7.2811e+05,134.3,76.1,371.7,51,185.3,110.3
2117,7.2822e+05,7.2836e+05,7.2841e+05,7.2848e+05,136.9,75.5,380.8,50.1,187,118.3
2118,7.286e+05,7.2873e+05,7.2879e+05,7.2886e+05,128.6,75.5,375.2,55.8,184.4,115.3
2119,7.2898e+05,7.2911e+05,7.2916e+05,7.2924e+05,131.4,75.3,382.8,55.8,187.2,120.3
2120,7.2936e+05,7.295e+05,7.2955e+05,7.2962e+05,140.5,75.1,377.6,46.5,187,115.5
2121,7.2974e+05,7.2987e+05,7.2993e+05,7.3e+05,137.8,76.6,386.6,52.9,190.7,119.3
2122,7.3012e+05,7.3027e+05,7.3031e+05,7.3039e+05,141.6,76,374.1,47,188.6,109.5
2123,7.305e+05,7.3064e+05,7.3069e+05,7.3077e+05,140.3,76.9,385.1,51.6,191.9,116.3
2124,7.3088e+05,7.3101e+05,7.3107e+05,7.3115e+05,131.6,76.5,379.7,55.2,186.8,116.4
2125,7.3126e+05,7.3141e+05,7.3145e+05,7.3152e+05,143.2,75.4,368.1,42.7,185.9,106.8
2126,7.3163e+05,7.3182e+05,7.3182e+05,7.319e+05,188.9,75.8,372.7,0.3,189.2,107.7
2127,7.32e+05,7.3214e+05,7.3219e+05,7.3227e+05,132.7,75.7,379.3,54.8,187.5,116.1
2128,7.3238e+05,7.3252e+05,7.3257e+05,7.3265e+05,137.9,75.4,388.5,49.6,187.5,125.6
2129,7.3277e+05,7.3292e+05,7.3295e+05,7.3303e+05,146.4,75.9,375,36.8,183.2,115.9
2130,7.3315e+05,7.3328e+05,7.3334e+05,7.3341e+05,138,76.2,386.5,51.8,189.8,120.5
2131,7.3353e+05,7.3367e+05,7.3372e+05,7.3383e+05,140.9,104.7,384.7,48.8,189.7,90.3
2132,7.3392e+05,7.3406e+05,7.3411e+05,7.3419e+05,139.5,75.9,377.7,54.8,194.3,107.5
2133,7.343e+05,7.3446e+05,7.3449e+05,7.3457e+05,163.9,75.8,380.2,32.2,196.1,108.3
2134,7.3468e+05,7.348e+05,7.3486e+05,7.3494e+05,123.3,74.6,375.6,63.9,187.2,113.8
2135,7.3505e+05,7.3518e+05,7.3524e+05,7.3531e+05,130.6,74.8,379,58.7,189.3,114.9
2136,7.3543e+05,7.3557e+05,7.3562e+05,7.357e+05,138.3,75.9,380.8,51.7,190,114.9
2137,7.3581e+05,7.3594e+05,7.3599e+05,7.3607e+05,125.2,75.6,365.1,57.7,182.9,106.6
2138,7.3618e+05,7.3631e+05,7.3637e+05,7.3644e+05,131.7,75.6,378.2,58,189.7,112.9
2139,7.3655e+05,7.3668e+05,7.3675e+05,7.3682e+05,130.6,74.6,381.7,62.6,193.2,113.9
2140,7.3694e+05,7.3707e+05,7.3713e+05,7.372e+05,131.7,75.8,377.9,61.6,193.3,108.8
2141,7.3731e+05,7.3745e+05,7.375e+05,7.3758e+05,131.5,75.4,375.2,57.2,188.7,111.1
2142,7.3769e+05,7.3782e+05,7.3788e+05,7.3795e+05,127.4,75.8,375.7,60.4,187.8,112.1
2143,7.3806e+05,7.382e+05,7.3825e+05,7.3833e+05,139.9,75.4,379.6,47.2,187.1,117.1
2144,7.3844e+05,7.3858e+05,7.3863e+05,7.3871e+05,136.9,75.9,386.7,51.7,188.6,122.2
2145,7.3883e+05,7.3897e+05,7.3902e+05,7.3912e+05,141.5,101.8,389.1,47.2,188.7,98.6
2146,7.3922e+05,7.3937e+05,7.3941e+05,7.3948e+05,153.7,75.7,380.6,34.7,188.4,116.5
2147,7.396e+05,7.3975e+05,7.3979e+05,7.3987e+05,145.3,75.9,380,46.4,191.7,112.4
2148,7.3998e+05,7.4013e+05,7.4017e+05,7.4024e+05,146,75.2,373.3,41,187,111.1
2149,7.4035e+05,7.4049e+05,7.4055e+05,7.4062e+05,134.4,77,386.4,59.3,193.7,115.7
2150,7.4074e+05,7.4087e+05,7.4093e+05,7.41e+05,132.2,75.2,381.5,54.4,186.6,119.7
2151,7.4112e+05,7.4125e+05,7.413e+05,7.4138e+05,126.4,75.4,361.9,55.5,181.9,104.6
2152,7.4148e+05,7.4164e+05,7.4168e+05,7.4176e+05,160.7,75.2,372.8,37.5,198.2,99.4
2153,7.4186e+05,7.4201e+05,7.4206e+05,7.4213e+05,155.6,74.9,378.3,44.5,200.1,103.3
2154,7.4223e+05,7.4239e+05,7.4244e+05,7.4251e+05,160,75.6,386.8,43.7,203.7,107.5
2155,7.4262e+05,7.4275e+05,7.4282e+05,7.4289e+05,130.2,75.5,382,65.9,196.1,110.4
2156,7.43e+05,7.4314e+05,7.432e+05,7.4327e+05,136.2,75.5,377.4,58,194.2,107.7
2157,7.4338e+05,7.4352e+05,7.4358e+05,7.4365e+05,143.7,75.5,388.9,54,197.7,115.7
2158,7.4377e+05,7.4391e+05,7.4397e+05,7.4404e+05,136.4,75.5,381.6,59.4,195.8,110.3
2159,7.4415e+05,7.4428e+05,7.4434e+05,7.4442e+05,129.6,75.9,375.1,62.7,192.3,106.9
2160,7.4453e+05,7.4469e+05,7.4472e+05,7.448e+05,164.8,73.8,386.5,32.3,197.1,115.6
2161,7.4491e+05,7.4505e+05,7.4511e+05,7.4521e+05,139.2,101.3,383.3,53.2,192.4,89.6
2162,7.453e+05,7.4544e+05,7.4549e+05,7.4557e+05,143.2,76.9,390.6,53,196.2,117.5
2163,7.4569e+05,7.4583e+05,7.4587e+05,7.4595e+05,145.5,76.9,373,42.1,187.6,108.5
2164,7.4606e+05,7.462e+05,7.4625e+05,7.4633e+05,136.1,77,388.4,58.5,194.6,116.8
2165,7.4645e+05,7.466e+05,7.4664e+05,7.4672e+05,148.3,76.2,384.4,46.8,195.1,113.1
2166,7.4683e+05,7.4697e+05,7.4703e+05,7.4711e+05,137.5,75.9,389.9,61.2,198.7,115.3
2167,7.4722e+05,7.4736e+05,7.4742e+05,7.4749e+05,142,76.3,381.6,51.7,193.7,111.6
2168,7.476e+05,7.4774e+05,7.478e+05,7.4791e+05,134.3,109.6,389.5,61.4,195.7,84.2
2169,7.4799e+05,7.4813e+05,7.4819e+05,7.4827e+05,138.4,77.5,390.2,57.6,196,116.7
2170,7.4838e+05,7.4852e+05,7.4857e+05,7.4865e+05,136.4,76.7,373.9,49.6,186,111.2
2171,7.4876e+05,7.4894e+05,7.4895e+05,7.4903e+05,181.2,76.8,376.2,15.2,196.4,103
2172,7.4913e+05,7.4927e+05,7.4933e+05,7.494e+05,135.1,75.7,378.9,56.7,191.8,111.4
2173,7.4951e+05,7.4964e+05,7.497e+05,7.4982e+05,131.9,113.5,383,58.4,190.3,79.2
2174,7.499e+05,7.5003e+05,7.5009e+05,7.5017e+05,131.5,77.6,381.2,61.5,193,110.6
2175,7.5028e+05,7.5041e+05,7.5047e+05,7.5057e+05,134.3,105.4,378.7,56.3,190.6,82.7
2176,7.5066e+05,7.5079e+05,7.5085e+05,7.5095e+05,133.1,104.8,380,61.2,194.3,80.9
2177,7.5104e+05,7.5121e+05,7.5123e+05,7.5131e+05,175.4,76.7,385.4,21.5,196.9,111.8
2178,7.5142e+05,7.5155e+05,7.5161e+05,7.5172e+05,132.1,107.1,378.8,59,191.1,80.6
2179,7.518e+05,7.5194e+05,7.5199e+05,7.5207e+05,138.2,76.3,375.5,54,192.2,107
2180,7.5218e+05,7.5231e+05,7.5237e+05,7.5245e+05,133.1,76.7,386.8,60.7,193.8,116.3
2181,7.5256e+05,7.5269e+05,7.5275e+05,7.5282e+05,129.1,75.5,378.4,57.9,187,115.9
2182,7.5294e+05,7.5308e+05,7.5313e+05,7.5321e+05,142.5,75.5,380.3,48,190.5,114.3
2183,7.5332e+05,7.5346e+05,7.5351e+05,7.5362e+05,139.4,103.4,381.4,53,192.4,85.6
2184,7.537e+05,7.5383e+05,7.5389e+05,7.5397e+05,129.4,76.7,379.2,59.1,188.5,114
2185,7.5408e+05,7.5422e+05,7.5427e+05,7.5435e+05,138.9,75.7,375.6,49,187.9,112
2186,7.5446e+05,7.5459e+05,7.5464e+05,7.5474e+05,135.6,100.7,374.4,50.6,186.2,87.5
2187,7.5483e+05,7.5496e+05,7.5502e+05,7.5512e+05,127.3,101.7,369.2,58.5,185.8,81.7
2188,7.552e+05,7.5533e+05,7.5539e+05,7.5546e+05,127.2,75.5,373,60,187.2,110.3
2189,7.5557e+05,7.5571e+05,7.5576e+05,7.5584e+05,135.5,75.1,378.2,51.3,186.8,116.3
2190,7.5595e+05,7.5609e+05,7.5614e+05,7.5621e+05,142.1,74.4,379.7,44.1,186.2,119.1
2191,7.5633e+05,7.565e+05,7.5653e+05,7.566e+05,164,75.2,381.6,30.9,194.9,111.5
2192,7.5671e+05,7.5684e+05,7.569e+05,7.5698e+05,126.1,75.7,377.2,61.5,187.6,113.9
2193,7.5709e+05,7.5723e+05,7.5728e+05,7.5736e+05,136.3,75.9,387.6,54.4,190.7,121
2194,7.5748e+05,7.5762e+05,7.5766e+05,7.5774e+05,137.5,76.7,373.9,48.6,186.1,111.1
2195,7.5785e+05,7.58e+05,7.5805e+05,7.5812e+05,143.2,75.8,388.4,51.8,195,117.6
2196,7.5824e+05,7.5837e+05,7.5843e+05,7.5853e+05,133.4,100.2,374.7,55.2,188.6,85.9
2197,7.5862e+05,7.5878e+05,7.5881e+05,7.5889e+05,168.9,75.2,383.8,28.9,197.8,110.8
2198,7.59e+05,7.5915e+05,7.5919e+05,7.5927e+05,152.8,75.4,388.3,42.6,195.4,117.5
2199,7.5939e+05,7.5953e+05,7.5958e+05,7.5968e+05,140.9,99.8,384.6,50.1,191,93.8
2200,7.5977e+05,7.5991e+05,7.5996e+05,7.6007e+05,134.1,109.6,387.1,57.1,191.2,86.3
2201,7.6016e+05,7.603e+05,7.6035e+05,7.6043e+05,142.9,76.9,380.9,47.5,190.4,113.6
2202,7.6054e+05,7.6068e+05,7.6073e+05,7.6083e+05,138.6,97.4,387.2,55.5,194.1,95.7
2203,7.6093e+05,7.611e+05,7.6112e+05,7.612e+05,175.5,76.8,390.2,18.7,194.2,119.2
2204,7.6132e+05,7.6146e+05,7.615e+05,7.616e+05,143.1,97,371.9,41.3,184.4,90.5
2205,7.6169e+05,7.6183e+05,7.6188e+05,7.6199e+05,138.7,100.3,389,57.2,195.9,92.8
2206,7.6208e+05,7.6222e+05,7.6227e+05,7.6234e+05,139.5,77.4,378.6,49.6,189.1,112.1
2207,7.6246e+05,7.6259e+05,7.6264e+05,7.6274e+05,132.4,98.7,384.2,55.6,188,97.5
2208,7.6284e+05,7.6297e+05,7.6303e+05,7.631e+05,131.3,76.3,376.7,54.9,186.2,114.2
2209,7.6322e+05,7.6336e+05,7.6341e+05,7.6351e+05,142.2,101.9,384.8,49.1,191.3,91.6
2210,7.636e+05,7.6374e+05,7.638e+05,7.6388e+05,142.4,76.4,386.4,54.1,196.5,113.5
2211,7.6399e+05,7.6412e+05,7.6418e+05,7.6426e+05,132.5,75.9,388.5,61.1,193.6,119
2212,7.6438e+05,7.6452e+05,7.6457e+05,7.6467e+05,139.4,99.9,395.5,53.5,192.9,102.7
2213,7.6477e+05,7.6492e+05,7.6496e+05,7.6506e+05,145.3,99.9,374.2,45.5,190.8,83.5
2214,7.6515e+05,7.6528e+05,7.6534e+05,7.6544e+05,129.4,104.7,378,60.6,190,83.3
2215,7.6552e+05,7.6569e+05,7.6572e+05,7.658e+05,168.1,76.3,389.7,26.7,194.8,118.6
2216,7.6591e+05,7.6605e+05,7.661e+05,7.662e+05,137.9,101.3,371.5,45,182.9,87.3
2217,7.6629e+05,7.6642e+05,7.6648e+05,7.6659e+05,133.2,109.6,383.9,59.2,192.4,81.9
2218,7.6667e+05,7.668e+05,7.6687e+05,7.6694e+05,132.9,77.7,393.1,64,196.9,118.5
2219,7.6706e+05,7.6721e+05,7.6726e+05,7.6736e+05,145.9,103,385,46.3,192.2,89.8
2220,7.6745e+05,7.6759e+05,7.6764e+05,7.6774e+05,139,101.4,388,54.5,193.5,93.1
2221,7.6784e+05,7.6797e+05,7.6803e+05,7.681e+05,136.6,76.1,378.8,53.8,190.4,112.3
2222,7.6821e+05,7.6836e+05,7.6841e+05,7.6851e+05,144,103,391.7,52.8,196.8,91.9
2223,7.6861e+05,7.6875e+05,7.6881e+05,7.6891e+05,143.6,101.1,391.1,56,199.6,90.4
2224,7.69e+05,7.6914e+05,7.692e+05,7.6927e+05,143.1,77.2,386.1,54.2,197.3,111.6
2225,7.6938e+05,7.6952e+05,7.6958e+05,7.6966e+05,139.6,76.9,381.3,55,194.6,109.8
2226,7.6977e+05,7.6992e+05,7.6997e+05,7.7007e+05,154.2,99.3,392.8,47.3,201.5,92
2227,7.7016e+05,7.703e+05,7.7035e+05,7.7043e+05,144.8,76.2,390.6,51.3,196.1,118.3
2228,7.7055e+05,7.707e+05,7.7075e+05,7.7082e+05,154.5,76.4,390.6,42,196.5,117.7
2229,7.7094e+05,7.7108e+05,7.7114e+05,7.7121e+05,144.6,77.3,388.5,53.4,198,113.2
2230,7.7133e+05,7.7148e+05,7.7153e+05,7.7161e+05,147.8,77.2,395.9,52.6,200.4,118.3
2231,7.7172e+05,7.7187e+05,7.7192e+05,7.7202e+05,145.3,101.5,389.9,47.2,192.5,95.9
2232,7.7211e+05,7.7226e+05,7.7231e+05,7.7242e+05,144.6,108.3,390.7,50.1,194.7,87.7
2233,7.725e+05,7.7264e+05,7.727e+05,7.7278e+05,137.5,77.7,387.1,62,199.5,109.9
2234,7.7289e+05,7.7304e+05,7.7309e+05,7.732e+05,145.9,108.5,386.5,54.2,200.1,77.9
2235,7.7328e+05,7.7342e+05,7.7347e+05,7.7355e+05,140.4,77.5,391.6,56.8,197.2,116.9
2236,7.7367e+05,7.7381e+05,7.7386e+05,7.7394e+05,137.7,76.8,384.4,53.4,191.1,116.5
2237,7.7405e+05,7.742e+05,7.7425e+05,7.7433e+05,142.6,76.8,383.5,53.5,196.1,110.6
2238,7.7444e+05,7.7458e+05,7.7464e+05,7.7471e+05,140.6,77.1,393,58.2,198.8,117.1
2239,7.7483e+05,7.7498e+05,7.7503e+05,7.7513e+05,147.4,100.6,393.7,51.3,198.7,94.4
2240,7.7522e+05,7.7537e+05,7.7542e+05,7.755e+05,146.6,77.1,395.8,52.5,199.1,119.6
2241,7.7562e+05,7.7578e+05,7.7582e+05,7.7592e+05,157.6,102.4,392.4,39.9,197.5,92.5
2242,7.7601e+05,7.7616e+05,7.7621e+05,7.7629e+05,144.2,77.1,392,54.8,199,115.9
2243,7.764e+05,7.7655e+05,7.766e+05,7.7668e+05,143.5,76.6,393.6,52.7,196.2,120.8
2244,7.768e+05,7.7695e+05,7.77e+05,7.771e+05,149.9,104.6,384.1,47.5,197.4,82.1
2245,7.7718e+05,7.7732e+05,7.7738e+05,7.7746e+05,142.1,77,393.6,58,200.1,116.5
2246,7.7758e+05,7.7772e+05,7.7778e+05,7.7788e+05,143,100.8,392.7,58.1,201.1,90.8
2247,7.7797e+05,7.7811e+05,7.7817e+05,7.7824e+05,144.6,77.2,384.2,52.5,197.1,109.9
2248,7.7835e+05,7.785e+05,7.7855e+05,7.7863e+05,147.2,76.2,386.8,50.9,198.1,112.5
2249,7.7874e+05,7.7888e+05,7.7894e+05,7.7902e+05,139.9,76,406,61.1,201,129
2250,7.7915e+05,7.7929e+05,7.7934e+05,7.7944e+05,148.6,101.2,390.6,46.1,194.7,94.7
2251,7.7954e+05,7.7968e+05,7.7973e+05,7.7981e+05,141.8,78.2,391.2,53.7,195.5,117.5
2252,7.7993e+05,7.8007e+05,7.8012e+05,7.8022e+05,146.2,104.1,384.4,42.9,189.1,91.2
2253,7.8031e+05,7.8045e+05,7.8051e+05,7.8061e+05,141.5,105.4,387.6,55.6,197.1,85.1
2254,7.807e+05,7.8086e+05,7.809e+05,7.8098e+05,156.8,77.5,398.4,46.5,203.3,117.6
2255,7.811e+05,7.8125e+05,7.813e+05,7.814e+05,154.4,102.7,392.5,45.1,199.5,90.3
2256,7.8149e+05,7.8163e+05,7.8169e+05,7.8177e+05,137.2,76.6,391.5,63.5,200.7,114.2
2257,7.8188e+05,7.8202e+05,7.8207e+05,7.8215e+05,143.5,76.7,380.6,48.9,192.4,111.5
2258,7.8226e+05,7.824e+05,7.8246e+05,7.8256e+05,133.5,100.2,383.7,62.5,196,87.5
2259,7.8265e+05,7.8279e+05,7.8284e+05,7.8295e+05,140.9,106.6,386.5,56.9,197.8,82.1
2260,7.8303e+05,7.8317e+05,7.8323e+05,7.8331e+05,138.7,77.4,387.7,59.6,198.3,112
2261,7.8342e+05,7.8355e+05,7.8361e+05,7.8371e+05,133.6,98.4,370.8,59.3,192.9,79.5
2262,7.8379e+05,7.8396e+05,7.84e+05,7.841e+05,166.2,101.4,385.1,38.8,205,78.7
2263,7.8418e+05,7.8434e+05,7.8437e+05,7.8447e+05,162.6,101.1,381.5,32.4,195,85.4
2264,7.8456e+05,7.8469e+05,7.8475e+05,7.8485e+05,136.3,95.4,381.3,59.4,195.7,90.2
2265,7.8494e+05,7.8507e+05,7.8513e+05,7.8521e+05,134.9,75.9,379.9,55.7,190.6,113.4
2266,7.8532e+05,7.8546e+05,7.8551e+05,7.8561e+05,146.4,95.8,392.6,47.4,193.8,103
2267,7.8571e+05,7.8585e+05,7.859e+05,7.8601e+05,138.1,107,380.3,53.1,191.2,82.1
2268,7.8609e+05,7.8623e+05,7.8629e+05,7.8637e+05,139.4,76.3,379.8,58.4,197.8,105.7
2269,7.8647e+05,7.8664e+05,7.8667e+05,7.8675e+05,170.7,75.8,385.4,32.1,202.8,106.8
2270,7.8686e+05,7.87e+05,7.8706e+05,7.8713e+05,141.8,75.7,390.4,59.7,201.5,113.2
2271,7.8725e+05,7.8739e+05,7.8744e+05,7.8752e+05,147.3,76.2,382.3,47.4,194.7,111.4
2272,7.8763e+05,7.8777e+05,7.8783e+05,7.8791e+05,136.1,77.2,389.1,65.2,201.3,110.6
2273,7.8802e+05,7.8816e+05,7.8822e+05,7.8833e+05,137.4,107.3,391.1,65.1,202.5,81.3
2274,7.8841e+05,7.8858e+05,7.8861e+05,7.8869e+05,168.5,76.8,389.7,35.3,203.8,109.1
2275,7.888e+05,7.8899e+05,7.89e+05,7.8908e+05,186.9,75.8,395.3,17.3,204.2,115.3
2276,7.8919e+05,7.8933e+05,7.8939e+05,7.8949e+05,139.8,99.4,383.8,54.8,194.6,89.8
2277,7.8958e+05,7.8972e+05,7.8977e+05,7.8988e+05,136.9,101.4,376.9,59.2,196.1,79.4
2278,7.8996e+05,7.9009e+05,7.9015e+05,7.9023e+05,136.6,76.1,384,60.7,197.3,110.6
2279,7.9034e+05,7.9047e+05,7.9053e+05,7.9061e+05,135.6,77,367.6,53.5,189.1,101.5
2280,7.9071e+05,7.9085e+05,7.909e+05,7.9098e+05,142.8,75.5,380.3,54.3,197.1,107.7
2281,7.9109e+05,7.9124e+05,7.9129e+05,7.9139e+05,156.8,97.4,376.7,43.8,200.6,78.7
2282,7.9146e+05,7.9164e+05,7.9166e+05,7.9174e+05,178.3,76,378.8,17.1,195.4,107.4
2283,7.9184e+05,7.9198e+05,7.9203e+05,7.9214e+05,135.3,100.9,380.2,56.7,192,87.3
2284,7.9222e+05,7.9236e+05,7.9242e+05,7.9249e+05,141.1,75.9,374.1,52.9,194,104.2
2285,7.926e+05,7.9273e+05,7.9279e+05,7.9287e+05,135.1,75.7,380.8,61.4,196.5,108.6
2286,7.9298e+05,7.9314e+05,7.9318e+05,7.9327e+05,163.2,97.1,384.2,36,199.2,87.9
2287,7.9336e+05,7.935e+05,7.9356e+05,7.9366e+05,137.4,103.3,377.3,56.3,193.7,80.3
2288,7.9374e+05,7.9387e+05,7.9393e+05,7.9401e+05,133.6,76.9,376.3,62.2,195.8,103.6
2289,7.9412e+05,7.9425e+05,7.9431e+05,7.9438e+05,134.6,75,378.9,59,193.6,110.3
2290,7.9449e+05,7.9463e+05,7.9469e+05,7.9479e+05,135.8,97.5,381.1,59.2,195,88.6
2291,7.9488e+05,7.9502e+05,7.9507e+05,7.9515e+05,140.5,76.6,375.1,52.9,193.4,105.1
2292,7.9525e+05,7.954e+05,7.9545e+05,7.9552e+05,151.8,74.8,391.6,47.8,199.6,117.2
2293,7.9564e+05,7.958e+05,7.9584e+05,7.9594e+05,153.2,99.2,397,45.1,198.3,99.5
2294,7.9604e+05,7.962e+05,7.9623e+05,7.9631e+05,161.5,76.9,382.3,32.8,194.3,111.1
2295,7.9642e+05,7.9656e+05,7.9661e+05,7.9669e+05,137.8,76.3,385.9,53,190.8,118.8
2296,7.9681e+05,7.9694e+05,7.97e+05,7.9708e+05,129.7,76.6,385.4,62.5,192.2,116.6
2297,7.9719e+05,7.9733e+05,7.9738e+05,7.9749e+05,138.3,104.8,377.4,53.9,192.2,80.4
2298,7.9757e+05,7.977e+05,7.9777e+05,7.9784e+05,133.4,77.3,381.8,62.7,196.1,108.4
2299,7.9795e+05,7.981e+05,7.9815e+05,7.9825e+05,145.5,96.5,381.3,54.7,200.2,84.6
2300,7.9833e+05,7.9846e+05,7.9852e+05,7.9862e+05,126.7,97.1,379.9,61.6,188.3,94.5
2301,7.9871e+05,7.9886e+05,7.989e+05,7.99e+05,143.7,100,383.1,44.2,187.9,95.2
2302,7.991e+05,7.9925e+05,7.9929e+05,7.9936e+05,149,76.4,385.2,41.6,190.6,118.2
2303,7.9948e+05,7.9963e+05,7.9967e+05,7.9977e+05,145.5,99,386,47.9,193.4,93.6
2304,7.9987e+05,8e+05,8.0005e+05,8.0016e+05,135.7,104.9,375.8,51.1,186.8,84.1
2305,8.0024e+05,8.0039e+05,8.0043e+05,8.0051e+05,144.2,77.2,372.2,44.8,189,106
2306,8.0062e+05,8.0076e+05,8.0082e+05,8.0092e+05,147.8,101.1,396.9,52.8,200.6,95.2
2307,8.0101e+05,8.0115e+05,8.012e+05,8.0131e+05,142.6,106.1,393.5,45.8,188.4,99
2308,8.0141e+05,8.0155e+05,8.0159e+05,8.0167e+05,147.1,77.5,383.2,35.8,182.9,122.8
2309,8.0179e+05,8.0196e+05,8.0198e+05,8.0205e+05,167.1,75.8,387.7,19.1,186.2,125.7
2310,8.0218e+05,8.023e+05,8.0236e+05,8.0244e+05,123.5,76.3,388.9,64,187.5,125.1
2311,8.0257e+05,8.0273e+05,8.0276e+05,8.0284e+05,164.9,76.6,400.7,29.6,194.5,129.6
2312,8.0297e+05,8.0312e+05,8.0315e+05,8.0323e+05,156.8,76.3,382.3,28.2,185,121
2313,8.0335e+05,8.0349e+05,8.0353e+05,8.0361e+05,139.5,76,379.6,46.3,185.8,117.8
2314,8.0373e+05,8.0388e+05,8.0392e+05,8.0401e+05,156.2,98.1,377.1,31.8,188,91
2315,8.0411e+05,8.0425e+05,8.043e+05,8.044e+05,140.6,104.7,395,53,193.6,96.7
2316,8.045e+05,8.0465e+05,8.047e+05,8.0477e+05,147.4,77,402.2,47.5,194.9,130.3
2317,8.049e+05,8.0506e+05,8.0508e+05,8.0516e+05,158.7,75.9,379.6,23.5,182.2,121.5
2318,8.0528e+05,8.0542e+05,8.0547e+05,8.0555e+05,142.2,76.4,390.6,49.2,191.4,122.8
2319,8.0567e+05,8.0582e+05,8.0587e+05,8.0597e+05,145.7,99.8,387.5,48.3,194,93.7
2320,8.0606e+05,8.0622e+05,8.0626e+05,8.0634e+05,157.2,78.3,400.7,39.8,197,125.4
2321,8.0646e+05,8.0659e+05,8.0665e+05,8.0673e+05,125,77.9,385,62,187,120.1
2322,8.0685e+05,8.0699e+05,8.0704e+05,8.0712e+05,148.1,77.5,391.6,48.9,197,117.1
2323,8.0724e+05,8.0739e+05,8.0744e+05,8.0754e+05,152.3,102.7,405.3,48,200.3,102.3
2324,8.0764e+05,8.0779e+05,8.0783e+05,8.0791e+05,149.1,76.1,383.2,38.3,187.4,119.7
2325,8.0803e+05,8.0817e+05,8.0822e+05,8.0832e+05,147.5,100.7,380.6,45.3,192.8,87.1
2326,8.0841e+05,8.0854e+05,8.086e+05,8.0871e+05,137.2,106.5,389.9,59.6,196.8,86.6
2327,8.088e+05,8.0894e+05,8.0899e+05,8.0909e+05,147.3,100.7,388,48.6,195.9,91.4
2328,8.0918e+05,8.0931e+05,8.0938e+05,8.0945e+05,129.9,77.2,385.5,61.8,191.7,116.6
2329,8.0957e+05,8.0971e+05,8.0976e+05,8.0986e+05,143.9,105.4,374.2,43.7,187.6,81.2
2330,8.0994e+05,8.101e+05,8.1014e+05,8.1022e+05,151.2,76.7,388.4,47.6,198.8,112.9
2331,8.1033e+05,8.1048e+05,8.1053e+05,8.1063e+05,143.6,103.1,393.5,52.4,196,94.4
2332,8.1073e+05,8.1087e+05,8.1091e+05,8.1101e+05,142.7,99.7,376.4,44.2,186.9,89.8
2333,8.111e+05,8.1126e+05,8.113e+05,8.1138e+05,153.6,76.7,379.5,42.7,196.3,106.5
2334,8.1148e+05,8.1161e+05,8.1168e+05,8.1178e+05,132.8,103.7,385.9,62.4,195.2,87
2335,8.1187e+05,8.1202e+05,8.1206e+05,8.1214e+05,151,76.4,381.6,42.6,193.6,111.6
2336,8.1225e+05,8.1239e+05,8.1244e+05,8.1255e+05,138,105,377.4,53.6,191.6,80.8
2337,8.1263e+05,8.1276e+05,8.1282e+05,8.129e+05,129.7,76.7,380.9,62.7,192.4,111.8
2338,8.1301e+05,8.1314e+05,8.132e+05,8.1328e+05,134.9,76.6,381.9,57.6,192.5,112.8
2339,8.1339e+05,8.1353e+05,8.1358e+05,8.1369e+05,139.2,105,385.5,54.8,194,86.5
2340,8.1378e+05,8.1392e+05,8.1397e+05,8.1407e+05,144.1,101.5,387.6,50,194.1,92
2341,8.1416e+05,8.143e+05,8.1435e+05,8.1446e+05,137.3,108.8,384.9,54.7,192,84.1
2342,8.1455e+05,8.1468e+05,8.1474e+05,8.1481e+05,131.4,76.9,381.6,58.1,189.5,115.2
2343,8.1493e+05,8.1507e+05,8.1512e+05,8.1522e+05,139.7,107.6,379.8,48.3,188,84.2
2344,8.1531e+05,8.1545e+05,8.1551e+05,8.1558e+05,141.7,77.9,388.9,55.1,196.8,114.2
2345,8.157e+05,8.1583e+05,8.1589e+05,8.16e+05,135.8,101.8,378.7,59.4,195.2,81.7
2346,8.1608e+05,8.1621e+05,8.1627e+05,8.1635e+05,137.1,75.9,385.7,59,196.1,113.7
2347,8.1646e+05,8.166e+05,8.1665e+05,8.1676e+05,133.6,107,381.6,56.4,190,84.6
2348,8.1684e+05,8.1698e+05,8.1703e+05,8.1711e+05,139.1,77.5,376.2,50.8,189.9,108.8
2349,8.1722e+05,8.1737e+05,8.1742e+05,8.1752e+05,149.4,100.6,394.3,48.5,197.9,95.8
2350,8.1761e+05,8.1775e+05,8.178e+05,8.1788e+05,138.2,76.6,376.3,50.5,188.7,111
2351,8.1799e+05,8.1813e+05,8.1818e+05,8.1828e+05,135.5,103.3,375.6,52.7,188.2,84.1
2352,8.1837e+05,8.185e+05,8.1856e+05,8.1863e+05,131.9,77,372.6,59,190.9,104.7
2353,8.1874e+05,8.1887e+05,8.1894e+05,8.1901e+05,133.5,76.4,387.4,62.5,196,115
2354,8.1913e+05,8.1926e+05,8.1931e+05,8.1941e+05,132.4,99.9,380.5,55.6,188,92.6
2355,8.1951e+05,8.1964e+05,8.197e+05,8.1977e+05,136.3,77,378.6,52.8,189.1,112.5
2356,8.1989e+05,8.2002e+05,8.2007e+05,8.2015e+05,137.9,74.8,379.8,50.1,188,117
2357,8.2027e+05,8.2041e+05,8.2046e+05,8.2054e+05,145.4,77,390.1,50.7,196.1,117
2358,8.2066e+05,8.208e+05,8.2085e+05,8.2095e+05,145.1,102.3,386.2,49,194.1,89.8
2359,8.2104e+05,8.2119e+05,8.2124e+05,8.2132e+05,150,78,407.7,51,201,128.7
2360,8.2145e+05,8.216e+05,8.2164e+05,8.2175e+05,155.2,110.1,403.1,36.5,191.7,101.3
2361,8.2185e+05,8.2201e+05,8.2204e+05,8.2212e+05,154.2,77.7,396.4,34.8,189,129.7
2362,8.2225e+05,8.2241e+05,8.2244e+05,8.2252e+05,157,77.1,392.2,34.8,191.8,123.3
2363,8.2264e+05,8.2279e+05,8.2284e+05,8.2292e+05,153.2,78.2,409.8,47,200.2,131.4
2364,8.2305e+05,8.232e+05,8.2324e+05,8.2334e+05,147.6,100.4,395.5,42.2,189.8,105.3
2365,8.2345e+05,8.236e+05,8.2364e+05,8.2372e+05,154.1,76.9,399.8,43.8,197.9,125
2366,8.2385e+05,8.2398e+05,8.2404e+05,8.2414e+05,138.4,105.9,393.2,54,192.4,94.9
2367,8.2424e+05,8.2439e+05,8.2444e+05,8.2452e+05,147.6,77.8,404.3,51.8,199.4,127.1
2368,8.2464e+05,8.2479e+05,8.2484e+05,8.2494e+05,148.4,99.6,404.9,49.4,197.8,107.5
2369,8.2505e+05,8.252e+05,8.2525e+05,8.2533e+05,154.1,77.2,409,47.5,201.6,130.2
2370,8.2546e+05,8.2561e+05,8.2566e+05,8.2577e+05,157,116.8,406.7,41.8,198.8,91.1
2371,8.2586e+05,8.2602e+05,8.2607e+05,8.2619e+05,155.9,118.1,417.7,48,203.9,95.7
2372,8.2628e+05,8.2644e+05,8.2648e+05,8.2656e+05,153.8,79.1,412.1,44.3,198.1,134.9
2373,8.2669e+05,8.2684e+05,8.2689e+05,8.2699e+05,150.4,102.9,398.1,47,197.4,97.8
2374,8.2709e+05,8.2725e+05,8.273e+05,8.2738e+05,159.2,77.9,416.2,46.4,205.6,132.7
2375,8.2751e+05,8.2767e+05,8.2771e+05,8.2781e+05,159.3,103.6,417,38.6,197.9,115.5
2376,8.2793e+05,8.2809e+05,8.2812e+05,8.282e+05,165.3,78.4,394.4,29.2,194.5,121.5
2377,8.2832e+05,8.2848e+05,8.2852e+05,8.286e+05,157.2,76.1,417.9,45.5,202.7,139.1
2378,8.2874e+05,8.2889e+05,8.2894e+05,8.2904e+05,148.6,106.6,409.1,50.6,199.2,103.3
2379,8.2915e+05,8.2933e+05,8.2935e+05,8.2942e+05,185,77.9,402.4,13.4,198.4,126.1
2380,8.2955e+05,8.2972e+05,8.2976e+05,8.2987e+05,166.1,111.7,422,42.4,208.5,101.8
2381,8.2997e+05,8.3013e+05,8.3017e+05,8.3028e+05,161,103.4,420.5,39.8,200.8,116.3
2382,8.3039e+05,8.3053e+05,8.3058e+05,8.3068e+05,134.7,102.9,396.4,52.3,187,106.5
2383,8.3079e+05,8.3095e+05,8.3099e+05,8.3107e+05,162.1,78.6,416.3,42.7,204.8,132.9
2384,8.312e+05,8.3137e+05,8.314e+05,8.3151e+05,162.9,107.1,409.3,33.7,196.6,105.6
2385,8.3161e+05,8.3174e+05,8.3181e+05,8.3191e+05,130.9,104.6,409,63.5,194.4,110
2386,8.3202e+05,8.3216e+05,8.3222e+05,8.323e+05,138.7,78.2,418.5,58,196.7,143.6
2387,8.3244e+05,8.326e+05,8.3264e+05,8.3274e+05,158.6,103,409.3,41.6,200.2,106.1
2388,8.3285e+05,8.3304e+05,8.3305e+05,8.3313e+05,188.1,78.2,422.3,16.3,204.4,139.7
2389,8.3327e+05,8.3345e+05,8.3347e+05,8.3357e+05,176.7,99.9,417.3,21.7,198.4,119
2390,8.3369e+05,8.3383e+05,8.3389e+05,8.3399e+05,136.9,104.6,411.1,59.1,196,110.5
2391,8.341e+05,8.3427e+05,8.343e+05,8.3441e+05,167,104.3,414.7,36.3,203.3,107.1
2392,8.3452e+05,8.3468e+05,8.3472e+05,8.3482e+05,160.2,103.9,411.8,41.8,202,105.9
2393,8.3493e+05,8.3509e+05,8.3513e+05,8.3521e+05,160.9,78.3,405,40.8,201.7,125
2394,8.3533e+05,8.3549e+05,8.3553e+05,8.3564e+05,155.1,102.5,407,45.9,201,103.5
2395,8.3574e+05,8.359e+05,8.3594e+05,8.3602e+05,163.2,80.1,420.7,39.9,203.1,137.5
2396,8.3616e+05,8.3631e+05,8.3636e+05,8.3646e+05,151.7,102.2,418.3,45,196.7,119.4
2397,8.3658e+05,8.3677e+05,8.3677e+05,8.3688e+05,189,106.3,423.7,5.3,194.3,123.1
2398,8.37e+05,8.3715e+05,8.3719e+05,8.3729e+05,144.6,103.2,414.2,42.5,187.1,123.9
2399,8.3742e+05,8.3756e+05,8.3761e+05,8.3772e+05,148.4,112,426.5,46.1,194.5,120
2400,8.3784e+05,8.3797e+05,8.3803e+05,8.3814e+05,126.2,109.1,406.4,61.6,187.8,109.5
2401,8.3825e+05,8.3839e+05,8.3845e+05,8.3853e+05,140.4,79.7,409.7,60.7,201.1,128.9
2402,8.3866e+05,8.3883e+05,8.3887e+05,8.3898e+05,166.8,105.1,444.6,47.6,214.4,125.1
2403,8.391e+05,8.3928e+05,8.393e+05,8.3938e+05,179.8,79.4,436.8,18.3,198.1,159.3
2404,8.3954e+05,8.3969e+05,8.3973e+05,8.3983e+05,150,98.6,424.2,42.3,192.3,133.3
2405,8.3996e+05,8.4011e+05,8.4016e+05,8.4027e+05,141.5,105.8,422.7,54.5,196,120.9
2406,8.4039e+05,8.4054e+05,8.4059e+05,8.4069e+05,148.5,108.1,433.8,50,198.5,127.2
2407,8.4082e+05,8.4096e+05,8.4102e+05,8.4112e+05,134.8,102.9,422.7,61.9,196.7,123.1
2408,8.4124e+05,8.4138e+05,8.4144e+05,8.4155e+05,135.2,109.9,420.3,63.3,198.5,111.9
2409,8.4166e+05,8.4182e+05,8.4187e+05,8.4197e+05,152.4,103.7,416.7,50,202.4,110.6
2410,8.4208e+05,8.4226e+05,8.4229e+05,8.4237e+05,180.3,79.8,434.2,26.5,206.8,147.6
2411,8.4252e+05,8.4265e+05,8.4271e+05,8.4282e+05,137.7,105,431.6,60.2,197.9,128.7
2412,8.4295e+05,8.431e+05,8.4314e+05,8.4322e+05,150.4,80.3,416.9,46.2,196.6,140
2413,8.4336e+05,8.4353e+05,8.4358e+05,8.4368e+05,164.6,100.6,434.9,48.6,213.2,121.1
2414,8.438e+05,8.4397e+05,8.44e+05,8.4408e+05,172.1,79.4,427.4,33.3,205.4,142.6
2415,8.4423e+05,8.4437e+05,8.4443e+05,8.4451e+05,139.7,80.9,435.2,63.5,203.2,151.1
2416,8.4466e+05,8.4486e+05,8.4486e+05,8.4497e+05,198.6,104.5,442.7,3.8,202.4,135.8
2417,8.451e+05,8.4525e+05,8.453e+05,8.4541e+05,147.5,108.8,440.1,48.2,195.7,135.6
2418,8.4554e+05,8.457e+05,8.4573e+05,8.4584e+05,154.3,110.2,417.2,34.8,189.1,117.9
2419,8.4596e+05,8.4611e+05,8.4617e+05,8.4625e+05,151.1,81,446.3,57.7,208.8,156.5
2420,8.4641e+05,8.4655e+05,8.4661e+05,8.4671e+05,141.8,101.1,435.8,58,199.8,134.9
2421,8.4684e+05,8.4699e+05,8.4705e+05,8.4715e+05,151.4,105.6,450.1,54,205.4,139.1
2422,8.4729e+05,8.4745e+05,8.4749e+05,8.4759e+05,158,103.4,437,36.8,194.8,138.8
2423,8.4773e+05,8.4789e+05,8.4792e+05,8.4801e+05,155.9,81.1,437.2,38.5,194.4,161.7
2424,8.4817e+05,8.4832e+05,8.4836e+05,8.4847e+05,151.4,105.1,438.1,45.1,196.5,136.5
2425,8.4861e+05,8.4876e+05,8.4881e+05,8.4891e+05,149.4,104.5,431.1,51.1,200.5,126.1
2426,8.4904e+05,8.492e+05,8.4924e+05,8.4935e+05,159.6,105.9,448.5,45.1,204.7,137.9
2427,8.4949e+05,8.4963e+05,8.4968e+05,8.4978e+05,143.5,102.7,443.1,51,194.5,145.9
2428,8.4993e+05,8.5008e+05,8.5013e+05,8.5023e+05,155.1,102.7,441.6,42.8,197.9,141
2429,8.5037e+05,8.5052e+05,8.5056e+05,8.5064e+05,154,81.2,427.3,39.5,193.5,152.6
2430,8.508e+05,8.5094e+05,8.51e+05,8.511e+05,144.4,100.9,439.1,58.5,202.9,135.3
2431,8.5124e+05,8.5138e+05,8.5144e+05,8.5154e+05,140.4,106.7,443.7,61.4,201.8,135.2
2432,8.5168e+05,8.5185e+05,8.5188e+05,8.5196e+05,172.3,81.1,451.2,23.7,196,174.1
2433,8.5213e+05,8.5228e+05,8.5232e+05,8.5243e+05,148.1,105.4,431.8,42.6,190.7,135.7
2434,8.5256e+05,8.527e+05,8.5276e+05,8.5287e+05,135.4,109.7,440.3,59,194.4,136.2
2435,8.53e+05,8.5313e+05,8.532e+05,8.533e+05,124.8,105.2,454.1,71.6,196.4,152.5
2436,8.5346e+05,8.5363e+05,8.5365e+05,8.5373e+05,168.2,80.8,433.9,23.3,191.5,161.6
2437,8.5389e+05,8.5407e+05,8.5409e+05,8.5419e+05,174.5,101.5,436.1,26,200.5,134.1
2438,8.5433e+05,8.5448e+05,8.5453e+05,8.5464e+05,151.4,110.5,436.4,52.7,204.1,121.8
2439,8.5476e+05,8.5492e+05,8.5497e+05,8.5508e+05,160.1,111.9,440.6,43,203.1,125.6
2440,8.552e+05,8.5536e+05,8.5541e+05,8.5552e+05,157,107.2,443.9,47.1,204.1,132.6
2441,8.5565e+05,8.5579e+05,8.5585e+05,8.5596e+05,142.4,104,428,62.7,205.1,118.9
2442,8.5608e+05,8.5623e+05,8.5629e+05,8.5639e+05,149.7,106.4,439.1,61.1,210.8,121.9
2443,8.5652e+05,8.5668e+05,8.5672e+05,8.568e+05,164.9,81.4,454.5,41.7,206.6,166.5
2444,8.5697e+05,8.5712e+05,8.5716e+05,8.5726e+05,152.8,102.6,433.7,39.6,192.4,138.7
2445,8.574e+05,8.5755e+05,8.576e+05,8.5771e+05,145.7,103.2,415.9,54,199.7,113
2446,8.5782e+05,8.58e+05,8.5805e+05,8.5816e+05,176.8,106,437.2,53.1,229.9,101.3
2447,8.5826e+05,8.5844e+05,8.5849e+05,8.586e+05,187.5,106.5,440.8,50.1,237.6,96.7
2448,8.587e+05,8.5888e+05,8.5894e+05,8.5904e+05,183.7,103,461.2,55.7,239.4,118.8
2449,8.5916e+05,8.5933e+05,8.5939e+05,8.5949e+05,174.5,102.3,449.1,53.9,228.4,118.4
2450,8.5961e+05,8.598e+05,8.5983e+05,8.5994e+05,190.6,103.6,443.8,35.9,226.5,113.7
2451,8.6005e+05,8.6023e+05,8.6028e+05,8.6038e+05,181.7,107.2,442.7,41.9,223.6,111.9
2452,8.6049e+05,8.6064e+05,8.6071e+05,8.6081e+05,149.5,103.8,443,65.2,214.7,124.5
2453,8.6094e+05,8.6109e+05,8.6115e+05,8.6125e+05,151.5,102.2,427.5,60.8,212.3,113
2454,8.6136e+05,8.6155e+05,8.6159e+05,8.617e+05,189.3,109.4,426,32.5,221.8,94.8
2455,8.6179e+05,8.6196e+05,8.6202e+05,8.621e+05,171.1,81.6,433.4,53.6,224.7,127.1
2456,8.6222e+05,8.624e+05,8.6245e+05,8.6256e+05,174.7,102.7,449.1,53.4,228.1,118.3
2457,8.6267e+05,8.6286e+05,8.6289e+05,8.6301e+05,189.5,115.9,442,30.1,219.6,106.5
2458,8.6312e+05,8.6327e+05,8.6333e+05,8.6344e+05,155.4,106.7,442.4,58.5,213.9,121.8
2459,8.6356e+05,8.6371e+05,8.6378e+05,8.6388e+05,154.4,101.8,447.9,63.9,218.3,127.8
2460,8.6401e+05,8.642e+05,8.6423e+05,8.6433e+05,192.6,105.3,442.2,28.3,220.9,116
2461,8.6445e+05,8.6461e+05,8.6466e+05,8.6474e+05,158.5,81.3,430,56.5,215,133.7
2462,8.6488e+05,8.6502e+05,8.6508e+05,8.6519e+05,140.3,103.5,421.5,65.9,206.2,111.8
2463,8.653e+05,8.6546e+05,8.6551e+05,8.6562e+05,161.8,103.1,422,52.6,214.4,104.5
2464,8.6572e+05,8.659e+05,8.6594e+05,8.6604e+05,174,107.4,430.4,42.2,216.2,106.8
2465,8.6615e+05,8.6633e+05,8.6637e+05,8.6647e+05,174.3,103,435.7,44.2,218.5,114.2
2466,8.6659e+05,8.6677e+05,8.6681e+05,8.6691e+05,180.3,107.2,438.9,38.1,218.4,113.3
2467,8.6703e+05,8.6718e+05,8.6724e+05,8.6735e+05,153.3,103.5,438.1,61.9,215.2,119.4
2468,8.6746e+05,8.6766e+05,8.6769e+05,8.678e+05,198.4,106,440.9,26.3,224.7,110.2
2469,8.6791e+05,8.6809e+05,8.6813e+05,8.6823e+05,188.1,109.7,432.5,31.7,219.8,103
2470,8.6834e+05,8.6849e+05,8.6855e+05,8.6866e+05,155.1,108.3,434.1,61.8,216.9,108.9
2471,8.6877e+05,8.6895e+05,8.6899e+05,8.691e+05,175.6,108.6,426.5,41.6,217.2,100.7
2472,8.692e+05,8.6937e+05,8.6942e+05,8.6953e+05,169.1,104,430.7,54.9,224,102.7
2473,8.6963e+05,8.6981e+05,8.6985e+05,8.6993e+05,179.2,80.6,435.7,39.8,219,136.1
2474,8.7006e+05,8.7026e+05,8.7028e+05,8.7039e+05,194.1,108,443.7,21.9,216,119.7
2475,8.7051e+05,8.7065e+05,8.7071e+05,8.7081e+05,141.5,99.5,419.3,60.3,201.8,118
2476,8.7093e+05,8.7109e+05,8.7114e+05,8.7124e+05,158.3,104.3,422.9,53.4,211.7,106.9
2477,8.7135e+05,8.7152e+05,8.7157e+05,8.7167e+05,172.4,105.4,430,44.4,216.8,107.8
2478,8.7178e+05,8.7195e+05,8.72e+05,8.721e+05,170.9,107.1,433,46.1,217,108.9
2479,8.7221e+05,8.7241e+05,8.7244e+05,8.7254e+05,192.2,105,447.4,29.8,222,120.4
2480,8.7266e+05,8.7282e+05,8.7288e+05,8.7298e+05,157.5,107.1,433.3,56.4,213.9,112.3
2481,8.7309e+05,8.7326e+05,8.7331e+05,8.7342e+05,161.6,105.8,427,57.4,219,102.2
2482,8.7352e+05,8.7369e+05,8.7374e+05,8.7382e+05,173.4,81.5,428.6,48.2,221.6,125.5
2483,8.7395e+05,8.7412e+05,8.7418e+05,8.7428e+05,174.6,105.3,439.2,52.4,227,106.9
2484,8.7439e+05,8.7459e+05,8.7462e+05,8.7473e+05,197.1,105.8,457.1,37.6,234.7,116.6
2485,8.7485e+05,8.7504e+05,8.7507e+05,8.7518e+05,189,105.3,454.2,38.9,227.9,121
2486,8.753e+05,8.7546e+05,8.7551e+05,8.756e+05,155,82.8,428.8,56.7,211.7,134.3
2487,8.7573e+05,8.7592e+05,8.7595e+05,8.7606e+05,190.2,108.2,430.3,30,220.2,101.9
2488,8.7616e+05,8.7635e+05,8.7639e+05,8.7647e+05,185.5,80.3,446.7,44.4,229.9,136.5
2489,8.7661e+05,8.7679e+05,8.7683e+05,8.7694e+05,185.4,108.5,446.5,41.2,226.6,111.4
2490,8.7705e+05,8.7721e+05,8.7728e+05,8.7739e+05,158.6,110.4,446.9,67.7,226.3,110.2
2491,8.775e+05,8.7766e+05,8.7773e+05,8.7784e+05,161,109.4,436.1,65.5,226.5,100.2
2492,8.7794e+05,8.7809e+05,8.7817e+05,8.7825e+05,157.4,83,437.9,72.3,229.7,125.2
2493,8.7837e+05,8.7855e+05,8.786e+05,8.787e+05,176.2,105.7,431.2,48.8,225,100.5
2494,8.788e+05,8.7899e+05,8.7903e+05,8.7911e+05,180.8,81.6,440.2,44.8,225.6,133
2495,8.7925e+05,8.7944e+05,8.7947e+05,8.7958e+05,193.4,109.4,444.5,29.5,222.9,112.2
2496,8.7969e+05,8.7987e+05,8.7992e+05,8.8003e+05,177.5,112.9,460.1,52,229.5,117.7
2497,8.8015e+05,8.8033e+05,8.8038e+05,8.8048e+05,176.2,102.5,466.9,51.2,227.4,137
2498,8.8062e+05,8.8078e+05,8.8083e+05,8.8095e+05,158.7,116.2,441.6,54,212.7,112.7
2499,8.8106e+05,8.8121e+05,8.8127e+05,8.8138e+05,147.9,111.3,438.4,67.1,215,112.1
2500,8.815e+05,8.8171e+05,8.8173e+05,8.8181e+05,213.2,81.2,446,15.6,228.8,136
2501,8.8194e+05,8.8213e+05,8.8217e+05,8.8225e+05,188.6,80.9,455.1,38,226.6,147.6
2502,8.824e+05,8.8255e+05,8.8261e+05,8.8271e+05,148.8,104.5,441.3,60.7,209.5,127.3
2503,8.8284e+05,8.8301e+05,8.8306e+05,8.8317e+05,173.8,107.1,453.4,45.4,219.2,127.1
2504,8.8329e+05,8.8346e+05,8.8351e+05,8.8362e+05,167.2,108,448.1,52.2,219.4,120.7
2505,8.8374e+05,8.839e+05,8.8396e+05,8.8404e+05,158.5,83.3,427.6,59.5,218,126.3
2506,8.8417e+05,8.8435e+05,8.844e+05,8.8451e+05,183.9,110,446,48.7,232.6,103.4
2507,8.8461e+05,8.848e+05,8.8484e+05,8.8495e+05,190.2,103.9,453.8,38.1,228.3,121.6
2508,8.8507e+05,8.8522e+05,8.8528e+05,8.8539e+05,154.8,105.3,450.3,61.5,216.3,128.7
2509,8.8552e+05,8.8568e+05,8.8573e+05,8.8584e+05,161.6,109.4,439.9,52.9,214.5,116
2510,8.8596e+05,8.8613e+05,8.8618e+05,8.8629e+05,170.2,113.5,449.4,50.8,221,114.9
2511,8.8641e+05,8.8658e+05,8.8663e+05,8.8674e+05,169.1,112.6,449.2,55.2,224.3,112.3
2512,8.8686e+05,8.8702e+05,8.8708e+05,8.8717e+05,161.8,83.1,453.9,64.7,226.5,144.3
2513,8.8731e+05,8.875e+05,8.8754e+05,8.8765e+05,193.2,113.1,448.7,32,225.2,110.4
2514,8.8776e+05,8.8798e+05,8.88e+05,8.8808e+05,218.9,82.4,458.6,16.9,235.8,140.4
2515,8.8822e+05,8.8842e+05,8.8843e+05,8.8851e+05,199,81.8,431.3,15.6,214.6,134.9
2516,8.8865e+05,8.8883e+05,8.8888e+05,8.8899e+05,185.4,106.4,460.6,45,230.4,123.8
2517,8.8911e+05,8.8928e+05,8.8933e+05,8.8944e+05,170.4,106.8,459.3,51.1,221.5,131
2518,8.8957e+05,8.8973e+05,8.8979e+05,8.899e+05,163.4,109,454.1,59.3,222.7,122.4
2519,8.9002e+05,8.9019e+05,8.9025e+05,8.9036e+05,165.3,107.5,464,65.8,231.1,125.4
2520,8.9049e+05,8.9066e+05,8.9071e+05,8.908e+05,170.3,83.8,449.8,55,225.3,140.7
2521,8.9094e+05,8.9115e+05,8.9117e+05,8.9125e+05,209.6,83.1,458.7,20.7,230.3,145.3
2522,8.914e+05,8.9157e+05,8.9163e+05,8.9173e+05,171.6,106.5,463.3,58,229.6,127.2
2523,8.9186e+05,8.9206e+05,8.9209e+05,8.922e+05,204.6,115.3,438.9,23.3,227.9,95.7
2524,8.923e+05,8.9253e+05,8.9254e+05,8.9262e+05,228.4,84.2,455.9,10.9,239.3,132.4
2525,8.9275e+05,8.9296e+05,8.9298e+05,8.931e+05,203.1,119.2,446,25.7,228.8,98
2526,8.932e+05,8.9338e+05,8.9343e+05,8.9354e+05,177.2,111.9,463.5,54,231.2,120.4
2527,8.9366e+05,8.9383e+05,8.9388e+05,8.9399e+05,166.7,110.8,448.9,49.7,216.4,121.7
2528,8.9411e+05,8.9428e+05,8.9434e+05,8.9442e+05,165.9,84.2,454.8,59.5,225.4,145.2
2529,8.9457e+05,8.9474e+05,8.948e+05,8.949e+05,174.8,106.7,467.1,53.4,228.2,132.2
2530,8.9503e+05,8.9521e+05,8.9526e+05,8.9537e+05,171,108.2,462.1,56.2,227.2,126.7
2531,8.955e+05,8.9566e+05,8.9572e+05,8.9583e+05,166.3,111.5,457.6,59,225.3,120.8
2532,8.9595e+05,8.9614e+05,8.9618e+05,8.9627e+05,183.6,84.1,464.2,43.7,227.3,152.8
2533,8.9642e+05,8.9659e+05,8.9664e+05,8.9675e+05,169.4,110,462,52.8,222.2,129.8
2534,8.9688e+05,8.971e+05,8.971e+05,8.9721e+05,217.9,110.9,443.6,2.8,220.7,112
2535,8.9732e+05,8.9749e+05,8.9755e+05,8.9763e+05,161.9,84.4,436.3,62.4,224.3,127.6
2536,8.9776e+05,8.9798e+05,8.9799e+05,8.9808e+05,216.5,83.7,453.1,16.4,232.9,136.5
2537,8.9821e+05,8.9839e+05,8.9843e+05,8.9855e+05,174,117.6,454.5,47.4,221.4,115.5
2538,8.9867e+05,8.9885e+05,8.9889e+05,8.9897e+05,184.2,84,459.2,35.8,220,155.2
2539,8.9913e+05,8.9929e+05,8.9935e+05,8.9945e+05,167.4,105.7,439.8,52.1,219.5,114.6
2540,8.9957e+05,8.9973e+05,8.998e+05,8.9988e+05,166,85.5,441.7,64.9,230.9,125.3
2541,9.0001e+05,9.0019e+05,9.0025e+05,9.0033e+05,185.2,81.8,472.6,51.9,237.1,153.7
2542,9.0048e+05,9.0065e+05,9.0071e+05,9.0081e+05,168.2,106.2,470.7,57.1,225.3,139.2
2543,9.0095e+05,9.0115e+05,9.0118e+05,9.0128e+05,195.5,104.3,472.7,29.5,225,143.4
2544,9.0142e+05,9.016e+05,9.0164e+05,9.0173e+05,175.5,83.8,452.3,41.5,217,151.5
2545,9.0188e+05,9.0205e+05,9.0209e+05,9.0218e+05,169.4,82.6,436.1,47.3,216.7,136.8
2546,9.0231e+05,9.0249e+05,9.0254e+05,9.0265e+05,176.6,110.1,452.1,52,228.6,113.4
2547,9.0276e+05,9.0299e+05,9.0298e+05,9.0307e+05,220.8,83.8,440.7,-1.4,219.4,137.5
2548,9.0321e+05,9.0337e+05,9.0343e+05,9.0351e+05,162.4,82.5,444.8,62.6,225,137.3
2549,9.0365e+05,9.0382e+05,9.0388e+05,9.04e+05,170.2,120.5,455.4,55,225.2,109.7
2550,9.0411e+05,9.0428e+05,9.0433e+05,9.0445e+05,172.7,113.4,475.5,55,227.7,134.4
2551,9.0458e+05,9.0478e+05,9.048e+05,9.0491e+05,194.8,110,477.5,26.1,220.9,146.6
2552,9.0506e+05,9.0526e+05,9.0527e+05,9.0538e+05,205.3,114.1,452.8,2,207.3,131.4
2553,9.0551e+05,9.057e+05,9.0574e+05,9.0585e+05,184,112.3,459.5,40.3,224.3,122.9
2554,9.0597e+05,9.0616e+05,9.062e+05,9.0632e+05,184.7,117.1,468.7,46.1,230.8,120.8
2555,9.0644e+05,9.0662e+05,9.0667e+05,9.0679e+05,180.8,120.8,458,49.1,229.9,107.3
2556,9.069e+05,9.0707e+05,9.0714e+05,9.0722e+05,175.6,84.8,473.1,63,238.6,149.7
2557,9.0737e+05,9.0755e+05,9.076e+05,9.0772e+05,177.7,115.9,475.9,53.2,230.9,129.1
2558,9.0785e+05,9.0802e+05,9.0807e+05,9.0819e+05,176.9,120.6,446.5,46.8,223.7,102.2
2559,9.0829e+05,9.0847e+05,9.0853e+05,9.0864e+05,181.2,113.3,462.9,53.9,235.1,114.5
2560,9.0876e+05,9.0893e+05,9.0899e+05,9.0907e+05,173.2,84.3,456.2,56.9,230.1,141.8
2561,9.0921e+05,9.0938e+05,9.0944e+05,9.0955e+05,170.8,110.1,448.9,54.9,225.7,113.1
2562,9.0966e+05,9.0984e+05,9.0989e+05,9.0998e+05,174.7,84.3,455.1,56.5,231.2,139.6
2563,9.1012e+05,9.1029e+05,9.1036e+05,9.1047e+05,177.6,109.5,477.6,63.4,241,127.1
2564,9.1059e+05,9.1077e+05,9.1082e+05,9.1093e+05,180.9,111.2,467.9,47.5,228.4,128.3
2565,9.1106e+05,9.1124e+05,9.1129e+05,9.114e+05,180.3,104.8,461.2,49.1,229.4,127
2566,9.1152e+05,9.1171e+05,9.1176e+05,9.1184e+05,182.4,86,471.2,53.2,235.6,149.6
2567,9.1199e+05,9.1218e+05,9.1222e+05,9.1233e+05,183.6,109.9,472.6,38.9,222.5,140.2
2568,9.1247e+05,9.1263e+05,9.1269e+05,9.1279e+05,165.2,107.6,451.2,55.1,220.3,123.3
2569,9.1292e+05,9.1309e+05,9.1314e+05,9.1323e+05,168.9,85.3,434.1,54.9,223.8,125
2570,9.1335e+05,9.1355e+05,9.1359e+05,9.1367e+05,199.8,84.7,458.8,34,233.8,140.3
2571,9.1381e+05,9.1398e+05,9.1404e+05,9.1415e+05,169.5,109.1,467,57.7,227.2,130.7
2572,9.1428e+05,9.1444e+05,9.1451e+05,9.1462e+05,167,110.7,467.1,62.4,229.4,127
2573,9.1474e+05,9.1494e+05,9.1498e+05,9.1509e+05,194.9,113.2,442.5,35.2,230.1,99.2
2574,9.1519e+05,9.1539e+05,9.1543e+05,9.1551e+05,200,84.3,454,39.6,239.6,130.1
2575,9.1564e+05,9.1584e+05,9.1587e+05,9.1595e+05,195.9,81.8,437.8,31.5,227.4,128.6
2576,9.1608e+05,9.1626e+05,9.1632e+05,9.1643e+05,183.7,115.3,462.5,53,236.7,110.5
2577,9.1654e+05,9.1676e+05,9.1678e+05,9.1689e+05,218.2,115.1,468.2,17.9,236.1,117
2578,9.1701e+05,9.1719e+05,9.1724e+05,9.1735e+05,177.5,110.3,454.2,50.8,228.3,115.6
2579,9.1746e+05,9.1768e+05,9.1769e+05,9.1778e+05,216.8,84.6,443.3,12.1,228.9,129.8
2580,9.1791e+05,9.1807e+05,9.1814e+05,9.1822e+05,164,84.6,447.5,67.4,231.4,131.5
2581,9.1835e+05,9.1855e+05,9.1859e+05,9.187e+05,197.7,109.2,460.9,40.4,238.1,113.6
2582,9.1882e+05,9.1904e+05,9.1905e+05,9.1914e+05,220.6,83.7,453.6,15.3,235.9,134
2583,9.1927e+05,9.1944e+05,9.195e+05,9.1958e+05,170.4,84.2,459.3,59.3,229.7,145.4
2584,9.1973e+05,9.1989e+05,9.1995e+05,9.2006e+05,166,111,448.4,57.2,223.2,114.2
2585,9.2018e+05,9.2034e+05,9.204e+05,9.2052e+05,160,114.7,435.3,64.3,224.3,96.3
2586,9.2061e+05,9.2078e+05,9.2085e+05,9.2097e+05,168.1,117.8,452.5,68.7,236.8,97.9
2587,9.2106e+05,9.2127e+05,9.213e+05,9.2139e+05,208.6,83.5,443.2,29.6,238.2,121.5
2588,9.2151e+05,9.217e+05,9.2175e+05,9.2187e+05,192,122.2,449.1,47.9,239.9,87
2589,9.2196e+05,9.2216e+05,9.222e+05,9.2228e+05,202.4,84.4,455.7,39.9,242.3,129
2590,9.2241e+05,9.2263e+05,9.2266e+05,9.2276e+05,213.4,106.5,456.7,28.9,242.3,107.9
2591,9.2287e+05,9.2303e+05,9.2311e+05,9.2322e+05,165.1,110.8,458.6,73.4,238.5,109.3
2592,9.2333e+05,9.2353e+05,9.2356e+05,9.2367e+05,199.8,111,446.8,32.1,231.9,103.9
2593,9.2378e+05,9.2394e+05,9.2401e+05,9.2412e+05,166,107.3,443.4,66.8,232.8,103.3
2594,9.2422e+05,9.2442e+05,9.2446e+05,9.2458e+05,200.4,118.6,458.5,45.8,246.2,93.7
2595,9.2468e+05,9.2486e+05,9.2491e+05,9.25e+05,181.4,84.6,440.4,55.8,237.2,118.6
2596,9.2512e+05,9.2533e+05,9.2536e+05,9.2547e+05,214.3,106.8,452.2,30.7,245,100.4
2597,9.2557e+05,9.2576e+05,9.2581e+05,9.2592e+05,186.6,110.5,439.5,48.9,235.5,93.5
2598,9.2601e+05,9.262e+05,9.2625e+05,9.2636e+05,187.3,109,444.1,56,243.3,91.8
2599,9.2645e+05,9.2664e+05,9.2669e+05,9.2678e+05,185.1,84.1,431.7,55.4,240.5,107.1
2600,9.2688e+05,9.271e+05,9.2713e+05,9.2725e+05,215.1,113.5,445.4,33.8,248.9,83
2601,9.2733e+05,9.2752e+05,9.2758e+05,9.2769e+05,190.1,116.1,461,58,248.1,96.8
2602,9.2779e+05,9.2795e+05,9.2802e+05,9.2814e+05,161,111.7,459,71.8,232.8,114.5
2603,9.2825e+05,9.2843e+05,9.2849e+05,9.286e+05,181.1,109.1,462.8,55,236.1,117.6
2604,9.2871e+05,9.2888e+05,9.2895e+05,9.2906e+05,170,118.3,446.8,62,232,96.5
2605,9.2916e+05,9.2934e+05,9.294e+05,9.2948e+05,180.6,84.7,471.7,59.8,240.4,146.6
2606,9.2963e+05,9.2986e+05,9.2986e+05,9.2997e+05,225.9,106.5,456.4,4.4,230.3,119.6
2607,9.3009e+05,9.3032e+05,9.3032e+05,9.3043e+05,227.6,108.9,459.9,9.3,236.9,114.1
2608,9.3055e+05,9.3072e+05,9.3078e+05,9.309e+05,175.6,114.3,460.5,60.2,235.8,110.4
2609,9.3101e+05,9.3121e+05,9.3125e+05,9.3136e+05,200.5,111.5,452.8,37.8,238.3,103
2610,9.3146e+05,9.3164e+05,9.3171e+05,9.3182e+05,176.1,111.4,460.5,69.3,245.4,103.7
2611,9.3192e+05,9.3214e+05,9.3216e+05,9.3224e+05,221,83.6,464.2,17.1,238.1,142.5
2612,9.3239e+05,9.3255e+05,9.3261e+05,9.3272e+05,169.1,110.2,450.8,56.6,225.7,114.9
2613,9.3284e+05,9.3302e+05,9.3308e+05,9.3318e+05,184.5,106.8,461,53.9,238.4,115.8
2614,9.333e+05,9.3347e+05,9.3352e+05,9.3363e+05,171.4,101.1,453,55.1,226.5,125.4
2615,9.3375e+05,9.3391e+05,9.3397e+05,9.3408e+05,155.6,111.4,447.1,64.9,220.5,115.2
2616,9.342e+05,9.3437e+05,9.3442e+05,9.3453e+05,168,107.1,451.4,59.1,227.1,117.2
2617,9.3465e+05,9.3482e+05,9.3489e+05,9.3499e+05,173.7,107.8,469.2,63.5,237.2,124.2
2618,9.3512e+05,9.3529e+05,9.3535e+05,9.3545e+05,170.8,107.9,443.7,56.2,227,108.8
2619,9.3556e+05,9.3576e+05,9.358e+05,9.3588e+05,197.6,84.2,455.1,40.3,237.9,133
2620,9.3602e+05,9.3623e+05,9.3626e+05,9.3636e+05,215.9,107.3,471.6,23.8,239.7,124.6
2621,9.3649e+05,9.3667e+05,9.3672e+05,9.3683e+05,182.2,112.3,469.2,50.7,232.9,124
2622,9.3696e+05,9.3713e+05,9.3718e+05,9.3729e+05,176.5,109.4,443.8,50.5,227,107.4
2623,9.374e+05,9.3758e+05,9.3765e+05,9.3776e+05,177.4,109.8,453.7,66.6,244,99.9
2624,9.3786e+05,9.3807e+05,9.381e+05,9.3818e+05,215,85.6,442.4,26.1,241.1,115.7
2625,9.383e+05,9.385e+05,9.3854e+05,9.3863e+05,198.9,82.6,464.9,47.6,246.5,135.8
2626,9.3876e+05,9.3897e+05,9.39e+05,9.3911e+05,205.3,110.2,459.2,32.5,237.8,111.2
2627,9.3922e+05,9.3939e+05,9.3946e+05,9.3957e+05,172.6,110.2,471.7,68.2,240.8,120.7
2628,9.3969e+05,9.3987e+05,9.3993e+05,9.4004e+05,176.6,113.3,459.4,57.8,234.4,111.7
2629,9.4015e+05,9.4034e+05,9.4039e+05,9.4051e+05,183.7,112.9,460.1,56.1,239.8,107.4
2630,9.4061e+05,9.4079e+05,9.4086e+05,9.4097e+05,177.5,117.2,471.1,64.6,242.1,111.8
2631,9.4108e+05,9.4127e+05,9.4132e+05,9.4141e+05,183.6,85.1,459.8,54.4,238,136.7
2632,9.4154e+05,9.4171e+05,9.4178e+05,9.4186e+05,166.3,84.8,470,68.7,235,150.2
2633,9.4201e+05,9.4218e+05,9.4225e+05,9.4235e+05,167.4,107.3,461.1,64.7,232.1,121.7
2634,9.4248e+05,9.4267e+05,9.4271e+05,9.4282e+05,198.7,113.5,452.6,35.6,234.3,104.8
2635,9.4293e+05,9.4314e+05,9.4317e+05,9.4328e+05,210.5,107.3,459.1,33,243.5,108.3
2636,9.4339e+05,9.4359e+05,9.4363e+05,9.4374e+05,206.8,114.1,450.1,36.4,243.2,92.8
2637,9.4384e+05,9.4401e+05,9.4408e+05,9.4419e+05,171.5,114,457.7,69.9,241.4,102.3
2638,9.4429e+05,9.4453e+05,9.4454e+05,9.4466e+05,236.5,116.9,469.8,12.6,249.1,103.8
2639,9.4476e+05,9.4495e+05,9.4501e+05,9.4511e+05,186.4,106.8,446.1,57.2,243.6,95.7
2640,9.4521e+05,9.454e+05,9.4545e+05,9.4554e+05,186.3,84.4,442.1,54.1,240.4,117.3
2641,9.4565e+05,9.4585e+05,9.459e+05,9.4598e+05,196.6,83.5,464.7,47.4,244,137.2
2642,9.4612e+05,9.463e+05,9.4635e+05,9.4646e+05,178.3,112.6,451.9,52.7,231,108.3
2643,9.4657e+05,9.4674e+05,9.4681e+05,9.4691e+05,170.9,107.1,470.3,66.5,237.4,125.8
2644,9.4704e+05,9.4721e+05,9.4727e+05,9.4738e+05,170,113.5,441,55.8,225.8,101.7
2645,9.4748e+05,9.4766e+05,9.4772e+05,9.478e+05,182.4,85,444,56.2,238.6,120.4
2646,9.4792e+05,9.4814e+05,9.4817e+05,9.4826e+05,215.8,84.1,460.7,33.2,249,127.6
2647,9.4839e+05,9.4855e+05,9.4863e+05,9.4874e+05,165.5,111.1,466.7,76,241.5,114.1
2648,9.4885e+05,9.4903e+05,9.4909e+05,9.492e+05,181.6,111,465.8,56.1,237.7,117.1
2649,9.4932e+05,9.4949e+05,9.4955e+05,9.4966e+05,168.2,111.2,445.2,63.9,232.1,101.9
2650,9.4976e+05,9.4997e+05,9.5e+05,9.5009e+05,205.5,82.9,456,36,241.5,131.6
2651,9.5022e+05,9.5038e+05,9.5045e+05,9.5056e+05,163.2,111.6,451.9,69.3,232.5,107.8
2652,9.5067e+05,9.509e+05,9.5091e+05,9.51e+05,226.6,83.4,471.1,16.1,242.7,145
2653,9.5114e+05,9.5132e+05,9.5137e+05,9.5148e+05,180.8,109,463.8,44.8,225.6,129.2
2654,9.5161e+05,9.518e+05,9.5184e+05,9.5195e+05,194.1,113.2,447.3,36.5,230.6,103.5
