# Supplementary material for: Robust dynamical invariants in sequential neural activity
Source: Sci Rep. 2019 Jun 21;9:9048. doi: 10.1038/s41598-019-44953-2 (PMC6588702; doi:10.1038/s41598-019-44953-2)
Supplement: Supplementary file 4 — Dataset [file 41598_2019_44953_MOESM4_ESM.zip › data/PTX/PTX_exp_15.txt]

%If you use these data please cite:
%%  I. Elices, R. Levi, D. Arroyo, F. B. Rodriguez, and P. Varona. Robust dynamical invariants in sequential neural activity
% (1:n-1)' firstLP' lastLP' firstPD' lastPD' burstLPd' burstPDd' Period' latenc' LPPDfst2fst' PDLP'
1,1851,1929.3,1927.2,1996.4,78.3,69.2,314.6,-2.1,76.2,169.2
2,2875.8,2970.8,2961.9,3028.1,95,66.2,323.7,-8.9,86.1,171.4
3,4230.5,4339.6,4351.7,4416.9,109.1,65.2,363.3,12.1,121.2,176.9
4,4593.8,4685.5,4700.2,4765.5,91.7,65.3,341.9,14.7,106.4,170.2
5,5647.8,5732.8,5739,5806.9,85,67.9,329.3,6.2,91.2,170.2
6,5977.1,6072.2,6081.8,6149.4,95.1,67.6,344.8,9.6,104.7,172.5
7,7749.7,7829.2,7819.4,7882.8,79.5,63.4,291.8,-9.8,69.7,158.7
8,8041.5,8149.6,8166,8229.2,108.1,63.2,355.3,16.4,124.5,167.6
9,9106.1,9212.8,9211.9,9279.3,106.7,67.4,363.1,-0.9,105.8,189.9
10,9469.2,9596.9,9558.9,9623,127.7,64.1,326.6,-38,89.7,172.8
11,9795.8,9922.4,9914.4,9981.3,126.6,66.9,360.1,-8,118.6,174.6
12,10156,10253,10261,10323,97.3,61.9,323.7,7.7,105,156.8
13,11211,11301,11321,11386,90.4,64.4,317.3,20.2,110.6,142.3
14,11528,11619,11670,11736,91,65.5,368.2,51,142,160.7
15,11896,12006,12026,12088,109.8,62.2,369.3,19.9,129.7,177.4
16,12266,12349,12379,12442,83.5,63.3,349.8,29.7,113.2,173.3
17,12615,12724,12728,12792,108.9,63.9,368.5,3.9,112.8,191.8
18,12984,13086,13079,13145,102.2,65.8,361.7,-6.8,95.4,200.5
19,13346,13434,13432,13495,88.6,63,330.7,-2.6,86,181.7
20,13676,13761,13780,13845,84.8,64.4,333.5,19.1,103.9,165.2
21,14010,14117,14133,14197,107.1,63.8,358.4,16.2,123.3,171.3
22,14368,14478,14485,14549,109.7,64.5,381.4,6.7,116.4,200.5
23,14750,14845,14846,14908,95.1,61.7,334.1,1.6,96.7,175.7
24,15084,15163,15198,15261,79.5,62.6,332.7,34.7,114.2,155.9
25,15416,15509,15549,15612,92.2,63,349.2,40,132.2,154
26,15766,15893,15896,15959,127.3,63.2,381.5,2.6,129.9,188.4
27,16147,16241,16247,16310,94.3,63.1,344.5,5.3,99.6,181.8
28,16492,16581,16600,16664,89.5,63.1,340.3,19.3,108.8,168.4
29,16832,16922,16952,17016,90.3,63.9,351.7,29.4,119.7,168.1
30,17184,17270,17309,17373,85.9,64.1,342.7,39.7,125.6,153
31,17526,17650,17660,17724,123.9,64.8,388.9,9.3,133.2,190.9
32,17915,18019,18012,18076,103.3,64.2,316.4,-6.7,96.6,155.6
33,18232,18323,18364,18425,91.5,61.1,330,40.8,132.3,136.6
34,18562,18729,18719,18782,167.6,63.1,391.9,-10.7,156.9,171.9
35,18954,19036,19073,19135,82.7,61.7,352.8,37,119.7,171.4
36,19306,19404,19435,19499,98,63.5,362.1,30.7,128.7,169.9
37,19668,19768,19790,19853,100,62.4,318,22,122,133.6
38,19986,20153,20144,20205,166.7,61.5,371.7,-9.3,157.4,152.8
39,20358,20472,20500,20563,114.3,63.6,361.8,27.2,141.5,156.7
40,20720,20817,20855,20918,96.8,63,357.5,37.9,134.7,159.8
41,21077,21150,21211,21274,72.8,62.7,346.5,60.8,133.6,150.2
42,21424,21504,21563,21625,80.1,62.3,349.2,58.8,138.9,148
43,21773,21858,21912,21975,84.5,63.7,339.4,54.1,138.6,137.1
44,22113,22214,22266,22327,101.2,61.3,352.8,52.3,153.5,138
45,22465,22557,22609,22672,91.8,62.9,337.1,52.2,144,130.2
46,22802,22909,22958,23022,106.7,63.4,378.7,49,155.7,159.6
47,23181,23257,23307,23369,75.8,62.5,375.1,49.7,125.5,187.1
48,23556,23633,23662,23722,76.4,60.4,331.2,28.9,105.3,165.5
49,23887,23985,24015,24077,97.4,61.6,349.8,30.4,127.8,160.4
50,24237,24406,24381,24445,168.7,63.3,380.1,-24.7,144,172.8
51,24617,24704,24738,24801,86.2,62.6,352,34.5,120.7,168.7
52,24969,25055,25099,25161,86.1,62.7,367.4,43.3,129.4,175.3
53,25337,25422,25458,25521,85.4,63.1,326.8,35.4,120.8,142.9
54,25664,25807,25801,25864,143.8,62.6,357.1,-6.4,137.4,157.1
55,26021,26121,26156,26219,100.7,62.7,368.5,34.5,135.2,170.6
56,26389,26470,26523,26587,81,64.4,341.7,52.5,133.5,143.8
57,26731,26886,26883,26946,155.6,63.1,395.5,-3.5,152.1,180.3
58,27126,27240,27243,27305,113.4,62.5,345.6,3.1,116.5,166.6
59,27472,27583,27610,27673,111.2,62.5,361.8,27.2,138.4,160.9
60,27834,27930,27974,28036,96.3,62.4,395.5,43.7,140,193.1
61,28229,28317,28344,28407,88.1,62.9,324.4,26.6,114.7,146.8
62,28554,28694,28712,28774,140.1,62.2,381,17.9,158,160.8
63,28935,29075,29069,29131,140,61.6,338.1,-5.3,134.7,141.8
64,29273,29434,29431,29494,161,62.5,394.3,-2.3,158.7,173.1
65,29667,29755,29798,29860,87.8,61.8,325.9,43,130.8,133.3
66,29993,30124,30154,30218,131,64.2,376.4,30,161,151.2
67,30369,30452,30511,30573,82.7,61.8,371.1,59.4,142.1,167.2
68,30740,30830,30874,30935,89.7,60.5,335.1,44,133.7,140.9
69,31076,31247,31227,31290,171.1,63,399.1,-19.9,151.2,184.9
70,31475,31562,31587,31649,86.9,62.2,340.3,25.3,112.2,165.9
71,31815,31958,31947,32008,143.3,61.5,375.2,-11.7,131.6,182.1
72,32190,32271,32318,32381,80.7,62.9,357.4,47.3,128,166.5
73,32548,32636,32681,32742,88.5,60.8,351.2,44.9,133.4,157
74,32899,33006,33051,33112,106.9,60.8,348.2,45.7,152.6,134.8
75,33247,33387,33417,33480,140,62.7,384,30.1,170.1,151.2
76,33631,33807,33783,33847,175.8,63.9,387.4,-23.4,152.4,171.1
77,34018,34098,34147,34208,79.7,61.2,353.1,49,128.7,163.2
78,34371,34456,34516,34578,84.1,62.5,361.7,60.4,144.5,154.7
79,34733,34833,34884,34945,99.5,61.4,381.8,51.3,150.8,169.6
80,35115,35197,35247,35310,81.8,62.2,342.3,50.7,132.5,147.6
81,35457,35625,35624,35686,168,61.8,392.9,-0.8,167.2,163.9
82,35850,35986,35992,36053,135.7,61.1,363,5.9,141.6,160.3
83,36213,36376,36367,36430,163,62.7,379.8,-9,154,163.1
84,36593,36688,36734,36796,94.6,62.6,362.9,46,140.6,159.7
85,36956,37043,37106,37168,86.9,62.3,372.1,63.2,150.1,159.7
86,37328,37462,37478,37540,133.7,62.3,356.8,16.5,150.2,144.3
87,37685,37846,37849,37911,161.1,62.4,384.8,3.1,164.2,158.2
88,38070,38229,38224,38286,159.6,62.1,345.2,-5.1,154.5,128.6
89,38415,38555,38596,38659,140.2,62.6,397.9,41.4,181.6,153.7
90,38813,38988,38965,39026,175.1,60.7,393.3,-22.5,152.6,180
91,39206,39295,39336,39397,89.5,61.6,341.2,40.1,129.6,150
92,39547,39694,39708,39771,146.6,62.6,371.3,14.4,161,147.7
93,39918,40024,40073,40134,105.5,60.2,392.3,49.4,154.9,177.2
94,40311,40457,40450,40511,146.5,61.2,367.1,-7.3,139.2,166.7
95,40678,40772,40827,40889,93.7,61.7,389.9,55.4,149.1,179.1
96,41068,41147,41202,41263,79.7,60.9,360.7,54.4,134.1,165.7
97,41428,41514,41583,41645,85.4,61.7,370.8,69.6,155,154.1
98,41799,41951,41952,42015,151.4,63.2,372.4,1,152.4,156.8
99,42172,42261,42325,42387,89,62.3,378.4,64.5,153.5,162.6
100,42550,42683,42698,42758,132.7,59.8,356.7,15,147.7,149.2
101,42907,43051,43070,43132,143.9,62.4,362.3,19.2,163.1,136.8
102,43269,43424,43444,43504,154.5,59.7,393,20.5,175,158.3
103,43662,43832,43820,43881,170.4,61.7,363.3,-12.8,157.6,144
104,44025,44153,44192,44252,127.5,59.6,350.6,39.5,167,124
105,44376,44571,44562,44625,195.4,63.5,373,-9.4,186,123.5
106,44749,44964,44930,44991,215.1,61,399,-34,181.1,156.9
107,45148,45293,45303,45365,145.3,61.7,373,9.7,155,156.3
108,45521,45599,45675,45737,77.8,62.4,381.7,76.3,154.1,165.2
109,45903,45997,46058,46119,94.4,60.2,384.7,61.3,155.7,168.8
110,46287,46402,46441,46503,115.1,61.8,372.7,39,154.1,156.8
111,46660,46758,46819,46916,97.9,96.2,400.6,61.4,159.3,145.1
112,47061,47154,47210,47272,93.4,61.7,430,55.8,149.2,219.1
113,48989,49100,49106,49171,111.1,65.4,375.5,6,117.1,193
114,50527,50642,50652,50716,115.8,63.3,367.5,9.9,125.7,178.5
115,50894,51022,51035,51130,127.9,95.7,424,12.8,140.7,187.6
116,51318,51437,51432,51528,119,95.8,396.2,-5.1,113.9,186.5
117,51714,51848,51826,51890,133.8,63.2,379.6,-21.7,112.1,204.3
118,52094,52224,52228,52326,130.1,98.3,401.4,4.2,134.3,168.8
119,53300,53425,53436,53529,125,92.3,400,11.9,136.9,170.8
120,53700,53814,53833,53926,114.9,93.1,378.8,18.1,133,152.7
121,54078,54200,54231,54323,121.2,92.2,446.2,31.4,152.6,201.4
122,54525,54674,54639,54738,149.5,99,382.7,-34.8,114.7,169
123,54907,55038,55048,55137,130.8,89.4,410.6,9.8,140.6,180.6
124,55318,55430,55441,55532,111.9,90.6,383.9,11.4,123.3,170
125,55702,55841,55837,55928,139.4,91.8,429.7,-4.6,134.8,203.1
126,56131,56245,56235,56328,113.1,92.2,350.8,-9.2,103.9,154.7
127,56482,56591,56634,56722,108.5,88.5,411.2,42.8,151.3,171.4
128,56893,57003,57029,57123,109.7,94.2,379.5,26,135.7,149.6
129,57273,57380,57439,57528,106.7,89.7,441.6,58.9,165.6,186.3
130,57715,57842,57845,57935,127.8,89.8,388.4,2.7,130.5,168.1
131,58103,58219,58253,58341,116,88.1,415.8,33.8,149.8,177.9
132,58519,58634,58668,58753,115.6,85,397.1,33.4,149,163.1
133,58916,59023,59072,59159,107.2,87.2,406.4,49.1,156.3,162.9
134,59322,59427,59474,59566,104.6,92,395,47.1,151.7,151.3
135,59717,59830,59880,59966,112.9,86.5,429.7,49.6,162.5,180.7
136,60147,60262,60291,60374,115.2,82.7,356.8,28.8,144,130.1
137,60504,60682,60700,60789,178.5,89,467.3,17.4,195.9,182.4
138,60971,61107,61113,61200,136.3,87.7,410.3,5.4,141.7,180.9
139,61381,61514,61525,61613,133.1,87.7,374.3,10.9,144,142.6
140,61756,61925,61937,62023,168.9,86.1,436.9,12.4,181.3,169.5
141,62193,62307,62349,62434,114.8,85.1,432.6,41.8,156.6,190.9
142,62625,62747,62761,62846,121.6,85.2,372.9,14.5,136.1,151.6
143,62998,63178,63177,63261,180.3,84.8,431.5,-1.7,178.6,168.1
144,63430,63537,63592,63675,107.8,83.5,402.4,54.6,162.4,156.5
145,63832,64040,63996,64082,207.7,86.3,393.1,-43.8,163.9,142.9
146,64225,64437,64406,64491,212,84.9,450.1,-30.8,181.2,184
147,64675,64775,64823,64908,99.7,84.9,368.8,47.9,147.6,136.3
148,65044,65234,65232,65317,189.9,84.8,426.6,-1.4,188.5,153.3
149,65471,65655,65648,65734,184.8,86.3,421.3,-7.2,177.6,157.4
150,65892,65996,66069,66153,104.4,84,428.8,72.6,177,167.8
151,66321,66423,66483,66567,102.5,83.9,381.1,59.6,162.1,135.1
152,66702,66867,66897,66984,165.7,87,434.8,29.2,194.9,152.9
153,67137,67245,67316,67401,108.8,84.6,427.8,71.1,179.9,163.3
154,67564,67744,67737,67821,179.7,84.6,385.1,-7.2,172.5,128
155,67949,68121,68153,68236,171.1,82.6,427.7,32.5,203.6,141.5
156,68377,68556,68573,68655,178.8,82.3,431.1,16.8,195.6,153.2
157,68808,68988,68987,69073,180.1,85.2,396.9,-1,179.1,132.6
158,69205,69360,69403,69488,155.2,85.5,424.4,42.5,197.7,141.2
159,69630,69814,69819,69905,184.2,86.2,423.9,5.1,189.3,148.4
160,70053,70221,70228,70312,168,84.9,391.7,6.1,174.1,132.7
161,70445,70627,70645,70730,182.1,85.2,418.6,17.8,199.9,133.5
162,70864,71034,71063,71148,170,84.8,398.4,29.6,199.6,114
163,71262,71432,71480,71561,169.5,80.9,449.7,48.6,218.1,150.7
164,71712,71889,71893,71978,177.4,84.2,397.7,4.2,181.6,131.9
165,72110,72258,72308,72391,148.3,82.9,427.3,50,198.3,146.1
166,72537,72735,72724,72805,198.4,80.8,427.4,-11.4,187,159.6
167,72964,73126,73137,73222,162,85.4,372.8,10.6,172.6,114.8
168,73337,73499,73545,73632,161.8,87,430,46.4,208.2,134.8
169,73767,73974,73962,74047,207.4,84.8,420.1,-12.4,195,140.3
170,74187,74347,74378,74462,159.9,84.2,396.4,30.9,190.8,121.4
171,74584,74729,74784,74868,145.4,83.8,413.9,54.8,200.2,129.9
172,74997,75179,75203,75285,181.4,81.9,435.1,23.8,205.2,148
173,75433,75591,75611,75694,158.8,83.2,381.3,19.6,178.4,119.7
174,75814,76034,76028,76109,219.7,81,432.5,-6,213.7,137.8
175,76246,76412,76444,76529,165.9,84.4,416.1,32.1,198,133.7
176,76662,76817,76860,76945,154.7,84.8,415,43.2,197.9,132.3
177,77077,77244,77279,77366,166.4,87.3,414,35.3,201.7,125
178,77491,77655,77702,77786,164,84.3,423.7,46.7,210.7,128.7
179,77915,78140,78126,78209,224.9,83.7,414.4,-14.5,210.4,120.3
180,78330,78480,78529,78612,150.8,83.3,418.5,48.5,199.3,135.9
181,78748,78905,78946,79028,156.6,82.4,418.7,41.1,197.7,138.6
182,79167,79315,79360,79443,148.5,83.1,392.1,44.7,193.2,115.8
183,79559,79720,79774,79856,161.3,81.9,434.9,54.3,215.6,137.4
184,79994,80149,80186,80272,155.1,86.1,395,37.5,192.6,116.3
185,80389,80613,80598,80682,224.4,83.6,424.1,-15.1,209.3,131.2
186,80813,80962,81005,81090,148.8,84.5,402,43.6,192.4,125.1
187,81215,81367,81424,81503,151.8,79.1,418,57.7,209.5,129.4
188,81633,81831,81826,81911,198.3,84.5,394.7,-4.9,193.4,116.8
189,82028,82242,82234,82317,214.6,83.3,413.1,-8.6,206,123.8
190,82441,82672,82652,82737,231,84.5,419,-19.4,211.6,122.9
191,82860,83087,83061,83145,227.1,83.7,408.1,-25.9,201.2,123.2
192,83268,83494,83474,83557,226.1,82.6,413.6,-19.7,206.4,124.6
193,83681,83934,83887,83970,252.2,82.5,431.9,-46.1,206.1,143.3
194,84113,84254,84299,84382,141,83.4,373.7,44.3,185.3,105
195,84487,84683,84707,84791,196.3,83.6,434.9,23.7,220,131.3
196,84922,85073,85121,85203,151,81.9,397.7,47.8,198.8,117
197,85320,85521,85531,85613,201.5,82.6,408.8,9.8,211.3,114.9
198,85728,85928,85952,86032,199.5,80.8,432.2,23.8,223.3,128.1
199,86161,86307,86362,86446,146.3,83.6,405,55.5,201.8,119.6
200,86566,86758,86775,86858,192.5,82.5,414.7,17.2,209.7,122.5
201,86980,87135,87182,87263,154.7,80.9,395,47.5,202.2,111.9
202,87375,87573,87590,87672,198.1,82.4,412.4,16.2,214.3,115.7
203,87788,88001,87995,88081,213.7,86.3,425.9,-6.5,207.2,132.4
204,88214,88425,88411,88493,211.4,82,394.1,-14.1,197.3,114.8
205,88608,88815,88816,88901,207.6,84.2,409.8,1.2,208.8,116.8
206,89017,89234,89230,89316,216.7,85.9,411.2,-4.3,212.4,112.9
207,89429,89644,89640,89723,215.3,82.7,413.7,-3.9,211.4,119.6
208,89842,90065,90051,90134,223.1,83.6,415,-14.8,208.3,123.1
209,90257,90423,90466,90550,165.9,83.6,420.2,43.2,209.1,127.5
210,90678,90872,90871,90964,194.8,92.8,377,-1.5,193.3,90.9
211,91055,91247,91291,91372,192.5,81.8,442,43.5,236,124.2
212,91497,91726,91711,91793,229,82.3,417.1,-14.8,214.2,120.6
213,91914,92107,92127,92210,193.5,82.7,417.3,20.2,213.7,120.9
214,92331,92533,92539,92623,201.7,84.4,412.3,6.2,207.9,120
215,92743,92964,92948,93031,220.4,83.4,412.8,-16,204.4,125
216,93156,93354,93360,93443,197.8,83.7,408.8,5.8,203.6,121.5
217,93565,93778,93776,93861,212.7,85,422.9,-2,210.7,127.2
218,93988,94184,94196,94280,196.5,83.3,403,12.1,208.6,111.1
219,94391,94604,94613,94694,213,81.7,425.4,9,222,121.7
220,94816,95014,95029,95113,198.2,84.6,412.2,14.2,212.4,115.2
221,95228,95434,95442,95527,205.7,84.5,418.4,8.1,213.8,120.1
222,95647,95850,95861,95942,203.3,81.6,417.9,10.6,213.9,122.4
223,96065,96299,96272,96359,234.1,86.9,428.7,-26.8,207.3,134.5
224,96493,96694,96684,96769,200.3,84.6,390.9,-9.6,190.7,115.6
225,96884,97090,97103,97185,205.4,82.6,420,13,218.4,119
226,97304,97519,97523,97607,215,84.5,416.7,3.4,218.4,113.8
227,97721,97906,97939,98021,184.9,81.7,408.3,33.5,218.4,108.2
228,98129,98336,98345,98430,207,85.5,421.2,8.3,215.3,120.4
229,98550,98742,98745,98832,192,86.8,383.1,2.8,194.8,101.5
230,98934,99141,99152,99233,207.4,81.2,424.2,10.8,218.2,124.8
231,99358,99538,99563,99648,180.6,84.6,392.2,24.8,205.4,102.2
232,99750,99960,99962,1.0005e+05,210.2,84.5,418.4,2.1,212.3,121.6
233,1.0017e+05,1.0036e+05,1.0037e+05,1.0046e+05,188.6,85,392.2,14.4,203,104.2
234,1.0056e+05,1.0077e+05,1.0079e+05,1.0087e+05,205.5,81.6,433,20.4,225.9,125.5
235,1.0099e+05,1.0118e+05,1.0119e+05,1.0128e+05,189,84.6,389.3,11.3,200.3,104.4
236,1.0138e+05,1.0159e+05,1.0161e+05,1.0169e+05,209.2,80,421.8,17.2,226.4,115.4
237,1.018e+05,1.0201e+05,1.0201e+05,1.021e+05,204.2,89.1,406.3,4.8,209,108.2
238,1.0221e+05,1.0242e+05,1.0243e+05,1.0251e+05,208.2,81.7,426.4,13.8,222,122.7
239,1.0264e+05,1.0282e+05,1.0284e+05,1.0293e+05,183.9,86,389.2,21.4,205.3,97.9
240,1.0303e+05,1.0323e+05,1.0325e+05,1.0333e+05,207.5,84.7,425.2,15.3,222.8,117.7
241,1.0345e+05,1.0364e+05,1.0366e+05,1.0374e+05,191.2,84.8,398.4,12.1,203.3,110.3
242,1.0385e+05,1.0407e+05,1.0407e+05,1.0415e+05,218,82.9,427.9,2.3,220.3,124.7
243,1.0428e+05,1.0447e+05,1.0448e+05,1.0456e+05,196.9,85.6,401.4,3.2,200.1,115.7
244,1.0468e+05,1.0487e+05,1.0489e+05,1.0497e+05,194.7,83.7,410.1,14.7,209.4,117
245,1.0509e+05,1.0528e+05,1.053e+05,1.0539e+05,191.9,85.1,418.7,18.7,210.6,123
246,1.0551e+05,1.0574e+05,1.0572e+05,1.058e+05,228.8,83.9,414.4,-19.9,208.9,121.6
247,1.0592e+05,1.0614e+05,1.0613e+05,1.0622e+05,215.3,88.3,420,-5,210.3,121.4
248,1.0634e+05,1.065e+05,1.0656e+05,1.0664e+05,152.8,88,433.8,61.4,214.2,131.6
249,1.0678e+05,1.07e+05,1.0697e+05,1.0706e+05,219.6,85.6,401.5,-23.3,196.3,119.6
250,1.0718e+05,1.0738e+05,1.074e+05,1.0748e+05,202.5,81.6,418.9,16.3,218.8,118.5
251,1.076e+05,1.0783e+05,1.0782e+05,1.079e+05,235.5,82.7,430.9,-15.3,220.2,128
252,1.0803e+05,1.0824e+05,1.0824e+05,1.0832e+05,214.7,84.7,427.3,-2.4,212.3,130.3
253,1.0846e+05,1.0871e+05,1.0867e+05,1.0875e+05,251,81.9,444.2,-33.9,217.1,145.2
254,1.089e+05,1.0904e+05,1.0909e+05,1.0918e+05,141.8,86.1,389.7,48.4,190.2,113.4
255,1.0929e+05,1.0952e+05,1.0951e+05,1.096e+05,226.8,85.2,433.7,-5.6,221.2,127.3
256,1.0972e+05,1.0993e+05,1.0993e+05,1.1001e+05,203.3,84.5,401.2,1.2,204.5,112.2
257,1.1012e+05,1.1032e+05,1.1035e+05,1.1043e+05,199.6,82.3,424.5,23.1,222.7,119.5
258,1.1055e+05,1.1075e+05,1.1076e+05,1.1084e+05,196.9,81.6,408.6,12.8,209.7,117.3
259,1.1096e+05,1.1117e+05,1.1118e+05,1.1126e+05,209.5,82.2,419.7,13,222.5,115
260,1.1138e+05,1.1156e+05,1.116e+05,1.1168e+05,183,79.6,426.4,39.1,222.1,124.7
261,1.118e+05,1.1204e+05,1.1201e+05,1.121e+05,235.6,83.3,424.1,-25.3,210.3,130.5
262,1.1223e+05,1.1241e+05,1.1243e+05,1.1251e+05,185.3,86.4,384.3,13.9,199.2,98.7
263,1.1261e+05,1.1286e+05,1.1284e+05,1.1293e+05,253,86.5,436.2,-21.8,231.2,118.5
264,1.1305e+05,1.1323e+05,1.1326e+05,1.1334e+05,180.2,83.4,404.5,29.9,210.1,111
265,1.1345e+05,1.1366e+05,1.1368e+05,1.1376e+05,203.6,81.9,418.9,21.5,225.1,111.9
266,1.1387e+05,1.1407e+05,1.1409e+05,1.1417e+05,198.4,82.9,403.9,19.5,217.9,103.1
267,1.1427e+05,1.1448e+05,1.145e+05,1.1458e+05,202,83.8,414.5,21,223,107.7
268,1.1469e+05,1.1495e+05,1.1491e+05,1.1499e+05,262,84.4,417,-45.1,216.9,115.7
269,1.1511e+05,1.1531e+05,1.1531e+05,1.154e+05,200.4,83.6,398.2,6.7,207.1,107.5
270,1.155e+05,1.1569e+05,1.1572e+05,1.158e+05,189,82.8,403.4,28.3,217.3,103.3
271,1.1591e+05,1.1609e+05,1.1613e+05,1.1621e+05,185,80.9,423.1,37,222,120.2
272,1.1633e+05,1.1652e+05,1.1653e+05,1.1662e+05,191.7,83.7,399.9,9.1,200.8,115.4
273,1.1673e+05,1.1696e+05,1.1692e+05,1.1701e+05,228.8,88.3,407.5,-37.1,191.7,127.5
274,1.1714e+05,1.1728e+05,1.1733e+05,1.1742e+05,144.7,90.4,396.3,45.4,190.1,115.8
275,1.1753e+05,1.1771e+05,1.1774e+05,1.1783e+05,174.2,86.2,414.6,32.8,207,121.4
276,1.1795e+05,1.1817e+05,1.1816e+05,1.1824e+05,216.6,87.2,423.1,-8.6,208,127.9
277,1.1837e+05,1.1851e+05,1.1856e+05,1.1865e+05,141.9,86.9,406,49.1,191,128.1
278,1.1878e+05,1.1899e+05,1.1898e+05,1.1907e+05,208.3,85.2,418.4,-6.1,202.2,131
279,1.192e+05,1.1939e+05,1.1941e+05,1.1949e+05,197.9,82,425,10.8,208.7,134.3
280,1.1962e+05,1.1978e+05,1.1983e+05,1.1991e+05,154.1,82,407.6,53.7,207.8,117.8
281,1.2003e+05,1.2022e+05,1.2025e+05,1.2033e+05,195.2,85.1,445.9,24,219.2,141.6
282,1.2048e+05,1.2064e+05,1.2067e+05,1.2076e+05,159.6,85.8,413.8,34.7,194.3,133.7
283,1.2089e+05,1.2109e+05,1.211e+05,1.2118e+05,199.7,76.9,418.6,11.6,211.3,130.4
284,1.2131e+05,1.2151e+05,1.2151e+05,1.216e+05,206.3,86.2,414.8,-0.3,206,122.6
285,1.2172e+05,1.2192e+05,1.2194e+05,1.2203e+05,193.1,89.2,410.7,22.2,215.3,106.2
286,1.2213e+05,1.2234e+05,1.2236e+05,1.2244e+05,202.2,79.6,431.4,24.7,226.9,124.9
287,1.2256e+05,1.2276e+05,1.2276e+05,1.2285e+05,198.7,87.3,397,-0.6,198.1,111.6
288,1.2296e+05,1.2315e+05,1.2318e+05,1.2326e+05,187.1,82.3,410.2,27.7,214.8,113.1
289,1.2337e+05,1.2359e+05,1.2359e+05,1.2367e+05,216.2,84.2,419.2,-1.6,214.6,120.4
290,1.2379e+05,1.2399e+05,1.24e+05,1.2408e+05,196.8,81.4,388.2,10.4,207.2,99.6
291,1.2418e+05,1.2435e+05,1.244e+05,1.2448e+05,175.3,82.2,413.2,43.5,218.8,112.2
292,1.2459e+05,1.2479e+05,1.2479e+05,1.2487e+05,199.1,85.1,401.3,-3.4,195.7,120.5
293,1.2499e+05,1.2512e+05,1.2518e+05,1.2527e+05,126.9,87.7,373.2,60.5,187.4,98.1
294,1.2537e+05,1.2556e+05,1.2558e+05,1.2566e+05,195.2,86.6,411.8,13.3,208.5,116.7
295,1.2578e+05,1.2597e+05,1.2596e+05,1.2605e+05,195.4,89.3,361.9,-15.9,179.5,93.1
296,1.2614e+05,1.2632e+05,1.2634e+05,1.2643e+05,175.1,89.4,406.6,28,203.1,114.1
297,1.2655e+05,1.2671e+05,1.2673e+05,1.2682e+05,160.6,87,384.3,21.6,182.2,115.1
298,1.2693e+05,1.2706e+05,1.271e+05,1.2719e+05,128,95.8,345.3,38.4,166.4,83.1
299,1.2728e+05,1.2746e+05,1.2747e+05,1.2756e+05,179,88.2,383.1,14.4,193.4,101.5
300,1.2766e+05,1.2784e+05,1.2783e+05,1.2793e+05,182,95.3,361,-9.1,172.9,92.8
301,1.2802e+05,1.282e+05,1.282e+05,1.283e+05,183.3,97.5,377.4,-6.4,176.9,103
302,1.284e+05,1.2852e+05,1.2856e+05,1.2866e+05,117.6,98.7,357,47.1,164.7,93.6
303,1.2876e+05,1.2895e+05,1.2894e+05,1.29e+05,198.4,61.5,387.4,-18.5,179.9,146
304,1.2914e+05,1.2928e+05,1.2931e+05,1.2937e+05,137.1,60.8,373.2,30.9,168,144.4
305,1.2952e+05,1.2965e+05,1.2968e+05,1.2974e+05,135.8,62.1,369.7,29.9,165.7,141.9
306,1.2989e+05,1.3001e+05,1.3004e+05,1.3011e+05,127.4,63.5,373.6,30.6,158,152.1
307,1.3026e+05,1.3039e+05,1.3041e+05,1.3047e+05,134.4,62.5,362.7,13.5,147.9,152.3
308,1.3062e+05,1.3076e+05,1.3078e+05,1.3084e+05,139.9,62.5,365.8,19.7,159.6,143.7
309,1.3099e+05,1.3112e+05,1.3116e+05,1.3122e+05,133.4,60.7,387,38.5,171.9,154.4
310,1.3137e+05,1.3154e+05,1.3154e+05,1.3165e+05,166.7,107.9,405.1,-0.4,166.3,130.9
311,1.3178e+05,1.3193e+05,1.3193e+05,1.32e+05,145.1,61.6,377.2,9.2,154.3,161.3
312,1.3216e+05,1.323e+05,1.3232e+05,1.3238e+05,147.6,59.8,375.5,11.5,159.1,156.6
313,1.3253e+05,1.3269e+05,1.327e+05,1.328e+05,159.6,101.8,387.6,4.2,163.8,122
314,1.3292e+05,1.3307e+05,1.3308e+05,1.3317e+05,152.8,95.2,374.3,4.7,157.5,121.6
315,1.3329e+05,1.3344e+05,1.3345e+05,1.3355e+05,146.6,94,388.7,12.5,159.1,135.6
316,1.3368e+05,1.3384e+05,1.3384e+05,1.3393e+05,156.6,94.7,379.2,-2.7,153.9,130.6
317,1.3406e+05,1.342e+05,1.3421e+05,1.3431e+05,139.8,96.4,369.3,9.6,149.4,123.5
318,1.3443e+05,1.3458e+05,1.3459e+05,1.3468e+05,150.9,90.2,367.7,7,157.9,119.6
319,1.348e+05,1.3495e+05,1.3496e+05,1.3505e+05,147.9,89.1,358.2,9,156.9,112.2
320,1.3516e+05,1.3529e+05,1.3533e+05,1.3542e+05,132.5,91.3,383.5,37.5,170,122.2
321,1.3554e+05,1.3568e+05,1.357e+05,1.3579e+05,142.1,87.4,362.3,15.3,157.4,117.5
322,1.359e+05,1.3604e+05,1.3607e+05,1.3616e+05,138.8,85.3,363.7,30.3,169.1,109.3
323,1.3627e+05,1.3641e+05,1.3644e+05,1.3653e+05,140.9,90.1,372.1,32.6,173.5,108.5
324,1.3664e+05,1.3677e+05,1.3681e+05,1.369e+05,133.1,88.8,359.1,34.5,167.6,102.7
325,1.37e+05,1.3713e+05,1.3718e+05,1.3726e+05,133.1,86.5,374.2,46.3,179.4,108.3
326,1.3737e+05,1.3753e+05,1.3755e+05,1.3763e+05,158.1,86,363.2,17.3,175.4,101.8
327,1.3774e+05,1.3793e+05,1.3791e+05,1.38e+05,198.3,88.7,356.1,-23.5,174.8,92.6
328,1.3809e+05,1.3829e+05,1.3828e+05,1.3836e+05,199.6,86.2,387.7,-14.9,184.7,116.8
329,1.3848e+05,1.3862e+05,1.3864e+05,1.3873e+05,136.3,88.2,353.8,23.7,160,105.6
330,1.3883e+05,1.3895e+05,1.39e+05,1.3909e+05,114.8,88.1,353.8,53.3,168.1,97.6
331,1.3919e+05,1.394e+05,1.3937e+05,1.3946e+05,208.1,89.9,380.6,-22.7,185.4,105.3
332,1.3957e+05,1.397e+05,1.3974e+05,1.3983e+05,129.8,90.7,354.5,39.5,169.3,94.5
333,1.3992e+05,1.4011e+05,1.401e+05,1.4016e+05,184.6,61.2,375.5,-10.2,174.4,139.9
334,1.403e+05,1.4051e+05,1.4047e+05,1.4056e+05,216.4,93.2,379.8,-42.8,173.6,113
335,1.4068e+05,1.408e+05,1.4084e+05,1.409e+05,125.8,59.7,352.7,36.5,162.3,130.7
336,1.4103e+05,1.4121e+05,1.4122e+05,1.4131e+05,180.3,94.9,389.3,4.9,185.2,109.2
337,1.4142e+05,1.4162e+05,1.4159e+05,1.4169e+05,201.6,100.6,383.6,-30.1,171.5,111.5
338,1.418e+05,1.4193e+05,1.4197e+05,1.4204e+05,127.3,62.2,354.8,42.7,170,122.6
339,1.4216e+05,1.4234e+05,1.4235e+05,1.4245e+05,185.8,93.6,397.8,10.1,195.9,108.3
340,1.4256e+05,1.4275e+05,1.4273e+05,1.4278e+05,192,58.6,373,-22.1,169.9,144.5
341,1.4293e+05,1.4305e+05,1.431e+05,1.4316e+05,121,61.3,374.1,52.3,173.3,139.5
342,1.433e+05,1.4351e+05,1.4347e+05,1.4353e+05,206.9,61.4,369.4,-38.1,168.8,139.2
343,1.4367e+05,1.4381e+05,1.4385e+05,1.4391e+05,138.6,59.2,379,41.7,180.3,139.5
344,1.4405e+05,1.4417e+05,1.4422e+05,1.4428e+05,117.5,58.3,380.9,56,173.5,149.1
345,1.4443e+05,1.4457e+05,1.4461e+05,1.4467e+05,133.3,60,378.7,48.8,182.1,136.6
346,1.4481e+05,1.45e+05,1.45e+05,1.4509e+05,187.2,96.1,395.3,-0.6,186.6,112.6
347,1.4521e+05,1.4539e+05,1.4538e+05,1.4547e+05,186,92.7,380.3,-13.1,172.9,114.7
348,1.4559e+05,1.4572e+05,1.4576e+05,1.4582e+05,136.5,64.4,353.8,33.1,169.6,119.8
349,1.4594e+05,1.4614e+05,1.4613e+05,1.4619e+05,202.1,59.8,405.7,-10.8,191.3,154.6
350,1.4635e+05,1.4649e+05,1.4652e+05,1.4661e+05,148.4,89,381.7,28.7,177.1,115.6
351,1.4673e+05,1.4685e+05,1.469e+05,1.4696e+05,125.4,58.6,368.5,44,169.4,140.5
352,1.471e+05,1.4728e+05,1.4728e+05,1.4737e+05,183,92,396.6,3.8,186.8,117.8
353,1.4749e+05,1.4763e+05,1.4766e+05,1.4776e+05,135.2,101.7,374,32.6,167.8,104.5
354,1.4787e+05,1.4799e+05,1.4804e+05,1.481e+05,127.7,57.5,373.1,43.7,171.4,144.2
355,1.4824e+05,1.4842e+05,1.4843e+05,1.4852e+05,183.2,91.3,391.2,6.2,189.4,110.5
356,1.4863e+05,1.4881e+05,1.488e+05,1.4887e+05,181.7,62.5,376.7,-8.3,173.4,140.8
357,1.4901e+05,1.4918e+05,1.4919e+05,1.4928e+05,173.1,87.9,380.8,9.6,182.7,110.2
358,1.4939e+05,1.4956e+05,1.4956e+05,1.4965e+05,169.9,85.8,361.5,3.4,173.3,102.4
359,1.4975e+05,1.4993e+05,1.4992e+05,1.5002e+05,176.1,92.8,369.6,-2.5,173.6,103.2
360,1.5012e+05,1.5031e+05,1.503e+05,1.5039e+05,190,93.3,376.5,-9.2,180.8,102.4
361,1.505e+05,1.5067e+05,1.5067e+05,1.5076e+05,175.1,87.2,357.6,0.1,175.2,95.2
362,1.5085e+05,1.5102e+05,1.5104e+05,1.5113e+05,165.1,86.5,367.7,20.9,186,95.2
363,1.5122e+05,1.5139e+05,1.514e+05,1.5149e+05,168.5,85.2,352.9,11.1,179.6,88.1
364,1.5157e+05,1.5175e+05,1.5177e+05,1.5185e+05,171.6,84,367.7,21.8,193.4,90.3
365,1.5194e+05,1.521e+05,1.5213e+05,1.5222e+05,161.2,96.8,371.4,22.6,183.8,90.8
366,1.5231e+05,1.5248e+05,1.5249e+05,1.5259e+05,170.3,90.9,360.4,11,181.3,88.2
367,1.5267e+05,1.5283e+05,1.5286e+05,1.5297e+05,155.5,103.2,366.5,33,188.5,74.8
368,1.5304e+05,1.532e+05,1.5324e+05,1.533e+05,162.8,62.7,378.2,33,195.8,119.7
369,1.5342e+05,1.5357e+05,1.5361e+05,1.537e+05,155.8,86.5,369.1,37.8,193.6,89
370,1.5379e+05,1.5396e+05,1.5397e+05,1.5406e+05,171.9,89.2,364.3,15.1,187,88.1
371,1.5415e+05,1.543e+05,1.5434e+05,1.5443e+05,151.2,90.9,371.8,33.6,184.8,96.1
372,1.5452e+05,1.547e+05,1.5471e+05,1.548e+05,172.3,97.5,370.1,11.2,183.5,89.1
373,1.5489e+05,1.5505e+05,1.5507e+05,1.5513e+05,155.4,56.2,359.8,24.8,180.2,123.4
374,1.5525e+05,1.5547e+05,1.5545e+05,1.5555e+05,220.8,98.6,393.6,-24,196.8,98.2
375,1.5565e+05,1.5581e+05,1.5581e+05,1.5588e+05,166.7,61.2,348.9,0.4,167.1,120.6
376,1.56e+05,1.5616e+05,1.5619e+05,1.5626e+05,160.1,63.4,390.3,35.5,195.6,131.3
377,1.5639e+05,1.5656e+05,1.5656e+05,1.5663e+05,173.2,64,368.8,1.9,175.1,129.7
378,1.5676e+05,1.5692e+05,1.5694e+05,1.57e+05,161.3,61.9,384.6,24,185.3,137.4
379,1.5714e+05,1.573e+05,1.5732e+05,1.5738e+05,165,59,376,12.3,177.3,139.7
380,1.5752e+05,1.5767e+05,1.577e+05,1.5776e+05,154.9,58.7,375.3,29.2,184.1,132.5
381,1.5789e+05,1.5806e+05,1.5807e+05,1.5814e+05,170.8,64.5,374.7,10.6,181.4,128.8
382,1.5827e+05,1.5844e+05,1.5845e+05,1.5851e+05,178.6,60,374.7,1.3,179.9,134.8
383,1.5864e+05,1.5883e+05,1.5883e+05,1.5889e+05,186.2,65.3,387.3,-1,185.2,136.8
384,1.5903e+05,1.5922e+05,1.5921e+05,1.5927e+05,195.4,62.5,375,-17,178.4,134.1
385,1.594e+05,1.5958e+05,1.5958e+05,1.5964e+05,177.1,61,372.6,-0.8,176.3,135.3
386,1.5978e+05,1.5995e+05,1.5997e+05,1.6006e+05,175.7,94.8,383.3,18.3,194,94.5
387,1.6016e+05,1.6032e+05,1.6035e+05,1.6042e+05,164.1,63.1,389.3,31,195.1,131.1
388,1.6055e+05,1.6073e+05,1.6073e+05,1.6083e+05,180.1,103.4,381.8,0.5,180.6,97.8
389,1.6093e+05,1.6113e+05,1.611e+05,1.6117e+05,203.4,63.6,375.5,-29.3,174.1,137.8
390,1.6131e+05,1.6147e+05,1.6149e+05,1.6159e+05,168.5,93.5,373.4,19.5,188,91.9
391,1.6168e+05,1.6184e+05,1.6186e+05,1.6196e+05,159.9,96.6,367.8,22,181.9,89.3
392,1.6205e+05,1.6226e+05,1.6225e+05,1.6234e+05,210.1,96.6,388.3,-10.5,199.6,92.1
393,1.6243e+05,1.6258e+05,1.6262e+05,1.6272e+05,144.9,96,374.6,44.1,189,89.6
394,1.6281e+05,1.6302e+05,1.63e+05,1.6309e+05,206.2,86.6,382.4,-14.2,192,103.8
395,1.6319e+05,1.6334e+05,1.6337e+05,1.6343e+05,152.8,60,371.5,25.2,178,133.5
396,1.6356e+05,1.6374e+05,1.6374e+05,1.6381e+05,172.9,62.1,364.3,6.9,179.8,122.4
397,1.6393e+05,1.6409e+05,1.6412e+05,1.6418e+05,165.9,58.4,383.5,25.9,191.8,133.3
398,1.6431e+05,1.6447e+05,1.6449e+05,1.6455e+05,162.4,60.3,369.4,18.4,180.8,128.3
399,1.6468e+05,1.6485e+05,1.6485e+05,1.6491e+05,166,64.6,362.3,2.7,168.7,129
400,1.6504e+05,1.6522e+05,1.6522e+05,1.6528e+05,173.3,61.3,366.5,1.7,175,130.2
401,1.6541e+05,1.6558e+05,1.6559e+05,1.6565e+05,166.5,57.9,373.2,16.7,183.2,132.1
402,1.6578e+05,1.6595e+05,1.6595e+05,1.6601e+05,163.9,60.8,359.6,2.4,166.3,132.5
403,1.6614e+05,1.6634e+05,1.6631e+05,1.6638e+05,194,63.1,371.7,-24.2,169.8,138.8
404,1.6651e+05,1.6667e+05,1.667e+05,1.6676e+05,160.8,57.6,388.8,24.5,185.3,145.9
405,1.669e+05,1.6707e+05,1.6706e+05,1.6713e+05,171.1,63.8,358.5,-9.8,161.3,133.4
406,1.6726e+05,1.6746e+05,1.6744e+05,1.675e+05,196.6,63.6,389.3,-19.8,176.8,148.9
407,1.6765e+05,1.6778e+05,1.6782e+05,1.6788e+05,133.9,62.3,387.9,38.3,172.2,153.4
408,1.6804e+05,1.6815e+05,1.6821e+05,1.6827e+05,115,63.7,373.2,52.6,167.6,141.9
409,1.6841e+05,1.6861e+05,1.6858e+05,1.6865e+05,195.8,64.3,374.9,-26.5,169.3,141.3
410,1.6879e+05,1.6891e+05,1.6896e+05,1.6902e+05,124.2,60.7,375.2,49.5,173.7,140.8
411,1.6916e+05,1.693e+05,1.6933e+05,1.6939e+05,137.1,59.9,379.8,34.6,171.7,148.2
412,1.6954e+05,1.6967e+05,1.6972e+05,1.6978e+05,132.7,61.6,382.4,42.6,175.3,145.5
413,1.6992e+05,1.7005e+05,1.701e+05,1.7016e+05,126.1,60,380.1,53,179.1,141
414,1.703e+05,1.7044e+05,1.7048e+05,1.7054e+05,131.5,61.5,381.1,40.8,172.3,147.3
415,1.7069e+05,1.708e+05,1.7086e+05,1.7092e+05,119.6,60.2,388.6,53.4,173,155.4
416,1.7107e+05,1.7127e+05,1.7125e+05,1.7131e+05,192.1,61.6,389.2,-15.3,176.8,150.8
417,1.7146e+05,1.7159e+05,1.7164e+05,1.717e+05,129.7,60,379.1,46.6,176.3,142.8
418,1.7184e+05,1.7201e+05,1.7202e+05,1.7212e+05,167.7,94.8,385.1,10.7,178.4,111.9
419,1.7223e+05,1.7241e+05,1.724e+05,1.7249e+05,186.3,95.3,370.5,-14.6,171.7,103.5
420,1.726e+05,1.7271e+05,1.7277e+05,1.7283e+05,111,60.9,384.2,64.6,175.6,147.7
421,1.7298e+05,1.7317e+05,1.7316e+05,1.7325e+05,190,91,389.8,-14.6,175.4,123.4
422,1.7337e+05,1.7355e+05,1.7354e+05,1.7363e+05,176,97.4,366.5,-10.3,165.7,103.4
423,1.7374e+05,1.7391e+05,1.7391e+05,1.7401e+05,175.6,98.6,378.4,-2.4,173.2,106.6
424,1.7412e+05,1.7426e+05,1.7429e+05,1.7436e+05,140.8,63.6,368.3,36.4,177.2,127.5
425,1.7448e+05,1.7468e+05,1.7466e+05,1.7472e+05,191.4,59.6,376,-15.7,175.7,140.7
426,1.7486e+05,1.7503e+05,1.7503e+05,1.7513e+05,173.9,97.1,372.4,-4,169.9,105.4
427,1.7523e+05,1.7539e+05,1.7542e+05,1.7551e+05,161.6,90.1,378.3,26.6,188.2,100
428,1.7561e+05,1.7578e+05,1.758e+05,1.759e+05,169.7,97.3,395.5,17.4,187.1,111.1
429,1.7601e+05,1.7618e+05,1.7618e+05,1.7628e+05,168.4,96.8,374.1,7.5,175.9,101.4
430,1.7638e+05,1.7655e+05,1.7657e+05,1.7663e+05,172.2,63.4,381.8,12.3,184.5,133.9
431,1.7676e+05,1.7693e+05,1.7694e+05,1.77e+05,165.6,60.3,362.9,7.4,173,129.6
432,1.7713e+05,1.773e+05,1.7731e+05,1.7737e+05,178.5,62.9,377.3,3.1,181.6,132.8
433,1.775e+05,1.7767e+05,1.7769e+05,1.7775e+05,170.8,59.2,390,16.3,187.1,143.7
434,1.7789e+05,1.7805e+05,1.7807e+05,1.7817e+05,161.6,92.8,367.8,19.2,180.8,94.2
435,1.7826e+05,1.7843e+05,1.7846e+05,1.7852e+05,173,60.1,391.7,22.6,195.6,136
436,1.7865e+05,1.7883e+05,1.7884e+05,1.789e+05,182,64.8,389.8,3.6,185.6,139.4
437,1.7904e+05,1.7921e+05,1.7922e+05,1.7928e+05,170.5,61.6,373.8,4.4,174.9,137.3
438,1.7942e+05,1.7959e+05,1.796e+05,1.7966e+05,174,60.5,388.9,13.3,187.3,141.1
439,1.7981e+05,1.7997e+05,1.8e+05,1.801e+05,160.7,99.8,387.3,30.7,191.4,96.1
440,1.8019e+05,1.8036e+05,1.8039e+05,1.8048e+05,164,93.9,390.2,31.3,195.3,101
441,1.8058e+05,1.8073e+05,1.8077e+05,1.8086e+05,148.6,89.2,381.1,37.6,186.2,105.7
442,1.8096e+05,1.8114e+05,1.8114e+05,1.812e+05,173.5,61.8,365.3,1,174.5,129
443,1.8133e+05,1.8149e+05,1.8153e+05,1.8158e+05,165.6,58.6,380.9,30.9,196.5,125.8
444,1.8171e+05,1.8187e+05,1.8191e+05,1.8197e+05,164.4,60.6,396.5,34.4,198.8,137.1
445,1.8211e+05,1.8226e+05,1.823e+05,1.824e+05,158.4,97,381.5,38.5,196.9,87.6
446,1.8249e+05,1.8269e+05,1.8269e+05,1.8278e+05,203.1,91.6,405.4,1.3,204.4,109.4
447,1.8289e+05,1.8306e+05,1.8308e+05,1.8318e+05,165.3,94.8,385.9,24.6,189.9,101.2
448,1.8328e+05,1.8343e+05,1.8346e+05,1.8356e+05,150.3,101.1,372.1,28.8,179.1,91.9
449,1.8365e+05,1.8381e+05,1.8384e+05,1.8391e+05,162.7,61.2,381.8,31,193.7,126.9
450,1.8403e+05,1.8424e+05,1.8423e+05,1.8433e+05,209.6,97.9,399.6,-8.2,201.4,100.3
451,1.8443e+05,1.846e+05,1.8462e+05,1.8471e+05,167.9,90,379.9,24.1,192,97.9
452,1.8481e+05,1.8502e+05,1.8501e+05,1.851e+05,208.7,89.6,393.3,-9.8,198.9,104.8
453,1.8521e+05,1.8537e+05,1.854e+05,1.8549e+05,165.1,89.1,381.7,28.2,193.3,99.3
454,1.8559e+05,1.8574e+05,1.8578e+05,1.8588e+05,155.8,99.1,381.3,33.6,189.4,92.8
455,1.8597e+05,1.8613e+05,1.8616e+05,1.8623e+05,156.8,63.8,384.4,38.1,194.9,125.7
456,1.8635e+05,1.8652e+05,1.8655e+05,1.8665e+05,168.5,91.1,394.7,33.1,201.6,102
457,1.8675e+05,1.8697e+05,1.8694e+05,1.8703e+05,217.6,97.9,381.6,-29.7,187.9,95.8
458,1.8713e+05,1.8728e+05,1.8732e+05,1.8741e+05,154.9,93.1,379.9,36.9,191.8,95
459,1.8751e+05,1.8767e+05,1.8771e+05,1.878e+05,156.9,95.4,386.8,40,196.9,94.5
460,1.879e+05,1.8811e+05,1.881e+05,1.8819e+05,215.3,92.1,401.8,-11.8,203.5,106.2
461,1.883e+05,1.8846e+05,1.8849e+05,1.8859e+05,160.3,98.6,379.8,29.2,189.5,91.7
462,1.8868e+05,1.8889e+05,1.8888e+05,1.8894e+05,207.7,63.3,401.2,-7.8,199.9,138
463,1.8908e+05,1.8924e+05,1.8927e+05,1.8936e+05,165.5,91.3,389.6,29.1,194.6,103.7
464,1.8947e+05,1.8962e+05,1.8966e+05,1.8975e+05,149.7,87.6,392.5,46,195.7,109.2
465,1.8986e+05,1.9002e+05,1.9005e+05,1.9014e+05,158.3,91.4,381.5,29.2,187.5,102.6
466,1.9024e+05,1.904e+05,1.9043e+05,1.9054e+05,155.7,102.7,376.4,35.1,190.8,82.9
467,1.9062e+05,1.9082e+05,1.9082e+05,1.9091e+05,202.5,88.8,401.4,0.4,202.9,109.7
468,1.9102e+05,1.9117e+05,1.912e+05,1.913e+05,148.1,100.9,373,30.3,178.4,93.7
469,1.9139e+05,1.9161e+05,1.9159e+05,1.9168e+05,214,92.1,389.1,-18.8,195.2,101.8
470,1.9178e+05,1.92e+05,1.9198e+05,1.9207e+05,220.2,96.3,398,-26.5,193.7,108
471,1.9218e+05,1.9234e+05,1.9237e+05,1.9246e+05,158.7,94.1,381,31,189.7,97.2
472,1.9256e+05,1.9272e+05,1.9276e+05,1.9286e+05,156.5,97.9,392.8,40.8,197.3,97.6
473,1.9295e+05,1.9311e+05,1.9315e+05,1.9324e+05,160,87.9,385,37.8,197.8,99.3
474,1.9334e+05,1.9355e+05,1.9354e+05,1.936e+05,210.5,60.7,392.7,-13.2,197.3,134.7
475,1.9373e+05,1.939e+05,1.9393e+05,1.9399e+05,171.3,59.9,393.8,25.6,196.9,137
476,1.9413e+05,1.943e+05,1.9433e+05,1.9443e+05,169.7,92.2,399.8,38.3,208,99.6
477,1.9453e+05,1.9469e+05,1.9472e+05,1.9481e+05,164.8,87.6,379.5,30.7,195.5,96.4
478,1.9491e+05,1.951e+05,1.951e+05,1.952e+05,198.8,92.3,395.6,-0.5,198.3,105
479,1.953e+05,1.9546e+05,1.955e+05,1.9559e+05,158.9,85.8,392.9,41,199.9,107.2
480,1.9569e+05,1.9585e+05,1.9587e+05,1.9597e+05,154.9,90.8,362.6,26,180.9,90.9
481,1.9606e+05,1.9626e+05,1.9626e+05,1.9635e+05,199.5,91,393.5,1.6,201.1,101.4
482,1.9645e+05,1.9661e+05,1.9665e+05,1.9674e+05,163.9,87.9,386.9,35.5,199.4,99.6
483,1.9684e+05,1.9703e+05,1.9703e+05,1.9713e+05,198.2,90.8,389.9,-0.5,197.7,101.4
484,1.9723e+05,1.9743e+05,1.9742e+05,1.9751e+05,201.2,91.4,378.9,-10.1,191.1,96.4
485,1.9761e+05,1.9775e+05,1.978e+05,1.9789e+05,148.3,88.4,381.4,45.3,193.6,99.4
486,1.9799e+05,1.9814e+05,1.9818e+05,1.9828e+05,153.9,101.3,380.7,34.3,188.2,91.2
487,1.9837e+05,1.9852e+05,1.9856e+05,1.9862e+05,149.4,58,379.1,45.8,195.2,125.9
488,1.9875e+05,1.9895e+05,1.9895e+05,1.9904e+05,201.3,89.2,394.1,4.3,205.6,99.3
489,1.9914e+05,1.9934e+05,1.9933e+05,1.9942e+05,198.8,91.6,380.5,-8.2,190.6,98.3
490,1.9952e+05,1.9973e+05,1.9972e+05,1.9982e+05,212.1,97.7,388,-15.4,196.7,93.6
491,1.9991e+05,2.0012e+05,2.001e+05,2.0019e+05,209.5,90.8,374.8,-17.9,191.6,92.4
492,2.0028e+05,2.0049e+05,2.0049e+05,2.0058e+05,201.7,92,391.3,-0.1,201.6,97.7
493,2.0068e+05,2.0087e+05,2.0086e+05,2.0096e+05,198,97.6,379.1,-9.8,188.2,93.3
494,2.0105e+05,2.0122e+05,2.0125e+05,2.0131e+05,160.8,62.5,389,32.6,193.4,133.1
495,2.0144e+05,2.0165e+05,2.0165e+05,2.0174e+05,210,95.5,396.6,-8.1,201.9,99.2
496,2.0184e+05,2.02e+05,2.0204e+05,2.0213e+05,159.4,96.3,382.5,36.9,196.3,89.9
497,2.0222e+05,2.0237e+05,2.0242e+05,2.0248e+05,144,59.9,382.4,57.1,201.1,121.4
498,2.026e+05,2.0282e+05,2.0282e+05,2.0291e+05,210.4,96.9,405.3,0.8,211.2,97.2
499,2.0301e+05,2.0322e+05,2.0321e+05,2.033e+05,208.6,92.1,378.4,-12.6,196,90.3
500,2.0339e+05,2.0354e+05,2.0358e+05,2.0368e+05,150.3,96.1,380.2,43.6,193.9,90.2
501,2.0377e+05,2.0392e+05,2.0396e+05,2.0406e+05,154.9,96.3,379.7,38.9,193.8,89.6
502,2.0415e+05,2.0434e+05,2.0435e+05,2.0445e+05,195.1,96.9,388.5,4.6,199.7,91.9
503,2.0454e+05,2.0473e+05,2.0474e+05,2.0484e+05,190.7,97.7,402.4,17,207.7,97
504,2.0494e+05,2.0513e+05,2.0513e+05,2.0523e+05,192.1,93,384.4,2,194.1,97.3
505,2.0532e+05,2.0552e+05,2.0552e+05,2.0562e+05,200.4,94.3,393.2,0.3,200.7,98.2
506,2.0572e+05,2.0593e+05,2.0591e+05,2.0597e+05,209.2,64.3,375.9,-18.6,190.6,121
507,2.0609e+05,2.0624e+05,2.0629e+05,2.0635e+05,142.1,61.5,380.6,51.5,193.6,125.5
508,2.0647e+05,2.0667e+05,2.0668e+05,2.0674e+05,200.2,59,401.9,10.2,210.4,132.5
509,2.0688e+05,2.0701e+05,2.0707e+05,2.0713e+05,139.3,61.7,379.6,51.1,190.4,127.5
510,2.0726e+05,2.0746e+05,2.0747e+05,2.0756e+05,205.2,92.3,402.9,11.2,216.4,94.2
511,2.0766e+05,2.0781e+05,2.0785e+05,2.0794e+05,151.6,89.2,380.9,45.3,196.9,94.8
512,2.0804e+05,2.0824e+05,2.0823e+05,2.0833e+05,199.8,98.9,388.9,-4.1,195.7,94.3
513,2.0843e+05,2.0858e+05,2.0862e+05,2.0872e+05,155.1,95.5,378.8,38.8,193.9,89.4
514,2.0881e+05,2.0896e+05,2.09e+05,2.0909e+05,153.4,93.4,375.4,37.5,190.9,91.1
515,2.0918e+05,2.0938e+05,2.0937e+05,2.0947e+05,195.5,100.7,387,-4.5,191,95.3
516,2.0957e+05,2.0973e+05,2.0976e+05,2.0985e+05,156.2,94.7,367.1,32.1,188.3,84.1
517,2.0994e+05,2.1013e+05,2.1014e+05,2.1023e+05,190.8,89.7,385.8,13.3,204.1,92
518,2.1032e+05,2.1054e+05,2.1051e+05,2.1058e+05,222.2,63.5,381.4,-29.6,192.6,125.3
519,2.107e+05,2.1086e+05,2.1089e+05,2.1099e+05,157.5,100.2,380.6,33.3,190.8,89.6
520,2.1108e+05,2.1128e+05,2.1128e+05,2.1138e+05,199.3,103.6,391.7,-7.2,192.1,96
521,2.1148e+05,2.1162e+05,2.1165e+05,2.1171e+05,140.9,60.4,364.6,38,178.9,125.3
522,2.1184e+05,2.12e+05,2.1203e+05,2.1209e+05,162.3,64.3,370.4,23.6,185.9,120.2
523,2.1221e+05,2.1236e+05,2.124e+05,2.1246e+05,146.1,62,365.6,43.2,189.3,114.3
524,2.1258e+05,2.128e+05,2.1277e+05,2.1283e+05,221.2,61,386.5,-24,197.2,128.3
525,2.1296e+05,2.1313e+05,2.1313e+05,2.1319e+05,162.4,63.9,360.1,2.3,164.7,131.5
526,2.1332e+05,2.1349e+05,2.135e+05,2.1356e+05,163.1,62.4,365.2,14,177.1,125.7
527,2.1369e+05,2.1384e+05,2.1386e+05,2.1392e+05,152.7,62,352.4,14.5,167.2,123.2
528,2.1404e+05,2.142e+05,2.1422e+05,2.1428e+05,157.2,61.7,364.4,21.1,178.3,124.4
529,2.144e+05,2.1457e+05,2.1458e+05,2.1464e+05,166,64.6,360.2,5.3,171.3,124.3
530,2.1476e+05,2.1492e+05,2.1495e+05,2.1501e+05,156.2,60.4,373.7,26.6,182.8,130.5
531,2.1514e+05,2.1531e+05,2.153e+05,2.1537e+05,176.3,65.6,350.2,-13.4,162.9,121.7
532,2.1549e+05,2.1565e+05,2.1567e+05,2.1573e+05,161,61,367.7,23.8,184.8,121.9
533,2.1586e+05,2.1602e+05,2.1604e+05,2.161e+05,160.7,62.4,364.3,19.6,180.3,121.6
534,2.1622e+05,2.1634e+05,2.1639e+05,2.1645e+05,119.2,59.2,367.9,52.1,171.3,137.4
535,2.1659e+05,2.1676e+05,2.1676e+05,2.1682e+05,170.4,63.6,379.2,1.3,171.7,143.9
536,2.1697e+05,2.1714e+05,2.1713e+05,2.1719e+05,173.4,60.1,352.8,-9.4,164,128.7
537,2.1732e+05,2.1749e+05,2.175e+05,2.1756e+05,171.2,59.5,382.9,6.6,177.8,145.6
538,2.177e+05,2.1788e+05,2.1787e+05,2.1794e+05,172.6,64.2,369.6,-5.3,167.3,138.1
539,2.1807e+05,2.1825e+05,2.1824e+05,2.183e+05,176.1,61.8,358.2,-9.8,166.3,130.1
540,2.1843e+05,2.1859e+05,2.186e+05,2.1866e+05,162,64.5,368.8,4.9,166.9,137.4
541,2.188e+05,2.1893e+05,2.1897e+05,2.1903e+05,126.5,64.5,351.7,38.5,165,122.2
542,2.1915e+05,2.1932e+05,2.1934e+05,2.1939e+05,163.5,58.9,369.4,20.4,183.9,126.6
543,2.1952e+05,2.197e+05,2.1969e+05,2.1975e+05,176.7,61.6,363.9,-6.5,170.2,132.1
544,2.1989e+05,2.2e+05,2.2006e+05,2.2012e+05,116.7,61,371.9,59.4,176.1,134.8
545,2.2026e+05,2.2043e+05,2.2042e+05,2.2048e+05,177,58.9,357.1,-13.7,163.3,134.9
546,2.2061e+05,2.2078e+05,2.2079e+05,2.2085e+05,168.6,64,360.4,3.3,171.9,124.5
547,2.2097e+05,2.2113e+05,2.2116e+05,2.2122e+05,160.3,59.2,384.5,24.8,185.1,140.2
548,2.2136e+05,2.2149e+05,2.2153e+05,2.2159e+05,135.4,59.5,369.6,33.8,169.2,140.9
549,2.2173e+05,2.2189e+05,2.219e+05,2.2196e+05,163.6,61.8,380,9.9,173.5,144.7
550,2.2211e+05,2.2227e+05,2.2228e+05,2.2234e+05,163.8,60.8,368.7,8.6,172.4,135.5
551,2.2248e+05,2.2264e+05,2.2266e+05,2.2272e+05,165,59.7,379.6,15,180,139.9
552,2.2286e+05,2.2302e+05,2.2303e+05,2.2309e+05,159.5,59.5,359.4,17.6,177.1,122.8
553,2.2322e+05,2.2338e+05,2.2341e+05,2.2347e+05,160.9,62.4,386.4,31.1,192,132
554,2.236e+05,2.2377e+05,2.2379e+05,2.2385e+05,165.5,59,376.3,23,188.5,128.8
555,2.2398e+05,2.2414e+05,2.2417e+05,2.2423e+05,165.6,61.5,390.2,21.6,187.2,141.5
556,2.2437e+05,2.2452e+05,2.2454e+05,2.246e+05,150.8,61.2,361.4,15.4,166.2,134
557,2.2473e+05,2.2489e+05,2.2491e+05,2.2497e+05,156.7,57,368.4,20.7,177.4,134
558,2.251e+05,2.2526e+05,2.2529e+05,2.2534e+05,157.6,57.7,379.9,30,187.6,134.6
559,2.2548e+05,2.2562e+05,2.2566e+05,2.2572e+05,144.7,62.9,364.6,34.1,178.8,122.9
560,2.2584e+05,2.2599e+05,2.2603e+05,2.2609e+05,149.5,61.3,371.1,33.2,182.7,127.1
561,2.2621e+05,2.2637e+05,2.264e+05,2.265e+05,155.4,100.4,383.4,32.7,188.1,94.9
562,2.266e+05,2.2677e+05,2.2678e+05,2.2688e+05,173.6,96.5,377.1,12.5,186.1,94.5
563,2.2698e+05,2.2713e+05,2.2717e+05,2.2723e+05,156.5,60.9,379,36.1,192.6,125.5
564,2.2735e+05,2.2752e+05,2.2754e+05,2.2764e+05,163,95.8,377.3,25.5,188.5,93
565,2.2773e+05,2.2789e+05,2.2792e+05,2.2798e+05,156.3,63.1,371.9,30.7,187,121.8
566,2.281e+05,2.2825e+05,2.2829e+05,2.2836e+05,145,64.3,378.3,45.6,190.6,123.4
567,2.2848e+05,2.2869e+05,2.2867e+05,2.2873e+05,209.6,63.3,380,-19.9,189.7,127
568,2.2886e+05,2.2902e+05,2.2906e+05,2.2912e+05,161.5,59.2,379.1,35.8,197.3,122.6
569,2.2924e+05,2.2939e+05,2.2943e+05,2.2949e+05,151.1,61.9,375.6,38.4,189.5,124.2
570,2.2962e+05,2.2983e+05,2.2982e+05,2.2988e+05,215.8,64.5,403.4,-13,202.8,136.1
571,2.3002e+05,2.3018e+05,2.302e+05,2.3026e+05,156.3,59.5,371.7,27.6,183.9,128.3
572,2.3039e+05,2.306e+05,2.3058e+05,2.3064e+05,204.4,58.9,381.5,-11.3,193.1,129.5
573,2.3077e+05,2.3094e+05,2.3096e+05,2.3102e+05,163,58.5,368.9,26.8,189.8,120.6
574,2.3114e+05,2.3128e+05,2.3133e+05,2.3139e+05,141.8,64.6,370.2,45.1,186.9,118.7
575,2.3151e+05,2.317e+05,2.3171e+05,2.318e+05,192.2,95.2,377.7,3.5,195.7,86.8
576,2.3189e+05,2.3209e+05,2.3208e+05,2.3219e+05,204.3,102.2,382,-9.5,194.8,85
577,2.3227e+05,2.3242e+05,2.3247e+05,2.3253e+05,153,59.2,389.2,46.4,199.4,130.6
578,2.3266e+05,2.3285e+05,2.3286e+05,2.3295e+05,192.3,90.4,388.4,9.5,201.8,96.2
579,2.3305e+05,2.3324e+05,2.3324e+05,2.3334e+05,193.2,93.5,382,-0.3,192.9,95.6
580,2.3343e+05,2.3359e+05,2.3361e+05,2.3367e+05,158.2,61.9,374.4,23.4,181.6,130.9
581,2.3381e+05,2.3395e+05,2.3399e+05,2.3405e+05,149,60.7,362.3,37.1,186.1,115.5
582,2.3417e+05,2.3437e+05,2.3436e+05,2.3442e+05,197.5,62.3,375.6,-7.1,190.4,122.9
583,2.3454e+05,2.3474e+05,2.3473e+05,2.348e+05,198.8,63.4,367.4,-9,189.8,114.2
584,2.3491e+05,2.3512e+05,2.3511e+05,2.3518e+05,206.3,66.9,391.2,-6.5,199.8,124.5
585,2.353e+05,2.3549e+05,2.355e+05,2.3556e+05,190.1,60.6,382,2.7,192.8,128.6
586,2.3568e+05,2.3588e+05,2.3589e+05,2.3595e+05,192.8,60.8,389.1,11.9,204.7,123.6
587,2.3607e+05,2.3628e+05,2.3627e+05,2.3633e+05,207.6,62.6,386.2,-11.9,195.7,127.9
588,2.3646e+05,2.3665e+05,2.3665e+05,2.3671e+05,194.4,61.4,365.9,-6.6,187.8,116.7
589,2.3683e+05,2.3703e+05,2.3702e+05,2.3708e+05,199.7,65.7,371.8,-9.4,190.3,115.8
590,2.372e+05,2.374e+05,2.374e+05,2.3746e+05,199.7,60.5,393.8,5.6,205.3,128
591,2.3759e+05,2.3779e+05,2.3779e+05,2.3789e+05,197,98.7,387.8,3.6,200.6,88.5
592,2.3798e+05,2.3817e+05,2.3817e+05,2.3823e+05,192.7,64.1,380.6,-3.4,189.3,127.2
593,2.3836e+05,2.3855e+05,2.3855e+05,2.3861e+05,190.1,61.3,381.3,0.9,191,129
594,2.3874e+05,2.3894e+05,2.3893e+05,2.3899e+05,197,61.2,362.7,-8.6,188.4,113.1
595,2.391e+05,2.3932e+05,2.3929e+05,2.3935e+05,213.2,64.3,372,-26.6,186.6,121.1
596,2.3948e+05,2.3968e+05,2.3966e+05,2.3973e+05,206.5,61.8,377.6,-18.4,188.1,127.7
597,2.3985e+05,2.4e+05,2.4004e+05,2.401e+05,147.9,61.1,365.9,42.4,190.3,114.5
598,2.4022e+05,2.4042e+05,2.4042e+05,2.4048e+05,196.1,61.2,392.7,4.7,200.8,130.7
599,2.4061e+05,2.4077e+05,2.4079e+05,2.4086e+05,153.5,60.8,355.9,29.7,183.2,111.9
600,2.4097e+05,2.4116e+05,2.4117e+05,2.4123e+05,194.7,61.9,375.9,5,199.7,114.3
601,2.4134e+05,2.415e+05,2.4154e+05,2.416e+05,158.3,58.8,379.9,34.4,192.7,128.4
602,2.4172e+05,2.4187e+05,2.4191e+05,2.4197e+05,147.5,62,361.5,35.8,183.3,116.2
603,2.4208e+05,2.4228e+05,2.4229e+05,2.4235e+05,198.6,62.8,392.2,2,200.6,128.8
604,2.4248e+05,2.4267e+05,2.4268e+05,2.4274e+05,195.2,61.4,381.8,3.3,198.5,121.9
605,2.4286e+05,2.4305e+05,2.4307e+05,2.4317e+05,186.1,98.8,404.7,28.5,214.6,91.3
606,2.4326e+05,2.4345e+05,2.4346e+05,2.4356e+05,191.3,96.9,384.6,6.1,197.4,90.3
607,2.4365e+05,2.4385e+05,2.4384e+05,2.4391e+05,203.3,64.7,383.5,-10.7,192.6,126.2
608,2.4403e+05,2.4418e+05,2.4422e+05,2.4428e+05,148,65.4,365.9,37.9,185.9,114.6
609,2.444e+05,2.4459e+05,2.4459e+05,2.4469e+05,196.8,101.1,384.4,-1.2,195.6,87.7
610,2.4478e+05,2.4499e+05,2.4498e+05,2.4504e+05,207.1,64.3,374.7,-12.9,194.2,116.2
611,2.4516e+05,2.4535e+05,2.4537e+05,2.4546e+05,193.8,93.9,392.2,16.9,210.7,87.6
612,2.4555e+05,2.4575e+05,2.4575e+05,2.4584e+05,196.6,94.8,382.7,0,196.6,91.3
613,2.4593e+05,2.4611e+05,2.4614e+05,2.4623e+05,183.3,91.5,389.1,21.7,205,92.6
614,2.4632e+05,2.4651e+05,2.4652e+05,2.4658e+05,190.7,62,383.8,8.7,199.4,122.4
615,2.467e+05,2.469e+05,2.469e+05,2.47e+05,196.5,96.5,390.1,-0.5,196,97.6
616,2.4709e+05,2.4725e+05,2.4728e+05,2.4734e+05,157.6,65,370,27.2,184.8,120.2
617,2.4746e+05,2.4761e+05,2.4766e+05,2.4772e+05,141.6,61.5,369.4,49.1,190.7,117.2
618,2.4783e+05,2.4804e+05,2.4802e+05,2.4808e+05,204.1,60.1,375.5,-13.5,190.6,124.8
619,2.4821e+05,2.4841e+05,2.4841e+05,2.4851e+05,198.7,98.6,388.1,3.9,202.6,86.9
620,2.486e+05,2.488e+05,2.4879e+05,2.4886e+05,199.2,65.8,391,-6,193.2,132
621,2.4899e+05,2.4918e+05,2.4918e+05,2.4928e+05,193.4,95.1,384.8,2.4,195.8,93.9
622,2.4937e+05,2.4957e+05,2.4956e+05,2.4966e+05,193.5,96.3,379.1,-2.4,191.1,91.7
623,2.4975e+05,2.4995e+05,2.4994e+05,2.5001e+05,195,65.7,374.6,-7,188,120.9
624,2.5013e+05,2.5032e+05,2.5032e+05,2.5038e+05,187.9,59.5,383.9,7.6,195.5,128.9
625,2.5051e+05,2.507e+05,2.5071e+05,2.5077e+05,190.6,61.7,375,5,195.6,117.7
626,2.5089e+05,2.5107e+05,2.511e+05,2.5119e+05,186.8,98,397.7,23.1,209.9,89.8
627,2.5128e+05,2.5147e+05,2.5148e+05,2.5157e+05,185.7,88.4,378.8,14.4,200.1,90.3
628,2.5166e+05,2.5185e+05,2.5186e+05,2.5196e+05,185.2,100.5,378.5,8,193.2,84.8
629,2.5204e+05,2.5222e+05,2.5225e+05,2.5231e+05,183.6,59.5,383.9,22.9,206.5,117.9
630,2.5242e+05,2.5261e+05,2.5263e+05,2.5269e+05,181.4,60.1,389.9,23.6,205,124.8
631,2.5281e+05,2.53e+05,2.5301e+05,2.5307e+05,181.6,60.8,375.2,13.4,195,119.4
632,2.5319e+05,2.5337e+05,2.5337e+05,2.5344e+05,183.2,64.9,367.6,0.1,183.3,119.4
633,2.5356e+05,2.5374e+05,2.5376e+05,2.5382e+05,187.2,61.1,386.3,17.6,204.8,120.4
634,2.5394e+05,2.5412e+05,2.5415e+05,2.5421e+05,178.7,59.3,382.9,24.2,202.9,120.7
635,2.5433e+05,2.5452e+05,2.5453e+05,2.5459e+05,192.2,60,379.3,14.3,206.5,112.8
636,2.5471e+05,2.5489e+05,2.5491e+05,2.5497e+05,180.9,58.8,388.6,27.7,208.6,121.2
637,2.5509e+05,2.5528e+05,2.553e+05,2.5535e+05,186.8,58.4,379.1,14.1,200.9,119.8
638,2.5547e+05,2.5566e+05,2.5568e+05,2.5574e+05,189.2,62.8,390.7,16,205.2,122.7
639,2.5586e+05,2.5602e+05,2.5605e+05,2.5611e+05,153.2,61,369.9,30.7,183.9,125
640,2.5623e+05,2.5643e+05,2.5643e+05,2.5649e+05,195.7,61.5,377.2,-1.9,193.8,121.9
641,2.5661e+05,2.568e+05,2.5681e+05,2.5687e+05,191.6,62.9,379.4,7.9,199.5,117
642,2.5699e+05,2.5719e+05,2.5721e+05,2.5727e+05,197.4,60.6,397.1,18.9,216.3,120.2
643,2.5739e+05,2.5757e+05,2.576e+05,2.5766e+05,177.6,58.7,402.7,35.9,213.5,130.5
644,2.5779e+05,2.5797e+05,2.58e+05,2.5809e+05,176.2,92.8,395.2,34.4,210.6,91.8
645,2.5819e+05,2.5838e+05,2.5838e+05,2.5848e+05,189.4,99.1,376.9,2.2,191.6,86.2
646,2.5856e+05,2.5871e+05,2.5876e+05,2.5882e+05,146.9,63.6,385,50.1,197,124.4
647,2.5895e+05,2.5913e+05,2.5916e+05,2.5922e+05,183.7,60,386.9,24.2,207.9,119
648,2.5933e+05,2.5951e+05,2.5954e+05,2.596e+05,178.2,59.5,392.8,31.2,209.4,123.9
649,2.5973e+05,2.5991e+05,2.5994e+05,2.6003e+05,183.9,95.6,390.6,24.5,208.4,86.6
650,2.6012e+05,2.603e+05,2.6032e+05,2.6041e+05,185.2,92.7,383.7,18.2,203.4,87.6
651,2.605e+05,2.6069e+05,2.607e+05,2.608e+05,190.4,97.7,379.3,7.3,197.7,83.9
652,2.6088e+05,2.6107e+05,2.6109e+05,2.6118e+05,186.3,92.8,384.6,20,206.3,85.5
653,2.6127e+05,2.6146e+05,2.6146e+05,2.6153e+05,193.3,64.9,379.4,2,195.3,119.2
654,2.6165e+05,2.6178e+05,2.6184e+05,2.619e+05,137,62.8,368,54,191,114.2
655,2.6201e+05,2.6221e+05,2.6223e+05,2.6229e+05,194.3,63.4,391.4,20.1,214.4,113.6
656,2.624e+05,2.6258e+05,2.6262e+05,2.6272e+05,171.4,100.4,398.7,44,215.4,82.9
657,2.628e+05,2.6299e+05,2.6301e+05,2.6307e+05,186.3,60.7,386.8,24.6,210.9,115.2
658,2.6319e+05,2.6338e+05,2.634e+05,2.635e+05,187.3,94.4,390.9,23.3,210.6,85.9
659,2.6358e+05,2.6375e+05,2.6379e+05,2.6388e+05,173.9,93,385.1,32.6,206.5,85.6
660,2.6397e+05,2.6414e+05,2.6417e+05,2.6423e+05,175.4,58.7,378.6,26.5,201.9,118
661,2.6434e+05,2.6454e+05,2.6454e+05,2.6461e+05,194.5,65.2,377.3,2.1,196.6,115.5
662,2.6472e+05,2.6491e+05,2.6492e+05,2.6498e+05,192.7,61.7,373.6,1.5,194.2,117.7
663,2.651e+05,2.6527e+05,2.653e+05,2.6536e+05,170.6,60.6,387.6,37.4,208,119
664,2.6548e+05,2.6566e+05,2.6569e+05,2.658e+05,179.4,106.6,392.3,28.7,208.1,77.6
665,2.6588e+05,2.6606e+05,2.6609e+05,2.6618e+05,179.6,97.3,394.4,31.8,211.4,85.7
666,2.6627e+05,2.6645e+05,2.6648e+05,2.6657e+05,184.1,93.7,381.8,23.1,207.2,80.9
667,2.6665e+05,2.6683e+05,2.6685e+05,2.6691e+05,182.6,59.6,379.8,18.9,201.5,118.7
668,2.6703e+05,2.6722e+05,2.6723e+05,2.673e+05,190.2,64.8,382.4,11.6,201.8,115.8
669,2.6741e+05,2.676e+05,2.6762e+05,2.6768e+05,187,60.4,377.1,14.7,201.7,115
670,2.6779e+05,2.6797e+05,2.6799e+05,2.6806e+05,183,62.8,386.2,20.2,203.2,120.2
671,2.6818e+05,2.6836e+05,2.6839e+05,2.6849e+05,184.1,104.5,390.8,25.1,209.2,77.1
672,2.6857e+05,2.6874e+05,2.6877e+05,2.6886e+05,174.8,90.5,388.9,31.2,206,92.4
673,2.6896e+05,2.6913e+05,2.6916e+05,2.6926e+05,173,99.8,377.8,26.5,199.5,78.5
674,2.6933e+05,2.6951e+05,2.6954e+05,2.6964e+05,177.1,98.5,385.2,29.8,206.9,79.8
675,2.6972e+05,2.6991e+05,2.6992e+05,2.6998e+05,187.6,63.6,374,7.9,195.5,114.9
676,2.7009e+05,2.7029e+05,2.7029e+05,2.7035e+05,191.3,60.1,368.7,4,195.3,113.3
677,2.7046e+05,2.7065e+05,2.7067e+05,2.7073e+05,187.4,58.5,383.7,20.8,208.2,117
678,2.7085e+05,2.7103e+05,2.7105e+05,2.7114e+05,182.8,96.7,385.4,18.9,201.7,87
679,2.7123e+05,2.714e+05,2.7144e+05,2.7153e+05,171,93.5,380.1,33,204,82.6
680,2.7161e+05,2.7179e+05,2.7182e+05,2.7191e+05,181.1,92.8,381.5,23.2,204.3,84.4
681,2.7199e+05,2.7216e+05,2.7219e+05,2.7225e+05,170.2,59.4,372.9,27.4,197.6,115.9
682,2.7237e+05,2.7256e+05,2.7257e+05,2.7263e+05,192.2,59.7,380.2,13.7,205.9,114.6
683,2.7275e+05,2.7293e+05,2.7295e+05,2.7301e+05,185.4,61.9,373.4,17.9,203.3,108.2
684,2.7312e+05,2.7331e+05,2.7333e+05,2.7339e+05,185.4,59.1,382.8,21.3,206.7,117
685,2.735e+05,2.7368e+05,2.7369e+05,2.7375e+05,179.9,62.7,369.9,5.3,185.2,122
686,2.7387e+05,2.7409e+05,2.7409e+05,2.7418e+05,221.5,90.8,394.9,-4.1,217.4,86.7
687,2.7427e+05,2.7445e+05,2.7447e+05,2.7453e+05,187.3,59.5,382.1,19.3,206.6,116
688,2.7465e+05,2.7482e+05,2.7486e+05,2.7496e+05,167.1,101.4,387.8,41.7,208.8,77.6
689,2.7504e+05,2.7522e+05,2.7524e+05,2.753e+05,178.4,61.7,377.1,23.9,202.3,113.1
690,2.7541e+05,2.7559e+05,2.7562e+05,2.7568e+05,176.3,58.4,377.9,31.4,207.7,111.8
691,2.7579e+05,2.7597e+05,2.76e+05,2.7606e+05,175.1,60.1,383.2,29.3,204.4,118.7
692,2.7618e+05,2.7636e+05,2.7637e+05,2.7643e+05,186.1,59.2,371.6,6.9,193,119.4
693,2.7655e+05,2.7673e+05,2.7675e+05,2.7681e+05,182.7,60.3,378.8,22.5,205.2,113.3
694,2.7693e+05,2.7711e+05,2.7713e+05,2.7719e+05,181.6,61.8,377,25.2,206.8,108.4
695,2.773e+05,2.7755e+05,2.7752e+05,2.7759e+05,247.6,62.3,409.5,-26.9,220.7,126.5
696,2.7771e+05,2.779e+05,2.7792e+05,2.7801e+05,190.7,90.2,392.9,14.5,205.2,97.5
697,2.7811e+05,2.7829e+05,2.783e+05,2.7839e+05,187.2,96.1,372.9,3.4,190.6,86.2
698,2.7848e+05,2.7867e+05,2.7867e+05,2.7873e+05,191.5,61.4,383.9,2.7,194.2,128.3
699,2.7886e+05,2.7906e+05,2.7905e+05,2.7912e+05,197.7,66.5,376.9,-7.8,189.9,120.5
700,2.7924e+05,2.7938e+05,2.7943e+05,2.7949e+05,145.1,61.6,363.2,41.5,186.6,115
701,2.796e+05,2.7981e+05,2.7979e+05,2.7985e+05,211,61.7,368,-21,190,116.3
702,2.7997e+05,2.8016e+05,2.8016e+05,2.8022e+05,185.7,63.4,376.8,4.6,190.3,123.1
703,2.8035e+05,2.8054e+05,2.8056e+05,2.8066e+05,189,98.8,389.3,21.3,210.3,80.2
704,2.8074e+05,2.8091e+05,2.8095e+05,2.8101e+05,178.1,58.8,391.1,36.2,214.3,118
705,2.8113e+05,2.8132e+05,2.8134e+05,2.8144e+05,188.8,105.3,394.6,23.2,212,77.3
706,2.8152e+05,2.817e+05,2.8173e+05,2.8183e+05,175.2,100.9,387,33.4,208.6,77.5
707,2.8191e+05,2.8209e+05,2.8212e+05,2.8218e+05,184.1,62.9,390,23.9,208,119.1
708,2.823e+05,2.8248e+05,2.825e+05,2.8256e+05,181.6,57.9,385.1,24.2,205.8,121.4
709,2.8268e+05,2.8287e+05,2.8289e+05,2.8299e+05,182.6,104.7,383.2,19.5,202.1,76.4
710,2.8307e+05,2.8325e+05,2.8327e+05,2.8333e+05,181.5,59.1,375.8,24.7,206.2,110.5
711,2.8344e+05,2.8367e+05,2.8365e+05,2.8375e+05,228.7,96.3,400.4,-17.8,210.9,93.2
712,2.8384e+05,2.8403e+05,2.8403e+05,2.8409e+05,185.7,61.7,376.7,1.5,187.2,127.8
713,2.8422e+05,2.8439e+05,2.8442e+05,2.8448e+05,170.1,60,374.6,33.1,203.2,111.4
714,2.8459e+05,2.8477e+05,2.848e+05,2.8486e+05,174.6,58.6,385.7,30.2,204.8,122.3
715,2.8498e+05,2.8516e+05,2.8516e+05,2.8523e+05,180.1,63.9,363,3.8,183.9,115.2
716,2.8534e+05,2.8553e+05,2.8553e+05,2.8559e+05,190.9,62.9,371,-3.1,187.8,120.3
717,2.8571e+05,2.8592e+05,2.8589e+05,2.8596e+05,204.7,65.4,362.6,-24.9,179.8,117.4
718,2.8608e+05,2.8621e+05,2.8626e+05,2.8632e+05,132.4,61.7,359,46.7,179.1,118.2
719,2.8644e+05,2.8665e+05,2.8662e+05,2.8668e+05,211.6,62.6,363.5,-28,183.6,117.3
720,2.868e+05,2.8694e+05,2.8697e+05,2.8704e+05,137.6,63.4,341.1,34.8,172.4,105.3
721,2.8714e+05,2.8734e+05,2.8733e+05,2.8739e+05,196.7,65,356,-12.1,184.6,106.4
722,2.875e+05,2.8763e+05,2.8767e+05,2.8773e+05,137.3,61.5,346.2,38.7,176,108.7
723,2.8784e+05,2.8803e+05,2.8802e+05,2.8809e+05,185.7,66.8,367,-4.5,181.2,119
724,2.8821e+05,2.8834e+05,2.8838e+05,2.8844e+05,133.9,60.8,351.7,38.8,172.7,118.2
725,2.8856e+05,2.8875e+05,2.8874e+05,2.888e+05,183.6,63.9,354.1,-6.5,177.1,113.1
726,2.8892e+05,2.8905e+05,2.8909e+05,2.8915e+05,134.1,62,341.1,38.1,172.2,106.9
727,2.8926e+05,2.8944e+05,2.8944e+05,2.8951e+05,183.6,63.7,373.3,1.8,185.4,124.2
728,2.8963e+05,2.8978e+05,2.898e+05,2.8986e+05,145.2,60.9,352.8,26,171.2,120.7
729,2.8998e+05,2.9013e+05,2.9016e+05,2.9022e+05,143.5,61.6,352.6,29.4,172.9,118.1
730,2.9034e+05,2.9048e+05,2.905e+05,2.9056e+05,146.2,62,344.9,20.5,166.7,116.2
731,2.9068e+05,2.9083e+05,2.9086e+05,2.9092e+05,147.4,61.7,350.7,27.3,174.7,114.3
732,2.9103e+05,2.9117e+05,2.912e+05,2.9126e+05,141.9,62.9,351.4,25.7,167.6,120.9
733,2.9138e+05,2.9154e+05,2.9154e+05,2.9161e+05,154.1,64.2,349.8,4.9,159,126.6
734,2.9173e+05,2.9186e+05,2.9189e+05,2.9195e+05,127.1,62.8,345.7,28,155.1,127.8
735,2.9208e+05,2.9219e+05,2.9223e+05,2.9229e+05,108.7,63.1,338.8,41.9,150.6,125.1
736,2.9242e+05,2.926e+05,2.9257e+05,2.9263e+05,181.1,65.2,347.2,-29.4,151.7,130.3
737,2.9276e+05,2.9287e+05,2.9291e+05,2.9298e+05,110.5,63,334.7,39,149.5,122.2
738,2.931e+05,2.9327e+05,2.9325e+05,2.9332e+05,171,63.3,351,-17.9,153.1,134.6
739,2.9345e+05,2.9356e+05,2.9359e+05,2.9366e+05,112.2,65.3,333.2,32,144.2,123.7
740,2.9378e+05,2.939e+05,2.9394e+05,2.94e+05,116.5,65.6,337.4,38.1,154.6,117.2
741,2.9412e+05,2.9423e+05,2.9428e+05,2.9435e+05,109.5,64.8,346.8,52,161.5,120.5
742,2.9447e+05,2.9464e+05,2.9463e+05,2.9469e+05,172.5,65.1,354.1,-13.5,159,130
743,2.9482e+05,2.9499e+05,2.9497e+05,2.9503e+05,173.7,62.5,346,-24.1,149.6,133.9
744,2.9517e+05,2.9528e+05,2.9531e+05,2.9538e+05,111.2,63.1,331.8,36.2,147.4,121.3
745,2.955e+05,2.9561e+05,2.9566e+05,2.9572e+05,115.4,61.5,355.5,45,160.4,133.6
746,2.9585e+05,2.9597e+05,2.9601e+05,2.9607e+05,116.4,60.5,340.5,35.7,152.1,127.9
747,2.962e+05,2.9635e+05,2.9635e+05,2.9641e+05,156,65,346.3,-3.8,152.2,129.1
748,2.9654e+05,2.9671e+05,2.967e+05,2.9676e+05,169.3,63.4,360.8,-13.3,156,141.4
749,2.969e+05,2.97e+05,2.9705e+05,2.9711e+05,102.8,63.8,334.7,44.6,147.4,123.5
750,2.9724e+05,2.974e+05,2.974e+05,2.9746e+05,159.9,63.9,356.7,1.3,161.2,131.6
751,2.9759e+05,2.9777e+05,2.9775e+05,2.9781e+05,178.7,60.7,344.2,-24.4,154.3,129.2
752,2.9794e+05,2.9805e+05,2.9809e+05,2.9815e+05,113.8,61.1,351,42.1,155.9,134
753,2.9829e+05,2.984e+05,2.9844e+05,2.9851e+05,108,61.4,353.8,47.4,155.4,137
754,2.9864e+05,2.9875e+05,2.988e+05,2.9886e+05,108.8,62.2,348.5,45.6,154.4,131.9
755,2.9899e+05,2.9911e+05,2.9914e+05,2.9921e+05,118,64,346.7,33.3,151.3,131.4
756,2.9934e+05,2.9945e+05,2.9949e+05,2.9955e+05,111.7,62.7,343.8,40.7,152.4,128.7
757,2.9968e+05,2.9979e+05,2.9983e+05,2.999e+05,109.2,62.6,337.7,42.2,151.4,123.7
758,3.0002e+05,3.0018e+05,3.0018e+05,3.0024e+05,164.6,65.7,346.3,-8.1,156.5,124.1
759,3.0037e+05,3.0048e+05,3.0053e+05,3.0059e+05,111.3,66.2,357.1,51.1,162.4,128.5
760,3.0072e+05,3.009e+05,3.0088e+05,3.0094e+05,180.8,63.4,348.5,-24.7,156.1,129
761,3.0107e+05,3.0123e+05,3.0123e+05,3.0129e+05,163.4,62.1,359.7,-2.4,161,136.6
762,3.0143e+05,3.0154e+05,3.0159e+05,3.0165e+05,108,64.3,346.5,51,159,123.2
763,3.0178e+05,3.0193e+05,3.0194e+05,3.0201e+05,155.5,66.9,356.7,10.1,165.6,124.2
764,3.0213e+05,3.0229e+05,3.0229e+05,3.0236e+05,157.2,63.8,365.2,2.1,159.3,142.1
765,3.025e+05,3.026e+05,3.0265e+05,3.0271e+05,100.4,60.2,334.8,46.2,146.6,128
766,3.0283e+05,3.03e+05,3.03e+05,3.0307e+05,163.2,64.6,356.8,4,167.2,125
767,3.0319e+05,3.0336e+05,3.0336e+05,3.0342e+05,166.6,65.5,367.4,-1.7,164.9,137
768,3.0356e+05,3.0371e+05,3.0372e+05,3.0378e+05,156.5,63.5,352.2,2.8,159.3,129.4
769,3.0391e+05,3.0407e+05,3.0409e+05,3.0415e+05,160.8,62.9,364.9,16.7,177.5,124.5
770,3.0428e+05,3.0443e+05,3.0444e+05,3.045e+05,151.3,61.8,344.6,8.5,159.8,123
771,3.0462e+05,3.0478e+05,3.0478e+05,3.0485e+05,164.6,62.7,351.3,0.2,164.8,123.8
772,3.0497e+05,3.0512e+05,3.0514e+05,3.052e+05,152.7,63.5,352.6,17.2,169.9,119.2
773,3.0532e+05,3.0547e+05,3.055e+05,3.0556e+05,146.6,64,354.7,24.8,171.4,119.3
774,3.0568e+05,3.0583e+05,3.0585e+05,3.0591e+05,151.2,61.7,352.3,16.2,167.4,123.2
775,3.0603e+05,3.0617e+05,3.0621e+05,3.0627e+05,143.4,64.4,356.8,31,174.4,118
776,3.0639e+05,3.0654e+05,3.0657e+05,3.0663e+05,149.9,65.2,365.4,28.3,178.2,122
777,3.0675e+05,3.0691e+05,3.0693e+05,3.0699e+05,154.2,60.5,358.1,24.6,178.8,118.8
778,3.0711e+05,3.0725e+05,3.0729e+05,3.0735e+05,139.3,60.4,358.3,34.6,173.9,124
779,3.0747e+05,3.0762e+05,3.0764e+05,3.077e+05,155.5,62.5,350.4,16.2,171.7,116.2
780,3.0782e+05,3.0796e+05,3.0799e+05,3.0806e+05,144.9,65.2,352.8,26.9,171.8,115.8
781,3.0817e+05,3.0832e+05,3.0836e+05,3.0842e+05,143.3,63.6,365.9,40.7,184,118.3
782,3.0854e+05,3.087e+05,3.0873e+05,3.0879e+05,156.8,60.9,371,30.7,187.5,122.6
783,3.0891e+05,3.0905e+05,3.0909e+05,3.0915e+05,140.4,64.7,357.8,38.4,178.8,114.3
784,3.0927e+05,3.0946e+05,3.0945e+05,3.0952e+05,192,61.8,377.5,-5.8,186.2,129.5
785,3.0964e+05,3.0979e+05,3.0982e+05,3.0988e+05,148.2,62.8,353.3,29.1,177.3,113.2
786,3.1e+05,3.1015e+05,3.1017e+05,3.1024e+05,150.2,64.5,353.5,24.9,175.1,113.9
787,3.1035e+05,3.105e+05,3.1054e+05,3.106e+05,150.9,60.7,356.5,33,183.9,111.9
788,3.1071e+05,3.1086e+05,3.1089e+05,3.1095e+05,149.2,61.5,363.5,32.7,181.9,120.1
789,3.1107e+05,3.1127e+05,3.1125e+05,3.1131e+05,194.7,62.6,353.9,-15.2,179.5,111.8
790,3.1143e+05,3.1157e+05,3.1161e+05,3.1167e+05,143.6,62.5,370.1,42.5,186.1,121.5
791,3.118e+05,3.1198e+05,3.1198e+05,3.1204e+05,183.7,61.4,370.7,2.9,186.6,122.7
792,3.1217e+05,3.1237e+05,3.1235e+05,3.1241e+05,203,61.9,375.3,-17.2,185.8,127.6
793,3.1254e+05,3.1269e+05,3.1273e+05,3.1279e+05,153,62.5,371.4,34.7,187.7,121.2
794,3.1291e+05,3.1306e+05,3.131e+05,3.1316e+05,144.8,61.2,373.7,39.7,184.5,128
795,3.1329e+05,3.1343e+05,3.1347e+05,3.1353e+05,146.5,66,363.3,32.3,178.8,118.5
796,3.1365e+05,3.1378e+05,3.1382e+05,3.1389e+05,129.8,64.3,356,43.5,173.3,118.4
797,3.1401e+05,3.1421e+05,3.1418e+05,3.1425e+05,200,65.4,355.6,-23.2,176.8,113.4
798,3.1436e+05,3.1455e+05,3.1455e+05,3.1462e+05,192.4,65.5,366.7,-3.5,188.9,112.3
799,3.1473e+05,3.1493e+05,3.1492e+05,3.1499e+05,200.9,64.6,378.7,-7.7,193.2,120.9
800,3.1511e+05,3.153e+05,3.1529e+05,3.1535e+05,195.7,63.9,375.8,-14,181.7,130.2
801,3.1548e+05,3.1563e+05,3.1566e+05,3.1572e+05,142.7,60.1,362.9,37.1,179.8,123
802,3.1585e+05,3.1599e+05,3.1603e+05,3.1609e+05,148.2,63.1,358.4,32.7,180.9,114.4
803,3.162e+05,3.1635e+05,3.1639e+05,3.1645e+05,144.5,60.9,354.5,36.7,181.2,112.4
804,3.1656e+05,3.167e+05,3.1674e+05,3.1681e+05,143.6,64.5,358.7,39,182.6,111.6
805,3.1692e+05,3.1711e+05,3.1711e+05,3.1717e+05,191.9,66.2,373.4,-3.7,188.2,119
806,3.1729e+05,3.175e+05,3.1748e+05,3.1755e+05,212.9,62.9,375.7,-20.6,192.3,120.5
807,3.1767e+05,3.1789e+05,3.1786e+05,3.1792e+05,221,60.5,375,-26.7,194.3,120.2
808,3.1804e+05,3.182e+05,3.1822e+05,3.1828e+05,159.8,61.8,357.7,14.8,174.6,121.3
809,3.184e+05,3.1853e+05,3.1858e+05,3.1864e+05,131.3,61.9,361.5,52.4,183.7,115.9
810,3.1876e+05,3.1894e+05,3.1895e+05,3.1901e+05,184.1,60.3,363.2,5.3,189.4,113.5
811,3.1912e+05,3.1931e+05,3.1932e+05,3.1938e+05,181.3,61.4,368.1,11.4,192.7,114
812,3.1949e+05,3.1968e+05,3.1968e+05,3.1975e+05,189.9,69.6,370.1,-4,185.9,114.6
813,3.1986e+05,3.2001e+05,3.2004e+05,3.201e+05,146.2,64.3,348.7,31.5,177.7,106.7
814,3.2021e+05,3.204e+05,3.204e+05,3.2047e+05,188.5,61.3,371.2,5.6,194.1,115.8
815,3.2058e+05,3.2078e+05,3.2077e+05,3.2083e+05,200.1,61.4,360,-12.5,187.6,111
816,3.2094e+05,3.2108e+05,3.2113e+05,3.2119e+05,142.8,64.5,366.1,42.8,185.6,116
817,3.2131e+05,3.2149e+05,3.2151e+05,3.2157e+05,183.9,61.3,378.2,13.6,197.5,119.4
818,3.2169e+05,3.2186e+05,3.2188e+05,3.2194e+05,173.9,63.2,365.3,16.1,190,112.1
819,3.2205e+05,3.2223e+05,3.2224e+05,3.223e+05,182.2,62.6,360.6,1.6,183.8,114.2
820,3.2241e+05,3.2254e+05,3.2258e+05,3.2265e+05,132.8,65.3,347.7,39.7,172.5,109.9
821,3.2276e+05,3.229e+05,3.2294e+05,3.23e+05,142.4,61.8,349.3,33.9,176.3,111.2
822,3.2311e+05,3.2325e+05,3.2329e+05,3.2336e+05,138.3,62.2,357.6,45.7,184,111.4
823,3.2347e+05,3.2365e+05,3.2366e+05,3.2372e+05,185.4,62,370,6.4,191.8,116.2
824,3.2384e+05,3.2402e+05,3.2402e+05,3.2408e+05,181.7,64.5,370.8,1.8,183.5,122.8
825,3.2421e+05,3.2439e+05,3.244e+05,3.2446e+05,179.9,62.2,367.9,13.3,193.2,112.5
826,3.2529e+05,3.2548e+05,3.2548e+05,3.2555e+05,191.7,67.2,382.2,-2.7,189,126
827,3.2568e+05,3.2583e+05,3.2586e+05,3.2592e+05,150.2,63.3,354.9,29.6,179.8,111.8
828,3.2603e+05,3.2617e+05,3.2621e+05,3.2628e+05,137.2,60.8,356,47,184.2,111
829,3.2639e+05,3.2657e+05,3.2659e+05,3.2665e+05,179.1,60.8,367.4,19.9,199,107.6
830,3.2675e+05,3.2694e+05,3.2695e+05,3.2701e+05,188,58.4,374,7.3,195.3,120.3
831,3.2713e+05,3.2733e+05,3.2732e+05,3.2739e+05,197.8,66.2,376,-3,194.8,115
832,3.275e+05,3.2769e+05,3.2771e+05,3.2777e+05,189.7,60.1,384.3,16.7,206.4,117.8
833,3.2789e+05,3.2807e+05,3.2807e+05,3.2814e+05,178,64.4,367.8,4.9,182.9,120.5
834,3.2826e+05,3.2843e+05,3.2845e+05,3.2851e+05,177.9,61.9,369.1,15,192.9,114.3
835,3.2862e+05,3.2875e+05,3.2881e+05,3.2887e+05,124.1,66.7,359.6,59,183.1,109.8
836,3.2898e+05,3.2917e+05,3.2917e+05,3.2924e+05,185.3,64.7,374.7,2.1,187.4,122.6
837,3.2936e+05,3.2953e+05,3.2954e+05,3.2961e+05,174.4,62.9,358.3,8.5,182.9,112.5
838,3.2972e+05,3.299e+05,3.2992e+05,3.2998e+05,180.8,60.3,378.1,20.9,201.7,116.1
839,3.301e+05,3.3029e+05,3.3029e+05,3.3035e+05,194.3,64.5,372.8,-0.5,193.8,114.5
840,3.3047e+05,3.3065e+05,3.3067e+05,3.3073e+05,176.7,57.9,382.8,24.2,200.9,124
841,3.3085e+05,3.3104e+05,3.3105e+05,3.3111e+05,186.3,60.4,382,10.1,196.4,125.2
842,3.3123e+05,3.3141e+05,3.3143e+05,3.3149e+05,178.9,63.1,377.8,14.2,193.1,121.6
843,3.3161e+05,3.318e+05,3.3179e+05,3.3186e+05,191.7,62.9,362.3,-10.2,181.5,117.9
844,3.3197e+05,3.3211e+05,3.3215e+05,3.3221e+05,134.9,62.8,348.7,39.6,174.5,111.4
845,3.3232e+05,3.3252e+05,3.325e+05,3.3257e+05,202.1,63.3,360.8,-21.8,180.3,117.2
846,3.3268e+05,3.3282e+05,3.3287e+05,3.3293e+05,133.5,64.5,363.8,52,185.5,113.8
847,3.3305e+05,3.3321e+05,3.3325e+05,3.3331e+05,167.9,59.8,375.4,33.6,201.5,114.1
848,3.3342e+05,3.336e+05,3.3363e+05,3.3369e+05,177.9,60.2,383.3,25.5,203.4,119.7
849,3.3381e+05,3.3398e+05,3.3401e+05,3.3407e+05,178.3,61,386.2,24,202.3,122.9
850,3.3419e+05,3.3437e+05,3.3439e+05,3.3445e+05,175.5,62.4,378.4,23.1,198.6,117.4
851,3.3457e+05,3.3475e+05,3.3476e+05,3.3482e+05,177.7,59.7,365.4,9.1,186.8,118.9
852,3.3494e+05,3.3512e+05,3.3511e+05,3.3517e+05,180.5,61.6,343.8,-10.1,170.4,111.8
853,3.3528e+05,3.3547e+05,3.3547e+05,3.3553e+05,186,64.2,364.3,1.6,187.6,112.5
854,3.3564e+05,3.3583e+05,3.3584e+05,3.359e+05,186.2,61.3,369.3,7.1,193.3,114.7
855,3.3601e+05,3.362e+05,3.362e+05,3.3627e+05,189.8,64.1,366.2,-1.3,188.5,113.6
856,3.3638e+05,3.3656e+05,3.3659e+05,3.3665e+05,182.7,60.4,391.6,24.9,207.6,123.6
857,3.3677e+05,3.3695e+05,3.3697e+05,3.3703e+05,176.7,60.8,380.1,18.9,195.6,123.7
858,3.3715e+05,3.3733e+05,3.3734e+05,3.374e+05,175.6,59.6,367,12.2,187.8,119.6
859,3.3752e+05,3.3771e+05,3.3771e+05,3.3777e+05,188.7,62.6,366.3,2.4,191.1,112.6
860,3.3788e+05,3.3806e+05,3.3807e+05,3.3813e+05,176.3,59.1,362.8,10.1,186.4,117.3
861,3.3825e+05,3.3842e+05,3.3843e+05,3.385e+05,171,65.7,358.1,11.8,182.8,109.6
862,3.386e+05,3.3879e+05,3.3879e+05,3.3885e+05,181,63.4,354.9,3.6,184.6,106.9
863,3.3896e+05,3.3915e+05,3.3915e+05,3.3921e+05,188,61.5,364.1,2,190,112.6
864,3.3932e+05,3.3951e+05,3.3952e+05,3.3958e+05,183.9,62.5,381.3,9.1,193,125.8
865,3.3971e+05,3.3987e+05,3.399e+05,3.3996e+05,167.9,63.3,371.9,24.5,192.4,116.2
866,3.4008e+05,3.4025e+05,3.4028e+05,3.4034e+05,176.6,58.8,380.9,22.6,199.2,122.9
867,3.4046e+05,3.4064e+05,3.4063e+05,3.407e+05,177.2,64.3,355.1,-3,174.2,116.6
868,3.4081e+05,3.41e+05,3.4098e+05,3.4105e+05,183.4,63.2,347.3,-11.8,171.6,112.5
869,3.4116e+05,3.4134e+05,3.4135e+05,3.4141e+05,184,63.2,365.8,6.2,190.2,112.4
870,3.4153e+05,3.417e+05,3.4173e+05,3.4179e+05,172.5,62.1,370.5,27.7,200.2,108.2
871,3.419e+05,3.4208e+05,3.4209e+05,3.4215e+05,186.1,62.3,373.2,5.7,191.8,119.1
872,3.4227e+05,3.4246e+05,3.4245e+05,3.4252e+05,186.5,63.4,362.8,-2.4,184.1,115.3
873,3.4263e+05,3.428e+05,3.4282e+05,3.4288e+05,168.5,60.4,359.6,21.7,190.2,109
874,3.4299e+05,3.4317e+05,3.4318e+05,3.4324e+05,179.8,61.6,360.3,3.8,183.6,115.1
875,3.4335e+05,3.4352e+05,3.4353e+05,3.4359e+05,172.4,62,340.4,5.3,177.7,100.7
876,3.4369e+05,3.4382e+05,3.4387e+05,3.4393e+05,126.8,63.8,334.2,50.6,177.4,93
877,3.4403e+05,3.4419e+05,3.4422e+05,3.4428e+05,159.7,62.1,350.4,28.6,188.3,100
878,3.4438e+05,3.4451e+05,3.4455e+05,3.4462e+05,131,64.7,342.1,42.1,173.1,104.3
879,3.4472e+05,3.449e+05,3.449e+05,3.4496e+05,176.4,63.1,357.4,-0.7,175.7,118.6
880,3.4508e+05,3.4523e+05,3.4523e+05,3.453e+05,155,68.4,335.7,-0.5,154.5,112.8
881,3.4541e+05,3.4556e+05,3.4556e+05,3.4563e+05,147.4,72.6,337.2,1.4,148.8,115.8
882,3.4575e+05,3.4585e+05,3.4589e+05,3.4596e+05,100.5,72.5,320.4,35.7,136.2,111.7
883,3.4607e+05,3.4618e+05,3.4621e+05,3.4628e+05,114,73.6,321.2,23.5,137.5,110.1
884,3.4639e+05,3.465e+05,3.4653e+05,3.4661e+05,104.2,71.4,321.8,38.9,143.1,107.3
885,3.4671e+05,3.4683e+05,3.4686e+05,3.4693e+05,112.7,73.1,348.6,32.8,145.5,130
886,3.4706e+05,3.4717e+05,3.472e+05,3.4727e+05,111.2,68.3,326.7,25,136.2,122.2
887,3.4739e+05,3.475e+05,3.4753e+05,3.476e+05,107.9,68.1,338.4,31.3,139.2,131.1
888,3.4773e+05,3.4784e+05,3.4786e+05,3.4793e+05,115.3,76.3,332.7,14.8,130.1,126.3
889,3.4806e+05,3.4818e+05,3.482e+05,3.4827e+05,123.7,70.5,324.9,14.2,137.9,116.5
890,3.4838e+05,3.4849e+05,3.4853e+05,3.486e+05,106.5,69.2,330.4,37.9,144.4,116.8
891,3.4872e+05,3.4882e+05,3.4886e+05,3.4891e+05,104.5,44.5,341.9,41.5,146,151.4
892,3.4906e+05,3.4918e+05,3.4921e+05,3.4928e+05,119,67.8,344.1,35,154,122.3
893,3.494e+05,3.4952e+05,3.4955e+05,3.4962e+05,114.6,71.4,338.1,30.4,145,121.7
894,3.4974e+05,3.4986e+05,3.4989e+05,3.4996e+05,123.8,68.3,334.2,24.8,148.6,117.3
895,3.5007e+05,3.5019e+05,3.5022e+05,3.503e+05,115.1,75.6,343.7,33.8,148.9,119.2
896,3.5042e+05,3.5054e+05,3.5057e+05,3.5064e+05,123.8,69.3,350.9,32,155.8,125.8
897,3.5077e+05,3.5089e+05,3.5091e+05,3.5097e+05,119.3,65.9,342.7,20.2,139.5,137.3
898,3.5111e+05,3.5124e+05,3.5124e+05,3.5131e+05,129.3,73.9,335.2,-1.1,128.2,133.1
899,3.5145e+05,3.5155e+05,3.5159e+05,3.5166e+05,104.7,67.1,339.2,38,142.7,129.4
900,3.5179e+05,3.519e+05,3.5193e+05,3.52e+05,112.3,69.2,337.3,32.6,144.9,123.2
901,3.5212e+05,3.5223e+05,3.5227e+05,3.5234e+05,110.8,65.6,350.3,39.6,150.4,134.3
902,3.5247e+05,3.5258e+05,3.5261e+05,3.5268e+05,109.2,64.9,328.1,32,141.2,122
903,3.528e+05,3.5291e+05,3.5295e+05,3.5301e+05,106.9,63.4,340.9,40.6,147.5,130
904,3.5314e+05,3.5325e+05,3.5328e+05,3.5335e+05,111.8,66.4,339.7,29.4,141.2,132.1
905,3.5348e+05,3.536e+05,3.5362e+05,3.5369e+05,122.9,66.9,334.8,17.3,140.2,127.7
906,3.5382e+05,3.5393e+05,3.5395e+05,3.5402e+05,112.9,67.4,340,25.8,138.7,133.9
907,3.5416e+05,3.5427e+05,3.5431e+05,3.5438e+05,118.4,67.2,355.3,34.5,152.9,135.2
908,3.5451e+05,3.5462e+05,3.5466e+05,3.5472e+05,108.5,64.1,341,37.2,145.7,131.2
909,3.5485e+05,3.5497e+05,3.5501e+05,3.5507e+05,117.4,63.3,352,38.5,155.9,132.8
910,3.552e+05,3.5532e+05,3.5535e+05,3.5541e+05,111.4,62.1,329.2,29.8,141.2,125.9
911,3.5553e+05,3.5566e+05,3.5569e+05,3.5575e+05,128.1,65,351.4,24.4,152.5,133.9
912,3.5589e+05,3.56e+05,3.5602e+05,3.5609e+05,117.1,68.6,333.4,19.8,136.9,127.9
913,3.5622e+05,3.5639e+05,3.5637e+05,3.5644e+05,172.8,70.9,349,-23.3,149.5,128.6
914,3.5657e+05,3.5669e+05,3.5673e+05,3.5679e+05,120,65.7,346.3,37.7,157.7,122.9
915,3.5691e+05,3.5703e+05,3.5707e+05,3.5713e+05,116,64.3,355,40.8,156.8,133.9
916,3.5727e+05,3.5743e+05,3.5742e+05,3.5749e+05,164.7,66.2,349,-13.2,151.5,131.3
917,3.5762e+05,3.5774e+05,3.5777e+05,3.5783e+05,124.4,61.6,334,25.7,150.1,122.3
918,3.5795e+05,3.5807e+05,3.5811e+05,3.5818e+05,115.1,62.4,345.3,46.4,161.5,121.4
919,3.583e+05,3.5847e+05,3.5845e+05,3.5851e+05,173,64.7,336.3,-23,150,121.6
920,3.5863e+05,3.5875e+05,3.5879e+05,3.5885e+05,117.5,61.5,347.2,34.5,152,133.7
921,3.5898e+05,3.5909e+05,3.5913e+05,3.5919e+05,114.4,63.6,335.1,31.2,145.6,125.9
922,3.5932e+05,3.5942e+05,3.5946e+05,3.5953e+05,107,63.9,338.4,41.4,148.4,126.1
923,3.5965e+05,3.5976e+05,3.598e+05,3.5987e+05,110.8,69.1,339.4,35.4,146.2,124.1
924,3.5999e+05,3.601e+05,3.6014e+05,3.602e+05,109.8,65.4,332.1,33.1,142.9,123.8
925,3.6033e+05,3.6043e+05,3.6047e+05,3.6054e+05,102.2,68.9,323.7,38.8,141,113.8
926,3.6065e+05,3.6076e+05,3.608e+05,3.6087e+05,106.3,65.6,343.1,47.5,153.8,123.7
927,3.6099e+05,3.611e+05,3.6113e+05,3.612e+05,105.5,64.3,323.3,35.8,141.3,117.7
928,3.6132e+05,3.6147e+05,3.6147e+05,3.6154e+05,154.9,67,340.4,1.9,156.8,116.6
929,3.6166e+05,3.6175e+05,3.6181e+05,3.6187e+05,98.4,65.4,337.8,53.9,152.3,120.1
930,3.6199e+05,3.6216e+05,3.6215e+05,3.6221e+05,162.1,66.2,328.9,-9.9,152.2,110.5
931,3.6232e+05,3.6243e+05,3.6248e+05,3.6254e+05,103.4,65,341.8,53.2,156.6,120.2
932,3.6266e+05,3.6281e+05,3.6281e+05,3.6288e+05,147,67.3,324.5,-2.7,144.3,112.9
933,3.6299e+05,3.631e+05,3.6314e+05,3.6321e+05,107.6,67.1,325.7,41.4,149,109.6
934,3.6331e+05,3.6348e+05,3.6347e+05,3.6354e+05,163.5,66,345.2,-6.3,157.2,122
935,3.6366e+05,3.6376e+05,3.638e+05,3.6387e+05,100.1,71.2,340.7,36.9,137,132.5
936,3.64e+05,3.6406e+05,3.6412e+05,3.6419e+05,62.4,70.4,341.3,59.1,121.5,149.4
937,3.6434e+05,3.6441e+05,3.6446e+05,3.6452e+05,70.6,65.9,337.9,43.5,114.1,157.9
938,3.6468e+05,3.6474e+05,3.6479e+05,3.6486e+05,65,71.8,337.4,42.3,107.3,158.3
939,3.6502e+05,3.651e+05,3.6512e+05,3.6519e+05,82.5,70.1,327.3,25.1,107.6,149.6
940,3.6534e+05,3.6541e+05,3.6546e+05,3.6553e+05,68.2,69.8,339,48.5,116.7,152.5
941,3.6568e+05,3.6576e+05,3.6579e+05,3.6586e+05,75.3,71.6,342.8,31,106.3,164.9
942,3.6603e+05,3.661e+05,3.6613e+05,3.662e+05,77.9,70.1,335,22.7,100.6,164.3
943,3.6636e+05,3.6643e+05,3.6647e+05,3.6653e+05,73.4,67,339.9,31.6,105,167.9
944,3.667e+05,3.6679e+05,3.668e+05,3.6687e+05,84.7,69.7,331.7,15.1,99.8,162.2
945,3.6703e+05,3.671e+05,3.6714e+05,3.6721e+05,66.2,71.7,332.3,43,109.2,151.4
946,3.6737e+05,3.6744e+05,3.6749e+05,3.6756e+05,70.4,73.3,337.8,51.8,122.2,142.3
947,3.677e+05,3.6785e+05,3.6784e+05,3.6791e+05,148.6,70.5,377.6,-13.5,135.1,172
948,3.6808e+05,3.6815e+05,3.6818e+05,3.6825e+05,66.2,69.7,336.5,35.3,101.5,165.3
949,3.6842e+05,3.6849e+05,3.6852e+05,3.6859e+05,77.2,70.6,342.5,28.2,105.4,166.5
950,3.6876e+05,3.6882e+05,3.6887e+05,3.6894e+05,65,70.9,323.5,42.6,107.6,145
951,3.6908e+05,3.6922e+05,3.6921e+05,3.6928e+05,132.5,70.7,355.1,-6.7,125.8,158.6
952,3.6944e+05,3.6951e+05,3.6955e+05,3.6962e+05,71.7,66.5,345.6,42.3,114,165.1
953,3.6978e+05,3.6986e+05,3.6989e+05,3.6996e+05,72.8,71.9,321.7,34.6,107.4,142.4
954,3.7011e+05,3.7018e+05,3.7023e+05,3.703e+05,70,72.7,336.7,56.3,126.3,137.7
955,3.7044e+05,3.7059e+05,3.7058e+05,3.7065e+05,146.5,70,350.5,-10,136.5,144
956,3.7079e+05,3.7086e+05,3.7092e+05,3.7099e+05,66.2,65.8,350,65.3,131.5,152.7
957,3.7114e+05,3.7126e+05,3.7126e+05,3.7133e+05,121.5,70.6,335.1,-0.9,120.6,143.9
958,3.7148e+05,3.7161e+05,3.7161e+05,3.7168e+05,130.4,69.2,349.1,-2.2,128.2,151.7
959,3.7183e+05,3.7191e+05,3.7195e+05,3.7202e+05,83,69.9,343.1,39.8,122.8,150.4
960,3.7217e+05,3.7224e+05,3.7229e+05,3.7236e+05,67.7,68.8,325.3,56.6,124.3,132.2
961,3.725e+05,3.7262e+05,3.7263e+05,3.727e+05,128,63.4,348.2,10.8,138.8,146
962,3.7284e+05,3.7297e+05,3.7298e+05,3.7304e+05,128.1,63.8,346.1,4.1,132.2,150.1
963,3.7319e+05,3.7332e+05,3.7332e+05,3.7339e+05,135,65.8,351.5,-2.6,132.4,153.3
964,3.7354e+05,3.7367e+05,3.7367e+05,3.7374e+05,123.9,67.4,329.1,4.1,128,133.7
965,3.7387e+05,3.7402e+05,3.7402e+05,3.7408e+05,147.5,67.8,348,-1.7,145.8,134.4
966,3.7422e+05,3.7436e+05,3.7436e+05,3.7443e+05,144.3,67.6,356.1,-2.1,142.2,146.3
967,3.7457e+05,3.747e+05,3.747e+05,3.7477e+05,125.4,72.4,331.8,2.7,128.1,131.3
968,3.7491e+05,3.7503e+05,3.7505e+05,3.7512e+05,120,64.8,355,27.5,147.5,142.7
969,3.7526e+05,3.7539e+05,3.754e+05,3.7547e+05,129.5,64.9,338.6,10.8,140.3,133.4
970,3.756e+05,3.7573e+05,3.7575e+05,3.7581e+05,135.2,64,350.7,12.2,147.4,139.3
971,3.7595e+05,3.7608e+05,3.7609e+05,3.7616e+05,126.3,64.6,347.3,15.6,141.9,140.8
972,3.763e+05,3.7643e+05,3.7645e+05,3.7652e+05,132.7,68.2,349.4,16.9,149.6,131.6
973,3.7665e+05,3.7678e+05,3.768e+05,3.7686e+05,134.1,64.5,355.3,18.2,152.3,138.5
974,3.77e+05,3.7711e+05,3.7715e+05,3.7722e+05,111.8,67.2,348.7,40.3,152.1,129.4
975,3.7735e+05,3.7747e+05,3.775e+05,3.7757e+05,118.6,68.9,344.5,33.8,152.4,123.2
976,3.777e+05,3.7781e+05,3.7785e+05,3.7791e+05,111.2,64.1,344.4,41.8,153,127.3
977,3.7804e+05,3.7822e+05,3.782e+05,3.7826e+05,178.8,64.2,354,-18.3,160.5,129.3
978,3.7839e+05,3.7851e+05,3.7855e+05,3.7862e+05,119,67.3,348.6,38.5,157.5,123.8
979,3.7874e+05,3.7891e+05,3.7891e+05,3.7898e+05,170.1,68.1,368.5,-2.9,167.2,133.2
980,3.7911e+05,3.7924e+05,3.7927e+05,3.7934e+05,125.8,65.9,361.9,37.4,163.2,132.8
981,3.7947e+05,3.7959e+05,3.7963e+05,3.7969e+05,113.8,66.3,337.4,41.2,155,116.1
982,3.7981e+05,3.7999e+05,3.7998e+05,3.8005e+05,181.6,68.1,371.3,-7.1,174.5,128.7
983,3.8018e+05,3.8035e+05,3.8033e+05,3.804e+05,165.8,62.9,347.4,-12.8,153,131.5
984,3.8053e+05,3.8065e+05,3.8068e+05,3.8075e+05,117.9,68.9,336.4,34.2,152.1,115.4
985,3.8087e+05,3.8099e+05,3.8103e+05,3.8109e+05,126.8,63.7,352.3,35.9,162.7,125.9
986,3.8122e+05,3.8139e+05,3.8138e+05,3.8144e+05,167.5,65.5,350.4,-6.1,161.4,123.5
987,3.8157e+05,3.8169e+05,3.8174e+05,3.818e+05,123.8,61.9,363.6,43.8,167.6,134.1
988,3.8193e+05,3.8205e+05,3.8209e+05,3.8215e+05,116.3,62.9,342.4,40.8,157.1,122.4
989,3.8227e+05,3.8244e+05,3.8244e+05,3.825e+05,165.2,64,361.3,-0.5,164.7,132.6
990,3.8264e+05,3.8282e+05,3.828e+05,3.8286e+05,183,65,362.5,-22.6,160.4,137.1
991,3.83e+05,3.8316e+05,3.8316e+05,3.8322e+05,157.6,62.2,358.7,2.7,160.3,136.2
992,3.8336e+05,3.8351e+05,3.8351e+05,3.8357e+05,157.1,66.7,338.5,-7.5,149.6,122.2
993,3.837e+05,3.838e+05,3.8385e+05,3.8392e+05,108.6,64.3,355.1,49.7,158.3,132.5
994,3.8405e+05,3.8417e+05,3.842e+05,3.8427e+05,118.3,64.9,352.6,34.1,152.4,135.3
995,3.844e+05,3.8451e+05,3.8455e+05,3.8461e+05,102.5,64.9,341.1,43.5,146,130.2
996,3.8474e+05,3.8486e+05,3.849e+05,3.8497e+05,117.8,64,347,41.7,159.5,123.5
997,3.8509e+05,3.8525e+05,3.8526e+05,3.8533e+05,158,63.8,367.6,13.4,171.4,132.4
998,3.8546e+05,3.8565e+05,3.8562e+05,3.8568e+05,189.4,61.7,354.8,-32.4,157,136.1
999,3.8581e+05,3.8599e+05,3.8597e+05,3.8604e+05,178,65.2,346.9,-19.3,158.7,123
1000,3.8616e+05,3.8627e+05,3.8632e+05,3.8638e+05,110.8,63.8,349.3,46.7,157.5,128
1001,3.8651e+05,3.8667e+05,3.8667e+05,3.8674e+05,161.3,71.5,343.1,-0.5,160.8,110.8
1002,3.8685e+05,3.8701e+05,3.8703e+05,3.8709e+05,159.2,62.8,364,17.2,176.4,124.8
1003,3.8722e+05,3.8738e+05,3.8738e+05,3.8745e+05,159.1,64.2,348.6,7.2,166.3,118.1
1004,3.8757e+05,3.8772e+05,3.8774e+05,3.878e+05,155.1,63.1,360.5,17.3,172.4,125
1005,3.8793e+05,3.881e+05,3.8809e+05,3.8815e+05,172.2,68.6,351.4,-11.9,160.3,122.5
1006,3.8828e+05,3.8844e+05,3.8845e+05,3.8851e+05,166.6,64.7,368,6.3,172.9,130.4
1007,3.8865e+05,3.888e+05,3.8882e+05,3.8888e+05,150.4,64.2,364.3,20,170.4,129.7
1008,3.8901e+05,3.8917e+05,3.8917e+05,3.8924e+05,156.5,64,353.2,5.9,162.4,126.8
1009,3.8936e+05,3.8954e+05,3.8952e+05,3.8959e+05,176.1,68.5,349.4,-18.3,157.8,123.1
1010,3.8971e+05,3.8982e+05,3.8988e+05,3.8994e+05,107.2,65,350.8,57.3,164.5,121.3
1011,3.9006e+05,3.9022e+05,3.9023e+05,3.903e+05,156.6,63.7,362.2,12.7,169.3,129.2
1012,3.9043e+05,3.9059e+05,3.9059e+05,3.9065e+05,168.2,65.8,347.1,-4.7,163.5,117.8
1013,3.9077e+05,3.9092e+05,3.9095e+05,3.9101e+05,150.6,62.3,369.2,26.2,176.8,130.1
1014,3.9114e+05,3.9131e+05,3.9131e+05,3.9137e+05,166.3,66.7,357.2,-0.2,166.1,124.4
1015,3.915e+05,3.9165e+05,3.9168e+05,3.9174e+05,153.6,65.3,354.7,23,176.6,112.8
1016,3.9185e+05,3.92e+05,3.9204e+05,3.921e+05,149,63.8,377.4,38.2,187.2,126.4
1017,3.9223e+05,3.924e+05,3.924e+05,3.9246e+05,167.7,65.5,356.7,-2,165.7,125.5
1018,3.9259e+05,3.9273e+05,3.9275e+05,3.9282e+05,147.3,67.7,341.6,13.2,160.5,113.4
1019,3.9293e+05,3.9309e+05,3.931e+05,3.9317e+05,158.6,66.5,365,16.4,175,123.5
1020,3.9329e+05,3.9345e+05,3.9347e+05,3.9353e+05,151.1,62.9,354.3,22.5,173.6,117.8
1021,3.9365e+05,3.938e+05,3.9382e+05,3.9389e+05,147.6,61.9,348.1,27.9,175.5,110.7
1022,3.94e+05,3.9419e+05,3.9419e+05,3.9425e+05,191.2,65.4,377.8,-1.7,189.5,122.9
1023,3.9437e+05,3.9452e+05,3.9456e+05,3.9462e+05,148.4,62.5,375,33.5,181.9,130.6
1024,3.9475e+05,3.949e+05,3.9492e+05,3.9498e+05,149.5,62.6,357.9,21.8,171.3,124
1025,3.9511e+05,3.9526e+05,3.9529e+05,3.9535e+05,154.8,62,378.5,29.4,184.2,132.3
1026,3.9549e+05,3.9563e+05,3.9567e+05,3.9573e+05,147.6,62.7,365,35.2,182.8,119.5
1027,3.9585e+05,3.96e+05,3.9602e+05,3.9609e+05,152.1,62.8,350.1,20.4,172.5,114.8
1028,3.962e+05,3.9635e+05,3.9639e+05,3.9645e+05,147.9,65.1,370.4,39.8,187.7,117.6
1029,3.9657e+05,3.9672e+05,3.9675e+05,3.9682e+05,149.2,62.7,364.2,34.2,183.4,118.1
1030,3.9694e+05,3.9716e+05,3.9712e+05,3.9718e+05,220.4,62.9,377.8,-35.6,184.8,130.1
1031,3.9731e+05,3.9746e+05,3.975e+05,3.9756e+05,146.9,60.7,368.7,36.4,183.3,124.7
1032,3.9768e+05,3.9783e+05,3.9786e+05,3.9792e+05,143.8,63.2,355.9,33.3,177.1,115.6
1033,3.9804e+05,3.9819e+05,3.9823e+05,3.9829e+05,147.3,61.1,360.4,40.4,187.7,111.6
1034,3.984e+05,3.9854e+05,3.9858e+05,3.9864e+05,146.4,60.9,354.1,32.7,179.1,114.1
1035,3.9875e+05,3.989e+05,3.9893e+05,3.99e+05,151.6,64.6,361.3,28.6,180.2,116.5
1036,3.9911e+05,3.9927e+05,3.9928e+05,3.9934e+05,152.7,65.1,348.8,13.6,166.3,117.4
1037,3.9946e+05,3.9961e+05,3.9964e+05,3.997e+05,145.8,65,345.9,27.1,172.9,108
1038,3.9981e+05,4.0001e+05,3.9999e+05,4.0005e+05,202.2,62.2,360.6,-19.3,182.9,115.5
1039,4.0017e+05,4.0032e+05,4.0035e+05,4.0042e+05,148.2,63.5,371.1,37.9,186.1,121.5
1040,4.0054e+05,4.0073e+05,4.0072e+05,4.0079e+05,193,63.9,371.7,-10.4,182.6,125.2
1041,4.0091e+05,4.0105e+05,4.0108e+05,4.0114e+05,141,62.2,342.2,29.8,170.8,109.2
1042,4.0125e+05,4.0146e+05,4.0143e+05,4.015e+05,204.3,63.9,355.6,-23.8,180.5,111.2
1043,4.0161e+05,4.0176e+05,4.0178e+05,4.0185e+05,147,64.1,345.2,26.9,173.9,107.2
1044,4.0195e+05,4.021e+05,4.0213e+05,4.022e+05,141.8,62.5,357.1,36.9,178.7,115.9
1045,4.0231e+05,4.0246e+05,4.0249e+05,4.0256e+05,146.6,66,365.3,36.5,183.1,116.2
1046,4.0268e+05,4.0281e+05,4.0286e+05,4.0292e+05,132.4,61.1,355.7,48,180.4,114.2
1047,4.0303e+05,4.0318e+05,4.0322e+05,4.0328e+05,151.4,63.7,369.4,32.7,184.1,121.6
1048,4.034e+05,4.0356e+05,4.0357e+05,4.0363e+05,153.7,63.2,347.6,15.9,169.6,114.8
1049,4.0375e+05,4.0389e+05,4.0393e+05,4.0399e+05,136,66.2,350.3,40.7,176.7,107.4
1050,4.041e+05,4.0426e+05,4.0428e+05,4.0434e+05,155.9,61.1,358.6,26.6,182.5,115
1051,4.0446e+05,4.0461e+05,4.0464e+05,4.047e+05,149,62.4,363,29.3,178.3,122.3
1052,4.0482e+05,4.0497e+05,4.0499e+05,4.0506e+05,144.3,63.8,352.1,28.3,172.6,115.7
1053,4.0517e+05,4.0531e+05,4.0535e+05,4.0541e+05,140.5,64.8,353.5,33.9,174.4,114.3
1054,4.0553e+05,4.0573e+05,4.0571e+05,4.0577e+05,203.9,61.6,363.3,-22.4,181.5,120.2
1055,4.0589e+05,4.0603e+05,4.0606e+05,4.0613e+05,134.8,64,352.8,39.1,173.9,114.9
1056,4.0624e+05,4.0638e+05,4.0642e+05,4.0649e+05,141.1,63.4,358.9,38.7,179.8,115.7
1057,4.066e+05,4.0674e+05,4.0678e+05,4.0684e+05,139.6,63,352,35.5,175.1,113.9
1058,4.0695e+05,4.0709e+05,4.0713e+05,4.0719e+05,138.1,68,343.7,32.7,170.8,104.9
1059,4.073e+05,4.0744e+05,4.0748e+05,4.0754e+05,145.9,64.6,352,34.8,180.7,106.7
1060,4.0765e+05,4.0785e+05,4.0783e+05,4.079e+05,197.2,65.1,369,-15.6,181.6,122.3
1061,4.0802e+05,4.0816e+05,4.0819e+05,4.0825e+05,143.3,62.4,355.4,24.9,168.2,124.8
1062,4.0837e+05,4.0851e+05,4.0855e+05,4.0861e+05,139.4,62.3,363.9,38.9,178.3,123.3
1063,4.0874e+05,4.0888e+05,4.0891e+05,4.0897e+05,142.5,63.2,350.6,30.2,172.7,114.7
1064,4.0909e+05,4.0928e+05,4.0927e+05,4.0933e+05,194.3,61.3,368.5,-13,181.3,125.9
1065,4.0946e+05,4.0961e+05,4.0963e+05,4.0969e+05,147.8,63,353.1,24.2,172,118.1
1066,4.0981e+05,4.0997e+05,4.0998e+05,4.1004e+05,155.7,61.5,342.7,14.3,170,111.2
1067,4.1015e+05,4.103e+05,4.1033e+05,4.104e+05,145.7,65.8,357.2,32.5,178.2,113.2
1068,4.1051e+05,4.1064e+05,4.1068e+05,4.1075e+05,134.1,60.8,344.7,40.5,174.6,109.3
1069,4.1086e+05,4.1105e+05,4.1104e+05,4.1111e+05,194.6,67.3,375.1,-8.7,185.9,121.9
1070,4.1123e+05,4.1137e+05,4.1141e+05,4.1147e+05,138.8,62.6,361.6,42.3,181.1,117.9
1071,4.1159e+05,4.1174e+05,4.1177e+05,4.1184e+05,149,65,369.9,33.9,182.9,122
1072,4.1196e+05,4.1215e+05,4.1214e+05,4.122e+05,192.7,63.9,362.2,-18.1,174.6,123.7
1073,4.1232e+05,4.1247e+05,4.1251e+05,4.1257e+05,146.3,60.1,358.2,35.1,181.4,116.7
1074,4.1268e+05,4.1287e+05,4.1286e+05,4.1292e+05,184.9,64.3,360.5,-7.4,177.5,118.7
1075,4.1304e+05,4.1319e+05,4.1322e+05,4.1328e+05,149.4,64.3,344.9,23.3,172.7,107.9
1076,4.1339e+05,4.1354e+05,4.1356e+05,4.1362e+05,156.3,66.8,348.3,14.3,170.6,110.9
1077,4.1374e+05,4.1389e+05,4.1392e+05,4.1398e+05,154.3,62.2,363.4,27.8,182.1,119.1
1078,4.141e+05,4.1424e+05,4.1428e+05,4.1434e+05,142.7,64,357.9,37.3,180,113.9
1079,4.1446e+05,4.1466e+05,4.1465e+05,4.1471e+05,200.5,63.9,366.7,-11.8,188.7,114.1
1080,4.1482e+05,4.1497e+05,4.1501e+05,4.1507e+05,145.2,61.6,369.3,38,183.2,124.5
1081,4.1519e+05,4.1533e+05,4.1537e+05,4.1543e+05,141.4,61,370.9,38.5,179.9,130
1082,4.1556e+05,4.1571e+05,4.1574e+05,4.158e+05,144.6,63.1,362.3,29.9,174.5,124.7
1083,4.1593e+05,4.1608e+05,4.161e+05,4.1616e+05,151,63.6,352,24.1,175.1,113.3
1084,4.1628e+05,4.1643e+05,4.1645e+05,4.1652e+05,154.6,67.8,355.5,19,173.6,114.1
1085,4.1663e+05,4.1678e+05,4.1681e+05,4.1687e+05,144.1,61.1,355.1,29.9,174,120
1086,4.1699e+05,4.1713e+05,4.1717e+05,4.1723e+05,136.8,63.7,355,41.3,178.1,113.2
1087,4.1734e+05,4.1754e+05,4.1753e+05,4.1759e+05,199.6,64.9,379.7,-14.2,185.4,129.4
1088,4.1772e+05,4.1787e+05,4.179e+05,4.1796e+05,142.6,58.8,362.4,38.5,181.1,122.5
1089,4.1809e+05,4.1827e+05,4.1827e+05,4.1833e+05,180.2,60.4,368,6.5,186.7,120.9
1090,4.1845e+05,4.1859e+05,4.1863e+05,4.187e+05,134.5,64.1,359.6,45.8,180.3,115.2
1091,4.1881e+05,4.1901e+05,4.1899e+05,4.1906e+05,192.1,65.4,350.1,-12.8,179.3,105.4
1092,4.1916e+05,4.193e+05,4.1934e+05,4.194e+05,135.4,64.7,342.7,40.5,175.9,102.1
1093,4.1951e+05,4.1968e+05,4.1968e+05,4.1975e+05,172.1,60.7,348.2,6.4,178.5,109
1094,4.1985e+05,4.1998e+05,4.2003e+05,4.2009e+05,124.7,62.9,349.3,52.2,176.9,109.5
1095,4.202e+05,4.2038e+05,4.2039e+05,4.2045e+05,177.4,63.9,360.3,6.6,184,112.4
1096,4.2056e+05,4.207e+05,4.2074e+05,4.208e+05,140.4,65.8,357.7,32.7,173.1,118.8
1097,4.2092e+05,4.2108e+05,4.2108e+05,4.2115e+05,161,69.8,342.9,-5,156,117.1
1098,4.2126e+05,4.2137e+05,4.2142e+05,4.2149e+05,104.2,68.3,340.2,48.9,153.1,118.8
1099,4.216e+05,4.2171e+05,4.2175e+05,4.2182e+05,102.5,69.5,333.7,45.4,147.9,116.3
1100,4.2194e+05,4.2205e+05,4.2208e+05,4.2216e+05,112.7,70.9,337.5,33.3,146,120.6
1101,4.2228e+05,4.2238e+05,4.2242e+05,4.2249e+05,108,68.1,332.9,39,147,117.8
1102,4.2261e+05,4.2273e+05,4.2276e+05,4.2282e+05,120.4,67.2,339.2,28,148.4,123.6
1103,4.2295e+05,4.2306e+05,4.2309e+05,4.2316e+05,108.4,68.8,340.4,35.4,143.8,127.8
1104,4.2329e+05,4.234e+05,4.2343e+05,4.2349e+05,108.1,67.7,331.7,30.3,138.4,125.6
1105,4.2362e+05,4.2374e+05,4.2377e+05,4.2383e+05,116.1,68.1,335.6,29.3,145.4,122.1
1106,4.2396e+05,4.2408e+05,4.241e+05,4.2417e+05,120.1,69.2,343,26.6,146.7,127.1
1107,4.243e+05,4.244e+05,4.2444e+05,4.2451e+05,106,70.4,342.3,37.9,143.9,128
1108,4.2464e+05,4.2475e+05,4.2478e+05,4.2485e+05,111.6,69.7,336.8,29.6,141.2,125.9
1109,4.2498e+05,4.2509e+05,4.2512e+05,4.2517e+05,115.1,42.7,350.1,29.2,144.3,163.1
1110,4.2533e+05,4.2545e+05,4.2547e+05,4.2553e+05,124.8,65.4,333.2,16.3,141.1,126.7
1111,4.2566e+05,4.2579e+05,4.2581e+05,4.2588e+05,126.3,71.7,350.7,21.5,147.8,131.2
1112,4.2601e+05,4.2613e+05,4.2615e+05,4.2622e+05,118.9,70.1,342.5,22.1,141,131.4
1113,4.2635e+05,4.2647e+05,4.2649e+05,4.2657e+05,116.8,75.8,344.3,23.6,140.4,128.1
1114,4.267e+05,4.2682e+05,4.2685e+05,4.2692e+05,123.7,64.3,347.6,29.7,153.4,129.9
1115,4.2705e+05,4.2717e+05,4.2719e+05,4.2726e+05,122.3,65.4,337.6,24.6,146.9,125.3
1116,4.2738e+05,4.275e+05,4.2753e+05,4.2761e+05,119.3,72.2,339.7,29.9,149.2,118.3
1117,4.2772e+05,4.2785e+05,4.2789e+05,4.2796e+05,122.9,69.5,357.8,39.4,162.3,126
1118,4.2808e+05,4.2821e+05,4.2824e+05,4.283e+05,125.2,66.4,355.6,31.2,156.4,132.8
1119,4.2844e+05,4.2857e+05,4.2858e+05,4.2865e+05,131.6,67.7,347.6,15.9,147.5,132.4
1120,4.2878e+05,4.289e+05,4.2893e+05,4.2899e+05,112.9,64.5,338.1,29.9,142.8,130.8
1121,4.2912e+05,4.2923e+05,4.2927e+05,4.2934e+05,106.8,76.3,347.2,38.9,145.7,125.2
1122,4.2947e+05,4.2958e+05,4.2962e+05,4.2968e+05,114.5,65.8,332.2,32.2,146.7,119.7
1123,4.298e+05,4.2991e+05,4.2996e+05,4.3002e+05,108.4,67.4,353.5,46.5,154.9,131.2
1124,4.3016e+05,4.3026e+05,4.3031e+05,4.3038e+05,107.1,68.8,348.9,46.4,153.5,126.6
1125,4.305e+05,4.3067e+05,4.3066e+05,4.3073e+05,168.9,67.5,353.5,-10.9,158,128
1126,4.3086e+05,4.3098e+05,4.3101e+05,4.3108e+05,120.7,65.8,351.3,34,154.7,130.8
1127,4.3121e+05,4.3133e+05,4.3136e+05,4.3143e+05,117.2,70,343,32.6,149.8,123.2
1128,4.3155e+05,4.3171e+05,4.3171e+05,4.3178e+05,158.5,64.1,355.5,3.4,161.9,129.5
1129,4.3191e+05,4.3202e+05,4.3206e+05,4.3213e+05,113.9,68.2,349.9,37,150.9,130.8
1130,4.3226e+05,4.3237e+05,4.3241e+05,4.3248e+05,112.2,68.7,345.7,38.8,151,126
1131,4.326e+05,4.3277e+05,4.3276e+05,4.3283e+05,165.9,71.4,355.8,-12.4,153.5,130.9
1132,4.3296e+05,4.3307e+05,4.3312e+05,4.3318e+05,115.4,65.6,364.5,42.4,157.8,141.1
1133,4.3332e+05,4.3343e+05,4.3347e+05,4.3353e+05,103.8,64.9,336,39.7,143.5,127.6
1134,4.3366e+05,4.3382e+05,4.3382e+05,4.3388e+05,162.3,63.3,362.1,-2.1,160.2,138.6
1135,4.3402e+05,4.3414e+05,4.3417e+05,4.3423e+05,116.1,62.4,341.4,28,144.1,134.9
1136,4.3436e+05,4.3448e+05,4.3451e+05,4.3458e+05,115.5,71,344.8,29.2,144.7,129.1
1137,4.3471e+05,4.3488e+05,4.3487e+05,4.3494e+05,176,70.2,357.9,-17,159,128.7
1138,4.3507e+05,4.3523e+05,4.3523e+05,4.3529e+05,162,64.4,352.5,-2.1,159.9,128.2
1139,4.3542e+05,4.3553e+05,4.3557e+05,4.3564e+05,110.8,65.5,340.2,45,155.8,118.9
1140,4.3576e+05,4.3592e+05,4.3592e+05,4.3598e+05,159.2,61.6,353.3,3.2,162.4,129.3
1141,4.3611e+05,4.3628e+05,4.3627e+05,4.3634e+05,167.3,71,354.9,-7.3,160,123.9
1142,4.3647e+05,4.3664e+05,4.3663e+05,4.3669e+05,177.7,64.7,353.2,-19,158.7,129.8
1143,4.3682e+05,4.3698e+05,4.3698e+05,4.3705e+05,161.2,69.4,354.2,1.3,162.5,122.3
1144,4.3717e+05,4.3734e+05,4.3734e+05,4.3741e+05,164,65,353.4,1.9,165.9,122.5
1145,4.3753e+05,4.3768e+05,4.3769e+05,4.3776e+05,154.9,68.8,346.9,9,163.9,114.2
1146,4.3787e+05,4.3802e+05,4.3804e+05,4.381e+05,149.6,63.3,354.9,16.5,166.1,125.5
1147,4.3823e+05,4.3839e+05,4.3839e+05,4.3845e+05,162.4,64.7,350.3,-3.7,158.7,126.9
1148,4.3858e+05,4.3874e+05,4.3874e+05,4.3881e+05,163.1,67.6,348.9,-3.8,159.3,122
1149,4.3893e+05,4.3909e+05,4.391e+05,4.3917e+05,158.9,67.5,362.6,13.9,172.8,122.3
1150,4.3929e+05,4.3947e+05,4.3945e+05,4.3952e+05,179.4,67,336.4,-20.6,158.8,110.6
1151,4.3963e+05,4.3979e+05,4.3979e+05,4.3985e+05,158.5,64.8,350.3,3.1,161.6,123.9
1152,4.3998e+05,4.4014e+05,4.4014e+05,4.402e+05,159.2,64,346.5,1.5,160.7,121.8
1153,4.4032e+05,4.4048e+05,4.405e+05,4.4056e+05,159.6,65.6,358.5,13.8,173.4,119.5
1154,4.4068e+05,4.4084e+05,4.4086e+05,4.4093e+05,159,63.2,362.1,22.5,181.5,117.4
1155,4.4105e+05,4.4121e+05,4.4122e+05,4.4129e+05,164,60.9,363.2,15.4,179.4,122.9
1156,4.4141e+05,4.4156e+05,4.4158e+05,4.4165e+05,155,62.7,357.2,19.4,174.4,120.1
1157,4.4177e+05,4.4192e+05,4.4194e+05,4.42e+05,151.2,62.4,346.5,18.4,169.6,114.5
1158,4.4211e+05,4.4226e+05,4.4229e+05,4.4235e+05,150.9,63.9,362.3,27.9,178.8,119.6
1159,4.4247e+05,4.4262e+05,4.4264e+05,4.4271e+05,141.7,63.4,350.6,26,167.7,119.5
1160,4.4282e+05,4.4298e+05,4.4299e+05,4.4306e+05,159.8,70.7,357.9,4,163.8,123.4
1161,4.4318e+05,4.4334e+05,4.4335e+05,4.4341e+05,156.9,64.7,351.9,8.3,165.2,122
1162,4.4353e+05,4.4369e+05,4.4371e+05,4.4377e+05,155.7,64.1,354.4,16.6,172.3,118
1163,4.4389e+05,4.4404e+05,4.4407e+05,4.4413e+05,153.8,62.9,370.1,25.2,179,128.2
1164,4.4426e+05,4.4442e+05,4.4443e+05,4.445e+05,160.2,65.6,359.5,11.5,171.7,122.2
1165,4.4462e+05,4.4478e+05,4.4479e+05,4.4485e+05,157.7,62.1,367,13.7,171.4,133.5
1166,4.4499e+05,4.451e+05,4.4514e+05,4.4521e+05,112,67.8,332.5,39.5,151.5,113.2
1167,4.4532e+05,4.455e+05,4.4548e+05,4.4555e+05,180.7,66.2,357.3,-15.1,165.6,125.5
1168,4.4568e+05,4.4584e+05,4.4584e+05,4.459e+05,166.7,64.6,351.8,-3.4,163.3,123.9
1169,4.4603e+05,4.4619e+05,4.4619e+05,4.4626e+05,164.2,65.2,357,0.6,164.8,127
1170,4.4638e+05,4.4654e+05,4.4656e+05,4.4663e+05,151.9,63.6,364.1,25.2,177.1,123.4
1171,4.4675e+05,4.4691e+05,4.4693e+05,4.47e+05,166.4,61.1,371.1,19.2,185.6,124.4
1172,4.4712e+05,4.4727e+05,4.473e+05,4.4736e+05,155.3,62.2,360.9,20.5,175.8,122.9
1173,4.4748e+05,4.4763e+05,4.4766e+05,4.4772e+05,149,63.1,368.4,29.8,178.8,126.5
1174,4.4785e+05,4.4799e+05,4.4803e+05,4.4809e+05,144.2,62,359.2,33.3,177.5,119.7
1175,4.4821e+05,4.4836e+05,4.4838e+05,4.4845e+05,149.6,63.1,352.3,25.3,174.9,114.3
1176,4.4856e+05,4.4871e+05,4.4873e+05,4.488e+05,150.8,65.2,341.5,20.8,171.6,104.7
1177,4.489e+05,4.4904e+05,4.4909e+05,4.4915e+05,142.8,62.2,362.1,43.5,186.3,113.6
1178,4.4926e+05,4.4946e+05,4.4945e+05,4.4952e+05,197.8,70,368.7,-13.2,184.6,114.1
1179,4.4963e+05,4.4978e+05,4.4981e+05,4.4988e+05,150.7,63.6,362,29.5,180.2,118.2
1180,4.4999e+05,4.5015e+05,4.5018e+05,4.5024e+05,153.3,62,358.8,27.3,180.6,116.2
1181,4.5035e+05,4.5054e+05,4.5054e+05,4.5061e+05,190.5,65.2,375.1,-2.1,188.4,121.5
1182,4.5073e+05,4.5093e+05,4.5091e+05,4.5097e+05,197.4,62.8,372.1,-14.7,182.7,126.6
1183,4.511e+05,4.5124e+05,4.5127e+05,4.5133e+05,137.5,61.7,343.7,29,166.5,115.5
1184,4.5144e+05,4.5158e+05,4.5162e+05,4.5168e+05,134.1,64.3,348.6,40.8,174.9,109.4
1185,4.5179e+05,4.5194e+05,4.5196e+05,4.5203e+05,144.5,66,351.5,26.3,170.8,114.7
1186,4.5214e+05,4.5229e+05,4.5232e+05,4.5239e+05,146.7,62.7,358.5,32.9,179.6,116.2
1187,4.525e+05,4.5265e+05,4.5269e+05,4.5275e+05,145.6,61.9,367.4,36.7,182.3,123.2
1188,4.5287e+05,4.5308e+05,4.5306e+05,4.5312e+05,212.3,62.9,370.2,-25,187.3,120
1189,4.5324e+05,4.5339e+05,4.5343e+05,4.5349e+05,146,62.8,378.2,42.6,188.6,126.8
1190,4.5362e+05,4.5377e+05,4.5379e+05,4.5386e+05,147.9,62.2,354.7,27.5,175.4,117.1
1191,4.5397e+05,4.5417e+05,4.5416e+05,4.5422e+05,194.8,62.8,370.8,-10.7,184.1,123.9
1192,4.5434e+05,4.5448e+05,4.5452e+05,4.5458e+05,140.5,60.4,363.7,31.9,172.4,130.9
1193,4.5471e+05,4.5487e+05,4.5488e+05,4.5494e+05,162,63.1,356.4,8.8,170.8,122.5
1194,4.5506e+05,4.5521e+05,4.5523e+05,4.553e+05,144.7,63.1,349.4,25.9,170.6,115.7
1195,4.5541e+05,4.5557e+05,4.5559e+05,4.5565e+05,155.5,64.7,354,21,176.5,112.8
1196,4.5577e+05,4.5591e+05,4.5595e+05,4.5601e+05,141.4,63.3,362.5,36.4,177.8,121.4
1197,4.5613e+05,4.5628e+05,4.5631e+05,4.5637e+05,150.1,63,362.1,28.9,179,120.1
1198,4.5649e+05,4.5665e+05,4.5667e+05,4.5673e+05,154.3,63.2,358,19.4,173.7,121.1
1199,4.5685e+05,4.57e+05,4.5703e+05,4.571e+05,147.4,65.2,365.2,35.1,182.5,117.5
1200,4.5722e+05,4.5738e+05,4.574e+05,4.5746e+05,159.5,61.2,364.8,25.5,185,118.6
1201,4.5758e+05,4.5772e+05,4.5776e+05,4.5782e+05,144.1,62.8,354.4,31.7,175.8,115.8
1202,4.5793e+05,4.5808e+05,4.5812e+05,4.5819e+05,149,65.5,380.4,40.3,189.3,125.6
1203,4.5832e+05,4.5846e+05,4.5848e+05,4.5855e+05,145.4,62.3,340.3,22.9,168.3,109.7
1204,4.5866e+05,4.588e+05,4.5883e+05,4.5889e+05,145.2,61.2,357.3,32.5,177.7,118.4
1205,4.5901e+05,4.5916e+05,4.5919e+05,4.5925e+05,150.9,62,366.4,28.8,179.7,124.7
1206,4.5938e+05,4.5953e+05,4.5955e+05,4.5962e+05,150.1,65.1,351.9,24.4,174.5,112.3
1207,4.5973e+05,4.5988e+05,4.5991e+05,4.5998e+05,147.3,63.3,364.5,36.2,183.5,117.7
1208,4.601e+05,4.6029e+05,4.6028e+05,4.6035e+05,199,64.9,378.7,-12.2,186.8,127
1209,4.6047e+05,4.6062e+05,4.6066e+05,4.6072e+05,149.7,59.5,361.2,32.3,182,119.7
1210,4.6084e+05,4.6103e+05,4.6103e+05,4.6109e+05,192.2,64.6,381.9,-1.7,190.5,126.8
1211,4.6122e+05,4.6136e+05,4.6139e+05,4.6145e+05,138.5,64.8,335.7,30.1,168.6,102.3
1212,4.6155e+05,4.6174e+05,4.6174e+05,4.618e+05,189.7,66.8,366.2,-5.1,184.6,114.8
1213,4.6192e+05,4.6206e+05,4.621e+05,4.6216e+05,142.7,64.1,351,35.6,178.3,108.6
1214,4.6227e+05,4.6242e+05,4.6246e+05,4.6252e+05,145.2,63,356.3,39.6,184.8,108.5
1215,4.6263e+05,4.6281e+05,4.6282e+05,4.6288e+05,181.3,63.1,377.1,8.6,189.9,124.1
1216,4.63e+05,4.6315e+05,4.6318e+05,4.6324e+05,141.7,61.5,353.5,32.3,174,118
1217,4.6336e+05,4.6355e+05,4.6354e+05,4.6361e+05,194.1,64.9,370,-7.4,186.7,118.4
1218,4.6373e+05,4.6391e+05,4.6391e+05,4.6398e+05,185.6,67.1,373.8,-2.9,182.7,124
1219,4.641e+05,4.6424e+05,4.6428e+05,4.6434e+05,136.6,64.8,352.5,41.2,177.8,109.9
1220,4.6445e+05,4.6459e+05,4.6463e+05,4.6469e+05,140.7,63.1,343.8,33.7,174.4,106.3
1221,4.648e+05,4.65e+05,4.6498e+05,4.6504e+05,203.9,62,368.1,-24.1,179.8,126.3
1222,4.6517e+05,4.6531e+05,4.6534e+05,4.654e+05,140.6,64.7,345.2,29.4,170,110.5
1223,4.6551e+05,4.6571e+05,4.657e+05,4.6576e+05,198.7,61.8,376.1,-13.2,185.5,128.8
1224,4.6589e+05,4.6603e+05,4.6606e+05,4.6612e+05,147.6,61.2,363.2,27.5,175.1,126.9
1225,4.6625e+05,4.6646e+05,4.6643e+05,4.665e+05,206.5,62.6,371.2,-22.4,184.1,124.5
1226,4.6662e+05,4.6683e+05,4.6681e+05,4.6687e+05,212.3,64.6,376,-28.1,184.2,127.2
1227,4.67e+05,4.6714e+05,4.6717e+05,4.6723e+05,145.4,61.4,346.9,26.6,172,113.5
1228,4.6734e+05,4.6753e+05,4.6752e+05,4.6759e+05,183.4,68.2,360.3,-8.4,175,117.1
1229,4.677e+05,4.6784e+05,4.6788e+05,4.6794e+05,133.8,63.7,352.8,42.4,176.2,112.9
1230,4.6806e+05,4.682e+05,4.6823e+05,4.6829e+05,138.8,60.8,350.2,34.9,173.7,115.7
1231,4.6841e+05,4.6856e+05,4.6859e+05,4.6865e+05,150.5,61.1,361.9,34.2,184.7,116.1
1232,4.6877e+05,4.6897e+05,4.6895e+05,4.6901e+05,198.2,62,361.6,-15.1,183.1,116.5
1233,4.6913e+05,4.6927e+05,4.6931e+05,4.6938e+05,141.7,66.9,360.4,39,180.7,112.8
1234,4.6949e+05,4.6968e+05,4.6967e+05,4.6973e+05,186.1,62.9,351.5,-8.5,177.6,111
1235,4.6984e+05,4.6998e+05,4.7002e+05,4.7009e+05,133.7,65.1,340.1,46.8,180.5,94.5
1236,4.7018e+05,4.7039e+05,4.7039e+05,4.7045e+05,209,62.1,373.2,-5.1,203.9,107.2
1237,4.7056e+05,4.7071e+05,4.7074e+05,4.708e+05,158.5,62.9,351.2,26.9,185.4,102.9
1238,4.7091e+05,4.7107e+05,4.7108e+05,4.7114e+05,161.9,64.7,338.7,8.7,170.6,103.4
1239,4.7125e+05,4.7142e+05,4.7141e+05,4.7148e+05,173.3,68.4,335.1,-6.7,166.6,100.1
1240,4.7158e+05,4.7171e+05,4.7175e+05,4.7181e+05,133.8,66.2,332.7,32.2,166,100.5
1241,4.7191e+05,4.7205e+05,4.7207e+05,4.7214e+05,134.4,67.4,331.5,24,158.4,105.7
1242,4.7225e+05,4.7239e+05,4.724e+05,4.7247e+05,147.5,64.2,338.2,9.1,156.6,117.4
1243,4.7258e+05,4.7273e+05,4.7273e+05,4.728e+05,147.9,65.5,328.7,2.3,150.2,113
1244,4.7291e+05,4.7307e+05,4.7307e+05,4.7314e+05,155.3,74,333.4,-1.4,153.9,105.5
1245,4.7325e+05,4.7335e+05,4.734e+05,4.7347e+05,101.9,69.9,341.6,52.6,154.5,117.2
1246,4.7359e+05,4.7369e+05,4.7374e+05,4.7381e+05,105.6,70.3,336.3,43.2,148.8,117.2
1247,4.7392e+05,4.7403e+05,4.7408e+05,4.7415e+05,103.2,69.6,345.7,49.4,152.6,123.5
1248,4.7427e+05,4.7443e+05,4.7443e+05,4.745e+05,160.6,67.6,338.3,0.5,161.1,109.6
1249,4.7461e+05,4.7477e+05,4.7477e+05,4.7484e+05,162.6,68.4,350.6,-3.1,159.5,122.7
1250,4.7496e+05,4.7506e+05,4.751e+05,4.7517e+05,100.6,69.3,347.2,46.2,146.8,131.1
1251,4.7531e+05,4.7544e+05,4.7542e+05,4.7547e+05,130.4,45.6,327,-12.5,117.9,163.5
1252,4.7563e+05,4.7569e+05,4.7577e+05,4.7584e+05,61.4,70.5,374.9,78.5,139.9,164.5
1253,4.7772e+05,4.778e+05,4.7782e+05,4.779e+05,84.9,82.5,336,13,97.9,155.6
1254,4.7805e+05,4.7814e+05,4.7817e+05,4.7825e+05,88,79.1,361.2,27.4,115.4,166.7
1255,4.7842e+05,4.7851e+05,4.7851e+05,4.7859e+05,90.6,78.5,339.9,7.2,97.8,163.6
1256,4.7876e+05,4.7883e+05,4.7886e+05,4.7894e+05,78.5,78,358.6,28.9,107.4,173.2
1257,4.7911e+05,4.7919e+05,4.7921e+05,4.7926e+05,79.1,42.9,332.5,20.1,99.2,190.4
1258,4.7945e+05,4.7953e+05,4.7956e+05,4.7963e+05,85.5,75.2,357.9,26.2,111.7,171
1259,4.798e+05,4.799e+05,4.799e+05,4.7997e+05,93,73.9,324.3,1.3,94.3,156.1
1260,4.8013e+05,4.8021e+05,4.8025e+05,4.8032e+05,80.5,73.1,355.8,35.8,116.3,166.4
1261,4.8048e+05,4.8055e+05,4.8058e+05,4.8066e+05,68.1,73.4,319.7,31.5,99.6,146.7
1262,4.808e+05,4.8087e+05,4.8092e+05,4.8099e+05,68.8,71.8,329.3,47.3,116.1,141.4
1263,4.8113e+05,4.8127e+05,4.8128e+05,4.8134e+05,132.7,64.5,374.7,12.9,145.6,164.6
1264,4.8151e+05,4.8164e+05,4.8163e+05,4.817e+05,127.1,66.4,335.7,-4.1,123,146.3
1265,4.8184e+05,4.8192e+05,4.8196e+05,4.8204e+05,76.6,78.2,368.3,38.4,115,175.1
1266,4.8425e+05,4.8433e+05,4.8436e+05,4.8443e+05,71,73.6,325.1,32.8,103.8,147.7
1267,4.8458e+05,4.8465e+05,4.8471e+05,4.8478e+05,71.4,68.6,346.9,62.7,134.1,144.2
1268,4.8493e+05,4.8505e+05,4.8505e+05,4.8512e+05,124.6,69.1,344,2.7,127.3,147.6
1269,4.8527e+05,4.8534e+05,4.854e+05,4.8547e+05,69.8,69.6,366.7,59,128.8,168.3
1270,4.8707e+05,4.8714e+05,4.8718e+05,4.8725e+05,73.6,69.3,335.7,33.6,107.2,159.2
1271,4.8741e+05,4.8748e+05,4.8752e+05,4.8759e+05,69.8,66.7,344.8,49.1,118.9,159.2
1272,4.8775e+05,4.8783e+05,4.8787e+05,4.8794e+05,77,69.8,348.3,39.4,116.4,162.1
1273,4.881e+05,4.8818e+05,4.8821e+05,4.8829e+05,79.6,76.8,347.3,36.6,116.2,154.3
1274,4.8845e+05,4.8852e+05,4.8857e+05,4.8864e+05,71.4,70.6,352.6,57,128.4,153.6
1275,4.888e+05,4.8888e+05,4.8892e+05,4.8899e+05,79.2,70.4,351.6,39.3,118.5,162.7
1276,4.8986e+05,4.8994e+05,4.8997e+05,4.9005e+05,85.1,77.7,362.3,26.7,111.8,172.8
1277,4.9678e+05,4.9686e+05,4.9687e+05,4.9695e+05,76.4,74,344.9,14.8,91.2,179.7
1278,5.0476e+05,5.0486e+05,5.0485e+05,5.0492e+05,106.5,71.3,377.1,-14.2,92.3,213.5
1279,5.0587e+05,5.0596e+05,5.0597e+05,5.0604e+05,94.7,69.1,382.2,9.4,104.1,209
1280,5.0625e+05,5.0635e+05,5.0634e+05,5.0641e+05,96.1,71,363.3,-7,89.1,203.2
1281,5.077e+05,5.078e+05,5.078e+05,5.0787e+05,104.4,67.9,373,-2.4,102,203.1
1282,5.0807e+05,5.0816e+05,5.0816e+05,5.0823e+05,90.6,63.8,317.8,-0.8,89.8,164.2
1283,5.0839e+05,5.0848e+05,5.0851e+05,5.0858e+05,85.9,66.5,363.6,36.2,122.1,175
1284,5.0875e+05,5.0884e+05,5.0887e+05,5.0894e+05,88.7,67.8,361.8,26,114.7,179.3
1285,5.0912e+05,5.0921e+05,5.0922e+05,5.0929e+05,98.2,67.4,352.6,9.6,107.8,177.4
1286,5.0947e+05,5.0955e+05,5.0958e+05,5.0965e+05,79.6,70.7,381.3,35.4,115,195.6
1287,5.0985e+05,5.0994e+05,5.0995e+05,5.1002e+05,93.1,72.1,397.8,9.8,102.9,222.8
1288,5.1025e+05,5.1036e+05,5.1033e+05,5.104e+05,108.6,73,357.2,-29.4,79.2,205
1289,5.106e+05,5.1069e+05,5.1069e+05,5.1076e+05,88.7,71.2,369,-0.9,87.8,210
1290,5.1097e+05,5.1107e+05,5.1106e+05,5.1113e+05,97.5,70.1,341.9,-7,90.5,181.3
1291,5.1132e+05,5.114e+05,5.1143e+05,5.115e+05,84.2,70,383.5,32.4,116.6,196.9
1292,5.117e+05,5.118e+05,5.118e+05,5.1187e+05,102,67.9,385.4,1.4,103.4,214.1
1293,5.1208e+05,5.1218e+05,5.1217e+05,5.1224e+05,99.2,70.5,358.1,-9.9,89.3,198.3
1294,5.1244e+05,5.1256e+05,5.1255e+05,5.1262e+05,119.1,70.5,376.4,-10.3,108.8,197.1
1295,5.1282e+05,5.1293e+05,5.1292e+05,5.1299e+05,112.2,66.3,351.9,-8,104.2,181.4
1296,5.147e+05,5.1479e+05,5.148e+05,5.1487e+05,89.3,64.8,356.2,11.8,101.1,190.3
1297,5.1506e+05,5.1517e+05,5.1518e+05,5.1524e+05,110.8,67.7,390.3,8.4,119.2,203.4
1298,5.1545e+05,5.1553e+05,5.1555e+05,5.1562e+05,83.7,67.5,359.2,22,105.7,186
1299,5.1581e+05,5.1591e+05,5.1593e+05,5.1599e+05,109.2,66.3,398,14,123.2,208.5
1300,5.162e+05,5.1629e+05,5.1629e+05,5.1636e+05,84.8,70.5,354.3,0.5,85.3,198.5
1301,5.1656e+05,5.1666e+05,5.1667e+05,5.1673e+05,98.9,63,362.3,12.6,111.5,187.8
1302,5.1692e+05,5.17e+05,5.1704e+05,5.1711e+05,81.7,66.4,374.8,42,123.7,184.7
1303,5.1729e+05,5.174e+05,5.1743e+05,5.1749e+05,105.7,66.1,410.1,26.2,131.9,212.1
1304,5.177e+05,5.178e+05,5.1778e+05,5.1785e+05,99.8,66.3,348.7,-20.4,79.4,203
1305,5.1805e+05,5.1815e+05,5.1816e+05,5.1822e+05,99.6,65.7,356.5,4.3,103.9,186.9
1306,5.1841e+05,5.1851e+05,5.1853e+05,5.186e+05,103,65.9,371.8,17.3,120.3,185.6
1307,5.1878e+05,5.1887e+05,5.189e+05,5.1897e+05,86.5,64.5,367.9,33.1,119.6,183.8
1308,5.1915e+05,5.1924e+05,5.1928e+05,5.1934e+05,94.4,65.3,373.9,33.5,127.9,180.7
1309,5.1952e+05,5.1962e+05,5.1965e+05,5.1972e+05,97.1,63.5,396.6,33.4,130.5,202.6
1310,5.1992e+05,5.2001e+05,5.2003e+05,5.201e+05,90.4,66.5,358,18.6,109,182.5
1311,5.2028e+05,5.2038e+05,5.2041e+05,5.2047e+05,98.5,65.3,401.8,31.5,130,206.5
1312,5.2068e+05,5.2077e+05,5.2078e+05,5.2085e+05,85.7,67.3,351.2,18.5,104.2,179.7
1313,5.2103e+05,5.2112e+05,5.2116e+05,5.2123e+05,89.5,66.2,391.2,44.2,133.7,191.3
1314,5.2142e+05,5.2153e+05,5.2155e+05,5.2161e+05,104.7,65.6,392.1,21.5,126.2,200.3
1315,5.2181e+05,5.219e+05,5.2193e+05,5.2199e+05,81,62.3,383,35.9,116.9,203.8
1316,5.222e+05,5.223e+05,5.2231e+05,5.2237e+05,98.4,64.6,384.6,13.6,112,208
1317,5.2258e+05,5.2268e+05,5.2268e+05,5.2275e+05,101.9,63.9,360.1,0.8,102.7,193.5
1318,5.2294e+05,5.2303e+05,5.2307e+05,5.2313e+05,89.1,65.7,352,34.4,123.5,162.8
1319,5.2329e+05,5.2341e+05,5.2344e+05,5.235e+05,113,64.4,370.5,32.4,145.4,160.7
1320,5.2366e+05,5.2381e+05,5.2381e+05,5.2387e+05,147,63.9,387.8,-2.8,144.2,179.7
1321,5.2405e+05,5.2415e+05,5.2419e+05,5.2426e+05,100.8,65.5,387.6,38.4,139.2,182.9
1322,5.2444e+05,5.2452e+05,5.2458e+05,5.2464e+05,78.4,63.8,360.4,57.6,136,160.6
1323,5.248e+05,5.249e+05,5.2496e+05,5.2503e+05,103.9,62.2,413.6,60.4,164.3,187.1
1324,5.2521e+05,5.2529e+05,5.2534e+05,5.2541e+05,73.4,67,370.8,52.8,126.2,177.6
1325,5.2558e+05,5.2567e+05,5.2573e+05,5.2579e+05,87.5,64.1,394.9,53.3,140.8,190
1326,5.2598e+05,5.2607e+05,5.2611e+05,5.2618e+05,94.9,65,396.8,39.6,134.5,197.3
1327,5.2638e+05,5.2646e+05,5.265e+05,5.2656e+05,82.5,64.6,349.2,39.7,122.2,162.4
1328,5.2673e+05,5.2688e+05,5.2689e+05,5.2695e+05,156.9,63.5,410.3,3.8,160.7,186.1
1329,5.2714e+05,5.2723e+05,5.2728e+05,5.2734e+05,98.7,64.1,385.5,42.5,141.2,180.2
1330,5.2752e+05,5.276e+05,5.2767e+05,5.2774e+05,83.3,65.1,417.8,65.5,148.8,203.9
1331,5.2794e+05,5.2803e+05,5.2806e+05,5.2812e+05,86.6,63.2,359.4,30.4,117,179.2
1332,5.283e+05,5.2839e+05,5.2845e+05,5.2851e+05,95.9,64.9,402.6,51.4,147.3,190.4
1333,5.287e+05,5.2879e+05,5.2883e+05,5.289e+05,87.3,67.2,389.3,41.6,128.9,193.2
1334,5.2909e+05,5.2918e+05,5.2922e+05,5.2928e+05,84.4,62.1,361.1,46.1,130.5,168.5
1335,5.2945e+05,5.2953e+05,5.2961e+05,5.2967e+05,82.3,62,383.5,71.6,153.9,167.6
1336,5.2984e+05,5.3e+05,5.2998e+05,5.3005e+05,168.1,64.1,373.6,-20.5,147.6,161.9
1337,5.3021e+05,5.3038e+05,5.3038e+05,5.3044e+05,169.7,63.5,420.5,-1.5,168.2,188.8
1338,5.3063e+05,5.3072e+05,5.3077e+05,5.3083e+05,87.5,60.8,365.3,50.3,137.8,166.7
1339,5.3099e+05,5.3114e+05,5.3116e+05,5.3122e+05,146.4,62.9,393.2,17.8,164.2,166.1
1340,5.3139e+05,5.3149e+05,5.3155e+05,5.3161e+05,103,62.4,408.1,60.8,163.8,181.9
1341,5.318e+05,5.3189e+05,5.3194e+05,5.32e+05,92.2,61.7,379.2,54.8,147,170.5
1342,5.3218e+05,5.3234e+05,5.3233e+05,5.324e+05,161.5,62.7,401,-2.4,159.1,179.2
1343,5.3258e+05,5.3266e+05,5.3272e+05,5.3278e+05,81.6,64.2,386.3,61.5,143.1,179
1344,5.3296e+05,5.3307e+05,5.3311e+05,5.3317e+05,105.4,62.7,387.6,43.5,148.9,176
1345,5.3335e+05,5.3344e+05,5.335e+05,5.3356e+05,89.2,62.3,382.9,61.4,150.6,170
1346,5.3373e+05,5.3389e+05,5.3389e+05,5.3395e+05,157.9,63.2,417.4,-1.1,156.8,197.4
1347,5.3415e+05,5.3424e+05,5.3428e+05,5.3434e+05,86.3,61.1,349.4,45,131.3,157
1348,5.345e+05,5.3466e+05,5.3468e+05,5.3474e+05,160.1,60.8,425.6,16.5,176.6,188.2
1349,5.3493e+05,5.3507e+05,5.3507e+05,5.3513e+05,148.4,62.7,386.8,-6.3,142.1,182
1350,5.3531e+05,5.3547e+05,5.3545e+05,5.3552e+05,153.9,62.7,386.2,-11.9,142,181.5
1351,5.357e+05,5.3579e+05,5.3585e+05,5.3591e+05,94.6,62.3,393.4,52.7,147.3,183.8
1352,5.3609e+05,5.3625e+05,5.3624e+05,5.363e+05,159.1,61.5,389.1,-11.1,148,179.6
1353,5.3648e+05,5.3658e+05,5.3663e+05,5.3669e+05,97.3,63.6,376.9,51.1,148.4,164.9
1354,5.3686e+05,5.3703e+05,5.3702e+05,5.3708e+05,168,63.5,397.5,-10,158,176
1355,5.3726e+05,5.3741e+05,5.374e+05,5.3747e+05,151.2,63.9,389.9,-4.5,146.7,179.3
1356,5.3765e+05,5.3775e+05,5.378e+05,5.3786e+05,108.1,62.3,413.6,45.6,153.7,197.6
1357,5.3806e+05,5.3814e+05,5.382e+05,5.3826e+05,85.4,61.6,374.4,54.4,139.8,173
1358,5.3843e+05,5.3863e+05,5.3859e+05,5.3866e+05,192.3,61.5,397.8,-31.6,160.7,175.6
1359,5.3883e+05,5.3899e+05,5.3899e+05,5.3905e+05,157.4,62.2,393.9,2.6,160,171.7
1360,5.3922e+05,5.3932e+05,5.3938e+05,5.3945e+05,93.9,61.7,417.7,64.6,158.5,197.5
1361,5.3964e+05,5.3973e+05,5.3979e+05,5.3985e+05,88.4,63.3,410.4,56.8,145.2,201.9
1362,5.4005e+05,5.4017e+05,5.4019e+05,5.4026e+05,115.9,63.5,453.1,24.2,140.1,249.5
1363,5.4758e+05,5.4769e+05,5.4772e+05,5.478e+05,112.2,85.2,443.1,26.8,139,218.9
1364,5.4802e+05,5.4815e+05,5.4814e+05,5.4823e+05,129,90.4,429.9,-8.8,120.2,219.3
1365,5.5058e+05,5.5072e+05,5.5068e+05,5.5077e+05,139.1,88.6,376.9,-38.8,100.3,188
1366,5.5183e+05,5.5195e+05,5.5195e+05,5.5203e+05,121,86.9,372.7,-4.9,116.1,169.7
1367,5.522e+05,5.523e+05,5.5237e+05,5.5246e+05,97.9,86.1,457,67.8,165.7,205.2
1368,5.5266e+05,5.528e+05,5.5279e+05,5.5288e+05,143.1,86.3,436.4,-14.8,128.3,221.8
1369,5.531e+05,5.5322e+05,5.5321e+05,5.533e+05,123.9,90.1,396.3,-9.3,114.6,191.6
1370,5.5349e+05,5.536e+05,5.5364e+05,5.5373e+05,101.8,85.2,425.6,45.4,147.2,193.2
1371,5.5392e+05,5.5406e+05,5.5407e+05,5.5415e+05,139.1,87.2,435.9,7.5,146.6,202.1
1372,5.5436e+05,5.5447e+05,5.5449e+05,5.5458e+05,118.9,86.5,404.8,15.7,134.6,183.7
1373,5.5476e+05,5.5488e+05,5.5492e+05,5.5501e+05,118.6,88.1,448.9,43.3,161.9,198.9
1374,5.5521e+05,5.5532e+05,5.5535e+05,5.5543e+05,107.4,88,422.3,29.9,137.3,197
1375,5.5563e+05,5.5574e+05,5.5578e+05,5.5586e+05,105.7,86.2,437.6,40.4,146.1,205.3
1376,5.5607e+05,5.5619e+05,5.5621e+05,5.5629e+05,119.3,84.3,444.6,21.7,141,219.3
1377,5.5651e+05,5.5664e+05,5.5664e+05,5.5672e+05,130.5,88.9,416.3,-9,121.5,205.9
1378,5.5693e+05,5.5707e+05,5.5706e+05,5.5716e+05,135.4,91.1,418.5,-0.8,134.6,192.8
1379,5.5735e+05,5.5746e+05,5.575e+05,5.5759e+05,109.6,87.4,444.2,42.5,152.1,204.7
1380,5.5779e+05,5.5791e+05,5.5794e+05,5.5803e+05,122.4,83.7,436.5,26.5,148.9,203.9
1381,5.5823e+05,5.5836e+05,5.5838e+05,5.5846e+05,128.3,84.8,439.6,18.4,146.7,208.1
1382,5.5867e+05,5.5879e+05,5.5882e+05,5.589e+05,117.9,86.4,398.8,31.1,149,163.4
1383,5.5907e+05,5.5927e+05,5.5925e+05,5.5933e+05,205.2,85.4,484.2,-24.3,180.9,217.9
1384,5.5955e+05,5.5969e+05,5.5968e+05,5.5977e+05,141.1,88.1,426.4,-11.4,129.7,208.6
1385,5.5998e+05,5.6009e+05,5.6012e+05,5.602e+05,109.5,87.4,396.3,27.5,137,171.9
1386,5.6037e+05,5.6056e+05,5.6055e+05,5.6064e+05,189.1,84.3,450.4,-12.6,176.5,189.6
1387,5.6082e+05,5.6095e+05,5.6099e+05,5.6107e+05,127.2,82.8,433.7,34.3,161.5,189.4
1388,5.6126e+05,5.6137e+05,5.6142e+05,5.6151e+05,108.8,84.5,414.2,56.8,165.6,164.1
1389,5.6167e+05,5.6186e+05,5.6185e+05,5.6194e+05,191.3,86.7,453,-9.7,181.6,184.7
1390,5.6213e+05,5.6226e+05,5.6229e+05,5.6238e+05,139.3,83.1,438.3,28.5,167.8,187.4
1391,5.6256e+05,5.6266e+05,5.6271e+05,5.628e+05,100.4,83.7,402.3,49.8,150.2,168.4
1392,5.6297e+05,5.6317e+05,5.6314e+05,5.6323e+05,200,87.2,438.1,-25.4,174.6,176.3
1393,5.634e+05,5.6361e+05,5.6357e+05,5.6366e+05,201.4,84.4,401.7,-32.9,168.5,148.8
1394,5.6381e+05,5.6399e+05,5.6401e+05,5.6409e+05,180.3,83.2,457.5,19.2,199.5,174.8
1395,5.6426e+05,5.6437e+05,5.6443e+05,5.6452e+05,105.2,85.6,411.3,64.4,169.6,156.1
1396,5.6467e+05,5.6485e+05,5.6485e+05,5.6494e+05,178,86.7,418.2,0.3,178.3,153.2
1397,5.6509e+05,5.6526e+05,5.6528e+05,5.6537e+05,166.3,87.8,432.6,18.2,184.5,160.3
1398,5.6553e+05,5.6564e+05,5.6571e+05,5.6579e+05,113.8,82,435.9,65.9,179.7,174.2
1399,5.6596e+05,5.6613e+05,5.6612e+05,5.662e+05,166.1,85.1,380.4,-8.2,157.9,137.4
1400,5.6634e+05,5.6651e+05,5.6654e+05,5.6663e+05,166.5,87,436.7,32.8,199.3,150.4
1401,5.6678e+05,5.67e+05,5.6696e+05,5.6705e+05,226.2,88.2,449.6,-40.8,185.4,176
1402,5.6723e+05,5.6732e+05,5.6738e+05,5.6747e+05,93.2,86.6,398,63.4,156.6,154.8
1403,5.6763e+05,5.678e+05,5.6781e+05,5.6789e+05,176.7,87.1,428.4,3.3,180,161.3
1404,5.6805e+05,5.6825e+05,5.6823e+05,5.6832e+05,192.6,86,422.2,-15.9,176.7,159.5
1405,5.6848e+05,5.6865e+05,5.6866e+05,5.6874e+05,177.6,83.8,426.3,3.5,181.1,161.4
1406,5.689e+05,5.6901e+05,5.6909e+05,5.6917e+05,104.6,85.1,433.3,77.8,182.4,165.8
1407,5.6934e+05,5.6952e+05,5.6952e+05,5.696e+05,182.7,84.9,412,-3.3,179.4,147.7
1408,5.6975e+05,5.6991e+05,5.6994e+05,5.7002e+05,161.5,82.4,436.1,30.6,192.1,161.6
1409,5.7018e+05,5.7037e+05,5.7037e+05,5.7046e+05,189.4,86.3,448.6,-1.5,187.9,174.4
1410,5.7063e+05,5.7073e+05,5.708e+05,5.7088e+05,97.1,84.4,401.7,68.5,165.6,151.7
1411,5.7103e+05,5.7121e+05,5.7123e+05,5.7131e+05,173.3,86.8,442.2,17.9,191.2,164.2
1412,5.7148e+05,5.7158e+05,5.7165e+05,5.7173e+05,107.7,81.6,417.2,67.3,175,160.6
1413,5.7189e+05,5.7207e+05,5.7207e+05,5.7216e+05,178.9,86.2,414.9,1.1,180,148.7
1414,5.7231e+05,5.7253e+05,5.725e+05,5.7259e+05,215.9,84.9,430,-21.8,194.1,151
1415,5.7274e+05,5.7293e+05,5.7293e+05,5.7301e+05,192.6,82.8,415.1,-2.5,190.1,142.2
1416,5.7315e+05,5.7332e+05,5.7335e+05,5.7343e+05,167.7,82,422,29,196.7,143.3
1417,5.7358e+05,5.7376e+05,5.7378e+05,5.7386e+05,183,86.5,435.8,16.4,199.4,149.9
1418,5.7401e+05,5.7418e+05,5.742e+05,5.7428e+05,167.2,85.5,406.1,16.4,183.6,137
1419,5.7442e+05,5.7458e+05,5.7462e+05,5.747e+05,164.3,81.4,417.7,36.5,200.8,135.5
1420,5.7484e+05,5.75e+05,5.7503e+05,5.7512e+05,167,83.9,428.1,31.5,198.5,145.7
1421,5.7526e+05,5.7545e+05,5.7545e+05,5.7554e+05,189.7,86.4,422.9,-3.2,186.5,150
1422,5.7569e+05,5.7585e+05,5.7587e+05,5.7596e+05,158.3,84.3,396.7,27.6,185.9,126.5
1423,5.7608e+05,5.7626e+05,5.7629e+05,5.7637e+05,174.4,83.3,427.8,27.3,201.7,142.8
1424,5.7651e+05,5.7667e+05,5.767e+05,5.7679e+05,158.1,84.2,401.4,32.7,190.8,126.4
1425,5.7691e+05,5.7715e+05,5.7712e+05,5.7721e+05,237,85.8,430.8,-28.6,208.4,136.6
1426,5.7734e+05,5.7753e+05,5.7754e+05,5.7762e+05,185.9,86.5,425.1,8.8,194.7,143.9
1427,5.7777e+05,5.7794e+05,5.7796e+05,5.7804e+05,167.1,83.2,401.1,23.3,190.4,127.5
1428,5.7817e+05,5.7833e+05,5.7837e+05,5.7846e+05,156,85.3,439,47.7,203.7,150
1429,5.7861e+05,5.7879e+05,5.7879e+05,5.7888e+05,178.1,85.8,414.8,4,182.1,146.9
1430,5.7902e+05,5.7918e+05,5.7921e+05,5.7929e+05,154.6,85.4,393.2,29.4,184,123.8
1431,5.7942e+05,5.7958e+05,5.7963e+05,5.7971e+05,159.1,83.8,428.5,51,210.1,134.6
1432,5.7985e+05,5.8001e+05,5.8004e+05,5.8012e+05,168.9,83.6,407,27,195.9,127.5
1433,5.8025e+05,5.8041e+05,5.8046e+05,5.8055e+05,156.3,87.6,414.9,50,206.3,121
1434,5.8067e+05,5.809e+05,5.8089e+05,5.8097e+05,236.6,86.3,441.2,-17.7,218.9,136
1435,5.8111e+05,5.8126e+05,5.8131e+05,5.8139e+05,153.5,83.6,413.8,44.5,198,132.2
1436,5.8152e+05,5.8169e+05,5.8172e+05,5.8181e+05,162.9,88.3,431.1,37.9,200.8,142
1437,5.8195e+05,5.821e+05,5.8214e+05,5.8223e+05,146.6,85.4,414.9,41.3,187.9,141.6
1438,5.8237e+05,5.8252e+05,5.8255e+05,5.8264e+05,152.9,85.9,413.8,33.4,186.3,141.6
1439,5.8278e+05,5.8293e+05,5.8297e+05,5.8306e+05,143.4,87,401.5,43.4,186.8,127.7
1440,5.8318e+05,5.8334e+05,5.8339e+05,5.8348e+05,155.7,84.4,437.7,54.2,209.9,143.4
1441,5.8362e+05,5.8377e+05,5.8381e+05,5.8389e+05,147.7,86.4,424.7,39.4,187.1,151.2
1442,5.8405e+05,5.8423e+05,5.8423e+05,5.8432e+05,180.7,86.9,426.9,2.2,182.9,157.1
1443,5.8447e+05,5.8463e+05,5.8466e+05,5.8474e+05,157.3,86.5,422.9,27.6,184.9,151.5
1444,5.849e+05,5.8508e+05,5.8509e+05,5.8518e+05,181.6,85.2,453.9,12.6,194.2,174.5
1445,5.8535e+05,5.8552e+05,5.8552e+05,5.8561e+05,172.6,86.9,418.5,-1.3,171.3,160.3
1446,5.8577e+05,5.8594e+05,5.8595e+05,5.8604e+05,172.8,89.5,442.6,11.9,184.7,168.4
1447,5.8621e+05,5.8639e+05,5.864e+05,5.8649e+05,176.7,87.7,427,11.6,188.3,151
1448,5.8664e+05,5.8682e+05,5.8684e+05,5.8693e+05,183.4,86.5,443.3,19.6,203,153.8
1449,5.8708e+05,5.8725e+05,5.8728e+05,5.8736e+05,172.8,85.6,428.3,23.1,195.9,146.8
1450,5.8751e+05,5.8768e+05,5.8772e+05,5.878e+05,175,84.7,444.8,35.2,210.2,149.9
1451,5.8795e+05,5.8811e+05,5.8816e+05,5.8824e+05,158.1,83.5,418.8,45.2,203.3,132
1452,5.8837e+05,5.8863e+05,5.8859e+05,5.8867e+05,258.7,81.8,443.4,-39.6,219.1,142.5
1453,5.8882e+05,5.8896e+05,5.8902e+05,5.891e+05,148.6,83.6,408.5,51.9,200.5,124.4
1454,5.8922e+05,5.8939e+05,5.8944e+05,5.8952e+05,160.6,84.9,429.7,54.1,214.7,130.1
1455,5.8965e+05,5.8986e+05,5.8986e+05,5.8994e+05,207.8,85.1,401.1,-3.7,204.1,111.9
1456,5.9006e+05,5.9026e+05,5.9028e+05,5.9036e+05,200.1,84.1,428.4,19.8,219.9,124.4
1457,5.9048e+05,5.9064e+05,5.9069e+05,5.9078e+05,159.6,85.4,409.5,46.2,205.8,118.3
1458,5.9089e+05,5.9109e+05,5.911e+05,5.9118e+05,194.9,84,405.3,7.9,202.8,118.5
1459,5.913e+05,5.9151e+05,5.915e+05,5.9159e+05,207.7,85.8,410.9,-2.8,204.9,120.2
1460,5.9171e+05,5.919e+05,5.9191e+05,5.92e+05,194.8,87.4,408.2,6.6,201.4,119.4
1461,5.9212e+05,5.9231e+05,5.9232e+05,5.9241e+05,193.9,85.8,398.3,12.5,206.4,106.1
1462,5.9252e+05,5.9272e+05,5.9273e+05,5.9282e+05,208.1,88.7,417.1,4.9,213,115.4
1463,5.9293e+05,5.9312e+05,5.9314e+05,5.9323e+05,182.4,91.1,409.1,20.3,202.7,115.3
1464,5.9334e+05,5.9356e+05,5.9354e+05,5.9363e+05,214.6,83.4,416.9,-12.8,201.8,131.7
1465,5.9376e+05,5.9396e+05,5.9394e+05,5.9404e+05,199.3,91,391.4,-13.6,185.7,114.7
1466,5.9415e+05,5.9436e+05,5.9436e+05,5.9445e+05,206.5,87.8,430.8,3.2,209.7,133.3
1467,5.9458e+05,5.9473e+05,5.9477e+05,5.9486e+05,147.7,87.2,391.9,40.2,187.9,116.8
1468,5.9497e+05,5.9517e+05,5.9517e+05,5.9526e+05,199.1,87.5,397.7,1.1,200.2,110
1469,5.9537e+05,5.9559e+05,5.9558e+05,5.9566e+05,216.3,85.7,419.5,-9.2,207.1,126.7
1470,5.9579e+05,5.9593e+05,5.9598e+05,5.9607e+05,137.4,93.4,392.2,48,185.4,113.4
1471,5.9618e+05,5.964e+05,5.9638e+05,5.9647e+05,218,84.4,425.8,-18.5,199.5,141.9
1472,5.9661e+05,5.9675e+05,5.9679e+05,5.9688e+05,136.5,94.1,404.9,44.2,180.7,130.1
1473,5.9701e+05,5.9716e+05,5.9721e+05,5.9729e+05,145.9,89.3,418.9,45.8,191.7,137.9
1474,5.9743e+05,5.9757e+05,5.9762e+05,5.9771e+05,141.5,93.4,408.1,41.6,183.1,131.6
1475,5.9784e+05,5.9798e+05,5.9804e+05,5.9814e+05,142.5,100.1,427.8,53.4,195.9,131.8
1476,5.9827e+05,5.9841e+05,5.9847e+05,5.9856e+05,146.3,89.7,425.3,56.4,202.7,132.9
1477,5.9869e+05,5.9884e+05,5.989e+05,5.9899e+05,149.4,96.7,431.4,54.2,203.6,131.1
1478,5.9912e+05,5.9928e+05,5.9932e+05,5.9941e+05,160,87.6,438.5,38.2,198.2,152.7
1479,5.9956e+05,5.9972e+05,5.9975e+05,5.9984e+05,155.5,91.9,417.8,30.6,186.1,139.8
1480,5.9998e+05,6.0014e+05,6.0018e+05,6.0027e+05,159.6,86.1,444.3,43.4,203,155.2
1481,6.0043e+05,6.0058e+05,6.0062e+05,6.0071e+05,156.6,87.6,414.5,36.9,193.5,133.4
1482,6.0084e+05,6.0098e+05,6.0104e+05,6.0113e+05,143.3,89.4,438.8,58.3,201.6,147.8
1483,6.0128e+05,6.0145e+05,6.0145e+05,6.0155e+05,172.4,92.9,410.8,1.3,173.7,144.2
1484,6.0169e+05,6.0185e+05,6.0187e+05,6.0196e+05,160.5,85.3,394.3,23.2,183.7,125.3
1485,6.0208e+05,6.0229e+05,6.023e+05,6.0238e+05,203.1,83.7,427.4,13.2,216.3,127.4
1486,6.0251e+05,6.0271e+05,6.0272e+05,6.028e+05,200.3,81.1,412.8,4.9,205.2,126.5
1487,6.0292e+05,6.0313e+05,6.0314e+05,6.0322e+05,208.5,82.2,418.7,3.5,212,124.5
1488,6.0334e+05,6.0346e+05,6.0353e+05,6.0362e+05,121.4,88.4,389.5,69.1,190.5,110.6
1489,6.0373e+05,6.0394e+05,6.0393e+05,6.0402e+05,212.5,93,416.2,-13.8,198.7,124.5
1490,6.0415e+05,6.0435e+05,6.0434e+05,6.0442e+05,201.6,82.7,380.4,-12.2,189.4,108.3
1491,6.0453e+05,6.0471e+05,6.0474e+05,6.0483e+05,182.2,90,420.4,31,213.2,117.2
1492,6.0495e+05,6.0509e+05,6.0515e+05,6.0523e+05,144.6,84.3,395.9,54.2,198.8,112.8
1493,6.0535e+05,6.0552e+05,6.0555e+05,6.0563e+05,173.6,86.3,392.4,26.4,200,106.1
1494,6.0574e+05,6.0592e+05,6.0594e+05,6.0603e+05,183.6,84.1,415.4,23,206.6,124.7
1495,6.0615e+05,6.0634e+05,6.0634e+05,6.0643e+05,186.8,91.4,384.8,-4.6,182.2,111.2
1496,6.0654e+05,6.0668e+05,6.0673e+05,6.0682e+05,143.6,87.9,393,46.3,189.9,115.2
1497,6.0693e+05,6.0711e+05,6.0712e+05,6.0721e+05,177.7,86.3,388.4,15.2,192.9,109.2
1498,6.0732e+05,6.0751e+05,6.0752e+05,6.0761e+05,191.6,87.4,395.1,9.4,201,106.7
1499,6.0771e+05,6.0789e+05,6.0791e+05,6.08e+05,175.6,86.2,388.9,23.8,199.4,103.3
1500,6.081e+05,6.0829e+05,6.0831e+05,6.084e+05,185.1,86.3,415.8,26.6,211.7,117.8
1501,6.0852e+05,6.087e+05,6.0872e+05,6.088e+05,178.7,84.3,384.5,18.5,197.2,103
1502,6.089e+05,6.0908e+05,6.0911e+05,6.092e+05,177.4,88.4,405.5,26.8,204.2,112.9
1503,6.0931e+05,6.0952e+05,6.095e+05,6.0959e+05,212.8,94.2,391.5,-25.4,187.4,109.9
1504,6.097e+05,6.099e+05,6.0989e+05,6.0998e+05,195,92.1,393.7,-6.6,188.4,113.2
1505,6.1009e+05,6.1029e+05,6.1029e+05,6.1038e+05,194.1,86.8,403.9,6.5,200.6,116.5
1506,6.105e+05,6.1068e+05,6.1069e+05,6.1078e+05,186.4,88.5,404.9,3.6,190,126.4
1507,6.109e+05,6.1113e+05,6.1108e+05,6.1117e+05,223.7,89.4,380.1,-46.2,177.5,113.2
1508,6.1128e+05,6.1149e+05,6.1148e+05,6.1157e+05,205.4,94.7,406.3,-11.2,194.2,117.4
1509,6.1169e+05,6.1184e+05,6.1187e+05,6.1197e+05,149.2,98.5,402.2,32.2,181.4,122.3
1510,6.1209e+05,6.1224e+05,6.1228e+05,6.1238e+05,145.8,95.7,406.9,45,190.8,120.4
1511,6.125e+05,6.127e+05,6.1269e+05,6.1278e+05,197.9,91.2,409.6,-6.8,191.1,127.3
1512,6.1291e+05,6.1314e+05,6.131e+05,6.1319e+05,235.6,92.4,418.2,-44,191.6,134.2
1513,6.1333e+05,6.1347e+05,6.1352e+05,6.1361e+05,145.7,91.9,426,43.9,189.6,144.5
1514,6.1375e+05,6.1392e+05,6.1393e+05,6.1403e+05,165.2,94.2,417.1,15.9,181.1,141.8
1515,6.1417e+05,6.1431e+05,6.1435e+05,6.1445e+05,143.1,98,421.2,34.5,177.6,145.6
1516,6.1459e+05,6.1475e+05,6.1477e+05,6.1486e+05,160.3,91,417.5,16.7,177,149.5
1517,6.1501e+05,6.1517e+05,6.1519e+05,6.1528e+05,157.4,93,397.1,25.4,182.8,121.3
1518,6.1541e+05,6.1563e+05,6.1561e+05,6.157e+05,220.7,90.2,444.8,-15.1,205.6,149
1519,6.1585e+05,6.1602e+05,6.1603e+05,6.1612e+05,171.9,86.9,407.1,10.5,182.4,137.8
1520,6.1626e+05,6.164e+05,6.1644e+05,6.1653e+05,146.8,83.8,395.5,39,185.8,125.9
1521,6.1665e+05,6.1686e+05,6.1684e+05,6.1693e+05,207.9,86.7,395.9,-17.4,190.5,118.7
1522,6.1705e+05,6.1719e+05,6.1725e+05,6.1734e+05,139.9,88.2,398.7,59.4,199.3,111.2
1523,6.1745e+05,6.1766e+05,6.1765e+05,6.1774e+05,210.8,89.5,414,-5.7,205.1,119.4
1524,6.1786e+05,6.1805e+05,6.1806e+05,6.1814e+05,188.3,85,396,8.3,196.6,114.4
1525,6.1826e+05,6.1845e+05,6.1846e+05,6.1855e+05,192.7,85.2,418.1,14.7,207.4,125.5
1526,6.1868e+05,6.1885e+05,6.1885e+05,6.1894e+05,173.9,90.8,372.8,2.9,176.8,105.2
1527,6.1905e+05,6.1924e+05,6.1925e+05,6.1934e+05,187,89.5,402.5,12.2,199.2,113.8
1528,6.1945e+05,6.1964e+05,6.1965e+05,6.1973e+05,188.6,84.6,406.3,8.4,197,124.7
1529,6.1986e+05,6.2005e+05,6.2004e+05,6.2013e+05,190.1,91,391.5,-6.1,184,116.5
1530,6.2025e+05,6.2043e+05,6.2044e+05,6.2052e+05,185.4,84.4,389.9,5.7,191.1,114.4
1531,6.2064e+05,6.2082e+05,6.2082e+05,6.2091e+05,177.3,87.8,380.8,6.5,183.8,109.2
1532,6.2102e+05,6.212e+05,6.2121e+05,6.213e+05,185.7,90.6,400.4,9.5,195.2,114.6
1533,6.2142e+05,6.2161e+05,6.216e+05,6.2169e+05,192.1,87.6,376.6,-8.3,183.8,105.2
1534,6.218e+05,6.2197e+05,6.2199e+05,6.2208e+05,176.9,89.9,391.9,19.9,196.8,105.2
1535,6.2219e+05,6.2237e+05,6.2239e+05,6.2248e+05,185.3,89.6,396.9,21.1,206.4,100.9
1536,6.2258e+05,6.2277e+05,6.2279e+05,6.2288e+05,180.2,91.7,401.9,23.5,203.7,106.5
1537,6.2299e+05,6.2317e+05,6.2318e+05,6.2327e+05,184.5,88.1,397.1,8.6,193.1,115.9
1538,6.2338e+05,6.2358e+05,6.2356e+05,6.2366e+05,200,98.6,387.4,-23.9,176.1,112.7
1539,6.2377e+05,6.2397e+05,6.2396e+05,6.2405e+05,197.5,93.9,399,-9.5,188,117.1
1540,6.2417e+05,6.2437e+05,6.2436e+05,6.2446e+05,203.7,95.4,408.3,-13.9,189.8,123.1
1541,6.2458e+05,6.2477e+05,6.2476e+05,6.2485e+05,187.2,91.2,383.7,-4.3,182.9,109.6
1542,6.2496e+05,6.2514e+05,6.2516e+05,6.2525e+05,180.5,95.2,407,13.4,193.9,117.9
1543,6.2537e+05,6.2557e+05,6.2556e+05,6.2566e+05,198.5,101.6,397.7,-11.8,186.7,109.4
1544,6.2577e+05,6.2596e+05,6.2596e+05,6.2605e+05,194.8,94.9,415.7,-2,192.8,128
1545,6.2618e+05,6.2638e+05,6.2636e+05,6.2646e+05,198.6,95.2,398.5,-19.3,179.3,124
1546,6.2658e+05,6.2672e+05,6.2676e+05,6.2686e+05,143.6,97.6,399.7,37.5,181.1,121
1547,6.2698e+05,6.2721e+05,6.2717e+05,6.2726e+05,231.9,92.9,409.4,-44.9,187,129.5
1548,6.2739e+05,6.2752e+05,6.2757e+05,6.2766e+05,131.8,95.6,398,44,175.8,126.6
1549,6.2779e+05,6.2793e+05,6.2797e+05,6.2807e+05,143.6,99.9,389.3,35.6,179.2,110.2
1550,6.2818e+05,6.2839e+05,6.2837e+05,6.2846e+05,211.1,91.6,409.2,-20,191.1,126.5
1551,6.2859e+05,6.2874e+05,6.2877e+05,6.2887e+05,149.4,99.9,401.5,31.7,181.1,120.5
1552,6.2899e+05,6.2917e+05,6.2917e+05,6.2927e+05,179.9,94,398.2,4.4,184.3,119.9
1553,6.2939e+05,6.296e+05,6.2958e+05,6.2967e+05,208.6,90.2,401,-16.7,191.9,118.9
1554,6.2979e+05,6.2999e+05,6.2998e+05,6.3007e+05,198.7,93.9,406.4,-5.4,193.3,119.2
1555,6.3019e+05,6.3039e+05,6.3039e+05,6.3048e+05,200.5,90.7,416.4,-1.9,198.6,127.1
1556,6.3061e+05,6.3074e+05,6.3079e+05,6.3088e+05,128.1,86.3,384.3,54.1,182.2,115.8
1557,6.3099e+05,6.3119e+05,6.3119e+05,6.3128e+05,192.6,89.7,403.3,3.8,196.4,117.2
1558,6.314e+05,6.3159e+05,6.3159e+05,6.3168e+05,188.7,89.2,402,0.3,189,123.8
1559,6.318e+05,6.3199e+05,6.3198e+05,6.3208e+05,190.2,98,383.3,-9.7,180.5,104.8
1560,6.3218e+05,6.3236e+05,6.3239e+05,6.3248e+05,172.4,86.5,401.5,34.3,206.7,108.3
1561,6.3258e+05,6.3277e+05,6.3278e+05,6.3286e+05,181,83.1,386.9,12.9,193.9,109.9
1562,6.3297e+05,6.3313e+05,6.3317e+05,6.3326e+05,161.8,89.4,383.8,41.4,203.2,91.2
1563,6.3336e+05,6.3353e+05,6.3357e+05,6.3366e+05,175.7,87.7,406.9,37.8,213.5,105.7
1564,6.3376e+05,6.3393e+05,6.3396e+05,6.3405e+05,164.4,86.3,399.9,33.5,197.9,115.7
1565,6.3416e+05,6.3433e+05,6.3434e+05,6.3443e+05,172.5,92,372.4,6.2,178.7,101.7
1566,6.3453e+05,6.3469e+05,6.3472e+05,6.3481e+05,156.6,87.7,377.3,31.8,188.4,101.2
1567,6.3491e+05,6.3508e+05,6.3511e+05,6.3519e+05,164.5,88.5,376.1,28.9,193.4,94.2
1568,6.3529e+05,6.3545e+05,6.3549e+05,6.3558e+05,162.1,92.7,379.9,38.5,200.6,86.6
1569,6.3567e+05,6.3591e+05,6.3588e+05,6.3597e+05,237.1,90.5,402.3,-28.8,208.3,103.5
1570,6.3607e+05,6.3624e+05,6.3626e+05,6.3635e+05,170,89.5,379.7,22.3,192.3,97.9
1571,6.3645e+05,6.3662e+05,6.3664e+05,6.3673e+05,170.9,91,386,22.7,193.6,101.4
1572,6.3684e+05,6.37e+05,6.3702e+05,6.3711e+05,163.5,94.3,387.5,18.6,182.1,111.1
1573,6.3722e+05,6.3741e+05,6.3739e+05,6.3745e+05,184.9,61.9,362.7,-15.8,169.1,131.7
1574,6.3759e+05,6.3775e+05,6.3777e+05,6.3783e+05,167.6,65.6,375.2,15.2,182.8,126.8
1575,6.3796e+05,6.3814e+05,6.3814e+05,6.382e+05,176.3,64.6,384.1,-1.4,174.9,144.6
1576,6.3835e+05,6.3847e+05,6.3851e+05,6.3857e+05,127.8,64.2,346,34.3,162.1,119.7
1577,6.3869e+05,6.3886e+05,6.3887e+05,6.3894e+05,164.6,61.9,360.7,18.1,182.7,116.1
1578,6.3905e+05,6.3926e+05,6.3924e+05,6.393e+05,209.3,59.5,373.4,-17.4,191.9,122
1579,6.3943e+05,6.3957e+05,6.3961e+05,6.3967e+05,148.2,62.5,363.7,36.1,184.3,116.9
1580,6.3979e+05,6.3995e+05,6.3999e+05,6.4009e+05,157,93.4,387.5,47,204,90.1
1581,6.4018e+05,6.4036e+05,6.4035e+05,6.4042e+05,179.8,64.7,360.5,-6.1,173.7,122.1
1582,6.4054e+05,6.407e+05,6.4071e+05,6.4077e+05,158.6,63.4,351.7,11.2,169.8,118.5
1583,6.4089e+05,6.4104e+05,6.4106e+05,6.4112e+05,152.5,65.9,337.5,14.6,167.1,104.5
1584,6.4123e+05,6.4137e+05,6.4141e+05,6.4148e+05,148.4,62.2,373.5,39.4,187.8,123.5
1585,6.416e+05,6.4182e+05,6.4179e+05,6.4185e+05,220.1,62.7,380,-29.2,190.9,126.4
1586,6.4198e+05,6.4213e+05,6.4216e+05,6.4222e+05,146.2,60.4,385.6,32.2,178.4,146.8
1587,6.4237e+05,6.4249e+05,6.425e+05,6.4257e+05,122.5,69.9,342.9,11.8,134.3,138.7
1588,6.4271e+05,6.4278e+05,6.4283e+05,6.4291e+05,67.2,72.6,329.5,57.5,124.7,132.2
1589,6.4304e+05,6.4317e+05,6.4317e+05,6.4324e+05,132,71.5,327.9,-1.9,130.1,126.3
1590,6.4337e+05,6.4343e+05,6.435e+05,6.4357e+05,59.6,68.4,338.6,78,137.6,132.6
1591,6.437e+05,6.4382e+05,6.4386e+05,6.4393e+05,114.5,63.4,360,44.4,158.9,137.7
1592,6.4406e+05,6.4421e+05,6.4421e+05,6.4429e+05,144.4,73.3,359.7,2.9,147.3,139.1
1593,6.4442e+05,6.4449e+05,6.4455e+05,6.4462e+05,62.7,71,319.9,66.3,129,119.9
1594,6.4474e+05,6.4485e+05,6.4491e+05,6.4497e+05,107.3,63.4,364.9,60.1,167.4,134.1
1595,6.4511e+05,6.4528e+05,6.4528e+05,6.4534e+05,171.6,65.9,372.9,-2.9,168.7,138.3
1596,6.4548e+05,6.456e+05,6.4564e+05,6.4571e+05,119.8,65.3,359.5,40.4,160.2,134
1597,6.4584e+05,6.4596e+05,6.4599e+05,6.4606e+05,120.9,68.1,357.4,31.3,152.2,137.1
1598,6.462e+05,6.4634e+05,6.4635e+05,6.4642e+05,139.6,67.5,361.6,9.5,149.1,145
1599,6.4656e+05,6.467e+05,6.467e+05,6.4677e+05,134.9,67.6,350.4,3.4,138.3,144.5
1600,6.4691e+05,6.4705e+05,6.4705e+05,6.4712e+05,135,66.1,367.1,7.6,142.6,158.4
1601,6.4728e+05,6.4735e+05,6.4741e+05,6.4748e+05,69.9,66.1,348.2,62.7,132.6,149.5
1602,6.4763e+05,6.4779e+05,6.4776e+05,6.4783e+05,162.4,68.3,374.4,-24.4,138,168.1
1603,6.48e+05,6.4807e+05,6.4812e+05,6.4819e+05,74.1,66.5,340.5,46.3,120.4,153.6
1604,6.4834e+05,6.4842e+05,6.4848e+05,6.4854e+05,74.4,65.7,362,59.7,134.1,162.2
1605,6.487e+05,6.4878e+05,6.4882e+05,6.4889e+05,74.6,67.4,365.9,45.9,120.5,178
1606,6.4907e+05,6.4915e+05,6.4917e+05,6.4924e+05,78.3,67.4,335.8,26,104.3,164.1
1607,6.494e+05,6.495e+05,6.4952e+05,6.4959e+05,98.2,67.6,367.5,20.9,119.1,180.8
1608,6.4977e+05,6.4986e+05,6.4987e+05,6.4994e+05,90.6,68.3,352.1,10.7,101.3,182.5
1609,6.5012e+05,6.5022e+05,6.5023e+05,6.503e+05,92.1,67.5,362.3,14.1,106.2,188.6
1610,6.512e+05,6.5132e+05,6.5128e+05,6.5135e+05,120.9,66.2,341.7,-37.4,83.5,192
1611,6.5154e+05,6.5163e+05,6.5163e+05,6.517e+05,96.2,71.4,354.6,-7.3,88.9,194.3
1612,6.5326e+05,6.5335e+05,6.5337e+05,6.5344e+05,88.8,67.2,364.8,21.7,110.5,187.1
1613,6.5902e+05,6.5911e+05,6.5914e+05,6.5921e+05,86.2,67.9,367.3,28.4,114.6,184.8
1614,6.5939e+05,6.5948e+05,6.5951e+05,6.5958e+05,89.8,69.7,387.5,24.9,114.7,203.1
1615,6.5978e+05,6.5987e+05,6.5987e+05,6.5994e+05,89.2,67.9,381.3,6.6,95.8,217.6
1616,6.6016e+05,6.6028e+05,6.6025e+05,6.6032e+05,116,66,349.8,-23.4,92.6,191.2
1617,6.6051e+05,6.6061e+05,6.6062e+05,6.6069e+05,98.1,68,401.4,15.7,113.8,219.6
1618,6.6091e+05,6.61e+05,6.61e+05,6.6107e+05,83.5,67.1,365.1,3.7,87.2,210.8
1619,6.6128e+05,6.6138e+05,6.6137e+05,6.6144e+05,105.6,68.8,355.6,-14.6,91,195.8
1620,6.6163e+05,6.6174e+05,6.6174e+05,6.618e+05,104.6,66.3,400.3,-0.1,104.5,229.5
1621,6.6277e+05,6.6287e+05,6.6286e+05,6.6293e+05,99.3,68.7,374.2,-3.1,96.2,209.3
1622,6.6314e+05,6.6324e+05,6.6324e+05,6.633e+05,95.1,66.9,379.6,1.3,96.4,216.3
1623,6.6352e+05,6.6361e+05,6.6362e+05,6.6368e+05,91.1,65.4,354.4,3,94.1,194.9
1624,6.6388e+05,6.6396e+05,6.6399e+05,6.6406e+05,86.9,67.3,371.7,26.9,113.8,190.6
1625,6.6425e+05,6.6436e+05,6.6436e+05,6.6443e+05,113.6,66.4,383.3,1.5,115.1,201.8
1626,6.6463e+05,6.6472e+05,6.6474e+05,6.6481e+05,88.6,66.9,388.5,20.4,109,212.6
1627,6.6502e+05,6.6512e+05,6.6511e+05,6.6518e+05,99.3,66.9,337.2,-5.4,93.9,176.4
1628,6.6536e+05,6.6544e+05,6.6548e+05,6.6555e+05,80.9,65.7,364.3,46.8,127.7,170.9
1629,6.6572e+05,6.6581e+05,6.6586e+05,6.6593e+05,92.2,68.4,371.6,47,139.2,164
1630,6.6609e+05,6.6618e+05,6.6624e+05,6.663e+05,90.3,64.2,404.6,53.9,144.2,196.2
1631,6.665e+05,6.6659e+05,6.6661e+05,6.6668e+05,90.8,65.4,346,24.3,115.1,165.5
1632,6.6684e+05,6.6693e+05,6.6698e+05,6.6705e+05,83.1,66.2,406.9,57.9,141,199.7
1633,6.6725e+05,6.6735e+05,6.6736e+05,6.6743e+05,100.9,65.7,351.1,9.9,110.8,174.6
1634,6.676e+05,6.6769e+05,6.6773e+05,6.678e+05,85.3,66,370.6,48.7,134,170.6
1635,6.6797e+05,6.6806e+05,6.681e+05,6.6817e+05,93.3,67.5,385.4,39.3,132.6,185.3
1636,6.6836e+05,6.6844e+05,6.6848e+05,6.6855e+05,80.2,66.9,369.9,41.3,121.5,181.5
1637,6.6873e+05,6.6884e+05,6.6886e+05,6.6892e+05,113.9,66.8,381.8,14.8,128.7,186.3
1638,6.6911e+05,6.6922e+05,6.6923e+05,6.693e+05,110.8,66,373.7,14.8,125.6,182.1
1639,6.6948e+05,6.6958e+05,6.6962e+05,6.6968e+05,93.7,67.1,379.8,39.6,133.3,179.4
1640,6.6986e+05,6.6996e+05,6.6999e+05,6.7006e+05,94.2,67.3,385.9,36.1,130.3,188.3
1641,6.7025e+05,6.7034e+05,6.7038e+05,6.7044e+05,90.7,65.8,376.8,38.7,129.4,181.6
1642,6.7062e+05,6.7072e+05,6.7076e+05,6.7082e+05,91.6,63.8,373.2,42.7,134.3,175.1
1643,6.71e+05,6.7108e+05,6.7114e+05,6.712e+05,86.1,68.4,399.4,51.2,137.3,193.7
1644,6.714e+05,6.715e+05,6.7151e+05,6.7158e+05,99.7,65,372.3,14.5,114.2,193.1
1645,6.7177e+05,6.7186e+05,6.7189e+05,6.7196e+05,86.7,68.3,371.7,31.5,118.2,185.2
1646,6.7214e+05,6.7222e+05,6.7226e+05,6.7233e+05,82.5,64.6,361.5,40.9,123.4,173.5
1647,6.725e+05,6.7259e+05,6.7264e+05,6.7271e+05,84.3,65.3,379.4,56.3,140.6,173.5
1648,6.7288e+05,6.7297e+05,6.7302e+05,6.7309e+05,87,65.8,364.8,53.2,140.2,158.8
1649,6.7325e+05,6.7339e+05,6.734e+05,6.7346e+05,146.8,64.9,384.7,4.2,151,168.8
1650,6.7363e+05,6.7378e+05,6.7378e+05,6.7385e+05,152.9,67.2,408.5,-0.6,152.3,189
1651,6.7404e+05,6.7413e+05,6.7416e+05,6.7422e+05,93,67.8,385.7,23.8,116.8,201.1
1652,6.7443e+05,6.7452e+05,6.7454e+05,6.7461e+05,93.9,63.9,338.2,22.7,116.6,157.7
1653,6.7476e+05,6.7485e+05,6.7493e+05,6.7499e+05,88.4,66.1,410.3,74.3,162.7,181.5
1654,6.7517e+05,6.7527e+05,6.7531e+05,6.7538e+05,92.3,64.6,379.3,43.9,136.2,178.5
1655,6.7555e+05,6.7565e+05,6.7569e+05,6.7576e+05,91.7,67.4,384.3,46.2,137.9,179
1656,6.7594e+05,6.7603e+05,6.7608e+05,6.7614e+05,93.6,65.2,368.1,46.6,140.2,162.7
1657,6.7631e+05,6.7639e+05,6.7646e+05,6.7653e+05,82.4,65.7,390.2,72.1,154.5,170
1658,6.767e+05,6.7679e+05,6.7685e+05,6.7691e+05,92.3,62.9,385.8,60.3,152.6,170.3
1659,6.7708e+05,6.7724e+05,6.7724e+05,6.773e+05,154.8,62.2,380.5,1.7,156.5,161.8
1660,6.7746e+05,6.7761e+05,6.7762e+05,6.7768e+05,150.2,68.4,397.3,2.3,152.5,176.4
1661,6.7786e+05,6.7795e+05,6.7801e+05,6.7807e+05,94.1,62.1,381.4,51.1,145.2,174.1
1662,6.7824e+05,6.7832e+05,6.7839e+05,6.7845e+05,83.7,66.3,371.6,62.3,146,159.3
1663,6.7861e+05,6.7879e+05,6.7878e+05,6.7884e+05,172.4,64.1,423.5,-8,164.4,195
1664,6.7904e+05,6.7911e+05,6.7916e+05,6.7922e+05,78.4,65.4,362.5,44.4,122.8,174.3
1665,6.794e+05,6.7958e+05,6.7955e+05,6.7962e+05,180.1,65.4,400.8,-25.2,154.9,180.5
1666,6.798e+05,6.7996e+05,6.7995e+05,6.8001e+05,164,65.2,403.8,-17.7,146.3,192.3
1667,6.802e+05,6.8029e+05,6.8034e+05,6.8041e+05,89.3,64.2,406,50.6,139.9,201.9
1668,6.8061e+05,6.8069e+05,6.8074e+05,6.808e+05,76.7,64.8,346.9,51.2,127.9,154.2
1669,6.8096e+05,6.8113e+05,6.8113e+05,6.8119e+05,176,63.8,423.1,-4,172,187.3
1670,6.8138e+05,6.8147e+05,6.8152e+05,6.8159e+05,90.8,64.2,391.7,51.3,142.1,185.4
1671,6.8177e+05,6.8187e+05,6.8191e+05,6.8198e+05,97.6,63.6,389.5,43.9,141.5,184.4
1672,6.8216e+05,6.8226e+05,6.823e+05,6.8237e+05,96.2,64.1,385.1,46.7,142.9,178.1
1673,6.8255e+05,6.8271e+05,6.827e+05,6.8276e+05,163.9,63.8,386.1,-10.8,153.1,169.2
1674,6.8293e+05,6.8307e+05,6.8309e+05,6.8316e+05,141.9,66.3,398.2,19.5,161.4,170.5
1675,6.8333e+05,6.8349e+05,6.8349e+05,6.8355e+05,157.4,63.7,399.9,3.4,160.8,175.4
1676,6.8373e+05,6.8389e+05,6.8389e+05,6.8395e+05,158.5,64.2,400.8,-3,155.5,181.1
1677,6.8413e+05,6.843e+05,6.8428e+05,6.8434e+05,169.1,64,384.7,-23.8,145.3,175.4
1678,6.8452e+05,6.846e+05,6.8467e+05,6.8473e+05,87.2,63.7,408.2,67.7,154.9,189.6
1679,6.8492e+05,6.85e+05,6.8506e+05,6.8513e+05,80.5,65,377.8,59.9,140.4,172.4
1680,6.853e+05,6.8547e+05,6.8546e+05,6.8553e+05,165.4,65.1,411.3,-6.6,158.8,187.4
1681,6.8571e+05,6.858e+05,6.8586e+05,6.8592e+05,89.9,62.5,383,53.1,143,177.5
1682,6.861e+05,6.8626e+05,6.8626e+05,6.8632e+05,166,63.6,420.1,-6.1,159.9,196.6
1683,6.8652e+05,6.866e+05,6.8665e+05,6.8672e+05,84.2,62.1,359,54,138.2,158.7
1684,6.8687e+05,6.8703e+05,6.8705e+05,6.8711e+05,151.8,63.1,396.4,23,174.8,158.5
1685,6.8727e+05,6.8743e+05,6.8745e+05,6.8751e+05,157,61.8,408.2,16.9,173.9,172.5
1686,6.8768e+05,6.8783e+05,6.8784e+05,6.879e+05,155.1,62.6,415.3,5.1,160.2,192.5
1687,6.8809e+05,6.882e+05,6.8823e+05,6.8829e+05,101.5,62.9,373,30.6,132.1,178
1688,6.8847e+05,6.8856e+05,6.8861e+05,6.8868e+05,89.8,61,390.9,57.3,147.1,182.8
1689,6.8886e+05,6.8897e+05,6.8901e+05,6.8907e+05,106.6,60.7,386.4,40.5,147.1,178.6
1690,6.8925e+05,6.8932e+05,6.8939e+05,6.8945e+05,73.8,60.8,368.1,68.2,142,165.3
1691,6.8961e+05,6.8976e+05,6.8977e+05,6.8984e+05,143.8,62.8,395.6,16.3,160.1,172.7
1692,6.9001e+05,6.9016e+05,6.9016e+05,6.9022e+05,148.4,63.6,394.3,3.5,151.9,178.8
1693,6.904e+05,6.9055e+05,6.9055e+05,6.9061e+05,144.6,64.9,360.6,0.1,144.7,151
1694,6.9076e+05,6.9091e+05,6.9093e+05,6.91e+05,145.3,64.3,394.5,22.9,168.2,162
1695,6.9116e+05,6.913e+05,6.9132e+05,6.9138e+05,143.2,64.1,375.7,14.3,157.5,154.1
1696,6.9153e+05,6.9169e+05,6.9171e+05,6.9177e+05,152,64.6,418.1,23.6,175.6,177.9
1697,6.9195e+05,6.9212e+05,6.9211e+05,6.9217e+05,163.2,64.9,398.5,-9.1,154.1,179.5
1698,6.9235e+05,6.9251e+05,6.925e+05,6.9256e+05,163.3,62.5,380.7,-14.1,149.2,169
1699,6.9273e+05,6.9288e+05,6.929e+05,6.9296e+05,151.6,64.5,408.1,13.1,164.7,178.9
1700,6.9314e+05,6.9331e+05,6.933e+05,6.9336e+05,169.8,62.5,408.7,-11.1,158.7,187.5
1701,6.9355e+05,6.9364e+05,6.937e+05,6.9376e+05,92.1,61.2,388.2,60.1,152.2,174.8
1702,6.9394e+05,6.941e+05,6.9411e+05,6.9417e+05,165.6,64.3,413.9,8.8,174.4,175.2
1703,6.9435e+05,6.9452e+05,6.9451e+05,6.9458e+05,171.1,64.3,408,-10.4,160.7,183
1704,6.9476e+05,6.9486e+05,6.9491e+05,6.9498e+05,102.3,63.7,423.8,51.6,153.9,206.2
1705,6.9518e+05,6.9527e+05,6.9532e+05,6.9538e+05,91.9,61.8,377.4,48,139.9,175.7
1706,6.9556e+05,6.9571e+05,6.9573e+05,6.9579e+05,151.7,61.9,415.8,14.3,166,187.9
1707,6.9598e+05,6.9613e+05,6.9613e+05,6.9619e+05,152.7,64.5,401.5,-1.1,151.6,185.4
1708,6.9638e+05,6.9655e+05,6.9653e+05,6.9659e+05,168.7,62,378.1,-17.5,151.2,164.9
1709,6.9675e+05,6.969e+05,6.9694e+05,6.97e+05,146.3,63.3,411.4,36.4,182.7,165.4
1710,6.9717e+05,6.9734e+05,6.9734e+05,6.974e+05,170.9,64.2,414.1,2.6,173.5,176.4
1711,6.9758e+05,6.9773e+05,6.9775e+05,6.9781e+05,153.5,61.9,403.9,12.3,165.8,176.2
1712,6.9798e+05,6.9814e+05,6.9815e+05,6.9822e+05,152.7,62.7,403.2,18.1,170.8,169.7
1713,6.9839e+05,6.9854e+05,6.9857e+05,6.9863e+05,153.9,60.6,425.6,27.2,181.1,183.9
1714,6.9881e+05,6.9896e+05,6.9898e+05,6.9904e+05,149,61.9,402.4,20.2,169.2,171.3
1715,6.9922e+05,6.9936e+05,6.9939e+05,6.9945e+05,144,62.7,394.9,27.6,171.6,160.6
1716,6.9961e+05,6.9976e+05,6.9979e+05,6.9985e+05,148.8,60.9,415.4,30.6,179.4,175.1
1717,7.0003e+05,7.0017e+05,7.002e+05,7.0026e+05,145.5,61.1,414.1,29.6,175.1,177.9
1718,7.0044e+05,7.0059e+05,7.0061e+05,7.0072e+05,154.7,101.4,418.9,19.3,174,143.5
1719,7.0086e+05,7.0101e+05,7.0103e+05,7.0109e+05,154.8,64.3,412.6,13.4,168.2,180.1
1720,7.0127e+05,7.0142e+05,7.0143e+05,7.0149e+05,152.6,61.8,391.2,7.5,160.1,169.3
1721,7.0166e+05,7.0181e+05,7.0185e+05,7.0191e+05,149.3,62.3,436.7,36.2,185.5,188.9
1722,7.021e+05,7.0226e+05,7.0226e+05,7.0236e+05,160.9,98,412.3,-0.5,160.4,153.9
1723,7.0251e+05,7.0267e+05,7.0266e+05,7.0276e+05,156.2,105.2,406.7,-11.2,145,156.5
1724,7.0292e+05,7.0308e+05,7.0307e+05,7.0314e+05,163.1,63.7,420.7,-9.5,153.6,203.4
1725,7.0334e+05,7.0342e+05,7.0347e+05,7.0354e+05,82.7,61.8,385.5,53.3,136,187.7
1726,7.0372e+05,7.0386e+05,7.0388e+05,7.0394e+05,139.7,62.8,393.7,12.9,152.6,178.3
1727,7.0412e+05,7.0427e+05,7.0427e+05,7.0434e+05,153.8,63.9,379.4,-0.4,153.4,162.1
1728,7.045e+05,7.0466e+05,7.0468e+05,7.0474e+05,159.1,62.8,410.1,20.5,179.6,167.7
1729,7.0491e+05,7.0507e+05,7.0509e+05,7.0515e+05,161.7,63.8,434.9,16.4,178.1,193
1730,7.0534e+05,7.0543e+05,7.0549e+05,7.0559e+05,87.4,96.7,408.8,60.7,148.1,164
1731,7.0575e+05,7.0583e+05,7.059e+05,7.0596e+05,82.7,63,388.2,64.5,147.2,178
1732,7.0614e+05,7.0629e+05,7.0631e+05,7.0637e+05,155.6,64,428.5,12.2,167.8,196.7
1733,7.0657e+05,7.0672e+05,7.0672e+05,7.0678e+05,156,65.3,404.6,-6,150,189.3
1734,7.0697e+05,7.0716e+05,7.0713e+05,7.072e+05,184.6,63.1,420,-22.9,161.7,195.2
1735,7.0739e+05,7.0758e+05,7.0754e+05,7.076e+05,187.7,62.6,403.1,-41.9,145.8,194.7
1736,7.078e+05,7.0789e+05,7.0796e+05,7.0805e+05,99.2,90.6,401.9,61.3,160.5,150.8
1737,7.082e+05,7.0837e+05,7.0836e+05,7.0846e+05,168.3,99.7,434.1,-5.3,163,171.4
1738,7.0863e+05,7.0878e+05,7.0877e+05,7.0883e+05,146.8,63.6,368.5,-9.4,137.4,167.5
1739,7.09e+05,7.0916e+05,7.0918e+05,7.0925e+05,158.1,62.4,427.1,24.9,183,181.7
1740,7.0943e+05,7.0959e+05,7.096e+05,7.0971e+05,163.5,110.3,454.7,9.9,173.4,171
1741,7.0988e+05,7.0998e+05,7.1003e+05,7.1012e+05,100.2,91.2,427.4,48.8,149,187.2
1742,7.1734e+05,7.1747e+05,7.1747e+05,7.1756e+05,124.5,94,438.6,-1.7,122.8,221.8
1743,7.1778e+05,7.1791e+05,7.1791e+05,7.1799e+05,130.8,87.2,447.5,-5.8,125,235.3
1744,7.1823e+05,7.1835e+05,7.1834e+05,7.1843e+05,121.6,87.9,436.2,-7.1,114.5,233.8
1745,7.2001e+05,7.2012e+05,7.2012e+05,7.2021e+05,116,90.5,438.9,-5.3,110.7,237.7
1746,7.2045e+05,7.2058e+05,7.2057e+05,7.2066e+05,135.6,85.9,430.8,-8.4,127.2,217.7
1747,7.2175e+05,7.2187e+05,7.2192e+05,7.2201e+05,122.7,87.9,499.6,50.6,173.3,238.4
1748,7.2225e+05,7.2236e+05,7.2237e+05,7.2246e+05,116.2,87.9,448.5,11.5,127.7,232.9
1749,7.2269e+05,7.2282e+05,7.2283e+05,7.2292e+05,122.9,86,478.7,12.4,135.3,257.4
1750,7.2317e+05,7.2331e+05,7.2329e+05,7.2338e+05,137.5,89.3,440.3,-24.9,112.6,238.4
1751,7.2361e+05,7.2373e+05,7.2375e+05,7.2384e+05,115.1,87.3,455.3,19.2,134.3,233.7
1752,7.2407e+05,7.242e+05,7.2421e+05,7.2429e+05,127.4,86.5,454.9,9.7,137.1,231.3
1753,7.2452e+05,7.2466e+05,7.2466e+05,7.2474e+05,136.2,86.3,479.6,-1.7,134.5,258.8
1754,7.25e+05,7.2515e+05,7.2512e+05,7.2521e+05,142.2,92.6,458.2,-29.5,112.7,252.9
1755,7.2546e+05,7.2557e+05,7.2558e+05,7.2566e+05,112.4,85.1,449.5,1.4,113.8,250.6
1756,7.2591e+05,7.2602e+05,7.2604e+05,7.2612e+05,113.5,83.6,436.6,15.7,129.2,223.8
1757,7.2635e+05,7.2646e+05,7.2649e+05,7.2658e+05,115.6,88.3,464.7,26.9,142.5,233.9
1758,7.2681e+05,7.2693e+05,7.2695e+05,7.2704e+05,119.2,87.7,435.7,21,140.2,207.8
1759,7.2725e+05,7.2736e+05,7.2741e+05,7.275e+05,111.5,86.4,459.6,54.5,166,207.2
1760,7.2771e+05,7.2782e+05,7.2787e+05,7.2796e+05,111.9,83.2,456.4,55.1,167,206.2
1761,7.2816e+05,7.2826e+05,7.2833e+05,7.2841e+05,100.5,84.7,468.3,60.9,161.4,222.2
1762,7.2863e+05,7.2875e+05,7.2879e+05,7.2887e+05,119.3,84.1,435.9,38,157.3,194.5
1763,7.2907e+05,7.2918e+05,7.2925e+05,7.2933e+05,111.1,85.5,462.6,65.6,176.7,200.4
1764,7.2953e+05,7.2973e+05,7.2971e+05,7.2979e+05,194.1,84.7,474.7,-16.9,177.2,212.8
1765,7.3001e+05,7.3012e+05,7.3017e+05,7.3026e+05,118.2,84.1,438.5,49.7,167.9,186.5
1766,7.3044e+05,7.3056e+05,7.3063e+05,7.3071e+05,114,82.3,456.4,72.4,186.4,187.7
1767,7.309e+05,7.3101e+05,7.3109e+05,7.3117e+05,106.8,87.3,457.8,79,185.8,184.7
1768,7.3136e+05,7.3158e+05,7.3155e+05,7.3163e+05,225.3,84.1,487.8,-34.3,191,212.7
1769,7.3185e+05,7.3195e+05,7.3201e+05,7.321e+05,106.1,83.7,447,61.1,167.2,196.1
1770,7.3229e+05,7.324e+05,7.3247e+05,7.3255e+05,105.8,84.2,450.7,70.3,176.1,190.4
1771,7.3274e+05,7.3292e+05,7.3293e+05,7.3301e+05,180,81.4,445.6,5.5,185.5,178.7
1772,7.3319e+05,7.3331e+05,7.3338e+05,7.3347e+05,122.2,84.1,456.8,72.6,194.8,177.9
1773,7.3365e+05,7.3384e+05,7.3384e+05,7.3393e+05,188.9,82.1,486.7,8.3,197.2,207.4
1774,7.3413e+05,7.3424e+05,7.343e+05,7.3438e+05,104.6,83.4,430.9,61.3,165.9,181.6
1775,7.3456e+05,7.3476e+05,7.3476e+05,7.3484e+05,194.9,85.2,455.3,-2.6,192.3,177.8
1776,7.3502e+05,7.3522e+05,7.3522e+05,7.353e+05,198,84.2,455,1.3,199.3,171.5
1777,7.3547e+05,7.3568e+05,7.3567e+05,7.3576e+05,204,84.1,468.5,-4.2,199.8,184.6
1778,7.3594e+05,7.3612e+05,7.3613e+05,7.3621e+05,178.3,83,442.1,5.4,183.7,175.4
1779,7.3638e+05,7.3658e+05,7.3658e+05,7.3667e+05,196.9,84,454.4,1.8,198.7,171.7
1780,7.3684e+05,7.3703e+05,7.3705e+05,7.3713e+05,188.5,83.8,464.1,18.7,207.2,173.1
1781,7.373e+05,7.3749e+05,7.375e+05,7.3758e+05,190.7,84.4,461,3.8,194.5,182.1
1782,7.3776e+05,7.3796e+05,7.3795e+05,7.3804e+05,192.9,84.6,466.1,-4.2,188.7,192.8
1783,7.3823e+05,7.3845e+05,7.3842e+05,7.385e+05,219.7,84.2,449.1,-34.1,185.6,179.3
1784,7.3868e+05,7.3887e+05,7.3887e+05,7.3895e+05,186.6,85.7,436,1.8,188.4,161.9
1785,7.3912e+05,7.3931e+05,7.3932e+05,7.394e+05,195.2,83.8,451.1,6.6,201.8,165.5
1786,7.3957e+05,7.3975e+05,7.3977e+05,7.3986e+05,186.9,84.2,450.8,18.5,205.4,161.2
1787,7.4002e+05,7.4019e+05,7.4022e+05,7.403e+05,173,83.5,443.6,27.8,200.8,159.3
1788,7.4046e+05,7.4066e+05,7.4067e+05,7.4075e+05,202.2,81.5,463.2,8.7,210.9,170.8
1789,7.4092e+05,7.4111e+05,7.4113e+05,7.4121e+05,183.5,80.3,438.2,21.7,205.2,152.7
1790,7.4136e+05,7.4154e+05,7.4158e+05,7.4167e+05,180.4,85.8,478.4,37.1,217.5,175.1
1791,7.4184e+05,7.4202e+05,7.4204e+05,7.4212e+05,178.8,85.4,440.8,18,196.8,158.6
1792,7.4228e+05,7.4247e+05,7.4249e+05,7.4257e+05,189.4,85.9,456.6,16.4,205.8,164.9
1793,7.4274e+05,7.4291e+05,7.4294e+05,7.4302e+05,170.3,82.9,448.2,30.5,200.8,164.5
1794,7.4319e+05,7.4336e+05,7.4339e+05,7.4348e+05,171.9,85.1,443.6,33.3,205.2,153.3
1795,7.4363e+05,7.4379e+05,7.4384e+05,7.4393e+05,155.3,85.1,459.8,58.8,214.1,160.6
1796,7.4409e+05,7.4426e+05,7.4431e+05,7.4439e+05,174.1,82.4,465.6,42.2,216.3,166.9
1797,7.4456e+05,7.4472e+05,7.4475e+05,7.4483e+05,167.1,84.9,432.6,26.5,193.6,154.1
1798,7.4499e+05,7.4517e+05,7.452e+05,7.4529e+05,180.8,85.7,469.3,34.4,215.2,168.4
1799,7.4546e+05,7.4563e+05,7.4566e+05,7.4574e+05,168.4,83,447.8,31.2,199.6,165.2
1800,7.4591e+05,7.4607e+05,7.4611e+05,7.4619e+05,163.4,83.8,444.2,40.4,203.8,156.6
1801,7.4635e+05,7.4652e+05,7.4655e+05,7.4664e+05,175.6,84,444.7,28.4,204,156.7
1802,7.4679e+05,7.4697e+05,7.47e+05,7.4709e+05,177.3,85.9,448,33.2,210.5,151.6
1803,7.4724e+05,7.474e+05,7.4746e+05,7.4754e+05,158.4,81.8,440.8,55.6,214,145
1804,7.4768e+05,7.4787e+05,7.4791e+05,7.4799e+05,186.3,84.5,456.1,38.1,224.4,147.2
1805,7.4814e+05,7.4837e+05,7.4835e+05,7.4843e+05,227.3,84.3,447.9,-16.1,211.2,152.4
1806,7.4859e+05,7.4875e+05,7.4879e+05,7.4888e+05,164.3,84.2,437.3,41.9,206.2,146.9
1807,7.4902e+05,7.492e+05,7.4924e+05,7.4932e+05,175.2,83.6,451.9,39.8,215,153.3
1808,7.4948e+05,7.4964e+05,7.4968e+05,7.4976e+05,159.2,82.2,418.6,41,200.2,136.2
1809,7.4989e+05,7.5011e+05,7.5011e+05,7.502e+05,214,83.8,454.2,3.9,217.9,152.5
1810,7.5035e+05,7.5051e+05,7.5057e+05,7.5065e+05,157,81.9,447.3,60.9,217.9,147.5
1811,7.508e+05,7.5094e+05,7.51e+05,7.5108e+05,148.3,85.3,421.8,54.6,202.9,133.6
1812,7.5122e+05,7.5147e+05,7.5143e+05,7.5152e+05,248.4,85.1,453.5,-33.6,214.8,153.6
1813,7.5167e+05,7.5183e+05,7.5187e+05,7.5196e+05,155.2,84.2,424.2,44.7,199.9,140.1
1814,7.521e+05,7.5225e+05,7.5231e+05,7.5239e+05,151.8,84.5,451.9,60.1,211.9,155.5
1815,7.5255e+05,7.527e+05,7.5274e+05,7.5283e+05,152.5,83.4,414.5,43.9,196.4,134.7
1816,7.5296e+05,7.5319e+05,7.5319e+05,7.5327e+05,227.4,83.6,452.5,-4.3,223.1,145.8
1817,7.5341e+05,7.5357e+05,7.5363e+05,7.5371e+05,157.2,81.4,433.5,55,212.2,139.9
1818,7.5385e+05,7.5401e+05,7.5406e+05,7.5415e+05,165.4,82.9,451.6,50.8,216.2,152.5
1819,7.543e+05,7.5447e+05,7.5451e+05,7.5459e+05,166.8,84.7,432.7,40.5,207.3,140.7
1820,7.5473e+05,7.5495e+05,7.5495e+05,7.5503e+05,222,84.1,453.6,-6.4,215.6,153.9
1821,7.5519e+05,7.5535e+05,7.554e+05,7.5548e+05,161,83.2,441.1,48.9,209.9,148
1822,7.5563e+05,7.5586e+05,7.5583e+05,7.5592e+05,232.1,86.8,428.8,-28.5,203.6,138.4
1823,7.5606e+05,7.5622e+05,7.5627e+05,7.5636e+05,168.4,84.1,444.6,49.8,218.2,142.3
1824,7.565e+05,7.5673e+05,7.5672e+05,7.5681e+05,225,84.5,437.3,-4.7,220.3,132.5
1825,7.5694e+05,7.5716e+05,7.5715e+05,7.5723e+05,223.2,84,438.9,-11.8,211.4,143.5
1826,7.5738e+05,7.5753e+05,7.5758e+05,7.5767e+05,158.4,87.4,437.3,49.5,207.9,142
1827,7.5781e+05,7.5798e+05,7.5803e+05,7.5811e+05,161.4,84.7,442.2,52.5,213.9,143.6
1828,7.5826e+05,7.584e+05,7.5846e+05,7.5855e+05,145.9,85,427.2,60,205.9,136.3
1829,7.5868e+05,7.5884e+05,7.589e+05,7.5898e+05,159.7,82.8,444.1,56.2,215.9,145.4
1830,7.5913e+05,7.5932e+05,7.5934e+05,7.5942e+05,195.3,84.6,433.9,15.9,211.2,138.1
1831,7.5956e+05,7.598e+05,7.5978e+05,7.5986e+05,242.7,84.6,448.5,-25.8,216.9,147
1832,7.6001e+05,7.6021e+05,7.6021e+05,7.603e+05,200.6,85.2,434.4,1.1,201.7,147.5
1833,7.6044e+05,7.606e+05,7.6064e+05,7.6072e+05,154.6,83.5,420.2,42.6,197.2,139.5
1834,7.6086e+05,7.6107e+05,7.6107e+05,7.6116e+05,205.8,88.6,425.8,0.1,205.9,131.3
1835,7.6129e+05,7.6154e+05,7.6151e+05,7.616e+05,249.5,86.5,456.3,-30.2,219.3,150.5
1836,7.6175e+05,7.6189e+05,7.6194e+05,7.6203e+05,141.1,85.9,416.5,53,194.1,136.5
1837,7.6216e+05,7.6241e+05,7.6238e+05,7.6246e+05,248.1,82.4,439.8,-34.1,214,143.4
1838,7.626e+05,7.6275e+05,7.628e+05,7.6289e+05,151.2,83.1,421.9,48.9,200.1,138.7
1839,7.6302e+05,7.6317e+05,7.6324e+05,7.6332e+05,144.5,86.2,447,66.3,210.8,150
1840,7.6347e+05,7.6363e+05,7.6368e+05,7.6376e+05,156.3,87.6,418.7,47.2,203.5,127.6
1841,7.6389e+05,7.6412e+05,7.6411e+05,7.6419e+05,232.3,84.3,449.5,-16.7,215.6,149.6
1842,7.6434e+05,7.645e+05,7.6454e+05,7.6463e+05,158.3,86.9,428.7,41.6,199.9,141.9
1843,7.6477e+05,7.6492e+05,7.6497e+05,7.6505e+05,151.3,84.1,435.2,49.6,200.9,150.2
1844,7.652e+05,7.6535e+05,7.654e+05,7.6548e+05,143.8,86.4,413.7,49.5,193.3,134
1845,7.6562e+05,7.6583e+05,7.6582e+05,7.6591e+05,209.9,88.3,432.4,-4.6,205.3,138.8
1846,7.6605e+05,7.6619e+05,7.6625e+05,7.6634e+05,142.1,85.1,423.7,62.2,204.3,134.3
1847,7.6647e+05,7.6663e+05,7.6668e+05,7.6677e+05,161.4,85.6,429.2,47.1,208.5,135.1
1848,7.669e+05,7.671e+05,7.671e+05,7.6719e+05,201.5,85.6,407.1,-3.2,198.3,123.2
1849,7.6731e+05,7.6751e+05,7.6752e+05,7.676e+05,196.1,82.4,428.7,16.3,212.4,133.9
1850,7.6774e+05,7.6795e+05,7.6795e+05,7.6804e+05,207.3,87.7,428.4,2,209.3,131.4
1851,7.6817e+05,7.6837e+05,7.6837e+05,7.6846e+05,205.9,88.9,431.2,2.1,208,134.3
1852,7.686e+05,7.6875e+05,7.688e+05,7.6889e+05,150.4,86,423.3,52.1,202.5,134.8
1853,7.6902e+05,7.6922e+05,7.6921e+05,7.693e+05,201.9,90.2,398.6,-12.3,189.6,118.8
1854,7.6942e+05,7.6963e+05,7.6963e+05,7.6972e+05,208.1,86.9,421.6,0.6,208.7,126
1855,7.6984e+05,7.7e+05,7.7004e+05,7.7014e+05,158.3,98,415.6,43.3,201.6,116
1856,7.7026e+05,7.7046e+05,7.7047e+05,7.7056e+05,200.6,87.8,435.3,16.7,217.3,130.2
1857,7.7069e+05,7.709e+05,7.7089e+05,7.7097e+05,203.9,86.8,406.6,-8.9,195,124.8
1858,7.711e+05,7.7129e+05,7.713e+05,7.7139e+05,194.5,84.9,411.8,7.2,201.7,125.2
1859,7.7151e+05,7.7173e+05,7.7171e+05,7.718e+05,214.1,82.7,423.3,-12.1,202,138.6
1860,7.7193e+05,7.7208e+05,7.7212e+05,7.722e+05,145.3,86.3,407.7,38.3,183.6,137.8
1861,7.7234e+05,7.7248e+05,7.7252e+05,7.7261e+05,134.9,87.4,387.7,44.5,179.4,120.9
1862,7.7273e+05,7.7294e+05,7.7293e+05,7.7302e+05,212.2,85.4,420.3,-7.1,205.1,129.8
1863,7.7315e+05,7.733e+05,7.7335e+05,7.7343e+05,150.1,83.9,413.8,51,201.1,128.8
1864,7.7356e+05,7.7376e+05,7.7376e+05,7.7385e+05,198.1,85.7,412.2,2.2,200.3,126.2
1865,7.7398e+05,7.742e+05,7.7418e+05,7.7427e+05,224.8,87,424.3,-20.6,204.2,133.1
1866,7.744e+05,7.7455e+05,7.746e+05,7.7468e+05,151.5,84,417.4,49.1,200.6,132.8
1867,7.7482e+05,7.7502e+05,7.7502e+05,7.751e+05,206.4,86.9,409.5,-8.9,197.5,125.1
1868,7.7523e+05,7.7543e+05,7.7543e+05,7.7552e+05,204.8,85.4,423.6,0.6,205.4,132.8
1869,7.7565e+05,7.758e+05,7.7585e+05,7.7593e+05,144.5,87.2,419.2,51.2,195.7,136.3
1870,7.7607e+05,7.7623e+05,7.7625e+05,7.7634e+05,155.6,91.4,400.8,26.7,182.3,127.1
1871,7.7647e+05,7.7661e+05,7.7667e+05,7.7675e+05,138,88.6,410.7,57,195,127.1
1872,7.7688e+05,7.771e+05,7.7709e+05,7.7717e+05,219.2,87.7,421.7,-14.5,204.7,129.3
1873,7.773e+05,7.775e+05,7.775e+05,7.7759e+05,197.5,84.3,416.4,2.7,200.2,131.9
1874,7.7772e+05,7.7792e+05,7.7792e+05,7.78e+05,203.9,85.7,415.9,-4.9,199,131.2
1875,7.7814e+05,7.7832e+05,7.7833e+05,7.7842e+05,188.2,88.9,411.1,6.7,194.9,127.3
1876,7.7855e+05,7.7869e+05,7.7874e+05,7.7882e+05,143.6,86.1,411.6,46.4,190,135.5
1877,7.7896e+05,7.7916e+05,7.7914e+05,7.7923e+05,199.1,88.8,386,-15.9,183.2,114
1878,7.7934e+05,7.7952e+05,7.7955e+05,7.7964e+05,178.1,83.9,418.2,32.7,210.8,123.5
1879,7.7976e+05,7.7997e+05,7.7996e+05,7.8005e+05,207.1,85.7,415.2,-5.3,201.8,127.7
1880,7.8018e+05,7.8037e+05,7.8037e+05,7.8046e+05,191.7,85.4,403.7,1.6,193.3,125
1881,7.8058e+05,7.8079e+05,7.8077e+05,7.8086e+05,208.4,84.2,413.2,-18.6,189.8,139.2
1882,7.8099e+05,7.8113e+05,7.8117e+05,7.8126e+05,131.6,89,379.3,42.1,173.7,116.6
1883,7.8137e+05,7.8157e+05,7.8157e+05,7.8166e+05,196.5,87.9,409.5,3.3,199.8,121.8
1884,7.8178e+05,7.8198e+05,7.8199e+05,7.8207e+05,195.1,84.4,408.8,7.6,202.7,121.7
1885,7.8219e+05,7.8239e+05,7.8239e+05,7.8248e+05,195.8,88.9,419.3,4.5,200.3,130.1
1886,7.8261e+05,7.828e+05,7.828e+05,7.8288e+05,189.2,88.6,395.5,-4.7,184.5,122.4
1887,7.8301e+05,7.8323e+05,7.8319e+05,7.8329e+05,222.5,94.3,411,-34.4,188.1,128.6
1888,7.8342e+05,7.8356e+05,7.836e+05,7.837e+05,147.1,94,406,37.9,185,127
1889,7.8382e+05,7.8397e+05,7.8401e+05,7.841e+05,141.7,91,406.5,45.2,186.9,128.6
1890,7.8423e+05,7.8437e+05,7.8442e+05,7.8451e+05,138.5,91.2,412.7,50.6,189.1,132.4
1891,7.8464e+05,7.8484e+05,7.8483e+05,7.8492e+05,201.2,90.1,405,-15.8,185.4,129.5
1892,7.8505e+05,7.852e+05,7.8523e+05,7.8532e+05,147.2,86.1,404.5,37.4,184.6,133.8
1893,7.8545e+05,7.8559e+05,7.8564e+05,7.8573e+05,133.3,97,410.3,49.4,182.7,130.6
1894,7.8586e+05,7.8608e+05,7.8605e+05,7.8614e+05,214.6,92,406.8,-24.5,190.1,124.7
1895,7.8627e+05,7.8642e+05,7.8646e+05,7.8656e+05,146.8,98.9,404.3,44.3,191.1,114.3
1896,7.8667e+05,7.8681e+05,7.8687e+05,7.8696e+05,138.8,93.4,406.7,53.8,192.6,120.7
1897,7.8708e+05,7.8725e+05,7.8726e+05,7.8732e+05,165.7,62.6,406.5,15.2,180.9,163
1898,7.8749e+05,7.8762e+05,7.8766e+05,7.8776e+05,130.8,103.9,396.6,38.8,169.6,123.1
1899,7.8788e+05,7.8803e+05,7.8805e+05,7.8811e+05,141.7,62,368.7,26.6,168.3,138.4
1900,7.8825e+05,7.8837e+05,7.8844e+05,7.8854e+05,118.8,102.6,403.8,70.8,189.6,111.6
1901,7.8866e+05,7.8886e+05,7.8883e+05,7.8893e+05,200.7,99.9,379.9,-24.1,176.6,103.4
1902,7.8904e+05,7.8924e+05,7.8923e+05,7.8929e+05,205.1,60.7,399.7,-15.2,189.9,149.1
1903,7.8944e+05,7.8958e+05,7.8961e+05,7.897e+05,139.3,90.3,377.4,35.6,174.9,112.2
1904,7.8981e+05,7.8999e+05,7.8999e+05,7.9008e+05,179.1,94.8,391.7,-7.2,171.9,125
1905,7.902e+05,7.9039e+05,7.9037e+05,7.9046e+05,183.2,94.2,378.2,-22.7,160.5,123.5
1906,7.9058e+05,7.9074e+05,7.9074e+05,7.9081e+05,152.1,64,384.9,6.9,159,161.9
1907,7.9097e+05,7.911e+05,7.9113e+05,7.9124e+05,135.3,102.7,416,31.2,166.5,146.8
1908,7.9138e+05,7.9146e+05,7.9152e+05,7.9159e+05,79.9,66,371.9,57.5,137.4,168.5
1909,7.9176e+05,7.9189e+05,7.919e+05,7.9197e+05,136.7,63.5,387,10.2,146.9,176.6
1910,7.9214e+05,7.923e+05,7.9228e+05,7.9234e+05,152.8,62.7,372.2,-16.8,136,173.5
1911,7.9252e+05,7.9269e+05,7.9267e+05,7.9273e+05,171.4,62.6,389.5,-14.9,156.5,170.4
1912,7.929e+05,7.9299e+05,7.9306e+05,7.9312e+05,87.8,61.5,398.6,67,154.8,182.3
1913,7.933e+05,7.9338e+05,7.9345e+05,7.9351e+05,81.7,62.4,373.2,61.7,143.4,167.4
1914,7.9368e+05,7.9383e+05,7.9384e+05,7.939e+05,157.5,61.5,395,1.6,159.1,174.4
1915,7.9407e+05,7.9421e+05,7.9422e+05,7.9429e+05,139.2,64.1,377.7,11.2,150.4,163.2
1916,7.9445e+05,7.946e+05,7.946e+05,7.9467e+05,146.1,61.9,384.2,8.9,155,167.3
1917,7.9483e+05,7.9499e+05,7.9499e+05,7.9505e+05,152.6,63.2,379.7,0.4,153,163.5
1918,7.9521e+05,7.9538e+05,7.9536e+05,7.9543e+05,163.7,64.1,400.4,-13.1,150.6,185.7
1919,7.9561e+05,7.957e+05,7.9576e+05,7.9582e+05,86.7,61,372.9,58.1,144.8,167.1
1920,7.9599e+05,7.9615e+05,7.9614e+05,7.962e+05,163.3,61.3,383.7,-10.5,152.8,169.6
1921,7.9637e+05,7.9651e+05,7.9653e+05,7.9659e+05,139.8,60.6,384.8,15.7,155.5,168.7
1922,7.9675e+05,7.9692e+05,7.969e+05,7.9697e+05,161.4,63,383,-12.2,149.2,170.8
1923,7.9714e+05,7.973e+05,7.9729e+05,7.9735e+05,160.5,63.5,383.9,-7.5,153,167.4
1924,7.9752e+05,7.9768e+05,7.9768e+05,7.9774e+05,161.4,62,377.5,-7.4,154,161.5
1925,7.979e+05,7.9804e+05,7.9807e+05,7.9813e+05,141.7,63.2,409.3,28.6,170.3,175.8
1926,7.9831e+05,7.9846e+05,7.9846e+05,7.9857e+05,156.2,107.6,381.6,-3.5,152.7,121.3
1927,7.9869e+05,7.9883e+05,7.9886e+05,7.9892e+05,140.2,63.6,377.5,25,165.2,148.7
1928,7.9907e+05,7.9921e+05,7.9924e+05,7.993e+05,147,63.9,398.8,23.3,170.3,164.6
1929,7.9947e+05,7.9962e+05,7.9962e+05,7.9969e+05,152.8,64,376.5,3.7,156.5,156
1930,7.9984e+05,8e+05,8.0001e+05,8.0007e+05,155.1,62,404.6,12.6,167.7,174.9
1931,8.0025e+05,8.004e+05,8.004e+05,8.0046e+05,148,61.1,367.1,4.1,152.1,153.9
1932,8.0061e+05,8.0074e+05,8.0078e+05,8.0085e+05,128.6,61,390.8,40.9,169.5,160.3
1933,8.0101e+05,8.0115e+05,8.0117e+05,8.0127e+05,148.1,96.6,388.2,16.6,164.7,126.9
1934,8.0139e+05,8.0151e+05,8.0156e+05,8.0162e+05,119.5,62.4,374.3,46.8,166.3,145.6
1935,8.0177e+05,8.019e+05,8.0195e+05,8.0201e+05,135.3,62.2,393.3,44.8,180.1,151
1936,8.0216e+05,8.0229e+05,8.0234e+05,8.0244e+05,128.6,100.7,396.6,48.1,176.7,119.2
1937,8.0256e+05,8.027e+05,8.0272e+05,8.0278e+05,138.2,58.6,375.8,28.3,166.5,150.7
1938,8.0293e+05,8.0308e+05,8.0311e+05,8.0317e+05,143,60.6,395.1,36.1,179.1,155.4
1939,8.0333e+05,8.0347e+05,8.035e+05,8.0356e+05,138.1,62.4,378,31.6,169.7,145.9
1940,8.0371e+05,8.0385e+05,8.0388e+05,8.0394e+05,140.9,63.2,384.5,32,172.9,148.4
1941,8.0409e+05,8.0423e+05,8.0427e+05,8.0433e+05,139.8,61.8,392.5,35.3,175.1,155.6
1942,8.0448e+05,8.0461e+05,8.0465e+05,8.0471e+05,127.8,59.8,379.9,39.2,167,153.1
1943,8.0486e+05,8.05e+05,8.0504e+05,8.0515e+05,139,107,405,35.4,174.4,123.6
1944,8.0527e+05,8.054e+05,8.0543e+05,8.0549e+05,135,62.9,368,23.9,158.9,146.2
1945,8.0564e+05,8.0576e+05,8.0581e+05,8.0587e+05,127.7,61.4,385.1,47.7,175.4,148.3
1946,8.0602e+05,8.0623e+05,8.062e+05,8.0626e+05,212.7,62.4,391.3,-37.5,175.2,153.7
1947,8.0641e+05,8.0662e+05,8.0659e+05,8.0665e+05,206.2,62.4,394,-28.1,178.1,153.5
1948,8.0681e+05,8.0695e+05,8.0698e+05,8.0705e+05,139.6,64.4,393.1,36.2,175.8,152.9
1949,8.072e+05,8.0733e+05,8.0736e+05,8.0742e+05,130.5,61.3,364.6,25.6,156.1,147.2
1950,8.0756e+05,8.0775e+05,8.0774e+05,8.0781e+05,189.7,67.1,383,-14.7,175,140.9
1951,8.0795e+05,8.0807e+05,8.0812e+05,8.0818e+05,120.4,64.5,373.1,48.5,168.9,139.7
1952,8.0832e+05,8.0855e+05,8.085e+05,8.0856e+05,225.6,63.7,391.2,-47.7,177.9,149.6
1953,8.0871e+05,8.0885e+05,8.0889e+05,8.0895e+05,136.5,63.4,397.3,37.5,174,159.9
1954,8.0911e+05,8.0926e+05,8.0927e+05,8.0933e+05,148.4,64.7,365.3,12.2,160.6,140
1955,8.0947e+05,8.0966e+05,8.0965e+05,8.0972e+05,181.5,66.4,382.1,-5.4,176.1,139.6
1956,8.0986e+05,8.1004e+05,8.1003e+05,8.1009e+05,183.2,61,388,-7.6,175.6,151.4
1957,8.1024e+05,8.1043e+05,8.1042e+05,8.1049e+05,185.7,62.8,386.8,-7.7,178,146
1958,8.1063e+05,8.1082e+05,8.1081e+05,8.1087e+05,188,64.1,390.5,-11.7,176.3,150.1
1959,8.1102e+05,8.1116e+05,8.1119e+05,8.1125e+05,140.8,59,394.4,30,170.8,164.6
1960,8.1142e+05,8.1154e+05,8.1158e+05,8.1168e+05,120.4,99.4,374.4,40.4,160.8,114.2
1961,8.1179e+05,8.1192e+05,8.1197e+05,8.1207e+05,128.1,103.4,382.6,47.5,175.6,103.6
1962,8.1217e+05,8.1236e+05,8.1235e+05,8.1242e+05,184.5,67.2,381.6,-4.5,180,134.4
1963,8.1256e+05,8.1272e+05,8.1274e+05,8.128e+05,169.7,65.7,391.3,11.9,181.6,144
1964,8.1295e+05,8.1308e+05,8.1312e+05,8.1318e+05,136.3,63,375.9,36.4,172.7,140.2
1965,8.1332e+05,8.1351e+05,8.135e+05,8.1356e+05,183.9,61.7,382,-10.2,173.7,146.6
1966,8.137e+05,8.1388e+05,8.1387e+05,8.1394e+05,175.7,63.6,376.5,-5.1,170.6,142.3
1967,8.1408e+05,8.1426e+05,8.1426e+05,8.1432e+05,182.9,62.3,384.7,-3.2,179.7,142.7
1968,8.1447e+05,8.1465e+05,8.1464e+05,8.1471e+05,184.3,66.2,384.2,-8.2,176.1,141.9
1969,8.1485e+05,8.1502e+05,8.1502e+05,8.1509e+05,170.6,63.5,383.9,2.4,173,147.4
1970,8.1523e+05,8.1542e+05,8.1541e+05,8.1547e+05,189,61.6,378.1,-16.9,172.1,144.4
1971,8.1561e+05,8.1579e+05,8.1579e+05,8.1585e+05,174.9,61,364.1,-1.1,173.8,129.3
1972,8.1598e+05,8.1615e+05,8.1617e+05,8.1624e+05,178,64.8,397.5,16.7,194.7,138
1973,8.1637e+05,8.1655e+05,8.1655e+05,8.1662e+05,175.3,67.5,381.5,1.8,177.1,136.9
1974,8.1675e+05,8.1692e+05,8.1693e+05,8.1699e+05,167.8,61.2,377.7,9.4,177.2,139.3
1975,8.1713e+05,8.1731e+05,8.1732e+05,8.1738e+05,173,61.9,382.8,11,184,136.9
1976,8.1752e+05,8.1769e+05,8.1769e+05,8.1776e+05,172.4,62.7,378.1,6,178.4,137
1977,8.1789e+05,8.1806e+05,8.1807e+05,8.1813e+05,166.6,60.6,381.2,13.7,180.3,140.3
1978,8.1827e+05,8.1843e+05,8.1845e+05,8.1852e+05,151.6,65.4,382.3,26.7,178.3,138.6
1979,8.1866e+05,8.1882e+05,8.1884e+05,8.189e+05,161.7,60.7,376.4,18.4,180.1,135.6
1980,8.1903e+05,8.192e+05,8.1922e+05,8.1928e+05,167.4,62.9,382.7,21.4,188.8,131
1981,8.1942e+05,8.1958e+05,8.1961e+05,8.1967e+05,162.7,63.1,381.8,29.1,191.8,126.9
1982,8.198e+05,8.1996e+05,8.1998e+05,8.2005e+05,161.5,63.7,380.9,23.3,184.8,132.4
1983,8.2018e+05,8.2034e+05,8.2037e+05,8.2044e+05,158,62.8,376.8,36.4,194.4,119.6
1984,8.2056e+05,8.2072e+05,8.2075e+05,8.2082e+05,168.7,64.6,393,27.5,196.2,132.2
1985,8.2095e+05,8.2111e+05,8.2114e+05,8.2124e+05,163.7,98.9,389.8,28.7,192.4,98.5
1986,8.2134e+05,8.215e+05,8.2152e+05,8.2158e+05,161.5,61.6,369.6,18.7,180.2,127.8
1987,8.2171e+05,8.2187e+05,8.219e+05,8.2196e+05,166.7,62.4,373.5,21.5,188.2,122.9
1988,8.2208e+05,8.2225e+05,8.2228e+05,8.2234e+05,167,65,397.8,28.3,195.3,137.5
1989,8.2248e+05,8.2265e+05,8.2265e+05,8.2272e+05,175.8,64.2,383,-0.4,175.4,143.4
1990,8.2286e+05,8.2302e+05,8.2304e+05,8.231e+05,162.1,60.9,376.2,19.8,181.9,133.4
1991,8.2324e+05,8.2341e+05,8.2343e+05,8.2349e+05,168.6,62.6,381,22.2,190.8,127.6
1992,8.2362e+05,8.2377e+05,8.2381e+05,8.2387e+05,148.7,61.5,377.3,41,189.7,126.1
1993,8.24e+05,8.2416e+05,8.2419e+05,8.2425e+05,165.9,64.5,394.8,27.5,193.4,136.9
1994,8.2439e+05,8.2456e+05,8.2457e+05,8.2464e+05,173,65,380.1,10.4,183.4,131.7
1995,8.2477e+05,8.2492e+05,8.2496e+05,8.2502e+05,153.2,60.3,386.5,38.4,191.6,134.6
1996,8.2516e+05,8.2532e+05,8.2535e+05,8.2542e+05,164.6,64.4,390.1,28.8,193.4,132.3
1997,8.2555e+05,8.2571e+05,8.2574e+05,8.258e+05,163.3,59.8,383.4,28.6,191.9,131.7
1998,8.2593e+05,8.261e+05,8.2613e+05,8.262e+05,169,64,395.2,32,201,130.2
1999,8.2633e+05,8.2648e+05,8.2652e+05,8.2658e+05,149.4,62.8,383.8,42.9,192.3,128.7
2000,8.2671e+05,8.2686e+05,8.269e+05,8.2696e+05,151.9,63.5,382.2,35.5,187.4,131.3
2001,8.2709e+05,8.2725e+05,8.2729e+05,8.2735e+05,156.4,62.8,398.6,38.3,194.7,141.1
2002,8.2749e+05,8.2765e+05,8.2769e+05,8.2775e+05,161.3,63,393.5,33.9,195.2,135.3
2003,8.2788e+05,8.2805e+05,8.2807e+05,8.2813e+05,162.1,60,378.6,24.7,186.8,131.8
2004,8.2826e+05,8.2844e+05,8.2844e+05,8.285e+05,174.8,64.1,362.8,0.2,175,123.7
2005,8.2863e+05,8.2879e+05,8.2882e+05,8.2888e+05,159,61.4,377.4,29.9,188.9,127.1
2006,8.29e+05,8.2916e+05,8.2919e+05,8.2925e+05,152.6,64.2,378.6,32.7,185.3,129.1
2007,8.2938e+05,8.2954e+05,8.2957e+05,8.2963e+05,154.4,60.1,364.9,28.9,183.3,121.5
2008,8.2975e+05,8.2989e+05,8.2994e+05,8.3e+05,143.4,61.5,385.2,48.1,191.5,132.2
2009,8.3013e+05,8.3029e+05,8.3031e+05,8.3037e+05,155.6,61.6,367.4,23.4,179,126.8
2010,8.305e+05,8.3069e+05,8.3066e+05,8.3073e+05,187.8,66.6,356.1,-23.8,164,125.5
2011,8.3086e+05,8.3102e+05,8.3102e+05,8.3109e+05,167.9,65.8,374.5,0.7,168.6,140.1
2012,8.3123e+05,8.314e+05,8.314e+05,8.3147e+05,168.2,66.8,372.4,2.7,170.9,134.7
2013,8.316e+05,8.3178e+05,8.3177e+05,8.3184e+05,174.5,65.9,389.5,-4,170.5,153.1
2014,8.3199e+05,8.3212e+05,8.3215e+05,8.3221e+05,122.9,64.5,370.7,32.8,155.7,150.5
2015,8.3236e+05,8.3249e+05,8.3252e+05,8.3258e+05,131.4,61.8,365.1,24.2,155.6,147.7
2016,8.3273e+05,8.3286e+05,8.3288e+05,8.3295e+05,127.3,65.2,366.4,29.3,156.6,144.6
2017,8.3309e+05,8.3322e+05,8.3325e+05,8.3331e+05,126.4,62.3,353.8,27.8,154.2,137.3
2018,8.3345e+05,8.3358e+05,8.3361e+05,8.3367e+05,136.3,65.4,368.6,24.4,160.7,142.5
2019,8.3382e+05,8.3395e+05,8.3397e+05,8.3404e+05,129,66.1,371.6,25.4,154.4,151.1
2020,8.3419e+05,8.3432e+05,8.3434e+05,8.3441e+05,129.7,64.8,366.8,26.5,156.2,145.8
2021,8.3456e+05,8.3468e+05,8.3471e+05,8.3477e+05,123.8,62.6,371.6,33,156.8,152.2
2022,8.3493e+05,8.3507e+05,8.3507e+05,8.3514e+05,141.9,68.2,353.7,5,146.9,138.6
2023,8.3528e+05,8.354e+05,8.3544e+05,8.355e+05,121.8,66.3,372.2,36,157.8,148.1
2024,8.3565e+05,8.3579e+05,8.3581e+05,8.3588e+05,134.1,66.6,365.7,23.8,157.9,141.2
2025,8.3602e+05,8.3617e+05,8.3619e+05,8.3625e+05,149.4,64.8,378.5,20,169.4,144.3
2026,8.364e+05,8.3654e+05,8.3656e+05,8.3663e+05,140.1,70.9,382.1,19.1,159.2,152
2027,8.3678e+05,8.3692e+05,8.3693e+05,8.37e+05,136.6,70.4,369.9,17.5,154.1,145.4
2028,8.3715e+05,8.3728e+05,8.3731e+05,8.3737e+05,133.5,63.4,378.5,23.9,157.4,157.7
2029,8.3753e+05,8.3766e+05,8.3767e+05,8.3773e+05,136.6,60.6,359.9,9.1,145.7,153.6
2030,8.3789e+05,8.38e+05,8.3805e+05,8.3811e+05,115.1,65.2,378.7,46.1,161.2,152.3
2031,8.3827e+05,8.384e+05,8.3843e+05,8.3849e+05,138.2,66,380.5,23.7,161.9,152.6
2032,8.3865e+05,8.3877e+05,8.3881e+05,8.3888e+05,124.8,64.4,377.9,42.6,167.4,146.1
2033,8.3902e+05,8.3917e+05,8.392e+05,8.3926e+05,147.1,66.6,388.9,23.9,171,151.3
2034,8.3941e+05,8.3954e+05,8.3958e+05,8.3964e+05,130.9,62.9,378.7,31.6,162.5,153.3
2035,8.3979e+05,8.3993e+05,8.3996e+05,8.4002e+05,138.9,65.5,375.6,24.2,163.1,147
2036,8.4017e+05,8.403e+05,8.4033e+05,8.4039e+05,135.3,64.8,375.1,22.4,157.7,152.6
2037,8.4054e+05,8.4067e+05,8.4071e+05,8.4077e+05,127.2,63.8,387.2,37.8,165,158.4
2038,8.4093e+05,8.4105e+05,8.4109e+05,8.4115e+05,123.4,63.5,372.6,37.2,160.6,148.5
2039,8.413e+05,8.4143e+05,8.4148e+05,8.4155e+05,131.9,62.9,380.5,49.7,181.6,136
2040,8.4168e+05,8.4182e+05,8.4187e+05,8.4193e+05,138.8,63.7,389.2,45.9,184.7,140.8
2041,8.4207e+05,8.4225e+05,8.4226e+05,8.4233e+05,176.3,65.1,402.6,12.5,188.8,148.7
2042,8.4247e+05,8.426e+05,8.4264e+05,8.4271e+05,129.6,65.7,380.6,35.9,165.5,149.4
2043,8.4286e+05,8.4297e+05,8.4303e+05,8.4309e+05,117,67.8,380.1,53.8,170.8,141.5
2044,8.4324e+05,8.4343e+05,8.4341e+05,8.4347e+05,191.5,62.3,396.9,-14.5,177,157.6
2045,8.4363e+05,8.4374e+05,8.4379e+05,8.4385e+05,111.9,64,369.5,43.2,155.1,150.4
2046,8.44e+05,8.4419e+05,8.4418e+05,8.4425e+05,184.6,64.5,392.1,-5.7,178.9,148.7
2047,8.4439e+05,8.4452e+05,8.4456e+05,8.4463e+05,126.7,67.1,381.5,41.7,168.4,146
2048,8.4478e+05,8.4497e+05,8.4494e+05,8.45e+05,193.1,64.2,372.5,-31.6,161.5,146.8
2049,8.4515e+05,8.4528e+05,8.4531e+05,8.4537e+05,135.9,62.3,366.4,27.9,163.8,140.3
2050,8.4551e+05,8.4564e+05,8.4569e+05,8.4575e+05,124.9,62.5,385.1,50.8,175.7,146.9
2051,8.459e+05,8.4609e+05,8.4609e+05,8.4615e+05,191.7,67.4,408.4,-6,185.7,155.3
2052,8.4631e+05,8.4651e+05,8.4647e+05,8.4654e+05,199.5,64.8,386.3,-36.5,163,158.5
2053,8.4669e+05,8.4682e+05,8.4685e+05,8.4692e+05,124.1,63.5,356.8,36.4,160.5,132.8
2054,8.4705e+05,8.4723e+05,8.4723e+05,8.473e+05,174.4,68,386.8,4.4,178.8,140
2055,8.4744e+05,8.4757e+05,8.4761e+05,8.4767e+05,127.6,65.1,364.4,41.3,168.9,130.4
2056,8.478e+05,8.4798e+05,8.4798e+05,8.4805e+05,181.9,67.8,387.1,-0.6,181.3,138
2057,8.4819e+05,8.4838e+05,8.4837e+05,8.4844e+05,186.7,66.1,388.6,-5.4,181.3,141.2
2058,8.4858e+05,8.4875e+05,8.4876e+05,8.4883e+05,167.7,62.4,391,18.9,186.6,142
2059,8.4897e+05,8.4914e+05,8.4914e+05,8.4921e+05,175.2,68.5,379.4,-3.9,171.3,139.6
2060,8.4935e+05,8.4954e+05,8.4953e+05,8.4959e+05,193.7,68.1,387.4,-16.1,177.6,141.7
2061,8.4974e+05,8.4992e+05,8.4991e+05,8.4997e+05,187.3,63.7,390.6,-14.7,172.6,154.3
2062,8.5013e+05,8.5026e+05,8.503e+05,8.5036e+05,129.3,64.9,365.3,43.7,173,127.4
2063,8.5049e+05,8.5068e+05,8.507e+05,8.5076e+05,190.6,66.1,422.3,12.8,203.4,152.8
2064,8.5091e+05,8.5103e+05,8.5108e+05,8.5115e+05,118.7,63.6,379.8,50.3,169,147.2
2065,8.5129e+05,8.5146e+05,8.5147e+05,8.5154e+05,168.8,67.4,385.3,10.8,179.6,138.3
2066,8.5168e+05,8.5185e+05,8.5185e+05,8.5192e+05,174.1,68.9,392.2,-2.2,171.9,151.4
2067,8.5207e+05,8.5225e+05,8.5224e+05,8.523e+05,178.8,65.1,381.1,-12.2,166.6,149.4
2068,8.5245e+05,8.5258e+05,8.5262e+05,8.5269e+05,131.5,63.3,388.7,38.8,170.3,155.1
2069,8.5284e+05,8.5302e+05,8.5301e+05,8.5308e+05,181,63.7,382,-9,172,146.3
2070,8.5322e+05,8.5341e+05,8.5341e+05,8.5348e+05,191.5,66.2,398.7,-3.9,187.6,144.9
2071,8.5362e+05,8.5378e+05,8.5381e+05,8.5388e+05,155.3,62.7,399.7,35.6,190.9,146.1
2072,8.5402e+05,8.542e+05,8.542e+05,8.5426e+05,178.2,66,403.4,-1.9,176.3,161.1
2073,8.5442e+05,8.5461e+05,8.5459e+05,8.5465e+05,184.9,61.4,371.9,-20.1,164.8,145.7
2074,8.548e+05,8.5496e+05,8.5498e+05,8.5505e+05,167.9,64.3,383,17.3,185.2,133.5
2075,8.5518e+05,8.5535e+05,8.5537e+05,8.5543e+05,171.7,65,396.4,17.5,189.2,142.2
2076,8.5558e+05,8.5575e+05,8.5577e+05,8.5583e+05,169.4,63.4,392.4,22.1,191.5,137.5
2077,8.5597e+05,8.5614e+05,8.5617e+05,8.5623e+05,172.6,63.6,402.8,23.9,196.5,142.7
2078,8.5637e+05,8.5653e+05,8.5656e+05,8.5662e+05,161.4,66.1,385.9,23.8,185.2,134.6
2079,8.5676e+05,8.5692e+05,8.5695e+05,8.5701e+05,158.4,64.4,388.7,29.8,188.2,136.1
2080,8.5715e+05,8.573e+05,8.5733e+05,8.5739e+05,158.7,61.7,381.4,26.2,184.9,134.8
2081,8.5753e+05,8.5769e+05,8.5772e+05,8.5778e+05,157.8,66.2,381.3,31.5,189.3,125.8
2082,8.5791e+05,8.5807e+05,8.581e+05,8.5816e+05,162.4,67.9,386.4,25.7,188.1,130.4
2083,8.583e+05,8.5845e+05,8.5849e+05,8.5855e+05,159.7,62.2,393.3,34.3,194,137.1
2084,8.5869e+05,8.5884e+05,8.5889e+05,8.5895e+05,154.9,62.2,396.3,42.3,197.2,136.9
2085,8.5908e+05,8.5925e+05,8.5927e+05,8.5934e+05,161.3,65.4,385.1,27.5,188.8,130.9
2086,8.5947e+05,8.5964e+05,8.5966e+05,8.5973e+05,165.9,64.5,400.1,27.3,193.2,142.4
2087,8.5987e+05,8.6003e+05,8.6006e+05,8.6012e+05,162.9,65.6,384.9,23.1,186,133.3
2088,8.6025e+05,8.6041e+05,8.6044e+05,8.6051e+05,156.7,67.7,384.3,27.7,184.4,132.2
2089,8.6064e+05,8.6079e+05,8.6082e+05,8.6088e+05,151.5,61.8,370,30.5,182,126.2
2090,8.6101e+05,8.6117e+05,8.612e+05,8.6126e+05,164.4,63.3,381.2,25.5,189.9,128
2091,8.6139e+05,8.6155e+05,8.6158e+05,8.6164e+05,157,65.5,379.1,29.4,186.4,127.2
2092,8.6177e+05,8.6192e+05,8.6197e+05,8.6203e+05,150.8,62.9,394,47,197.8,133.3
2093,8.6216e+05,8.6233e+05,8.6236e+05,8.6242e+05,168.6,67,401.4,25.9,194.5,139.9
2094,8.6256e+05,8.6273e+05,8.6274e+05,8.6281e+05,165.8,61.9,371.6,12.9,178.7,131
2095,8.6294e+05,8.6309e+05,8.6313e+05,8.6319e+05,156.6,61.4,383.9,33,189.6,132.9
2096,8.6332e+05,8.6348e+05,8.6351e+05,8.6358e+05,162.5,61.8,392.8,31.3,193.8,137.2
2097,8.6371e+05,8.6388e+05,8.6389e+05,8.6396e+05,164.3,64.3,373.1,15.7,180,128.8
2098,8.6409e+05,8.643e+05,8.6429e+05,8.6435e+05,218.4,61.8,409.4,-12.5,205.9,141.7
2099,8.645e+05,8.6467e+05,8.6468e+05,8.6474e+05,170.2,64.6,376.7,10.3,180.5,131.6
2100,8.6487e+05,8.6504e+05,8.6507e+05,8.6513e+05,165.7,64.1,395.2,29.8,195.5,135.6
2101,8.6527e+05,8.6544e+05,8.6546e+05,8.6552e+05,170.6,61.9,393.8,22.8,193.4,138.5
2102,8.6566e+05,8.6583e+05,8.6585e+05,8.6592e+05,168.9,63.5,385.5,21.5,190.4,131.6
2103,8.6605e+05,8.6621e+05,8.6624e+05,8.6631e+05,161.6,66.9,388.9,32.2,193.8,128.2
2104,8.6644e+05,8.6659e+05,8.6662e+05,8.6669e+05,156.1,65.9,388.9,29.9,186,137
2105,8.6682e+05,8.6699e+05,8.67e+05,8.6707e+05,161.6,65.7,373.7,18.3,179.9,128.1
2106,8.672e+05,8.6735e+05,8.674e+05,8.6746e+05,153.8,62.8,393.5,44.6,198.4,132.3
2107,8.6759e+05,8.6775e+05,8.6778e+05,8.6785e+05,162.2,65.8,381.3,29.2,191.4,124.1
2108,8.6797e+05,8.6813e+05,8.6817e+05,8.6823e+05,157.1,63,399,41.7,198.8,137.2
2109,8.6837e+05,8.6853e+05,8.6856e+05,8.6862e+05,157,62.1,387,31.5,188.5,136.4
2110,8.6876e+05,8.6891e+05,8.6895e+05,8.6902e+05,155.3,68.3,387.9,35.1,190.4,129.2
2111,8.6915e+05,8.693e+05,8.6933e+05,8.694e+05,157.3,63.3,379.8,30.6,187.9,128.6
2112,8.6953e+05,8.6968e+05,8.6972e+05,8.6979e+05,151.3,65.9,385.4,42.3,193.6,125.9
2113,8.6991e+05,8.7007e+05,8.7011e+05,8.7018e+05,160.9,64.6,398.4,38.7,199.6,134.2
2114,8.7031e+05,8.7047e+05,8.705e+05,8.7056e+05,154.9,59.2,387.6,36.4,191.3,137.1
2115,8.707e+05,8.7086e+05,8.7089e+05,8.7095e+05,166,61.3,397,28.3,194.3,141.4
2116,8.711e+05,8.7125e+05,8.7128e+05,8.7135e+05,149.9,66,385.3,37.2,187.1,132.2
2117,8.7148e+05,8.7165e+05,8.7166e+05,8.7173e+05,170.8,65.4,382.5,12.8,183.6,133.5
2118,8.7186e+05,8.7203e+05,8.7205e+05,8.7212e+05,162.1,64.7,383.5,29,191.1,127.7
2119,8.7225e+05,8.724e+05,8.7244e+05,8.725e+05,156.5,62.5,384.5,37.3,193.8,128.2
2120,8.7263e+05,8.728e+05,8.7283e+05,8.729e+05,165.4,66.2,398,33.1,198.5,133.3
2121,8.7303e+05,8.732e+05,8.7322e+05,8.7329e+05,174.7,67.4,387.8,15.9,190.6,129.8
2122,8.7342e+05,8.7359e+05,8.7359e+05,8.7366e+05,175,62.9,379.6,2.5,177.5,139.2
2123,8.738e+05,8.7397e+05,8.7398e+05,8.7405e+05,171.5,66.5,386.9,11.9,183.4,137
2124,8.7418e+05,8.7437e+05,8.7435e+05,8.7441e+05,182.1,64.1,366.3,-17.5,164.6,137.6
2125,8.7455e+05,8.7474e+05,8.7472e+05,8.7478e+05,190.2,66.4,367.1,-24.6,165.6,135.1
2126,8.7492e+05,8.7509e+05,8.7509e+05,8.7515e+05,172.7,66.7,381.7,-2,170.7,144.3
2127,8.753e+05,8.7546e+05,8.7546e+05,8.7553e+05,161,68.4,360.2,4.4,165.4,126.4
2128,8.7566e+05,8.7581e+05,8.7584e+05,8.7591e+05,147.6,64.3,375.9,38.2,185.8,125.8
2129,8.7603e+05,8.7619e+05,8.7622e+05,8.7628e+05,158.8,63.4,376.6,26.3,185.1,128.1
2130,8.7641e+05,8.7656e+05,8.7661e+05,8.7667e+05,150.8,63.8,386.2,44.4,195.2,127.2
2131,8.768e+05,8.7697e+05,8.7698e+05,8.7704e+05,171.6,65.2,363.6,9.7,181.3,117.1
2132,8.7716e+05,8.7734e+05,8.7734e+05,8.7741e+05,179.1,67.1,371.5,-1.3,177.8,126.6
2133,8.7753e+05,8.7771e+05,8.7771e+05,8.7777e+05,180.4,66.6,366.1,-6.4,174,125.5
2134,8.779e+05,8.7801e+05,8.7806e+05,8.7813e+05,111.6,69.3,372.4,54.9,166.5,136.6
2135,8.7827e+05,8.7844e+05,8.7844e+05,8.785e+05,165,65.9,346.3,1.2,166.2,114.2
2136,8.7862e+05,8.7877e+05,8.7883e+05,8.7892e+05,152.9,87.3,436.3,62,214.9,134.1
2137,8.7905e+05,8.7917e+05,8.792e+05,8.7927e+05,119.3,63.5,364.4,32.1,151.4,149.5
2138,8.7942e+05,8.7954e+05,8.7957e+05,8.7963e+05,119.4,66.5,353.2,28.1,147.5,139.2
2139,8.7977e+05,8.799e+05,8.7992e+05,8.7999e+05,126.4,67.1,351.3,24.8,151.2,133
2140,8.8012e+05,8.803e+05,8.8029e+05,8.8036e+05,176.2,69.6,379.4,-11.1,165.1,144.7
2141,8.805e+05,8.8063e+05,8.8066e+05,8.8072e+05,130.1,64.2,369.6,26.1,156.2,149.2
2142,8.8087e+05,8.8099e+05,8.8102e+05,8.8109e+05,115.9,68.5,347.6,30.3,146.2,132.9
2143,8.8122e+05,8.8134e+05,8.8138e+05,8.8144e+05,124.3,65.6,357.7,33.6,157.9,134.2
2144,8.8158e+05,8.8169e+05,8.8174e+05,8.8181e+05,117.7,67.3,370.9,47.9,165.6,138
2145,8.8195e+05,8.8208e+05,8.8211e+05,8.8217e+05,128.3,65.1,356.2,30.5,158.8,132.3
2146,8.823e+05,8.8249e+05,8.8247e+05,8.8254e+05,189.6,66.9,373.4,-24.1,165.5,141
2147,8.8268e+05,8.8281e+05,8.8284e+05,8.8291e+05,130.8,63.2,373.7,35.7,166.5,144
2148,8.8305e+05,8.8318e+05,8.8321e+05,8.8328e+05,127,68.4,363.8,33,160,135.4
2149,8.8341e+05,8.8354e+05,8.8358e+05,8.8364e+05,121.1,64.9,373,40.4,161.5,146.6
2150,8.8379e+05,8.8391e+05,8.8395e+05,8.8402e+05,125.5,64.9,358.1,38.3,163.8,129.4
2151,8.8415e+05,8.8431e+05,8.8432e+05,8.8438e+05,164.4,64.1,378.8,6.2,170.6,144.1
2152,8.8452e+05,8.8473e+05,8.8469e+05,8.8475e+05,206.6,64.3,373.3,-43.3,163.3,145.7
2153,8.849e+05,8.8501e+05,8.8505e+05,8.8512e+05,116.7,62.6,358.5,38.7,155.4,140.5
2154,8.8526e+05,8.8538e+05,8.8542e+05,8.8549e+05,122.5,66.5,375.3,45.6,168.1,140.7
2155,8.8563e+05,8.8575e+05,8.858e+05,8.8586e+05,121.5,65.8,364.4,42.7,164.2,134.4
2156,8.86e+05,8.8619e+05,8.8617e+05,8.8623e+05,190.9,65.1,385.8,-18.9,172,148.7
2157,8.8638e+05,8.8649e+05,8.8653e+05,8.866e+05,112.8,63.3,353.2,40.1,152.9,137
2158,8.8674e+05,8.869e+05,8.8691e+05,8.8698e+05,168.3,69,373.7,4.9,173.2,131.5
2159,8.8711e+05,8.8728e+05,8.8728e+05,8.8735e+05,172.5,65.7,365.9,-1.8,170.7,129.5
2160,8.8747e+05,8.8765e+05,8.8765e+05,8.8771e+05,172.2,64.7,379.7,-0.3,171.9,143.1
2161,8.8785e+05,8.8803e+05,8.8802e+05,8.8809e+05,172.4,66.1,369.8,-2.5,169.9,133.8
2162,8.8822e+05,8.8834e+05,8.884e+05,8.8846e+05,118.6,65.4,368.4,53.3,171.9,131.1
2163,8.8859e+05,8.8877e+05,8.8877e+05,8.8883e+05,178.3,65,372.4,-5.5,172.8,134.6
2164,8.8896e+05,8.8914e+05,8.8914e+05,8.8921e+05,179.2,64.5,384.8,-1.4,177.8,142.5
2165,8.8935e+05,8.8952e+05,8.8951e+05,8.8958e+05,169.6,70.6,358.1,-9.5,160.1,127.4
2166,8.8971e+05,8.8988e+05,8.8988e+05,8.8995e+05,172.3,69.2,361.5,-2.7,169.6,122.7
2167,8.9007e+05,8.9024e+05,8.9025e+05,8.9032e+05,175.3,67.8,393.1,9.6,184.9,140.4
2168,8.9046e+05,8.9063e+05,8.9062e+05,8.9069e+05,164,64.3,363.7,-2.1,161.9,137.5
2169,8.9083e+05,8.9098e+05,8.91e+05,8.9107e+05,153.2,64.1,368.9,23.6,176.8,128
2170,8.912e+05,8.9137e+05,8.9137e+05,8.9143e+05,172,60.6,372.7,5.6,177.6,134.5
2171,8.9157e+05,8.9172e+05,8.9175e+05,8.9181e+05,153.7,62.1,377,27,180.7,134.2
2172,8.9194e+05,8.9211e+05,8.9213e+05,8.9219e+05,165.3,64,384.1,18.2,183.5,136.6
2173,8.9233e+05,8.9248e+05,8.9249e+05,8.9256e+05,153.3,67.5,367.4,11.7,165,134.9
2174,8.927e+05,8.9286e+05,8.9286e+05,8.9293e+05,162.8,66.9,352.1,4.5,167.3,117.9
2175,8.9305e+05,8.9321e+05,8.9324e+05,8.933e+05,162.4,65.7,379.3,26,188.4,125.2
2176,8.9343e+05,8.9358e+05,8.9362e+05,8.9368e+05,153.4,62.8,389.3,38.9,192.3,134.2
2177,8.9382e+05,8.9397e+05,8.94e+05,8.9407e+05,157.4,63.8,380,28.6,186,130.2
2178,8.942e+05,8.9435e+05,8.9438e+05,8.9444e+05,151.6,63.9,365.7,27.3,178.9,122.9
2179,8.9456e+05,8.9472e+05,8.9475e+05,8.9481e+05,155.3,61.7,375.6,30.1,185.4,128.5
2180,8.9494e+05,8.9509e+05,8.9513e+05,8.9519e+05,152.5,67,383.5,34.8,187.3,129.2
2181,8.9532e+05,8.9554e+05,8.9551e+05,8.9558e+05,216.5,66.6,391.8,-27.1,189.4,135.8
2182,8.9571e+05,8.9587e+05,8.959e+05,8.9596e+05,156.5,61.3,375.3,27.2,183.7,130.3
2183,8.9609e+05,8.9624e+05,8.9628e+05,8.9634e+05,149.9,65.5,383.7,40.3,190.2,128
2184,8.9647e+05,8.9667e+05,8.9666e+05,8.9673e+05,193.8,64.8,389.4,-3.3,190.5,134.1
2185,8.9686e+05,8.9702e+05,8.9704e+05,8.9711e+05,153.4,65.5,380.9,26.5,179.9,135.5
2186,8.9724e+05,8.974e+05,8.9743e+05,8.9749e+05,157.5,64.7,380.4,27.6,185.1,130.6
2187,8.9762e+05,8.9777e+05,8.9781e+05,8.9787e+05,149.5,66.8,375.3,33.8,183.3,125.2
2188,8.98e+05,8.9815e+05,8.9819e+05,8.9825e+05,152.7,63.7,374.7,36.5,189.2,121.8
2189,8.9837e+05,8.9857e+05,8.9857e+05,8.9863e+05,199.4,65,389.8,-6,193.4,131.4
2190,8.9876e+05,8.9892e+05,8.9895e+05,8.9901e+05,153,63.5,369.2,31.7,184.7,121
2191,8.9913e+05,8.9933e+05,8.9933e+05,8.994e+05,197.2,68.8,391.8,-0.9,196.3,126.7
2192,8.9952e+05,8.9972e+05,8.9972e+05,8.9979e+05,198.4,67.3,398.1,-3.2,195.2,135.6
2193,8.9992e+05,9.0006e+05,9.001e+05,9.0017e+05,140.8,64.5,364,40.1,180.9,118.6
2194,9.0029e+05,9.0044e+05,9.0047e+05,9.0054e+05,149.2,61.6,375.9,39,188.2,126.1
2195,9.0066e+05,9.0086e+05,9.0085e+05,9.0092e+05,200.3,65.2,380.4,-9.9,190.4,124.8
2196,9.0104e+05,9.0119e+05,9.0123e+05,9.0129e+05,145.8,63.4,374.3,41.4,187.2,123.7
2197,9.0142e+05,9.0162e+05,9.0161e+05,9.0167e+05,204.5,63,391.4,-11.1,193.4,135
2198,9.0181e+05,9.0196e+05,9.02e+05,9.0206e+05,155.5,61.2,379,33.7,189.2,128.6
2199,9.0219e+05,9.0238e+05,9.0237e+05,9.0244e+05,189.2,65.5,373.6,-2.4,186.8,121.3
2200,9.0256e+05,9.0276e+05,9.0276e+05,9.0283e+05,194.7,67,394,2.7,197.4,129.6
2201,9.0295e+05,9.0309e+05,9.0314e+05,9.032e+05,138.4,62.5,369.1,44.5,182.9,123.7
2202,9.0332e+05,9.0353e+05,9.0351e+05,9.0358e+05,202.6,66.9,369.3,-15.6,187,115.4
2203,9.0369e+05,9.0389e+05,9.0388e+05,9.0395e+05,192.1,67.5,374.9,-6.1,186,121.4
2204,9.0407e+05,9.0427e+05,9.0426e+05,9.0433e+05,197.3,68.4,394.9,-6.3,191,135.5
2205,9.0446e+05,9.0466e+05,9.0464e+05,9.0471e+05,201.6,66.5,377.8,-20.4,181.2,130.1
2206,9.0484e+05,9.0499e+05,9.0503e+05,9.051e+05,149.9,64.1,385.7,41.2,191.1,130.5
2207,9.0523e+05,9.0544e+05,9.0542e+05,9.0548e+05,210.3,63.7,380,-20.1,190.2,126.1
2208,9.0561e+05,9.0576e+05,9.0578e+05,9.0585e+05,157.4,63.9,358,18.6,176,118.1
2209,9.0596e+05,9.0613e+05,9.0616e+05,9.0622e+05,162.7,66.9,384.2,28.3,191,126.3
2210,9.0635e+05,9.0653e+05,9.0654e+05,9.066e+05,185.9,68.2,381.5,2,187.9,125.4
2211,9.0673e+05,9.0692e+05,9.0692e+05,9.0699e+05,193.5,66.1,386.6,0.3,193.8,126.7
2212,9.0712e+05,9.0726e+05,9.0731e+05,9.0737e+05,145.7,64.4,382.1,44.1,189.8,127.9
2213,9.075e+05,9.0765e+05,9.0768e+05,9.0775e+05,147.7,64.1,370.6,38,185.7,120.8
2214,9.0787e+05,9.0807e+05,9.0807e+05,9.0814e+05,201.4,69.4,397,-3.2,198.2,129.4
2215,9.0827e+05,9.0841e+05,9.0845e+05,9.0851e+05,148.2,63.2,368.3,30.7,178.9,126.2
2216,9.0863e+05,9.0878e+05,9.0882e+05,9.0888e+05,150.2,63.7,368.4,34.3,184.5,120.2
2217,9.09e+05,9.092e+05,9.092e+05,9.0926e+05,201.1,65.8,387.9,-8.9,192.2,129.9
2218,9.0939e+05,9.096e+05,9.0958e+05,9.0965e+05,209.3,64.8,391.3,-17.7,191.6,134.9
2219,9.0978e+05,9.0998e+05,9.0997e+05,9.1004e+05,201.4,66.2,378.3,-10,191.4,120.7
2220,9.1016e+05,9.1035e+05,9.1036e+05,9.1042e+05,194,63.4,394.5,4.9,198.9,132.2
2221,9.1056e+05,9.1072e+05,9.1074e+05,9.1081e+05,160.8,64.1,378.7,27.7,188.5,126.1
2222,9.1093e+05,9.1108e+05,9.1112e+05,9.1118e+05,145.2,62.3,388.2,40,185.2,140.7
2223,9.1132e+05,9.1147e+05,9.1151e+05,9.1157e+05,150.3,63.9,373.7,33.6,183.9,125.9
2224,9.117e+05,9.119e+05,9.1189e+05,9.1196e+05,199.7,67.1,392.7,-5.7,194,131.6
2225,9.1209e+05,9.1225e+05,9.1228e+05,9.1234e+05,158.7,64.1,373.6,30.5,189.2,120.3
2226,9.1246e+05,9.1265e+05,9.1267e+05,9.1273e+05,184.4,60.6,400.5,23.4,207.8,132.1
2227,9.1286e+05,9.1306e+05,9.1306e+05,9.1313e+05,202.1,69,403.4,-5.8,196.3,138.1
2228,9.1327e+05,9.1342e+05,9.1345e+05,9.1352e+05,153.5,63.9,378.4,33.5,187,127.5
2229,9.1364e+05,9.1385e+05,9.1384e+05,9.139e+05,205.3,64.6,391.4,-10.4,194.9,131.9
2230,9.1404e+05,9.1418e+05,9.1422e+05,9.1429e+05,142.5,66.7,379.8,45.4,187.9,125.2
2231,9.1442e+05,9.1461e+05,9.146e+05,9.1467e+05,191.4,65.4,384.9,-6.3,185.1,134.4
2232,9.148e+05,9.1493e+05,9.1498e+05,9.1504e+05,134.1,64.3,358.5,41.2,175.3,118.9
2233,9.1516e+05,9.1535e+05,9.1536e+05,9.1542e+05,189.2,63.6,389.9,9.4,198.6,127.7
2234,9.1555e+05,9.1575e+05,9.1575e+05,9.1582e+05,202.4,66.4,401.8,-2.5,199.9,135.5
2235,9.1595e+05,9.1614e+05,9.1614e+05,9.1621e+05,194.3,67.2,395.4,-1.1,193.2,135
2236,9.1635e+05,9.1654e+05,9.1655e+05,9.1662e+05,192,62.7,398.4,15.1,207.1,128.6
2237,9.1674e+05,9.1695e+05,9.1695e+05,9.1701e+05,203.9,65.5,417.2,-1.8,202.1,149.6
2238,9.1716e+05,9.1731e+05,9.1734e+05,9.174e+05,145.2,62.4,362.4,29.3,174.5,125.5
2239,9.1752e+05,9.1773e+05,9.1771e+05,9.1778e+05,202.9,62.5,376,-13.5,189.4,124.1
2240,9.179e+05,9.1804e+05,9.1809e+05,9.1815e+05,143.8,63.9,378.3,45.1,188.9,125.5
2241,9.1828e+05,9.1848e+05,9.1848e+05,9.1854e+05,197,65.7,401.5,1.2,198.2,137.6
2242,9.1868e+05,9.1887e+05,9.1888e+05,9.1895e+05,189,62.6,397.8,15.3,204.3,130.9
2243,9.1908e+05,9.1927e+05,9.1927e+05,9.1934e+05,196.1,64.4,386,-2.4,193.7,127.9
2244,9.1946e+05,9.1964e+05,9.1967e+05,9.1974e+05,179.7,65.8,397.6,26.1,205.8,126
2245,9.1986e+05,9.2006e+05,9.2005e+05,9.2012e+05,194.8,67,388.7,-8,186.8,134.9
2246,9.2025e+05,9.2044e+05,9.2044e+05,9.205e+05,189.9,62.7,379.1,-1.2,188.7,127.7
2247,9.2063e+05,9.2083e+05,9.2083e+05,9.2089e+05,197.4,67.1,385.9,-1.2,196.2,122.6
2248,9.2101e+05,9.2121e+05,9.212e+05,9.2127e+05,191,66.8,374.1,-5.7,185.3,122
2249,9.2139e+05,9.2158e+05,9.2159e+05,9.2165e+05,194.1,62.6,385,4.1,198.2,124.2
2250,9.2177e+05,9.2199e+05,9.2197e+05,9.2203e+05,212.1,62.3,390.7,-16.1,196,132.4
2251,9.2216e+05,9.2236e+05,9.2237e+05,9.2243e+05,199.1,64.3,404.3,6.8,205.9,134.1
2252,9.2257e+05,9.2276e+05,9.2277e+05,9.2283e+05,188.7,64,392,11.9,200.6,127.4
2253,9.2296e+05,9.2315e+05,9.2316e+05,9.2323e+05,186.1,67.2,385,12.3,198.4,119.4
2254,9.2335e+05,9.2355e+05,9.2354e+05,9.236e+05,201.6,63.4,379.5,-8.4,193.2,122.9
2255,9.2373e+05,9.2386e+05,9.2391e+05,9.2398e+05,138.8,69.8,366.6,46,184.8,112
2256,9.2409e+05,9.2431e+05,9.2428e+05,9.2435e+05,216,68.4,386.1,-23.6,192.4,125.3
2257,9.2448e+05,9.2467e+05,9.2466e+05,9.2473e+05,189.6,64.4,381.9,-5,184.6,132.9
2258,9.2486e+05,9.2505e+05,9.2505e+05,9.2511e+05,191.7,63.5,388.5,-3.3,188.4,136.6
2259,9.2525e+05,9.2544e+05,9.2544e+05,9.2551e+05,195.9,67.5,392.5,-3.6,192.3,132.7
2260,9.2564e+05,9.2584e+05,9.2584e+05,9.259e+05,202.1,66.8,398.3,-7.3,194.8,136.7
2261,9.2604e+05,9.2623e+05,9.2623e+05,9.2629e+05,190.7,64.8,392.7,-0.6,190.1,137.8
2262,9.2643e+05,9.2657e+05,9.2662e+05,9.2668e+05,141.1,63.8,374,43.3,184.4,125.8
2263,9.2681e+05,9.2695e+05,9.2699e+05,9.2705e+05,139.1,62,376.3,44.1,183.2,131.1
2264,9.2718e+05,9.2732e+05,9.2737e+05,9.2743e+05,140.4,61.9,373.3,45.9,186.3,125.1
2265,9.2756e+05,9.2775e+05,9.2775e+05,9.2782e+05,191.7,65.4,394.9,6.9,198.6,130.9
2266,9.2795e+05,9.2813e+05,9.2815e+05,9.2822e+05,181.2,63.3,382.7,21.2,202.4,117
2267,9.2833e+05,9.2853e+05,9.2853e+05,9.286e+05,196,65.1,383.6,1.4,197.4,121.1
2268,9.2872e+05,9.2886e+05,9.2891e+05,9.2898e+05,147.6,63.5,383,49.4,197,122.5
2269,9.291e+05,9.293e+05,9.293e+05,9.2937e+05,199.1,63.8,395.7,3.3,202.4,129.5
2270,9.295e+05,9.2971e+05,9.2969e+05,9.2976e+05,216.4,68,386.6,-22.3,194.1,124.5
2271,9.2988e+05,9.3009e+05,9.3007e+05,9.3014e+05,206,64.4,383.1,-16.4,189.6,129.1
2272,9.3027e+05,9.304e+05,9.3045e+05,9.3051e+05,136.2,62.2,376.2,50.9,187.1,126.9
2273,9.3064e+05,9.3082e+05,9.3083e+05,9.3089e+05,183.4,65.3,367.8,2.8,186.2,116.3
2274,9.3101e+05,9.3119e+05,9.3121e+05,9.3127e+05,180.5,62.3,389.2,22.6,203.1,123.8
2275,9.314e+05,9.3159e+05,9.3159e+05,9.3166e+05,193.5,64.6,392.9,0.1,193.6,134.7
2276,9.3179e+05,9.3199e+05,9.3198e+05,9.3205e+05,196,66.1,379.8,-4.3,191.7,122
2277,9.3217e+05,9.3237e+05,9.3237e+05,9.3243e+05,196.9,65.7,397.5,0.6,197.5,134.3
2278,9.3257e+05,9.3276e+05,9.3276e+05,9.3283e+05,190.2,68.6,382.2,-1.1,189.1,124.5
2279,9.3295e+05,9.3315e+05,9.3314e+05,9.3321e+05,201.2,70.4,384.2,-9.8,191.4,122.4
2280,9.3334e+05,9.3349e+05,9.3352e+05,9.3359e+05,156.9,67.2,374.4,31.7,188.6,118.6
2281,9.3371e+05,9.3391e+05,9.339e+05,9.3397e+05,205,68,387,-16.2,188.8,130.2
2282,9.341e+05,9.3429e+05,9.3429e+05,9.3436e+05,197.9,68.2,397.5,-6.8,191.1,138.2
2283,9.3449e+05,9.3464e+05,9.3468e+05,9.3474e+05,146.3,62.5,372.6,41.6,187.9,122.2
2284,9.3487e+05,9.3506e+05,9.3507e+05,9.3514e+05,189,61.4,395.7,18.1,207.1,127.2
2285,9.3526e+05,9.3546e+05,9.3546e+05,9.3553e+05,196.2,67.1,394.4,0.8,197,130.3
2286,9.3566e+05,9.3585e+05,9.3585e+05,9.3592e+05,197.7,68.1,391.9,-2.2,195.5,128.3
2287,9.3605e+05,9.362e+05,9.3624e+05,9.3631e+05,154.2,64.7,380.5,39.3,193.5,122.3
2288,9.3643e+05,9.3657e+05,9.3662e+05,9.3668e+05,144.4,64.6,373.2,43.9,188.3,120.3
2289,9.368e+05,9.3699e+05,9.3699e+05,9.3705e+05,186.8,61.8,371.6,3.8,190.6,119.2
2290,9.3717e+05,9.3736e+05,9.3736e+05,9.3743e+05,186,66.5,384.4,2,188,129.9
2291,9.3756e+05,9.3776e+05,9.3775e+05,9.3781e+05,197.8,64.5,387.2,-5.8,192,130.7
2292,9.3795e+05,9.3808e+05,9.3813e+05,9.3819e+05,139,61.6,367.7,46.1,185.1,121
2293,9.3831e+05,9.3851e+05,9.3851e+05,9.3857e+05,194.7,61,394.4,5.9,200.6,132.8
2294,9.3871e+05,9.389e+05,9.389e+05,9.3896e+05,196,66.2,384.2,-5,191,127
2295,9.3909e+05,9.3928e+05,9.3929e+05,9.3935e+05,185.6,61.9,385.9,11,196.6,127.4
2296,9.3948e+05,9.3967e+05,9.3966e+05,9.3973e+05,190.3,69.7,369,-9.9,180.4,118.9
2297,9.3985e+05,9.3998e+05,9.4003e+05,9.401e+05,137.5,62.6,355.8,48.8,186.3,106.9
2298,9.402e+05,9.4039e+05,9.4041e+05,9.4047e+05,188,62.5,386.1,15.5,203.5,120.1
2299,9.4059e+05,9.4077e+05,9.4077e+05,9.4084e+05,185.9,67.5,374.1,-1,184.9,121.7
2300,9.4096e+05,9.4117e+05,9.4116e+05,9.4122e+05,207.2,63.2,384.7,-11.6,195.6,125.9
2301,9.4135e+05,9.4154e+05,9.4154e+05,9.4161e+05,191.9,69.8,385,-3.1,188.8,126.4
2302,9.4173e+05,9.4192e+05,9.4192e+05,9.4199e+05,189.1,70.9,379,-5.7,183.4,124.7
2303,9.4211e+05,9.4225e+05,9.4229e+05,9.4236e+05,140,67.3,372.1,39.4,179.4,125.4
2304,9.4248e+05,9.4263e+05,9.4266e+05,9.4272e+05,145.3,63,359.2,32.4,177.7,118.5
2305,9.4284e+05,9.4298e+05,9.4303e+05,9.431e+05,138.2,67.9,379.7,48,186.2,125.6
2306,9.4322e+05,9.4341e+05,9.4341e+05,9.4348e+05,187.4,69.4,373.8,-0.8,186.6,117.8
2307,9.436e+05,9.4379e+05,9.4379e+05,9.4386e+05,196.1,66.6,386.2,-3.2,192.9,126.7
2308,9.4398e+05,9.4418e+05,9.4418e+05,9.4424e+05,195.9,66,384.9,-2.8,193.1,125.8
2309,9.4437e+05,9.4455e+05,9.4456e+05,9.4462e+05,185,63.2,376,3.9,188.9,123.9
2310,9.4474e+05,9.4488e+05,9.4493e+05,9.45e+05,141.2,68.5,376.1,44.1,185.3,122.3
2311,9.4512e+05,9.4531e+05,9.453e+05,9.4537e+05,187.9,68.7,370.6,-5.8,182.1,119.8
2312,9.4549e+05,9.4563e+05,9.4567e+05,9.4574e+05,144.4,65.2,375.1,36,180.4,129.5
2313,9.4587e+05,9.4601e+05,9.4604e+05,9.4611e+05,140,61.6,374.7,39.1,179.1,134
2314,9.4624e+05,9.4643e+05,9.4643e+05,9.4649e+05,191.9,66.9,370.7,-5.1,186.8,117
2315,9.4661e+05,9.4676e+05,9.468e+05,9.4686e+05,145.1,62.3,372.9,40.1,185.2,125.4
2316,9.4698e+05,9.4714e+05,9.4717e+05,9.4723e+05,158.7,62.6,379,30,188.7,127.7
2317,9.4736e+05,9.4755e+05,9.4755e+05,9.4762e+05,190,69.8,380.1,-4,186,124.3
2318,9.4774e+05,9.4789e+05,9.4793e+05,9.4799e+05,144,63.2,374.7,41.2,185.2,126.3
2319,9.4812e+05,9.4831e+05,9.483e+05,9.4836e+05,193.5,65.1,371.7,-12.6,180.9,125.7
2320,9.4849e+05,9.4863e+05,9.4868e+05,9.4874e+05,144.4,62.2,374.3,42,186.4,125.7
2321,9.4886e+05,9.4906e+05,9.4906e+05,9.4912e+05,194.9,66.3,383.3,-2.9,192,125
2322,9.4925e+05,9.4938e+05,9.4943e+05,9.4949e+05,136.1,62.8,372.2,45,181.1,128.3
2323,9.4962e+05,9.4977e+05,9.498e+05,9.4986e+05,146.6,66,363.7,33.1,179.7,118
2324,9.4998e+05,9.5018e+05,9.5017e+05,9.5023e+05,198,65,375.2,-12.9,185.1,125.1
2325,9.5036e+05,9.505e+05,9.5054e+05,9.506e+05,145,63.2,366.3,36.7,181.7,121.4
2326,9.5072e+05,9.5091e+05,9.509e+05,9.5097e+05,182.1,65.9,362.7,-4.9,177.2,119.6
2327,9.5109e+05,9.5128e+05,9.5127e+05,9.5134e+05,192.3,65.4,371.9,-8,184.3,122.2
2328,9.5146e+05,9.516e+05,9.5164e+05,9.517e+05,141.9,64.3,359.2,39.2,181.1,113.8
2329,9.5182e+05,9.5196e+05,9.5199e+05,9.5205e+05,138,60.7,356.6,38.4,176.4,119.5
2330,9.5217e+05,9.5231e+05,9.5235e+05,9.5241e+05,131.8,62.9,352.1,41.4,173.2,116
2331,9.5253e+05,9.527e+05,9.5273e+05,9.5279e+05,172,59.6,389.7,34.6,206.6,123.5
2332,9.5292e+05,9.5313e+05,9.5312e+05,9.5318e+05,210.4,63.4,383.3,-6.5,203.9,116
2333,9.533e+05,9.5349e+05,9.5349e+05,9.5355e+05,188.7,61.3,382.8,3.3,192,129.5
2334,9.5368e+05,9.5389e+05,9.5386e+05,9.5393e+05,205.3,66.3,376.9,-24,181.3,129.3
2335,9.5406e+05,9.542e+05,9.5423e+05,9.5429e+05,143.4,61.8,359.8,27.4,170.8,127.2
2336,9.5442e+05,9.5456e+05,9.5459e+05,9.5466e+05,145.1,62.5,381.2,30.1,175.2,143.5
2337,9.548e+05,9.5498e+05,9.5496e+05,9.5502e+05,180.4,64.2,375,-20,160.4,150.4
2338,9.5518e+05,9.5529e+05,9.5533e+05,9.5539e+05,111.9,63.8,345.6,38.8,150.7,131.1
2339,9.5552e+05,9.5564e+05,9.5569e+05,9.5575e+05,119.7,66.4,378.2,46.6,166.3,145.5
2340,9.559e+05,9.5601e+05,9.5605e+05,9.5612e+05,108.5,65.3,352.6,42.6,151.1,136.2
2341,9.5625e+05,9.5637e+05,9.5641e+05,9.5648e+05,117,65.8,369.4,44.9,161.9,141.7
2342,9.5662e+05,9.5678e+05,9.5678e+05,9.5685e+05,163.3,68.6,371.9,-3.8,159.5,143.8
2343,9.5699e+05,9.5712e+05,9.5716e+05,9.5722e+05,125.2,63.7,369,38.8,164,141.3
2344,9.5736e+05,9.5748e+05,9.5752e+05,9.5758e+05,121,62.9,359.7,39.1,160.1,136.7
2345,9.5772e+05,9.579e+05,9.579e+05,9.5796e+05,176.7,65.8,390.2,-1.8,174.9,149.5
2346,9.5811e+05,9.5823e+05,9.5828e+05,9.5834e+05,119.6,63.8,378.3,43.8,163.4,151.1
2347,9.5849e+05,9.586e+05,9.5866e+05,9.5872e+05,114.5,64.6,374.5,52.4,166.9,143
2348,9.5886e+05,9.5904e+05,9.5904e+05,9.591e+05,178.5,65.6,388.5,-3.9,174.6,148.3
2349,9.5925e+05,9.5937e+05,9.5943e+05,9.5949e+05,117.4,62.6,384.2,58,175.4,146.2
2350,9.5964e+05,9.5981e+05,9.598e+05,9.5987e+05,173.7,66.6,380.6,-6.7,167,147
2351,9.6002e+05,9.6014e+05,9.6019e+05,9.6026e+05,120.2,62.8,387.3,54.5,174.7,149.8
2352,9.6041e+05,9.6059e+05,9.6058e+05,9.6064e+05,186.9,62.8,389.6,-10,176.9,149.9
2353,9.6079e+05,9.6099e+05,9.6097e+05,9.6103e+05,196.5,64.9,389.4,-26.1,170.4,154.1
2354,9.6118e+05,9.6131e+05,9.6135e+05,9.6141e+05,123.1,63.8,386,43.8,166.9,155.3
2355,9.6157e+05,9.6176e+05,9.6174e+05,9.6181e+05,194.2,64.9,387.9,-20.6,173.6,149.4
2356,9.6196e+05,9.6208e+05,9.6213e+05,9.622e+05,122.5,62.5,387.1,52.6,175.1,149.5
2357,9.6235e+05,9.6253e+05,9.6251e+05,9.6257e+05,180,63.2,385.5,-14.9,165.1,157.2
2358,9.6273e+05,9.6288e+05,9.6288e+05,9.6295e+05,147,69.2,365.8,0.7,147.7,148.9
2359,9.631e+05,9.6326e+05,9.6324e+05,9.6331e+05,165.2,71.8,366.3,-25.2,140,154.5
2360,9.6346e+05,9.6353e+05,9.636e+05,9.6367e+05,65.5,72,348.7,68.6,134.1,142.6
2361,9.6381e+05,9.6395e+05,9.6396e+05,9.6403e+05,138.9,67.8,375.5,13.4,152.3,155.4
2362,9.6419e+05,9.6433e+05,9.6433e+05,9.644e+05,146.3,72.4,353.5,-7.6,138.7,142.4
2363,9.6454e+05,9.6468e+05,9.6469e+05,9.6476e+05,138.6,65.3,365.7,15.8,154.4,146
2364,9.6491e+05,9.6504e+05,9.6507e+05,9.6513e+05,137.5,65.4,376.4,23.2,160.7,150.3
2365,9.6528e+05,9.6541e+05,9.6543e+05,9.655e+05,123.3,70.4,353.9,27,150.3,133.2
2366,9.6564e+05,9.6576e+05,9.658e+05,9.6586e+05,119.6,66.5,356,42.1,161.7,127.8
2367,9.6599e+05,9.6612e+05,9.6616e+05,9.6623e+05,127.1,67.9,371.7,42.2,169.3,134.5
2368,9.6636e+05,9.6653e+05,9.6653e+05,9.666e+05,170.1,66.8,371.3,-2,168.1,136.4
2369,9.6674e+05,9.6685e+05,9.669e+05,9.6696e+05,117.3,62.3,371.5,42.3,159.6,149.6
2370,9.6711e+05,9.673e+05,9.6727e+05,9.6733e+05,191.8,62.2,364.2,-33.2,158.6,143.4
2371,9.6747e+05,9.6759e+05,9.6763e+05,9.677e+05,116.2,70.5,365.8,41.9,158.1,137.2
2372,9.6784e+05,9.6796e+05,9.68e+05,9.6806e+05,123.8,63.7,365.5,39.2,163,138.8
2373,9.682e+05,9.6837e+05,9.6837e+05,9.6844e+05,165.2,68.6,370.7,3.7,168.9,133.2
2374,9.6857e+05,9.6875e+05,9.6874e+05,9.6881e+05,172.5,68.1,372.9,-8.4,164.1,140.7
2375,9.6895e+05,9.6906e+05,9.691e+05,9.6917e+05,113.6,65.3,350.8,42,155.6,129.9
2376,9.693e+05,9.6947e+05,9.6946e+05,9.6952e+05,170,66.3,365.7,-9.5,160.5,138.9
2377,9.6966e+05,9.6979e+05,9.6982e+05,9.6988e+05,125.8,60.4,361.6,35.7,161.5,139.7
2378,9.7002e+05,9.7018e+05,9.7019e+05,9.7026e+05,155.8,63.4,373.7,14.9,170.7,139.6
2379,9.704e+05,9.7057e+05,9.7056e+05,9.7063e+05,170.4,65.7,359.5,-5.6,164.8,129
2380,9.7076e+05,9.7093e+05,9.7093e+05,9.71e+05,174,66.8,366.7,-0.8,173.2,126.7
2381,9.7112e+05,9.713e+05,9.7129e+05,9.7136e+05,171.4,66.5,366,-2,169.4,130.1
2382,9.7149e+05,9.7165e+05,9.7166e+05,9.7172e+05,161.4,63.1,374.7,4.5,165.9,145.7
2383,9.7186e+05,9.7203e+05,9.7203e+05,9.721e+05,166.6,67.7,375.3,2.6,169.2,138.4
2384,9.7224e+05,9.7241e+05,9.724e+05,9.7247e+05,167.2,70,359,-4.8,162.4,126.6
2385,9.726e+05,9.7277e+05,9.7277e+05,9.7284e+05,172.5,67.6,381.7,0.6,173.1,141
2386,9.7298e+05,9.7314e+05,9.7313e+05,9.732e+05,155.7,64.5,345.8,-2.6,153.1,128.2
2387,9.7333e+05,9.7348e+05,9.7351e+05,9.7358e+05,149.1,68.5,375.2,31.6,180.7,126
2388,9.737e+05,9.7386e+05,9.7388e+05,9.7394e+05,154.5,65.1,369.3,21.6,176.1,128.1
2389,9.7407e+05,9.7423e+05,9.7424e+05,9.7431e+05,160.9,66.7,367.6,11.7,172.6,128.3
2390,9.7444e+05,9.7459e+05,9.7461e+05,9.7468e+05,151.1,70.9,364,19.6,170.7,122.4
2391,9.748e+05,9.7496e+05,9.7498e+05,9.7505e+05,152.4,69,361.6,21.6,174,118.6
2392,9.7516e+05,9.7531e+05,9.7534e+05,9.7541e+05,142.9,65.5,375.9,36.8,179.7,130.7
2393,9.7554e+05,9.757e+05,9.7571e+05,9.7577e+05,163.6,63.5,366.6,4.8,168.4,134.7
2394,9.7591e+05,9.7607e+05,9.7607e+05,9.7614e+05,165.8,66,363.6,0.3,166.1,131.5
2395,9.7627e+05,9.7642e+05,9.7644e+05,9.7648e+05,152.5,43.1,377.2,18.3,170.8,163.3
2396,9.7665e+05,9.7681e+05,9.768e+05,9.7687e+05,158.3,66.2,358.5,-1.8,156.5,135.8
2397,9.7701e+05,9.7715e+05,9.7718e+05,9.7725e+05,142.7,69.1,363.9,29,171.7,123.1
2398,9.7737e+05,9.7752e+05,9.7755e+05,9.7761e+05,148.5,62.2,363.9,27.8,176.3,125.4
2399,9.7773e+05,9.7789e+05,9.7791e+05,9.7797e+05,159.6,64.4,374,16.2,175.8,133.8
2400,9.7811e+05,9.7825e+05,9.7827e+05,9.7834e+05,145.5,62.9,353.3,21.2,166.7,123.7
2401,9.7846e+05,9.7861e+05,9.7864e+05,9.787e+05,145.6,63.6,371.3,30.6,176.2,131.5
2402,9.7883e+05,9.7898e+05,9.7901e+05,9.7907e+05,146,65.4,369.1,28.7,174.7,129
2403,9.792e+05,9.7934e+05,9.7938e+05,9.7944e+05,142.8,65.6,364.1,32,174.8,123.7
2404,9.7957e+05,9.7972e+05,9.7975e+05,9.7981e+05,150.1,67.9,365,31,181.1,116
2405,9.7993e+05,9.8008e+05,9.8011e+05,9.8017e+05,147,62.1,359.3,33.2,180.2,117
2406,9.8029e+05,9.8044e+05,9.8047e+05,9.8054e+05,146.9,68.2,363.3,33.9,180.8,114.3
2407,9.8065e+05,9.8081e+05,9.8085e+05,9.8091e+05,156,68.1,392.2,35.8,191.8,132.3
2408,9.8105e+05,9.812e+05,9.8122e+05,9.8129e+05,153.3,65.1,363.6,21.9,175.2,123.3
2409,9.8141e+05,9.8156e+05,9.8159e+05,9.8166e+05,151.8,68.1,374.6,27.1,178.9,127.6
2410,9.8178e+05,9.8194e+05,9.8196e+05,9.8202e+05,151.9,62.6,370.6,23.2,175.1,132.9
2411,9.8215e+05,9.8231e+05,9.8233e+05,9.824e+05,150.9,62.4,364.4,27.6,178.5,123.5
2412,9.8252e+05,9.8267e+05,9.827e+05,9.8276e+05,147.4,64.6,369.2,31.5,178.9,125.7
2413,9.8289e+05,9.8307e+05,9.8307e+05,9.8313e+05,184.9,68.4,362.3,-6.7,178.2,115.7
2414,9.8325e+05,9.8338e+05,9.8343e+05,9.835e+05,134.4,69.3,373.8,48.7,183.1,121.4
2415,9.8362e+05,9.8377e+05,9.838e+05,9.8388e+05,145.1,70.4,366.4,35.8,180.9,115.1
2416,9.8399e+05,9.8415e+05,9.8417e+05,9.8424e+05,154.7,63.2,372.1,27.1,181.8,127.1
2417,9.8436e+05,9.8451e+05,9.8454e+05,9.846e+05,145,61.9,361.7,32.4,177.4,122.4
2418,9.8472e+05,9.8494e+05,9.8491e+05,9.8498e+05,220.2,63.1,374.2,-30.6,189.6,121.5
2419,9.851e+05,9.8524e+05,9.8528e+05,9.8534e+05,144.8,66.5,371.7,33.8,178.6,126.6
2420,9.8547e+05,9.8562e+05,9.8564e+05,9.8571e+05,151.6,64,367.7,22.2,173.8,129.9
2421,9.8584e+05,9.8598e+05,9.8601e+05,9.8607e+05,138.4,62.6,365.1,34.6,173,129.5
2422,9.862e+05,9.8635e+05,9.8638e+05,9.8644e+05,148.6,66.5,359.7,24,172.6,120.6
2423,9.8656e+05,9.8672e+05,9.8674e+05,9.868e+05,159.2,63.8,368.2,16.3,175.5,128.9
2424,9.8693e+05,9.8707e+05,9.8711e+05,9.8717e+05,137.5,63,376.4,38.5,176,137.4
2425,9.8731e+05,9.8746e+05,9.8748e+05,9.8754e+05,155.5,67,364.4,14.7,170.2,127.2
2426,9.8767e+05,9.8782e+05,9.8785e+05,9.8791e+05,151.5,64.5,371.6,25.8,177.3,129.8
2427,9.8804e+05,9.8819e+05,9.8822e+05,9.8829e+05,142.7,67.5,368.8,33.2,175.9,125.4
2428,9.8841e+05,9.8861e+05,9.886e+05,9.8866e+05,195.9,65,370.9,-11.7,184.2,121.7
2429,9.8878e+05,9.8893e+05,9.8896e+05,9.8902e+05,148.2,61.9,360.8,28.3,176.5,122.4
2430,9.8914e+05,9.8933e+05,9.8933e+05,9.8939e+05,190.2,64.9,368.6,-8.3,181.9,121.8
2431,9.8951e+05,9.8969e+05,9.897e+05,9.8977e+05,181,69.6,383.3,2.2,183.2,130.5
2432,9.899e+05,9.9004e+05,9.9007e+05,9.9014e+05,144.3,68.9,378.9,35.1,179.4,130.6
2433,9.9027e+05,9.9042e+05,9.9045e+05,9.9052e+05,144.6,68.1,366.5,34.2,178.8,119.6
2434,9.9064e+05,9.908e+05,9.9083e+05,9.909e+05,155.6,66.1,378.6,36.2,191.8,120.7
2435,9.9102e+05,9.9121e+05,9.912e+05,9.9127e+05,191.1,64.1,370.2,-7.7,183.4,122.7
2436,9.9139e+05,9.9154e+05,9.9157e+05,9.9163e+05,151.4,63.9,376.3,29.5,180.9,131.5
2437,9.9177e+05,9.919e+05,9.9194e+05,9.92e+05,133.5,65.3,355.2,36.7,170.2,119.7
2438,9.9212e+05,9.9227e+05,9.923e+05,9.9237e+05,150.3,65.1,367,32.1,182.4,119.5
2439,9.9249e+05,9.9268e+05,9.9267e+05,9.9274e+05,195.2,65.6,374.3,-9.1,186.1,122.6
2440,9.9286e+05,9.9301e+05,9.9304e+05,9.9311e+05,146.1,64.7,365.8,33.9,180,121.1
2441,9.9323e+05,9.9338e+05,9.9342e+05,9.9348e+05,151.6,63.7,384.4,35.6,187.2,133.5
2442,9.9361e+05,9.9376e+05,9.9379e+05,9.9385e+05,144.1,62.4,365.6,35.2,179.3,123.9
2443,9.9398e+05,9.9416e+05,9.9415e+05,9.9422e+05,184.3,63,364.4,-7.9,176.4,125
2444,9.9434e+05,9.9453e+05,9.9452e+05,9.9459e+05,188.1,66.9,365.6,-7.6,180.5,118.2
2445,9.9471e+05,9.9485e+05,9.9488e+05,9.9494e+05,144.8,63.6,356.4,27.6,172.4,120.4
2446,9.9506e+05,9.9526e+05,9.9524e+05,9.9531e+05,193.7,63.3,363,-13.6,180.1,119.6
2447,9.9543e+05,9.9564e+05,9.9561e+05,9.9568e+05,213.3,69.1,373,-26.3,187,116.9
2448,9.958e+05,9.9595e+05,9.9598e+05,9.9605e+05,152.4,66.6,366.2,31.8,184.2,115.4
2449,9.9617e+05,9.9635e+05,9.9636e+05,9.9642e+05,186.3,65.1,386.6,2.4,188.7,132.8
2450,9.9655e+05,9.9671e+05,9.9673e+05,9.968e+05,152,65.8,369.2,28.3,180.3,123.1
2451,9.9692e+05,9.9707e+05,9.9711e+05,9.9718e+05,148.4,70.5,365.1,34.7,183.1,111.5
2452,9.9729e+05,9.9743e+05,9.9747e+05,9.9753e+05,142.7,63.2,366.5,41.1,183.8,119.5
2453,9.9765e+05,9.9779e+05,9.9783e+05,9.979e+05,136.5,65.4,363.1,40.3,176.8,120.9
2454,9.9802e+05,9.982e+05,9.9819e+05,9.9826e+05,180.3,72.5,363.5,-5.7,174.6,116.4
2455,9.9838e+05,9.9861e+05,9.9857e+05,9.9864e+05,230.6,64.3,385.1,-38.1,192.5,128.3
2456,9.9877e+05,9.989e+05,9.9895e+05,9.9901e+05,135,62.2,370.9,44.1,179.1,129.6
2457,9.9914e+05,9.9928e+05,9.9932e+05,9.9938e+05,142.1,61.4,369.6,39.9,182,126.2
2458,9.9951e+05,9.997e+05,9.9969e+05,9.9975e+05,192.2,62.9,369,-12.9,179.3,126.8
2459,9.9988e+05,1e+06,1.0001e+06,1.0001e+06,139.1,60.7,374.4,40,179.1,134.6
2460,1.0002e+06,1.0004e+06,1.0004e+06,1.0005e+06,138.5,63.4,367.8,36.2,174.7,129.7
2461,1.0006e+06,1.0008e+06,1.0008e+06,1.0009e+06,136.2,64.9,355.5,35.2,171.4,119.2
2462,1.001e+06,1.0011e+06,1.0012e+06,1.0012e+06,140.3,66.5,360.9,41.2,181.5,112.9
2463,1.0013e+06,1.0015e+06,1.0015e+06,1.0016e+06,190.3,65.4,382,1.7,192,124.6
2464,1.0017e+06,1.0019e+06,1.0019e+06,1.002e+06,150.2,64.6,376.1,34.4,184.6,126.9
2465,1.0021e+06,1.0023e+06,1.0023e+06,1.0023e+06,188.3,63.3,370.3,-7.8,180.5,126.5
2466,1.0025e+06,1.0027e+06,1.0027e+06,1.0027e+06,190.3,69,388.3,-0.8,189.5,129.8
2467,1.0029e+06,1.003e+06,1.003e+06,1.0031e+06,140.1,64.1,358.3,32.3,172.4,121.8
2468,1.0032e+06,1.0034e+06,1.0034e+06,1.0035e+06,142.8,65.8,361.4,37.2,180,115.6
2469,1.0036e+06,1.0037e+06,1.0038e+06,1.0038e+06,144.5,63.4,356,35.4,179.9,112.7
2470,1.0039e+06,1.0041e+06,1.0041e+06,1.0042e+06,155.4,68.2,372,33.9,189.3,114.5
2471,1.0043e+06,1.0045e+06,1.0045e+06,1.0046e+06,185.2,66.2,375.7,2.1,187.3,122.2
2472,1.0047e+06,1.0049e+06,1.0049e+06,1.0049e+06,193.8,63.6,366.8,-10.1,183.7,119.5
2473,1.005e+06,1.0052e+06,1.0052e+06,1.0053e+06,192.7,69.9,376.5,-7,185.7,120.9
2474,1.0054e+06,1.0056e+06,1.0056e+06,1.0057e+06,143.2,64.6,360.1,38.4,181.6,113.9
2475,1.0058e+06,1.006e+06,1.006e+06,1.006e+06,198.4,63.8,364.4,-16.2,182.2,118.4
2476,1.0061e+06,1.0063e+06,1.0063e+06,1.0064e+06,144.1,64.1,362.9,36.5,180.6,118.2
2477,1.0065e+06,1.0066e+06,1.0067e+06,1.0068e+06,135.4,69.5,367.9,44.8,180.2,118.2
2478,1.0069e+06,1.0071e+06,1.0071e+06,1.0071e+06,193.9,69.5,373.1,-6.6,187.3,116.3
2479,1.0072e+06,1.0074e+06,1.0074e+06,1.0075e+06,184.3,67.1,382.9,1.1,185.4,130.4
2480,1.0076e+06,1.0078e+06,1.0078e+06,1.0079e+06,138.6,66.4,359,40.7,179.3,113.3
2481,1.008e+06,1.0082e+06,1.0082e+06,1.0082e+06,187.1,63.9,374.4,-3.9,183.2,127.3
2482,1.0084e+06,1.0085e+06,1.0085e+06,1.0086e+06,141.8,68.7,363,33.1,174.9,119.4
2483,1.0087e+06,1.0089e+06,1.0089e+06,1.009e+06,137.7,67.9,366.6,42.5,180.2,118.5
2484,1.0091e+06,1.0092e+06,1.0093e+06,1.0093e+06,140.5,64.5,358.8,35.6,176.1,118.2
2485,1.0095e+06,1.0096e+06,1.0096e+06,1.0097e+06,142,64.9,368.5,42.3,184.3,119.3
2486,1.0098e+06,1.01e+06,1.01e+06,1.0101e+06,189.3,66.6,371.2,-7,182.3,122.3
2487,1.0102e+06,1.0103e+06,1.0104e+06,1.0104e+06,131.4,65.9,357.4,41.6,173,118.5
2488,1.0105e+06,1.0107e+06,1.0107e+06,1.0108e+06,170.5,63.8,369,14.7,185.2,120
2489,1.0109e+06,1.011e+06,1.0111e+06,1.0112e+06,122.2,61.5,348,51.4,173.6,112.9
2490,1.0113e+06,1.0114e+06,1.0114e+06,1.0115e+06,166.2,62.3,343.6,12.3,178.5,102.8
2491,1.0116e+06,1.0118e+06,1.0118e+06,1.0119e+06,164.9,64.5,349.7,21.4,186.3,98.9
2492,1.012e+06,1.0121e+06,1.0121e+06,1.0122e+06,164,63.3,336,16.9,180.9,91.8
2493,1.0123e+06,1.0124e+06,1.0125e+06,1.0125e+06,130.2,63.1,363.1,59.8,190,110
2494,1.0127e+06,1.0128e+06,1.0128e+06,1.0129e+06,158,62.1,368.3,33.4,191.4,114.8
2495,1.013e+06,1.0132e+06,1.0132e+06,1.0133e+06,142.6,66.7,366.8,35.5,178.1,122
2496,1.0134e+06,1.0135e+06,1.0136e+06,1.0136e+06,152.7,68.6,359.4,15.2,167.9,122.9
2497,1.0138e+06,1.0138e+06,1.0139e+06,1.014e+06,97.2,68.4,353.1,59.8,157,127.7
2498,1.0141e+06,1.0143e+06,1.0143e+06,1.0143e+06,156.1,68.5,353.5,1.2,157.3,127.7
2499,1.0145e+06,1.0146e+06,1.0146e+06,1.0147e+06,107,69.4,360.5,53.1,160.1,131
2500,1.0148e+06,1.0149e+06,1.015e+06,1.015e+06,118.5,69.1,353.3,28.6,147.1,137.1
2501,1.0152e+06,1.0153e+06,1.0153e+06,1.0154e+06,133.2,70.8,370.6,15.8,149,150.8
2502,1.0155e+06,1.0157e+06,1.0157e+06,1.0157e+06,110.7,65.2,343.1,27.4,138.1,139.8
2503,1.0159e+06,1.016e+06,1.016e+06,1.0161e+06,126.8,71.5,339.4,10.9,137.7,130.2
2504,1.0162e+06,1.0163e+06,1.0164e+06,1.0164e+06,114.8,69.1,364.4,40.8,155.6,139.7
2505,1.0166e+06,1.0167e+06,1.0167e+06,1.0168e+06,119.9,66.5,357.8,26.9,146.8,144.5
2506,1.0169e+06,1.0171e+06,1.0171e+06,1.0172e+06,126.1,68.5,351.4,16,142.1,140.8
2507,1.0173e+06,1.0174e+06,1.0174e+06,1.0175e+06,123.3,71.5,362.6,22.7,146,145.1
2508,1.0177e+06,1.0178e+06,1.0178e+06,1.0179e+06,124.8,67.2,365.6,20.7,145.5,152.9
2509,1.018e+06,1.0181e+06,1.0182e+06,1.0182e+06,121.9,67.3,346.4,12.3,134.2,144.9
2510,1.0184e+06,1.0185e+06,1.0185e+06,1.0186e+06,116.5,68.6,350,28.2,144.7,136.7
2511,1.0187e+06,1.0188e+06,1.0189e+06,1.0189e+06,120,68.9,367.9,31.9,151.9,147.1
2512,1.0191e+06,1.0192e+06,1.0192e+06,1.0193e+06,126.7,68.5,363.3,16.2,142.9,151.9
2513,1.0195e+06,1.0196e+06,1.0196e+06,1.0197e+06,132.6,69.5,361.3,1.6,134.2,157.6
2514,1.0198e+06,1.0199e+06,1.0199e+06,1.02e+06,125,68.6,345.4,3,128,148.8
2515,1.0202e+06,1.0203e+06,1.0203e+06,1.0204e+06,119.5,69.8,349.2,15.6,135.1,144.3
2516,1.0205e+06,1.0206e+06,1.0206e+06,1.0207e+06,117.8,70.3,338.9,16.9,134.7,133.9
2517,1.0208e+06,1.021e+06,1.021e+06,1.0211e+06,117.2,69.7,341.4,21.7,138.9,132.8
2518,1.0212e+06,1.0213e+06,1.0213e+06,1.0214e+06,140.5,72.6,365.1,1.9,142.4,150.1
2519,1.0216e+06,1.0216e+06,1.0217e+06,1.0218e+06,64.8,73.4,361.9,66.9,131.7,156.8
2520,1.0219e+06,1.022e+06,1.022e+06,1.0221e+06,73.4,68.9,348.5,42.4,115.8,163.8
2521,1.0223e+06,1.0223e+06,1.0224e+06,1.0225e+06,69.9,73.9,343,41,110.9,158.2
2522,1.0226e+06,1.0227e+06,1.0227e+06,1.0228e+06,75.3,73.7,340.8,34.5,109.8,157.3
2523,1.023e+06,1.023e+06,1.0231e+06,1.0231e+06,69.5,46.1,354.2,41.4,110.9,197.2
2524,1.0233e+06,1.0234e+06,1.0234e+06,1.0235e+06,70.1,71.5,344.1,36.5,106.6,166
2525,1.0236e+06,1.0237e+06,1.0238e+06,1.0238e+06,70.5,45.9,349.8,39.7,110.2,193.7
2526,1.024e+06,1.0241e+06,1.0241e+06,1.0242e+06,75.1,74.1,366.9,32.8,107.9,184.9
2527,1.0251e+06,1.0252e+06,1.0252e+06,1.0252e+06,110,82.7,357.7,-15.1,94.9,180.1
2528,1.029e+06,1.0291e+06,1.0291e+06,1.0291e+06,118.1,77,366.6,-16.7,101.4,188.2
2529,1.0315e+06,1.0316e+06,1.0316e+06,1.0316e+06,115.1,76.4,370.2,-19.3,95.8,198
2530,1.0326e+06,1.0326e+06,1.0326e+06,1.0327e+06,97.4,74.9,345.8,-5.3,92.1,178.8
2531,1.0329e+06,1.033e+06,1.033e+06,1.0331e+06,98.7,73.5,375.2,2.7,101.4,200.3
2532,1.034e+06,1.0341e+06,1.0341e+06,1.0341e+06,90.4,75,360.2,-6,84.4,200.8
2533,1.035e+06,1.0351e+06,1.0352e+06,1.0352e+06,83.2,72.1,389.6,42.4,125.6,191.9
2534,1.0354e+06,1.0355e+06,1.0355e+06,1.0356e+06,90,70.8,354.5,5,95,188.7
2535,1.0358e+06,1.0359e+06,1.0359e+06,1.036e+06,87.6,75.2,361.9,13.4,101,185.7
2536,1.0361e+06,1.0362e+06,1.0363e+06,1.0363e+06,90.9,45.4,391.4,19.4,110.3,235.7
2537,1.0365e+06,1.0366e+06,1.0366e+06,1.0367e+06,89.3,72.4,351.7,2.8,92.1,187.2
2538,1.0369e+06,1.037e+06,1.037e+06,1.037e+06,99.9,44.6,385.1,-0.3,99.6,240.9
2539,1.0373e+06,1.0374e+06,1.0374e+06,1.0374e+06,98.3,72.9,369.2,-5.7,92.6,203.7
2540,1.0376e+06,1.0377e+06,1.0377e+06,1.0378e+06,100.5,79.2,363.3,-3,97.5,186.6
2541,1.038e+06,1.0381e+06,1.0381e+06,1.0382e+06,90.5,71.7,366,15.6,106.1,188.2
2542,1.0384e+06,1.0385e+06,1.0385e+06,1.0386e+06,113.7,71.2,397.6,-1.3,112.4,214
2543,1.0395e+06,1.0396e+06,1.0396e+06,1.0397e+06,104.1,71.9,328.1,-37.2,66.9,189.3
2544,1.0398e+06,1.0399e+06,1.04e+06,1.04e+06,84.2,76,367,20.5,104.7,186.3
2545,1.0402e+06,1.0403e+06,1.0403e+06,1.0404e+06,91.3,78,386.8,20,111.3,197.5
2546,1.0406e+06,1.0407e+06,1.0407e+06,1.0408e+06,81.8,72,347.6,13.7,95.5,180.1
2547,1.0409e+06,1.041e+06,1.0411e+06,1.0411e+06,88.7,70.4,353.6,17.9,106.6,176.6
2548,1.0413e+06,1.0414e+06,1.0414e+06,1.0415e+06,96.4,68.6,378.8,20.1,116.5,193.7
2549,1.0417e+06,1.0418e+06,1.0418e+06,1.0418e+06,79.7,74.7,329,0.6,80.3,174
2550,1.044e+06,1.0441e+06,1.0441e+06,1.0442e+06,76.9,73.3,337.2,10.4,87.3,176.6
2551,1.0444e+06,1.0444e+06,1.0445e+06,1.0445e+06,70.1,74.6,350.2,30.7,100.8,174.8
2552,1.0447e+06,1.0448e+06,1.0448e+06,1.0449e+06,98.8,71.7,359.1,14.1,112.9,174.5
2553,1.0451e+06,1.0452e+06,1.0452e+06,1.0453e+06,91.6,74.2,356.9,19.6,111.2,171.5
2554,1.0454e+06,1.0455e+06,1.0456e+06,1.0456e+06,93.2,74.3,359,25.7,118.9,165.8
2555,1.0458e+06,1.0459e+06,1.0459e+06,1.046e+06,86.8,44.9,383.6,39,125.8,212.9
2556,1.0462e+06,1.0463e+06,1.0463e+06,1.0464e+06,100.1,77,407.6,22.2,122.3,208.3
2557,1.0466e+06,1.0467e+06,1.0467e+06,1.0468e+06,95.7,75.6,357.5,1.9,97.6,184.3
2558,1.0469e+06,1.047e+06,1.0471e+06,1.0471e+06,83.7,43.6,369.7,32.8,116.5,209.6
2559,1.0473e+06,1.0474e+06,1.0475e+06,1.0475e+06,105.2,44.1,418.1,31.6,136.8,237.2
2560,1.0477e+06,1.0478e+06,1.0478e+06,1.0479e+06,116.3,78.3,366.4,-5,111.3,176.8
2561,1.0481e+06,1.0482e+06,1.0482e+06,1.0483e+06,94.6,72.9,369.5,27.6,122.2,174.4
2562,1.0485e+06,1.0486e+06,1.0486e+06,1.0487e+06,83.3,82.9,382.3,50.8,134.1,165.3
2563,1.0489e+06,1.0489e+06,1.049e+06,1.0491e+06,92.2,69.7,405.5,51.3,143.5,192.3
2564,1.0493e+06,1.0493e+06,1.0494e+06,1.0494e+06,85.2,72.8,367.4,29.7,114.9,179.7
2565,1.0496e+06,1.0497e+06,1.0498e+06,1.0498e+06,77.6,68.6,374.2,52.5,130.1,175.5
2566,1.05e+06,1.0501e+06,1.0501e+06,1.0502e+06,93.2,73.1,395.5,37.8,131,191.4
2567,1.0504e+06,1.0505e+06,1.0505e+06,1.0506e+06,88.1,69.9,355.3,29.4,117.5,167.9
2568,1.0507e+06,1.0508e+06,1.0509e+06,1.0509e+06,96.4,72.7,363.9,23.2,119.6,171.6
2569,1.0511e+06,1.0512e+06,1.0512e+06,1.0513e+06,81.8,73.1,343.4,25,106.8,163.5
2570,1.0515e+06,1.0515e+06,1.0516e+06,1.0516e+06,74.9,64.5,346.1,46.2,121.1,160.5
2571,1.0518e+06,1.0519e+06,1.0519e+06,1.052e+06,89.5,65.3,357.1,30.1,119.6,172.2
2572,1.0522e+06,1.0522e+06,1.0523e+06,1.0523e+06,76.1,65.5,337.7,38.5,114.6,157.6
2573,1.0525e+06,1.0526e+06,1.0526e+06,1.0527e+06,77.1,65.1,341,52.2,129.3,146.6
2574,1.0528e+06,1.053e+06,1.053e+06,1.0531e+06,134.7,69.7,382,10.2,144.9,167.4
2575,1.0532e+06,1.0533e+06,1.0533e+06,1.0534e+06,89.9,67.2,350.2,28.6,118.5,164.5
2576,1.0536e+06,1.0536e+06,1.0537e+06,1.0538e+06,78.4,70.6,365.3,42.8,121.2,173.5
2577,1.0539e+06,1.054e+06,1.054e+06,1.0541e+06,86.5,73.9,362.2,25.2,111.7,176.6
2578,1.0543e+06,1.0544e+06,1.0544e+06,1.0545e+06,77.8,69.5,366.7,39,116.8,180.4
2579,1.0547e+06,1.0548e+06,1.0548e+06,1.0548e+06,87.2,69.3,348.7,26.8,114,165.4
2580,1.055e+06,1.0551e+06,1.0551e+06,1.0552e+06,72.3,72.6,363.5,53.6,125.9,165
2581,1.0554e+06,1.0555e+06,1.0555e+06,1.0556e+06,98.8,70.6,380.9,42.3,141.1,169.2
2582,1.0558e+06,1.0558e+06,1.0559e+06,1.056e+06,69,77.2,382.8,62.9,131.9,173.7
2583,1.0561e+06,1.0562e+06,1.0563e+06,1.0564e+06,86.2,74.1,410.2,55.3,141.5,194.6
2584,1.0566e+06,1.0566e+06,1.0567e+06,1.0567e+06,74.2,73.2,380,35.1,109.3,197.5
2585,1.0569e+06,1.057e+06,1.057e+06,1.0571e+06,91.3,68.5,366.7,23.8,115.1,183.1
2586,1.0573e+06,1.0574e+06,1.0574e+06,1.0575e+06,76.5,75.4,363.1,40.8,117.3,170.4
2587,1.0577e+06,1.0577e+06,1.0578e+06,1.0579e+06,83.9,74.5,380.5,52.9,136.8,169.2
2588,1.058e+06,1.0581e+06,1.0582e+06,1.0583e+06,89,73.4,368.4,51.6,140.6,154.4
2589,1.0584e+06,1.0585e+06,1.0586e+06,1.0586e+06,93.6,67.5,395.3,62.1,155.7,172.1
2590,1.0588e+06,1.0589e+06,1.0589e+06,1.059e+06,81,72.4,387.5,54,135,180.1
2591,1.0592e+06,1.0593e+06,1.0593e+06,1.0594e+06,103.7,68.2,343.9,11.2,114.9,160.8
2592,1.0595e+06,1.0596e+06,1.0597e+06,1.0597e+06,87.3,71.2,404.5,45.3,132.6,200.7
2593,1.0599e+06,1.06e+06,1.06e+06,1.0601e+06,78.8,65.6,355.1,17.8,96.6,192.9
2594,1.0603e+06,1.0604e+06,1.0604e+06,1.0605e+06,95.2,63.8,351.5,1,96.2,191.5
2595,1.0606e+06,1.0607e+06,1.0607e+06,1.0608e+06,79.5,65.7,351.2,23,102.5,183
2596,1.061e+06,1.0611e+06,1.0611e+06,1.0612e+06,109.7,67.6,368.3,-3.7,106,194.7
2597,1.0614e+06,1.0615e+06,1.0614e+06,1.0615e+06,88.3,70.9,303,-21.6,66.7,165.4
2598,1.0617e+06,1.0617e+06,1.0618e+06,1.0619e+06,74.6,68.9,328.5,40.3,114.9,144.7
2599,1.062e+06,1.0621e+06,1.0621e+06,1.0622e+06,146.5,67,367.9,-8.8,137.7,163.2
2600,1.0624e+06,1.0624e+06,1.0625e+06,1.0626e+06,74.3,70.7,323.5,44.1,118.4,134.4
2601,1.0627e+06,1.0628e+06,1.0628e+06,1.0629e+06,155.7,71,409.1,-3.3,152.4,185.7
2602,1.0631e+06,1.0632e+06,1.0632e+06,1.0633e+06,74.5,68.9,340.6,40.6,115.1,156.6
2603,1.0634e+06,1.0635e+06,1.0636e+06,1.0636e+06,74.9,70.9,420.2,60.9,135.8,213.5
2604,1.0639e+06,1.0639e+06,1.0639e+06,1.064e+06,85.2,68.9,334.4,2.3,87.5,178
2605,1.0642e+06,1.0643e+06,1.0643e+06,1.0644e+06,83.7,68.2,353.1,36,119.7,165.2
2606,1.0645e+06,1.0646e+06,1.0647e+06,1.0648e+06,83.9,74.4,406.1,55.2,139.1,192.6
2607,1.065e+06,1.065e+06,1.0651e+06,1.0651e+06,86.2,68.3,356.3,23.8,110,178
2608,1.0653e+06,1.0654e+06,1.0654e+06,1.0655e+06,91.3,66.5,397.4,38.1,129.4,201.5
2609,1.0657e+06,1.0658e+06,1.0658e+06,1.0659e+06,98.8,69.7,357.7,0.6,99.4,188.6
2610,1.0668e+06,1.0669e+06,1.0669e+06,1.067e+06,85.5,71.3,372.9,8,93.5,208.1
2611,1.0672e+06,1.0673e+06,1.0673e+06,1.0673e+06,109.9,68.4,363,-18,91.9,202.7
2612,1.0675e+06,1.0676e+06,1.0676e+06,1.0677e+06,91.8,70.9,346.7,-3.5,88.3,187.5
2613,1.0679e+06,1.068e+06,1.068e+06,1.0681e+06,100,69.1,360.2,13.1,113.1,178
2614,1.0682e+06,1.0683e+06,1.0684e+06,1.0684e+06,97.8,67.2,379.1,34.5,132.3,179.6
2615,1.0686e+06,1.0687e+06,1.0688e+06,1.0688e+06,111.8,71.6,398.4,13.7,125.5,201.3
2616,1.069e+06,1.0691e+06,1.0691e+06,1.0692e+06,87.2,68.9,373.1,22.1,109.3,194.9
2617,1.0694e+06,1.0695e+06,1.0695e+06,1.0696e+06,84.5,69.4,391.4,34.6,119.1,202.9
2618,1.0698e+06,1.0699e+06,1.0699e+06,1.07e+06,97.9,68.5,348.9,15.9,113.8,166.6
2619,1.0701e+06,1.0703e+06,1.0703e+06,1.0704e+06,120.6,70.4,395,27.5,148.1,176.5
2620,1.0705e+06,1.0706e+06,1.0707e+06,1.0707e+06,96.3,65.7,391.8,40.6,136.9,189.2
2621,1.0709e+06,1.071e+06,1.0711e+06,1.0711e+06,84.1,68,399.7,47.1,131.2,200.5
2622,1.0713e+06,1.0714e+06,1.0714e+06,1.0715e+06,81.2,66.9,335,32.8,114,154.1
2623,1.0717e+06,1.0718e+06,1.0718e+06,1.0719e+06,103.8,69.4,436.2,55.5,159.3,207.5
2624,1.0721e+06,1.0722e+06,1.0722e+06,1.0723e+06,79.4,68.6,358.7,26.7,106.1,184
2625,1.0725e+06,1.0726e+06,1.0726e+06,1.0727e+06,106.8,68.3,386,22.2,129,188.7
2626,1.0736e+06,1.0737e+06,1.0737e+06,1.0737e+06,105.7,64.2,354.4,-3.2,102.5,187.7
2627,1.0739e+06,1.074e+06,1.074e+06,1.0741e+06,126.6,64.4,371.1,-8.4,118.2,188.5
2628,1.0743e+06,1.0744e+06,1.0744e+06,1.0745e+06,77.6,64,351.2,36.7,114.3,172.9
2629,1.0746e+06,1.0748e+06,1.0748e+06,1.0748e+06,114.8,64.5,380.8,22.4,137.2,179.1
2630,1.075e+06,1.0751e+06,1.0752e+06,1.0752e+06,99,66.5,403.2,42,141,195.7
2631,1.0754e+06,1.0755e+06,1.0755e+06,1.0756e+06,87.1,67.9,370.9,28.6,115.7,187.3
2632,1.0758e+06,1.0759e+06,1.0759e+06,1.076e+06,81.3,71,388.6,42.2,123.5,194.1
2633,1.0762e+06,1.0763e+06,1.0763e+06,1.0764e+06,109.1,67.7,370.4,5.2,114.3,188.4
2634,1.0766e+06,1.0767e+06,1.0767e+06,1.0768e+06,94.5,67.1,398,34.4,128.9,202
2635,1.077e+06,1.0771e+06,1.0771e+06,1.0771e+06,102.7,70.1,360.8,13.4,116.1,174.6
2636,1.0773e+06,1.0774e+06,1.0775e+06,1.0775e+06,119.9,66.4,413.2,33.5,153.4,193.4
2637,1.0777e+06,1.0778e+06,1.0779e+06,1.0779e+06,115.7,66.5,398.5,17,132.7,199.3
2638,1.0789e+06,1.079e+06,1.079e+06,1.0791e+06,102.7,65.7,377.6,-0.1,102.6,209.3
2639,1.0793e+06,1.0794e+06,1.0794e+06,1.0795e+06,101.1,65.1,378.1,15.5,116.6,196.4
2640,1.0797e+06,1.0798e+06,1.0798e+06,1.0799e+06,108.3,64.9,392,23.7,132,195.1
2641,1.0801e+06,1.0802e+06,1.0802e+06,1.0802e+06,98,65.2,378.7,30.6,128.6,184.9
2642,1.0804e+06,1.0805e+06,1.0806e+06,1.0806e+06,79.9,65.2,380.4,58.4,138.3,176.9
2643,1.0808e+06,1.0809e+06,1.081e+06,1.081e+06,94.9,63.2,390.3,53.8,148.7,178.4
2644,1.0812e+06,1.0813e+06,1.0813e+06,1.0814e+06,104.8,63,371.7,41.5,146.3,162.4
2645,1.0816e+06,1.0817e+06,1.0817e+06,1.0818e+06,106.5,64.9,397.6,42,148.5,184.2
2646,1.082e+06,1.0821e+06,1.0821e+06,1.0822e+06,106.4,62.8,399,36.4,142.8,193.4
2647,1.0824e+06,1.0825e+06,1.0825e+06,1.0826e+06,83.9,64.2,360,39.6,123.5,172.3
2648,1.0827e+06,1.0828e+06,1.0829e+06,1.0829e+06,88,63.7,389.3,60.8,148.8,176.8
2649,1.0831e+06,1.0832e+06,1.0833e+06,1.0833e+06,89.9,67.9,399.6,55.3,145.2,186.5
2650,1.0835e+06,1.0836e+06,1.0837e+06,1.0837e+06,108.3,63,390.6,31.6,139.9,187.7
2651,1.0839e+06,1.084e+06,1.084e+06,1.0841e+06,95.4,64.3,386.9,39.5,134.9,187.7
2652,1.0843e+06,1.0844e+06,1.0844e+06,1.0845e+06,93,63.5,401.7,39.8,132.8,205.4
2653,1.0847e+06,1.0848e+06,1.0848e+06,1.0849e+06,93.9,65,331.2,12.4,106.3,159.9
2654,1.085e+06,1.0851e+06,1.0852e+06,1.0852e+06,98.6,64.5,387.9,36.8,135.4,188
2655,1.0854e+06,1.0855e+06,1.0855e+06,1.0856e+06,83.2,64.5,357.1,37.7,120.9,171.7
2656,1.0858e+06,1.0859e+06,1.0859e+06,1.086e+06,101.6,63.1,384.5,53.6,155.2,166.2
2657,1.0862e+06,1.0863e+06,1.0863e+06,1.0864e+06,164.1,65.8,407.4,-15.2,148.9,192.7
2658,1.0866e+06,1.0867e+06,1.0867e+06,1.0868e+06,86.4,63.9,359.7,38.3,124.7,171.1
2659,1.0869e+06,1.0871e+06,1.0871e+06,1.0871e+06,174.2,67.6,435,-23.8,150.4,217
2660,1.0874e+06,1.0875e+06,1.0875e+06,1.0875e+06,92.4,65.6,350.1,11,103.4,181.1
2661,1.0877e+06,1.0878e+06,1.0879e+06,1.0879e+06,82.7,66.1,390.7,58.9,141.6,183
2662,1.0881e+06,1.0882e+06,1.0882e+06,1.0883e+06,103.3,65.9,359.6,21.5,124.8,168.9
2663,1.0885e+06,1.0886e+06,1.0886e+06,1.0887e+06,151.7,63.4,385,-6.4,145.3,176.3
2664,1.0888e+06,1.0889e+06,1.089e+06,1.0891e+06,82.9,64,391.1,68.1,151,176.1
2665,1.0892e+06,1.0893e+06,1.0894e+06,1.0894e+06,93.4,64.1,403,48.6,142,196.9
2666,1.0896e+06,1.0897e+06,1.0898e+06,1.0898e+06,96.4,64.2,379.2,35.2,131.6,183.4
2667,1.09e+06,1.0901e+06,1.0902e+06,1.0902e+06,84.8,66.5,375.1,52.1,136.9,171.7
2668,1.0904e+06,1.0905e+06,1.0906e+06,1.0906e+06,96.3,64.1,398.6,60,156.3,178.2
2669,1.0908e+06,1.0909e+06,1.0909e+06,1.091e+06,84.2,65.2,377.9,67.3,151.5,161.2
2670,1.0912e+06,1.0914e+06,1.0913e+06,1.0914e+06,186.3,66.2,436.2,-12.6,173.7,196.3
2671,1.0916e+06,1.0917e+06,1.0917e+06,1.0918e+06,97.2,65.2,361.8,23.4,120.6,176
2672,1.092e+06,1.0921e+06,1.0921e+06,1.0922e+06,84.1,61.7,416.1,67.4,151.5,202.9
2673,1.0924e+06,1.0925e+06,1.0925e+06,1.0926e+06,103.6,63.7,358.8,21.1,124.7,170.4
2674,1.0927e+06,1.0928e+06,1.0929e+06,1.093e+06,101.1,64.1,422.8,53.2,154.3,204.4
2675,1.0932e+06,1.0933e+06,1.0933e+06,1.0934e+06,94.1,64.1,360.8,29.2,123.3,173.4
2676,1.0935e+06,1.0937e+06,1.0937e+06,1.0938e+06,169.7,64.4,417.6,-9.8,159.9,193.3
2677,1.0939e+06,1.094e+06,1.0941e+06,1.0942e+06,80.4,64.9,385.5,64,144.4,176.2
2678,1.0943e+06,1.0945e+06,1.0945e+06,1.0946e+06,146.1,66.1,398,8.7,154.8,177.1
2679,1.0947e+06,1.0948e+06,1.0949e+06,1.095e+06,76,64.8,421.1,83.3,159.3,197
2680,1.0952e+06,1.0952e+06,1.0953e+06,1.0953e+06,75.7,65.3,362.6,57.4,133.1,164.2
2681,1.0955e+06,1.0956e+06,1.0957e+06,1.0957e+06,111.8,62.1,423.5,60.2,172,189.4
2682,1.0959e+06,1.096e+06,1.0961e+06,1.0962e+06,108.2,63.7,433.3,42.6,150.8,218.8
2683,1.0964e+06,1.0965e+06,1.0965e+06,1.0966e+06,108.1,61.7,390.6,12.2,120.3,208.6
2684,1.0968e+06,1.0968e+06,1.0969e+06,1.0969e+06,87.2,63,314.3,22.7,109.9,141.4
2685,1.0971e+06,1.0973e+06,1.0972e+06,1.0973e+06,193,64.2,399.8,-20.6,172.4,163.2
2686,1.0975e+06,1.0976e+06,1.0976e+06,1.0977e+06,167.5,65.5,391.4,-7.4,160.1,165.8
2687,1.0979e+06,1.098e+06,1.098e+06,1.0981e+06,130.9,63.7,374.5,24.5,155.4,155.4
2688,1.0982e+06,1.0983e+06,1.0984e+06,1.0985e+06,106.5,64.5,391.5,54.9,161.4,165.6
2689,1.0986e+06,1.0988e+06,1.0988e+06,1.0989e+06,153.4,66.4,404,2.8,156.2,181.4
2690,1.099e+06,1.0991e+06,1.0992e+06,1.0992e+06,104.1,62.8,381.8,35,139.1,179.9
2691,1.0994e+06,1.0996e+06,1.0996e+06,1.0996e+06,150.3,65.6,381.2,-1.9,148.4,167.2
2692,1.1006e+06,1.1006e+06,1.1007e+06,1.1008e+06,82.6,62.4,374.5,49.2,131.8,180.3
2693,1.1009e+06,1.1011e+06,1.1011e+06,1.1011e+06,163.6,64.1,364.9,-21.6,142,158.8
2694,1.1013e+06,1.1015e+06,1.1015e+06,1.1015e+06,187,65,402.4,-20.6,166.4,171
2695,1.1017e+06,1.1019e+06,1.1019e+06,1.1019e+06,159,65.6,374.3,-9.5,149.5,159.2
2696,1.1021e+06,1.1022e+06,1.1022e+06,1.1023e+06,148.6,66.2,379.5,15.7,164.3,149
2697,1.1025e+06,1.1026e+06,1.1026e+06,1.1027e+06,156.9,65.1,424.8,23.7,180.6,179.1
2698,1.1029e+06,1.103e+06,1.103e+06,1.1031e+06,158.4,64,405.8,-4.7,153.7,188.1
2699,1.1033e+06,1.1034e+06,1.1034e+06,1.1035e+06,109.9,64.7,373.4,25.1,135,173.7
2700,1.1037e+06,1.1037e+06,1.1038e+06,1.1039e+06,75,62.9,375,67,142,170.1
2701,1.104e+06,1.1041e+06,1.1042e+06,1.1042e+06,97.4,64.8,372.5,42.6,140,167.7
2702,1.1044e+06,1.1046e+06,1.1046e+06,1.1046e+06,171.8,63.6,374.8,-29.1,142.7,168.5
2703,1.1048e+06,1.1049e+06,1.1049e+06,1.105e+06,90.7,63.3,392.4,48.4,139.1,190
2704,1.1052e+06,1.1053e+06,1.1053e+06,1.1054e+06,80.8,63.9,376.6,45.5,126.3,186.4
2705,1.1056e+06,1.1056e+06,1.1057e+06,1.1058e+06,82,63.1,365.9,54.7,136.7,166.1
2706,1.1059e+06,1.1061e+06,1.1061e+06,1.1061e+06,159.5,64.2,386.5,-1.8,157.7,164.6
2707,1.1063e+06,1.1065e+06,1.1065e+06,1.1065e+06,150.8,65.2,367.7,-3.8,147,155.5
2708,1.1067e+06,1.1068e+06,1.1068e+06,1.1069e+06,163.3,63.1,376.5,-4.4,158.9,154.5
2709,1.1071e+06,1.1072e+06,1.1072e+06,1.1073e+06,142,64.2,369.7,-1.2,140.8,164.7
2710,1.1074e+06,1.1075e+06,1.1076e+06,1.1076e+06,81.5,61.4,393,68,149.5,182.1
2711,1.1078e+06,1.1079e+06,1.1079e+06,1.108e+06,87,64.1,360.5,34.9,121.9,174.5
2712,1.1082e+06,1.1083e+06,1.1083e+06,1.1084e+06,79.8,66.2,326.1,37.7,117.5,142.4
2713,1.1085e+06,1.1087e+06,1.1087e+06,1.1087e+06,151.1,63.1,396.2,9.3,160.4,172.7
2714,1.1089e+06,1.109e+06,1.109e+06,1.1091e+06,147.8,64.8,342.6,-5.9,141.9,135.9
2715,1.1092e+06,1.1094e+06,1.1094e+06,1.1095e+06,145.2,64.9,409.6,32.2,177.4,167.3
2716,1.1097e+06,1.1097e+06,1.1098e+06,1.1099e+06,92.1,66.8,385.9,61.4,153.5,165.6
2717,1.11e+06,1.1102e+06,1.1102e+06,1.1103e+06,147,63.9,409.8,13.4,160.4,185.5
2718,1.1104e+06,1.1105e+06,1.1106e+06,1.1107e+06,87.3,65.7,395.8,57.8,145.1,185
2719,1.1108e+06,1.1109e+06,1.111e+06,1.111e+06,79.3,63.4,356.9,52.5,131.8,161.7
2720,1.1112e+06,1.1113e+06,1.1113e+06,1.1114e+06,140,62.8,374.5,9,149,162.7
2721,1.1116e+06,1.1117e+06,1.1117e+06,1.1118e+06,78.1,64.8,365.6,56,134.1,166.7
2722,1.1119e+06,1.1121e+06,1.1121e+06,1.1122e+06,154.1,64.9,382,-6,148.1,169
2723,1.1123e+06,1.1124e+06,1.1125e+06,1.1125e+06,94.8,66.9,376.3,54.2,149,160.4
2724,1.1127e+06,1.1128e+06,1.1129e+06,1.1129e+06,138.5,65.1,367.7,16.7,155.2,147.4
2725,1.1131e+06,1.1132e+06,1.1132e+06,1.1133e+06,151.5,64.8,399.8,26.4,177.9,157.1
2726,1.1135e+06,1.1136e+06,1.1136e+06,1.1137e+06,151.1,65.4,379,11.5,162.6,151
2727,1.1138e+06,1.114e+06,1.114e+06,1.1141e+06,154.9,64.1,393.8,21.9,176.8,152.9
2728,1.1142e+06,1.1144e+06,1.1144e+06,1.1145e+06,159,64.7,410.4,20.5,179.5,166.2
2729,1.1146e+06,1.1148e+06,1.1148e+06,1.1149e+06,174.2,67.4,428.4,-4.2,170,191
2730,1.1151e+06,1.1152e+06,1.1152e+06,1.1153e+06,109.9,64.7,414.1,39.5,149.4,200
2731,1.1155e+06,1.1156e+06,1.1156e+06,1.1157e+06,102.2,65.8,408,40.3,142.5,199.7
2732,1.1159e+06,1.116e+06,1.116e+06,1.1161e+06,101.4,64.9,411.6,38.3,139.7,207
2733,1.1163e+06,1.1164e+06,1.1165e+06,1.1165e+06,118.8,62,417.3,22.8,141.6,213.7
2734,1.1167e+06,1.1168e+06,1.1169e+06,1.1169e+06,104.8,62.1,412.9,30.9,135.7,215.1
2735,1.1171e+06,1.1173e+06,1.1173e+06,1.1173e+06,108.4,65.9,410.3,31.3,139.7,204.7
2736,1.1176e+06,1.1177e+06,1.1177e+06,1.1178e+06,128.5,61.5,454.9,20.8,149.3,244.1
2737,1.118e+06,1.1181e+06,1.1181e+06,1.1182e+06,106.4,64.6,414.5,7.7,114.1,235.8
2738,1.1184e+06,1.1185e+06,1.1185e+06,1.1186e+06,113.9,63.6,422.2,10.2,124.1,234.5
2739,1.1188e+06,1.119e+06,1.119e+06,1.119e+06,126.5,62.2,432.5,7,133.5,236.8
2740,1.1193e+06,1.1194e+06,1.1194e+06,1.1195e+06,143.3,100.5,433.1,-6.9,136.4,196.2
2741,1.1197e+06,1.1198e+06,1.1199e+06,1.1199e+06,108.8,89.7,420.2,33.5,142.3,188.2
2742,1.1201e+06,1.1202e+06,1.1203e+06,1.1204e+06,104.1,99.7,455.8,53.9,158,198.1
2743,1.1206e+06,1.1207e+06,1.1207e+06,1.1208e+06,120.6,101.3,435.9,27.8,148.4,186.2
2744,1.121e+06,1.1211e+06,1.1212e+06,1.1213e+06,123.5,94.5,469.1,32.8,156.3,218.3
2745,1.1215e+06,1.1216e+06,1.1216e+06,1.1217e+06,143.1,103.5,412.2,-21.9,121.2,187.5
2746,1.1219e+06,1.122e+06,1.1221e+06,1.1222e+06,122.1,94.9,476.2,34.9,157,224.3
2747,1.1224e+06,1.1225e+06,1.1225e+06,1.1226e+06,116.2,91.8,432.3,12,128.2,212.3
2748,1.1228e+06,1.1229e+06,1.1229e+06,1.123e+06,114.4,90.1,440.4,15.6,130,220.3
2749,1.1233e+06,1.1234e+06,1.1234e+06,1.1234e+06,113.9,64.5,415.7,-12.1,101.8,249.4
2750,1.1245e+06,1.1246e+06,1.1246e+06,1.1247e+06,116.7,65.3,442.6,1.3,118,259.3
2751,1.125e+06,1.1251e+06,1.1251e+06,1.1251e+06,119.1,65.1,411.3,-7,112.1,234.1
2752,1.1254e+06,1.1255e+06,1.1255e+06,1.1256e+06,118,98.6,432.6,17,135,199
2753,1.1258e+06,1.1259e+06,1.126e+06,1.126e+06,115.7,64,451.6,34.1,149.8,237.8
2754,1.1263e+06,1.1264e+06,1.1264e+06,1.1265e+06,120.1,96.1,443.8,18,138.1,209.6
2755,1.1267e+06,1.1268e+06,1.1268e+06,1.1269e+06,99.4,92.1,415.9,35.3,134.7,189.1
2756,1.1271e+06,1.1272e+06,1.1273e+06,1.1273e+06,97.3,63.9,408.3,51.9,149.2,195.2
2757,1.1275e+06,1.1277e+06,1.1277e+06,1.1278e+06,189.8,95.7,442.5,-13,176.8,170
2758,1.128e+06,1.1281e+06,1.1281e+06,1.1282e+06,109.7,94.4,457.7,60.2,169.9,193.4
2759,1.1284e+06,1.1285e+06,1.1286e+06,1.1287e+06,112.2,94.6,418.3,42.6,154.8,168.9
2760,1.1289e+06,1.129e+06,1.129e+06,1.1291e+06,99.1,90.1,437.9,78.6,177.7,170.1
2761,1.1293e+06,1.1294e+06,1.1295e+06,1.1296e+06,110.7,91.3,447.3,59.8,170.5,185.5
2762,1.1297e+06,1.1298e+06,1.1299e+06,1.13e+06,96,92.6,413.3,64.3,160.3,160.4
2763,1.1302e+06,1.1303e+06,1.1303e+06,1.1304e+06,185.9,94.4,449.4,-5.3,180.6,174.4
2764,1.1306e+06,1.1307e+06,1.1308e+06,1.1309e+06,106.2,94.2,433.9,56.9,163.1,176.6
2765,1.131e+06,1.1311e+06,1.1312e+06,1.1313e+06,96.6,92.4,415.2,71,167.6,155.2
2766,1.1315e+06,1.1316e+06,1.1316e+06,1.1317e+06,178.3,90.2,452.1,12.7,191,170.9
2767,1.1319e+06,1.132e+06,1.1321e+06,1.1322e+06,104.4,93.4,412.2,57.6,162,156.8
2768,1.1323e+06,1.1325e+06,1.1325e+06,1.1326e+06,173.6,100.5,437.7,4.8,178.4,158.8
2769,1.1328e+06,1.1329e+06,1.1329e+06,1.133e+06,193.6,91.8,430.6,-15.3,178.3,160.5
2770,1.1332e+06,1.1334e+06,1.1334e+06,1.1335e+06,172.9,95.1,424.5,5.1,178,151.4
2771,1.1336e+06,1.1338e+06,1.1338e+06,1.1339e+06,169.9,92,447.2,22,191.9,163.3
2772,1.1341e+06,1.1342e+06,1.1342e+06,1.1343e+06,181.8,91.3,420.7,-8.6,173.2,156.2
2773,1.1345e+06,1.1346e+06,1.1347e+06,1.1347e+06,168.1,91.7,448,13.9,182,174.3
2774,1.1349e+06,1.1351e+06,1.1351e+06,1.1352e+06,186.5,88.8,432.9,-18.4,168.1,176
2775,1.1354e+06,1.1355e+06,1.1355e+06,1.1356e+06,166.6,93.5,418.2,0,166.6,158.1
2776,1.1358e+06,1.136e+06,1.136e+06,1.136e+06,187.2,92.3,438.1,-8.4,178.8,167
2777,1.1362e+06,1.1364e+06,1.1364e+06,1.1365e+06,188.3,96.7,415.7,-20.8,167.5,151.5
2778,1.1366e+06,1.1368e+06,1.1368e+06,1.1369e+06,200.9,89.6,452.8,-18.4,182.5,180.7
2779,1.1371e+06,1.1372e+06,1.1372e+06,1.1373e+06,90.7,89.8,408.3,66,156.7,161.8
2780,1.1375e+06,1.1377e+06,1.1377e+06,1.1378e+06,177.6,87.2,435.6,1.5,179.1,169.3
2781,1.1379e+06,1.1381e+06,1.1381e+06,1.1382e+06,172.2,85.4,433.8,13.9,186.1,162.3
2782,1.1384e+06,1.1385e+06,1.1385e+06,1.1386e+06,181.4,86.7,431.3,3.5,184.9,159.7
2783,1.1388e+06,1.139e+06,1.139e+06,1.1391e+06,165.1,89.4,425.4,16.5,181.6,154.4
2784,1.1392e+06,1.1394e+06,1.1394e+06,1.1395e+06,188.1,88.5,434.6,-4.6,183.5,162.6
2785,1.1397e+06,1.1398e+06,1.1398e+06,1.1399e+06,160.4,88.3,435.5,25.6,186,161.2
2786,1.1401e+06,1.1403e+06,1.1403e+06,1.1404e+06,181.3,86,427.8,8,189.3,152.5
2787,1.1405e+06,1.1407e+06,1.1407e+06,1.1408e+06,174.6,88.6,442.4,20.3,194.9,158.9
2788,1.141e+06,1.1411e+06,1.1411e+06,1.1412e+06,175.4,88.7,436.3,14.5,189.9,157.7
2789,1.1414e+06,1.1416e+06,1.1416e+06,1.1417e+06,170.4,90.7,438,17.7,188.1,159.2
2790,1.1418e+06,1.142e+06,1.142e+06,1.1421e+06,165.3,88.1,431.2,22.4,187.7,155.4
2791,1.1423e+06,1.1424e+06,1.1424e+06,1.1425e+06,158.2,93.1,427.1,27.5,185.7,148.3
2792,1.1427e+06,1.1428e+06,1.1429e+06,1.143e+06,151.1,88.9,422,36,187.1,146
2793,1.1431e+06,1.1433e+06,1.1433e+06,1.1434e+06,169.1,85.6,441.8,28.2,197.3,158.9
2794,1.1436e+06,1.1437e+06,1.1437e+06,1.1438e+06,146.6,90.6,427.4,38.4,185,151.8
2795,1.144e+06,1.1441e+06,1.1442e+06,1.1443e+06,165.6,87.4,438.8,31.8,197.4,154
2796,1.1444e+06,1.1446e+06,1.1446e+06,1.1447e+06,145.3,92.6,420,42.3,187.6,139.8
2797,1.1448e+06,1.145e+06,1.145e+06,1.1451e+06,157,91.3,428.3,39.4,196.4,140.6
2798,1.1453e+06,1.1455e+06,1.1455e+06,1.1456e+06,215.1,88,446.6,-11,204.1,154.5
2799,1.1457e+06,1.1459e+06,1.1459e+06,1.146e+06,169.3,85.4,434.2,27.1,196.4,152.4
2800,1.1461e+06,1.1463e+06,1.1463e+06,1.1464e+06,152.8,87.9,419.8,38.9,191.7,140.2
2801,1.1466e+06,1.1467e+06,1.1468e+06,1.1469e+06,158.4,89.7,440.1,48.1,206.5,143.9
2802,1.147e+06,1.1472e+06,1.1472e+06,1.1473e+06,149.8,86.8,435.6,43.5,193.3,155.5
2803,1.1474e+06,1.1476e+06,1.1476e+06,1.1477e+06,147.8,86.9,408.5,37.1,184.9,136.7
2804,1.1479e+06,1.148e+06,1.1481e+06,1.1481e+06,148.7,88.5,431.6,54.7,203.4,139.7
2805,1.1483e+06,1.1484e+06,1.1485e+06,1.1486e+06,156.4,88.9,422.7,43.4,199.8,134
2806,1.1487e+06,1.1489e+06,1.1489e+06,1.149e+06,210.4,88.8,448.3,1.7,212.1,147.4
2807,1.1492e+06,1.1493e+06,1.1493e+06,1.1494e+06,157.9,88.1,425.6,35.1,193,144.5
2808,1.1496e+06,1.1497e+06,1.1498e+06,1.1499e+06,157,86.5,433.7,43.7,200.7,146.5
2809,1.15e+06,1.1502e+06,1.1502e+06,1.1503e+06,154.1,88.5,413.5,35.3,189.4,135.6
2810,1.1504e+06,1.1507e+06,1.1506e+06,1.1507e+06,228.8,90,440.7,-22.4,206.4,144.3
2811,1.1509e+06,1.1511e+06,1.1511e+06,1.1511e+06,214,86.4,436.2,-20.5,193.5,156.3
2812,1.1513e+06,1.1515e+06,1.1515e+06,1.1516e+06,160,85.2,430.7,22.4,182.4,163.1
2813,1.1517e+06,1.1519e+06,1.1519e+06,1.152e+06,154.6,90.7,405,19.5,174.1,140.2
2814,1.1521e+06,1.1523e+06,1.1523e+06,1.1524e+06,168.1,84,443.8,37.2,205.3,154.5
2815,1.1526e+06,1.1527e+06,1.1528e+06,1.1529e+06,144,87.8,419.7,42.2,186.2,145.7
2816,1.153e+06,1.1532e+06,1.1532e+06,1.1533e+06,166.4,84.6,426.5,35.1,201.5,140.4
2817,1.1534e+06,1.1537e+06,1.1536e+06,1.1537e+06,245.4,88.2,437.9,-42.4,203,146.7
2818,1.1539e+06,1.154e+06,1.1541e+06,1.1542e+06,155.6,82.8,421.5,46.2,201.8,136.9
2819,1.1543e+06,1.1545e+06,1.1545e+06,1.1546e+06,215.2,89.3,431.8,-7.5,207.7,134.8
2820,1.1547e+06,1.1549e+06,1.1549e+06,1.155e+06,159.7,86.1,432.8,47.2,206.9,139.8
2821,1.1552e+06,1.1554e+06,1.1554e+06,1.1554e+06,231.3,90.4,432.3,-29.1,202.2,139.7
2822,1.1556e+06,1.1557e+06,1.1558e+06,1.1559e+06,152.2,88.9,440,53.7,205.9,145.2
2823,1.156e+06,1.1562e+06,1.1562e+06,1.1563e+06,145.6,86.8,415,45,190.6,137.6
2824,1.1564e+06,1.1566e+06,1.1566e+06,1.1567e+06,154.2,86.6,431.5,46.5,200.7,144.2
2825,1.1569e+06,1.157e+06,1.1571e+06,1.1571e+06,143.9,88.9,407.9,42,185.9,133.1
2826,1.1573e+06,1.1575e+06,1.1575e+06,1.1576e+06,223.5,87.7,436.1,-15.2,208.3,140.1
2827,1.1577e+06,1.1579e+06,1.1579e+06,1.158e+06,225.5,94.9,422.5,-27,198.5,129.1
2828,1.1581e+06,1.1584e+06,1.1584e+06,1.1584e+06,224.5,83.5,433.2,-11.4,213.1,136.6
2829,1.1586e+06,1.1588e+06,1.1588e+06,1.1589e+06,216.5,90,428.1,-22.8,193.7,144.4
2830,1.159e+06,1.1592e+06,1.1592e+06,1.1593e+06,151.4,88.4,422.9,46.5,197.9,136.6
2831,1.1594e+06,1.1597e+06,1.1596e+06,1.1597e+06,230.4,88.6,423.1,-32.9,197.5,137
2832,1.1598e+06,1.16e+06,1.16e+06,1.1601e+06,149.4,94,430.1,45.3,194.7,141.4
2833,1.1603e+06,1.1604e+06,1.1605e+06,1.1606e+06,137.3,91.5,410,55.2,192.5,126
2834,1.1607e+06,1.1609e+06,1.1609e+06,1.161e+06,215.5,86.5,440.8,-1.8,213.7,140.6
2835,1.1611e+06,1.1613e+06,1.1613e+06,1.1614e+06,208.9,87.7,423,-7,201.9,133.4
2836,1.1616e+06,1.1618e+06,1.1618e+06,1.1618e+06,222.9,86.7,430.1,-19.5,203.4,140
2837,1.162e+06,1.1621e+06,1.1622e+06,1.1623e+06,156.9,84.2,420.1,43,199.9,136
2838,1.1624e+06,1.1626e+06,1.1626e+06,1.1627e+06,206.7,86.4,429.2,3.7,210.4,132.4
2839,1.1628e+06,1.163e+06,1.163e+06,1.1631e+06,201.6,86.6,435.3,7,208.6,140.1
2840,1.1633e+06,1.1634e+06,1.1635e+06,1.1636e+06,147.5,89.6,423.5,50.5,198,135.9
2841,1.1637e+06,1.1639e+06,1.1639e+06,1.164e+06,214.1,90.2,433.7,-6.4,207.7,135.8
2842,1.1641e+06,1.1643e+06,1.1643e+06,1.1644e+06,225.7,92.3,421.8,-28.4,197.3,132.2
2843,1.1645e+06,1.1647e+06,1.1647e+06,1.1648e+06,201,87.3,422.4,3.7,204.7,130.4
2844,1.165e+06,1.1651e+06,1.1652e+06,1.1653e+06,150,95.8,422.9,53.9,203.9,123.2
2845,1.1654e+06,1.1656e+06,1.1656e+06,1.1657e+06,205.2,88.8,443.1,11.2,216.4,137.9
2846,1.1658e+06,1.166e+06,1.166e+06,1.1661e+06,210.7,88.3,426.4,-11.6,199.1,139
2847,1.1663e+06,1.1665e+06,1.1665e+06,1.1665e+06,195.1,88.1,421.2,6.1,201.2,131.9
2848,1.1667e+06,1.1669e+06,1.1669e+06,1.167e+06,219.5,89.1,434.4,-12.6,206.9,138.4
2849,1.1671e+06,1.1673e+06,1.1673e+06,1.1674e+06,142.1,87,403.8,52.9,195,121.8
2850,1.1675e+06,1.1677e+06,1.1677e+06,1.1678e+06,182.8,87.2,421.6,27.7,210.5,123.9
2851,1.1679e+06,1.1682e+06,1.1682e+06,1.1682e+06,210.5,87.8,426.3,-0.1,210.4,128.1
2852,1.1684e+06,1.1686e+06,1.1686e+06,1.1687e+06,206.9,91.9,435.7,3.4,210.3,133.5
2853,1.1688e+06,1.169e+06,1.169e+06,1.1691e+06,207.5,88,424.4,-10,197.5,138.9
2854,1.1692e+06,1.1694e+06,1.1694e+06,1.1695e+06,138,87.5,422,56.5,194.5,140
2855,1.1696e+06,1.1699e+06,1.1698e+06,1.1699e+06,206.1,89.7,421.9,-7.2,198.9,133.3
2856,1.1701e+06,1.1703e+06,1.1703e+06,1.1704e+06,207,92.1,411.4,-11.7,195.3,124
2857,1.1705e+06,1.1707e+06,1.1707e+06,1.1708e+06,214.4,86.9,435,2.2,216.6,131.5
2858,1.1709e+06,1.1711e+06,1.1711e+06,1.1712e+06,199.3,90.4,419.3,-0.4,198.9,130
2859,1.1713e+06,1.1715e+06,1.1715e+06,1.1716e+06,200.9,89.9,422.8,3,203.9,129
2860,1.1718e+06,1.172e+06,1.172e+06,1.172e+06,193.6,89.7,415.3,2.9,196.5,129.1
2861,1.1722e+06,1.1724e+06,1.1724e+06,1.1725e+06,192.8,87.4,429.6,14.9,207.7,134.5
2862,1.1726e+06,1.1728e+06,1.1728e+06,1.1729e+06,206.7,88.6,424.2,-5.7,201,134.6
2863,1.173e+06,1.1732e+06,1.1732e+06,1.1733e+06,194.2,85.7,411,4.1,198.3,127
2864,1.1734e+06,1.1736e+06,1.1736e+06,1.1737e+06,195.6,98.5,425.8,0.6,196.2,131.1
2865,1.1739e+06,1.1741e+06,1.1741e+06,1.1741e+06,190.2,87.8,413.5,4.2,194.4,131.3
2866,1.1743e+06,1.1744e+06,1.1745e+06,1.1746e+06,141.8,90,428.2,54.2,196,142.2
2867,1.1747e+06,1.1748e+06,1.1749e+06,1.175e+06,131.1,91.5,403,56.7,187.8,123.7
2868,1.1751e+06,1.1753e+06,1.1753e+06,1.1754e+06,197.8,94,415.7,-2.7,195.1,126.6
2869,1.1755e+06,1.1757e+06,1.1757e+06,1.1758e+06,217.8,94.8,420.4,-24.6,193.2,132.4
2870,1.1759e+06,1.1761e+06,1.1761e+06,1.1762e+06,141.4,86.8,403.6,48.7,190.1,126.7
2871,1.1763e+06,1.1766e+06,1.1765e+06,1.1766e+06,203.3,99.1,418.4,-7.6,195.7,123.6
2872,1.1768e+06,1.177e+06,1.177e+06,1.177e+06,200.9,89.2,412.8,-8.5,192.4,131.2
2873,1.1772e+06,1.1774e+06,1.1774e+06,1.1775e+06,205,88.9,391.3,-22.8,182.2,120.2
2874,1.1776e+06,1.1778e+06,1.1778e+06,1.1779e+06,181.6,100.3,406.7,7,188.6,117.8
2875,1.178e+06,1.1782e+06,1.1782e+06,1.1782e+06,180.8,66.4,404.8,-3.7,177.1,161.3
2876,1.1784e+06,1.1785e+06,1.1786e+06,1.1787e+06,126.9,92.6,390.4,50.6,177.5,120.3
2877,1.1788e+06,1.179e+06,1.1789e+06,1.179e+06,180.9,96.9,401.3,-5.5,175.4,129
2878,1.1792e+06,1.1793e+06,1.1793e+06,1.1794e+06,122.9,61.7,376,48.4,171.3,143
2879,1.1796e+06,1.1797e+06,1.1797e+06,1.1798e+06,193.2,89.1,411.3,-1.5,191.7,130.5
2880,1.18e+06,1.1801e+06,1.1801e+06,1.1802e+06,130.2,98.7,378.2,37,167.2,112.3
2881,1.1803e+06,1.1805e+06,1.1805e+06,1.1806e+06,184.2,66.7,404.1,-3.9,180.3,157.1
2882,1.1807e+06,1.1809e+06,1.1809e+06,1.181e+06,137,99.8,401,40.2,177.2,124
2883,1.1811e+06,1.1813e+06,1.1813e+06,1.1814e+06,133.8,62.5,390.9,40.2,174,154.4
2884,1.1815e+06,1.1817e+06,1.1817e+06,1.1818e+06,137.5,64.4,388,39.4,176.9,146.7
2885,1.1819e+06,1.1821e+06,1.1821e+06,1.1822e+06,144.1,62.1,381.3,33.1,177.2,142
2886,1.1823e+06,1.1824e+06,1.1825e+06,1.1825e+06,127.5,68.2,393,43.4,170.9,153.9
2887,1.1827e+06,1.1828e+06,1.1829e+06,1.1829e+06,111.5,62.9,378.4,56.6,168.1,147.4
2888,1.1831e+06,1.1832e+06,1.1832e+06,1.1833e+06,126.3,64.3,395.2,42,168.3,162.6
2889,1.1835e+06,1.1836e+06,1.1836e+06,1.1837e+06,127.3,65.4,385.5,25.5,152.8,167.3
2890,1.1839e+06,1.184e+06,1.184e+06,1.1841e+06,146.3,62,378.6,17.8,164.1,152.5
2891,1.1842e+06,1.1844e+06,1.1844e+06,1.1845e+06,146.9,65.4,376.6,25,171.9,139.3
2892,1.1846e+06,1.1848e+06,1.1848e+06,1.1848e+06,164.2,67.9,361.6,-13.1,151.1,142.6
2893,1.185e+06,1.1851e+06,1.1851e+06,1.1852e+06,139.5,63.5,367.7,16.5,156,148.2
2894,1.1853e+06,1.1855e+06,1.1855e+06,1.1856e+06,140.2,62.6,370.9,23.9,164.1,144.2
2895,1.1857e+06,1.1859e+06,1.1859e+06,1.1859e+06,149.7,66,389.2,19.8,169.5,153.7
2896,1.1861e+06,1.1862e+06,1.1862e+06,1.1863e+06,96.6,64.9,353.7,48.1,144.7,144.1
2897,1.1865e+06,1.1866e+06,1.1866e+06,1.1867e+06,157.9,67.1,374.2,1.2,159.1,148
2898,1.1868e+06,1.187e+06,1.187e+06,1.1871e+06,143.5,65.3,377.9,15.9,159.4,153.2
2899,1.1872e+06,1.1873e+06,1.1873e+06,1.1874e+06,69.9,69.1,367.4,70.1,140,158.3
2900,1.1876e+06,1.1876e+06,1.1877e+06,1.1878e+06,74.8,65.7,339.7,55.3,130.1,143.9
2901,1.1879e+06,1.1881e+06,1.1881e+06,1.1881e+06,152.5,65.8,374.1,5.2,157.7,150.6
2902,1.1883e+06,1.1884e+06,1.1884e+06,1.1885e+06,91.8,67,366,57.1,148.9,150.1
2903,1.1887e+06,1.1887e+06,1.1888e+06,1.1889e+06,91.1,67.5,357.2,59.5,150.6,139.1
2904,1.189e+06,1.1892e+06,1.1892e+06,1.1893e+06,193.4,90.6,396.5,0.9,194.3,111.6
2905,1.1894e+06,1.1896e+06,1.1896e+06,1.1897e+06,167.6,90.3,393.4,19.2,186.8,116.3
2906,1.1898e+06,1.19e+06,1.19e+06,1.19e+06,169.4,63.5,370.3,-5.3,164.1,142.7
2907,1.1902e+06,1.1903e+06,1.1903e+06,1.1904e+06,168.2,62,369.9,6.3,174.5,133.4
2908,1.1905e+06,1.1907e+06,1.1907e+06,1.1908e+06,145.3,62.4,367.9,28,173.3,132.2
2909,1.1909e+06,1.1911e+06,1.1911e+06,1.1911e+06,171.3,65.3,358.1,-8.6,162.7,130.1
2910,1.1913e+06,1.1914e+06,1.1914e+06,1.1915e+06,131,64.7,348.8,22.6,153.6,130.5
2911,1.1916e+06,1.1918e+06,1.1918e+06,1.1918e+06,174.4,64.8,362.9,-18,156.4,141.7
2912,1.192e+06,1.1921e+06,1.1921e+06,1.1922e+06,118.8,65.3,351,29.6,148.4,137.3
2913,1.1923e+06,1.1925e+06,1.1925e+06,1.1925e+06,121.3,66.1,335.4,22.6,143.9,125.4
2914,1.1927e+06,1.1928e+06,1.1928e+06,1.1929e+06,147.6,67.5,363.3,3.1,150.7,145.1
2915,1.193e+06,1.1932e+06,1.1932e+06,1.1932e+06,137.3,66.5,355.3,-1,136.3,152.5
2916,1.1934e+06,1.1935e+06,1.1935e+06,1.1936e+06,72.2,67.5,361.8,53.1,125.3,169
2917,1.1937e+06,1.1938e+06,1.1939e+06,1.1939e+06,71.5,65.8,352.9,39.3,110.8,176.3
2918,1.1941e+06,1.1942e+06,1.1942e+06,1.1943e+06,78.6,67.7,342.6,25.9,104.5,170.4
2919,1.1944e+06,1.1945e+06,1.1946e+06,1.1946e+06,74.8,66.1,363.4,34.4,109.2,188.1
2920,1.1948e+06,1.1949e+06,1.1949e+06,1.195e+06,85.5,68.7,335,10.4,95.9,170.4
2921,1.1951e+06,1.1952e+06,1.1952e+06,1.1953e+06,106.1,69.2,346.8,-3.6,102.5,175.1
2922,1.2022e+06,1.2023e+06,1.2023e+06,1.2024e+06,101.6,71,355.1,-9.2,92.4,191.7
2923,1.2058e+06,1.2059e+06,1.2059e+06,1.206e+06,90.5,69.2,325.1,10.6,101.1,154.8
2924,1.2061e+06,1.2062e+06,1.2063e+06,1.2063e+06,95.2,68.6,403.2,38.4,133.6,201
2925,1.2072e+06,1.2073e+06,1.2073e+06,1.2074e+06,95.6,70.1,340.3,-9.1,86.5,183.7
2926,1.2076e+06,1.2077e+06,1.2077e+06,1.2078e+06,84.6,72,336.8,24.8,109.4,155.4
