# Supplementary material for: Robust dynamical invariants in sequential neural activity
Source: Sci Rep. 2019 Jun 21;9:9048. doi: 10.1038/s41598-019-44953-2 (PMC6588702; doi:10.1038/s41598-019-44953-2)
Supplement: Supplementary file 4 — Dataset [file 41598_2019_44953_MOESM4_ESM.zip › data/PTX/PTX_exp_14.txt]

%If you use these data please cite:
%%  I. Elices, R. Levi, D. Arroyo, F. B. Rodriguez, and P. Varona. Robust dynamical invariants in sequential neural activity
% (1:n-1)' firstLP' lastLP' firstPD' lastPD' burstLPd' burstPDd' Period' latenc' LPPDfst2fst' PDLP'
1,3803.20006,3888.60006,3976.80006,4110.50006,85.400001,133.700002,440.500006,88.200001,173.600002,133.200002
2,33228.5005,33370.0005,33511.2005,33650.1005,141.500002,138.900002,665.40001,141.200002,282.700004,243.800004
3,33893.9005,34013.8005,34176.7005,34283.4005,119.900002,106.700002,596.800009,162.900002,282.800004,207.300003
4,40463.7006,40602.3006,40744.2006,40873.1006,138.600002,128.900002,642.40001,141.900002,280.500004,233.000004
5,44994.2007,45103.3007,45257.6007,45388.8007,109.100002,131.200002,570.200009,154.300002,263.400004,175.600003
6,45564.4007,45647.4007,45876.1007,45982.4007,83.000001,106.300001,632.700009,228.700004,311.700005,214.700003
7,46197.1007,46290.8007,46479.1007,46607.1007,93.700002,128.000001,628.70001,188.300003,282.000005,218.700004
8,46825.8007,46911.7007,47083.8007,47190.7007,85.900001,106.900001,575.100008,172.100003,258.000004,210.200003
9,47400.9007,47520.0007,47672.6007,47803.5007,119.100002,130.900002,629.10001,152.600002,271.700004,226.500004
10,49268.5007,49364.8007,49523.7007,49652.1007,96.300002,128.400002,537.900008,158.900002,255.200004,154.300002
11,49806.4007,49898.6007,50102.7007,50227.7007,92.200002,125.000001,589.100009,204.100003,296.300005,167.800003
12,50395.5008,50468.2008,50657.1008,50757.2008,72.700001,100.100001,562.100008,188.900003,261.600004,200.400003
13,50957.6008,51021.0008,51207.9008,51333.6008,63.400001,125.700002,533.000008,186.900003,250.300004,157.000002
14,51490.6008,51559.2008,51743.3008,51843.2008,68.600001,99.900002,525.500008,184.100003,252.700004,172.900002
15,52016.1008,52154.4008,52271.2008,52393.3008,138.300002,122.100002,518.100008,116.800002,255.100004,140.900002
16,52534.2008,52671.3008,52783.1008,52904.9008,137.100002,121.800001,514.600007,111.800002,248.900004,143.900002
17,53048.8008,53226.2008,53285.8008,53382.1008,177.400003,96.300001,534.600008,59.600001,237.000004,201.300003
18,53583.4008,53654.9008,53788.8008,53909.0008,71.500002,120.200001,488.900008,133.900002,205.400004,163.300003
19,54072.3008,54145.0008,54304.2008,54433.4008,72.700001,129.200002,518.100007,159.200002,231.900003,157.000002
20,54590.4008,54671.9008,54850.7008,54949.1008,81.500002,98.400002,609.90001,178.800002,260.300004,251.200004
21,56342.9008,56432.1008,56605.9008,56707.5008,89.200001,101.600002,556.000008,173.800002,263.000003,191.400003
22,56898.9008,56977.9008,57162.3009,57289.0009,79.000001,126.700002,574.800008,184.400003,263.400004,184.700002
23,61755.6009,61840.0009,62062.3009,62186.8009,84.400001,124.500002,614.300009,222.300004,306.700005,183.100002
24,62369.9009,62450.4009,62638.8009,62768.4009,80.500002,129.600002,582.100009,188.400002,268.900004,183.600003
25,62952.0009,63041.2009,63228.6009,63332.7009,89.200001,104.100002,614.900009,187.400003,276.600004,234.200003
26,63566.9009,63669.8009,63841.601,63971.401,102.900002,129.800002,578.500009,171.800002,274.700004,174.000003
27,64145.401,64207.101,64421.201,64525.001,61.700001,103.800001,562.700008,214.100003,275.800004,183.100003
28,64708.101,64790.901,64974.901,65105.201,82.800001,130.300002,574.700009,184.000003,266.800004,177.600003
29,65282.801,65353.501,65550.401,65653.201,70.700001,102.800001,578.900008,196.900003,267.600004,208.500003
30,65861.701,65933.701,66141.901,66270.101,72.000001,128.200002,594.600009,208.200004,280.200005,186.200002
31,66456.301,66538.201,66732.001,66863.901,81.900001,131.900002,601.100009,193.800003,275.700004,193.500003
32,67057.401,67143.501,67312.101,67442.001,86.100002,129.900002,562.100009,168.600002,254.700004,177.500003
33,67619.501,67704.501,67892.201,67991.401,85.000001,99.200001,591.000008,187.700003,272.700004,219.100003
34,68210.501,68292.401,68465.801,68569.701,81.900002,103.900002,581.900009,173.400002,255.300004,222.700003
35,68792.401,68897.601,69066.301,69195.301,105.200002,129.000002,590.700009,168.700002,273.900004,187.800003
36,69383.101,69475.801,69657.301,69790.701,92.700001,133.400002,615.500009,181.500003,274.200004,207.900003
37,69998.601,70115.301,70255.501,70389.701,116.700002,134.200002,570.000009,140.200002,256.900004,178.900003
38,70568.6011,70645.0011,70824.0011,70963.3011,76.400001,139.300002,561.700008,179.000002,255.400003,167.000003
39,71130.3011,71211.5011,71413.6011,71517.3011,81.200001,103.700002,598.100009,202.100003,283.300004,211.100003
40,71728.4011,71804.8011,71983.6011,72085.3011,76.400001,101.700001,574.500008,178.800003,255.200004,217.600003
41,72302.9011,72383.8011,72583.2011,72712.7011,80.900002,129.500002,592.700009,199.400003,280.300005,182.900002
42,72895.6011,72976.7011,73174.8011,73300.2011,81.100001,125.400002,602.500009,198.100003,279.200004,197.900003
43,73498.1011,73571.2011,73764.6011,73891.3011,73.100001,126.700002,588.100009,193.400003,266.500004,194.900003
44,74086.2011,74154.7011,74329.1011,74454.6011,68.500001,125.500001,546.700008,174.400003,242.900004,178.300003
45,74632.9011,74702.7011,74892.7011,74996.2011,69.800001,103.500002,572.600009,190.000003,259.800004,209.300003
46,75205.5011,75282.4011,75466.3011,75591.8011,76.900001,125.500001,535.800008,183.900003,260.800004,149.500003
47,75741.3011,75952.6011,76019.7011,76118.2011,211.300003,98.500001,571.500008,67.100001,278.400004,194.600003
48,76312.8011,76380.6011,76562.1011,76684.8011,67.800001,122.700002,554.800008,181.500003,249.300004,182.800002
49,76867.6011,76953.2011,77109.3011,77248.7012,85.600002,139.400002,520.600008,156.100002,241.700004,139.500002
50,77388.2012,77481.0012,77630.3012,77751.8012,92.800002,121.500002,495.300008,149.300002,242.100004,131.700002
51,77883.5012,78029.0012,78142.8012,78240.8012,145.500002,98.000002,525.900007,113.800001,259.300003,168.600002
52,78409.4012,78489.7012,78660.9012,78794.1012,80.300002,133.200002,546.100009,171.200002,251.500004,161.400003
53,78955.5012,79033.7012,79202.8012,79334.9012,78.200001,132.100002,558.700008,169.100002,247.300003,179.300003
54,79514.2012,79597.1012,79770.7012,79897.1012,82.900001,126.400002,559.200008,173.600003,256.500004,176.300002
55,80073.4012,80151.9012,80330.6012,80457.6012,78.500001,127.000002,560.100009,178.700003,257.200004,175.900003
56,80633.5012,80694.5012,80883.1012,80985.2012,61,102.100002,532.300007,188.600003,249.600003,180.600002
57,81165.8012,81241.0012,81434.4012,81536.6012,75.200002,102.200002,568.000009,193.400002,268.600004,197.200003
58,81733.8012,81817.0012,82013.3012,82142.9012,83.200001,129.600002,593.400009,196.300003,279.500004,184.300003
59,82327.2012,82410.7012,82596.3012,82696.6012,83.500001,100.300001,568.400008,185.600003,269.100004,199.000003
60,82895.6012,82968.4012,83158.0012,83258.6012,72.800001,100.600002,555.300009,189.600003,262.400004,192.300003
61,83450.9012,83532.6012,83695.9012,83795.7012,81.700001,99.800002,539.000008,163.300002,245.000003,194.200003
62,83989.9013,84073.4013,84238.3013,84337.2013,83.500001,98.900002,538.500008,164.900002,248.400003,191.200003
63,86848.8013,86931.7013,87130.6013,87229.7013,82.900001,99.100002,573.100009,198.900003,281.800004,192.200003
64,87421.9013,87513.1013,87685.2013,87806.2013,91.200001,121.000001,582.100008,172.100003,263.300004,197.800003
65,88004.0013,88077.7013,88237.1013,88335.9013,73.700001,98.800001,560.700009,159.400003,233.100004,228.800004
66,88564.7013,88653.0013,88799.6013,88929.2013,88.300001,129.600002,554.900008,146.600002,234.900003,190.400003
67,89119.6013,89181.3013,89351.0013,89452.7013,61.700001,101.700002,518.800008,169.700002,231.400003,185.700003
68,89638.4013,89703.4013,89895.6013,90021.2013,65.000001,125.600001,556.000008,192.200003,257.200004,173.200003
69,92535.0014,92616.8014,92820.6014,92948.9014,81.800001,128.300002,609.300009,203.800003,285.600004,195.400003
70,93144.3014,93226.3014,93381.8014,93482.4014,82.000001,100.600002,549.800008,155.500002,237.500003,211.700003
71,93694.1014,93765.0014,93952.1014,94078.7014,70.900001,126.600002,592.500009,187.100003,258.000004,207.900003
72,94286.6014,94361.1014,94535.6014,94636.8014,74.500001,101.200001,567.300008,174.500003,249.000004,217.100003
73,94853.9014,94936.9014,95114.8014,95215.9014,83.000002,101.100002,568.300009,177.900002,260.900004,206.300003
74,95422.2014,95515.3014,95682.7014,95784.7014,93.100001,102.000001,593.000009,167.400003,260.500004,230.500004
75,96015.2014,96160.3014,96274.7014,96397.5014,145.100002,122.800001,596.500009,114.400002,259.500004,214.200004
76,96611.7014,96706.0014,96863.9014,97000.4014,94.300001,136.500002,581.800008,157.900002,252.200003,193.100003
77,97193.5014,97287.9015,97464.8015,97589.9015,94.400002,125.100002,621.90001,176.900002,271.300004,225.500004
78,97815.4015,97971.5015,98051.0015,98152.6015,156.100002,101.600002,533.900008,79.500001,235.600003,196.700003
79,98349.3015,98425.0015,98617.0015,98717.5015,75.700001,100.500001,577.200008,192.000003,267.700004,209.000003
80,98926.5015,99006.8015,99184.5015,99308.6015,80.300001,124.100002,594.200009,177.700003,258.000004,212.100003
81,99520.7015,99603.7015,99754.0015,99883.3015,83.000001,129.300002,552.100008,150.300002,233.300003,189.500003
82,100072.801,100136.201,100299.001,100424.001,63.400001,125.000001,492.800008,162.800003,226.200004,141.600003
83,100565.601,100641.402,100797.002,100931.902,75.800001,134.900002,485.000007,155.600002,231.400003,118.700002
84,101050.602,101106.902,101257.402,101355.802,56.300001,98.400001,446.700006,150.500002,206.800003,141.500002
85,101497.302,101562.502,101710.202,101836.002,65.200001,125.800001,452.500007,147.700003,212.900004,113.800002
86,101949.802,102006.902,102154.802,102251.102,57.100001,96.300002,447.300007,147.900002,205.000003,146.000002
87,102397.102,102460.902,102610.502,102707.502,63.800001,97.000001,462.600007,149.600002,213.400003,152.200003
88,102859.702,102927.502,103092.702,103188.302,67.800001,95.600002,515.700007,165.200002,233.000003,187.100002
89,103375.402,103443.602,103611.702,103712.402,68.200001,100.700001,500.600008,168.100003,236.300004,163.600003
90,103876.002,104013.002,104125.202,104249.102,137.000002,123.900001,508.300007,112.200002,249.200004,135.200002
91,104384.302,104550.602,104645.602,104746.402,166.300003,100.800002,539.500008,95.000001,261.300004,177.400002
92,104923.802,104998.602,105175.302,105276.502,74.800002,101.200002,569.300009,176.700002,251.500004,216.600003
93,106645.202,106787.502,106915.202,107015.202,142.300002,100.000002,621.200009,127.700002,270.000004,251.200003
94,107266.402,107384.402,107483.402,107583.402,118.000002,100.000001,547.500009,99.000002,217.000004,230.500004
95,109510.502,109613.102,109759.002,109881.002,102.600001,122.000001,576.400008,145.900003,248.500004,205.900003
96,110086.902,110164.202,110311.202,110412.302,77.300002,101.100001,509.800008,147.000002,224.300004,184.400003
97,110596.702,110669.202,110860.402,110958.402,72.500001,98.000001,533.400008,191.200003,263.700004,171.700003
98,111130.102,111205.802,111397.702,111527.302,75.700001,129.600002,548.700008,191.900003,267.600004,151.500002
99,111678.802,111762.402,111934.002,112034.002,83.600001,100.000001,533.900008,171.600003,255.200004,178.700003
100,112212.702,112287.402,112459.802,112589.302,74.700001,129.500002,539.900008,172.400003,247.100004,163.300002
101,112752.602,112827.702,112997.202,113097.402,75.100001,100.200001,536.300008,169.500003,244.600004,191.500003
102,113288.902,113358.402,113513.702,113641.002,69.500001,127.300002,493.600007,155.300002,224.800003,141.500002
103,113782.502,113856.702,114035.002,114156.002,74.200002,121.000002,534.100008,178.300002,252.500004,160.600002
104,114316.602,114390.002,114575.002,114673.102,73.400002,98.100002,533.000008,185.000002,258.400004,176.500002
105,114849.602,114933.002,115120.402,115250.502,83.400002,130.100002,560.700009,187.400002,270.800004,159.800003
106,115410.302,115491.002,115683.202,115812.602,80.700001,129.400002,616.700009,192.200003,272.900004,214.400003
107,116027.002,116160.702,116262.202,116406.002,133.700002,143.800003,543.200008,101.500001,235.200003,164.200002
108,116570.202,116641.002,116812.402,116916.202,70.800001,103.800001,556.800008,171.400003,242.200004,210.800003
109,117127.002,117230.602,117373.302,117497.702,103.600002,124.400002,565.600009,142.700002,246.300004,194.900003
110,118824.502,118896.902,119082.702,119186.202,72.400001,103.500002,558.100008,185.800002,258.200003,196.400003
111,119382.602,119442.802,119625.702,119761.002,60.200001,135.300002,537.100008,182.900003,243.100004,158.700002
112,119919.702,119985.302,120181.702,120281.102,65.600001,99.400001,571.000008,196.400003,262.000004,209.600003
113,120490.702,120593.202,120736.102,120856.202,102.500002,120.100002,561.200009,142.900002,245.400004,195.700003
114,121051.902,121139.002,121300.502,121430.602,87.100001,130.100001,572.200008,161.500003,248.600004,193.500003
115,121624.102,121765.702,121882.402,122004.902,141.600002,122.500002,573.200009,116.700002,258.300004,192.400003
116,122197.302,122293.102,122447.902,122575.302,95.800001,127.400002,557.400008,154.800003,250.600004,179.400002
117,122754.702,122839.002,123000.702,123104.502,84.300001,103.800001,567.200009,161.700003,246.000004,217.400004
118,123321.902,123415.902,123561.802,123665.202,94.000001,103.400002,564.800008,145.900002,239.900003,221.500003
119,123886.702,123964.002,124138.302,124266.602,77.300001,128.300002,580.400009,174.300003,251.600004,200.500003
120,124467.102,124579.102,124715.902,124820.802,112.000001,104.900002,563.400008,136.800002,248.800003,209.700003
121,125030.502,125108.702,125270.202,125371.202,78.200001,101.000001,540.700008,161.500003,239.700004,200.000003
122,125571.202,125655.202,125823.502,125922.902,84.000001,99.400001,528.200008,168.300003,252.300004,176.500003
123,126099.402,126179.302,126370.102,126469.602,79.900001,99.500002,566.900008,190.800003,270.700004,196.700002
124,126666.302,126737.402,126909.802,127011.302,71.100002,101.500002,531.600008,172.400002,243.500004,186.600002
125,127197.902,127274.802,127439.602,127567.302,76.900002,127.700002,540.100008,164.800002,241.700004,170.700002
126,127738.002,127800.902,127990.402,128090.702,62.900001,100.300002,519.500008,189.500003,252.400004,166.800002
127,128257.502,128337.602,128515.702,128641.302,80.100001,125.600002,537.600008,178.100003,258.200004,153.800002
128,128795.102,128874.302,129046.902,129177.102,79.200001,130.200002,558.200009,172.600003,251.800004,176.200003
129,129353.302,129424.002,129594.402,129721.802,70.700001,127.400002,555.700008,170.400002,241.100003,187.200003
130,129909.002,129992.802,130156.202,130258.202,83.800001,102.000002,555.000008,163.400002,247.200003,205.800003
131,130464.002,130562.202,130724.002,130843.102,98.200002,119.100002,556.700008,161.800002,260.000004,177.600002
132,131020.702,131097.902,131277.802,131376.902,77.200002,99.100002,578.200009,179.900002,257.100004,222.000003
133,131598.902,131673.702,131832.902,131931.502,74.800001,98.600002,546.900008,159.200002,234.000003,214.300003
134,132145.802,132213.602,132391.102,132519.102,67.800001,128.000002,567.400009,177.500003,245.300004,194.100003
135,132713.202,132787.902,132950.102,133052.202,74.700001,102.100002,515.500007,162.200002,236.900003,176.500002
136,133228.702,133304.902,133485.402,133604.802,76.200001,119.400002,524.300008,180.500003,256.700004,148.200002
137,133753.002,133830.502,134010.802,134113.002,77.500001,102.200001,526.600008,180.300003,257.800004,166.600003
138,134279.602,134347.102,134516.802,134612.402,67.500001,95.600002,512.200008,169.700002,237.200003,179.400003
139,134791.802,134866.702,135035.702,135134.802,74.900001,99.100002,533.500008,169.000002,243.900003,190.500003
140,135325.302,135397.302,135565.902,135666.702,72.000001,100.800002,521.400007,168.600002,240.600003,180.000002
141,135846.702,135918.502,136104.902,136229.202,71.800001,124.300002,535.200008,186.400003,258.200004,152.700002
142,136381.902,136453.402,136644.202,136770.502,71.500001,126.300002,561.900009,190.800003,262.300004,173.300003
143,136943.802,137020.902,137192.102,137294.802,77.100001,102.700002,531.000008,171.200002,248.300003,180.000003
144,137474.802,137544.002,137725.502,137825.302,69.200001,99.800002,556.300008,181.500002,250.700003,205.800003
145,138031.102,138107.102,138270.102,138390.902,76.000001,120.800002,549.800008,163.000002,239.000003,190.000003
146,138580.902,138650.002,138825.602,138925.602,69.100001,100.000001,558.400008,175.600003,244.700004,213.700003
147,139139.302,139218.002,139395.402,139522.402,78.700002,127.000002,555.900009,177.400002,256.100004,172.800003
148,139695.202,139770.002,139953.402,140054.502,74.800001,101.100002,542.600008,183.400002,258.200003,183.300003
149,140237.802,140309.802,140494.802,140596.802,72.000001,102.000001,543.000008,185.000003,257.000004,184.000003
150,140780.802,140854.902,141034.202,141132.402,74.100001,98.200001,544.500008,179.300003,253.400004,192.900003
151,141325.302,141401.402,141588.802,141719.702,76.100001,130.900002,577.800009,187.400003,263.500004,183.400003
152,141903.102,141971.902,142136.302,142232.902,68.800001,96.600001,560.600008,164.400002,233.200003,230.800004
153,142463.702,142531.102,142679.702,142801.602,67.400001,121.900002,509.000007,148.600002,216.000003,171.100002
154,142972.702,143036.502,143211.602,143335.502,63.800001,123.900002,496.400008,175.100003,238.900004,133.600002
155,143469.102,143681.502,143738.902,143838.402,212.400003,99.500001,549.100008,57.400001,269.800004,179.800003
156,144018.202,144095.002,144260.102,144387.302,76.800001,127.200002,531.600008,165.100003,241.900004,162.500002
157,144549.802,144621.602,144788.502,144886.702,71.800001,98.200001,531.300008,166.900003,238.700004,194.400003
158,145081.102,145150.002,145322.102,145451.202,68.900001,129.100002,540.300008,172.100002,241.000003,170.200003
159,145621.402,145689.502,145862.202,145990.602,68.100001,128.400001,521.100008,172.700003,240.800004,151.900003
160,146142.502,146207.802,146392.502,146493.402,65.300001,100.900002,519.000007,184.700002,250.000003,168.100002
161,146661.502,146735.302,146915.102,147012.902,73.800002,97.800002,554.300009,179.800002,253.600004,202.900003
162,147215.802,147281.802,147438.702,147538.902,66.000001,100.200002,507.300007,156.900002,222.900003,184.200002
163,147723.102,147791.602,147960.502,148087.302,68.500001,126.800002,525.600008,168.900003,237.400004,161.400002
164,148248.702,148322.102,148498.102,148598.502,73.400001,100.400001,545.600008,176.000003,249.400004,195.800003
165,148794.302,148860.502,149043.102,149142.402,66.200001,99.300001,530.200008,182.600003,248.800004,182.100003
166,149324.502,149521.902,149583.802,149685.102,197.400003,101.300001,535.000008,61.900001,259.300004,174.400003
167,149859.502,149935.502,150095.002,150193.402,76.000001,98.400001,520.000008,159.500003,235.500004,186.100003
168,150379.502,150456.402,150620.902,150720.802,76.900001,99.900002,506.600007,164.500002,241.400003,165.300002
169,150886.102,150957.102,151136.302,151235.302,71.000001,99.000002,484.800008,179.200003,250.200004,135.600002
170,151370.902,151537.702,151632.502,151728.602,166.800002,96.100001,484.600007,94.800002,261.600004,126.900002
171,151855.502,151958.302,152086.902,152181.502,102.800001,94.600002,465.000007,128.600002,231.400003,139.000002
172,152320.502,152438.302,152544.902,152638.202,117.800002,93.300001,438.300006,106.600001,224.400003,120.600002
173,152758.802,152864.602,152970.702,153084.002,105.800002,113.300002,421.700007,106.100001,211.900003,96.500002
174,153180.502,153276.102,153378.002,153496.402,95.600001,118.400001,370.800005,101.900002,197.500003,54.900001
175,153551.302,153709.402,153751.202,153862.302,158.100002,111.100002,372.100006,41.800001,199.900003,61.100001
176,153923.402,154063.602,154120.902,154237.202,140.200002,116.300001,378.200005,57.300001,197.500003,64.400001
177,154301.602,154426.102,154488.602,154576.902,124.500002,88.300001,373.300006,62.500001,187.000003,98.000002
178,154674.902,154754.802,154843.802,154935.102,79.900001,91.300002,351.400005,89.000001,168.900002,91.200001
179,155026.302,155099.602,155196.702,155284.902,73.300001,88.200001,351.200005,97.100002,170.400003,92.600001
180,155377.502,155458.102,155551.402,155644.802,80.600002,93.400001,374.200006,93.300001,173.900003,106.900002
181,155751.702,155800.702,155916.902,156011.202,49.000001,94.300002,367.400005,116.200001,165.200002,107.900001
182,156119.102,156234.202,156307.902,156398.902,115.100002,91.000002,386.800006,73.700001,188.800003,107.000001
183,156505.902,156592.102,156685.402,156776.002,86.200001,90.600001,373.600006,93.300002,179.500003,103.500002
184,156879.502,156971.802,157064.102,157154.202,92.300001,90.100002,379.500005,92.300001,184.600002,104.800001
185,157259.002,157363.602,157461.302,157555.102,104.600002,93.800002,414.400007,97.700001,202.300003,118.300002
186,157673.402,157779.202,157862.302,157951.602,105.800001,89.300002,390.800005,83.100001,188.900002,112.600001
187,158064.202,158157.702,158251.702,158342.302,93.500002,90.600001,394.900006,94.000001,187.500003,116.800002
188,158459.102,158562.002,158648.502,158739.702,102.900002,91.200001,390.200006,86.500001,189.400003,109.600002
189,158849.302,158940.402,159027.002,159114.302,91.100001,87.300001,376.200006,86.600002,177.700003,111.200002
190,159225.502,159311.302,159407.002,159499.702,85.800001,92.700002,386.000005,95.700001,181.500002,111.800001
191,159611.502,159673.902,159781.302,159871.202,62.400001,89.900001,367.600006,107.400002,169.800003,107.900002
192,159979.102,160063.002,160150.002,160238.002,83.900001,88.000002,364.900005,87.000001,170.900002,106.000001
193,160344.002,160435.802,160518.202,160606.102,91.800002,87.900001,377.900006,82.400001,174.200003,115.800002
194,160721.902,160820.202,160892.002,160979.202,98.300001,87.200002,367.000005,71.800001,170.100002,109.700001
195,161088.902,161182.902,161252.002,161366.702,94.000002,114.700002,356.500006,69.100001,163.100003,78.700001
196,161445.402,161533.702,161616.902,161706.502,88.300001,89.600002,364.900005,83.200001,171.500002,103.800001
197,161810.302,161926.102,161984.302,162072.802,115.800002,88.500001,380.300006,58.200001,174.000003,117.800002
198,162190.602,162233.502,162352.102,162440.902,42.9,88.800002,355.100005,118.600002,161.500002,104.800001
199,162545.702,162631.902,162709.802,162794.902,86.200001,85.100001,343.800005,77.900002,164.100003,94.600001
200,162889.502,162970.602,163058.002,163146.002,81.100001,88.000001,352.900006,87.400002,168.500003,96.400002
201,163242.402,163320.202,163405.702,163492.702,77.800001,87.000001,339.700005,85.500001,163.300002,89.400002
202,163582.102,163654.702,163743.402,163831.102,72.600001,87.700001,339.200005,88.700001,161.300002,90.200002
203,163921.302,164002.102,164086.102,164177.602,80.800001,91.500001,359.200005,84.000001,164.800002,102.900002
204,164280.502,164320.502,164425.002,164515.002,40.000001,90.000001,328.000005,104.500001,144.500002,93.500002
205,164608.502,164690.702,164767.102,164855.002,82.200001,87.900002,342.500005,76.400001,158.600002,96.000001
206,164951.002,165032.002,165111.202,165202.102,81.000001,90.900002,354.600005,79.200001,160.200002,103.500001
207,165305.602,165356.802,165463.502,165558.502,51.200001,95.000001,358.300006,106.700002,157.900003,105.400002
208,165663.902,165711.202,165815.402,165907.102,47.3,91.700001,352.300005,104.200002,151.500002,109.100002
209,166016.202,166063.502,166176.102,166270.502,47.300001,94.400002,357.500005,112.600001,159.900002,103.200001
210,166373.702,166456.102,166539.102,166626.502,82.400001,87.400001,355.600005,83.000002,165.400003,102.800001
211,166729.302,166821.302,166904.602,166992.002,92.000002,87.400001,384.300006,83.300001,175.300003,121.600002
212,167113.602,167164.202,167268.302,167359.402,50.600001,91.100002,358.000006,104.100001,154.700002,112.200002
213,167471.602,167527.202,167632.002,167723.302,55.6,91.300001,357.300005,104.800002,160.400002,105.600002
214,167828.903,167928.503,167997.403,168086.403,99.600001,89.000002,361.800005,68.900001,168.500002,104.300001
215,168190.703,168287.003,168360.603,168451.803,96.300002,91.200001,370.700006,73.600001,169.900003,109.600002
216,168561.403,168608.403,168715.603,168807.803,47,92.200001,357.400005,107.200002,154.200002,111.000002
217,168918.803,168966.203,169074.303,169167.403,47.400001,93.100002,355.400005,108.100001,155.500002,106.800001
218,169274.203,169375.803,169446.103,169536.203,101.600002,90.100001,371.200006,70.300001,171.900003,109.200002
219,169645.403,169724.703,169807.003,169896.103,79.300001,89.100002,355.500005,82.300001,161.600002,104.800001
220,170000.903,170112.803,170173.003,170261.403,111.900002,88.400001,364.200006,60.200001,172.100003,103.700002
221,170365.103,170449.703,170533.003,170619.403,84.600001,86.400001,359.700005,83.300001,167.900002,105.400002
222,170724.803,170802.503,170879.003,170964.903,77.700001,85.900002,333.400005,76.500001,154.200002,93.300001
223,171058.203,171163.803,171218.003,171303.003,105.600002,85.000002,337.700005,54.2,159.800002,92.900001
224,171395.903,171471.203,171557.403,171644.903,75.300001,87.500002,354.400005,86.200001,161.500002,105.400001
225,171750.303,171793.403,171896.603,171987.603,43.100001,91.000002,340.600005,103.200001,146.300002,103.300001
226,172090.903,172137.903,172241.003,172334.603,47.000001,93.600001,346.700006,103.100002,150.100003,103.000002
227,172437.603,172523.103,172597.303,172692.903,85.500001,95.600001,340.100005,74.200001,159.700002,84.800002
228,172777.703,172856.903,172945.503,173034.303,79.200001,88.800001,364.300005,88.600001,167.800002,107.700002
229,173142.003,173227.203,173305.003,173395.703,85.200001,90.700002,369.900006,77.800001,163.000002,116.200002
230,173511.903,173565.703,173670.003,173766.003,53.8,96.000001,372.900005,104.300002,158.100002,118.800002
231,173884.803,173940.403,174041.903,174138.003,55.600001,96.100002,359.400005,101.500001,157.100002,106.200001
232,174244.203,174365.703,174426.403,174518.103,121.500002,91.700002,392.300006,60.700001,182.200003,118.400001
233,174636.503,174748.903,174819.503,174915.103,112.400002,95.600001,404.800006,70.600001,183.000003,126.200002
234,175041.303,175159.503,175224.503,175318.103,118.200002,93.600001,410.400006,65.000001,183.200003,133.600002
235,175451.703,175514.003,175623.603,175717.703,62.300001,94.100001,384.000006,109.600002,171.900003,118.000002
236,175835.703,175948.003,176024.903,176119.303,112.300002,94.400001,420.400006,76.900001,189.200003,136.800002
237,176256.103,176319.503,176435.703,176532.303,63.400001,96.600002,405.000006,116.200002,179.600003,128.800001
238,176661.103,176729.203,176853.403,176951.603,68.100001,98.200002,440.400007,124.200002,192.300003,149.900002
239,177101.503,177152.903,177284.703,177386.003,51.400001,101.300001,408.900006,131.800002,183.200003,124.400002
240,177510.403,177628.703,177711.303,177808.103,118.300002,96.800002,435.700007,82.600001,200.900003,138.000002
241,177946.103,178077.203,178142.503,178235.503,131.100002,93.000001,407.200006,65.300001,196.400003,117.800002
242,178353.303,178441.503,178533.903,178622.703,88.200001,88.800002,364.500005,92.400001,180.600002,95.100001
243,178717.803,178833.003,178896.303,178981.603,115.200002,85.300001,367.700006,63.300001,178.500003,103.900002
244,179085.503,179169.203,179246.203,179333.603,83.700001,87.400001,351.500005,77.000001,160.700002,103.400002
245,179437.003,179538.903,179603.203,179689.203,101.900001,86.000002,362.100005,64.300001,166.200002,109.900001
246,179799.103,179928.703,179960.903,180051.103,129.600002,90.200001,363.700006,32.200001,161.800003,111.700002
247,180162.803,180206.903,180310.703,180402.203,44.1,91.500001,344.300005,103.800002,147.900002,104.900002
248,180507.103,180554.503,180661.703,180752.103,47.4,90.400001,346.200005,107.200002,154.600002,101.200002
249,180853.303,180949.603,181029.503,181122.003,96.300001,92.500001,392.500006,79.900002,176.200003,123.800002
250,181245.803,181301.603,181410.803,181502.403,55.800001,91.600002,375.500005,109.200001,165.000002,118.900001
251,181621.303,181679.503,181799.203,181896.803,58.200001,97.600001,382.700006,119.700002,177.900003,107.200002
252,182004.003,182117.603,182192.203,182284.703,113.600002,92.500001,390.000006,74.600001,188.200003,109.300002
253,182394.003,182496.903,182585.903,182677.303,102.900001,91.400001,404.900006,89.000002,191.900003,121.600002
254,182798.903,182940.903,182998.303,183091.503,142.000002,93.200001,430.400006,57.400001,199.400003,137.800002
255,183229.303,183363.603,183423.103,183516.503,134.300002,93.400002,420.000007,59.500001,193.800003,132.800002
256,183649.303,183710.203,183833.503,183927.003,60.9,93.500002,378.300005,123.300002,184.200002,100.600001
257,184027.603,184160.303,184224.103,184312.203,132.700002,88.100001,382.200006,63.800001,196.500003,97.600002
258,184409.803,184530.603,184598.403,184687.803,120.800002,89.400001,380.800006,67.800001,188.600003,102.800002
259,184790.603,184885.403,184959.103,185050.103,94.800001,91.000001,354.100005,73.700001,168.500002,94.600002
260,185144.703,185239.103,185317.903,185409.503,94.400001,91.600002,352.000005,78.800001,173.200002,87.200001
261,185496.703,185572.203,185662.703,185751.803,75.500001,89.100001,341.700005,90.500002,166.000003,86.600001
262,185838.403,185913.803,185999.903,186088.603,75.400001,88.700001,347.200005,86.100002,161.500003,97.000001
263,186185.603,186280.503,186350.003,186439.003,94.900002,89.000001,352.400006,69.500001,164.400003,99.000002
264,186538.003,186611.903,186692.303,186783.103,73.900001,90.800001,330.900005,80.400001,154.300002,85.800002
265,186868.903,186940.703,187029.303,187121.003,71.800001,91.700001,348.600005,88.600001,160.400002,96.500002
266,187217.503,187297.903,187379.103,187471.203,80.400001,92.100002,359.900005,81.200001,161.600002,106.200001
267,187577.403,187626.303,187733.103,187837.803,48.900001,104.700002,374.300006,106.800001,155.700002,113.900002
268,187951.703,188003.403,188101.203,188199.303,51.7,98.100001,362.400005,97.800002,149.500002,114.800002
269,188314.103,188371.803,188475.603,188575.303,57.700001,99.700001,371.500006,103.800002,161.500003,110.300002
270,188685.603,188790.303,188862.703,188955.603,104.700001,92.900002,388.000005,72.400001,177.100002,118.000001
271,189073.603,189171.703,189258.603,189355.203,98.100002,96.600002,417.000007,86.900001,185.000003,135.400002
272,189490.603,189555.203,189662.203,189762.003,64.600001,99.800002,403.700006,107.000001,171.600002,132.300002
273,189894.303,189950.503,190070.903,190170.903,56.2,100.000002,422.200006,120.400002,176.600002,145.600002
274,190316.503,190381.303,190492.403,190598.903,64.800001,106.500001,415.600006,111.100002,175.900003,133.200002
275,190732.103,190798.603,190921.603,191030.203,66.500001,108.600002,408.700006,123.000002,189.500003,110.600001
276,191140.803,191245.103,191337.503,191432.703,104.300002,95.200002,399.500006,92.400001,196.700003,107.600001
277,191540.303,191678.503,191736.703,191826.503,138.200002,89.800001,375.100006,58.200001,196.400003,88.900002
278,191915.403,192018.103,192089.503,192176.203,102.700001,86.700002,356.100005,71.400001,174.100002,95.300001
279,192271.503,192344.903,192428.703,192517.303,73.400001,88.600002,341.000005,83.800001,157.200002,95.200001
280,192612.503,192689.403,192773.503,192862.503,76.900001,89.000001,351.600005,84.100002,161.000003,101.600001
281,192964.103,193052.103,193123.403,193212.303,88.000002,88.900001,345.400006,71.300001,159.300003,97.200002
282,193309.503,193389.403,193465.603,193555.103,79.900001,89.500001,347.600005,76.200001,156.100002,102.000002
283,193657.103,193757.503,193827.103,193921.903,100.400001,94.800002,378.500005,69.600001,170.000002,113.700001
284,194035.603,194083.503,194187.203,194284.803,47.900001,97.600001,360.900006,103.700002,151.600003,111.700002
285,194396.503,194447.103,194560.103,194661.203,50.6,101.100002,362.800005,113.000002,163.600002,98.100001
286,194759.303,194849.703,194934.603,195033.503,90.400001,98.900001,375.900006,84.900002,175.300003,101.700002
287,195135.203,195236.803,195318.703,195421.403,101.600001,102.700002,399.700006,81.900001,183.500002,113.500002
288,195534.903,195589.803,195711.803,195816.203,54.900001,104.400002,405.500006,122.000001,176.900002,124.200002
289,195940.403,195994.103,196115.103,196217.703,53.700001,102.600002,391.700006,121.000001,174.700002,114.400002
290,196332.103,196432.303,196524.203,196622.703,100.200001,98.500002,426.300006,91.900001,192.100002,135.700002
291,196758.403,196820.903,196950.703,197058.903,62.500001,108.200001,436.600006,129.800002,192.300003,136.100002
292,197195.003,197265.603,197396.303,197506.003,70.600001,109.700002,446.200007,130.700002,201.300003,135.200002
293,197641.203,197702.803,197833.703,197938.703,61.600001,105.000002,408.200006,130.900002,192.500003,110.700001
294,198049.403,198164.403,198262.403,198364.003,115.000002,101.600002,434.000007,98.000001,213.000003,119.400002
295,198483.403,198542.003,198687.503,198786.603,58.600001,99.100001,447.400006,145.500002,204.100003,144.200002
296,198930.803,198989.303,199124.103,199232.603,58.500001,108.500002,432.900007,134.800002,193.300003,131.100002
297,199363.703,199507.103,199573.303,199670.903,143.400002,97.600001,452.100006,66.200001,209.600003,144.900002
298,199815.803,199931.703,200013.803,200110.203,115.900002,96.400002,405.500007,82.100001,198.000003,111.100002
299,200221.303,200313.103,200416.603,200508.403,91.800001,91.800002,408.800006,103.500001,195.300002,121.700002
300,200630.103,200734.703,200816.303,200910.103,104.600001,93.800002,415.400006,81.600001,186.200002,135.400002
301,201045.503,201098.403,201204.303,201295.003,52.900001,90.700002,367.400005,105.900001,158.800002,117.900001
302,201412.903,201508.103,201594.103,201685.003,95.200002,90.900001,386.400006,86.000001,181.200003,114.300002
303,201799.303,201894.803,201969.603,202058.903,95.500001,89.300001,350.200005,74.800002,170.300003,90.600001
304,202149.503,202263.103,202332.303,202418.803,113.600002,86.500001,362.400006,69.200001,182.800003,93.100002
305,202511.903,202630.503,202693.403,202784.403,118.600001,91.000002,371.200005,62.900001,181.500002,98.700001
306,202883.103,202969.903,203055.303,203147.803,86.800001,92.500001,376.000006,85.400002,172.200003,111.300002
307,203259.103,203309.203,203414.803,203513.603,50.100001,98.800002,358.000005,105.600001,155.700002,103.500001
308,203617.103,203765.703,203795.803,203875.403,148.600002,79.600001,401.700006,30.100001,178.700003,143.400002
309,204018.803,204077.703,204192.803,204296.103,58.900001,103.300001,388.100006,115.100002,174.000003,110.800002
310,204406.903,204512.303,204602.303,204702.803,105.400001,100.500001,423.000006,90.000002,195.400003,127.100002
311,204829.903,204944.603,205031.203,205133.703,114.700002,102.500002,453.200007,86.600001,201.300003,149.400002
312,205283.103,205336.103,205467.003,205566.803,53.000001,99.800001,402.800006,130.900002,183.900003,119.100002
313,205685.903,205774.303,205888.103,205990.003,88.400001,101.900001,426.500006,113.800002,202.200003,122.400002
314,206112.403,206166.503,206314.303,206417.203,54.100001,102.900002,435.000007,147.800002,201.900003,130.200002
315,206547.403,206613.403,206757.503,206863.003,66.000001,105.500001,441.900006,144.100002,210.100003,126.300002
316,206989.303,207111.803,207191.803,207290.703,122.500002,98.900002,416.600007,80.000001,202.500003,115.200002
317,207405.903,207493.903,207609.303,207709.203,88.000001,99.900001,431.000006,115.400002,203.400003,127.700002
318,207836.903,207948.503,208032.403,208135.803,111.600002,103.400001,420.500006,83.900001,195.500003,121.600002
319,208257.403,208395.903,208460.803,208553.203,138.500002,92.400002,425.900007,64.900001,203.400003,130.100002
320,208683.303,208799.003,208878.003,208971.903,115.700001,93.900001,405.900006,79.000002,194.700003,117.300002
321,209089.203,209181.203,209268.803,209360.003,92.000001,91.200002,370.000005,87.600001,179.600002,99.200001
322,209459.203,209540.103,209637.003,209731.503,80.900001,94.500001,376.400006,96.900002,177.800003,104.100002
323,209835.603,209947.803,210010.703,210103.503,112.200001,92.800002,384.000006,62.900001,175.100002,116.100002
324,210219.603,210321.603,210391.803,210482.703,102.000001,90.900001,370.700005,70.200001,172.200002,107.600002
325,210590.303,210674.503,210760.703,210854.103,84.200001,93.400001,356.800005,86.200002,170.400003,93.000001
326,210947.103,211022.203,211117.303,211214.903,75.100001,97.600001,365.700006,95.100002,170.200003,97.900002
327,211312.803,211400.003,211486.303,211585.703,87.200001,99.400002,383.700006,86.300001,173.500002,110.800002
328,211696.503,211749.503,211864.803,211959.403,53,94.600001,381.500005,115.300002,168.300002,118.600002
329,212078.003,212132.703,212243.203,212338.403,54.700001,95.200001,361.300006,110.500002,165.200003,100.900002
330,212439.303,212549.403,212625.003,212720.903,110.100001,95.900002,395.000005,75.600001,185.700002,113.400001
331,212834.303,212947.403,213024.103,213122.803,113.100002,98.700002,424.800007,76.700001,189.800003,136.300002
332,213259.103,213318.003,213430.603,213533.303,58.900001,102.700002,394.500006,112.600001,171.500002,120.300002
333,213653.603,213713.103,213836.403,213936.303,59.500001,99.900002,404.100006,123.300001,182.800002,121.400002
334,214057.703,214167.903,214255.503,214352.203,110.200001,96.700001,397.300006,87.600002,197.800003,102.800002
335,214455.003,214542.103,214642.503,214735.503,87.100001,93.000002,387.300005,100.400001,187.500002,106.800001
336,214842.303,214950.103,215038.703,215140.603,107.800002,101.900002,413.800007,88.600001,196.400003,115.500002
337,215256.103,215385.003,215446.703,215555.203,128.900001,108.500002,428.000006,61.700001,190.600002,128.900002
338,215684.103,215735.803,215840.403,215945.103,51.700001,104.700002,358.500005,104.600001,156.300002,97.500001
339,216042.603,216160.303,216239.203,216340.803,117.700002,101.600002,412.000006,78.900001,196.600003,113.800001
340,216454.603,216567.003,216643.503,216743.703,112.400002,100.200002,409.500007,76.500001,188.900003,120.400002
341,216864.103,216985.103,217050.503,217150.303,121.000001,99.800002,399.900005,65.400001,186.400002,113.700001
342,217264.003,217371.203,217455.103,217555.003,107.200002,99.900002,403.200006,83.900001,191.100003,112.200001
343,217667.203,217781.103,217865.703,217960.003,113.900002,94.300002,403.600007,84.600001,198.500003,110.800002
344,218070.803,218146.603,218245.603,218338.103,75.800001,92.500001,356.700005,99.000001,174.800002,89.400002
345,218427.503,218505.703,218595.303,218685.003,78.200001,89.700002,344.600005,89.600001,167.800002,87.100001
346,218772.103,218869.803,218936.103,219023.303,97.700001,87.200002,324.800005,66.300001,164.000002,73.600001
347,219096.903,219208.403,219259.703,219344.103,111.500001,84.400001,323.100005,51.300001,162.800002,75.900002
348,219420.003,219535.803,219580.703,219663.203,115.800001,82.500001,323.000004,44.900001,160.700002,79.800001
349,219743.003,219834.703,219888.803,219973.803,91.700002,85.000001,312.100005,54.100001,145.800003,81.300001
350,220055.103,220159.003,220197.203,220285.503,103.900002,88.300002,309.800005,38.2,142.100002,79.400001
351,220364.903,220426.003,220492.103,220583.103,61.100001,91.000001,289.100004,66.100001,127.200002,70.900001
352,220654.003,220725.503,220781.203,220888.503,71.500001,107.300001,294.100004,55.700001,127.200002,59.600001
353,220948.103,221010.803,221071.903,221181.103,62.700001,109.200002,283.100005,61.100001,123.800002,50.100001
354,221231.203,221296.403,221354.103,221431.703,65.200001,77.600002,277.700004,57.7,122.900001,77.200001
355,221508.903,221562.703,221623.403,221697.003,53.800001,73.600002,268.500004,60.7,114.500001,80.400001
356,221777.403,221830.403,221895.603,221974.803,53.000001,79.200001,274.600004,65.200001,118.200002,77.200001
357,222052.003,222115.703,222166.003,222240.003,63.700001,74.000001,265.900004,50.300001,114.000002,77.900001
358,222317.903,222369.903,222427.203,222502.803,52.000001,75.600002,259.400004,57.3,109.300001,74.500001
359,222577.303,222631.403,222688.603,222765.903,54.1,77.300001,256.300003,57.200001,111.300001,67.700001
360,222833.603,222883.703,222943.903,223021.803,50.100001,77.900001,260.400004,60.200001,110.300002,72.200001
361,223094.003,223145.803,223200.103,223278.903,51.800001,78.800001,260.400004,54.300001,106.100002,75.500001
362,223354.403,223414.503,223459.903,223538.503,60.100001,78.600001,268.300004,45.400001,105.500002,84.200001
363,223622.703,223684.903,223730.003,223808.503,62.200001,78.500001,269.700004,45.100001,107.300002,83.900001
364,223892.403,223923.403,223986.503,224068.303,31.000001,81.800001,247.100004,63.100001,94.100002,71.200001
365,224139.503,224172.803,224242.703,224334.803,33.3,92.100002,264.800004,69.900001,103.200001,69.500001
366,224404.303,224432.303,224502.903,224594.203,28,91.300002,256.600004,70.600001,98.600001,66.700001
367,224660.903,224738.003,224776.303,224857.103,77.100001,80.800002,273.400004,38.3,115.400001,77.200001
368,224934.303,224999.303,225045.303,225121.603,65.000001,76.300002,266.200004,46,111.000001,78.900001
369,225200.503,225264.903,225315.903,225395.003,64.400001,79.100002,269.900004,51,115.400001,75.400001
370,225470.403,225528.603,225581.503,225656.903,58.200001,75.400002,258.000004,52.9,111.100001,71.500001
371,225728.403,225806.403,225850.203,225922.803,78.000001,72.600002,276.200004,43.8,121.800001,81.800001
372,226004.603,226062.703,226116.403,226195.703,58.100001,79.300002,269.800004,53.7,111.800001,78.700001
373,226274.403,226342.703,226385.403,226464.703,68.300001,79.300002,269.400004,42.7,111.000001,79.100001
374,226543.803,226628.003,226658.603,226739.303,84.200001,80.700002,273.500004,30.6,114.800001,78.000001
375,226817.303,226890.703,226930.403,227009.803,73.400001,79.400001,277.200004,39.700001,113.100002,84.700001
376,227094.503,227128.303,227195.603,227278.903,33.8,83.300002,265.600004,67.300001,101.100001,81.200001
377,227360.103,227389.803,227464.403,227557.403,29.7,93.000002,266.600004,74.600001,104.300001,69.300001
378,227626.703,227662.603,227734.903,227797.803,35.9,62.9,269.400004,72.300002,108.200002,98.300002
379,227896.103,227925.703,228006.803,228070.603,29.6,63.800001,273.500004,81.100002,110.700002,99.000001
380,228169.603,228196.003,228281.803,228371.103,26.4,89.300001,282.900004,85.800002,112.200002,81.400001
381,228452.503,228485.803,228558.503,228645.003,33.300001,86.500001,279.400004,72.700001,106.000002,86.900001
382,228731.903,228770.803,228847.103,228928.303,38.900001,81.200001,285.000005,76.300001,115.200002,88.600002
383,229016.903,229054.903,229131.503,229220.003,38,88.500002,278.200004,76.600001,114.600001,75.100001
384,229295.103,229362.803,229418.903,229503.903,67.700001,85.000001,278.400004,56.100001,123.800002,69.600001
385,229573.503,229635.203,229701.203,229778.203,61.700001,77.000001,290.600004,66.000001,127.700002,85.900001
386,229864.103,229924.003,229984.403,230060.203,59.900001,75.800001,280.700004,60.400001,120.300002,84.600001
387,230144.803,230206.403,230266.003,230343.503,61.600001,77.500001,286.100005,59.600001,121.200002,87.400002
388,230430.903,230495.103,230553.503,230630.303,64.200001,76.800001,291.700004,58.400001,122.600002,92.300001
389,230722.603,230803.903,230846.103,230922.303,81.300001,76.200001,294.300004,42.200001,123.500002,94.600001
390,231016.903,231094.903,231137.203,231213.603,78.000002,76.400001,293.600005,42.3,120.300002,96.900002
391,231310.503,231405.203,231437.203,231513.903,94.700001,76.700001,291.800004,32.000001,126.700002,88.400001
392,231602.303,231662.203,231722.503,231797.403,59.900001,74.900001,285.200004,60.300001,120.200002,90.100001
393,231887.503,231948.203,232008.403,232086.303,60.700001,77.900001,290.400005,60.200001,120.900002,91.600002
394,232177.903,232210.303,232287.503,232369.803,32.4,82.300002,270.300004,77.200001,109.600001,78.400001
395,232448.203,232511.803,232570.303,232652.703,63.600001,82.400001,282.800004,58.500001,122.100002,78.300001
396,232731.003,232790.603,232850.403,232930.103,59.600001,79.700001,278.300004,59.800001,119.400002,79.200001
397,233009.303,233074.903,233132.303,233212.503,65.600001,80.200001,282.300004,57.400001,123.000002,79.100001
398,233291.603,233352.403,233414.303,233492.703,60.800001,78.400001,291.500005,61.900001,122.700002,90.400002
399,233583.103,233647.703,233703.003,233780.203,64.600001,77.200002,278.700004,55.3,119.900001,81.600001
400,233861.803,233917.303,233981.803,234058.703,55.500001,76.900001,271.700004,64.500001,120.000002,74.800001
401,234133.503,234224.103,234268.703,234342.803,90.600001,74.100001,293.500004,44.600001,135.200002,84.200001
402,234427.003,234482.003,234549.303,234627.103,55.000001,77.800001,281.000004,67.300001,122.300002,80.900001
403,234708.003,234804.403,234836.703,234914.503,96.400002,77.800001,300.300005,32.3,128.700002,93.800002
404,235008.304,235044.404,235116.404,235194.204,36.1,77.800001,275.600004,72.000002,108.100002,89.700001
405,235283.904,235318.304,235398.104,235474.704,34.400001,76.600001,282.500004,79.800001,114.200002,91.700001
406,235566.404,235599.604,235680.104,235765.504,33.200001,85.400001,279.900004,80.500001,113.700002,80.800001
407,235846.304,235924.904,235978.204,236058.304,78.600002,80.100002,307.700005,53.3,131.900002,95.700001
408,236154.004,236190.904,236269.004,236351.704,36.900001,82.700001,294.100004,78.100001,115.000002,96.400001
409,236448.104,236486.304,236568.304,236650.404,38.200001,82.100001,298.600005,82.000001,120.200002,96.300002
410,236746.704,236788.304,236865.304,236948.304,41.6,83.000001,297.500004,77.000002,118.600002,95.900001
411,237044.204,237148.904,237173.504,237252.904,104.700002,79.400001,304.200005,24.6,129.300002,95.500002
412,237348.404,237428.504,237484.104,237558.804,80.100001,74.700001,296.900004,55.600001,135.700002,86.500001
413,237645.304,237744.304,237788.404,237861.704,99.000002,73.300001,306.800005,44.1,143.100002,90.400002
414,237952.104,238016.604,238083.104,238163.304,64.500001,80.200001,299.700004,66.500001,131.000002,88.500001
415,238251.804,238325.404,238380.104,238458.004,73.600001,77.900001,299.000005,54.700001,128.300002,92.800002
416,238550.804,238586.504,238672.004,238753.104,35.7,81.100002,284.000004,85.500001,121.200001,81.700001
417,238834.804,238922.104,238968.504,239045.304,87.300001,76.800001,311.500005,46.400001,133.700002,101.000002
418,239146.304,239226.404,239280.104,239355.404,80.100001,75.300001,308.100004,53.700001,133.800002,99.000001
419,239454.404,239528.804,239584.404,239659.704,74.400001,75.300001,308.500005,55.600001,130.000002,103.200002
420,239762.904,239805.204,239884.504,239963.904,42.3,79.400001,300.100004,79.300002,121.600002,99.100001
421,240063.004,240159.004,240204.804,240281.804,96.000002,77.000001,325.400005,45.8,141.800002,106.600002
422,240388.404,240471.604,240522.304,240598.904,83.200001,76.600001,321.200005,50.700001,133.900002,110.700002
423,240709.604,240748.104,240835.904,240917.404,38.5,81.500001,303.200004,87.800002,126.300002,95.400001
424,241012.804,241131.204,241161.904,241243.004,118.400002,81.100001,331.900005,30.700001,149.100003,101.700001
425,241344.704,241434.304,241486.204,241563.304,89.600002,77.100002,324.800005,51.9,141.500002,106.200001
426,241669.504,241758.104,241816.004,241893.804,88.600001,77.800001,314.200005,57.900001,146.500002,89.900002
427,241983.704,242100.804,242142.004,242217.304,117.100002,75.300001,325.400005,41.2,158.300002,91.800002
428,242309.104,242371.104,242446.304,242520.404,62.000001,74.100001,296.800004,75.200001,137.200002,85.500001
429,242605.904,242665.204,242741.404,242815.704,59.300001,74.300001,301.900005,76.200001,135.500002,92.100002
430,242907.804,242972.904,243037.904,243114.704,65.100001,76.800001,292.100004,65.000001,130.100002,85.200001
431,243199.904,243258.804,243329.704,243407.204,58.900001,77.500001,282.500004,70.900001,129.800002,75.200001
432,243482.404,243572.504,243621.404,243693.804,90.100002,72.400001,299.000005,48.9,139.000002,87.600002
433,243781.404,243840.504,243911.204,243988.504,59.100001,77.300001,290.700004,70.700001,129.800002,83.600001
434,244072.104,244135.204,244201.004,244280.304,63.100001,79.300001,289.800004,65.800001,128.900002,81.600001
435,244361.904,244437.604,244496.304,244575.804,75.700001,79.500001,310.900005,58.700001,134.400002,97.000002
436,244672.804,244705.404,244787.604,244865.704,32.6,78.100001,287.700004,82.200002,114.800002,94.800001
437,244960.504,245037.904,245098.204,245174.704,77.400001,76.500001,311.800005,60.300001,137.700002,97.600002
438,245272.304,245343.004,245403.504,245481.504,70.700001,78.000001,292.900004,60.500001,131.200002,83.700001
439,245565.204,245626.704,245699.604,245778.404,61.500001,78.800001,303.500005,72.900001,134.400002,90.300002
440,245868.704,245936.204,245998.904,246076.604,67.500001,77.700001,298.300004,62.700001,130.200002,90.400001
441,246167.004,246247.604,246304.704,246382.604,80.600001,77.900001,308.900005,57.100001,137.700002,93.300002
442,246475.904,246542.204,246607.104,246686.804,66.300001,79.700001,306.500004,64.900001,131.200002,95.600001
443,246782.404,246863.604,246913.104,246992.504,81.200002,79.400001,294.100005,49.5,130.700002,84.000002
444,247076.504,247137.904,247207.004,247284.604,61.400001,77.600001,294.100004,69.100001,130.500002,86.000001
445,247370.604,247433.104,247502.904,247584.204,62.500001,81.300001,304.800005,69.800001,132.300002,91.200002
446,247675.404,247761.404,247806.304,247881.904,86.000001,75.600001,307.800004,44.900001,130.900002,101.300001
447,247983.204,248065.104,248114.604,248193.304,81.900001,78.700001,309.300005,49.500001,131.400002,99.200002
448,248292.504,248379.004,248424.604,248503.404,86.500001,78.800001,312.800005,45.600001,132.100002,101.900002
449,248605.304,248692.504,248739.204,248811.804,87.200001,72.600001,305.900004,46.700001,133.900002,99.400001
450,248911.204,248975.904,249043.704,249120.104,64.700001,76.400001,306.600005,67.800001,132.500002,97.700002
451,249217.804,249303.304,249357.904,249433.404,85.500001,75.500001,310.500004,54.600001,140.100002,94.900001
452,249528.304,249595.804,249664.004,249745.504,67.500001,81.500001,310.300005,68.200001,135.700002,93.100002
453,249838.604,249924.204,249977.304,250053.404,85.600001,76.100001,322.800005,53.100001,138.700002,108.000002
454,250161.404,250203.004,250288.604,250368.104,41.6,79.500001,315.800004,85.600002,127.200002,109.100001
455,250477.204,250516.604,250602.404,250681.604,39.400001,79.200001,303.900005,85.800001,125.200002,99.500002
456,250781.104,250823.804,250914.704,250997.604,42.700001,82.900001,320.000005,90.900001,133.600002,103.500002
457,251101.104,251220.604,251252.704,251329.604,119.500001,76.900001,334.800005,32.100001,151.600002,106.300002
458,251435.904,251530.004,251589.504,251664.804,94.100001,75.300001,343.600005,59.500001,153.600002,114.700002
459,251779.504,251905.604,251943.604,252019.804,126.100002,76.200001,354.200005,38,164.100002,113.900002
460,252133.704,252241.004,252287.504,252363.104,107.300002,75.600002,338.200005,46.5,153.800002,108.800001
461,252471.904,252601.404,252637.004,252748.504,129.500002,111.500001,326.400005,35.600001,165.100003,49.800001
462,252798.304,252885.904,252953.004,253028.104,87.600001,75.100001,311.300005,67.100001,154.700002,81.500002
463,253109.604,253197.004,253253.704,253327.304,87.400001,73.600001,309.100004,56.700001,144.100002,91.400001
464,253418.704,253473.904,253550.404,253626.704,55.200001,76.300001,293.700005,76.500001,131.700002,85.700002
465,253712.404,253785.604,253842.504,253919.704,73.200001,77.200001,300.000004,56.900001,130.100002,92.700001
466,254012.404,254092.804,254140.804,254213.404,80.400001,72.600001,302.400005,48.000001,128.400002,101.400002
467,254314.804,254393.404,254445.204,254523.704,78.600001,78.500001,311.800004,51.800001,130.400002,102.900001
468,254626.604,254665.404,254742.604,254822.804,38.800001,80.200001,303.200005,77.200001,116.000002,107.000002
469,254929.804,254965.804,255052.304,255130.004,36,77.700001,307.500004,86.500002,122.500002,107.300001
470,255237.304,255279.204,255366.004,255446.204,41.900001,80.200001,310.200005,86.800001,128.700002,101.300002
471,255547.504,255651.504,255694.904,255773.604,104.000002,78.700001,332.300005,43.4,147.400002,106.200002
472,255879.804,255969.204,256026.104,256100.204,89.400001,74.100001,335.000005,56.900001,146.300002,114.600002
473,256214.804,256339.204,256369.604,256448.404,124.400002,78.800001,347.800005,30.4,154.800002,114.200002
474,256562.604,256688.204,256710.204,256789.904,125.600002,79.700001,350.400005,22,147.600002,123.100002
475,256913.004,256957.304,257041.204,257121.104,44.300001,79.900001,338.500005,83.900001,128.200002,130.400002
476,257251.504,257316.604,257388.404,257471.104,65.100001,82.700002,325.100005,71.800001,136.900002,105.500001
477,257576.604,257621.904,257721.604,257808.804,45.300001,87.200002,344.400005,99.700001,145.000002,112.200001
478,257921.004,257965.404,258057.804,258142.704,44.400001,84.900002,341.000005,92.400001,136.800002,119.300001
479,258262.004,258302.104,258395.004,258477.604,40.100001,82.600002,330.700005,92.900001,133.000002,115.100001
480,258592.704,258640.004,258740.804,258830.304,47.300001,89.500001,355.400006,100.800002,148.100003,117.800002
481,258948.104,258993.204,259084.004,259167.004,45.1,83.000001,330.800005,90.800002,135.900002,111.900002
482,259278.904,259324.804,259424.704,259513.004,45.9,88.300001,347.500005,99.900002,145.800002,113.400002
483,259626.404,259664.304,259765.404,259850.704,37.9,85.300001,332.600005,101.100002,139.000002,108.300002
484,259959.004,260063.704,260116.504,260200.304,104.700001,83.800001,337.200005,52.800001,157.500002,95.900002
485,260296.204,260382.404,260450.604,260528.304,86.200001,77.700001,326.200005,68.200001,154.400002,94.100002
486,260622.404,260690.504,260771.204,260849.104,68.100001,77.900001,307.600004,80.700001,148.800002,80.900001
487,260930.004,261018.504,261077.704,261176.504,88.500001,98.800002,306.500005,59.200001,147.700002,60.000001
488,261236.504,261309.804,261379.904,261453.904,73.300001,74.000001,299.100004,70.100001,143.400002,81.700001
489,261535.604,261614.304,261681.304,261757.204,78.700001,75.900001,307.700005,67.000001,145.700002,86.100002
490,261843.304,261900.904,261976.704,262055.304,57.600001,78.600001,293.000004,75.800001,133.400002,81.000001
491,262136.304,262203.704,262269.004,262345.404,67.400001,76.400001,292.500004,65.300001,132.700002,83.400001
492,262428.804,262493.204,262563.804,262644.004,64.400001,80.200001,297.100005,70.600002,135.000003,81.900001
493,262725.904,262785.004,262857.204,262933.504,59.100001,76.300001,293.400004,72.200001,131.300002,85.800001
494,263019.304,263079.304,263149.704,263228.404,60.000001,78.700001,296.500005,70.400001,130.400002,87.400002
495,263315.804,263378.904,263448.104,263530.404,63.100001,82.300001,305.000004,69.200001,132.300002,90.400001
496,263620.804,263690.804,263753.704,263833.504,70.000001,79.800001,309.400005,62.900001,132.900002,96.700002
497,263930.204,263997.904,264063.604,264146.704,67.700001,83.100001,304.800004,65.700001,133.400002,88.300001
498,264235.004,264305.004,264371.104,264448.404,70.000001,77.300002,301.700005,66.100001,136.100002,88.300001
499,264536.704,264651.804,264692.104,264768.604,115.100002,76.500001,326.300005,40.3,155.400002,94.400002
500,264863.004,264928.204,265002.704,265083.004,65.200001,80.300001,310.500004,74.500001,139.700002,90.500001
501,265173.504,265258.504,265317.804,265396.404,85.000002,78.600001,319.500005,59.300001,144.300003,96.600001
502,265493.004,265566.904,265632.404,265712.204,73.900001,79.800001,316.800005,65.500001,139.400002,97.600002
503,265809.804,265892.604,265954.004,266032.404,82.800001,78.400001,318.200005,61.400001,144.200002,95.600002
504,266128.004,266194.904,266270.004,266347.804,66.900001,77.800001,310.800004,75.100001,142.000002,91.000001
505,266438.804,266508.904,266576.704,266658.904,70.100001,82.200002,315.500005,67.800001,137.900002,95.400001
506,266754.304,266833.004,266894.004,266971.104,78.700001,77.100001,317.500005,61.000001,139.700002,100.700002
507,267071.804,267156.104,267212.104,267286.404,84.300001,74.300001,324.100005,56.000001,140.300002,109.500002
508,267395.904,267486.304,267538.504,267616.504,90.400001,78.000001,326.900004,52.200001,142.600002,106.300001
509,267722.804,267813.804,267865.404,267945.304,91.000002,79.900001,314.800005,51.600001,142.600003,92.300001
510,268037.604,268110.504,268182.204,268262.604,72.900001,80.400001,311.800005,71.700001,144.600002,86.800002
511,268349.404,268423.504,268494.004,268573.904,74.100001,79.900001,322.300005,70.500001,144.600002,97.800002
512,268671.704,268758.704,268814.104,268892.004,87.000001,77.900001,317.300004,55.400001,142.400002,97.000001
513,268989.004,269072.004,269134.704,269210.304,83.000001,75.600002,324.700005,62.700001,145.700002,103.400001
514,269313.704,269384.904,269455.104,269533.904,71.200001,78.800001,323.200005,70.200001,141.400002,103.000002
515,269636.904,269718.304,269778.204,269854.304,81.400001,76.100001,326.400005,59.900001,141.300002,109.000002
516,269963.304,270028.704,270096.904,270173.804,65.400001,76.900001,308.700004,68.200001,133.600002,98.200001
517,270272.004,270351.704,270413.504,270490.004,79.700002,76.500002,304.500005,61.8,141.500002,86.500001
518,270576.504,270635.704,270716.004,270793.204,59.200001,77.200001,303.700004,80.300001,139.500002,87.000001
519,270880.204,270935.904,271010.104,271089.204,55.700001,79.100002,295.400005,74.200001,129.900002,86.400001
520,271175.604,271244.204,271309.404,271389.204,68.600001,79.800001,311.300004,65.200001,133.800002,97.700001
521,271486.904,271565.404,271622.104,271697.304,78.500002,75.200002,316.300005,56.7,135.200002,105.900001
522,271803.204,271897.804,271942.704,272019.204,94.600002,76.500001,316.700005,44.9,139.500002,100.700002
523,272119.904,272209.904,272264.904,272343.304,90.000001,78.400001,321.100005,55.000001,145.000002,97.700002
524,272441.004,272508.604,272577.504,272656.004,67.600001,78.500001,313.000004,68.900001,136.500002,98.000001
525,272754.004,272830.904,272893.504,272969.304,76.900001,75.800002,324.600005,62.600001,139.500002,109.300001
526,273078.604,273156.104,273220.104,273297.104,77.500001,77.000001,326.900005,64.000001,141.500002,108.400002
527,273405.504,273515.404,273556.404,273636.504,109.900002,80.100002,332.900005,41,150.900002,101.900001
528,273738.404,273816.704,273883.004,273962.304,78.300001,79.300001,334.600005,66.300001,144.600002,110.700002
529,274073.004,274166.104,274218.604,274298.104,93.100001,79.500001,331.400005,52.500001,145.600002,106.300002
530,274404.404,274446.804,274540.904,274620.904,42.400001,80.000001,313.500005,94.100001,136.500002,97.000002
531,274717.904,274787.804,274861.804,274938.104,69.900001,76.300001,328.800005,74.000001,143.900002,108.600002
532,275046.704,275119.004,275185.804,275264.904,72.300001,79.100001,314.700004,66.800001,139.100002,96.500001
533,275361.404,275435.104,275505.604,275585.504,73.700001,79.900002,319.800005,70.500001,144.200002,95.700001
534,275681.204,275764.604,275825.904,275905.304,83.400001,79.400001,320.100005,61.300001,144.700002,96.000002
535,276001.304,276071.304,276139.404,276216.404,70.000001,77.000001,315.500004,68.100001,138.100002,100.400001
536,276316.804,276387.104,276458.204,276537.804,70.300001,79.600001,305.400005,71.100002,141.400003,84.400001
537,276622.204,276731.204,276775.204,276881.404,109.000002,106.200002,314.800005,44,153.000002,55.600001
538,276937.004,277019.004,277083.404,277159.904,82.000001,76.500001,309.500004,64.400001,146.400002,86.600001
539,277246.504,277307.204,277380.704,277461.404,60.700001,80.700001,304.500005,73.500001,134.200002,89.600002
540,277551.004,277616.104,277686.004,277768.004,65.100001,82.000001,310.300004,69.900001,135.000002,93.300001
541,277861.304,277932.604,277996.904,278077.904,71.300002,81.000002,312.400005,64.3,135.600002,95.800001
542,278173.704,278261.504,278323.604,278401.604,87.800001,78.000002,344.700005,62.100001,149.900002,116.800001
543,278518.404,278556.104,278646.504,278728.004,37.700001,81.500001,319.400005,90.400001,128.100002,109.800002
544,278837.804,278881.704,278975.604,279056.904,43.900001,81.300001,337.400005,93.900001,137.800002,118.300002
545,279175.204,279221.104,279312.504,279394.504,45.900001,82.000001,337.700005,91.400001,137.300002,118.400002
546,279512.904,279556.004,279650.504,279737.104,43.100001,86.600001,343.000005,94.500001,137.600002,118.800002
547,279855.904,279902.604,279998.704,280081.104,46.700001,82.400002,353.000005,96.100001,142.800002,127.800001
548,280208.904,280249.804,280344.504,280427.604,40.900001,83.100002,327.400005,94.700001,135.600002,108.700001
549,280536.304,280637.104,280698.304,280779.004,100.800002,80.700001,343.400005,61.200001,162.000003,100.700001
550,280879.704,280957.204,281038.704,281120.204,77.500002,81.500001,341.800006,81.500001,159.000003,101.300002
551,281221.504,281303.404,281378.104,281460.804,81.900001,82.700001,328.000004,74.700001,156.600002,88.700001
552,281549.504,281654.804,281706.904,281808.504,105.300002,101.600001,322.000005,52.100001,157.400003,63.000001
553,281871.504,281978.604,282029.604,282136.304,107.100002,106.700001,327.700005,51.000001,158.100003,62.900001
554,282199.204,282261.204,282339.304,282420.704,62.000001,81.400001,303.800005,78.100001,140.100002,82.300002
555,282503.004,282574.204,282640.804,282716.504,71.200001,75.700001,304.500004,66.600001,137.800002,91.000001
556,282807.504,282874.304,282944.604,283025.804,66.800001,81.200001,312.100005,70.300001,137.100002,93.800002
557,283119.604,283154.304,283246.304,283330.804,34.7,84.500001,302.100004,92.000002,126.700002,90.900001
558,283421.704,283511.504,283563.204,283643.004,89.800002,79.800002,314.500005,51.7,141.500002,93.200001
559,283736.204,283799.604,283874.804,283953.604,63.400001,78.800001,308.000005,75.200001,138.600002,90.600002
560,284044.204,284112.404,284184.304,284265.004,68.200001,80.700001,321.800004,71.900001,140.100002,101.000001
561,284366.004,284403.304,284498.304,284578.004,37.300001,79.700002,310.700005,95.000001,132.300002,98.700001
562,284676.704,284774.304,284832.004,284916.104,97.600001,84.100002,342.400005,57.700001,155.300002,103.000001
563,285019.104,285123.504,285175.604,285254.604,104.400002,79.000002,342.400005,52.1,156.500002,106.900001
564,285361.504,285451.704,285516.904,285599.204,90.200002,82.300001,346.300005,65.200001,155.400003,108.600001
565,285707.804,285797.904,285857.604,285935.704,90.100002,78.100001,335.100005,59.700001,149.800003,107.200001
566,286042.904,286158.204,286209.304,286286.304,115.300002,77.000001,352.800006,51.100001,166.400003,109.400002
567,286395.704,286514.204,286559.204,286635.704,118.500001,76.500001,351.200005,45.000001,163.500002,111.200002
568,286746.904,286791.404,286895.604,286978.904,44.500001,83.300001,343.500005,104.200001,148.700002,111.500002
569,287090.404,287137.104,287231.804,287314.104,46.700001,82.300001,330.400005,94.700001,141.400002,106.700002
570,287420.804,287523.404,287579.704,287659.804,102.600001,80.100001,333.100005,56.300001,158.900002,94.100002
571,287753.904,287868.504,287921.804,287999.404,114.600002,77.600002,338.100005,53.3,167.900002,92.600001
572,288092.004,288217.704,288261.604,288370.604,125.700002,109.000002,360.300005,43.9,169.600002,81.700001
573,288452.304,288520.804,288588.304,288670.404,68.500001,82.100002,314.700005,67.500001,136.000002,96.600001
574,288767.004,288862.404,288913.104,288990.804,95.400001,77.700001,325.700005,50.700001,146.100002,101.900002
575,289092.704,289167.104,289238.304,289321.104,74.400001,82.800001,317.500005,71.200001,145.600002,89.100002
576,289410.204,289483.404,289553.704,289632.404,73.200001,78.700001,318.100004,70.300001,143.500002,95.900001
577,289728.304,289793.804,289869.404,289952.904,65.500001,83.500002,322.400005,75.600001,141.100002,97.800001
578,290050.704,290129.704,290189.404,290269.004,79.000001,79.600001,315.900005,59.700001,138.700002,97.600002
579,290366.604,290445.904,290513.104,290594.504,79.300001,81.400001,320.800005,67.200001,146.500002,92.900002
580,290687.404,290759.704,290833.604,290913.304,72.300001,79.700001,335.100005,73.900001,146.200002,109.200002
581,291022.504,291116.104,291170.804,291252.804,93.600001,82.000001,334.300005,54.700001,148.300002,104.000002
582,291356.804,291444.904,291508.704,291587.604,88.100001,78.900001,333.000005,63.800001,151.900002,102.200002
583,291689.804,291771.404,291839.904,291919.404,81.600001,79.500001,319.900004,68.500001,150.100002,90.300001
584,292009.704,292105.604,292163.204,292241.804,95.900002,78.600001,323.300005,57.600001,153.500003,91.200001
585,292333.004,292428.104,292485.404,292562.404,95.100002,77.000002,327.300005,57.3,152.400002,97.900001
586,292660.304,292727.404,292797.704,292877.204,67.100001,79.500001,309.100005,70.300001,137.400002,92.200002
587,292969.404,293036.104,293108.604,293190.904,66.700001,82.300001,310.000004,72.500001,139.200002,88.500001
588,293279.404,293348.004,293420.004,293503.304,68.600001,83.300002,317.400005,72.000001,140.600002,93.500001
589,293596.804,293680.604,293741.704,293823.304,83.800001,81.600001,323.900005,61.100001,144.900002,97.400002
590,293920.704,294000.204,294066.504,294149.704,79.500001,83.200001,327.800005,66.300001,145.800002,98.800002
591,294248.504,294341.904,294408.604,294490.004,93.400001,81.400001,350.700005,66.700001,160.100002,109.200002
592,294599.204,294717.104,294771.304,294852.304,117.900002,81.000002,372.000005,54.2,172.100002,118.900001
593,294971.204,295021.704,295130.004,295217.604,50.500001,87.600001,371.600006,108.300002,158.800003,125.200002
594,295342.804,295396.104,295502.904,295585.104,53.300001,82.200002,374.400006,106.800001,160.100002,132.100002
595,295717.204,295761.104,295875.804,295957.404,43.9,81.600001,354.500005,114.700002,158.600002,114.300002
596,296071.704,296150.904,296248.504,296330.904,79.200001,82.400002,365.500005,97.600001,176.800002,106.300001
597,296437.204,296517.304,296603.304,296682.704,80.100001,79.400001,344.800005,86.000002,166.100003,99.300001
598,296782.004,296852.804,296945.504,297025.704,70.800001,80.200001,335.900005,92.700002,163.500003,92.200001
599,297117.904,297185.404,297269.704,297344.904,67.500001,75.200001,320.500005,84.300002,151.800003,93.500001
600,297438.404,297504.304,297586.404,297664.404,65.900001,78.000002,322.800005,82.100001,148.000002,96.800001
601,297761.204,297827.704,297903.604,297980.804,66.500001,77.200001,316.700005,75.900001,142.400002,97.100002
602,298077.904,298147.704,298221.404,298297.804,69.800001,76.400001,317.300004,73.700001,143.500002,97.400001
603,298395.204,298468.904,298541.104,298620.104,73.700002,79.000001,324.300005,72.200001,145.900003,99.400001
604,298719.504,298794.904,298858.304,298936.304,75.400001,78.000001,318.400005,63.400001,138.800002,101.600002
605,299037.904,299121.604,299183.804,299263.604,83.700001,79.800001,326.800005,62.200001,145.900002,101.100002
606,299364.704,299437.604,299503.604,299584.704,72.900001,81.100001,318.200005,66.000001,138.900002,98.200002
607,299682.904,299764.504,299826.704,299903.304,81.600001,76.600001,327.900005,62.200001,143.800002,107.500002
608,300010.804,300101.704,300160.604,300245.504,90.900001,84.900001,335.300005,58.900001,149.800002,100.600002
609,300346.104,300434.304,300493.104,300571.504,88.200001,78.400001,331.000004,58.800001,147.000002,105.600001
610,300677.104,300767.304,300826.104,300905.004,90.200002,78.900001,336.400005,58.800001,149.000003,108.500001
611,301013.504,301109.204,301165.904,301246.604,95.700002,80.700001,335.900005,56.700001,152.400003,102.800001
612,301349.404,301486.004,301512.804,301591.304,136.600002,78.500001,353.600006,26.800001,163.400003,111.700002
613,301703.004,301819.704,301865.404,301947.404,116.700001,82.000001,354.400005,45.700001,162.400002,110.000002
614,302057.405,302103.905,302206.805,302287.605,46.500001,80.800001,346.000005,102.900001,149.400002,115.800002
615,302403.405,302449.005,302548.705,302631.305,45.600001,82.600002,342.200005,99.700001,145.300002,114.300001
616,302745.605,302794.805,302888.505,302975.005,49.200001,86.500002,331.300005,93.700001,142.900002,101.900001
617,303076.905,303119.705,303225.105,303310.405,42.800001,85.300002,343.600005,105.400001,148.200002,110.100001
618,303420.505,303460.205,303571.105,303658.805,39.700001,87.700001,345.100005,110.900002,150.600003,106.800001
619,303765.605,303858.705,303923.105,304008.505,93.100002,85.400001,331.900005,64.400001,157.500003,89.000001
620,304097.505,304172.905,304256.505,304337.905,75.400002,81.400001,347.500006,83.600001,159.000003,107.100002
621,304445.005,304531.005,304595.305,304675.305,86.000001,80.000001,339.500005,64.300001,150.300002,109.200002
622,304784.505,304875.905,304941.205,305022.005,91.400001,80.800001,341.200005,65.300001,156.700002,103.700002
623,305125.705,305204.305,305276.105,305356.905,78.600001,80.800001,329.100005,71.800001,150.400002,97.900002
624,305454.805,305525.305,305601.205,305681.405,70.500001,80.200001,319.100004,75.900001,146.400002,92.500001
625,305773.905,305868.905,305924.005,306002.905,95.000002,78.900001,312.400005,55.100001,150.100003,83.400001
626,306086.305,306166.705,306237.305,306315.605,80.400001,78.300001,313.600005,70.600001,151.000002,84.300002
627,306399.905,306495.205,306548.605,306623.405,95.300001,74.800001,316.800004,53.400001,148.700002,93.300001
628,306716.705,306778.405,306858.305,306939.005,61.700001,80.700001,308.700005,79.900002,141.600003,86.400001
629,307025.405,307097.705,307166.205,307245.405,72.300001,79.200001,314.200005,68.500001,140.800002,94.200002
630,307339.605,307406.205,307478.905,307559.205,66.600001,80.300001,315.100004,72.700001,139.300002,95.500001
631,307654.705,307732.305,307800.305,307880.505,77.600002,80.200001,334.300005,68.000001,145.600003,108.500001
632,307989.005,308075.105,308134.205,308214.305,86.100002,80.100001,341.600005,59.100001,145.200003,116.300001
633,308330.605,308433.305,308484.205,308566.105,102.700002,81.900001,346.700006,50.900001,153.600003,111.200002
634,308677.305,308721.905,308821.105,308907.405,44.6,86.300001,333.400005,99.200002,143.800002,103.300002
635,309010.705,309053.805,309160.105,309246.405,43.1,86.300001,358.200005,106.300002,149.400002,122.500002
636,309368.905,309408.605,309507.905,309595.905,39.700001,88.000001,348.500005,99.300001,139.000002,121.500002
637,309717.405,309766.205,309866.905,309953.205,48.800001,86.300002,354.700005,100.700001,149.500002,118.900001
638,310072.105,310116.405,310227.605,310313.605,44.300001,86.000001,360.100006,111.200002,155.500003,118.600002
639,310432.205,310482.705,310592.505,310677.805,50.500001,85.300001,367.600005,109.800001,160.300002,122.000002
640,310799.805,310850.905,310957.505,311045.805,51.100001,88.300001,356.200006,106.600002,157.700003,110.200002
641,311156.005,311208.205,311325.505,311413.605,52.2,88.100001,381.100005,117.300002,169.500002,123.500002
642,311537.105,311584.805,311692.305,311778.505,47.700001,86.200001,369.500006,107.500002,155.200003,128.100002
643,311906.605,311958.705,312058.705,312139.105,52.100001,80.400001,370.000005,100.000001,152.100002,137.500002
644,312276.605,312323.505,312437.005,312526.205,46.900001,89.200001,376.900006,113.500002,160.400003,127.300002
645,312653.505,312701.105,312806.805,312894.105,47.600001,87.300001,353.800005,105.700001,153.300002,113.200002
646,313007.305,313111.605,313180.705,313264.005,104.300002,83.300001,377.200006,69.100001,173.400003,120.500002
647,313384.505,313525.605,313558.405,313639.505,141.100002,81.100002,370.300005,32.8,173.900002,115.300001
648,313754.805,313849.805,313925.705,314007.605,95.000002,81.900001,370.700006,75.900001,170.900003,117.900002
649,314125.505,314173.805,314278.605,314360.505,48.300001,81.900001,357.100005,104.800001,153.100002,122.100002
650,314482.605,314527.405,314638.605,314723.205,44.800001,84.600002,345.300005,111.200001,156.000002,104.700001
651,314827.905,314878.005,314996.405,315082.205,50.100001,85.800001,377.800006,118.400002,168.500003,123.500002
652,315205.705,315255.605,315361.305,315446.505,49.900001,85.200002,364.300005,105.700001,155.600002,123.500001
653,315570.005,315617.905,315725.905,315808.405,47.900001,82.500001,364.700006,108.000002,155.900003,126.300002
654,315934.705,315980.405,316087.205,316172.005,45.7,84.800001,366.600005,106.800002,152.500002,129.300002
655,316301.305,316349.205,316454.305,316537.605,47.900001,83.300001,362.400006,105.100002,153.000003,126.100002
656,316663.705,316712.705,316826.105,316911.805,49,85.700001,374.600005,113.400002,162.400002,126.500002
657,317038.305,317088.505,317198.905,317285.105,50.200001,86.200001,366.000006,110.400002,160.600003,119.200002
658,317404.305,317448.205,317569.605,317656.705,43.9,87.100001,373.300005,121.400002,165.300002,120.900002
659,317777.605,317826.405,317937.805,318018.605,48.800001,80.800001,356.800006,111.400002,160.200003,115.800002
660,318134.405,318270.705,318327.605,318412.105,136.300002,84.500002,394.400005,56.9,193.200002,116.700001
661,318528.805,318627.205,318704.905,318789.405,98.400002,84.500001,373.700006,77.700001,176.100003,113.100002
662,318902.505,318949.005,319065.105,319145.305,46.500001,80.200002,359.700005,116.100001,162.600002,116.900001
663,319262.205,319308.405,319433.005,319520.305,46.200001,87.300001,375.500006,124.600002,170.800003,117.400002
664,319637.705,319749.405,319815.005,319895.305,111.700002,80.300001,382.600006,65.600001,177.300003,125.000002
665,320020.305,320068.805,320183.905,320267.205,48.5,83.300001,365.300005,115.100002,163.600002,118.400002
666,320385.605,320432.605,320545.105,320633.405,47.000001,88.300002,364.100006,112.500001,159.500002,116.300002
667,320749.705,320792.205,320909.705,320992.605,42.5,82.900001,361.600005,117.500002,160.000002,118.700002
668,321111.305,321157.505,321278.405,321361.205,46.200001,82.800002,370.800005,120.900001,167.100002,120.900001
669,321482.105,321574.205,321651.905,321733.305,92.100002,81.400001,369.400006,77.700001,169.800003,118.200002
670,321851.505,321952.005,322030.605,322111.505,100.500001,80.900001,372.400006,78.600002,179.100003,112.400002
671,322223.905,322313.605,322400.305,322482.705,89.700001,82.400001,384.600005,86.700001,176.400002,125.800002
672,322608.505,322651.505,322773.305,322858.405,43.000001,85.100001,363.800006,121.800002,164.800003,113.900002
673,322972.305,323079.105,323153.605,323234.005,106.800001,80.400002,398.200006,74.500001,181.300002,136.500002
674,323370.505,323415.405,323538.305,323624.305,44.9,86.000001,365.900005,122.900002,167.800002,112.100002
675,323736.405,323787.405,323914.505,324001.405,51.000001,86.900001,379.600006,127.100002,178.100003,114.600002
676,324116.005,324162.805,324287.805,324374.905,46.8,87.100002,378.000005,125.000002,171.800002,119.100001
677,324494.005,324545.105,324656.405,324742.305,51.100001,85.900001,373.400006,111.300002,162.400003,125.100002
678,324867.405,324914.005,325031.505,325118.405,46.600001,86.900002,380.800006,117.500001,164.100002,129.800002
679,325248.205,325289.705,325407.905,325494.305,41.5,86.400001,359.200005,118.200002,159.700002,113.100002
680,325607.405,325651.105,325777.205,325863.605,43.700001,86.400002,374.500006,126.100001,169.800002,118.300002
681,325981.905,326029.005,326148.405,326236.705,47.1,88.300001,365.900005,119.400002,166.500002,111.100002
682,326347.805,326443.205,326524.605,326609.805,95.400001,85.200001,392.200006,81.400002,176.800003,130.200002
683,326740.005,326786.805,326894.805,326976.405,46.800001,81.600001,356.400005,108.000001,154.800002,120.000002
684,327096.405,327143.305,327267.705,327352.805,46.900001,85.100001,377.700006,124.400002,171.300003,121.300002
685,327474.105,327516.605,327641.505,327728.005,42.5,86.500002,374.900005,124.900002,167.400002,121.000001
686,327849.005,327896.105,328015.405,328102.205,47.100001,86.800001,373.300006,119.300002,166.400003,120.100002
687,328222.305,328269.405,328386.505,328471.905,47.100001,85.400002,359.800005,117.100001,164.200002,110.200001
688,328582.105,328668.105,328755.005,328840.005,86.000002,85.000001,364.000006,86.900001,172.900003,106.100002
689,328946.105,329041.005,329121.605,329203.805,94.900001,82.200002,370.000005,80.600001,175.500002,112.300001
690,329316.105,329395.105,329488.105,329570.805,79.000001,82.700001,362.700006,93.000002,172.000003,108.000002
691,329678.805,329754.705,329851.805,329967.105,75.900001,115.300002,368.500005,97.100001,173.000002,80.200001
692,330047.305,330127.005,330227.105,330314.705,79.700001,87.600001,369.200006,100.100002,179.800003,101.800002
693,330416.505,330510.105,330596.005,330675.005,93.600001,79.000001,382.800005,85.900001,179.500002,124.300002
694,330799.305,330896.105,330976.605,331061.205,96.800002,84.600001,363.200006,80.500001,177.300003,101.300002
695,331162.505,331241.105,331334.805,331418.105,78.600001,83.300002,364.600005,93.700001,172.300002,109.000001
696,331527.105,331619.805,331697.205,331780.305,92.700002,83.100001,368.800006,77.400001,170.100003,115.600002
697,331895.905,331994.805,332069.605,332151.105,98.900001,81.500001,378.400005,74.800001,173.700002,123.200002
698,332274.305,332369.105,332447.605,332528.005,94.800002,80.400001,379.700006,78.500001,173.300003,126.000002
699,332654.005,332701.705,332825.505,332912.205,47.700001,86.700002,375.100006,123.800001,171.500002,116.900002
700,333029.105,333121.405,333203.305,333287.905,92.300001,84.600001,378.600005,81.900001,174.200002,119.800002
701,333407.705,333459.105,333572.005,333660.105,51.400001,88.100001,362.100006,112.900002,164.300003,109.700002
702,333769.805,333862.705,333940.805,334024.705,92.900001,83.900001,375.500005,78.100001,171.000002,120.600002
703,334145.305,334268.405,334321.205,334405.505,123.100002,84.300001,363.500006,52.800001,175.900003,103.300002
704,334508.805,334589.705,334687.805,334767.105,80.900001,79.300001,375.000005,98.100001,179.000002,116.700002
705,334883.805,334995.505,335064.305,335147.205,111.700002,82.900001,375.300006,68.800001,180.500003,111.900002
706,335259.105,335355.705,335440.105,335521.905,96.600001,81.800002,382.700005,84.400001,181.000002,119.900001
707,335641.805,335734.705,335816.705,335900.705,92.900002,84.000001,365.200006,82.000001,174.900003,106.300002
708,336007.005,336051.405,336172.805,336256.005,44.400001,83.200002,345.000005,121.400001,165.800002,96.000001
709,336352.005,336421.505,336520.905,336600.705,69.500001,79.800001,344.600005,99.400002,168.900003,95.900001
710,336696.605,336767.005,336866.905,336947.505,70.400001,80.600001,343.200005,99.900002,170.300003,92.300001
711,337039.805,337103.905,337206.605,337287.805,64.100001,81.200001,331.400005,102.700002,166.800003,83.400001
712,337371.205,337481.505,337539.705,337643.505,110.300002,103.800001,336.300005,58.200001,168.500003,64.000001
713,337707.505,337816.405,337865.005,337966.805,108.900002,101.800001,323.700005,48.600001,157.500003,64.400001
714,338031.205,338101.505,338183.305,338261.005,70.300001,77.700001,316.000005,81.800001,152.100002,86.200002
715,338347.205,338420.505,338491.705,338574.805,73.300001,83.100001,310.600004,71.200001,144.500002,83.000001
716,338657.805,338694.905,338796.205,338875.205,37.100001,79.000002,309.100005,101.300001,138.400002,91.700001
717,338966.905,339050.105,339108.305,339189.805,83.200001,81.500001,317.400005,58.200001,141.400002,94.500002
718,339284.305,339320.305,339411.305,339492.105,36,80.800001,293.800004,91.000002,127.000002,86.000001
719,339578.105,339685.005,339724.605,339806.805,106.900002,82.200002,324.300005,39.6,146.500002,95.600001
720,339902.405,339943.605,340020.405,340102.105,41.200001,81.700001,280.600004,76.800001,118.000002,80.900001
721,340183.005,340281.805,340329.405,340410.305,98.800002,80.900002,324.100005,47.6,146.400002,96.800001
722,340507.105,340551.305,340626.105,340709.105,44.200001,83.000001,294.300004,74.800001,119.000002,92.300001
723,341377.905,341414.305,341503.205,341598.605,36.4,95.400001,300.300004,88.900002,125.300002,79.600001
724,341678.205,341722.105,341799.305,341895.805,43.900001,96.500002,288.100005,77.200001,121.100002,70.500001
725,341966.305,342004.505,342087.805,342184.805,38.2,97.000001,292.700004,83.300002,121.500002,74.200001
726,342259.005,342302.705,342379.805,342476.705,43.700001,96.900001,297.100004,77.100001,120.800002,79.400001
727,342556.105,342601.905,342666.505,342762.505,45.800001,96.000002,279.500005,64.600001,110.400002,73.100001
728,342835.605,342877.505,342958.705,343024.705,41.9,66.000001,298.000004,81.200001,123.100001,108.900002
729,343133.605,343171.005,343248.405,343315.505,37.400001,67.100001,285.500004,77.400001,114.800002,103.600001
730,343419.105,343472.205,343529.905,343593.505,53.100001,63.600001,281.000005,57.700001,110.800002,106.600002
731,343700.105,343752.205,343817.105,343883.105,52.1,66.000001,284.400004,64.900001,117.000001,101.400002
732,358553.005,358608.105,358651.405,358752.305,55.100001,100.900002,248.100004,43.3,98.400001,48.800001
733,358801.105,358886.205,358918.105,358983.105,85.100001,65.000001,247.600003,31.9,117.000001,65.600001
734,359048.705,359137.705,359174.605,359235.005,89.000002,60.400001,259.900004,36.9,125.900002,73.600001
735,359308.605,359376.205,359425.605,359488.805,67.600001,63.200001,258.300004,49.400001,117.000002,78.100001
736,359566.905,359623.705,359677.505,359743.305,56.800001,65.800001,260.100004,53.800001,110.600002,83.700001
737,360804.005,360863.905,360898.905,360968.805,59.900001,69.900001,257.200004,35.000001,94.900002,92.400001
738,361779.805,361830.705,361873.305,361942.405,50.900001,69.100001,243.300004,42.6,93.500001,80.700002
739,395435.506,395472.806,395561.206,395653.506,37.300001,92.300002,281.200005,88.400001,125.700002,63.200001
740,395716.706,395783.906,395861.406,395960.006,67.200001,98.600001,316.700004,77.500001,144.700002,73.400001
741,396033.406,396130.206,396175.206,396243.006,96.800002,67.800001,313.700005,45,141.800002,104.100002
742,396980.006,397074.306,397112.806,397181.706,94.300002,68.900001,315.900005,38.5,132.800002,114.200002
743,397295.906,397343.506,397427.206,397494.506,47.600001,67.300001,325.200005,83.700001,131.300002,126.600002
744,397621.106,397667.506,397751.206,397849.206,46.400001,98.000001,338.200005,83.700001,130.100002,110.100002
745,397959.306,398020.806,398082.806,398147.406,61.500001,64.600001,312.300005,62.000001,123.500002,124.200002
746,398271.606,398308.306,398401.406,398494.906,36.7,93.500001,300.100004,93.100002,129.800002,76.800001
747,398571.706,398651.706,398716.606,398780.006,80.000001,63.400001,323.100005,64.900001,144.900002,114.800002
748,400289.306,400360.406,400429.506,400519.706,71.100001,90.200001,361.500005,69.100001,140.200002,131.100002
749,400650.806,400710.506,400792.506,400881.406,59.700001,88.900002,336.600005,82.000001,141.700002,106.000001
750,400987.406,401078.206,401137.906,401224.806,90.800002,86.900002,316.800005,59.7,150.500002,79.400001
751,401304.206,401419.206,401466.406,401546.606,115.000002,80.200002,334.500005,47.2,162.200002,92.100001
752,401638.706,401712.406,401791.006,401876.706,73.700001,85.700001,349.500005,78.600001,152.300002,111.500002
753,401988.206,402046.906,402124.306,402209.606,58.700001,85.300001,338.800005,77.400001,136.100002,117.400002
754,402327.006,402376.506,402471.606,402566.406,49.500001,94.800002,343.300005,95.100001,144.600002,103.900001
755,402670.306,402717.706,402817.906,402884.206,47.400001,66.300001,335.200005,100.200001,147.600002,121.300002
756,403005.506,403051.906,403154.206,403254.806,46.400001,100.600002,346.200005,102.300001,148.700002,96.900001
757,403351.706,403405.706,403505.706,403598.306,54.000001,92.600001,361.400006,100.000002,154.000003,114.800002
758,403713.106,403774.706,403870.306,403957.406,61.600001,87.100001,385.400006,95.600001,157.200002,141.100003
759,404098.506,404191.306,404252.006,404343.006,92.800001,91.000001,359.100005,60.700001,153.500002,114.600002
760,404457.606,404574.506,404625.306,404712.406,116.900002,87.100002,385.300006,50.8,167.700002,130.500002
761,405589.306,405656.806,405766.206,405853.206,67.500001,87.000002,395.300006,109.400001,176.900002,131.400002
762,405984.606,406092.606,406148.306,406227.706,108.000001,79.400001,408.000006,55.700001,163.700002,164.900003
763,409966.706,410019.406,410155.406,410243.306,52.700001,87.900001,373.200006,136.000002,188.700003,96.600002
764,410339.906,410454.906,410543.206,410624.806,115.000001,81.600001,397.400005,88.300002,203.300003,112.500001
765,410737.306,410786.206,410906.006,411012.806,48.900001,106.800002,369.200006,119.800002,168.700003,93.700001
766,411106.506,411151.206,411260.406,411342.706,44.700001,82.300001,357.100005,109.200001,153.900002,120.900002
767,411463.606,411525.006,411618.706,411700.006,61.400001,81.300001,384.600006,93.700002,155.100003,148.200002
768,414536.606,414656.606,414739.406,414845.506,120.000002,106.100002,422.400006,82.800001,202.800003,113.500001
769,414959.006,415046.706,415156.806,415263.506,87.700002,106.700002,398.400006,110.100001,197.800003,93.900001
770,415357.406,415475.406,415550.006,415653.906,118.000002,103.900002,382.600006,74.600001,192.600003,86.100001
771,415740.006,415824.106,415923.506,416039.006,84.100001,115.500001,379.400006,99.400002,183.500003,80.400002
772,416119.406,416169.006,416280.606,416365.906,49.6,85.300001,358.000005,111.600002,161.200002,111.500002
773,416477.406,416531.006,416634.706,416717.306,53.600001,82.600002,370.600006,103.700001,157.300002,130.700002
774,416848.006,416913.606,417011.206,417130.606,65.6,119.400002,357.500005,97.600002,163.200002,74.900001
775,417205.506,417308.206,417387.006,417470.106,102.700001,83.100001,389.400006,78.800002,181.500003,124.800002
776,417594.906,417652.606,417758.806,417875.706,57.700001,116.900002,409.300006,106.200001,163.900002,128.500002
777,418851.706,418917.606,419025.906,419131.906,65.900001,106.000002,425.300007,108.300002,174.200003,145.100002
778,420725.406,420784.206,420912.706,421033.006,58.800001,120.300002,464.300007,128.500002,187.300003,156.700002
779,423139.706,423294.006,423356.806,423459.406,154.300003,102.600001,415.600006,62.800001,217.100004,95.900001
780,423555.306,423684.206,423776.706,423879.806,128.900002,103.100001,439.000007,92.500002,221.400004,114.500002
781,423994.306,424054.006,424185.506,424271.706,59.700001,86.200001,428.000006,131.500002,191.200003,150.600002
782,424422.306,424502.506,424587.106,424696.006,80.200002,108.900001,416.700007,84.600001,164.800003,143.000003
783,426574.406,426672.806,426747.106,426852.806,98.400002,105.700002,392.500006,74.300001,172.700003,114.100001
784,426966.906,427059.406,427151.106,427245.606,92.500002,94.500001,369.600006,91.700001,184.200003,90.900002
785,427336.506,427413.206,427513.706,427619.906,76.700001,106.200002,364.800005,100.500001,177.200002,81.400001
786,427701.306,427797.506,427864.806,427958.406,96.200002,93.600001,348.800005,67.300001,163.500003,91.700001
787,428050.106,428162.706,428200.606,428292.006,112.600002,91.400001,332.500005,37.900001,150.500003,90.600001
788,428382.606,428427.406,428527.106,428621.206,44.800001,94.100001,326.900005,99.700002,144.500003,88.300001
789,428709.506,428748.306,428848.506,428946.106,38.800001,97.600002,314.800005,100.200001,139.000002,78.200001
790,429024.306,429063.206,429160.506,429239.806,38.900001,79.300001,308.600005,97.300001,136.200002,93.100002
791,429332.906,429383.606,429468.806,429577.906,50.7,109.100001,316.400004,85.200002,135.900002,71.400001
792,429649.306,429702.306,429777.306,429856.106,53.000001,78.800001,303.000005,75.000001,128.000002,96.200002
793,429952.306,429999.006,430075.206,430157.806,46.7,82.600001,301.900004,76.200002,122.900002,96.400001
794,430254.206,430306.606,430374.706,430458.106,52.400001,83.400001,289.000005,68.100001,120.500002,85.100002
795,430543.206,430573.106,430666.506,430747.606,29.9,81.100002,280.500004,93.400001,123.300001,76.100001
796,430823.706,430890.506,430949.406,431031.506,66.800001,82.100001,288.300004,58.900001,125.700002,80.500001
797,431112.006,431148.306,431223.306,431309.306,36.300001,86.000001,276.700004,75.000001,111.300002,79.400001
798,431388.706,431443.106,431503.106,431587.406,54.400001,84.300001,287.000004,60.000001,114.400002,88.300001
799,432239.206,432284.006,432338.706,432428.206,44.800001,89.500002,268.000004,54.7,99.500001,79.000001
800,454364.707,454429.807,454486.007,454597.807,65.100001,111.800002,320.600004,56.2,121.300001,87.500001
801,454685.307,454743.007,454812.207,454893.707,57.700001,81.500001,332.100005,69.200001,126.900002,123.700002
802,459151.707,459220.807,459293.307,459380.107,69.100001,86.800001,343.700005,72.500001,141.600002,115.300002
803,485309.907,485472.007,485506.307,485613.107,162.100002,106.800001,416.900006,34.300001,196.400003,113.700002
804,485726.807,485874.407,485938.207,486030.107,147.600002,91.900001,474.500007,63.800001,211.400003,171.200003
805,487499.907,487612.807,487654.007,487741.807,112.900002,87.800001,447.200007,41.200001,154.100003,205.300003
806,487947.107,488035.607,488096.007,488182.407,88.500001,86.400001,372.100006,60.400001,148.900002,136.800003
807,488319.207,488395.507,488513.907,488633.407,76.300001,119.500002,460.800006,118.400001,194.700002,146.600002
808,491459.707,491560.307,491640.307,491744.507,100.600002,104.200002,378.900006,80.000001,180.600003,94.100001
809,491838.607,491986.307,492065.307,492168.607,147.700002,103.300002,472.600007,79.000001,226.700003,142.600002
810,494443.907,494519.007,494636.907,494747.907,75.100001,111.000001,425.100006,117.900002,193.000003,121.100002
811,494869.007,494990.907,495085.107,495191.507,121.900002,106.400002,491.300007,94.200001,216.100003,168.800002
812,495360.307,495454.607,495558.307,495679.707,94.300002,121.400002,476.500008,103.700001,198.000003,157.100003
813,495836.807,495917.207,496032.107,496144.907,80.400001,112.800002,411.500006,114.900001,195.300002,103.400002
814,496248.307,496352.207,496456.807,496563.107,103.900001,106.300001,439.400006,104.600002,208.500003,124.600002
815,496687.707,496750.007,496876.507,496992.007,62.300001,115.500002,452.900007,126.500002,188.800003,148.600002
816,497140.607,497230.907,497316.207,497428.707,90.300001,112.500001,466.300007,85.300002,175.600003,178.200003
817,497606.907,497723.207,497776.607,497864.407,116.300002,87.800002,423.100006,53.4,169.700002,165.600002
818,501701.007,501790.507,501902.707,502024.407,89.500001,121.700002,513.300008,112.200002,201.700003,189.900003
819,506525.308,506625.808,506720.508,506831.108,100.500001,110.600001,439.900006,94.700002,195.200003,134.100002
820,506965.208,507140.508,507182.508,507284.608,175.300003,102.100001,458.100007,42.000001,217.300004,138.700002
821,509587.908,509685.308,509774.708,509881.308,97.400002,106.600002,458.500007,89.400001,186.800003,165.100002
822,515051.308,515172.808,515255.308,515359.908,121.500002,104.600001,413.100006,82.500001,204.000003,104.500002
823,515464.408,515656.008,515702.308,515797.408,191.600003,95.100001,434.700006,46.300001,237.900004,101.700001
824,515899.108,515996.708,516117.008,516214.808,97.600002,97.800001,432.700007,120.300002,217.900004,117.000002
825,516331.808,516398.508,516545.208,516650.708,66.700001,105.500002,477.200007,146.700002,213.400003,158.300002
826,518813.508,518944.708,519019.408,519117.108,131.200002,97.700001,434.100006,74.700001,205.900003,130.500002
827,519247.608,519355.508,519463.208,519568.408,107.900002,105.200001,493.800008,107.700002,215.600004,173.000003
828,523444.508,523536.808,523629.108,523737.608,92.300001,108.500001,437.200006,92.300002,184.600003,144.100002
829,527231.908,527326.408,527435.208,527533.808,94.500002,98.600002,478.900008,108.800001,203.300003,177.000003
830,527710.808,527772.908,527880.208,527978.508,62.1,98.300001,351.300005,107.300002,169.400002,83.600002
831,528062.108,528245.408,528252.208,528337.808,183.300002,85.600001,367.800005,6.800001,190.100003,92.100001
832,528429.908,528515.008,528610.008,528728.908,85.100001,118.900002,372.200006,95.000002,180.100003,73.200001
833,528802.108,528909.908,528982.208,529080.008,107.800001,97.800002,392.000006,72.300001,180.100002,114.100002
834,529194.108,529248.308,529356.608,529451.708,54.2,95.100001,401.700006,108.300002,162.500002,144.100003
835,548089.508,548207.808,548297.208,548406.208,118.300002,109.000002,586.800009,89.400001,207.700003,270.100004
836,551962.108,552078.808,552197.808,552306.108,116.700002,108.300002,557.500008,119.000001,235.700003,213.500003
837,562184.508,562269.708,562418.508,562525.508,85.200001,107.000001,555.100008,148.800003,234.000004,214.100003
838,573646.409,573726.409,573871.309,573978.409,80.000001,107.100002,529.500008,144.900002,224.900003,197.500003
839,574175.909,574327.609,574428.509,574529.109,151.700002,100.600001,605.700009,100.900002,252.600004,252.500004
840,584461.309,584631.809,584656.509,584749.609,170.500003,93.100001,362.300006,24.7,195.200003,74.000002
841,584823.609,584963.709,584999.709,585099.409,140.100002,99.700002,353.200005,36,176.100002,77.400001
842,585176.809,585303.109,585342.409,585449.109,126.300002,106.700002,350.100005,39.3,165.600002,77.800001
843,585526.909,585611.109,585680.609,585794.609,84.200001,114.000002,339.800005,69.500001,153.700002,72.100001
844,585866.709,585952.009,586025.909,586116.009,85.300001,90.100002,344.800005,73.900001,159.200002,95.500001
845,586211.509,586368.509,586379.909,586468.809,157.000003,88.900001,348.800005,11.4,168.400003,91.500001
846,586560.309,586685.009,586738.909,586824.509,124.700002,85.600001,365.100006,53.900001,178.600003,100.900002
847,586925.409,587026.509,587096.109,587186.209,101.100001,90.100002,360.500005,69.600001,170.700002,99.700001
848,587285.909,587413.509,587465.609,587556.009,127.600002,90.400001,393.000006,52.100001,179.700003,122.900002
849,587678.909,587800.109,587840.909,587931.909,121.200002,91.000001,340.500005,40.800001,162.000003,87.500001
850,588019.409,588163.009,588203.809,588289.809,143.600002,86.000001,376.000006,40.800001,184.400003,105.600002
851,588395.409,588499.509,588565.009,588658.109,104.100001,93.100002,367.200005,65.500001,169.600002,104.500001
852,588762.609,588890.909,588936.509,589029.009,128.300002,92.500001,390.200006,45.600001,173.900003,123.800002
853,589152.809,589213.409,589310.409,589402.509,60.600001,92.100002,370.900006,97.000001,157.600002,121.200002
854,589523.709,589587.009,589689.409,589783.909,63.300001,94.500001,380.900005,102.400001,165.700002,120.700002
855,589904.609,589975.009,590087.109,590182.609,70.400001,95.500001,421.400007,112.100002,182.500003,143.400003
856,590326.009,590397.409,590495.909,590591.209,71.400001,95.300001,423.900006,98.500001,169.900002,158.700003
857,590749.909,590836.009,590920.209,591015.809,86.100001,95.600002,440.500006,84.200001,170.300002,174.600002
858,591190.409,591267.809,591357.709,591448.909,77.400002,91.200001,465.800007,89.900001,167.300003,207.300003
859,597122.609,597205.109,597317.809,597436.009,82.500001,118.200001,514.600007,112.700002,195.200003,201.200003
860,598598.109,598733.009,598758.509,598852.609,134.900002,94.100002,433.800006,25.5,160.400002,179.300002
861,600801.409,600923.009,600977.109,601072.509,121.600001,95.400002,459.500006,54.100001,175.700002,188.400002
862,602237.709,602327.609,602393.609,602485.209,89.900001,91.600002,414.200006,66.000001,155.900002,166.700002
863,602651.909,602746.809,602814.909,602933.809,94.900002,118.900001,420.700006,68.100001,163.000003,138.800002
864,603072.609,603175.409,603218.309,603350.209,102.800002,131.900002,389.700006,42.900001,145.700003,112.100001
865,603462.309,603532.809,603609.109,603701.609,70.500001,92.500002,372.700006,76.300001,146.800002,133.400002
866,603835.009,603900.409,603989.709,604080.609,65.400001,90.900002,384.100006,89.300001,154.700002,138.500002
867,604219.109,604274.609,604368.009,604462.009,55.5,94.000001,388.800005,93.400002,148.900002,145.900002
868,604607.909,604678.509,604748.009,604873.809,70.600001,125.800002,392.000006,69.500001,140.100002,126.100002
869,640032.51,640136.11,640245.11,640380.51,103.600002,135.400002,572.000009,109.000001,212.600003,224.000004
870,646052.01,646192.31,646246.11,646393.71,140.300002,147.600002,579.400009,53.800001,194.100003,237.700004
871,646631.41,646768.61,646843.51,646946.91,137.200002,103.400001,538.600008,74.900001,212.100003,223.100004
872,648381.61,648528.51,648602.51,648707.31,146.900002,104.800001,576.100008,74.000001,220.900003,250.400004
873,650698.71,650810.61,650893.31,651031.11,111.900002,137.800002,518.900008,82.700001,194.600003,186.500003
874,651217.61,651323.31,651447.71,651547.31,105.700001,99.600002,543.000008,124.400002,230.100003,213.300003
875,651760.61,651869.91,651994.11,652095.51,109.300002,101.400002,551.000008,124.200001,233.500003,216.100003
876,652311.61,652430.61,652524.31,652663.51,119.000002,139.200002,548.200008,93.700001,212.700003,196.300003
877,654580.31,654719.61,654793.51,654922.51,139.300002,129.000002,569.900008,73.900001,213.200003,227.700003
878,655150.21,655258.11,655348.21,655476.41,107.900002,128.200002,534.400008,90.100001,198.000003,208.200003
879,655684.61,655821.01,655899.81,656026.91,136.400002,127.100002,563.100009,78.800002,215.200004,220.800003
880,656247.71,656373.71,656455.91,656588.41,126.000002,132.500002,554.200008,82.200001,208.200003,213.500003
881,656801.91,656942.51,657027.31,657166.51,140.600002,139.200003,588.900009,84.800001,225.400003,224.300003
882,657390.81,657484.41,657592.21,657715.61,93.600001,123.400002,542.000008,107.800002,201.400003,217.200003
883,658865.01,658931.91,659035.21,659151.91,66.900001,116.700002,397.000006,103.300001,170.200002,110.100002
884,659262.01,659419.51,659446.51,659539.01,157.500002,92.500001,424.100006,27.000001,184.500003,147.100002
885,659686.11,659760.61,659861.71,659959.61,74.500001,97.900001,408.200006,101.100002,175.600003,134.700002
886,660094.31,660155.11,660270.81,660367.71,60.800001,96.900001,404.200006,115.700002,176.500003,130.800002
887,660498.51,660571.51,660687.11,660784.71,73.000001,97.600001,443.500007,115.600002,188.600003,157.300003
888,660942.01,661026.91,661128.11,661222.11,84.900001,94.000001,471.200007,101.200002,186.100003,191.100003
889,664095.71,664206.81,664314.01,664418.11,111.100001,104.100002,503.000007,107.200002,218.300003,180.600002
890,664598.71,664704.21,664810.71,664929.61,105.500002,118.900002,498.900008,106.500001,212.000003,168.000003
891,665097.61,665177.81,665294.31,665415.71,80.200001,121.400001,499.100007,116.500002,196.700003,181.000003
892,665596.71,665706.31,665787.11,665884.41,109.600002,97.300001,502.600008,80.800001,190.400003,214.900004
893,667117.01,667189.81,667302.71,667423.71,72.800001,121.000001,428.300006,112.900002,185.700003,121.600002
894,667545.31,667602.91,667702.81,667816.81,57.600001,114.000001,373.700006,99.900002,157.500003,102.200002
895,667919.01,668058.81,668082.01,668195.61,139.800002,113.600002,375.200005,23.2,163.000002,98.600001
896,668294.21,668438.31,668465.81,668590.21,144.100003,124.400002,397.100006,27.5,171.600003,101.100001
897,668691.31,668754.51,668849.21,668942.01,63.200001,92.800001,370.100006,94.700002,157.900003,119.400002
898,669061.41,669130.31,669231.41,669325.71,68.900001,94.300002,383.800006,101.100001,170.000002,119.500002
899,669445.21,669498.31,669595.81,669687.21,53.1,91.400001,368.000005,97.500002,150.600002,126.000002
900,669813.21,669866.91,669959.21,670054.11,53.700001,94.900002,369.900006,92.300001,146.000002,129.000002
901,670183.11,670251.41,670330.91,670425.01,68.300001,94.100001,372.700005,79.500001,147.800002,130.800002
902,670555.81,670625.11,670700.01,670791.71,69.300001,91.700002,366.100006,74.900001,144.200002,130.200002
903,670921.91,671036.11,671065.91,671163.21,114.200001,97.300001,359.100005,29.800001,144.000002,117.800002
904,671281.01,671354.31,671419.71,671512.61,73.300001,92.900001,364.500005,65.400001,138.700002,132.900002
905,674547.41,674637.21,674685.41,674779.71,89.800001,94.300001,359.200005,48.200001,138.000002,126.900002
906,688105.71,688224.51,688301.81,688416.51,118.800001,114.700002,366.600005,77.300001,196.100002,55.800001
907,688472.31,688585.91,688638.71,688739.21,113.600002,100.500001,305.200005,52.800001,166.400003,38.300001
908,688777.51,688933.11,688947.61,689055.61,155.600002,108.000002,317.800004,14.5,170.100002,39.7
909,689095.31,689221.11,689246.91,689339.31,125.800002,92.400001,304.000005,25.800001,151.600003,60.000001
910,689971.11,690066.51,690110.21,690212.51,95.400002,102.300002,294.000005,43.7,139.100002,52.600001
911,690265.11,690359.81,690401.91,690507.01,94.700001,105.100001,284.500004,42.100001,136.800002,42.600001
912,690549.61,690639.61,690692.11,690766.41,90.000001,74.300001,297.500004,52.500001,142.500002,80.700001
913,690847.11,690918.81,690975.31,691048.41,71.700001,73.100001,288.000005,56.500001,128.200002,86.700002
914,691135.11,691211.01,691263.31,691339.71,75.900001,76.400001,287.100004,52.300001,128.200002,82.500001
915,691422.21,691521.01,691556.81,691651.81,98.800001,95.000001,291.000004,35.800001,134.600002,61.400001
916,691713.21,691813.51,691852.61,691924.11,100.300002,71.500001,301.800005,39.1,139.400002,90.900002
917,692015.01,692092.61,692139.51,692212.41,77.600001,72.900001,292.900004,46.900001,124.500002,95.500001
918,693154.51,693232.51,693288.41,693365.01,78.000001,76.600001,297.400004,55.900001,133.900002,86.900001
919,693451.91,693489.41,693569.01,693645.61,37.500001,76.600001,280.800004,79.600001,117.100002,87.100001
920,693732.71,693801.61,693853.41,693959.11,68.900001,105.700002,282.900005,51.800001,120.700002,56.500001
921,694015.61,694088.11,694143.01,694218.41,72.500001,75.400001,279.600004,54.900001,127.400002,76.800001
922,694295.21,694385.01,694427.11,694499.61,89.800001,72.500001,288.600004,42.100001,131.900002,84.200001
923,694583.81,694659.81,694711.51,694788.11,76.000001,76.600001,299.200005,51.700001,127.700002,94.900002
924,694883.01,694920.31,694995.71,695070.21,37.3,74.500001,271.800004,75.400001,112.700001,84.600002
925,695154.81,695231.31,695280.81,695353.31,76.500001,72.500002,279.500004,49.5,126.000001,81.000001
926,695434.31,695529.01,695573.31,695646.61,94.700001,73.300001,298.800004,44.300001,139.000002,86.500001
927,695733.11,695822.21,695866.51,695940.71,89.100002,74.200001,297.900005,44.3,133.400002,90.300002
928,696031.01,696133.61,696159.51,696236.71,102.600001,77.200001,290.200004,25.900001,128.500002,84.500001
929,696321.21,696397.21,696444.31,696542.11,76.000001,97.800001,278.800004,47.100001,123.100002,57.900001
930,696600.01,696697.31,696734.01,696807.81,97.300002,73.800001,289.500004,36.7,134.000002,81.700001
931,696889.51,696964.61,697014.91,697088.91,75.100002,74.000001,285.300005,50.3,125.400002,85.900002
932,697174.81,697270.51,697299.71,697373.31,95.700001,73.600001,281.400004,29.200001,124.900002,82.900001
933,697456.21,697529.01,697579.41,697680.41,72.800001,101.000001,280.800004,50.400001,123.200002,56.600001
934,697737.01,697856.61,697866.31,697940.91,119.600002,74.600001,284.500004,9.7,129.300002,80.600001
935,698021.51,698087.51,698146.01,698221.21,66.000001,75.200001,289.400005,58.500001,124.500002,89.700002
936,698310.91,698348.61,698425.01,698500.81,37.7,75.800001,279.300004,76.400001,114.100001,89.400002
937,699156.51,699279.11,699295.91,699369.41,122.600002,73.500001,303.600005,16.8,139.400002,90.700002
938,699460.11,699502.21,699577.41,699654.01,42.1,76.600001,284.700004,75.200002,117.300002,90.800001
939,699744.81,699782.61,699862.61,699937.71,37.800001,75.100001,285.500004,80.000001,117.800002,92.600001
940,700030.31,700065.71,700147.01,700223.41,35.400001,76.400001,273.000004,81.300001,116.700002,79.900001
941,700303.31,700373.21,700430.31,700505.61,69.900001,75.300001,280.700005,57.100001,127.000002,78.400002
942,700584.01,700713.51,700715.91,700794.11,129.500001,78.200002,308.000004,2.4,131.900001,97.900001
943,700892.01,700937.11,701011.31,701089.01,45.100001,77.700001,291.400004,74.200001,119.300002,94.400001
944,701183.41,701282.01,701313.21,701387.61,98.600002,74.400001,296.800005,31.2,129.800002,92.600002
945,701480.21,701563.11,701611.31,701682.41,82.900001,71.100001,289.400004,48.200001,131.100002,87.200001
946,701769.61,701890.51,701910.01,701979.21,120.900002,69.200001,294.300005,19.5,140.400002,84.700002
947,702063.91,702179.71,702211.11,702281.11,115.800001,70.000001,307.100004,31.400001,147.200002,89.900001
948,702371.01,702471.11,702505.51,702579.21,100.100002,73.700001,308.700005,34.4,134.500002,100.500002
949,702679.71,702719.41,702796.61,702877.21,39.7,80.600002,279.800004,77.200001,116.900001,82.300001
950,702959.51,703047.41,703091.01,703165.41,87.900001,74.400001,292.500004,43.600001,131.500002,86.600001
951,703252.01,703315.91,703377.61,703457.01,63.900001,79.400001,284.100005,61.700001,125.600002,79.100002
952,703536.11,703598.61,703665.71,703741.41,62.5,75.700002,295.900004,67.100001,129.600001,90.600001
953,703832.01,703878.31,703958.01,704035.31,46.300001,77.300001,299.400004,79.700001,126.000002,96.100001
954,704131.41,704228.01,704264.71,704342.11,96.600002,77.400002,304.100005,36.7,133.300002,93.400001
955,704435.51,704517.11,704567.61,704641.811,81.600001,74.200001,294.800004,50.500001,132.100002,88.500001
956,704730.311,704802.511,704864.111,704936.011,72.200001,71.900001,295.400005,61.600001,133.800002,89.700002
957,705025.711,705152.311,705171.511,705242.911,126.600002,71.400001,314.200004,19.2,145.800002,97.000001
958,705339.911,705426.111,705471.511,705544.211,86.200002,72.700001,301.500005,45.4,131.600002,97.200002
959,705641.411,705748.111,705778.411,705876.811,106.700001,98.400001,310.100004,30.300001,137.000002,74.700001
960,705951.511,706021.511,706078.511,706152.811,70.000002,74.300001,288.300005,57,127.000002,87.000002
961,706239.811,706306.711,706368.511,706442.311,66.900001,73.800001,282.700004,61.800001,128.700002,80.200001
962,706522.511,706586.111,706653.711,706728.611,63.600001,74.900001,297.300004,67.600001,131.200002,91.200001
963,706819.811,706911.611,706951.311,707029.811,91.800002,78.500002,304.500005,39.7,131.500002,94.500001
964,707124.311,707163.711,707241.711,707314.711,39.400001,73.000001,286.200004,78.000001,117.400002,95.800001
965,707410.511,707495.911,707540.611,707616.111,85.400002,75.500001,291.300005,44.7,130.100002,85.700002
966,707701.811,707768.811,707831.711,707905.811,67.000001,74.100001,291.700004,62.900001,129.900002,87.700001
967,707993.511,708077.911,708132.011,708209.011,84.400001,77.000001,308.500005,54.100001,138.500002,93.000002
968,708302.011,708407.611,708443.611,708517.211,105.600001,73.600001,318.500004,36.000001,141.600002,103.300001
969,708620.511,708719.211,708756.411,708831.211,98.700002,74.800001,306.500005,37.2,135.900002,95.800002
970,708927.011,709009.711,709060.211,709135.111,82.700001,74.900001,298.300004,50.500001,133.200002,90.200001
971,709225.311,709297.211,709354.811,709427.111,71.900001,72.300001,290.500005,57.600001,129.500002,88.700002
972,709515.811,709586.411,709648.111,709726.711,70.600001,78.600001,309.500004,61.700001,132.300002,98.600001
973,709825.311,709864.311,709942.811,710020.611,39.000001,77.800001,293.100005,78.500001,117.500002,97.800002
974,710118.411,710159.611,710236.311,710311.811,41.2,75.500001,285.100004,76.700001,117.900001,91.700002
975,710403.511,710499.511,710536.711,710613.911,96.000001,77.200001,294.700004,37.200001,133.200002,84.300001
976,710698.211,710771.511,710828.011,710903.311,73.300001,75.300001,298.300005,56.500001,129.800002,93.200002
977,710996.511,711090.011,711136.111,711216.411,93.500001,80.300001,321.600004,46.100001,139.600002,101.700001
978,711318.111,711360.611,711435.411,711512.111,42.500001,76.700001,295.300005,74.800001,117.300002,101.300002
979,711613.411,711654.711,711737.811,711814.711,41.3,76.900001,292.500004,83.100002,124.400002,91.200001
980,711905.911,711984.511,712043.211,712121.111,78.600001,77.900001,302.800005,58.700001,137.300002,87.600002
981,712208.711,712275.011,712342.611,712417.111,66.300001,74.500001,294.500004,67.600001,133.900002,86.100001
982,712503.211,712613.211,712650.511,712724.811,110.000002,74.300001,319.600005,37.3,147.300002,98.000002
983,712822.811,712906.811,712961.311,713035.811,84.000001,74.500001,320.700005,54.500001,138.500002,107.700002
984,713143.511,713237.911,713282.811,713355.511,94.400001,72.700001,320.500004,44.900001,139.300002,108.500001
985,713464.011,713555.111,713600.911,713674.511,91.100002,73.600002,307.800005,45.8,136.900002,97.300001
986,713771.811,713860.311,713913.811,713989.011,88.500001,75.200001,311.600005,53.500001,142.000002,94.400002
987,714083.411,714153.011,714219.811,714294.211,69.600001,74.400001,298.100004,66.800001,136.400002,87.300001
988,714381.511,714518.811,714522.711,714622.011,137.300002,99.300002,321.800005,3.9,141.200002,81.300001
989,714703.311,714801.811,714840.511,714915.611,98.500001,75.100001,320.100005,38.700001,137.200002,107.800002
990,715023.411,715063.311,715139.411,715219.811,39.9,80.400002,304.100004,76.100001,116.000001,107.700001
991,715327.511,715372.311,715444.411,715526.011,44.800001,81.600001,298.000005,72.100001,116.900002,99.500002
992,715625.511,715672.111,715750.311,715829.611,46.6,79.300001,289.800004,78.200002,124.800002,85.700001
993,715915.311,715991.511,716054.411,716127.411,76.200001,73.000001,309.800005,62.900001,139.100002,97.700002
994,716225.111,716305.511,716368.411,716445.511,80.400001,77.100001,328.600004,62.900001,143.300002,108.200001
995,716553.711,716608.311,716685.311,716761.011,54.600001,75.700002,320.800005,77.000001,131.600002,113.500001
996,716874.511,716921.711,717005.711,717084.711,47.200001,79.000001,324.400005,84.000001,131.200002,114.200002
997,717198.911,717295.611,717344.111,717417.111,96.700002,73.000001,335.200005,48.5,145.200002,117.000002
998,717534.111,717623.611,717687.211,717784.211,89.500001,97.000002,333.800005,63.600001,153.100002,83.700001
999,717867.911,717999.111,718037.611,718128.711,131.200002,91.100001,354.900005,38.500001,169.700003,94.100001
1000,718222.811,718308.511,718374.911,718472.111,85.700002,97.200001,336.800005,66.400001,152.100003,87.500001
1001,718559.611,718656.311,718703.711,718803.911,96.700002,100.200001,337.500005,47.400001,144.100003,93.200001
1002,718897.111,718998.311,719038.911,719143.011,101.200002,104.100001,331.300005,40.600001,141.800003,85.400001
1003,719228.411,719333.011,719366.311,719465.211,104.600002,98.900002,315.800005,33.3,137.900002,79.000001
1004,719544.211,719624.411,719678.511,719776.511,80.200001,98.000002,293.200004,54.100001,134.300002,60.9
1005,719837.411,719950.211,719985.811,720061.011,112.800002,75.200001,317.000005,35.600001,148.400003,93.400001
1006,720154.411,720264.511,720296.611,720372.511,110.100002,75.900001,325.300005,32.1,142.200002,107.200002
1007,720479.711,720523.711,720604.211,720681.011,44.000001,76.800001,317.000005,80.500001,124.500002,115.700002
1008,720796.711,720865.711,720919.011,720998.211,69.000001,79.200001,322.300005,53.300001,122.300002,120.800002
1009,721119.011,721171.111,721244.911,721324.811,52.1,79.900002,320.800004,73.800001,125.900001,115.000001
1010,721439.811,721497.911,721585.311,721663.211,58.100001,77.900002,343.700005,87.400001,145.500002,120.300001
1011,721783.511,721897.311,721939.511,722016.011,113.800002,76.500001,357.900006,42.200001,156.000003,125.400002
1012,722141.411,722238.811,722290.911,722389.611,97.400001,98.700001,326.200005,52.100001,149.500002,78.000002
1013,722467.611,722600.811,722641.211,722713.411,133.200002,72.200001,351.300005,40.4,173.600002,105.500002
1014,722818.911,722957.711,722984.811,723078.511,138.800002,93.700002,348.500005,27.1,165.900002,88.900001
1015,723167.411,723254.111,723315.011,723390.011,86.700001,75.000001,330.700005,60.900001,147.600002,108.100002
1016,723498.111,723598.311,723644.711,723719.311,100.200001,74.600001,325.100005,46.400001,146.600002,103.900002
1017,723823.211,723921.211,723973.211,724044.911,98.000001,71.700001,333.400005,52.000001,150.000002,111.700002
1018,724156.611,724258.011,724313.711,724389.111,101.400001,75.400001,335.000005,55.700001,157.100002,102.500002
1019,724491.611,724567.711,724635.111,724708.211,76.100001,73.100001,305.600004,67.400001,143.500002,89.000001
1020,724797.211,724898.711,724952.711,725055.611,101.500002,102.900001,318.900005,54.000001,155.500003,60.500001
1021,725116.111,725187.711,725262.911,725336.111,71.600001,73.200001,315.500005,75.200001,146.800002,95.500002
1022,725431.611,725537.211,725572.211,725648.711,105.600001,76.500001,328.900005,35.000001,140.600002,111.800002
1023,725760.511,725815.111,725879.411,725957.811,54.6,78.400002,305.300004,64.300001,118.900001,108.000001
1024,726065.811,726116.711,726194.011,726271.811,50.900001,77.800001,322.400005,77.300001,128.200002,116.400002
1025,726388.211,726440.611,726521.611,726601.211,52.400001,79.600001,321.000005,81.000001,133.400002,108.000002
1026,726709.211,726760.711,726849.211,726926.911,51.500001,77.700001,311.200004,88.500001,140.000002,93.500001
1027,727020.411,727100.811,727170.711,727245.411,80.400002,74.700001,323.800005,69.900001,150.300003,98.800001
1028,727344.211,727413.511,727488.811,727561.611,69.300001,72.800002,316.200005,75.300001,144.600002,98.800001
1029,727660.411,727745.611,727811.311,727886.011,85.200001,74.700001,340.500005,65.700001,150.900002,114.900002
1030,728000.911,728087.611,728146.911,728221.811,86.700001,74.900001,340.700005,59.300001,146.000002,119.800002
1031,728341.611,728427.611,728488.711,728583.811,86.000001,95.100002,338.700005,61.100001,147.100002,96.500001
1032,728680.311,728771.511,728834.111,728931.311,91.200002,97.200002,338.100005,62.6,153.800002,87.100001
1033,729018.411,729109.311,729166.411,729260.011,90.900002,93.600002,313.100005,57.1,148.000002,71.500001
1034,729331.511,729434.611,729487.011,729587.011,103.100001,100.000002,326.700005,52.400001,155.500002,71.200001
1035,729658.211,729733.711,729795.211,729868.711,75.500001,73.500001,305.100004,61.500001,137.000002,94.600001
1036,729963.311,730050.311,730100.911,730178.011,87.000002,77.100002,320.100005,50.6,137.600002,105.400001
1037,730916.011,730984.811,731056.411,731140.211,68.800002,83.800001,352.500006,71.600001,140.400003,128.300002
1038,731268.511,731324.311,731402.011,731480.811,55.800001,78.800001,332.000005,77.700001,133.500002,119.700002
1039,731600.511,731700.511,731758.511,731835.211,100.000001,76.700001,349.200005,58.000001,158.000002,114.500002
1040,731949.711,732088.311,732125.111,732198.311,138.600002,73.200001,365.100005,36.800001,175.400003,116.500001
1041,732314.811,732402.511,732480.611,732555.511,87.700002,74.900001,361.800006,78.100001,165.800003,121.100002
1042,732676.611,732819.011,732853.611,732928.511,142.400002,74.900001,385.600005,34.6,177.000002,133.700002
1043,733062.211,733174.611,733228.111,733324.511,112.400002,96.400001,358.000006,53.500001,165.900003,95.700002
1044,733420.211,733556.711,733594.011,733693.911,136.500002,99.900002,359.300005,37.3,173.800002,85.600001
1045,733779.511,733862.111,733936.611,734010.511,82.600001,73.900001,338.800005,74.500002,157.100003,107.800001
1046,734118.311,734228.311,734278.411,734387.411,110.000002,109.000001,345.300005,50.100001,160.100003,76.200001
1047,734463.611,734552.711,734615.611,734691.611,89.100002,76.000001,337.400005,62.900001,152.000003,109.400001
1048,734801.011,734890.211,734945.911,735020.811,89.200002,74.900001,331.500005,55.700001,144.900003,111.700001
1049,735132.511,735219.011,735274.711,735370.611,86.500002,95.900002,318.200005,55.7,142.200002,80.100001
1050,735450.711,735580.711,735614.611,735710.311,130.000002,95.700001,337.100005,33.900001,163.900003,77.500001
1051,735787.811,735862.411,735935.611,736010.311,74.600001,74.700001,325.700005,73.200001,147.800002,103.200002
1052,736113.511,736155.211,736250.411,736327.611,41.700001,77.200001,331.900005,95.200001,136.900002,117.800002
1053,736445.411,736504.811,736576.111,736655.811,59.400001,79.700001,332.600005,71.300001,130.700002,122.200002
1054,736778.011,736839.811,736915.111,736993.211,61.800001,78.100001,348.500005,75.300001,137.100002,133.300002
1055,737126.511,737192.011,737274.411,737352.011,65.500001,77.600001,364.800005,82.400001,147.900002,139.300002
1056,737491.311,737553.011,737653.511,737761.211,61.700001,107.700001,396.200006,100.500002,162.200003,126.300002
1057,737887.511,737939.811,738041.111,738121.311,52.300001,80.200001,377.400006,101.300002,153.600003,143.600002
1058,738264.911,738364.111,738427.811,738505.111,99.200001,77.300002,352.600005,63.700001,162.900002,112.400001
1059,738617.511,738734.811,738804.611,738913.111,117.300002,108.500002,388.700006,69.800001,187.100003,93.100001
1060,739006.211,739092.811,739177.611,739254.311,86.600001,76.700001,370.500006,84.800002,171.400003,122.400002
1061,739376.711,739476.211,739547.711,739647.211,99.500001,99.500002,377.500005,71.500001,171.000002,107.000001
1062,739754.211,739804.911,739904.611,740008.911,50.700001,104.300002,341.700005,99.700001,150.400002,87.000001
1063,740095.911,740208.211,740253.211,740351.711,112.300002,98.500001,344.600005,45.000001,157.300003,88.800001
1064,740440.511,740527.311,740588.311,740692.411,86.800002,104.100001,320.100005,61.000001,147.800003,68.200001
1065,740760.611,740829.511,740911.711,740987.811,68.900001,76.100002,308.100005,82.200001,151.100002,80.900001
1066,741068.711,741209.511,741244.311,741318.311,140.800002,74.000002,358.600005,34.8,175.600002,109.000001
1067,741427.311,741474.611,741565.111,741642.511,47.300001,77.400001,323.000005,90.500001,137.800002,107.800002
1068,741750.311,741800.511,741894.811,741974.611,50.200001,79.800001,343.900005,94.300001,144.500002,119.600002
1069,742094.211,742144.011,742237.611,742317.011,49.800001,79.400001,351.200005,93.600001,143.400002,128.400002
1070,742445.411,742545.711,742601.011,742678.411,100.300002,77.400001,349.000005,55.300001,155.600003,116.000001
1071,742794.411,742874.511,742961.111,743071.911,80.100002,110.800002,347.100006,86.600001,166.700003,69.600001
1072,743141.511,743252.311,743322.511,743398.111,110.800001,75.600001,367.900005,70.200001,181.000002,111.300002
1073,743509.411,743673.911,743711.911,743804.911,164.500003,93.000002,417.100006,38,202.500003,121.600001
1074,743926.511,744047.711,744108.811,744206.811,121.200002,98.000002,411.000006,61.100001,182.300003,130.700001
1075,744337.511,744398.711,744495.211,744595.911,61.200001,100.700001,370.500006,96.500002,157.700003,112.100002
1076,744708.011,744760.911,744854.511,744955.011,52.900001,100.500002,348.900005,93.600001,146.500002,101.900001
1077,745056.911,745105.011,745186.811,745290.811,48.100001,104.000002,302.600005,81.800001,129.900002,68.700001
1078,745359.511,745481.211,745519.711,745592.611,121.700002,72.900001,326.900005,38.5,160.200002,93.800002
1079,745686.411,745756.011,745835.811,745917.111,69.600001,81.300001,337.700005,79.800001,149.400002,107.000002
1080,746024.111,746070.511,746154.711,746236.611,46.4,81.900001,321.300004,84.200002,130.600002,108.800001
1081,746345.411,746394.911,746489.511,746568.411,49.500001,78.900001,355.600006,94.600002,144.100003,132.600002
1082,746701.011,746750.311,746848.711,746929.111,49.3,80.400001,364.500005,98.400002,147.700002,136.400002
1083,747065.511,747124.111,747223.511,747300.911,58.600001,77.400002,366.200006,99.400001,158.000002,130.800002
1084,747431.711,747562.411,747620.311,747718.811,130.700002,98.500002,381.000005,57.9,188.600002,93.900001
1085,747812.711,747959.211,748013.011,748116.111,146.500002,103.100002,412.000006,53.800001,200.300003,108.600001
1086,748224.711,748346.811,748414.911,748491.711,122.100002,76.800001,424.000007,68.100001,190.200003,157.000003
1087,748648.711,748713.111,748825.011,748933.311,64.400001,108.300002,431.200006,111.900001,176.300002,146.600002
1088,749079.911,749152.011,749249.111,749348.911,72.100001,99.800001,402.800006,97.100002,169.200003,133.800002
1089,749482.711,749544.611,749660.611,749763.011,61.900001,102.400001,417.300006,116.000002,177.900003,137.000002
1090,749900.011,749964.211,750050.511,750146.611,64.200001,96.100001,345.000006,86.300002,150.500003,98.400002
1091,750245.011,750295.011,750396.511,750491.911,50,95.400001,340.400005,101.500002,151.500002,93.500002
1092,750585.411,750669.211,750730.611,750828.011,83.800001,97.400001,348.300005,61.400001,145.200002,105.700002
1093,750933.711,750981.311,751072.311,751152.511,47.6,80.200001,326.500005,91.000002,138.600002,107.700002
1094,751260.211,751363.711,751413.711,751518.211,103.500001,104.500001,323.500004,50.000001,153.500002,65.500001
1095,751583.711,751693.311,751757.511,751863.011,109.600002,105.500002,339.300006,64.200001,173.800003,60.000001
1096,751923.011,752019.511,752091.011,752166.711,96.500001,75.700001,342.800005,71.500001,168.000002,99.100002
1097,752265.811,752340.411,752422.611,752498.411,74.600001,75.800001,342.600005,82.200001,156.800002,110.000002
1098,752608.411,752692.911,752765.911,752842.611,84.500001,76.700001,350.900005,73.000001,157.500002,116.700002
1099,752959.311,753056.711,753119.511,753197.711,97.400001,78.200002,363.100005,62.800001,160.200002,124.700001
1100,753322.411,753375.411,753470.411,753548.911,53.000001,78.500001,345.000006,95.000002,148.000003,118.500002
1101,753667.411,753766.811,753825.711,753924.111,99.400001,98.400001,349.300005,58.900001,158.300002,92.600002
1102,754016.711,754096.711,754173.111,754247.411,80.000001,74.300001,337.500005,76.400001,156.400002,106.800002
1103,754354.211,754437.111,754509.411,754587.311,82.900001,77.900001,343.700005,72.300001,155.200002,110.600002
1104,754697.911,754789.811,754853.111,754958.611,91.900001,105.500002,346.600005,63.300001,155.200002,85.900001
1105,755044.511,755097.211,755189.311,755268.011,52.700001,78.700001,341.700005,92.100001,144.800002,118.200002
1106,755386.211,755436.311,755521.211,755598.911,50.100001,77.700001,325.200005,84.900001,135.000002,112.500002
1107,755711.411,755758.411,755855.611,755965.711,47.000001,110.100002,325.700005,97.200001,144.200002,71.400001
1108,756037.111,756108.911,756190.811,756265.811,71.800001,75.000001,319.900005,81.900001,153.700002,91.200002
1109,756357.011,756440.711,756517.811,756596.511,83.700001,78.700001,340.200005,77.100001,160.800002,100.700002
1110,756697.211,756742.711,756842.611,756920.811,45.5,78.200001,330.600005,99.900002,145.400002,107.000002
1111,757027.811,757066.911,757164.911,757242.311,39.1,77.400001,315.200004,98.000002,137.100002,100.700001
1112,757343.011,757396.811,757486.811,757563.611,53.800001,76.800002,322.500005,90.000001,143.800002,101.900001
1113,757665.511,757753.511,757809.011,757921.911,88.000001,112.900002,322.200005,55.500001,143.500002,65.800001
1114,757987.711,758049.611,758124.211,758202.611,61.900001,78.400001,303.900004,74.600001,136.500002,89.000001
1115,758291.611,758368.811,758428.711,758528.711,77.200002,100.000002,313.100005,59.9,137.100002,76.000001
1116,758604.711,758705.311,758747.111,758824.911,100.600002,77.800001,323.700005,41.8,142.400002,103.500002
1117,758928.411,758975.811,759054.711,759133.511,47.400001,78.800001,307.300004,78.900001,126.300002,102.200001
1118,759235.711,759280.411,759362.811,759442.311,44.700001,79.500002,308.900005,82.400001,127.100002,102.300001
1119,759544.611,759589.511,759673.311,759751.411,44.900001,78.100001,303.700005,83.800001,128.700002,96.900002
1120,759848.311,759889.711,759981.211,760081.411,41.4,100.200001,308.100004,91.500002,132.900002,75.000001
1121,760156.411,760225.911,760293.211,760370.811,69.500001,77.600001,308.100005,67.300001,136.800002,93.700002
1122,760464.511,760547.611,760604.011,760679.611,83.100001,75.600001,319.000005,56.400001,139.500002,103.900002
1123,760783.511,760830.011,760913.211,760991.611,46.5,78.400002,317.200004,83.200001,129.700001,109.100001
1124,761100.711,761143.111,761226.511,761301.511,42.400001,75.000001,317.600005,83.400001,125.800002,116.800002
1125,761418.311,761468.911,761543.711,761624.711,50.600001,81.000001,320.800005,74.800001,125.400002,114.400002
1126,761739.111,761783.411,761858.011,761935.911,44.3,77.900001,325.200005,74.600002,118.900002,128.400002
1127,762064.311,762122.311,762181.711,762279.711,58.000001,98.000002,314.400004,59.4,117.400001,99.000001
1128,762378.711,762429.311,762504.811,762582.111,50.600001,77.300001,299.000005,75.500001,126.100002,95.600002
1129,762677.711,762765.711,762818.611,762894.211,88.000001,75.600001,307.100004,52.900001,140.900002,90.600001
1130,762984.811,763057.011,763123.511,763199.211,72.200001,75.700002,310.900005,66.500001,138.700002,96.500001
1131,763295.711,763335.911,763426.611,763505.911,40.200001,79.300001,314.800005,90.700001,130.900002,104.600002
1132,763610.511,763656.311,763739.211,763815.011,45.8,75.800001,328.200005,82.900002,128.700002,123.700002
1133,763938.711,764000.711,764065.111,764143.011,62,77.900002,315.700004,64.400001,126.400001,111.400001
1134,764254.411,764303.411,764379.811,764459.311,49.000001,79.500001,311.600005,76.400001,125.400002,106.700002
1135,764566.011,764614.611,764693.711,764771.211,48.600001,77.500001,297.100004,79.100001,127.700002,91.900001
1136,764863.111,764961.411,765011.411,765086.911,98.300002,75.500001,339.800005,50.000001,148.300003,116.000001
1137,765202.911,765250.811,765335.911,765414.911,47.900001,79.000002,334.300005,85.100001,133.000002,122.300001
1138,765537.211,765587.811,765664.411,765740.711,50.600001,76.300001,343.300006,76.600001,127.200002,139.800003
1139,765880.511,765932.011,766003.311,766080.911,51.5,77.600001,346.200005,71.300001,122.800001,145.800003
1140,766226.711,766284.311,766341.611,766421.211,57.600001,79.600002,306.300004,57.3,114.900001,111.800001
1141,766533.011,766582.311,766662.311,766742.111,49.300001,79.800001,305.100005,80.000001,129.300002,96.000002
1142,766838.111,766886.711,766978.511,767055.511,48.600001,77.000001,319.900005,91.800001,140.400002,102.500002
1143,767158.011,767254.111,767309.211,767384.811,96.100001,75.600001,353.100005,55.100001,151.200002,126.300002
1144,767511.111,767558.611,767638.011,767714.411,47.500001,76.400001,333.500005,79.400001,126.900002,130.200002
1145,767844.611,767899.911,767984.011,768061.711,55.300001,77.700001,348.400005,84.100001,139.400002,131.300002
1146,768193.011,768257.311,768346.911,768457.611,64.300001,110.700002,397.400006,89.600001,153.900002,132.800002
1147,768590.411,768649.111,768735.811,768849.111,58.700001,113.300002,403.100006,86.700001,145.400002,144.400002
1148,768993.511,769062.011,769120.111,769222.711,68.500001,102.600001,324.700005,58.100001,126.600002,95.500002
1149,769318.211,769371.611,769457.011,769559.311,53.400001,102.300001,319.800004,85.400001,138.800002,78.700001
1150,769638.011,769726.011,769776.511,769850.911,88.000002,74.400001,311.700005,50.500001,138.500003,98.800001
1151,769949.711,770055.011,770090.811,770169.611,105.300002,78.800001,351.700005,35.8,141.100002,131.800002
1152,770955.311,771020.211,771094.311,771173.111,64.900001,78.800001,353.100005,74.100001,139.000002,135.300002
1153,771308.411,771377.311,771463.011,771541.711,68.900001,78.700001,395.400006,85.700002,154.600003,162.100002
1154,771703.811,771763.811,771849.412,771925.312,60.000001,75.900002,373.400006,85.600001,145.600002,151.900002
1155,772077.212,772212.212,772257.612,772355.512,135.000002,97.900001,392.700006,45.400001,180.400003,114.400002
1156,772469.912,772581.612,772647.312,772740.412,111.700001,93.100002,382.000005,65.700001,177.400002,111.500001
1157,772851.912,772909.512,772995.712,773092.012,57.600001,96.300001,345.600006,86.200002,143.800003,105.500002
1158,773197.512,773251.612,773319.612,773436.912,54.1,117.300002,318.700004,68.000001,122.100001,79.300001
1159,773516.212,773563.512,773653.012,773738.912,47.300001,85.900002,331.400005,89.500001,136.800002,108.700001
1160,773847.612,773903.612,773983.612,774062.712,56.000001,79.100001,350.900005,80.000001,136.000002,135.800002
1161,774198.512,774264.512,774333.212,774411.612,66.000001,78.400002,357.600006,68.700001,134.700002,144.500002
1162,774556.112,774615.712,774694.912,774771.012,59.600001,76.100001,357.300005,79.200001,138.800002,142.400002
1163,774913.412,775017.412,775090.812,775186.412,104.000002,95.600001,374.900006,73.400001,177.400003,101.900002
1164,775288.312,775433.212,775488.712,775581.912,144.900002,93.200001,410.000006,55.500001,200.400003,116.400002
1165,775698.312,775800.412,775883.212,775979.912,102.100001,96.700001,421.000006,82.800002,184.900003,139.400002
1166,776119.312,776173.312,776257.512,776354.412,54.000001,96.900002,342.500005,84.200001,138.200002,107.400001
1167,776461.812,776516.312,776596.612,776696.312,54.500001,99.700002,325.000005,80.300001,134.800002,90.500001
1168,776786.812,776840.412,776926.712,777031.312,53.600001,104.600002,327.700005,86.300001,139.900002,83.200001
1169,777114.512,777231.912,777269.012,777368.512,117.400002,99.500002,340.100005,37.1,154.500002,86.100001
1170,777454.612,777509.412,777593.812,777678.312,54.800001,84.500001,321.700005,84.400001,139.200002,98.000002
1171,777776.312,777823.812,777920.712,778001.912,47.5,81.200001,332.100005,96.900002,144.400002,106.500002
1172,778108.412,778153.612,778258.012,778338.512,45.2,80.500001,355.500005,104.400002,149.600002,125.400002
1173,778463.912,778517.412,778611.612,778692.812,53.500001,81.200001,379.700006,94.200001,147.700002,150.800003
1174,778843.612,778898.812,778990.512,779069.812,55.2,79.300001,402.400006,91.700002,146.900002,176.200003
1175,779246.012,779323.412,779396.112,779473.612,77.400001,77.500001,381.900005,72.700001,150.100002,154.300002
1176,779627.912,779769.312,779819.312,779919.012,141.400002,99.700002,400.900006,50.000001,191.400003,109.800001
1177,780028.812,780127.312,780221.812,780319.012,98.500002,97.200002,432.800007,94.500001,193.000003,142.600002
1178,780461.612,780527.712,780631.012,780732.012,66.100001,101.000002,412.400006,103.300001,169.400002,142.000002
1179,780874.012,780947.512,781030.512,781137.212,73.500001,106.700002,390.600006,83.000001,156.500002,127.400002
1180,781264.612,781333.512,781404.012,781501.612,68.900001,97.600001,346.700005,70.500001,139.400002,109.700002
1181,781611.312,781661.512,781749.312,781846.012,50.200001,96.700001,328.200005,87.800001,138.000002,93.500002
1182,781939.512,781987.412,782082.512,782162.312,47.900001,79.800001,338.600005,95.100001,143.000002,115.800002
1183,782278.112,782332.712,782426.112,782507.812,54.600001,81.700001,329.800005,93.400001,148.000002,100.100002
1184,782607.912,782683.712,782767.512,782875.912,75.800001,108.400002,350.400005,83.800001,159.600002,82.400001
1185,782958.312,783049.612,783134.112,783216.312,91.300001,82.200001,390.900006,84.500002,175.800003,132.900002
1186,783349.212,783410.112,783510.912,783589.512,60.900001,78.600001,402.600006,100.800001,161.700002,162.300003
1187,785048.912,785144.212,785232.212,785337.812,95.300002,105.600001,428.900007,88.000001,183.300003,140.000003
1188,785477.812,785540.012,785662.012,785759.912,62.2,97.900002,391.300005,122.000002,184.200002,109.200001
1189,785869.112,785966.912,786057.912,786151.612,97.800002,93.700002,381.400006,91.000001,188.800003,98.900001
1190,786250.512,786335.512,786408.512,786501.712,85.000001,93.200002,325.900005,73.000001,158.000002,74.700001
1191,786576.412,786691.212,786744.812,786840.012,114.800002,95.200002,334.200005,53.6,168.400002,70.600001
1192,786910.612,787019.912,787082.412,787180.012,109.300002,97.600002,364.600005,62.5,171.800002,95.200001
1193,787275.212,787353.112,787425.512,787503.012,77.900001,77.500001,342.700005,72.400002,150.300003,114.900001
1194,787617.912,787664.612,787768.312,787848.812,46.700001,80.500001,357.600006,103.700002,150.400003,126.700002
1195,787975.512,788029.512,788127.012,788207.612,54.000001,80.600001,370.000005,97.500001,151.500002,137.900002
1196,788345.512,788407.312,788513.312,788592.612,61.800001,79.300001,418.800007,106.000002,167.800003,171.700003
1197,788764.312,788832.212,788932.112,789035.812,67.900001,103.700002,432.600006,99.900001,167.800002,161.100002
1198,789196.912,789266.112,789365.912,789469.512,69.200001,103.600002,409.500006,99.800001,169.000002,136.900002
1199,789606.412,789737.212,789797.012,789895.412,130.800002,98.400001,385.800006,59.800001,190.600003,96.800002
1200,789992.212,790131.712,790201.712,790293.012,139.500002,91.300001,409.500006,70.000001,209.500003,108.700002
1201,790401.712,790520.212,790596.312,790694.412,118.500002,98.100001,416.300006,76.100001,194.600003,123.600002
1202,790818.012,790887.212,790961.312,791067.712,69.200001,106.400002,366.000006,74.100001,143.300002,116.300002
1203,791184.012,791241.612,791327.712,791407.012,57.6,79.300001,365.400005,86.100002,143.700002,142.400002
1204,791549.412,791611.912,791696.112,791774.912,62.500001,78.800001,370.000006,84.200001,146.700002,144.500003
1205,791919.412,791973.112,792074.112,792151.912,53.7,77.800001,359.900005,101.000002,154.700002,127.400002
1206,792279.312,792374.212,792457.712,792560.512,94.900001,102.800001,379.900006,83.500002,178.400003,98.700002
1207,792659.212,792797.512,792854.512,792953.412,138.300002,98.900002,407.400006,57,195.300002,113.200002
1208,793066.612,793168.812,793264.912,793366.312,102.200001,101.400001,445.900006,96.100002,198.300003,146.200002
1209,793512.512,793571.612,793681.612,793780.412,59.100001,98.800001,396.600006,110.000002,169.100003,128.700002
1210,793909.112,793973.612,794083.212,794178.012,64.500001,94.800001,375.400006,109.600002,174.100003,106.500002
1211,794284.512,794382.812,794458.912,794550.312,98.300001,91.400002,364.500005,76.100001,174.400002,98.700001
1212,794649.012,794729.612,794804.112,794893.912,80.600001,89.800001,336.900005,74.500002,155.100003,92.000001
1213,794985.912,795080.112,795137.712,795229.712,94.200002,92.000002,353.200005,57.6,151.800002,109.400001
1214,795339.112,795394.012,795477.012,795554.612,54.900001,77.600001,340.600006,83.000002,137.900003,125.100002
1215,795679.712,795747.012,795827.612,795910.012,67.300001,82.400001,365.200005,80.600001,147.900002,134.900002
1216,796044.912,796101.912,796188.012,796266.112,57.000001,78.100001,366.300005,86.100001,143.100002,145.100002
1217,796411.212,796474.812,796566.712,796644.112,63.600001,77.400001,395.700006,91.900002,155.500003,162.800002
1218,796806.912,796874.112,796966.512,797070.312,67.200001,103.800001,419.300007,92.400002,159.600003,155.900003
1219,798370.312,798428.812,798524.112,798623.012,58.500001,98.900001,370.000005,95.300001,153.800002,117.300002
1220,798740.312,798790.112,798884.812,798988.712,49.800001,103.900002,339.700005,94.700001,144.500002,91.300001
1221,799080.012,799209.012,799245.812,799339.012,129.000002,93.200001,356.600006,36.800001,165.800003,97.600002
1222,799436.612,799521.112,799590.312,799678.412,84.500001,88.100001,339.600005,69.200001,153.700002,97.800002
1223,799776.212,799866.812,799927.212,800018.312,90.600001,91.100001,321.300004,60.400001,151.000002,79.200001
1224,800097.512,800200.112,800253.012,800349.912,102.600002,96.900001,327.500005,52.900001,155.500003,75.100001
1225,800425.012,800494.812,800576.012,800654.512,69.800001,78.500001,323.300005,81.200002,151.000003,93.800001
1226,800748.312,800836.812,800903.012,800979.112,88.500001,76.100002,345.200005,66.200001,154.700002,114.400001
1227,801093.512,801149.012,801230.412,801310.612,55.500001,80.200001,332.100005,81.400001,136.900002,115.000002
1228,801425.612,801478.112,801562.312,801642.712,52.500001,80.400001,344.000005,84.200001,136.700002,126.900002
1229,801769.612,801826.812,801908.212,801988.212,57.200001,80.000002,337.900005,81.400001,138.600002,119.300001
1230,802107.512,802147.212,802250.512,802332.612,39.700001,82.100002,337.000005,103.300001,143.000002,111.900001
1231,802444.512,802501.412,802587.912,802665.712,56.900001,77.800002,341.400005,86.500001,143.400002,120.200001
1232,802785.912,802843.412,802934.112,803011.512,57.500001,77.400001,359.100006,90.700002,148.200003,133.500002
1233,803849.612,803909.712,803998.112,804077.712,60.100001,79.600001,362.400006,88.400002,148.500003,134.300002
1234,804212.012,804265.212,804354.812,804434.812,53.2,80.000001,352.400005,89.600002,142.800002,129.600002
1235,804564.412,804622.012,804704.412,804782.312,57.600001,77.900001,352.200005,82.400001,140.000002,134.300002
1236,804916.612,804968.712,805052.812,805129.912,52.100001,77.100001,325.800005,84.100001,136.200002,112.500002
1237,805242.412,805333.412,805392.512,805496.512,91.000001,104.000002,328.500005,59.100001,150.100002,74.400001
1238,805570.912,805660.612,805729.212,805843.112,89.700001,113.900002,325.100005,68.600001,158.300002,52.900001
1239,805896.012,805993.112,806057.512,806134.012,97.100001,76.500001,319.400005,64.400001,161.500002,81.400002
1240,806215.412,806321.612,806375.412,806448.212,106.200001,72.800001,338.000005,53.800001,160.000002,105.200002
1241,806553.412,806641.312,806700.512,806780.312,87.900001,79.800001,331.100005,59.200001,147.100002,104.200002
1242,806884.512,806929.712,807020.512,807097.512,45.2,77.000001,324.400004,90.800002,136.000002,111.400001
1243,807208.912,807258.212,807347.912,807427.612,49.300001,79.700002,326.300005,89.700001,139.000002,107.600001
1244,807535.212,807584.012,807680.512,807755.512,48.800001,75.000001,353.400005,96.500001,145.300002,133.100002
1245,807888.612,808022.412,808033.712,808139.112,133.800002,105.400001,383.900006,11.300001,145.100003,133.400002
1246,810029.112,810125.012,810175.612,810255.212,95.900002,79.600001,418.000007,50.600001,146.500003,191.900003
1247,811294.912,811363.812,811465.712,811572.712,68.900001,107.000001,434.400007,101.900002,170.800003,156.600003
1248,811729.312,811782.712,811880.312,811976.612,53.400001,96.300001,374.400005,97.600001,151.000002,127.100002
1249,812103.712,812151.312,812241.712,812333.612,47.600001,91.900002,309.400005,90.400001,138.000002,79.500001
1250,812413.112,812513.212,812560.412,812652.912,100.100001,92.500001,301.000004,47.200001,147.300002,61.200001
1251,812714.112,812794.812,812867.112,812965.812,80.700002,98.700001,314.800005,72.300001,153.000003,63.100001
1252,813028.912,813102.312,813172.712,813251.212,73.400001,78.500001,312.000005,70.400001,143.800002,89.700002
1253,813340.912,813423.612,813484.912,813565.512,82.700001,80.600001,325.300005,61.300001,144.000002,100.700002
1254,813666.212,813709.012,813799.512,813877.112,42.8,77.600001,323.500004,90.500002,133.300002,112.600001
1255,813989.712,814040.112,814123.612,814204.112,50.400001,80.500002,328.800005,83.500001,133.900002,114.400001
1256,814318.512,814364.512,814457.512,814534.612,46.000001,77.100002,338.000005,93.000001,139.000002,121.900001
1257,814656.512,814777.912,814827.312,814929.212,121.400002,101.900001,396.100006,49.400001,170.800003,123.400002
1258,815052.612,815116.712,815208.412,815286.012,64.100001,77.600001,380.500006,91.700002,155.800003,147.100002
1259,815433.112,815493.112,815572.712,815675.712,60.000001,103.000002,346.100005,79.600001,139.600002,103.500001
1260,815779.212,815849.412,815919.412,816016.812,70.200001,97.400002,322.400005,70.000001,140.200002,84.800001
1261,816101.612,816149.412,816232.312,816314.112,47.800001,81.800001,319.900005,82.900001,130.700002,107.400002
1262,816421.512,816474.812,816547.912,816629.112,53.3,81.200001,307.700004,73.100002,126.400002,100.100001
1263,816729.212,816782.712,816860.112,816940.412,53.500001,80.300001,314.000005,77.400001,130.900002,102.800002
1264,817043.212,817083.412,817174.212,817254.812,40.2,80.600001,299.500004,90.800002,131.000002,87.900001
1265,817342.712,817429.112,817490.512,817564.412,86.400002,73.900001,313.300005,61.400001,147.800003,91.600001
1266,817656.012,817776.712,817811.012,817884.212,120.700002,73.200001,318.500005,34.3,155.000002,90.300002
1267,817974.512,818093.012,818133.912,818206.012,118.500002,72.100001,342.000005,40.9,159.400002,110.500002
1268,818316.512,818408.912,818464.012,818569.312,92.400001,105.300002,347.300005,55.100001,147.500002,94.500001
1269,818663.812,818716.812,818799.612,818879.012,53.000001,79.400001,335.700005,82.800001,135.800002,120.500002
1270,818999.512,819053.412,819132.712,819213.912,53.900001,81.200001,334.600005,79.300001,133.200002,120.200002
1271,819334.112,819377.212,819461.012,819540.812,43.100001,79.800001,320.900005,83.800001,126.900002,114.200002
1272,819655.012,819706.912,819784.112,819862.412,51.900001,78.300001,323.900005,77.200001,129.100002,116.500002
1273,819978.912,820026.412,820108.112,820184.912,47.5,76.800001,330.000005,81.700002,129.200002,124.000002
1274,821327.912,821391.412,821482.612,821563.312,63.500001,80.700001,393.600006,91.200001,154.700002,158.200003
1275,821721.512,821785.012,821876.412,821956.512,63.500001,80.100001,434.100006,91.400001,154.900002,199.100003
1276,822155.612,822230.212,822290.712,822393.712,74.600001,103.000002,395.500006,60.500001,135.100002,157.400002
1277,822551.112,822618.112,822712.312,822812.712,67.000001,100.400002,360.900005,94.200001,161.200002,99.300001
1278,822912.012,823039.812,823102.912,823193.212,127.800002,90.300002,371.800006,63.100001,190.900003,90.600001
1279,823283.812,823405.112,823481.812,823571.512,121.300002,89.700001,388.400006,76.700001,198.000003,100.700002
1280,823672.212,823780.012,823824.712,823918.412,107.800001,93.700001,337.000005,44.700001,152.500002,90.800002
1281,824009.212,824093.812,824150.712,824243.512,84.600001,92.800001,329.600005,56.900001,141.500002,95.300002
1282,824338.812,824383.112,824463.712,824540.512,44.3,76.800002,315.000004,80.600001,124.900001,113.300001
1283,824653.812,824717.012,824791.412,824874.112,63.200001,82.700002,344.000005,74.400001,137.600002,123.700001
1284,824997.812,825080.812,825137.212,825216.212,83.000002,79.000001,369.700006,56.400001,139.400003,151.300002
1285,825367.512,825429.112,825499.612,825580.112,61.600001,80.500001,387.700006,70.500001,132.100002,175.100003
1286,826995.112,827082.312,827157.412,827261.012,87.200001,103.600001,444.900007,75.100002,162.300003,179.000003
1287,827440.012,827529.712,827595.012,827693.912,89.700001,98.900002,442.900006,65.300001,155.000002,189.000002
1288,827882.912,827960.612,828032.712,828130.912,77.700002,98.200001,420.000007,72.100001,149.800003,172.000003
1289,829480.412,829552.312,829622.412,829716.612,71.900001,94.200002,377.800006,70.100001,142.000002,141.600002
1290,829858.212,829920.112,830013.812,830116.112,61.900001,102.300002,407.000006,93.700001,155.600002,149.100002
1291,830265.212,830340.512,830433.612,830540.212,75.300001,106.600002,439.200006,93.100001,168.400002,164.200002
1292,830704.412,830799.812,830878.612,830985.612,95.400002,107.000002,457.000007,78.800001,174.200003,175.800002
1293,831161.412,831245.712,831331.312,831427.212,84.300002,95.900001,466.000007,85.600001,169.900003,200.200003
1294,831627.412,831698.412,831782.012,831879.412,71.000001,97.400001,441.600007,83.600002,154.600003,189.600003
1295,832069.012,832146.112,832228.412,832326.412,77.100001,98.000002,428.700006,82.300001,159.400002,171.300002
1296,832497.712,832568.812,832663.712,832762.412,71.100001,98.700001,410.900006,94.900002,166.000003,146.200002
1297,833694.412,833761.312,833840.012,833936.212,66.900001,96.200002,376.000006,78.700001,145.600002,134.200002
1298,834070.412,834190.212,834243.112,834337.612,119.800001,94.500002,416.100006,52.900001,172.700002,148.900002
1299,836328.812,836439.812,836494.012,836592.112,111.000002,98.100001,484.100007,54.200001,165.200003,220.800003
1300,836812.912,836944.912,836944.812,837050.612,132.000002,105.800002,390.200006,-0.1,131.900002,152.500002
1301,837203.112,837272.712,837380.712,837476.612,69.600001,95.900001,418.600007,108.000002,177.600003,145.100003
1302,838417.712,838480.912,838586.612,838681.512,63.200001,94.900001,394.900006,105.700002,168.900003,131.100002
1303,838812.612,838878.512,838983.613,839081.913,65.900001,98.300001,416.800006,105.100002,171.000003,147.500002
1304,839229.413,839295.913,839402.113,839501.613,66.500001,99.500002,439.400007,106.200002,172.700003,167.200002
1305,839668.813,839729.613,839843.013,839940.913,60.800001,97.900001,461.600007,113.400002,174.200003,189.500003
1306,840130.413,840189.813,840308.113,840406.113,59.400001,98.000001,459.500007,118.300002,177.700003,183.800003
1307,840589.913,840658.213,840768.313,840864.813,68.300001,96.500002,437.100006,110.100001,178.400002,162.200002
1308,841027.013,841102.013,841222.213,841321.513,75.000001,99.300002,462.700007,120.200002,195.200003,168.200002
1309,841489.713,841550.313,841657.113,841754.313,60.600001,97.200001,426.600007,106.800002,167.400003,162.000003
1310,841916.313,841985.513,842082.713,842178.713,69.200001,96.000001,411.700006,97.200001,166.400002,149.300003
1311,842328.013,842438.713,842492.713,842603.013,110.700001,110.300002,396.300006,54.000001,164.700002,121.300002
1312,842724.313,842795.913,842898.413,842994.013,71.600001,95.600002,415.600006,102.500001,174.100002,145.900002
1313,843139.913,843273.013,843320.913,843414.113,133.100002,93.200002,405.600006,47.9,181.000002,131.400002
1314,843545.513,843685.713,843754.513,843849.513,140.200002,95.000001,450.900007,68.800001,209.000003,146.900003
1315,843996.413,844066.713,844190.613,844294.213,70.300001,103.600002,447.700006,123.900001,194.200002,149.900002
1316,844444.113,844516.813,844641.913,844746.213,72.700001,104.300002,480.500007,125.100002,197.800003,178.400002
1317,844924.613,844995.213,845102.813,845200.913,70.600001,98.100001,471.700007,107.600002,178.200003,195.400003
1318,845396.313,845463.613,845560.313,845656.513,67.300001,96.200001,454.200007,96.700002,164.000003,194.000003
1319,845850.513,845952.313,846021.913,846119.313,101.800002,97.400001,459.800007,69.600001,171.400003,191.000003
1320,846310.313,846384.713,846469.913,846565.113,74.400001,95.200002,419.100006,85.200001,159.600002,164.300002
1321,846729.413,846802.013,846904.513,846985.813,72.600001,81.300001,459.000007,102.500002,175.100003,202.600003
1322,847188.413,847264.313,847351.413,847449.313,75.900001,97.900001,432.200007,87.100002,163.000003,171.300003
1323,847620.613,847698.313,847792.913,847890.413,77.700001,97.500002,437.700006,94.600001,172.300002,167.900002
1324,848058.313,848144.513,848237.813,848343.613,86.200001,105.800001,477.000007,93.300002,179.500003,191.700003
1325,849453.713,849529.813,849640.013,849735.013,76.100001,95.000001,418.200006,110.200002,186.300003,136.900002
1326,849871.913,850002.813,850085.713,850178.913,130.900002,93.200002,432.700007,82.900001,213.800003,125.700002
1327,850304.613,850417.113,850498.713,850591.613,112.500001,92.900002,410.600006,81.600001,194.100002,123.600002
1328,850715.213,850760.213,850875.013,850974.813,45,99.800002,348.800005,114.800002,159.800002,89.200001
1329,851064.013,851152.613,851238.513,851327.313,88.600001,88.800002,359.000005,85.900001,174.500002,95.700001
1330,851423.013,851555.513,851598.813,851692.413,132.500002,93.600001,347.600005,43.300001,175.800003,78.200001
1331,851770.613,851895.213,851949.313,852033.213,124.600002,83.900001,335.400005,54.100001,178.700003,72.800001
1332,852106.013,852234.913,852283.613,852369.913,128.900002,86.300001,336.800005,48.700001,177.600003,72.900001
1333,852442.813,852575.813,852614.813,852703.213,133.000002,88.400001,333.800005,39.000001,172.000003,73.400001
1334,852776.613,852878.313,852933.513,853027.413,101.700002,93.900001,325.800005,55.200001,156.900003,75.000001
1335,853102.413,853175.013,853253.813,853354.913,72.600001,101.100002,324.700005,78.800001,151.400002,72.200001
1336,853427.113,853509.613,853577.013,853654.013,82.500001,77.000001,326.200005,67.400001,149.900002,99.300002
1337,853753.313,853844.313,853906.013,854007.213,91.000001,101.200002,341.400005,61.700001,152.700002,87.500001
1338,854094.713,854205.913,854244.413,854321.713,111.200002,77.300001,346.700005,38.5,149.700002,119.700002
1339,854441.413,854486.813,854575.213,854689.113,45.400001,113.900002,327.000005,88.400001,133.800002,79.300001
1340,854768.413,854815.813,854916.813,854998.313,47.400001,81.500001,350.300005,101.000001,148.400002,120.400002
1341,855118.713,855174.713,855256.413,855363.213,56.000001,106.800002,341.800005,81.700001,137.700002,97.300001
1342,855460.513,855512.313,855607.313,855687.413,51.800001,80.100001,349.000006,95.000002,146.800003,122.100002
1343,855809.513,855868.513,855954.013,856052.713,59,98.700001,351.200005,85.500002,144.500002,108.000002
1344,856160.713,856207.813,856299.113,856407.713,47.1,108.600001,341.200005,91.300002,138.400002,94.200002
1345,856501.913,856548.813,856647.713,856729.513,46.900001,81.800001,341.500005,98.900001,145.800002,113.900002
1346,856843.413,856886.113,856986.813,857090.513,42.700001,103.700002,343.000005,100.700001,143.400002,95.900001
1347,857186.413,857292.213,857342.513,857450.413,105.800002,107.900002,362.300005,50.3,156.100002,98.300001
1348,857548.713,857604.313,857701.913,857780.913,55.600001,79.000001,360.100006,97.600002,153.200003,127.900002
1349,857908.813,858046.713,858082.113,858180.813,137.900002,98.700002,402.400006,35.4,173.300002,130.400002
1350,858311.213,858435.313,858501.913,858599.713,124.100002,97.800001,452.800007,66.600001,190.700003,164.300003
1351,859511.513,859557.713,859652.313,859751.413,46.2,99.100001,333.600005,94.600002,140.800002,93.700002
1352,859845.113,859895.513,859983.413,860079.513,50.4,96.100001,355.900005,87.900002,138.300002,121.500002
1353,860201.013,860269.213,860335.113,860416.913,68.200001,81.800001,352.300005,65.900001,134.100002,136.400002
1354,860553.313,860616.513,860693.113,860773.213,63.200001,80.100002,368.300006,76.600001,139.800002,148.400002
1355,860921.613,860987.313,861081.613,861163.313,65.700001,81.700001,403.700006,94.300001,160.000002,162.000003
1356,862224.213,862298.713,862403.313,862503.613,74.500001,100.300001,427.000007,104.600002,179.100003,147.600003
1357,862651.213,862800.413,862849.213,862943.313,149.200002,94.100002,457.400006,48.8,198.000002,165.300002
1358,863108.613,863181.413,863276.613,863372.713,72.800001,96.100001,421.700007,95.200002,168.000003,157.600003
1359,864276.213,864341.713,864425.713,864526.113,65.500001,100.400001,356.800005,84.000001,149.500002,106.900002
1360,864633.013,864690.413,864785.713,864883.613,57.400001,97.900002,371.200006,95.300001,152.700002,120.600002
1361,865004.213,865061.513,865162.913,865242.213,57.3,79.300001,372.900005,101.400002,158.700002,134.900002
1362,865377.113,865520.413,865569.013,865675.413,143.300002,106.400002,428.200007,48.600001,191.900003,129.900002
1363,865805.313,865938.713,865991.913,866097.413,133.400001,105.500002,426.400006,53.200001,186.600002,134.300002
1364,866231.713,866292.913,866405.813,866505.813,61.200001,100.000002,424.000006,112.900001,174.100002,149.900002
1365,866655.713,866718.913,866824.513,866925.613,63.200001,101.100001,445.000007,105.600002,168.800003,175.100003
1366,867100.713,867184.413,867258.413,867359.913,83.700001,101.500002,425.200006,74.000001,157.700002,166.000002
1367,867525.913,867612.813,867695.913,867796.113,86.900001,100.200001,420.800006,83.100002,170.000003,150.600002
1368,869719.213,869800.513,869922.313,870031.013,81.300001,108.700001,479.000007,121.800002,203.100003,167.200003
1369,870198.213,870277.013,870380.813,870484.313,78.800001,103.500001,454.000007,103.800002,182.600003,167.900003
1370,870652.213,870708.713,870808.513,870910.813,56.500001,102.300002,378.600005,99.800001,156.300002,120.000001
1371,871030.813,871094.113,871224.813,871321.613,63.300001,96.800002,405.000006,130.700002,194.000003,114.200001
1372,871435.813,871499.813,871613.713,871710.413,64.000001,96.700001,381.100006,113.900002,177.900003,106.500002
1373,871816.913,871940.613,871993.313,872087.213,123.700002,93.900001,382.800006,52.700001,176.400003,112.500002
1374,872199.713,872301.113,872365.613,872457.813,101.400001,92.200002,380.000005,64.500001,165.900002,121.900001
1375,872579.713,872688.913,872743.513,872835.913,109.200002,92.400001,376.900006,54.600001,163.800003,120.700002
1376,872956.613,873058.513,873132.013,873224.313,101.900002,92.300001,402.900006,73.500001,175.400003,135.200002
1377,873359.513,873474.713,873543.213,873634.713,115.200002,91.500001,438.900007,68.500001,183.700003,163.700003
1378,873798.413,873869.813,873966.113,874065.113,71.400001,99.000002,426.000006,96.300001,167.700002,159.300002
1379,874224.413,874295.513,874396.113,874494.913,71.100001,98.800001,430.800006,100.600002,171.700003,160.300002
1380,874655.213,874736.313,874824.013,874917.313,81.100002,93.300001,385.700006,87.700001,168.800003,123.600002
1381,875040.913,875105.213,875202.013,875297.113,64.300001,95.100001,359.200005,96.800002,161.100003,103.000001
1382,875400.113,875490.313,875549.413,875643.113,90.200002,93.700001,335.100005,59.100001,149.300003,92.100001
1383,875735.213,875835.613,875894.513,875988.013,100.400002,93.500001,351.700006,58.900001,159.300003,98.900002
1384,876086.913,876188.113,876249.013,876339.613,101.200001,90.600001,364.100005,60.900001,162.100002,111.400002
1385,876451.013,876552.013,876610.913,876703.513,101.000002,92.600001,367.100006,58.900001,159.900003,114.600002
1386,876818.113,876870.013,876971.813,877069.313,51.9,97.500001,371.800005,101.800002,153.700002,120.600002
1387,877189.913,877246.313,877343.913,877438.913,56.400001,95.000002,366.700006,97.600001,154.000002,117.700002
1388,877556.613,877686.813,877731.413,877824.813,130.200002,93.400002,418.000006,44.6,174.800002,149.800002
1389,877974.613,878046.613,878138.413,878234.713,72.000001,96.300002,418.700006,91.800001,163.800002,158.600002
1390,878393.313,878468.413,878560.513,878660.813,75.100001,100.300001,412.800006,92.100002,167.200003,145.300002
1391,878806.113,878873.313,878975.313,879071.913,67.200001,96.600001,410.100006,102.000002,169.200003,144.300002
1392,879216.213,879292.613,879382.913,879462.013,76.400001,79.100001,399.500006,90.300002,166.700003,153.700002
1393,879615.713,879669.513,879768.613,879884.813,53.800001,116.200001,358.000006,99.100002,152.900003,88.900002
1394,879973.713,880026.713,880126.313,880221.513,53,95.200001,346.600005,99.600002,152.600002,98.800002
1395,880320.313,880428.113,880483.613,880572.913,107.800001,89.300002,360.600005,55.500001,163.300002,108.000001
1396,880680.913,880736.113,880832.013,880923.913,55.200001,91.900002,356.500005,95.900001,151.100002,113.500001
1397,881037.413,881097.213,881177.313,881268.313,59.800001,91.000001,345.300006,80.100002,139.900003,114.400002
1398,881382.713,881437.113,881518.413,881614.213,54.4,95.800001,339.500005,81.300002,135.700002,108.000002
1399,881722.213,881774.213,881860.013,881954.813,52,94.800001,338.400005,85.800002,137.800002,105.800002
1400,882060.613,882121.313,882201.013,882297.013,60.700001,96.000001,341.400005,79.700001,140.400002,105.000002
1401,882402.013,882446.713,882540.313,882640.013,44.7,99.700001,346.200005,93.600002,138.300002,108.200002
1402,882748.213,882801.513,882886.413,882988.513,53.300001,102.100002,347.900005,84.900001,138.200002,107.600001
1403,883096.113,883151.713,883231.113,883336.813,55.600001,105.700002,337.300005,79.400001,135.000002,96.600001
1404,883433.413,883483.713,883570.913,883679.613,50.300001,108.700002,343.500005,87.200001,137.500002,97.300001
1405,883776.913,883831.313,883910.713,884006.913,54.400001,96.200002,343.000005,79.400001,133.800002,113.000001
1406,884119.913,884188.813,884249.713,884344.213,68.900001,94.500002,334.400005,60.900001,129.800002,110.100001
1407,884454.313,884535.113,884590.113,884688.513,80.800002,98.400002,341.300005,55,135.800002,107.100001
1408,884795.613,884850.913,884927.313,885028.013,55.300001,100.700002,345.400006,76.400001,131.700002,113.000002
1409,885141.013,885209.613,885270.913,885367.913,68.600001,97.000001,343.800005,61.300001,129.900002,116.900002
1410,886498.113,886578.813,886637.213,886715.413,80.700001,78.200001,368.000005,58.400001,139.100002,150.700002
1411,886866.113,886932.113,886989.513,887090.313,66.000001,100.800002,348.000006,57.400001,123.400002,123.800002
1412,887214.113,887270.413,887340.613,887416.613,56.3,76.000002,350.100005,70.200001,126.500001,147.600002
1413,887564.213,887623.513,887695.313,887809.513,59.300001,114.200001,358.500005,71.800001,131.100002,113.200002
1414,887922.713,887992.813,888059.013,888136.813,70.100001,77.800001,378.300006,66.200001,136.300002,164.200003
1415,888994.813,889051.713,889116.313,889195.613,56.900001,79.300001,325.000005,64.600001,121.500002,124.200002
1416,889319.813,889398.413,889455.513,889534.713,78.600001,79.200001,343.600005,57.100001,135.700002,128.700002
1417,889663.413,889716.913,889788.813,889868.713,53.500001,79.900001,328.900005,71.900001,125.400002,123.600002
1418,890653.713,890714.913,890774.913,890872.213,61.200001,97.300001,334.500005,60.000001,121.200002,116.000002
1419,892351.713,892411.713,892479.513,892556.713,60.000001,77.200001,342.200005,67.800001,127.800002,137.200002
1420,892693.913,892770.213,892826.513,892903.513,76.300001,77.000001,344.700005,56.300001,132.600002,135.100002
1421,893038.613,893118.813,893175.113,893251.513,80.200002,76.400001,354.100006,56.3,136.500002,141.200003
1422,893392.713,893456.113,893515.613,893619.213,63.400001,103.600002,349.200005,59.5,122.900001,122.700002
1423,893741.913,893802.513,893854.713,893933.513,60.600001,78.800002,319.300005,52.2,112.800001,127.700002
1424,895385.513,895437.913,895519.013,895619.213,52.400001,100.200002,302.200005,81.100001,133.500002,68.500001
1425,895687.713,895805.113,895844.513,895945.313,117.400002,100.800002,309.800004,39.4,156.800002,52.2
1426,895997.513,896137.713,896163.213,896254.813,140.200002,91.600001,311.800005,25.500001,165.700003,54.500001
1427,896309.313,896423.913,896461.413,896531.413,114.600002,70.000001,308.900005,37.5,152.100002,86.800002
1428,896618.213,896717.813,896758.013,896836.613,99.600001,78.600001,297.600004,40.200001,139.800002,79.200001
1429,896915.813,896991.413,897044.013,897122.013,75.600001,78.000001,291.500004,52.600001,128.200002,85.300001
1430,897207.313,897283.613,897334.513,897411.813,76.300002,77.300001,290.600005,50.9,127.200002,86.100002
1431,897497.913,897580.513,897630.113,897711.013,82.600001,80.900001,288.400004,49.600001,132.200002,75.300001
1432,897786.313,897852.013,897920.513,897995.813,65.700001,75.300001,295.000004,68.500001,134.200002,85.500001
1433,898081.313,898153.613,898214.013,898290.213,72.300002,76.200002,301.900005,60.4,132.700002,93.000001
1434,898383.213,898472.013,898519.013,898593.513,88.800001,74.500001,313.500005,47.000001,135.800002,103.200002
1435,898696.713,898775.613,898827.613,898905.913,78.900001,78.300001,305.800004,52.000001,130.900002,96.600001
1436,899002.513,899047.613,899121.313,899201.513,45.100001,80.200001,293.200005,73.700001,118.800002,94.200002
1437,899295.713,899332.613,899412.713,899491.113,36.9,78.400001,279.200004,80.100001,117.000001,83.800002
1438,899574.913,899650.113,899699.313,899772.913,75.200001,73.600001,279.300004,49.200001,124.400002,81.300001
1439,899854.213,899934.713,899983.213,900080.413,80.500001,97.200001,288.300004,48.500001,129.000002,62.100001
1440,900142.513,900182.713,900259.713,900351.013,40.200001,91.300001,277.300004,77.000001,117.200002,68.800001
1441,900419.813,900507.413,900547.513,900630.413,87.600002,82.900001,300.900005,40.1,127.700002,90.300002
1442,900720.713,900759.513,900829.513,900910.513,38.8,81.000002,284.500004,70.000001,108.800001,94.700001
1443,901005.213,901039.813,901117.313,901201.213,34.600001,83.900001,287.800004,77.500001,112.100002,91.800001
1444,901293.013,901340.313,901407.013,901489.513,47.300001,82.500001,286.600005,66.700001,114.000002,90.100002
1445,901579.613,901630.113,901696.413,901781.313,50.5,84.900002,299.800004,66.300001,116.800001,98.100001
1446,901879.413,901927.913,901992.013,902074.313,48.500001,82.300001,290.200004,64.100001,112.600002,95.300001
1447,902169.613,902219.113,902284.713,902365.713,49.500001,81.000001,300.000005,65.600001,115.100002,103.900002
1448,902469.613,902523.513,902580.113,902660.113,53.900001,80.000002,291.100004,56.6,110.500001,100.600001
1449,902760.713,902800.313,902869.413,902954.013,39.600001,84.600001,281.000004,69.100001,108.700002,87.700001
1450,903041.713,903084.913,903159.113,903246.513,43.200001,87.400001,282.300005,74.200001,117.400002,77.500002
1451,903324.013,903367.613,903437.713,903522.013,43.6,84.300002,279.300004,70.100001,113.700001,81.300001
1452,903603.313,903638.513,903713.413,903800.713,35.2,87.300002,271.400004,74.900001,110.100001,74.000001
1453,903874.713,903911.713,903982.113,904067.013,37,84.900002,266.100004,70.400001,107.400001,73.800001
1454,904140.813,904179.913,904253.413,904343.413,39.1,90.000002,279.800004,73.500001,112.600001,77.200001
1455,904420.613,904468.213,904525.213,904619.113,47.600001,93.900002,265.000004,57,104.600001,66.500001
1456,904685.613,904732.813,904792.713,904855.913,47.200001,63.200001,272.700004,59.9,107.100001,102.400002
1457,904958.313,905004.513,905055.013,905147.313,46.200001,92.300002,270.900004,50.5,96.700001,81.900001
1458,905229.213,905281.013,905322.813,905386.113,51.800001,63.300001,263.600004,41.8,93.600001,106.700002
1459,905492.813,905541.913,905583.213,905666.113,49.100001,82.900001,263.500004,41.3,90.400001,90.200002
1460,905756.313,905813.113,905845.613,905930.613,56.800001,85.000001,259.100004,32.5,89.300001,84.800002
1461,906015.414,906084.514,906107.514,906170.014,69.100001,62.500001,259.000004,23,92.100001,104.400002
1462,906274.414,906323.314,906364.414,906429.014,48.9,64.600001,245.500003,41.100001,90.000001,90.900001
1463,911006.014,911064.114,911088.514,911152.514,58.100001,64.000001,244.900004,24.4,82.500001,98.400002
1464,916664.414,916725.914,916741.314,916813.114,61.500001,71.800001,238.600004,15.400001,76.900002,89.900001
1465,916903.014,916956.114,916976.514,917043.514,53.100001,67.000001,226.600003,20.4,73.500001,86.100001
1466,994755.015,994826.915,994881.815,994978.715,71.900001,96.900001,332.600005,54.900001,126.800002,108.900002
1467,995087.615,995233.415,995211.715,995307.115,145.800002,95.400001,312.600005,-21.7,124.100002,93.100002
1468,995400.215,995448.015,995535.715,995632.615,47.8,96.900001,331.000005,87.700002,135.500002,98.600002
1469,995731.215,995788.115,995855.715,995954.515,56.9,98.800002,327.900004,67.600001,124.500001,104.600001
1470,996059.115,996146.315,996171.615,996268.715,87.200002,97.100002,319.100005,25.3,112.500002,109.500001
1471,996378.215,996443.015,996487.315,996585.215,64.800001,97.900001,309.800005,44.300001,109.100002,102.800002
1472,996688.015,996790.915,996789.415,996893.015,102.900001,103.600002,298.700004,-1.5,101.400001,93.700001
1473,996986.715,997049.215,997094.515,997196.415,62.500001,101.900001,307.000005,45.300001,107.800002,97.300002
1474,997293.715,997357.015,997403.815,997508.115,63.300001,104.300002,317.300005,46.8,110.100001,102.900002
1475,1026558.82,1026663.72,1026704.22,1026838.12,104.900001,133.900002,434.100006,40.500001,145.400002,154.800002
1476,1032549.92,1032629.72,1032706.92,1032820.62,79.800001,113.700001,393.400006,77.200002,157.000003,122.700002
1477,1032943.32,1033005.82,1033117.42,1033232.02,62.500001,114.600001,392.500006,111.600002,174.100003,103.800002
1478,1033335.82,1033398.82,1033494.42,1033609.52,63.000001,115.100002,370.700005,95.600001,158.600002,97.000001
1479,1033706.52,1033820.12,1033858.42,1033970.42,113.600002,112.000001,358.900006,38.300001,151.900003,95.000002
1480,1034065.42,1034172.52,1034212.62,1034324.32,107.100001,111.700002,346.700005,40.100001,147.200002,87.800001
1481,1034412.12,1034461.02,1034561.02,1034657.62,48.900001,96.600002,366.900005,100.000001,148.900002,121.400001
1482,1040442.22,1040542.82,1040571.22,1040662.42,100.600001,91.200001,362.100005,28.400001,129.000002,141.900002
1483,1040804.32,1040917.82,1040918.42,1041008.52,113.500002,90.100001,291.900005,0.6,114.100002,87.700002
1484,1041696.42,1041774.92,1041824.22,1041916.22,78.500002,92.000002,306.800005,49.3,127.800002,87.000001
1485,1042003.22,1042054.92,1042110.42,1042204.02,51.700001,93.600001,298.700005,55.500001,107.200002,97.900002
1486,1042877.22,1042956.12,1042974.12,1043078.12,78.900001,104.000001,291.800004,18.000001,96.900002,90.900001
1487,1043169.02,1043243.32,1043261.32,1043340.72,74.300002,79.400001,282.500005,18,92.300002,110.800002
1488,1109093.92,1109202.32,1109253.12,1109384.52,108.400001,131.400002,458.900007,50.800001,159.200002,168.300003
1489,1109552.82,1109706.22,1109735.62,1109831.02,153.400002,95.400002,378.600005,29.4,182.800002,100.400001
1490,1109931.42,1110081.92,1110142.92,1110268.02,150.500003,125.100002,445.200007,61,211.500003,108.600002
1491,1113678.32,1113761.72,1113850.32,1113945.42,83.400001,95.100001,461.400007,88.600002,172.000003,194.300003
1492,1120930.92,1120995.22,1121062.72,1121181.32,64.300001,118.600002,315.700005,67.500001,131.800002,65.300001
1493,1121246.62,1121354.02,1121373.72,1121484.52,107.400001,110.800001,306.400004,19.700001,127.100002,68.500001
1494,1121553.02,1121635.72,1121674.62,1121781.42,82.700002,106.800002,300.900005,38.9,121.600002,72.500001
1495,1121853.92,1121947.02,1121969.02,1122060.52,93.100001,91.500001,299.000004,22.000001,115.100002,92.400001
1496,1122152.92,1122204.72,1122259.12,1122352.12,51.800001,93.000001,298.000005,54.400001,106.200002,98.800002
1497,1122450.92,1122524.72,1122549.92,1122651.12,73.800001,101.200002,299.300004,25.2,99.000001,99.100001
1498,1124485.92,1124557.62,1124575.92,1124654.72,71.700001,78.800002,259.900004,18.3,90.000001,91.100001
1499,1184920.22,1185021.92,1185066.82,1185199.92,101.700001,133.100002,433.800006,44.900001,146.600002,154.100002
1500,1185354.02,1185434.02,1185537.42,1185636.72,80.000001,99.300001,531.600008,103.400002,183.400003,248.900004
1501,1189726.52,1189843.12,1189858.12,1189961.82,116.600002,103.700002,399.300006,15,131.600002,164.000002
1502,1190125.82,1190289.12,1190329.92,1190428.92,163.300003,99.000002,496.700008,40.8,204.100003,193.600003
1503,1194827.82,1195072.02,1195019.12,1195155.62,244.200004,136.500002,453.100007,-52.900001,191.300003,125.300002
1504,1196173.82,1196262.52,1196323.92,1196446.72,88.700002,122.800001,371.600006,61.400001,150.100003,98.700002
1505,1196545.42,1196711.62,1196685.92,1196804.82,166.200002,118.900002,336.700005,-25.7,140.500002,77.300001
1506,1196882.12,1196971.72,1197027.22,1197118.92,89.600001,91.700001,321.700005,55.500001,145.100002,84.900002
1507,1197203.82,1197294.32,1197351.32,1197442.02,90.500001,90.700001,329.100005,57.000001,147.500002,90.900002
1508,1197532.92,1197673.82,1197668.42,1197762.82,140.900002,94.400001,318.500004,-5.4,135.500002,88.600001
1509,1197851.42,1197961.02,1197987.92,1198080.12,109.600002,92.200002,319.800005,26.9,136.500002,91.100001
1510,1198171.22,1198286.32,1198291.22,1198384.92,115.100002,93.700001,298.800005,4.9,120.000002,85.100002
1511,1198470.02,1198577.92,1198598.02,1198691.12,107.900001,93.100001,302.400004,20.100001,128.000002,81.300001
1512,1198772.42,1198883.42,1198894.12,1198990.02,111.000002,95.900001,283.700004,10.7,121.700002,66.100001
1513,1199056.12,1199136.82,1199178.02,1199277.82,80.700002,99.800002,292.000005,41.2,121.900002,70.300001
1514,1199348.12,1199466.42,1199456.52,1199557.22,118.300001,100.700002,281.000004,-9.9,108.400001,71.900001
1515,1199629.12,1199677.72,1199733.72,1199835.82,48.600001,102.100002,274.200004,56,104.600001,67.500001
1516,1199903.32,1199993.92,1200012.82,1200120.02,90.600001,107.200001,282.000004,18.900001,109.500002,65.300001
1517,1200185.32,1200233.72,1200284.22,1200366.42,48.400001,82.200001,261.900004,50.500001,98.900002,80.800001
1518,1200447.22,1200502.62,1200538.62,1200621.62,55.400001,83.000002,256.100004,36,91.400001,81.700001
1519,1200703.32,1200766.52,1200795.32,1200879.42,63.200001,84.100001,261.000004,28.8,92.000001,84.900002
1520,1200964.32,1201048.92,1201039.92,1201137.42,84.600001,97.500001,249.200003,-9,75.600001,76.100001
1521,1201213.52,1201287.82,1201292.22,1201385.82,74.300002,93.600001,258.900004,4.4,78.700002,86.600001
1522,1250527.82,1250718.52,1250705.22,1250842.52,190.700003,137.300002,393.000006,-13.3,177.400003,78.300001
1523,1250920.82,1251079.62,1251132.82,1251223.22,158.800003,90.400002,437.300007,53.2,212.000003,134.900002
1524,1259284.92,1259346.12,1259402.22,1259509.32,61.200001,107.100001,302.400004,56.100001,117.300002,78.000001
1525,1259587.32,1259679.12,1259708.42,1259818.52,91.800002,110.100002,295.000005,29.3,121.100002,63.800001
1526,1259882.32,1259982.92,1260004.02,1260115.92,100.600001,111.900001,311.800004,21.100001,121.700002,78.200001
1527,1261109.82,1261198.52,1261193.42,1261299.12,88.700001,105.700002,287.900004,-5.1,83.600001,98.600001
1528,1261397.72,1261465.12,1261486.12,1261589.02,67.400001,102.900001,269.700004,21.000001,88.400002,78.400001
1529,1261667.42,1261714.32,1261770.02,1261875.72,46.900001,105.700001,279.400004,55.700001,102.600002,71.100001
1530,1261946.82,1262003.52,1262052.32,1262129.42,56.700001,77.100001,290.100005,48.800001,105.500002,107.500002
1531,1262236.92,1262309.32,1262332.92,1262411.02,72.400001,78.100001,284.800004,23.6,96.000001,110.700002
1532,1304953.42,1305100.32,1305101.32,1305236.82,146.900003,135.500002,431.600007,1,147.900003,148.200002
1533,1305385.02,1305529.32,1305569.72,1305700.42,144.300002,130.700001,384.700005,40.400001,184.700003,69.300001
1534,1305769.72,1305965.92,1305974.72,1306097.72,196.200003,123.000001,411.500007,8.800001,205.000004,83.500002
1535,1306181.22,1306294.82,1306363.02,1306456.02,113.600001,93.000002,415.000006,68.200001,181.800002,140.200002
1536,1306596.22,1306664.52,1306742.32,1306835.12,68.300001,92.800001,385.500006,77.800001,146.100002,146.600003
1537,1306981.72,1307054.82,1307116.12,1307208.92,73.100001,92.800001,380.800005,61.300001,134.400002,153.600002
1538,1311965.12,1312094.62,1312064.22,1312181.92,129.500002,117.700002,299.000004,-30.400001,99.100001,82.200001
1539,1312848.52,1312897.92,1312952.72,1313052.22,49.400001,99.500001,292.200004,54.800001,104.200002,88.500001
1540,1313140.72,1313206.92,1313245.42,1313322.12,66.200001,76.700001,296.100005,38.500001,104.700002,114.700002
1541,1313436.82,1313508.02,1313533.72,1313654.42,71.200001,120.700002,300.200004,25.7,96.900001,82.600001
1542,1313737.02,1313828.52,1313826.02,1313911.42,91.500002,85.400001,277.500004,-2.5,89.000002,103.100001
1543,1314014.52,1314092.82,1314107.62,1314185.62,78.300002,78.000001,270.600004,14.8,93.100002,99.500001
1544,1314285.12,1314333.62,1314381.62,1314459.02,48.500001,77.400001,287.900005,48.000001,96.500002,114.000002
1545,1314573.02,1314679.92,1314660.92,1314741.32,106.900001,80.400001,278.200004,-19,87.900001,109.900002
1546,1371615.72,1371695.42,1371739.82,1371856.02,79.700001,116.200001,324.300004,44.400001,124.100002,84.000001
1547,1371940.02,1372051.42,1372068.82,1372181.62,111.400002,112.800002,319.400005,17.4,128.800002,77.800001
1548,1372259.42,1372359.52,1372387.02,1372494.72,100.100002,107.700002,311.300005,27.5,127.600002,76.000001
1549,1372570.72,1372691.52,1372686.32,1372779.12,120.800002,92.800001,309.700005,-5.2,115.600002,101.300002
1550,1372880.42,1372932.82,1372991.12,1373085.12,52.4,94.000002,309.800004,58.300001,110.700001,105.100001
1551,1373190.22,1373286.02,1373286.32,1373391.22,95.800002,104.900001,293.000004,0.3,96.100002,92.000001
1552,1373483.22,1373561.22,1373590.92,1373691.92,78.000002,101.000002,290.800005,29.7,107.700002,82.100001
1553,1373774.02,1373890.12,1373881.52,1373979.52,116.100002,98.000002,276.200004,-8.600001,107.500001,70.700001
1554,1374050.22,1374141.12,1374166.72,1374263.82,90.900001,97.100001,287.900004,25.600001,116.500002,74.300001
1555,1374338.12,1374451.32,1374445.52,1374546.42,113.200002,100.900001,293.000005,-5.8,107.400002,84.700002
1556,1374631.12,1374681.82,1374730.52,1374832.42,50.7,101.900002,298.300004,48.700001,99.400001,97.000001
1557,1374929.42,1375008.82,1375014.12,1375094.32,79.400001,80.200002,278.500004,5.3,84.700001,113.600001
1558,1382533.92,1382586.32,1382626.92,1382708.12,52.400001,81.200001,258.000004,40.600001,93.000002,83.800001
1559,1382791.92,1382837.52,1382886.82,1382967.82,45.600001,81.000001,264.100004,49.300001,94.900002,88.200001
1560,1383056.02,1383118.82,1383147.62,1383228.22,62.800001,80.600001,258.400004,28.800001,91.600002,86.200001
1561,1383314.42,1383357.52,1383400.32,1383482.22,43.100001,81.900001,238.800004,42.8,85.900001,71.000002
1562,1384035.92,1384082.02,1384122.12,1384214.52,46.1,92.400001,233.400003,40.100001,86.200001,54.800001
1563,1384269.32,1384309.72,1384354.62,1384421.82,40.400001,67.200001,229.100004,44.9,85.300001,76.600002
1564,1385638.72,1385689.82,1385714.42,1385783.22,51.1,68.800001,228.400003,24.600001,75.700001,83.900001
1565,1406962.02,1407015.72,1407079.52,1407157.32,53.700001,77.800001,313.800005,63.800001,117.500002,118.500002
