# Supplementary material for: Robust dynamical invariants in sequential neural activity
Source: Sci Rep. 2019 Jun 21;9:9048. doi: 10.1038/s41598-019-44953-2 (PMC6588702; doi:10.1038/s41598-019-44953-2)
Supplement: Supplementary file 4 — Dataset [file 41598_2019_44953_MOESM4_ESM.zip › data/PTX/PTX_exp_13.txt]

%If you use these data please cite:
%%  I. Elices, R. Levi, D. Arroyo, F. B. Rodriguez, and P. Varona. Robust dynamical invariants in sequential neural activity
% (1:n-1)' firstLP' lastLP' firstPD' lastPD' burstLPd' burstPDd' Period' latenc' LPPDfst2fst' PDLP'
1,1342.60002,1864.00003,2144.90003,2358.50004,521.400008,213.600003,1239.60002,280.900004,802.300012,223.700003
2,2582.20004,3111.80005,3359.50005,3576.70005,529.600008,217.200003,1214.00002,247.700004,777.300012,219.500004
3,3796.20006,4286.10006,4544.70007,4767.70007,489.900007,223.000003,1172.30002,258.600004,748.500011,200.800003
4,4968.50007,5478.90008,5749.30009,5967.50009,510.400008,218.200003,1203.90002,270.400004,780.800012,204.900003
5,6172.40009,6689.5001,6951.2001,7167.00011,517.100008,215.800003,1207.60002,261.700004,778.800012,213.000003
6,7380.00011,7875.30012,8134.30012,8365.10013,495.300007,230.800004,1185.30002,259.000004,754.300011,200.200003
7,8565.30013,9075.80013,9288.70014,9514.50014,510.500007,225.800004,1143.00002,212.900003,723.40001,193.800003
8,9708.30014,10200.7002,10448.8002,10670.1002,492.400007,221.300003,1165.60002,248.100004,740.500011,203.800003
9,10873.9002,11339.2002,11612.1002,11832.1002,465.300007,220.000003,1140.90002,272.900004,738.200011,182.700003
10,12014.8002,12493.2002,12765.5002,12982.7002,478.400007,217.200003,1152.50002,272.300004,750.700011,184.600003
11,13167.3002,13617.7002,13914.5002,14137.1002,450.400007,222.600004,1179.80002,296.800004,747.200011,210.000003
12,14347.1002,14828.9002,15090.0002,15306.7002,481.800007,216.700003,1184.90002,261.100004,742.900011,225.300003
13,15532.0002,16101.4002,16290.7002,16514.3002,569.400009,223.600003,1174.70002,189.300003,758.700012,192.400003
14,16706.7002,17168.1003,17453.0003,17673.3003,461.400007,220.300003,1186.50002,284.900004,746.300011,219.900004
15,17893.2003,18408.6003,18679.6003,18904.1003,515.400007,224.500004,1215.10002,271.000004,786.400011,204.200003
16,19108.3003,19571.3003,19905.1003,20130.7003,463.000007,225.600003,1238.70002,333.800005,796.800012,216.300003
17,20347.0003,20836.4003,21179.8003,21394.8003,489.400007,215.000003,1285.10002,343.400006,832.800013,237.300003
18,21632.1003,22109.5003,22451.6003,22670.4003,477.400007,218.800003,1281.50002,342.100006,819.500013,243.200003
19,22913.6003,23589.0004,23848.1004,24069.3004,675.400011,221.200004,1443.60002,259.100003,934.500014,287.900004
20,24357.2004,24980.9004,25272.0004,25478.7004,623.700009,206.700003,1382.70002,291.100005,914.800014,261.200004
21,25739.9004,26416.1004,26682.4004,26887.4004,676.20001,205.000003,1430.50002,266.300004,942.500014,283.000004
22,27170.4004,27767.7004,28068.7004,28274.7004,597.300009,206.000003,1369.80002,301.000004,898.300013,265.500004
23,28540.2004,29022.0004,29402.1004,29607.9004,481.800007,205.800003,1321.60002,380.100006,861.900013,253.900004
24,29861.8004,30413.5005,30687.6005,30893.2005,551.700008,205.600003,1315.20002,274.100004,825.800012,283.800005
25,31177.0005,31714.0005,31954.2005,32164.6005,537.000008,210.400003,1232.60002,240.200003,777.200011,245.000004
26,32409.6005,32877.7005,33175.4005,33392.8005,468.100007,217.400004,1225.60002,297.700004,765.800011,242.400003
27,33635.2005,34066.0005,34398.6005,34617.3005,430.800007,218.700003,1225.50002,332.600005,763.400012,243.400003
28,34860.7005,35429.7005,35662.2005,35885.9005,569.000009,223.700004,1247.50002,232.500003,801.500012,222.300003
29,36108.2005,36674.1005,36931.2006,37155.7006,565.900008,224.500004,1274.90002,257.100004,823.000012,227.400003
30,37383.1006,37825.9006,38171.0006,38388.0006,442.800007,217.000003,1243.10002,345.100005,787.900012,238.200004
31,38626.2006,39173.9006,39469.8006,39688.1006,547.700008,218.300003,1293.80002,295.900004,843.600012,231.900004
32,39920.0006,40459.6006,40721.2006,40935.1006,539.600008,213.900003,1257.40002,261.600004,801.200012,242.300004
33,41177.4006,41729.4006,41949.9006,42163.3006,552.000008,213.400003,1241.40002,220.500003,772.500011,255.500004
34,42418.8006,43034.9006,43208.6006,43425.9006,616.100009,217.300003,1242.70002,173.700003,789.800012,235.600004
35,43661.5007,44181.6007,44422.0007,44631.3007,520.100007,209.300003,1218.50002,240.400004,760.500011,248.700004
36,44880.0007,45296.4007,45660.7007,45883.2007,416.400006,222.500004,1230.70002,364.300005,780.700011,227.500003
37,46110.7007,46559.7007,46901.8007,47119.4007,449.000007,217.600003,1235.20002,342.100005,791.100012,226.500004
38,47345.9007,47808.2007,48169.6007,48384.2007,462.300006,214.600003,1275.90002,361.400006,823.700012,237.600004
39,48621.8007,49286.1007,49444.1007,49662.7007,664.300009,218.600003,1286.60002,158.000003,822.300012,245.700004
40,49908.4007,50356.4008,50727.0008,50934.4008,448.000006,207.400003,1266.10002,370.600006,818.600012,240.100004
41,51174.5008,51756.4008,51983.4008,52268.9008,581.900008,285.500004,1275.30002,227.000004,808.900012,180.900003
42,52449.8008,53004.0008,53245.1008,53460.0008,554.200008,214.900004,1249.80002,241.100003,795.300011,239.600003
43,53699.6008,54224.5008,54499.5008,54722.4008,524.900008,222.900003,1257.70002,275.000004,799.900012,234.900004
44,54957.3008,55479.5008,55727.4008,55946.7008,522.200008,219.300004,1214.10002,247.900003,770.100011,224.700003
45,56171.4008,56577.2008,56939.3008,57167.6009,405.800006,228.300004,1213.90002,362.100005,767.900011,217.700003
46,57385.3009,58008.1009,58212.7009,58428.2009,622.800009,215.500004,1291.20002,204.600003,827.400012,248.300003
47,58676.5009,59203.7009,59485.4009,59698.1009,527.200008,212.700004,1287.40002,281.700004,808.900012,265.800004
48,59963.9009,60407.8009,60749.3009,60970.1009,443.900006,220.800004,1245.50002,341.500005,785.400011,239.300003
49,61209.4009,61665.0009,62011.7009,62229.5009,455.600007,217.800003,1248.80002,346.700005,802.300012,228.700004
50,62458.2009,62986.9009,63294.1009,63513.0009,528.700008,218.900003,1286.20002,307.200004,835.900012,231.400004
51,63744.401,64356.201,64564.301,64781.301,611.800009,217.000003,1281.60002,208.100003,819.900012,244.700004
52,65026.001,65663.101,65809.101,66026.901,637.100009,217.800003,1264.40002,146.000003,783.100012,263.500004
53,66290.401,66762.301,67070.801,67289.001,471.900007,218.200004,1264.70002,308.500004,780.400011,266.100004
54,67555.101,68026.701,68331.801,68555.801,471.600007,224.000004,1250.20002,305.100004,776.700011,249.500003
55,68805.301,69226.001,69560.901,69773.901,420.700007,213.000003,1221.40002,334.900005,755.600012,252.800003
56,70026.701,70488.0011,70817.7011,71035.2011,461.300007,217.500004,1241.60002,329.700005,791.000012,233.100003
57,71268.3011,71879.4011,72096.0011,72311.5011,611.100009,215.500004,1311.70002,216.600003,827.700012,268.500004
58,72580.0011,73150.2011,73397.5011,73613.2011,570.200008,215.700003,1293.20002,247.300004,817.500012,260.000004
59,73873.2011,74497.2011,74697.3011,74980.3011,624.000009,283.000004,1327.30002,200.100003,824.100012,220.200004
60,75200.5011,75728.8011,75951.0011,76169.0011,528.300007,218.000003,1216.20002,222.200004,750.500011,247.700004
61,76416.7011,76864.7011,77175.7011,77391.4012,448.000006,215.700003,1227.70002,311.000005,759.000011,253.000004
62,77644.4012,78107.2012,78417.3012,78641.2012,462.800007,223.900003,1236.30002,310.100005,772.900012,239.500003
63,78880.7012,79425.0012,79713.6012,79929.8012,544.300009,216.200003,1295.40002,288.600004,832.900013,246.300004
64,80176.1012,80771.2012,81026.2012,81251.5012,595.100009,225.300004,1304.80002,255.000003,850.100012,229.400003
65,81480.9012,82066.0012,82334.9012,82551.1012,585.100009,216.200003,1310.00002,268.900004,854.000013,239.800004
66,82790.9012,83317.1012,83627.2012,83841.3012,526.200008,214.100003,1255.40002,310.100004,836.300012,205.000003
67,84046.3013,84552.4013,84866.2013,85080.2013,506.100008,214.000003,1255.30002,313.800005,819.900013,221.400003
68,85301.6013,85856.4013,86126.3013,86348.2013,554.800008,221.900004,1258.10002,269.900004,824.700012,211.500003
69,86559.7013,87067.1013,87362.9013,87580.4013,507.400007,217.500003,1244.20002,295.800005,803.200012,223.500003
70,87803.9013,88366.0013,88625.7013,88843.8013,562.100009,218.100003,1255.60002,259.700004,821.800013,215.700003
71,89059.5013,89541.3013,89856.0013,90071.3013,481.800007,215.300003,1233.90002,314.700005,796.500012,222.100003
72,90293.4013,90786.6014,91083.2014,91302.0014,493.200008,218.800004,1232.30002,296.600004,789.800012,223.700003
73,91525.7014,92004.4014,92324.4014,92541.9014,478.700007,217.500003,1226.40002,320.000005,798.700012,210.200003
74,92752.1014,93271.4014,93527.6014,93746.8014,519.300008,219.200003,1216.20002,256.200004,775.500012,221.500003
75,93968.3014,94461.2014,94781.0014,94990.4014,492.900008,209.400003,1243.80002,319.800004,812.700012,221.700004
76,95212.1014,95734.7014,96008.3014,96314.0014,522.600008,305.700004,1240.60002,273.600004,796.200012,138.700002
77,96452.7014,96972.1014,97258.3014,97479.4015,519.400008,221.100004,1236.80002,286.200004,805.600012,210.100003
78,97689.5015,98184.7015,98542.7015,98757.7015,495.200007,215.000004,1282.30002,358.000005,853.200012,214.100003
79,98971.8015,99493.5015,99789.6015,100007.201,521.700008,217.600003,1259.10002,296.100004,817.800012,223.700004
80,100230.901,100765.702,101059.202,101276.002,534.800008,216.800003,1272.50002,293.500004,828.300012,227.400004
81,101503.402,101989.202,102303.002,102515.102,485.800007,212.100004,1253.50002,313.800004,799.600011,241.800003
82,102756.902,103346.202,103596.602,103812.202,589.300009,215.600003,1291.30002,250.400004,839.700013,236.000003
83,104048.202,104557.502,104883.702,105099.802,509.300008,216.100003,1310.90002,326.200005,835.500013,259.300004
84,105359.102,105893.802,106189.702,106405.102,534.700008,215.400004,1275.70002,295.900004,830.600012,229.700003
85,106634.802,107221.002,107480.602,107701.702,586.200009,221.100003,1295.00002,259.600004,845.800013,228.100003
86,107929.802,108457.702,108743.302,108956.402,527.900008,213.100004,1259.10002,285.600004,813.500012,232.500003
87,109188.902,109770.202,110001.202,110218.002,581.300009,216.800003,1259.20002,231.000003,812.300012,230.100004
88,110448.102,111002.002,111285.702,111508.202,553.900008,222.500004,1258.60002,283.700004,837.600012,198.500003
89,111706.702,112259.302,112585.202,112803.302,552.600008,218.100003,1317.40002,325.900005,878.500013,220.800003
90,113024.102,113531.202,113879.502,114101.002,507.100008,221.500003,1291.60002,348.300005,855.400013,214.700003
91,114315.702,114808.902,115142.502,115365.202,493.200008,222.700003,1259.70002,333.600005,826.800013,210.200003
92,115575.402,116144.602,116435.302,116648.402,569.200009,213.100003,1283.00002,290.700004,859.900013,210.000003
93,116858.402,117341.402,117658.302,117872.902,483.000008,214.600003,1248.10002,316.900004,799.900012,233.600004
94,118106.502,118636.702,118898.602,119115.802,530.200008,217.200003,1240.80002,261.900004,792.100012,231.500003
95,119347.302,119842.502,120127.102,120342.902,495.200008,215.800003,1218.50002,284.600004,779.800012,222.900004
96,120565.802,121136.102,121330.402,121548.602,570.300008,218.200003,1193.00002,194.300003,764.600011,210.200003
97,121758.802,122247.702,122532.602,122800.102,488.900008,267.500004,1200.60002,284.900004,773.800012,159.300002
98,122959.402,123467.402,123749.502,123962.202,508.000008,212.700003,1242.00002,282.100004,790.100012,239.200004
99,124201.402,124703.502,124955.302,125241.202,502.100007,285.900004,1202.80002,251.800004,753.900011,163.000003
100,125404.202,125909.302,126152.902,126363.702,505.100007,210.800003,1190.10002,243.600004,748.700011,230.600003
101,126594.302,127113.302,127386.902,127599.102,519.000008,212.200003,1251.20002,273.600004,792.600012,246.400004
102,127845.502,128377.002,128622.802,128834.102,531.500008,211.300003,1204.80002,245.800004,777.300012,216.200003
103,129050.302,129593.602,129870.702,130085.802,543.300008,215.100003,1251.60002,277.100004,820.400012,216.100004
104,130301.902,130801.102,131127.702,131348.802,499.200007,221.100003,1249.50002,326.600005,825.800012,202.600003
105,131551.402,132032.802,132345.702,132559.402,481.400007,213.700003,1243.90002,312.900005,794.300012,235.900004
106,132795.302,133363.602,133579.702,133795.302,568.300008,215.600004,1235.80002,216.100003,784.400011,235.800003
107,134031.102,134514.102,134794.302,135007.502,483.000007,213.200003,1200.20002,280.200005,763.200012,223.800003
108,135231.302,135710.802,136020.402,136233.002,479.500007,212.600003,1222.50002,309.600005,789.100012,220.800003
109,136453.802,136961.302,137256.202,137474.702,507.500008,218.500004,1226.70002,294.900004,802.400012,205.800003
110,137680.502,138200.102,138499.602,138711.802,519.600007,212.200003,1251.50002,299.500005,819.100012,220.200003
111,138932.002,139445.302,139721.002,139934.602,513.300008,213.600003,1220.10002,275.700004,789.000012,217.500003
112,140152.102,140690.102,140944.402,141157.702,538.000008,213.300003,1225.10002,254.300004,792.300012,219.500004
113,141377.202,141895.502,142174.302,142387.902,518.300007,213.600003,1231.40002,278.800005,797.100012,220.700003
114,142608.602,143108.902,143406.902,143678.702,500.300007,271.800004,1240.80002,298.000005,798.300012,170.700003
115,143849.402,144361.302,144611.302,144833.902,511.900007,222.600003,1199.10002,250.000004,761.900011,214.600003
116,145048.502,145458.302,145818.702,146040.802,409.800006,222.100003,1234.80002,360.400006,770.200012,242.500004
117,146283.302,146743.802,147064.602,147288.902,460.500007,224.300004,1229.70002,320.800004,781.300011,224.100003
118,147513.002,148044.702,148308.202,148524.502,531.700008,216.300003,1258.50002,263.500004,795.200012,247.000004
119,148771.502,149284.502,149588.702,149807.302,513.000008,218.600003,1250.90002,304.200004,817.200012,215.100004
120,150022.402,150556.802,150835.702,151056.202,534.400007,220.500003,1264.00002,278.900005,813.300012,230.200003
121,151286.402,151845.702,152116.002,152336.102,559.300009,220.100003,1268.10002,270.300004,829.600013,218.400003
122,152554.502,153084.202,153371.202,153590.602,529.700008,219.400004,1268.50002,287.000004,816.700012,232.400003
123,153823.002,154337.302,154642.302,154866.902,514.300008,224.600004,1254.30002,305.000004,819.300012,210.400003
124,155077.302,155628.902,155925.702,156139.402,551.600008,213.700004,1276.30002,296.800004,848.400012,214.200003
125,156353.602,156855.702,157171.802,157391.002,502.100007,219.200003,1260.00002,316.100005,818.200012,222.600004
126,157613.602,158149.702,158447.302,158662.602,536.100008,215.300003,1270.50002,297.600004,833.700012,221.500004
127,158884.102,159395.902,159686.702,159904.602,511.800007,217.900003,1238.70002,290.800005,802.600012,218.200003
128,160122.802,160629.902,160879.102,161098.502,507.100008,219.400004,1179.10002,249.200003,756.300011,203.400003
129,161301.902,161778.402,162066.302,162280.802,476.500007,214.500003,1195.00002,287.900004,764.400011,216.100003
130,162496.902,163030.702,163308.002,163527.202,533.800008,219.200004,1240.10002,277.300004,811.100012,209.800003
131,163737.002,164312.802,164532.702,164756.202,575.800008,223.500003,1236.30002,219.900004,795.700012,217.100003
132,164973.302,165562.402,165762.402,165980.402,589.100009,218.000003,1221.60002,200.000003,789.100012,214.500003
133,166194.902,166710.802,166998.202,167215.702,515.900008,217.500004,1235.60002,287.400004,803.300012,214.800003
134,167430.502,167964.203,168286.003,168503.003,533.700008,217.000003,1277.10002,321.800005,855.500013,204.600003
135,168707.603,169244.603,169555.503,169777.803,537.000008,222.300003,1276.40002,310.900005,847.900013,206.200003
136,169984.003,170471.003,170796.903,171018.403,487.000007,221.500003,1252.40002,325.900005,812.900012,218.000004
137,171236.403,171710.103,172032.503,172252.903,473.700007,220.400004,1227.20002,322.400004,796.100011,210.700003
138,172463.603,172982.703,173267.903,173482.903,519.100008,215.000003,1259.70002,285.200004,804.300012,240.400004
139,173723.303,174327.803,174490.303,174714.803,604.500009,224.500003,1217.20002,162.500002,767.000011,225.700004
140,174940.503,175456.103,175724.103,175938.703,515.600007,214.600004,1234.90002,268.000004,783.600011,236.700003
141,176175.403,176728.203,176974.603,177193.903,552.800008,219.300003,1226.30002,246.400004,799.200012,207.800003
142,177401.703,177933.803,178195.603,178409.503,532.100008,213.900004,1234.70002,261.800004,793.900012,226.900003
143,178636.403,179187.703,179417.603,179636.403,551.300008,218.800003,1214.00002,229.900004,781.200012,214.000003
144,179850.403,180409.503,180644.803,180851.103,559.100008,206.300003,1240.30002,235.300004,794.400012,239.600003
145,181090.703,181662.103,181882.803,182097.503,571.400009,214.700003,1239.90002,220.700003,792.100012,233.100004
146,182330.603,182882.803,183108.803,183321.403,552.200008,212.600003,1199.10002,226.000004,778.200012,208.300003
147,183529.703,184087.403,184345.403,184566.503,557.700008,221.100003,1244.60002,258.000004,815.700012,207.800003
148,184774.303,185375.603,185602.003,185819.803,601.300009,217.800003,1263.80002,226.400004,827.700013,218.300003
149,186038.103,186585.503,186826.503,187039.503,547.400008,213.000003,1223.90002,241.000004,788.400012,222.500003
150,187262.003,187770.403,188035.103,188252.903,508.400008,217.800003,1211.30002,264.700004,773.100012,220.400003
151,188473.303,188983.403,189277.003,189499.803,510.100008,222.800004,1248.20002,293.600004,803.700012,221.700003
152,189721.503,190254.703,190501.203,190724.803,533.200008,223.600003,1212.40002,246.500004,779.700012,209.100003
153,190933.903,191469.403,191715.603,191931.103,535.500008,215.500003,1217.20002,246.200004,781.700012,220.000003
154,192151.103,192670.103,192940.603,193158.603,519.000008,218.000003,1219.80002,270.500004,789.500012,212.300003
155,193370.903,193911.603,194132.603,194400.703,540.700009,268.100004,1214.60002,221.000003,761.700012,184.800003
156,194585.503,195116.903,195346.703,195565.103,531.400007,218.400003,1189.70002,229.800004,761.200011,210.100003
157,195775.203,196340.103,196619.403,196842.303,564.900009,222.900003,1281.10002,279.300004,844.200013,214.000003
158,197056.303,197527.503,197837.503,198053.503,471.200007,216.000003,1226.40002,310.000005,781.200012,229.200004
159,198282.703,198849.003,199104.003,199317.803,566.300008,213.800003,1288.60002,255.000004,821.300012,253.500004
160,199571.303,200139.203,200420.803,200641.903,567.900008,221.100003,1306.30002,281.600005,849.500013,235.700003
161,200877.603,201460.903,201738.503,201952.503,583.300009,214.000003,1315.70002,277.600004,860.900013,240.800004
162,202193.303,202865.003,203016.303,203234.203,671.70001,217.900003,1278.00002,151.300002,823.000012,237.100004
163,203471.303,203935.703,204243.903,204462.503,464.400007,218.600004,1238.20002,308.200004,772.600011,247.000003
164,204709.503,205340.503,205508.303,205728.903,631.00001,220.600004,1252.90002,167.800002,798.800012,233.500003
165,205962.403,206518.803,206829.503,207047.703,556.400008,218.200003,1293.20002,310.700005,867.100013,207.900003
166,207255.603,207826.203,208134.403,208358.403,570.600009,224.000004,1336.50002,308.200004,878.800013,233.700003
167,208592.103,209174.303,209442.103,209665.603,582.200009,223.500003,1292.50002,267.800004,850.000013,219.000004
168,209884.603,210586.503,210728.903,210949.503,701.90001,220.600003,1298.60002,142.400002,844.300012,233.700004
169,211183.203,211820.103,212060.103,212280.903,636.900009,220.800003,1341.40002,240.000004,876.900013,243.700004
170,212524.603,213200.403,213355.803,213568.803,675.80001,213.000003,1306.30002,155.400002,831.200012,262.100004
171,213830.903,214312.603,214635.803,214911.703,481.700008,275.900004,1277.00002,323.200004,804.900012,196.200003
172,215107.903,215658.103,215929.903,216147.703,550.200009,217.800003,1253.90002,271.800004,822.000013,214.100003
173,216361.803,216892.203,217182.203,217407.403,530.400008,225.200004,1272.80002,290.000004,820.400012,227.200003
174,217634.603,218300.303,218454.203,218678.403,665.70001,224.200004,1286.90002,153.900002,819.600012,243.100003
175,218921.503,219501.803,219725.003,219947.103,580.300009,222.100003,1238.80002,223.200003,803.500012,213.200004
176,220160.303,220645.403,220978.103,221200.203,485.100007,222.100003,1252.70002,332.700005,817.800012,212.800003
177,221413.003,221952.203,222210.403,222425.303,539.200008,214.900003,1213.20002,258.200004,797.400012,200.900003
178,222626.203,223132.403,223451.203,223668.803,506.200008,217.600003,1266.20002,318.800005,825.000013,223.600003
179,223892.403,224385.003,224720.503,224947.803,492.600008,227.300003,1287.40002,335.500005,828.100013,232.000003
180,225179.803,225766.203,226019.903,226238.403,586.400009,218.500003,1298.60002,253.700004,840.100013,240.000004
181,226478.403,227051.303,227333.703,227539.103,572.900008,205.400003,1301.70002,282.400005,855.300013,241.000003
182,227780.103,228294.603,228628.603,228840.203,514.500008,211.600003,1309.00002,334.000005,848.500013,248.900004
183,229089.103,229644.603,229876.403,230087.603,555.500008,211.200004,1242.00002,231.800003,787.300011,243.500003
184,230331.103,230873.003,231121.403,231411.703,541.900008,290.300004,1245.20002,248.400004,790.300012,164.600003
185,231576.303,232099.303,232378.903,232597.803,523.000008,218.900003,1254.90002,279.600004,802.600012,233.400003
186,232831.203,233312.903,233605.603,233814.203,481.700008,208.600003,1206.50002,292.700004,774.400012,223.500003
187,234037.703,234575.703,234878.204,235082.904,538.000008,204.700003,1294.80002,302.500005,840.500013,249.600004
188,235332.504,235882.004,236133.704,236400.204,549.500008,266.500004,1277.30002,251.700004,801.200012,209.600003
189,236609.804,237204.704,237415.504,237633.004,594.900009,217.500003,1276.40002,210.800003,805.700012,253.200004
190,237886.204,238476.504,238685.604,238900.804,590.300009,215.200003,1249.90002,209.100003,799.400012,235.300003
191,239136.104,239664.504,239938.404,240154.404,528.400008,216.000004,1260.00002,273.900004,802.300012,241.700003
192,240396.104,240844.504,241194.004,241412.004,448.400007,218.000003,1242.20002,349.500005,797.900012,226.300004
193,241638.304,242157.804,242497.004,242711.404,519.500007,214.400004,1298.80002,339.200005,858.700012,225.700003
194,242937.104,243479.804,243786.604,244004.604,542.700008,218.000003,1306.20002,306.800005,849.500013,238.700004
195,244243.304,244738.704,245044.904,245273.504,495.400007,228.600004,1248.40002,306.200004,801.600011,218.200003
196,245491.704,245997.604,246294.704,246507.804,505.900008,213.100003,1248.70002,297.100004,803.000012,232.600004
197,246740.404,247206.504,247494.704,247777.004,466.100007,282.300004,1208.40002,288.200004,754.300011,171.800003
198,247948.804,248504.404,248761.404,248976.604,555.600008,215.200003,1258.90002,257.000004,812.600012,231.100003
199,249207.704,249776.804,250034.104,250253.804,569.100009,219.700003,1296.90002,257.300004,826.400013,250.800004
200,250504.604,251233.604,251334.904,251543.204,729.000011,208.300003,1257.60002,101.300001,830.300012,219.000004
201,251762.204,252287.104,252587.304,252807.504,524.900007,220.200003,1250.70002,300.200005,825.100012,205.400003
202,253012.904,253517.904,253792.904,254006.004,505.000008,213.100003,1238.30002,275.000004,780.000012,245.200004
203,254251.204,254798.604,255087.504,255367.404,547.400008,279.900004,1293.30002,288.900004,836.300012,177.100003
204,255544.504,256061.704,256379.204,256601.604,517.200008,222.400004,1266.70002,317.500004,834.700012,209.600003
205,256811.204,257389.704,257612.704,257831.504,578.500008,218.800003,1254.50002,223.000004,801.500012,234.200003
206,258065.704,258564.904,258853.604,259122.304,499.200008,268.700004,1249.40002,288.700004,787.900012,192.800003
207,259315.104,259809.104,260064.204,260275.004,494.000007,210.800003,1189.00002,255.100004,749.100011,229.100004
208,260504.104,261021.504,261300.104,261518.104,517.400008,218.000003,1250.30002,278.600004,796.000012,236.300003
209,261754.404,262254.604,262566.504,262779.504,500.200008,213.000003,1248.60002,311.900005,812.100013,223.500003
210,263003.004,263549.304,263828.504,264048.804,546.300008,220.300004,1267.70002,279.200004,825.500012,221.900003
211,264270.704,264837.504,265082.504,265305.104,566.800008,222.600003,1262.50002,245.000004,811.800012,228.100004
212,265533.204,266117.704,266395.504,266613.804,584.500008,218.300003,1301.80002,277.800005,862.300013,221.200003
213,266835.004,267380.704,267674.404,267889.104,545.700008,214.700003,1283.70002,293.700005,839.400013,229.600003
214,268118.704,268722.204,268889.304,269108.104,603.500009,218.800003,1216.40002,167.100003,770.600012,227.000003
215,269335.104,269788.204,270162.104,270384.904,453.100007,222.800003,1271.30002,373.900006,827.000013,221.500003
216,270606.404,271130.304,271437.904,271649.804,523.900008,211.900003,1256.80002,307.600005,831.500013,213.400003
217,271863.204,272413.804,272718.804,272937.304,550.600008,218.500003,1307.00002,305.000005,855.600013,232.900004
218,273170.204,273774.604,274010.204,274224.404,604.400009,214.200003,1270.20002,235.600003,840.000012,216.000003
219,274440.404,275015.504,275309.104,275525.304,575.100009,216.200004,1317.00002,293.600004,868.700013,232.100003
220,275757.404,276363.604,276608.804,276906.104,606.200009,297.300004,1318.10002,245.200004,851.400013,169.400003
221,277075.504,277663.004,277905.104,278125.504,587.500009,220.400003,1296.40002,242.100003,829.600012,246.400004
222,278371.904,278837.504,279190.004,279408.204,465.600007,218.200004,1280.50002,352.500005,818.100012,244.200003
223,279652.404,280109.004,280452.404,280673.004,456.600007,220.600003,1249.00002,343.400005,800.000012,228.400004
224,280901.404,281449.204,281715.704,281934.504,547.800008,218.800003,1262.00002,266.500004,814.300012,228.900004
225,282163.404,282739.704,282991.404,283206.704,576.300008,215.300003,1263.40002,251.700004,828.000012,220.100003
226,283426.804,284010.504,284221.804,284487.004,583.700009,265.200004,1275.70002,211.300003,795.000012,215.500003
227,284702.504,285312.304,285462.304,285672.504,609.800009,210.200003,1232.10002,150.000003,759.800012,262.100004
228,285934.604,286502.704,286743.304,286957.304,568.100008,214.000003,1261.50002,240.600004,808.700012,238.800004
229,287196.104,287693.004,287960.504,288174.604,496.900007,214.100003,1213.30002,267.500004,764.400011,234.800004
230,288409.404,288970.804,289199.404,289414.404,561.400008,215.000004,1249.60002,228.600003,790.000011,244.600003
231,289659.004,290091.404,290426.504,290638.004,432.400007,211.500003,1209.50002,335.100005,767.500012,230.500003
232,290868.504,291320.204,291630.904,291839.904,451.700007,209.000003,1199.90002,310.700005,762.400012,228.500003
233,292068.404,292648.804,292855.904,293065.904,580.400009,210.000003,1225.90002,207.100003,787.500012,228.400003
234,293294.304,293855.604,294060.904,294270.604,561.300009,209.700003,1204.90002,205.300003,766.600012,228.600003
235,294499.204,295060.104,295306.604,295518.804,560.900009,212.200004,1250.20002,246.500003,807.400012,230.600003
236,295749.404,296323.504,296521.204,296824.004,574.100009,302.800004,1220.80002,197.700003,771.800012,146.200002
237,296970.204,297577.104,297820.304,298041.904,606.900009,221.600003,1296.00002,243.200004,850.100013,224.300004
238,298266.204,298841.304,299067.604,299277.404,575.100008,209.800004,1241.80002,226.300003,801.400011,230.600003
239,299508.004,300025.304,300295.704,300581.304,517.300008,285.600004,1235.10002,270.400004,787.700012,161.800002
240,300743.104,301291.804,301498.904,301715.904,548.700009,217.000003,1197.80002,207.100003,755.800012,225.000003
241,301940.904,302469.505,302750.705,302971.205,528.600008,220.500004,1247.80002,281.200004,809.800012,217.500003
242,303188.705,303641.105,303988.105,304203.605,452.400007,215.500003,1239.30002,347.000005,799.400012,224.400003
243,304428.005,304996.605,305246.005,305468.505,568.600009,222.500003,1276.40002,249.400004,818.000013,235.900003
244,305704.405,306122.705,306493.605,306709.905,418.300007,216.300003,1231.10002,370.900005,789.200012,225.600004
245,306935.505,307581.205,307733.005,307945.705,645.700009,212.700003,1249.70002,151.800003,797.500012,239.500003
246,308185.205,308761.605,309021.605,309236.105,576.400009,214.500003,1293.90002,260.000004,836.400013,243.000004
247,309479.105,309962.105,310311.105,310529.705,483.000007,218.600003,1352.50002,349.000005,832.000012,301.900005
248,310831.605,311411.605,311693.005,311909.905,580.000008,216.900003,1360.40002,281.400005,861.400013,282.100004
249,312192.005,312635.105,312976.405,313197.005,443.100007,220.600003,1244.20002,341.300005,784.400012,239.200004
250,313436.205,313887.705,314231.005,314452.605,451.500006,221.600004,1242.00002,343.300005,794.800011,225.600003
251,314678.205,315228.405,315539.905,315768.205,550.200008,228.300003,1309.40002,311.500005,861.700013,219.400004
252,315987.605,316515.505,316839.505,317055.505,527.900007,216.000003,1341.20002,324.000005,851.900012,273.300005
253,317328.805,317905.105,318107.705,318320.105,576.300008,212.400003,1214.30002,202.600003,778.900011,223.000004
254,318543.105,319153.905,319373.705,319597.305,610.800009,223.600003,1285.70002,219.800003,830.600012,231.500004
255,319828.805,320402.105,320670.605,320885.305,573.300008,214.700004,1298.30002,268.500004,841.800012,241.800003
256,321127.105,321586.205,321936.705,322158.605,459.100007,221.900004,1262.90002,350.500005,809.600012,231.400003
257,322390.005,322966.005,323173.705,323393.705,576.000009,220.000003,1216.50002,207.700003,783.700012,212.800003
258,323606.505,324115.205,324403.505,324625.105,508.700008,221.600003,1269.60002,288.300004,797.000012,251.000004
259,324876.105,325495.805,325632.705,325847.805,619.700009,215.100004,1219.40002,136.900002,756.600011,247.700003
260,326095.505,326714.405,326901.405,327116.605,618.900009,215.200003,1269.00002,187.000003,805.900012,247.900004
261,327364.505,327952.305,328162.505,328377.605,587.800009,215.100003,1252.20002,210.200003,798.000012,239.100004
262,328616.705,329110.905,329477.205,329698.205,494.200007,221.000003,1326.40002,366.300006,860.500013,244.900004
263,329943.105,330498.205,330796.305,331018.505,555.100008,222.200004,1317.20002,298.100004,853.200012,241.800003
264,331260.305,331889.605,332091.505,332313.205,629.30001,221.700003,1307.80002,201.900003,831.200013,254.900004
265,332568.105,333139.805,333387.905,333602.405,571.700008,214.500003,1255.30002,248.100004,819.800012,221.000003
266,333823.405,334378.205,334668.505,334887.905,554.800009,219.400003,1288.40002,290.300004,845.100013,223.900004
267,335111.805,335591.405,335939.105,336160.705,479.600007,221.600003,1262.00002,347.700005,827.300012,213.100003
268,336373.805,336968.805,337262.205,337532.605,595.000009,270.400004,1358.50002,293.400005,888.400014,199.700003
269,337732.305,338379.205,338552.405,338768.705,646.900009,216.300003,1289.00002,173.200003,820.100012,252.600004
270,339021.305,339504.905,339845.405,340064.605,483.600007,219.200003,1283.40002,340.500005,824.100012,240.100004
271,340304.705,340849.505,341125.505,341338.605,544.800008,213.100003,1286.40002,276.000004,820.800012,252.500004
272,341591.105,342145.005,342443.605,342662.805,553.900008,219.200003,1320.30002,298.600005,852.500013,248.600004
273,342911.405,343424.205,343731.305,343948.605,512.800007,217.300003,1294.70002,307.100005,819.900012,257.500004
274,344206.105,344646.305,344977.205,345260.305,440.200007,283.100004,1200.60002,330.900005,771.100012,146.400002
275,345406.705,345992.505,346260.005,346484.705,585.800009,224.700003,1291.30002,267.500004,853.300013,213.300003
276,346698.005,347365.305,347584.305,347806.405,667.30001,222.100004,1323.20002,219.000003,886.300013,214.800003
277,348021.205,348574.205,348883.305,349099.405,553.000008,216.100003,1295.80002,309.100005,862.100013,217.600003
278,349317.005,349865.205,350182.805,350401.505,548.200008,218.700003,1329.80002,317.600005,865.800013,245.300004
279,350646.805,351195.905,351495.005,351714.205,549.100008,219.200003,1308.90002,299.100005,848.200013,241.500004
280,351955.705,352645.305,352842.005,353065.805,689.60001,223.800003,1332.90002,196.700003,886.300013,222.800003
281,353288.605,353900.905,354153.605,354371.705,612.30001,218.100004,1317.20002,252.700003,865.000013,234.100003
282,354605.805,355262.505,355442.505,355658.305,656.70001,215.800003,1294.40002,180.000003,836.700013,241.900003
283,355900.205,356564.805,356769.005,356985.905,664.60001,216.900004,1324.30002,204.200003,868.800013,238.600003
284,357224.505,357798.505,358058.305,358331.205,574.000009,272.900005,1283.50002,259.800003,833.800012,176.800002
285,358508.005,359108.705,359392.605,359611.705,600.700009,219.100004,1324.90002,283.900004,884.600013,221.200003
286,359832.905,360392.105,360650.305,360872.105,559.200008,221.800003,1280.00002,258.200004,817.400012,240.800004
287,361112.905,361579.005,361975.905,362198.105,466.100007,222.200003,1300.80002,396.900006,863.000013,215.600003
288,362413.705,362936.105,363281.705,363498.605,522.400008,216.900004,1308.60002,345.600005,868.000013,223.700003
289,363722.305,364315.305,364575.105,364786.005,593.000009,210.900003,1289.10002,259.800004,852.800013,225.400003
290,365011.405,365557.205,365850.105,366068.805,545.800008,218.700003,1289.10002,292.900005,838.700013,231.700003
291,366300.505,366887.705,367166.305,367388.705,587.200009,222.400004,1319.90002,278.600004,865.800013,231.700003
292,367620.405,368121.205,368442.305,368658.405,500.800007,216.100003,1278.80002,321.100005,821.900012,240.800004
293,368899.205,369408.906,369717.606,369932.206,509.700008,214.600003,1244.70002,308.700004,818.400012,211.700004
294,370143.906,370672.706,371034.606,371252.406,528.800007,217.800003,1346.60002,361.900006,890.700013,238.100004
295,371490.506,372035.806,372357.106,372581.406,545.300008,224.300003,1335.10002,321.300005,866.600013,244.200004
296,372825.606,373391.206,373667.106,373884.906,565.600008,217.800003,1308.40002,275.900004,841.500012,249.100004
297,374134.006,374726.106,374973.806,375194.006,592.100009,220.200003,1282.10002,247.700004,839.800013,222.100003
298,375416.106,376012.506,376282.706,376500.706,596.400009,218.000003,1335.60002,270.200004,866.600013,251.000004
299,376751.706,377282.606,377543.006,377763.206,530.900008,220.200003,1228.10002,260.400004,791.300012,216.600003
300,377979.806,378514.306,378815.506,379031.906,534.500008,216.400003,1294.00002,301.200005,835.700013,241.900004
301,379273.806,379761.106,380058.506,380277.406,487.300007,218.900004,1223.80002,297.400004,784.700011,220.200003
302,380497.606,381086.206,381319.206,381535.206,588.600009,216.000003,1262.20002,233.000003,821.600012,224.600004
303,381759.806,382309.006,382570.806,382786.606,549.200008,215.800003,1273.60002,261.800004,811.000012,246.800004
304,383033.406,383549.806,383861.006,384078.906,516.400007,217.900003,1257.90002,311.200005,827.600012,212.400003
305,384291.306,384856.406,385157.406,385371.706,565.100009,214.300003,1292.00002,301.000004,866.100013,211.600004
306,385583.306,386142.106,386394.006,386601.506,558.800008,207.500003,1258.50002,251.900004,810.700012,240.300003
307,386841.806,387417.906,387645.706,387932.106,576.100009,286.400005,1272.40002,227.800003,803.900012,182.100002
308,388114.206,388697.706,388942.206,389161.706,583.500009,219.500003,1267.50002,244.500004,828.000013,220.000003
309,389381.706,389830.206,390176.606,390397.706,448.500007,221.100003,1236.10002,346.400005,794.900012,220.100004
310,390617.806,391291.106,391472.006,391688.706,673.30001,216.700004,1304.20002,180.900002,854.200012,233.300003
311,391922.006,392572.706,392780.206,392994.706,650.70001,214.500003,1298.20002,207.500003,858.200013,225.500003
312,393220.206,393754.106,394052.706,394264.706,533.900008,212.000003,1281.90002,298.600005,832.500013,237.400004
313,394502.106,395102.106,395331.206,395547.306,600.000008,216.100003,1288.60002,229.100004,829.100012,243.400004
314,395790.706,396474.606,396641.806,396860.806,683.90001,219.000004,1327.10002,167.200002,851.100012,257.000004
315,397117.806,397692.706,397955.606,398179.806,574.900008,224.200003,1284.00002,262.900004,837.800012,222.000004
316,398401.806,399037.606,399246.606,399464.306,635.800009,217.700003,1315.90002,209.000003,844.800012,253.400004
317,399717.706,400183.806,400535.406,400760.806,466.100007,225.400004,1266.90002,351.600005,817.700012,223.800003
318,400984.606,401576.306,401796.606,402015.206,591.700009,218.600003,1269.50002,220.300003,812.000012,238.900004
319,402254.106,402814.506,403120.806,403333.506,560.400008,212.700003,1316.80002,306.300005,866.700013,237.400004
320,403570.906,404139.506,404416.806,404635.506,568.600008,218.700004,1297.40002,277.300004,845.900012,232.800003
321,404868.306,405386.706,405698.306,405918.006,518.400008,219.700004,1260.20002,311.600004,830.000012,210.500003
322,406128.506,406707.206,406967.306,407181.106,578.700008,213.800003,1292.60002,260.100004,838.800012,240.000004
323,407421.106,407974.906,408229.806,408452.006,553.800008,222.200003,1258.70002,254.900004,808.700012,227.800004
324,408679.806,409240.606,409480.706,409701.606,560.800008,220.900003,1218.90002,240.100004,800.900012,197.100003
325,409898.706,410397.406,410707.706,410925.706,498.700007,218.000003,1248.80002,310.300005,809.000012,221.800004
326,411147.506,411679.506,411953.206,412233.606,532.000008,280.400004,1272.50002,273.700004,805.700012,186.400003
327,412420.006,412952.306,413222.606,413440.306,532.300007,217.700004,1278.00002,270.300004,802.600011,257.700004
328,413698.006,414331.706,414536.606,414754.406,633.700009,217.800003,1304.90002,204.900003,838.600012,248.500004
329,415002.906,415663.506,415850.506,416064.806,660.60001,214.300003,1301.70002,187.000003,847.600013,239.800003
330,416304.606,416862.306,417151.606,417363.606,557.700009,212.000003,1292.50002,289.300004,847.000013,233.500004
331,417597.106,418163.206,418435.806,418649.306,566.100008,213.500003,1280.40002,272.600004,838.700012,228.200004
332,418877.506,419577.906,419709.706,419921.006,700.40001,211.300003,1302.90002,131.800002,832.200012,259.400004
333,420180.406,420852.106,420976.606,421191.806,671.70001,215.200003,1272.60002,124.500002,796.200012,261.200004
334,421453.006,421989.206,422279.206,422544.706,536.200008,265.500004,1309.90002,290.000004,826.200012,218.200004
335,422762.906,423233.806,423627.806,423845.106,470.900007,217.300003,1351.00002,394.000006,864.900013,268.800004
336,424113.906,424793.606,425030.706,425249.406,679.70001,218.700004,1402.10002,237.100003,916.800013,266.600004
337,425516.006,426052.806,426362.906,426576.906,536.800008,214.000003,1319.50002,310.100004,846.900012,258.600004
338,426835.506,427475.706,427713.506,427987.406,640.20001,273.900005,1351.30002,237.800003,878.000013,199.400002
339,428186.806,428759.706,429020.606,429287.506,572.900009,266.900004,1304.10002,260.900004,833.800013,203.400003
340,429490.906,430131.606,430345.906,430561.206,640.700009,215.300003,1327.90002,214.300004,855.000013,257.600004
341,430818.806,431547.306,431654.806,431870.206,728.500011,215.400003,1306.30002,107.500001,836.000012,254.900004
342,432125.106,432631.306,432989.906,433269.806,506.200008,279.900004,1340.60002,358.600005,864.800013,195.900003
343,433465.706,434053.806,434337.406,434549.306,588.100009,211.900003,1347.40002,283.600004,871.700013,263.800004
344,434813.106,435267.506,435622.806,435839.006,454.400007,216.200004,1265.80002,355.300005,809.700012,239.900003
345,436078.906,436567.507,436946.107,437169.607,488.600007,223.500003,1333.50002,378.600006,867.200013,242.800004
346,437412.407,438261.607,438309.407,438524.407,849.200013,215.000004,1359.50002,47.8,897.000013,247.500003
347,438771.907,439506.707,439623.907,439903.307,734.800011,279.400004,1290.40002,117.200002,852.000013,159.000002
348,440062.307,440542.807,440924.807,441147.607,480.500008,222.800004,1331.30002,382.000005,862.500013,246.000003
349,441393.607,442008.207,442259.107,442479.207,614.600009,220.100003,1326.90002,250.900004,865.500013,241.300004
350,442720.507,443278.507,443569.707,443783.907,558.000008,214.200003,1288.80002,291.200005,849.200013,225.400003
351,444009.307,444485.307,444885.907,445104.207,476.000007,218.300004,1312.40002,400.600006,876.600013,217.500003
352,445321.707,445849.907,446129.107,446347.407,528.200008,218.300003,1260.70002,279.200004,807.400012,235.000004
353,446582.407,447135.907,447403.407,447620.407,553.500008,217.000003,1262.10002,267.500004,821.000012,224.100003
354,447844.507,448426.307,448698.307,448914.907,581.800009,216.600003,1310.10002,272.000004,853.800013,239.700004
355,449154.607,449773.007,449951.707,450164.607,618.400009,212.900003,1243.90002,178.700003,797.100012,233.900003
356,450398.507,451032.107,451256.807,451474.807,633.60001,218.000003,1315.90002,224.700003,858.300013,239.600004
357,451714.407,452409.107,452550.907,452772.807,694.70001,221.900003,1280.70002,141.800003,836.500013,222.300003
358,452995.107,453589.407,453838.907,454059.307,594.300009,220.400003,1302.60002,249.500004,843.800013,238.400004
359,454297.707,454906.907,455140.507,455358.907,609.200009,218.400003,1306.00002,233.600003,842.800012,244.800004
360,455603.707,456266.507,456442.107,456664.207,662.80001,222.100003,1300.60002,175.600003,838.400013,240.100003
361,456904.307,457507.307,457717.307,457932.807,603.000009,215.500003,1240.80002,210.000004,813.000013,212.300003
362,458145.107,458672.507,458960.807,459173.507,527.400008,212.700003,1243.60002,288.300004,815.700012,215.200003
363,459388.707,459883.207,460172.307,460387.807,494.500008,215.500003,1238.40002,289.100004,783.600012,239.300004
364,460627.107,461192.507,461410.007,461619.507,565.400008,209.500003,1234.70002,217.500004,782.900012,242.300003
365,461861.807,462405.707,462687.307,462905.007,543.900008,217.700003,1280.60002,281.600005,825.500013,237.400003
366,463142.407,463669.407,463961.207,464174.407,527.000008,213.200003,1280.80002,291.800005,818.800013,248.800003
367,464423.207,464966.207,465217.907,465437.407,543.000009,219.500004,1223.00002,251.700003,794.700012,208.800003
368,465646.207,466239.907,466482.307,466696.407,593.700009,214.100003,1289.00002,242.400003,836.100012,238.800004
369,466935.207,467509.707,467736.707,467949.507,574.500008,212.800003,1250.20002,227.000004,801.500012,235.900004
370,468185.407,468738.607,468967.007,469184.507,553.200008,217.500003,1220.00002,228.400003,781.600011,220.900004
371,469405.407,469932.007,470201.607,470414.807,526.600008,213.200003,1224.10002,269.600004,796.200012,214.700003
372,470629.507,471170.607,471473.707,471688.107,541.100008,214.400003,1271.00002,303.100005,844.200013,212.400003
373,471900.507,472419.307,472727.307,473020.007,518.800008,292.700005,1280.50002,308.000004,826.800012,161.000002
374,473181.007,473722.607,473969.207,474189.007,541.600008,219.800003,1225.10002,246.600004,788.200012,217.100003
375,474406.107,474974.807,475212.107,475428.907,568.700009,216.800003,1243.50002,237.300003,806.000012,220.700004
376,475649.607,476156.107,476474.007,476690.607,506.500007,216.600003,1271.70002,317.900005,824.400012,230.700004
377,476921.307,477428.407,477759.307,477976.107,507.100007,216.800003,1270.30002,330.900005,838.000012,215.500004
378,478191.607,478732.907,479001.407,479224.707,541.300008,223.300003,1242.20002,268.500004,809.800012,209.100003
379,479433.807,480027.307,480234.207,480446.007,593.500009,211.800003,1234.30002,206.900003,800.400012,222.100004
380,480668.107,481155.307,481441.207,481658.107,487.200007,216.900003,1212.70002,285.900004,773.100011,222.700004
381,481880.807,482362.907,482636.007,482852.807,482.100007,216.800003,1196.40002,273.100004,755.200011,224.400003
382,483077.207,483582.107,483808.307,484025.707,504.900008,217.400004,1144.70002,226.200003,731.100011,196.200002
383,484221.907,484674.207,484976.607,485188.707,452.300007,212.100003,1172.40002,302.400005,754.700012,205.600003
384,485394.307,486077.307,486174.207,486386.307,683.00001,212.100003,1215.40002,96.900002,779.900012,223.400003
385,486609.707,487118.507,487364.907,487579.407,508.800008,214.500003,1196.60002,246.400003,755.200011,226.900004
386,487806.307,488380.407,488593.507,488806.207,574.100008,212.700003,1206.50002,213.100004,787.200012,206.600003
387,489012.807,489524.007,489802.307,490020.107,511.200007,217.800003,1212.70002,278.300005,789.500012,205.400003
388,490225.507,490751.607,491036.207,491253.707,526.100008,217.500003,1239.00002,284.600004,810.700012,210.800003
389,491464.507,491992.607,492257.207,492477.307,528.100008,220.100003,1240.50002,264.600004,792.700012,227.700004
390,492705.007,493155.707,493438.507,493643.907,450.700007,205.400003,1148.90002,282.800004,733.500011,210.000003
391,493853.907,494360.307,494637.007,494853.307,506.400008,216.300003,1200.60002,276.700004,783.100012,201.200003
392,495054.507,495544.707,495858.007,496164.007,490.200007,306.000004,1217.00002,313.300005,803.500012,107.500002
393,496271.507,496904.507,497099.407,497322.907,633.000009,223.500004,1245.80002,194.900003,827.900012,194.400003
394,497517.307,497962.607,498272.507,498484.407,445.300006,211.900003,1186.70002,309.900005,755.200011,219.600003
395,498704.007,499356.307,499453.407,499666.607,652.30001,213.200004,1173.90002,97.100001,749.400011,211.300003
396,499877.907,500301.807,500593.507,500809.007,423.900006,215.500004,1128.80002,291.700004,715.60001,197.700003
397,501006.707,501556.407,501795.107,502008.207,549.700008,213.100004,1210.20002,238.700003,788.400011,208.700003
398,502216.907,502684.107,502965.207,503182.107,467.200007,216.900003,1174.50002,281.100004,748.300011,209.300003
399,503391.408,503913.408,504166.708,504380.508,522.000008,213.800003,1174.30002,253.300004,775.300012,185.200003
400,504565.708,505063.608,505327.308,505549.508,497.900007,222.200003,1175.30002,263.700004,761.600011,191.500003
401,505741.008,506391.108,506512.808,506725.608,650.10001,212.800003,1192.00002,121.700002,771.800012,207.400003
402,506933.008,507433.208,507678.108,507891.708,500.200007,213.600003,1172.90002,244.900004,745.100011,214.200003
403,508105.908,508566.308,508830.508,509036.108,460.400007,205.600003,1135.00002,264.200004,724.600011,204.800003
404,509240.908,509708.408,509994.208,510209.308,467.500007,215.100003,1185.20002,285.800005,753.300012,216.800003
405,510426.108,510925.608,511201.908,511417.408,499.500007,215.500003,1200.40002,276.300005,775.800012,209.100003
406,511626.508,512255.608,512367.608,512580.008,629.100009,212.400003,1176.30002,112.000002,741.100011,222.800003
407,512802.808,513276.708,513521.208,513732.808,473.900007,211.600003,1147.60002,244.500004,718.400011,217.600003
408,513950.408,514456.108,514718.608,514932.808,505.700008,214.200003,1194.10002,262.500004,768.200012,211.700003
409,515144.508,515618.608,515895.908,516112.708,474.100007,216.800004,1170.20002,277.300004,751.400011,202.000003
410,516314.708,516823.808,517067.908,517285.808,509.100007,217.900003,1149.30002,244.100004,753.200011,178.200003
411,517464.008,517963.908,518253.008,518468.008,499.900007,215.000003,1213.00002,289.100005,789.000012,209.000003
412,518677.008,519166.808,519434.008,519643.308,489.800007,209.300003,1187.80002,267.200004,757.000011,221.500004
413,519864.808,520390.708,520636.508,520842.308,525.900007,205.800003,1214.20002,245.800004,771.700011,236.700004
414,521079.008,521489.008,521809.008,522024.808,410.000006,215.800003,1171.60002,320.000005,730.000011,225.800003
415,522250.608,522701.208,522993.008,523210.708,450.600007,217.700003,1204.90002,291.800004,742.400011,244.800004
416,523455.508,523949.108,524261.408,524480.008,493.600007,218.600003,1250.20002,312.300005,805.900012,225.700004
417,524705.708,525255.008,525522.308,525735.308,549.300008,213.000003,1272.40002,267.300004,816.600012,242.800004
418,525978.108,526561.508,526793.208,527007.508,583.400008,214.300003,1274.20002,231.700004,815.100012,244.800004
419,527252.308,527847.808,528071.508,528280.108,595.500009,208.600003,1242.70002,223.700003,819.200012,214.900003
420,528495.008,529018.408,529257.108,529467.908,523.400008,210.800003,1177.40002,238.700004,762.100012,204.500003
421,529672.408,530169.308,530408.208,530621.008,496.900007,212.800003,1158.80002,238.900004,735.800011,210.200003
422,530831.208,531318.408,531582.108,531796.508,487.200007,214.400003,1160.20002,263.700004,750.900011,194.900003
423,531991.408,532445.108,532759.808,532972.708,453.700007,212.900003,1189.50002,314.700005,768.400012,208.200003
424,533180.908,533887.308,533998.508,534208.708,706.400011,210.200003,1257.10002,111.200001,817.600012,229.300004
425,534438.008,534971.508,535228.208,535442.308,533.500008,214.100003,1209.50002,256.700004,790.200012,205.200003
426,535647.508,536122.008,536420.008,536640.808,474.500007,220.800004,1209.00002,298.000004,772.500011,215.700003
427,536856.508,537462.208,537619.108,537830.608,605.700009,211.500003,1197.30002,156.900002,762.600011,223.200004
428,538053.808,538659.208,538863.208,539076.808,605.400009,213.600003,1257.60002,204.000003,809.400012,234.600003
429,539311.408,539844.008,540041.608,540244.608,532.600008,203.000003,1172.10002,197.600003,730.200011,238.900004
430,540483.508,541006.608,541226.108,541429.908,523.100008,203.800003,1163.80002,219.500003,742.600011,217.400003
431,541647.308,542172.708,542423.508,542638.808,525.400008,215.300003,1190.50002,250.800004,776.200012,199.000003
432,542837.808,543346.308,543628.708,543836.308,508.500007,207.600003,1243.20002,282.400005,790.900012,244.700003
433,544081.008,544595.908,544844.208,545057.108,514.900008,212.900003,1193.30002,248.300004,763.200012,217.200003
434,545274.308,545797.408,546026.508,546234.208,523.100008,207.700004,1174.60002,229.100003,752.200011,214.700003
435,546448.908,546974.108,547216.508,547428.308,525.200008,211.800003,1205.10002,242.400003,767.600011,225.700004
436,547654.008,548231.508,548405.308,548618.708,577.500008,213.400003,1176.60002,173.800003,751.300011,211.900003
437,548830.608,549351.708,549566.808,549772.008,521.100008,205.200003,1166.00002,215.100003,736.200011,224.600004
438,549996.608,550512.508,550742.608,550955.308,515.900007,212.700003,1196.80002,230.100004,746.000011,238.100003
439,551193.408,551718.708,551965.408,552176.308,525.300008,210.900003,1201.10002,246.700004,772.000012,218.200003
440,552394.508,552923.308,553156.908,553369.408,528.800008,212.500003,1185.90002,233.600004,762.400012,211.000003
441,553580.408,554117.508,554377.608,554587.808,537.100008,210.200003,1266.60002,260.100004,797.200012,259.200004
442,554847.008,555286.208,555607.708,555823.008,439.200006,215.300003,1210.40002,321.500005,760.700011,234.400004
443,556057.408,556664.708,556852.808,557065.908,607.300009,213.100003,1242.90002,188.100003,795.400012,234.400003
444,557300.308,557780.708,558079.808,558294.808,480.400008,215.000003,1227.30002,299.100004,779.500012,232.800004
445,558527.608,559107.608,559304.608,559520.608,580.000008,216.000004,1233.20002,197.000003,777.000011,240.200003
446,559760.808,560328.408,560534.008,560748.908,567.600009,214.900003,1219.90002,205.600003,773.200012,231.800003
447,560980.708,561544.308,561790.308,562008.308,563.600009,218.000004,1276.40002,246.000003,809.600012,248.800003
448,562257.108,562742.708,563030.308,563251.408,485.600008,221.100003,1242.70002,287.600004,773.200012,248.400004
449,563499.808,563998.908,564305.208,564522.908,499.100007,217.700003,1252.40002,306.300005,805.400012,229.300003
450,564752.208,565191.508,565554.308,565769.008,439.300007,214.700004,1234.30002,362.800005,802.100012,217.500003
451,565986.508,566426.708,566772.108,566986.608,440.200006,214.500003,1226.80002,345.400006,785.600012,226.700003
452,567213.308,567658.208,567997.308,568217.008,444.900007,219.700003,1250.00002,339.100005,784.000012,246.300004
453,568463.308,568864.008,569215.308,569428.608,400.700006,213.300003,1200.00002,351.300005,752.000011,234.700004
454,569663.308,570328.308,570460.209,570671.709,665.00001,211.500003,1274.90002,131.900002,796.900012,266.500004
455,570938.209,571391.009,571678.509,571889.909,452.800006,211.400003,1201.20002,287.500005,740.300011,249.500004
456,572139.409,572595.309,572918.809,573136.409,455.900006,217.600003,1256.00002,323.500005,779.400011,259.000004
457,573395.409,574046.109,574178.509,574388.709,650.70001,210.200003,1255.60002,132.400002,783.100012,262.300004
458,574651.009,575107.109,575396.809,575612.709,456.100007,215.900003,1207.40002,289.700004,745.800011,245.700004
459,575858.409,576332.609,576627.709,576846.109,474.200007,218.400004,1221.60002,295.100004,769.300011,233.900003
460,577080.009,577552.109,577873.309,578093.509,472.100007,220.200003,1254.40002,321.200005,793.300012,240.900004
461,578334.409,578860.009,579120.409,579330.209,525.600008,209.800003,1231.40002,260.400004,786.000012,235.600003
462,579565.809,580092.209,580357.609,580574.709,526.400008,217.100003,1244.90002,265.400004,791.800012,236.000004
463,580810.709,581263.109,581606.709,581822.509,452.400006,215.800003,1237.90002,343.600006,796.000012,226.100003
464,582048.609,582747.009,582829.209,583042.009,698.400011,212.800003,1235.30002,82.200001,780.600012,241.900004
465,583283.909,583751.809,584065.109,584282.009,467.900007,216.900003,1213.60002,313.300004,781.200011,215.500004
466,584497.509,585076.709,585335.309,585550.309,579.200008,215.000003,1264.20002,258.600004,837.800012,211.400004
467,585761.709,586375.709,586615.309,586836.609,614.000009,221.300004,1320.20002,239.600003,853.600012,245.300003
468,587081.909,587602.209,587897.509,588110.409,520.300008,212.900004,1284.60002,295.300004,815.600012,256.100003
469,588366.509,589023.209,589212.809,589503.409,656.70001,290.600004,1302.60002,189.600003,846.300013,165.700003
470,589669.109,590292.609,590480.709,590695.609,623.500009,214.900003,1272.20002,188.100003,811.600012,245.700004
471,590941.309,591526.509,591743.409,591958.709,585.200008,215.300003,1278.40002,216.900004,802.100012,261.000004
472,592219.709,592814.409,593049.009,593255.709,594.700009,206.700003,1305.10002,234.600003,829.300012,269.100004
473,593524.809,594180.209,594279.209,594488.009,655.40001,208.800004,1211.00002,99.000001,754.400011,247.800003
474,594735.809,595198.409,595528.809,595740.909,462.600007,212.100003,1273.50002,330.400005,793.000012,268.400004
475,596009.309,596515.809,596813.809,597020.409,506.500008,206.600003,1295.30002,298.000004,804.500012,284.200005
476,597304.609,597771.309,598102.909,598313.909,466.700006,211.000004,1270.90002,331.600005,798.300011,261.600003
477,598575.509,599108.409,599377.009,599704.609,532.900008,327.600005,1274.70002,268.600004,801.500012,145.600002
478,599850.209,600364.009,600675.209,600888.809,513.800008,213.600003,1312.80002,311.200005,825.000013,274.200004
479,601163.009,601826.209,601988.109,602202.209,663.20001,214.100004,1294.00002,161.900002,825.100012,254.800003
480,602457.009,602966.609,603246.509,603464.409,509.600008,217.900003,1260.50002,279.900004,789.500012,253.100004
481,603717.509,604200.009,604497.609,604785.509,482.500007,287.900004,1261.20002,297.600005,780.100012,193.200003
482,604978.709,605521.209,605781.509,605993.809,542.500008,212.300003,1273.30002,260.300004,802.800012,258.200004
483,606252.009,606816.209,607045.409,607254.509,564.200008,209.100003,1231.10002,229.200004,793.400012,228.600003
484,607483.109,608093.009,608327.709,608603.209,609.900009,275.500004,1299.90002,234.700004,844.600013,179.800003
485,608783.009,609388.009,609633.209,609844.509,605.000009,211.300003,1292.30002,245.200003,850.200012,230.800004
486,610075.309,610642.809,610872.609,611082.509,567.500008,209.900003,1222.50002,229.800004,797.300012,215.300003
487,611297.809,611858.609,612099.709,612306.409,560.800008,206.700003,1255.00002,241.100004,801.900012,246.400004
488,612552.809,613103.309,613315.809,613521.909,550.500008,206.100003,1200.60002,212.500003,763.000011,231.500004
489,613753.409,614253.109,614492.609,614698.209,499.700007,205.600003,1160.80002,239.500004,739.200011,216.000003
490,614914.209,615344.809,615716.909,615935.209,430.600006,218.300003,1210.50002,372.100006,802.700012,189.500003
491,616124.709,616763.609,616952.409,617155.409,638.900009,203.000003,1246.50002,188.800003,827.700012,215.800004
492,617371.209,617932.309,618181.309,618459.309,561.100008,278.000004,1213.20002,249.000004,810.100012,125.100002
493,618584.409,619080.809,619367.409,619577.509,496.400007,210.100003,1212.00002,286.600004,783.000011,218.900004
494,619796.409,620341.109,620599.109,620868.409,544.700008,269.300004,1228.60002,258.000004,802.700012,156.600002
495,621025.009,621586.009,621831.409,622033.009,561.000008,201.600003,1234.20002,245.400004,806.400012,226.200003
496,622259.209,622765.009,623024.209,623222.509,505.800008,198.300003,1201.40002,259.200004,765.000012,238.100003
497,623460.609,623983.909,624224.509,624437.009,523.300008,212.500003,1177.80002,240.600004,763.900012,201.400003
498,624638.409,625131.809,625371.809,625578.209,493.400007,206.400003,1159.20002,240.000004,733.400011,219.400003
499,625797.609,626226.509,626460.009,626663.409,428.900007,203.400003,1054.90002,233.500003,662.40001,189.100003
500,626852.509,627389.709,627527.409,627724.309,537.200008,196.900003,1064.90002,137.700002,674.90001,193.100003
501,627917.409,628310.609,628617.109,628818.109,393.200006,201.000003,1082.40002,306.500004,699.70001,181.700003
502,628999.809,629458.609,629742.609,629948.109,458.800007,205.500003,1141.50002,284.000004,742.800011,193.200003
503,630141.309,630755.909,630932.309,631140.609,614.600009,208.300003,1208.10002,176.400003,791.000012,208.800003
504,631349.409,631885.209,632119.709,632323.909,535.800008,204.200003,1179.10002,234.500003,770.300011,204.600003
505,632528.509,633048.509,633278.409,633489.009,520.000008,210.600003,1158.60002,229.900004,749.900012,198.100003
506,633687.109,634136.609,634391.309,634598.209,449.500006,206.900003,1114.30002,254.700004,704.20001,203.200003
507,634801.409,635345.909,635516.009,635713.309,544.500008,197.300003,1123.20002,170.100003,714.600011,211.300003
508,635924.609,636454.109,636652.209,636851.309,529.500008,199.100003,1143.70002,198.100003,727.600011,217.000003
509,637068.309,637532.409,637781.51,638050.31,464.100007,268.800004,1123.30002,249.100004,713.200011,141.300002
510,638191.61,638602.71,638896.81,639104.91,411.100006,208.100003,1100.60002,294.100004,705.20001,187.300003
511,639292.21,639740.21,640038.61,640245.41,448.000007,206.800003,1127.40002,298.400004,746.400011,174.200003
512,640419.61,641011.31,641219.41,641427.81,591.700009,208.400003,1210.30002,208.100003,799.800012,202.100003
513,641629.91,642142.91,642375.11,642587.81,513.000008,212.700003,1185.10002,232.200003,745.200011,227.200004
514,642815.01,643237.51,643626.71,643848.01,422.500006,221.300003,1241.70002,389.200006,811.700012,208.700003
515,644056.71,644482.61,644773.41,644980.81,425.900007,207.400003,1113.90002,290.800004,716.700011,189.800003
516,645170.61,645663.01,645921.91,646131.71,492.400007,209.800003,1141.60002,258.900004,751.300011,180.500003
517,646312.21,646879.91,647088.81,647300.31,567.700008,211.500004,1172.90002,208.900003,776.600011,184.800002
518,647485.11,648018.11,648263.71,648466.51,533.000008,202.800003,1200.60002,245.600004,778.600012,219.200003
519,648685.71,649268.21,649476.11,649681.11,582.500009,205.000003,1199.80002,207.900003,790.400012,204.400003
520,649885.51,650521.51,650675.51,650876.61,636.00001,201.100003,1197.70002,154.000002,790.000012,206.600003
521,651083.21,651606.51,651819.01,652021.01,523.300008,202.000003,1129.00002,212.500003,735.800011,191.200003
522,652212.21,652655.71,652898.31,653103.31,443.500006,205.000003,1066.50002,242.600004,686.10001,175.400003
523,653278.71,653683.31,653982.41,654202.11,404.600006,219.700003,1065.60001,299.100004,703.70001,142.200002
524,654344.31,654877.81,655064.81,655277.71,533.500008,212.900003,1092.50002,187.000003,720.500011,159.100003
525,655436.81,655996.21,656159.11,656370.31,559.400008,211.200003,1095.40002,162.900003,722.300011,161.900002
526,656532.21,657081.81,657265.11,657474.51,549.600008,209.400003,1128.70002,183.300003,732.900011,186.400003
527,657660.91,658149.51,658432.41,658655.31,488.600007,222.900004,1132.80002,282.900004,771.500011,138.400002
528,658793.71,659403.81,659638.01,659847.91,610.100009,209.900003,1224.20002,234.200003,844.300012,170.000003
529,660017.91,660532.11,660858.71,661077.31,514.200008,218.600003,1261.30002,326.600005,840.800013,201.900003
530,661279.21,661844.01,662029.01,662238.71,564.800008,209.700003,1174.20002,185.000003,749.800011,214.700003
531,662453.41,662909.71,663222.41,663435.11,456.300007,212.700003,1184.80002,312.700005,769.000012,203.100003
532,663638.21,664093.11,664440.11,664652.31,454.900007,212.200003,1234.30002,347.000005,801.900012,220.200003
533,664872.51,665429.71,665685.01,665894.01,557.200009,209.000004,1249.20002,255.300003,812.500012,227.700003
534,666121.71,666645.21,666924.01,667137.91,523.500008,213.900003,1251.00002,278.800004,802.300012,234.800004
535,667372.71,667904.01,668143.41,668420.31,531.300008,276.900004,1218.80002,239.400003,770.700011,171.200003
536,668591.51,669125.91,669405.21,669616.91,534.400008,211.700003,1264.90002,279.300004,813.700012,239.500004
537,669856.41,670372.31,670653.41,670934.41,515.900007,281.000004,1225.40002,281.100005,797.000012,147.400002
538,671081.81,671694.21,671988.81,672196.01,612.400009,207.200004,1366.30002,294.600004,907.000013,252.100003
539,672448.11,673086.71,673300.01,673505.21,638.60001,205.200003,1315.60002,213.300003,851.900013,258.500004
540,673763.71,674583.31,674575.31,674790.91,819.600012,215.600003,1284.10002,-8,811.600012,256.900004
541,675047.81,675623.31,675887.21,676200.31,575.500009,313.100004,1292.50002,263.900004,839.400013,140.000002
542,676340.31,676962.11,677229.91,677435.61,621.80001,205.700003,1327.70002,267.800004,889.600014,232.400003
543,677668.01,678261.91,678498.51,678706.11,593.900009,207.600004,1289.20002,236.600003,830.500012,251.100003
544,678957.21,679623.21,679867.01,680073.51,666.00001,206.500003,1398.90002,243.800004,909.800014,282.600004
545,680356.11,680844.01,681177.91,681394.31,487.900007,216.400004,1265.10002,333.900005,821.800012,226.900003
546,681621.21,682157.61,682388.81,682597.31,536.400008,208.500003,1210.50002,231.200003,767.600011,234.400004
547,682831.71,683407.31,683612.31,683830.31,575.600009,218.000003,1214.90002,205.000003,780.600012,216.300003
548,684046.61,684560.81,684801.21,685011.91,514.200008,210.700003,1194.50002,240.400003,754.600011,229.200004
549,685241.11,685851.21,686009.41,686215.91,610.100009,206.500003,1223.70002,158.200002,768.300011,248.900004
550,686464.81,686902.81,687191.21,687402.81,438.000007,211.600003,1155.90002,288.400004,726.400011,217.900003
551,687620.71,688276.31,688414.31,688626.51,655.60001,212.200003,1230.40002,138.000002,793.600012,224.600004
552,688851.11,689340.61,689636.31,689847.71,489.500007,211.400004,1232.20002,295.700004,785.200011,235.600003
553,690083.31,690662.41,690871.51,691083.31,579.100009,211.800003,1240.70002,209.100003,788.200012,240.700004
554,691324.01,691950.91,692124.71,692335.41,626.900009,210.700004,1286.50002,173.800002,800.700011,275.100004
555,692610.51,693068.21,693409.31,693625.61,457.700007,216.300003,1281.70002,341.100005,798.800012,266.600004
556,693892.21,694546.31,694668.61,694872.11,654.10001,203.500003,1257.00002,122.300001,776.400011,277.100005
557,695149.21,695581.01,695881.51,696094.31,431.800006,212.800004,1188.20002,300.500004,732.30001,243.100003
558,696337.41,696781.41,697112.61,697321.61,444.000007,209.000003,1209.40002,331.200005,775.200012,225.200003
559,697546.81,697976.61,698330.61,698546.61,429.800007,216.000003,1238.30002,354.000005,783.800012,238.500004
560,698785.11,699244.21,699589.11,699802.91,459.100007,213.800003,1245.00002,344.900005,804.000012,227.200003
561,700030.11,700795.11,700842.51,701055.11,765.000012,212.600004,1236.20002,47.4,812.400012,211.200003
562,701266.31,701831.51,702094.51,702313.11,565.200008,218.600003,1263.90002,263.000004,828.200012,217.100004
563,702530.21,703058.81,703340.91,703555.51,528.600007,214.600003,1256.70002,282.100005,810.700012,231.400003
564,703786.91,704377.21,704574.81,704784.111,590.300009,209.300003,1219.60002,197.600003,787.900012,222.400003
565,705006.511,705662.211,705804.311,706014.311,655.70001,210.000003,1224.30002,142.100002,797.800012,216.500004
566,706230.811,706674.011,707037.511,707253.911,443.200006,216.400003,1253.20002,363.500006,806.700012,230.100003
567,707484.011,707942.211,708271.111,708484.911,458.200007,213.800003,1236.40002,328.900005,787.100012,235.500004
568,708720.411,709327.611,709484.111,709697.911,607.200009,213.800003,1212.70002,156.500002,763.700011,235.200004
569,709933.111,710444.811,710702.611,710906.511,511.700007,203.900003,1206.90002,257.800004,769.500011,233.500004
570,711140.011,711669.411,711918.011,712132.111,529.400008,214.100004,1252.10002,248.600003,778.000011,260.000003
571,712392.111,712960.611,713195.111,713402.811,568.500009,207.700004,1234.70002,234.500003,803.000012,224.000003
572,713626.811,714275.011,714429.711,714638.811,648.20001,209.100003,1231.60002,154.700002,802.900012,219.600003
573,714858.411,715430.811,715659.411,715921.211,572.400009,261.800004,1274.20002,228.600003,801.000012,211.400003
574,716132.611,716670.811,716930.011,717145.311,538.200008,215.300003,1247.90002,259.200004,797.400012,235.200004
575,717380.511,718058.011,718213.211,718423.011,677.50001,209.800003,1293.20002,155.200002,832.700012,250.700004
576,718673.711,719331.611,719463.711,719677.311,657.90001,213.600003,1242.30002,132.100002,790.000012,238.700004
577,719916.011,720384.111,720754.811,720971.111,468.100007,216.300003,1290.90002,370.700005,838.800012,235.800004
578,721206.911,721845.611,721994.211,722204.111,638.700009,209.900003,1246.70002,148.600003,787.300012,249.500003
579,722453.611,723115.611,723220.811,723434.011,662.00001,213.200003,1224.60002,105.200002,767.200012,244.200004
580,723678.211,724331.111,724462.411,724674.811,652.900009,212.400003,1234.90002,131.300002,784.200011,238.300004
581,724913.111,725502.311,725722.611,725931.811,589.200009,209.200003,1271.30002,220.300003,809.500012,252.600004
582,726184.411,726896.911,727002.411,727216.611,712.500011,214.200003,1276.20002,105.500001,818.000012,244.000004
583,727460.611,727927.611,728219.911,728429.111,467.000007,209.200003,1227.80002,292.300004,759.300011,259.300004
584,728688.411,729399.511,729468.711,729675.911,711.100011,207.200003,1215.30002,69.200001,780.300012,227.800003
585,729903.711,730356.311,730706.311,730919.311,452.600007,213.000004,1257.30002,350.000005,802.600012,241.700003
586,731161.011,731636.511,731960.911,732170.111,475.500007,209.200003,1257.70002,324.400005,799.900012,248.600004
587,732418.711,733073.411,733198.311,733408.511,654.70001,210.200003,1239.50002,124.900002,779.600012,249.700003
588,733658.211,734093.211,734371.211,734585.511,435.000007,214.300003,1161.10002,278.000004,713.000011,233.800004
589,734819.311,735393.311,735641.411,735914.011,574.000008,272.600004,1287.60002,248.100004,822.100012,192.900003
590,736106.911,736540.011,736889.011,737100.311,433.100006,211.300003,1236.40002,349.000006,782.100012,243.000003
591,737343.311,737806.411,738156.511,738380.011,463.100007,223.500004,1300.10002,350.100005,813.200012,263.400004
592,738643.411,739175.711,739440.411,739665.111,532.300008,224.700003,1323.10002,264.700004,797.000012,301.400004
593,739966.511,740541.511,740810.011,741035.611,575.000009,225.600003,1340.70002,268.500004,843.500013,271.600004
594,741307.211,741827.211,742171.011,742387.311,520.000008,216.300003,1357.70002,343.800005,863.800013,277.600005
595,742664.911,743144.711,743507.811,743722.611,479.800007,214.800003,1315.20002,363.100005,842.900012,257.500004
596,743980.111,744559.711,744809.711,745022.311,579.600009,212.600003,1308.50002,250.000004,829.600013,266.300004
597,745288.611,745744.511,746113.811,746331.811,455.900006,218.000003,1258.70002,369.300006,825.200012,215.500003
598,746547.311,747127.811,747459.711,747677.311,580.500009,217.600003,1369.90002,331.900005,912.400014,239.900004
599,747917.211,748472.311,748791.811,749001.811,555.100008,210.000003,1345.60002,319.500005,874.600013,261.000004
600,749262.811,749841.311,750094.411,750308.411,578.500009,214.000003,1282.20002,253.100003,831.600012,236.600004
601,750545.011,751140.411,751374.311,751587.111,595.400009,212.800004,1256.00002,233.900003,829.300012,213.900003
602,751801.011,752296.811,752653.411,752870.311,495.800007,216.900004,1319.60002,356.600005,852.400012,250.300003
603,753120.611,753708.511,753978.411,754192.911,587.900009,214.500003,1305.60002,269.900004,857.800013,233.300004
604,754426.211,755013.511,755274.211,755483.611,587.300009,209.400004,1324.90002,260.700003,848.000012,267.500004
605,755751.111,756228.111,756535.111,756746.911,477.000007,211.800003,1251.10002,307.000004,784.000011,255.300004
606,757002.211,757458.911,757790.811,758000.611,456.700007,209.800003,1246.00002,331.900005,788.600012,247.600004
607,758248.211,758859.311,759094.811,759306.911,611.100009,212.100004,1295.00002,235.500003,846.600012,236.300003
608,759543.211,760094.111,760347.911,760561.111,550.900008,213.200003,1266.50002,253.800004,804.700012,248.600004
609,760809.711,761392.111,761607.311,761819.811,582.400009,212.500003,1257.90002,215.200003,797.600012,247.800004
610,762067.611,762674.611,762887.711,763102.811,607.000009,215.100003,1267.10002,213.100003,820.100012,231.900004
611,763334.711,763994.611,764153.211,764365.711,659.900009,212.500003,1273.90002,158.600003,818.500012,242.900004
612,764608.611,765122.411,765454.511,765670.411,513.800007,215.900003,1308.80002,332.100005,845.900012,247.000004
613,765917.411,766566.811,766723.811,766934.611,649.40001,210.800003,1279.00002,157.000002,806.400012,261.800004
614,767196.411,767648.411,768008.811,768220.711,452.000007,211.900003,1286.50002,360.400005,812.400012,262.200004
615,768482.911,769061.711,769311.411,769525.911,578.800009,214.500003,1283.80002,249.700004,828.500013,240.800003
616,769766.711,770372.411,770591.311,770803.311,605.700009,212.000003,1272.30002,218.900004,824.600013,235.700003
617,771039.011,771604.211,771868.912,772076.012,565.200009,207.100003,1272.10002,264.700004,829.900013,235.100003
618,772311.112,772892.812,773138.612,773353.312,581.700009,214.700003,1269.70002,245.800004,827.500013,227.500003
619,773580.812,774161.012,774441.112,774659.012,580.200009,217.900003,1323.80002,280.100004,860.300013,245.600004
620,774904.612,775524.012,775731.312,775945.512,619.400009,214.200003,1273.40002,207.300003,826.700012,232.500004
621,776178.012,776734.912,777055.512,777273.712,556.900008,218.200003,1321.50002,320.600005,877.500013,225.800004
622,777499.512,778130.912,778320.712,778534.312,631.400009,213.600003,1286.30002,189.800003,821.200012,251.500004
623,778785.812,779458.312,779619.312,779829.912,672.50001,210.600003,1295.80002,161.000002,833.500012,251.700004
624,780081.612,780540.912,780890.312,781108.312,459.300007,218.000003,1288.90002,349.400005,808.700012,262.200004
625,781370.512,781828.212,782240.612,782473.712,457.700007,233.100004,1355.80002,412.400006,870.100013,252.600004
626,782726.312,783223.812,783590.312,783809.112,497.500007,218.800004,1338.20002,366.500005,864.000012,255.400003
627,784064.512,784602.512,784900.512,785119.012,538.000008,218.500003,1288.10002,298.000005,836.000013,233.600004
628,785352.612,785833.012,786175.312,786397.612,480.400007,222.300003,1300.00002,342.300005,822.700012,255.000004
629,786652.612,787364.212,787479.612,787694.712,711.600011,215.100004,1292.50002,115.400001,827.000012,250.400003
630,787945.112,788421.112,788776.112,788991.812,476.000007,215.700003,1292.90002,355.000006,831.000013,246.200004
631,789238.012,789737.612,790111.112,790333.212,499.600007,222.100003,1323.90002,373.500006,873.100013,228.700003
632,790561.912,791199.512,791420.512,791633.112,637.60001,212.600003,1328.80002,221.000003,858.600013,257.600004
633,791890.712,792342.512,792705.312,792919.912,451.800007,214.600003,1289.00002,362.800005,814.600012,259.800004
634,793179.712,793759.212,793997.512,794210.112,579.500009,212.600004,1269.80002,238.300003,817.800012,239.400003
635,794449.512,795063.712,795315.912,795527.112,614.200009,211.200003,1322.70002,252.200004,866.400013,245.100004
636,795772.212,796398.112,796626.812,796844.612,625.900009,217.800003,1343.90002,228.700004,854.600013,271.500004
637,797116.112,797760.112,797931.212,798142.012,644.00001,210.800003,1273.70002,171.100002,815.100012,247.800004
638,798389.812,799015.712,799219.612,799431.812,625.900009,212.200003,1305.80002,203.900003,829.800012,263.800004
639,799695.612,800340.112,800545.712,800763.512,644.50001,217.800003,1296.20002,205.600003,850.100013,228.300004
640,800991.812,801702.512,801864.012,802076.212,710.70001,212.200003,1346.30002,161.500003,872.200013,261.900004
641,802338.112,802966.112,803167.712,803378.912,628.000009,211.200003,1296.30002,201.600003,829.600012,255.500004
642,803634.412,804259.812,804466.612,804675.712,625.400009,209.100004,1271.90002,206.800003,832.200012,230.600003
643,804906.312,805366.212,805703.412,805917.712,459.900007,214.300003,1250.30002,337.200005,797.100012,238.900004
644,806156.612,806726.312,807006.412,807216.512,569.700008,210.100003,1289.10002,280.100004,849.800012,229.200004
645,807445.712,808129.312,808315.212,808528.712,683.60001,213.500003,1331.70002,185.900003,869.500013,248.700004
646,808777.412,809345.512,809644.312,809854.712,568.100008,210.400003,1326.30002,298.800005,866.900013,249.000003
647,810103.712,810578.912,810904.812,811124.012,475.200008,219.200004,1261.30002,325.900004,801.100012,241.000003
648,811365.012,812139.012,812189.212,812404.712,774.000012,215.500003,1263.80002,50.200001,824.200013,224.100003
649,812628.812,813276.312,813475.412,813699.412,647.50001,224.000003,1292.80002,199.100003,846.600013,222.200003
650,813921.612,814667.112,814741.212,814959.012,745.500011,217.800003,1290.10002,74.100002,819.600013,252.700004
651,815211.712,815785.812,816044.912,816257.112,574.100008,212.200003,1285.90002,259.100004,833.200012,240.500004
652,816497.612,816986.812,817336.912,817552.512,489.200007,215.600003,1292.00002,350.100005,839.300012,237.100004
653,817789.612,818359.312,818579.112,818788.312,569.700009,209.200003,1246.10002,219.800003,789.500012,247.400004
654,819035.712,819621.312,819829.412,820044.912,585.600008,215.500004,1244.40002,208.100003,793.700011,235.200003
655,820280.112,820725.812,821092.012,821310.212,445.700007,218.200003,1263.00002,366.200005,811.900012,232.900004
656,821543.112,822232.412,822370.512,822587.212,689.30001,216.700004,1300.70002,138.100002,827.400012,256.600003
657,822843.812,823335.412,823643.512,823859.012,491.600008,215.500003,1257.10002,308.100004,799.700012,241.900004
658,824100.912,824660.712,824863.712,825149.312,559.800008,285.600005,1220.90002,203.000003,762.800011,172.500002
659,825321.812,825981.012,826134.012,826346.312,659.20001,212.300004,1274.30002,153.000002,812.200012,249.800003
660,826596.112,827251.112,827427.012,827642.012,655.00001,215.000003,1273.80002,175.900003,830.900013,227.900003
661,827869.912,828453.012,828706.712,828925.112,583.100009,218.400003,1269.10002,253.700004,836.800013,213.900003
662,829139.012,829715.312,829952.012,830168.612,576.300009,216.600003,1270.20002,236.700003,813.000012,240.600004
663,830409.212,830935.912,831220.912,831436.512,526.700008,215.600003,1240.20002,285.000004,811.700012,212.900004
664,831649.412,832158.012,832472.712,832687.412,508.600007,214.700003,1250.80002,314.700005,823.300012,212.800003
665,832900.212,833436.512,833730.712,833946.012,536.300008,215.300003,1276.50002,294.200005,830.500013,230.700003
666,834176.712,834774.012,835002.812,835228.012,597.300009,225.200003,1285.90002,228.800004,826.100013,234.600003
667,835462.612,835992.212,836329.712,836548.012,529.600008,218.300004,1330.30002,337.500005,867.100013,244.900003
668,836792.912,837256.912,837635.012,837855.312,464.000007,220.300003,1282.70002,378.100006,842.100013,220.300003
669,838075.612,838620.012,838902.913,839115.713,544.400008,212.800003,1280.10002,282.900005,827.300013,240.000003
670,839355.713,840190.613,840182.413,840396.813,834.900013,214.400003,1292.10002,-8.2,826.700013,251.000004
671,840647.813,841297.513,841520.213,841734.013,649.700009,213.800003,1368.30002,222.700004,872.400013,282.100004
672,842016.113,842501.213,842825.413,843033.213,485.100007,207.800003,1292.70002,324.200005,809.300012,275.600004
673,843308.813,843796.313,844105.013,844315.913,487.500008,210.900003,1247.60002,308.700004,796.200012,240.500004
674,844556.413,845118.613,845341.313,845561.113,562.200008,219.800003,1229.60002,222.700004,784.900012,224.900003
675,845786.013,846342.613,846583.813,846793.713,556.600008,209.900003,1222.50002,241.200004,797.800012,214.800003
676,847008.513,847753.313,847828.713,848042.113,744.800012,213.400003,1270.50002,75.400001,820.200013,236.900003
677,848279.013,848746.013,849082.013,849298.413,467.000007,216.400004,1252.20002,336.000005,803.000012,232.800003
678,849531.213,850088.513,850337.713,850545.813,557.300008,208.100003,1236.10002,249.200004,806.500012,221.500003
679,850767.313,851305.913,851579.713,851790.513,538.600008,210.800003,1265.40002,273.800005,812.400013,242.200003
680,852032.713,852459.813,852796.813,853015.113,427.100007,218.300003,1213.00002,337.000005,764.100012,230.600003
681,853245.713,853694.313,854029.913,854248.013,448.600007,218.100003,1247.50002,335.600005,784.200012,245.200004
682,854493.213,854966.813,855277.713,855498.413,473.600007,220.700003,1239.40002,310.900005,784.500012,234.200003
683,855732.613,856187.013,856531.713,856749.113,454.400007,217.400004,1270.10002,344.700005,799.100012,253.600003
684,857002.713,857770.113,857825.313,858039.113,767.400012,213.800003,1282.90002,55.200001,822.600013,246.500003
685,858285.613,858776.413,859065.613,859358.313,490.800008,292.700004,1260.90002,289.200004,780.000012,188.200003
686,859546.513,860043.813,860354.013,860653.613,497.300008,299.600005,1292.00002,310.200004,807.500012,184.900002
687,860838.513,861268.913,861604.513,861830.013,430.400007,225.500003,1223.30002,335.600005,766.000012,231.800004
688,862061.813,862690.913,862870.913,863084.013,629.100009,213.100003,1267.10002,180.000003,809.100012,244.900004
689,863328.913,863923.513,864142.113,864349.213,594.600008,207.100003,1278.00002,218.600004,813.200012,257.700004
690,864606.913,865075.913,865402.813,865615.313,469.000007,212.500003,1242.80002,326.900005,795.900012,234.400003
691,865849.713,866324.213,866631.113,866845.413,474.500007,214.300003,1264.50002,306.900005,781.400012,268.800004
692,867114.213,867834.613,867879.913,868079.213,720.400011,199.300003,1205.40002,45.3,765.700011,240.400004
693,868319.613,868906.513,869122.613,869330.713,586.900009,208.100003,1231.70002,216.100003,803.000012,220.600003
694,869551.313,870139.513,870322.913,870531.613,588.200009,208.700003,1230.80002,183.400003,771.600012,250.500004
695,870782.113,871342.913,871544.413,871762.213,560.800008,217.800003,1212.40002,201.500003,762.300011,232.300004
696,871994.513,872555.513,872780.113,872998.413,561.000008,218.300004,1230.90002,224.600003,785.600011,227.000003
697,873225.413,873779.313,874004.013,874215.113,553.900008,211.100003,1223.40002,224.700004,778.600012,233.700003
698,874448.813,875000.813,875247.913,875516.513,552.000009,268.600004,1261.50002,247.100003,799.100012,193.800003
699,875710.313,876163.013,876472.613,876691.013,452.700007,218.400004,1220.80002,309.600004,762.300011,240.100003
700,876931.113,877385.213,877715.713,877930.413,454.100007,214.700003,1231.60002,330.500005,784.600012,232.300004
701,878162.713,878610.813,878921.813,879133.313,448.100006,211.500003,1212.30002,311.000005,759.100011,241.700004
702,879375.013,879807.013,880119.313,880331.413,432.000006,212.100003,1183.70002,312.300005,744.300011,227.300003
703,880558.713,881064.713,881362.913,881634.713,506.000008,271.800004,1259.20002,298.200004,804.200012,183.200003
704,881817.913,882416.813,882668.813,882895.813,598.900009,227.000003,1315.90002,252.000004,850.900013,238.000004
705,883133.813,883750.813,883958.213,884175.213,617.000009,217.000003,1270.70002,207.400003,824.400012,229.300004
706,884404.513,885087.413,885241.013,885461.513,682.90001,220.500003,1348.90002,153.600002,836.500012,291.900005
707,885753.413,886230.813,886599.213,886819.013,477.400007,219.800004,1330.40002,368.400005,845.800012,264.800004
708,887083.813,887815.813,887893.513,888110.113,732.00001,216.600003,1278.30002,77.700002,809.700012,252.000004
709,888362.113,888824.713,889104.013,889314.713,462.600007,210.700003,1197.10002,279.300004,741.900011,244.500003
710,889559.213,890047.013,890394.513,890677.413,487.800008,282.900004,1276.20002,347.500005,835.300013,158.000002
711,890835.413,891406.113,891711.813,891934.413,570.700009,222.600003,1335.90002,305.700005,876.400014,236.900003
712,892171.313,892696.113,892981.813,893194.213,524.800008,212.400004,1262.10002,285.700004,810.500012,239.200003
713,893433.413,894010.213,894237.413,894453.313,576.800009,215.900003,1254.00002,227.200003,804.000012,234.100004
714,894687.413,895320.613,895520.613,895738.413,633.200009,217.800004,1280.30002,200.000003,833.200012,229.300003
715,895967.713,896528.913,896752.913,896968.013,561.200008,215.100003,1225.20002,224.000004,785.200012,224.900003
716,897192.913,897779.413,897992.313,898209.613,586.500009,217.300003,1236.30002,212.900003,799.400012,219.600004
717,898429.213,899053.413,899274.513,899491.813,624.200009,217.300003,1273.20002,221.100003,845.300012,210.600004
718,899702.413,900287.013,900520.613,900737.313,584.600008,216.700003,1271.40002,233.600004,818.200012,236.500004
719,900973.813,901500.513,901784.013,901997.813,526.700007,213.800003,1256.40002,283.500005,810.200012,232.400003
720,902230.213,902786.713,903075.213,903291.313,556.500009,216.100003,1302.40002,288.500004,845.000013,241.300004
721,903532.613,904092.713,904317.913,904530.713,560.100008,212.800004,1218.30002,225.200003,785.300011,220.200003
722,904750.913,905276.513,905489.813,905706.713,525.600008,216.900003,1170.70002,213.300003,738.900011,214.900003
723,905921.613,906431.614,906720.714,906939.814,510.000008,219.100003,1230.70002,289.100004,799.100012,212.500004
724,907152.314,907701.114,907962.614,908178.814,548.800008,216.200003,1250.30002,261.500004,810.300012,223.800003
725,908402.614,908969.314,909184.714,909392.114,566.700009,207.400003,1232.20002,215.400003,782.100012,242.700004
726,909634.814,910222.114,910449.314,910659.814,587.300008,210.500003,1243.50002,227.200004,814.500012,218.500003
727,910878.314,911428.614,911687.414,911904.114,550.300008,216.700003,1250.50002,258.800004,809.100012,224.700004
728,912128.814,912735.314,912951.714,913164.614,606.500009,212.900003,1283.60002,216.400003,822.900012,247.800004
729,913412.414,913977.614,914237.914,914454.214,565.200008,216.300003,1271.60002,260.300004,825.500012,229.800004
730,914684.014,915274.114,915492.614,915707.614,590.100009,215.000003,1272.80002,218.500003,808.600012,249.200004
731,915956.814,916435.114,916745.114,916961.014,478.300007,215.900003,1246.20002,310.000005,788.300012,242.000003
732,917203.014,917673.914,918004.314,918219.514,470.900007,215.200004,1250.20002,330.400005,801.300012,233.700003
733,918453.214,918922.114,919314.314,919530.514,468.900007,216.200003,1317.50002,392.200006,861.100013,240.200004
734,919770.714,920358.014,920556.714,920816.614,587.300008,259.900004,1227.60002,198.700003,786.000011,181.700003
735,920998.314,921614.814,921784.614,921998.314,616.500009,213.700003,1240.30002,169.800003,786.300012,240.300003
736,922238.614,922824.514,923049.514,923261.814,585.900009,212.300003,1267.40002,225.000004,810.900013,244.200003
737,923506.014,923954.614,924308.414,924528.214,448.600007,219.800004,1247.70002,353.800005,802.400012,225.500003
738,924753.714,925323.214,925551.214,925772.514,569.500008,221.300003,1273.10002,228.000004,797.500012,254.300004
739,926026.814,926552.314,926877.314,927105.014,525.500008,227.700003,1361.40002,325.000005,850.500013,283.200004
740,927388.214,927929.714,928236.014,928459.214,541.500008,223.200003,1341.20002,306.300005,847.800013,270.200004
741,928729.414,929425.214,929576.214,929785.914,695.800011,209.700003,1320.20002,151.000002,846.800013,263.700004
742,930049.614,930807.414,930868.114,931081.014,757.800011,212.900003,1275.20002,60.700001,818.500012,243.800004
743,931324.814,931798.714,932140.714,932359.014,473.900007,218.300003,1242.80002,342.000005,815.900012,208.600003
744,932567.614,933110.614,933411.914,933626.514,543.000008,214.600003,1270.60002,301.300005,844.300013,211.700003
745,933838.214,934368.414,934672.814,934893.214,530.200008,220.400003,1281.10002,304.400005,834.600013,226.100003
746,935119.314,935653.714,935921.114,936212.614,534.400008,291.500005,1261.20002,267.400004,801.800012,167.900002
747,936380.514,936990.114,937201.514,937417.814,609.600009,216.300004,1289.80002,211.400003,821.000012,252.500003
748,937670.314,938210.414,938496.714,938803.814,540.100008,307.100004,1257.80002,286.300005,826.400013,124.300002
749,938928.114,939448.014,939762.714,939978.014,519.900008,215.300003,1299.40002,314.700005,834.600013,249.500003
750,940227.514,940898.114,941021.214,941238.214,670.60001,217.000004,1253.40002,123.100002,793.700012,242.700003
751,941480.914,942120.814,942285.414,942502.514,639.90001,217.100003,1260.80002,164.600002,804.500012,239.200004
752,942741.714,943585.114,943552.614,943777.314,843.400013,224.700003,1294.00002,-32.500001,810.900012,258.400004
753,944035.714,944520.714,944822.414,945043.114,485.000007,220.700003,1232.40002,301.700005,786.700012,225.000004
754,945268.114,945744.914,946049.514,946264.314,476.800007,214.800003,1204.10002,304.600004,781.400011,207.900004
755,946472.214,947056.414,947287.214,947500.214,584.200008,213.000003,1258.50002,230.800004,815.000012,230.500003
756,947730.714,948275.014,948527.514,948744.414,544.300008,216.900003,1243.90002,252.500004,796.800012,230.200004
757,948974.614,949556.314,949805.314,950073.214,581.700008,267.900004,1280.70002,249.000004,830.700012,182.100003
758,950255.314,950838.414,951037.714,951255.114,583.100009,217.400003,1219.50002,199.300003,782.400012,219.700003
759,951474.814,952002.914,952295.614,952510.214,528.100008,214.600004,1279.90002,292.700004,820.800012,244.500003
760,952754.714,953492.514,953560.614,953775.614,737.800011,215.000003,1264.10002,68.100001,805.900012,243.200004
761,954018.814,954628.514,954826.814,955037.614,609.700009,210.800003,1275.30002,198.300003,808.000012,256.500004
762,955294.114,955850.914,956071.914,956286.914,556.800008,215.000003,1222.80002,221.000004,777.800012,230.000003
763,956516.914,957102.214,957349.414,957559.014,585.300009,209.600003,1286.60002,247.200004,832.500013,244.500003
764,957803.514,958389.914,958622.614,958836.814,586.400009,214.200003,1284.20002,232.700004,819.100013,250.900004
765,959087.714,959651.414,959916.414,960138.014,563.700008,221.600003,1335.70002,265.000004,828.700012,285.400004
766,960423.414,961020.614,961287.514,961504.314,597.200009,216.800004,1346.20002,266.900004,864.100013,265.300003
767,961769.614,962580.214,962652.014,962864.714,810.600013,212.700003,1359.10002,71.800001,882.400014,264.000004
768,963128.714,963772.814,964030.414,964306.314,644.100009,275.900004,1380.90002,257.600004,901.700013,203.300003
769,964509.614,964987.314,965317.314,965528.014,477.700007,210.700003,1263.60002,330.000005,807.700012,245.200004
770,965773.214,966369.814,966570.614,966785.714,596.600009,215.100003,1234.50002,200.800003,797.400012,222.000004
771,967007.714,967511.114,967820.314,968029.114,503.400007,208.800003,1249.10002,309.200005,812.600012,227.700003
772,968256.814,968947.714,969093.414,969388.014,690.90001,294.600004,1286.40002,145.700003,836.600013,155.200002
773,969543.214,970219.714,970314.414,970524.414,676.50001,210.000003,1222.40002,94.700002,771.200012,241.200004
774,970765.614,971337.514,971585.314,971800.414,571.900008,215.100003,1254.20002,247.800004,819.700012,219.400003
775,972019.814,972474.014,972798.114,973006.114,454.200007,208.000003,1222.90002,324.100005,778.300012,236.600003
776,973242.715,973819.415,974080.415,974295.515,576.700009,215.100003,1277.10002,261.000004,837.700013,224.300003
777,974519.815,975043.015,975336.615,975546.215,523.200008,209.600003,1263.50002,293.600005,816.800013,237.100003
778,975783.315,976355.315,976622.415,976913.215,572.000009,290.800004,1273.90002,267.100004,839.100013,144.000002
779,977057.215,977585.915,977871.115,978081.815,528.700008,210.700004,1256.90002,285.200004,813.900012,232.300003
780,978314.115,978895.815,979147.015,979358.015,581.700009,211.000004,1277.40002,251.200003,832.900012,233.500003
781,979591.515,980148.715,980428.115,980647.215,557.200008,219.100003,1281.80002,279.400005,836.600013,226.100003
782,980873.315,981413.415,981639.315,981854.015,540.100008,214.700003,1217.70002,225.900004,766.000012,237.000003
783,982091.015,982721.915,982901.815,983113.915,630.90001,212.100004,1253.60002,179.900002,810.800012,230.700003
784,983344.615,983893.915,984171.315,984378.915,549.300008,207.600003,1278.60002,277.400004,826.700012,244.300004
785,984623.215,985204.415,985445.115,985655.715,581.200009,210.600003,1296.10002,240.700003,821.900012,263.600004
786,985919.315,986526.515,986757.315,987026.015,607.200009,268.700004,1283.20002,230.800004,838.000013,176.500002
787,987202.515,987881.115,988011.215,988220.615,678.600011,209.400003,1258.80002,130.100002,808.700013,240.700003
788,988461.315,989078.315,989303.215,989572.115,617.000009,268.900004,1319.10002,224.900004,841.900013,208.300003
789,989780.415,990562.015,990663.915,990937.815,781.600012,273.900004,1356.30002,101.900001,883.500013,198.900003
790,991136.715,991741.415,991980.915,992191.315,604.700009,210.400003,1335.00002,239.500004,844.200013,280.400004
791,992471.715,992972.415,993270.015,993481.115,500.700007,211.100003,1276.30002,297.600005,798.300012,266.900004
792,993748.015,994245.115,994595.815,994810.115,497.100007,214.300003,1316.00002,350.700006,847.800013,253.900004
793,995064.015,995655.715,995947.215,996161.415,591.700008,214.200003,1365.40002,291.500005,883.200013,268.000004
794,996429.415,996944.315,997262.215,997479.615,514.900008,217.400004,1338.70002,317.900004,832.800012,288.500004
795,997768.115,998326.815,998610.115,998834.015,558.700008,223.900004,1390.40002,283.300004,842.000012,324.500005
796,999158.515,1000012.11,1000005.11,1000297.71,853.600012,292.600005,1371.10002,-7,846.600012,231.900003
797,1000529.61,1001032.91,1001370.51,1001581.81,503.300008,211.300003,1302.90002,337.600005,840.900013,250.700003
798,1001832.51,1002449.81,1002664.81,1002879.51,617.30001,214.700003,1268.70002,215.000003,832.300013,221.700003
799,1003101.21,1003654.11,1003950.51,1004229.51,552.900009,279.000004,1290.20002,296.400004,849.300013,161.900003
800,1004391.41,1004949.91,1005248.61,1005454.41,558.500008,205.800003,1298.60002,298.700004,857.200012,235.600004
801,1005690.01,1006259.41,1006512.91,1006781.72,569.400008,268.800004,1266.90002,253.500004,822.900012,175.200003
802,1006956.92,1007546.22,1007755.22,1007964.22,589.300009,209.000003,1250.30002,209.000003,798.300012,243.000003
803,1008207.22,1008785.42,1009036.62,1009301.42,578.200009,264.800004,1295.20002,251.200004,829.400013,201.000003
804,1009502.42,1010236.22,1010346.72,1010559.22,733.800011,212.500004,1304.80002,110.500001,844.300012,248.000003
805,1010807.22,1011379.92,1011659.02,1011871.32,572.700009,212.300003,1300.20002,279.100004,851.800013,236.100004
806,1012107.42,1012812.02,1012976.22,1013190.02,704.60001,213.800003,1318.80002,164.200003,868.800013,236.200003
807,1013426.22,1014010.42,1014246.42,1014458.92,584.200009,212.500004,1284.00002,236.000003,820.200012,251.300003
808,1014710.22,1015319.72,1015530.42,1015737.52,609.500009,207.100003,1272.00002,210.700004,820.200013,244.700003
809,1015982.22,1016607.72,1016849.92,1017064.62,625.50001,214.700003,1350.40002,242.200003,867.700013,268.000004
810,1017332.62,1017887.32,1018156.32,1018368.32,554.700009,212.000003,1281.10002,269.000004,823.700013,245.400004
811,1018613.72,1019213.22,1019400.32,1019607.92,599.500008,207.600003,1236.30002,187.100003,786.600011,242.100004
812,1019850.02,1020372.02,1020617.02,1020829.62,522.000008,212.600004,1223.30002,245.000003,767.000011,243.700003
813,1021073.32,1021655.42,1021862.92,1022077.02,582.100009,214.100003,1257.40002,207.500003,789.600012,253.700004
814,1022330.72,1022764.72,1023128.32,1023397.52,434.000006,269.200004,1246.10002,363.600006,797.600012,179.300002
815,1023576.82,1024185.42,1024435.42,1024720.92,608.60001,285.500005,1310.20002,250.000003,858.600013,166.100002
816,1024887.02,1025351.72,1025695.12,1025912.22,464.700007,217.100003,1262.90002,343.400005,808.100012,237.700004
817,1026149.92,1026774.82,1026999.62,1027213.22,624.900009,213.600004,1341.50002,224.800003,849.700012,278.200004
818,1027491.42,1028188.42,1028327.32,1028602.12,697.00001,274.800004,1311.30002,138.900002,835.900012,200.600003
819,1028802.72,1029468.52,1029620.32,1029837.12,665.80001,216.800003,1262.60002,151.800003,817.600013,228.200003
820,1030065.32,1030747.52,1030906.62,1031122.72,682.20001,216.100003,1301.90002,159.100003,841.300013,244.500004
821,1031367.22,1032056.52,1032203.42,1032416.32,689.30001,212.900003,1308.10002,146.900002,836.200012,259.000004
822,1032675.32,1033183.62,1033532.82,1033750.02,508.300008,217.200003,1349.40002,349.200005,857.500013,274.700004
823,1034024.72,1034721.42,1035002.42,1035284.52,696.700011,282.100004,1542.10002,281.000004,977.700015,282.300004
824,1035566.82,1036102.82,1036448.12,1036664.62,536.000008,216.500004,1360.10002,345.300005,881.300013,262.300003
825,1036926.92,1037407.62,1037751.42,1037964.52,480.700008,213.100003,1267.40002,343.800005,824.500013,229.800003
826,1038194.32,1038691.92,1039003.42,1039259.22,497.600008,255.800004,1278.10002,311.500004,809.100012,213.200003
827,1039472.42,1040051.42,1040273.72,1040483.42,579.000009,209.700003,1255.90002,222.300003,801.300012,244.900004
828,1040728.32,1041267.02,1041575.02,1041784.92,538.700008,209.900003,1287.00002,308.000005,846.700013,230.400003
829,1042015.32,1042689.82,1042846.22,1043108.62,674.50001,262.400004,1281.90002,156.400003,830.900013,188.600002
830,1043297.22,1043906.82,1044112.92,1044325.22,609.600009,212.300004,1283.70002,206.100003,815.700012,255.700003
831,1044580.92,1045085.02,1045445.82,1045667.32,504.100008,221.500004,1336.20002,360.800005,864.900013,249.800003
832,1045917.12,1046543.42,1046774.42,1047058.82,626.30001,284.400004,1302.00002,231.000003,857.300013,160.300003
833,1047219.12,1047774.82,1048015.92,1048303.22,555.700008,287.300004,1255.60002,241.100004,796.800012,171.500002
834,1048474.72,1049038.82,1049265.82,1049481.12,564.100009,215.300003,1252.80002,227.000003,791.100012,246.400004
835,1049727.52,1050308.32,1050481.02,1050688.82,580.800009,207.800003,1197.30002,172.700002,753.500011,236.000004
836,1050924.82,1051420.02,1051720.12,1052016.72,495.200007,296.600004,1249.40002,300.100005,795.300012,157.500003
837,1052174.22,1052693.12,1052963.72,1053217.22,518.900007,253.500004,1221.80002,270.600004,789.500011,178.800003
838,1053396.02,1053866.42,1054130.22,1054342.82,470.400007,212.600003,1153.80002,263.800004,734.200011,207.000003
839,1054549.82,1055009.12,1055295.82,1055566.02,459.300007,270.200004,1166.70002,286.700004,746.000011,150.500002
840,1055716.52,1056227.42,1056513.72,1056720.82,510.900008,207.100003,1229.60002,286.300004,797.200012,225.300004
841,1056946.12,1057445.52,1057682.82,1057887.42,499.400007,204.600003,1195.30002,237.300004,736.700011,254.000004
842,1058141.42,1058615.62,1058910.32,1059126.82,474.200007,216.500003,1264.50002,294.700004,768.900011,279.100004
843,1059405.92,1059942.52,1060195.62,1060405.82,536.600008,210.200003,1281.80002,253.100004,789.700012,281.900004
844,1060687.72,1061195.52,1061475.02,1061687.32,507.800008,212.300003,1264.80002,279.500004,787.300012,265.200004
845,1061952.52,1062530.82,1062767.02,1063045.32,578.300009,278.300005,1267.90002,236.200003,814.500012,175.100002
846,1063220.42,1063754.92,1064041.42,1064334.62,534.500008,293.200005,1274.70002,286.500004,821.000012,160.500002
847,1064495.12,1065045.32,1065368.92,1065579.92,550.200008,211.000003,1305.20002,323.600005,873.800013,220.400004
848,1065800.32,1066325.22,1066642.42,1066853.32,524.900007,210.900003,1303.30002,317.200005,842.100012,250.300004
849,1067103.62,1067683.12,1067891.02,1068104.22,579.500009,213.200003,1262.80002,207.900003,787.400012,262.200004
850,1068366.42,1068964.42,1069163.52,1069369.02,598.000009,205.500003,1241.80002,199.100003,797.100012,239.200003
851,1069608.22,1070097.12,1070399.42,1070604.72,488.900008,205.300003,1236.20002,302.300004,791.200012,239.700004
852,1070844.42,1071529.02,1071741.22,1071951.22,684.60001,210.000003,1352.80002,212.200003,896.800013,246.000004
853,1072197.22,1072826.92,1073068.92,1073273.32,629.700009,204.400003,1320.30002,242.000004,871.700013,244.200004
854,1073517.52,1074145.12,1074376.82,1074657.12,627.600009,280.300005,1319.40002,231.700003,859.300012,179.800002
855,1074836.92,1075473.22,1075727.12,1075979.62,636.30001,252.500003,1364.90002,253.900004,890.200014,222.200004
856,1076201.82,1076751.92,1077077.12,1077332.42,550.100008,255.300004,1359.10002,325.200005,875.300013,228.500003
857,1077560.92,1078168.92,1078435.72,1078696.52,608.000009,260.800004,1340.90002,266.800004,874.800013,205.300003
858,1078901.82,1079467.82,1079757.72,1080011.32,566.000008,253.600003,1302.30002,289.900005,855.900013,192.800003
859,1080204.12,1080812.02,1081041.22,1081246.22,607.900009,205.000003,1294.30002,229.200004,837.100013,252.200004
860,1081498.42,1082046.12,1082315.92,1082524.52,547.700008,208.600003,1274.70002,269.800004,817.500012,248.600004
861,1082773.12,1083218.02,1083560.22,1083781.32,444.900006,221.100004,1310.40002,342.200005,787.100011,302.200004
862,1084083.52,1084561.62,1085024.52,1085257.02,478.100007,232.500004,1658.10002,462.900007,941.000014,484.600007
863,1087244.12,1087726.72,1087979.22,1088234.42,482.600007,255.200004,1865.70003,252.500004,735.100011,875.400013
864,1089109.82,1089595.02,1090007.32,1090262.42,485.200007,255.100004,1510.90002,412.300006,897.500013,358.300006
865,1090620.72,1091300.62,1091608.52,1091857.02,679.90001,248.500004,1503.90002,307.900004,987.800014,267.600004
866,1092124.62,1092986.42,1093169.92,1093407.12,861.800013,237.200003,1582.50002,183.500003,1045.30002,300.000005
867,1093707.12,1094370.82,1094766.62,1095004.32,663.700009,237.700004,1635.50002,395.800006,1059.50001,338.300005
868,1095342.62,1096069.82,1096424.22,1096664.92,727.200011,240.700004,1560.20002,354.400005,1081.60002,237.900003
869,1096902.82,1097660.02,1097891.12,1098120.22,757.200011,229.100003,1508.80002,231.100004,988.300015,291.400005
870,1098411.62,1098996.42,1099422.72,1099665.42,584.800008,242.700003,1556.10002,426.300007,1011.10001,302.300005
871,1099967.72,1100792.22,1101138.02,1101395.12,824.500012,257.100004,1699.60003,345.800005,1170.30002,272.200004
872,1101667.32,1102378.42,1102641.82,1102881.22,711.100011,239.400003,1465.70002,263.400004,974.500015,251.800004
873,1103133.02,1103799.62,1104092.72,1104340.92,666.60001,248.200004,1488.90002,293.100004,959.700014,281.000004
874,1104621.92,1105406.42,1105726.52,1105978.82,784.500012,252.300003,1634.00002,320.100005,1104.60002,277.100004
875,1106255.92,1106993.72,1107296.32,1107536.32,737.800011,240.000004,1537.70002,302.600005,1040.40002,257.300003
876,1107793.62,1108479.42,1108719.22,1108956.82,685.800011,237.600004,1388.00002,239.800003,925.600014,224.800003
877,1109181.62,1109963.12,1110019.12,1110256.22,781.500012,237.100003,1338.70002,56.000001,837.500013,264.100004
878,1110520.32,1111065.22,1111242.12,1111509.72,544.900008,267.600004,1208.50002,176.900003,721.800011,219.100003
879,1111728.82,1112264.82,1112544.72,1112759.22,536.000008,214.500003,1290.70002,279.900004,815.900012,260.300004
880,1113019.52,1113591.32,1113968.42,1114188.12,571.800009,219.700004,1511.20002,377.100005,948.900014,342.600005
881,1114530.72,1115056.92,1115507.02,1115787.82,526.200008,280.800005,1659.70002,450.100006,976.300014,402.600006
882,1116190.42,1117097.72,1117190.82,1117461.62,907.300013,270.800004,1529.10002,93.100001,1000.40001,257.900004
883,1117719.52,1118333.32,1118533.62,1118796.72,613.800009,263.100004,1294.40002,200.300003,814.100012,217.200004
884,1119013.92,1119584.12,1119826.52,1120083.82,570.200008,257.300004,1277.40002,242.400004,812.600012,207.500003
885,1120291.32,1121068.02,1121090.52,1121295.32,776.700011,204.800003,1247.50002,22.500001,799.200012,243.500003
886,1121538.82,1122098.12,1122349.52,1122554.12,559.300009,204.600003,1273.60002,251.400003,810.700012,258.300004
887,1122812.42,1123547.72,1123648.02,1123855.62,735.300011,207.600003,1286.40002,100.300002,835.600013,243.200003
888,1124098.82,1124661.62,1124950.32,1125218.02,562.800009,267.700004,1339.70002,288.700004,851.500013,220.500003
889,1125438.52,1126121.82,1126316.82,1126531.22,683.300011,214.400004,1352.20002,195.000002,878.300013,259.500003
890,1126790.72,1127467.52,1127587.52,1127868.22,676.800011,280.700005,1234.30002,120.000001,796.800012,156.800002
891,1128025.02,1128885.92,1128878.42,1129099.02,860.900013,220.600003,1321.80002,-7.5,853.400013,247.800004
892,1129346.82,1130251.52,1130211.32,1130489.22,904.700013,277.900005,1328.70002,-40.200001,864.500012,186.300002
893,1130675.52,1131238.32,1131544.22,1131756.82,562.800009,212.600003,1345.60002,305.900004,868.700013,264.300004
894,1132021.12,1132645.32,1132851.42,1133055.52,624.20001,204.100003,1292.10002,206.100003,830.300013,257.700004
895,1133313.22,1133978.52,1134166.32,1134431.12,665.30001,264.800004,1333.90002,187.800002,853.100012,216.000004
896,1134647.12,1135306.02,1135480.52,1135692.42,658.900009,211.900003,1326.40002,174.500003,833.400012,281.100004
897,1135973.52,1136586.02,1136791.42,1137001.42,612.500009,210.000003,1298.10002,205.400004,817.900013,270.200004
898,1137271.62,1138076.72,1138106.32,1138315.42,805.100012,209.100003,1356.00002,29.6,834.700012,312.200005
899,1138627.62,1139176.32,1139510.82,1139732.32,548.700008,221.500003,1343.50002,334.500005,883.200013,238.800004
900,1139971.12,1140485.52,1140905.82,1141129.42,514.400008,223.600003,1463.90002,420.300006,934.700014,305.600005
901,1141435.02,1141911.22,1142388.72,1142609.72,476.200007,221.000003,1543.60002,477.500007,953.700014,368.900006
902,1142978.62,1143538.42,1143908.82,1144131.02,559.800008,222.200003,1455.70002,370.400006,930.200014,303.300004
903,1144434.32,1145034.02,1145342.72,1145557.52,599.700009,214.800003,1400.40002,308.700005,908.400014,277.200004
904,1145834.72,1146511.22,1146744.52,1147002.32,676.50001,257.800004,1375.40002,233.300004,909.800014,207.800003
905,1147210.12,1147872.02,1148086.02,1148343.62,661.90001,257.600004,1321.00002,214.000003,875.900013,187.500002
906,1148531.12,1149173.82,1149412.82,1149621.22,642.70001,208.400003,1332.10002,239.000004,881.700014,242.000003
907,1149863.22,1150735.72,1150779.62,1150988.82,872.500013,209.200003,1391.00002,43.900001,916.400014,265.400004
908,1151254.22,1151939.82,1152146.62,1152356.22,685.60001,209.600003,1332.30002,206.800003,892.400013,230.300004
909,1152586.52,1153481.62,1153517.02,1153720.62,895.100013,203.600003,1397.60002,35.400001,930.500014,263.500004
910,1153984.12,1154642.62,1154854.82,1155128.92,658.50001,274.100004,1345.20002,212.200003,870.700013,200.400003
911,1155329.32,1155921.02,1156221.72,1156429.92,591.700009,208.200003,1327.50002,300.700004,892.400013,226.900004
912,1156656.82,1157286.02,1157549.32,1157805.22,629.200009,255.900004,1361.50002,263.300004,892.500013,213.100003
913,1158018.32,1158721.42,1158856.02,1159125.72,703.10001,269.700004,1279.90002,134.600002,837.700012,172.500003
914,1159298.22,1159882.22,1160158.52,1160426.22,584.000009,267.700004,1320.40002,276.300004,860.300013,192.400003
915,1160618.62,1161216.32,1161484.52,1161697.12,597.700008,212.600004,1324.60002,268.200004,865.900012,246.100003
916,1161943.22,1162530.22,1162829.42,1163120.82,587.000009,291.400004,1332.30002,299.200005,886.200014,154.700002
917,1163275.52,1164066.32,1164145.92,1164352.52,790.800012,206.600003,1330.20002,79.600001,870.400013,253.200004
918,1164605.72,1165221.72,1165472.82,1165680.12,616.000009,207.300003,1337.20002,251.100004,867.100013,262.800004
919,1165942.92,1166749.02,1166783.02,1166989.42,806.100012,206.400003,1299.30002,34,840.100012,252.800004
920,1167242.22,1167741.62,1168047.72,1168303.92,499.400008,256.200004,1257.70002,306.100004,805.500012,196.000003
921,1168499.92,1169020.32,1169293.22,1169562.62,520.400008,269.400004,1245.60002,272.900004,793.300012,182.900003
922,1169745.52,1170284.92,1170527.02,1170737.22,539.400008,210.200003,1239.40002,242.100003,781.500011,247.700004
923,1170984.92,1171598.12,1171839.42,1172049.22,613.200009,209.800003,1286.50002,241.300004,854.500013,222.200003
924,1172271.42,1172833.62,1173177.32,1173387.72,562.200009,210.400003,1383.60002,343.700005,905.900014,267.300004
925,1173655.02,1174180.62,1174557.22,1174770.32,525.600008,213.100003,1391.70002,376.600005,902.200013,276.400005
926,1175046.72,1175730.32,1175936.42,1176149.02,683.60001,212.600003,1394.90002,206.100003,889.700013,292.600004
927,1176441.62,1177177.32,1177420.42,1177635.12,735.700011,214.700003,1473.30002,243.100004,978.800015,279.800004
928,1177914.92,1178545.22,1178927.32,1179144.02,630.30001,216.700004,1571.60002,382.100005,1012.40002,342.500005
929,1179486.52,1180087.62,1180395.12,1180611.62,601.100009,216.500003,1464.20002,307.500004,908.600013,339.100006
930,1180950.72,1181481.62,1181916.22,1182197.52,530.900007,281.300004,1517.10002,434.600007,965.500014,270.300004
931,1182467.82,1183441.62,1183373.22,1183596.32,973.800015,223.100003,1410.80002,-68.400001,905.400014,282.300004
932,1183878.62,1184436.22,1184731.12,1184936.22,557.600008,205.100003,1313.30002,294.900005,852.500013,255.700004
933,1185191.92,1185817.22,1186106.02,1186311.22,625.300009,205.200003,1369.90002,288.800004,914.100013,250.600004
934,1186561.82,1187294.52,1187477.92,1187732.22,732.700011,254.300004,1365.70002,183.400003,916.100014,195.300002
935,1187927.52,1188530.12,1188862.02,1189120.42,602.600009,258.400004,1414.80002,331.900005,934.500014,221.900004
936,1189342.32,1189959.22,1190232.72,1190437.62,616.900009,204.900003,1371.50002,273.500004,890.400013,276.200004
937,1190713.82,1191223.22,1191624.82,1191831.12,509.400008,206.300003,1411.70002,401.600006,911.000014,294.400004
938,1192125.52,1192951.32,1193062.22,1193267.42,825.800012,205.200003,1383.40002,110.900002,936.700014,241.500004
939,1193508.92,1194475.72,1194455.62,1194664.02,966.800014,208.400003,1448.20002,-20.1,946.700014,293.100004
940,1194957.12,1195655.12,1195832.82,1196039.72,698.000011,206.900003,1334.00002,177.700002,875.700013,251.400004
941,1196291.12,1196817.82,1197166.32,1197436.72,526.700008,270.400004,1357.40002,348.500005,875.200013,211.800003
942,1197648.52,1198353.52,1198535.52,1198813.72,705.000011,278.200004,1341.40002,182.000003,887.000014,176.200002
943,1198989.92,1199493.62,1199888.22,1200093.92,503.700008,205.700003,1378.30002,394.600006,898.300014,274.300004
944,1200368.22,1201077.12,1201302.42,1201511.62,708.90001,209.200003,1398.70002,225.300004,934.200014,255.300004
945,1201766.92,1202587.02,1202701.92,1202908.22,820.100012,206.300003,1445.80002,114.900002,935.000014,304.500004
946,1203212.72,1203818.22,1204092.12,1204349.82,605.500009,257.700004,1408.20002,273.900004,879.400013,271.100004
947,1204620.92,1205520.42,1205536.12,1205805.62,899.500014,269.500004,1412.00002,15.7,915.200014,227.300003
948,1206032.92,1206769.02,1206923.42,1207179.72,736.100011,256.300003,1395.40002,154.400003,890.500014,248.600004
949,1207428.32,1208106.32,1208313.02,1208559.72,678.00001,246.700004,1395.40002,206.700003,884.700013,264.000004
950,1208823.72,1209788.42,1209735.52,1209989.82,964.700014,254.300004,1419.30002,-52.900001,911.800013,253.200004
951,1210243.02,1210839.82,1211130.12,1211399.12,596.800009,269.000004,1390.10002,290.300004,887.100013,234.000004
952,1211633.12,1212186.22,1212485.92,1212743.72,553.100008,257.800004,1371.10002,299.700004,852.800012,260.500004
953,1213004.22,1213901.82,1213926.92,1214180.42,897.600014,253.500004,1403.10002,25.1,922.700014,226.900003
954,1214407.32,1215303.42,1215369.22,1215572.62,896.100013,203.400003,1473.60002,65.800001,961.900014,308.300005
955,1215880.92,1216542.82,1216811.42,1217082.52,661.90001,271.100004,1428.60002,268.600004,930.500014,227.000003
956,1217309.52,1217878.02,1218233.82,1218445.42,568.500009,211.600003,1468.10002,355.800005,924.300014,332.200005
957,1218777.62,1219422.12,1219667.02,1219879.02,644.50001,212.000004,1421.30002,244.900003,889.400013,319.900004
958,1220198.92,1221001.52,1221192.42,1221402.62,802.600012,210.200003,1583.70002,190.900003,993.500015,380.000006
959,1221782.62,1222498.52,1222732.82,1222943.72,715.900011,210.900003,1487.90002,234.300003,950.200014,326.800005
960,1223270.52,1224029.32,1224221.22,1224426.12,758.800011,204.900003,1469.10002,191.900003,950.700014,313.500005
961,1224739.62,1225647.72,1225603.72,1225850.82,908.100014,247.100004,1370.90002,-44.000001,864.100013,259.700003
962,1226110.52,1226632.92,1226930.22,1227175.22,522.400008,245.000003,1318.60002,297.300005,819.700013,253.900004
963,1227429.12,1228275.92,1228276.72,1228536.52,846.800013,259.800004,1336.50002,0.8,847.600013,229.100003
964,1228765.62,1229727.22,1229655.72,1229929.92,961.600014,274.200004,1386.30002,-71.500001,890.100013,222.000004
965,1230151.92,1230688.42,1231045.82,1231293.02,536.500008,247.200004,1378.70002,357.400005,893.900013,237.600003
966,1231530.62,1232405.52,1232373.62,1232640.52,874.900013,266.900004,1354.50002,-31.9,843.000013,244.600003
967,1232885.12,1233648.32,1233767.72,1234022.42,763.200012,254.700003,1353.90002,119.400002,882.600014,216.600004
968,1234239.02,1234824.62,1235110.12,1235352.32,585.600008,242.200003,1381.60002,285.500005,871.100013,268.300004
969,1235620.62,1236097.22,1236425.92,1236631.02,476.600007,205.100003,1245.70002,328.700005,805.300012,235.300004
970,1236866.32,1237650.12,1237782.92,1237986.32,783.800011,203.400003,1375.80002,132.800002,916.600013,255.800004
971,1238242.12,1238992.72,1239140.62,1239341.32,750.600011,200.700003,1367.10002,147.900003,898.500014,267.900004
972,1239609.22,1240108.52,1240504.72,1240707.92,499.300007,203.200003,1371.70002,396.200006,895.500013,273.000004
973,1240980.92,1241742.92,1241875.32,1242074.02,762.000011,198.700003,1384.80002,132.400002,894.400013,291.700005
974,1242365.72,1243091.72,1243183.32,1243386.62,726.000011,203.300003,1294.40002,91.600001,817.600012,273.500004
975,1243660.12,1244198.52,1244542.82,1244749.12,538.400008,206.300003,1327.60002,344.300005,882.700013,238.600004
976,1244987.72,1245517.42,1245895.02,1246096.12,529.700008,201.100003,1361.40002,377.600005,907.300013,253.000004
977,1246349.12,1246948.12,1247261.42,1247517.42,599.000009,256.000003,1418.40002,313.300005,912.300014,250.100004
978,1247767.52,1248563.42,1248661.22,1248869.12,795.900012,207.900003,1345.40002,97.800002,893.700014,243.800003
979,1249112.92,1249713.92,1250005.22,1250208.62,601.000009,203.400003,1357.40002,291.300005,892.300014,261.700003
980,1250470.32,1251184.62,1251386.52,1251596.32,714.300011,209.800003,1432.30002,201.900003,916.200014,306.300005
981,1251902.62,1252500.72,1252802.92,1253012.42,598.100009,209.500003,1459.30002,302.200004,900.300013,349.500006
982,1253361.92,1253816.52,1254238.22,1254451.52,454.600006,213.300003,1375.40002,421.700007,876.300013,285.800004
983,1254737.32,1255519.42,1255604.92,1255875.82,782.100012,270.900004,1320.70002,85.500001,867.600013,182.200003
984,1256058.02,1256673.32,1256914.82,1257162.92,615.300009,248.100004,1319.70002,241.500003,856.800012,214.800003
985,1257377.72,1257982.02,1258236.12,1258437.42,604.300009,201.300003,1305.20002,254.100004,858.400013,245.500004
986,1258682.92,1259347.12,1259597.52,1259839.42,664.20001,241.900004,1371.30002,250.400003,914.600013,214.800003
987,1260054.22,1260610.82,1260940.22,1261186.22,556.600009,246.000004,1350.60002,329.400004,886.000013,218.600003
988,1261404.82,1261912.62,1262289.02,1262490.42,507.800008,201.400003,1356.70002,376.400006,884.200014,271.100004
989,1262761.52,1263377.02,1263631.82,1263832.72,615.500009,200.900003,1354.10002,254.800004,870.300013,282.900004
990,1264115.62,1264729.62,1264981.52,1265181.32,614.000009,199.800003,1313.40002,251.900004,865.900013,247.700003
991,1265429.02,1265997.12,1266330.32,1266591.62,568.100009,261.300004,968.100015,333.200005,901.300014,-194.500003
992,1266397.12,1267418.12,1267682.32,1267938.22,1021.00002,255.900004,1737.70003,264.200004,1285.20002,196.600003
993,1268134.82,1268919.92,1269018.12,1269276.92,785.100011,258.800004,1352.00002,98.200002,883.300013,209.900003
994,1269486.82,1269996.02,1270322.32,1270525.32,509.200007,203.000003,1302.60002,326.300005,835.500012,264.100004
995,1270789.42,1271506.82,1271599.52,1271852.22,717.400011,252.700004,1249.30002,92.700001,810.100012,186.500003
996,1272038.72,1272649.02,1272888.12,1273153.42,610.300009,265.300003,1312.30002,239.100004,849.400013,197.600003
997,1273351.02,1273937.12,1274223.22,1274471.32,586.100009,248.100004,1309.40002,286.100004,872.200013,189.100003
998,1274660.42,1275264.82,1275544.82,1275745.82,604.400009,201.000003,1349.10002,280.000004,884.400013,263.700004
999,1276009.52,1276743.02,1276845.72,1277042.12,733.500011,196.400003,1301.00002,102.700001,836.200012,268.400004
1000,1277310.52,1277923.42,1278119.02,1278371.62,612.90001,252.600004,1276.50002,195.600002,808.500012,215.400003
1001,1278587.02,1279308.42,1279396.62,1279637.42,721.400011,240.800004,1275.60002,88.200001,809.600012,225.200003
1002,1279862.62,1280331.62,1280646.22,1280909.42,469.000007,263.200004,1227.70002,314.600005,783.600012,180.900003
1003,1281090.32,1281660.22,1281910.32,1282186.42,569.900008,276.100004,1272.70002,250.100004,820.000012,176.600003
1004,1282363.02,1282914.92,1283217.72,1283411.32,551.900008,193.600003,1319.90002,302.800004,854.700012,271.600004
1005,1283682.92,1284365.02,1284515.32,1284714.82,682.100011,199.500003,1294.90002,150.300002,832.400013,263.000004
1006,1284977.82,1285458.62,1285796.62,1286069.32,480.800007,272.700004,1260.10002,338.000005,818.800012,168.600002
1007,1286237.92,1286751.92,1287112.62,1287355.42,514.000008,242.800004,1337.70002,360.700005,874.700013,220.200003
1008,1287575.62,1288232.22,1288461.72,1288731.92,656.60001,270.200004,1386.30002,229.500004,886.100014,230.000003
1009,1288961.92,1289542.02,1289858.82,1290060.32,580.100009,201.500003,1380.30002,316.800004,896.900013,281.900005
1010,1290342.22,1290870.32,1291180.22,1291452.62,528.100007,272.400004,1315.70002,309.900005,838.000012,205.300003
1011,1291657.92,1292458.52,1292521.32,1292723.42,800.600012,202.100003,1370.70002,62.800001,863.400013,305.200005
1012,1293028.62,1293700.82,1293978.32,1294232.12,672.20001,253.800004,1451.70002,277.500004,949.700014,248.200003
1013,1294480.32,1295229.52,1295393.72,1295652.72,749.200011,259.000004,1370.90002,164.200003,913.400014,198.500003
1014,1295851.22,1296532.62,1296772.72,1296972.22,681.40001,199.500003,1374.90002,240.100003,921.500013,253.900004
1015,1297226.12,1297789.22,1298071.62,1298335.62,563.100009,264.000004,1258.80002,282.400004,845.500013,149.300002
1016,1298484.92,1299389.72,1299389.32,1299642.02,904.800013,252.700004,1368.00002,-0.4,904.400013,210.900003
1017,1299852.92,1300728.52,1300726.92,1300977.92,875.600013,251.000004,1353.90002,-1.6,874.000013,228.900003
1018,1301206.82,1301764.42,1302078.22,1302318.62,557.600009,240.400004,1335.70002,313.800004,871.400013,223.900003
1019,1302542.52,1303132.42,1303434.82,1303674.72,589.900009,239.900003,1337.40002,302.400005,892.300014,205.200003
1020,1303879.92,1304420.62,1304744.72,1304992.42,540.700008,247.700004,1295.60002,324.100005,864.800013,183.100003
1021,1305175.52,1306021.12,1306045.22,1306237.12,845.600012,191.900002,1297.70002,24.100001,869.700013,236.100004
1022,1306473.22,1307366.92,1307379.42,1307631.72,893.700013,252.300004,1357.90002,12.5,906.200013,199.400003
1023,1310482.82,1311022.52,1311340.52,1311592.82,539.700008,252.300004,1296.80002,318.000004,857.700012,186.800003
1024,1311779.62,1312384.32,1312646.62,1312843.32,604.700009,196.700003,1312.50002,262.300004,867.000013,248.800004
1025,1313092.12,1313783.32,1313956.52,1314212.92,691.20001,256.400004,1305.60002,173.200002,864.400012,184.800003
1026,1314397.72,1315333.52,1315311.72,1315513.72,935.800014,202.000003,1377.20002,-21.8,914.000014,261.200004
1027,1315774.92,1316303.12,1316623.92,1316885.12,528.200007,261.200004,1291.30002,320.800005,849.000012,181.100003
1028,1317066.22,1317717.12,1317950.22,1318146.82,650.90001,196.600003,1322.40002,233.100003,884.000013,241.800004
1029,1318388.62,1318933.32,1319245.72,1319511.72,544.700008,266.000004,1302.50002,312.400004,857.100012,179.400003
1030,1319691.12,1320121.62,1320562.82,1320809.02,430.500006,246.200004,1308.40002,441.200007,871.700013,190.500002
1031,1320999.52,1321576.22,1321893.02,1322150.52,576.700009,257.500004,1356.00002,316.800005,893.500014,205.000003
1032,1322355.52,1322976.52,1323221.82,1323460.52,621.000009,238.700003,1302.40002,245.300004,866.300013,197.400003
1033,1323657.92,1324496.92,1324543.02,1324794.72,839.000013,251.700004,1315.60002,46.1,885.100013,178.800003
1034,1324973.52,1325466.42,1325868.22,1326065.22,492.900007,197.000003,1336.60002,401.800006,894.700013,244.900004
1035,1326310.12,1326897.82,1327187.52,1327430.82,587.700008,243.300003,1347.40002,289.700005,877.400013,226.700004
1036,1327657.52,1328265.02,1328524.42,1328723.62,607.500009,199.200003,1360.40002,259.400004,866.900013,294.300004
1037,1329017.92,1329537.02,1329870.42,1330112.02,519.100008,241.600003,1313.20002,333.400005,852.500013,219.100003
1038,1330331.12,1331008.12,1331205.32,1331448.62,677.000011,243.300003,1327.60002,197.200003,874.200014,210.100003
1039,1331658.72,1332232.52,1332523.32,1332764.12,573.800009,240.800004,1280.50002,290.800004,864.600013,175.100002
1040,1332939.22,1333629.02,1333809.82,1334044.02,689.800011,234.200004,1303.90002,180.800002,870.600013,199.100003
1041,1334243.12,1334763.42,1335093.12,1335335.12,520.300008,242.000004,1269.00002,329.700004,850.000012,177.000003
1042,1335512.12,1336031.02,1336349.52,1336542.22,518.900007,192.700003,1263.50002,318.500005,837.400012,233.400004
1043,1336775.62,1337347.82,1337626.82,1337863.62,572.200008,236.800004,1292.50002,279.000004,851.200012,204.500003
1044,1338068.12,1338605.42,1338873.82,1339069.92,537.300008,196.100003,1222.30002,268.400004,805.700012,220.500003
1045,1341876.32,1342363.72,1342741.72,1342987.22,487.400007,245.500004,1300.10002,378.000005,865.400012,189.200003
1046,1343176.42,1343692.92,1344027.62,1344221.62,516.500008,194.000002,1274.80002,334.700005,851.200013,229.600004
1047,1344451.22,1345012.02,1345313.62,1345508.92,560.800008,195.300003,1309.90002,301.600005,862.400013,252.200003
1048,1345761.12,1346294.32,1346608.62,1346850.52,533.200008,241.900004,1248.80002,314.300005,847.500013,159.400002
1049,1347009.92,1347536.42,1347880.02,1348119.62,526.500008,239.600004,1278.10002,343.600005,870.100013,168.400002
1050,1348288.02,1348790.72,1349151.42,1349413.72,502.700008,262.300004,1286.20002,360.700005,863.400013,160.500002
1051,1349574.22,1350108.32,1350408.12,1350605.82,534.100008,197.700003,1297.80002,299.800005,833.900013,266.200004
1052,1350872.02,1351533.82,1351747.22,1351996.32,661.800009,249.100003,1327.00002,213.400004,875.200013,202.700003
1053,1352199.02,1352832.32,1353122.82,1353321.12,633.30001,198.300003,1368.30002,290.500004,923.800014,246.200004
1054,1353567.32,1354134.62,1354448.92,1354644.22,567.300008,195.300003,1340.70002,314.300005,881.600013,263.800004
1055,1354908.02,1355544.92,1355706.12,1355903.62,636.900009,197.500003,1264.40002,161.200003,798.100012,268.800004
1056,1356172.42,1356705.72,1357061.32,1357319.22,533.300007,257.900004,1358.30002,355.600006,888.900013,211.500003
1057,1357530.72,1358035.62,1358438.42,1358698.72,504.900007,260.300004,1348.00002,402.800006,907.700013,180.000003
1058,1358878.72,1359448.92,1359728.62,1359926.12,570.200008,197.500002,1323.80002,279.700005,849.900013,276.400005
1059,1360202.52,1360929.12,1361119.62,1361374.22,726.60001,254.600004,1393.70002,190.500003,917.100013,222.000003
1060,1361596.22,1362126.92,1362512.52,1362786.92,530.700008,274.400004,1346.80002,385.600006,916.300014,156.100002
1061,1362943.02,1363864.62,1363850.02,1364093.32,921.600014,243.300004,1387.00002,-14.6,907.000014,236.700003
1062,1364330.02,1364868.42,1365137.92,1365399.02,538.400008,261.100004,1274.40002,269.500004,807.900012,205.400003
1063,1365604.42,1366174.02,1366456.02,1366704.82,569.600009,248.800003,1293.70002,282.000004,851.600013,193.300003
1064,1366898.12,1367466.72,1367786.42,1368037.52,568.600009,251.100003,1345.80002,319.700005,888.300014,206.400003
1065,1368243.92,1368759.42,1369138.22,1369334.12,515.500008,195.900003,962.200015,378.800006,894.300014,-128.000002
1066,1369206.12,1370075.62,1370424.72,1370675.52,869.500013,250.800004,1690.80003,349.100005,1218.60002,221.400003
1067,1370896.92,1371402.72,1371708.72,1371951.12,505.800007,242.400004,1255.70002,306.000005,811.800012,201.500003
1068,1372152.62,1372633.62,1373026.32,1373273.52,481.000007,247.200003,1314.50002,392.700006,873.700013,193.600003
1069,1373467.12,1374054.42,1374381.32,1374625.82,587.300009,244.500004,1356.30002,326.900005,914.200014,197.600002
1070,1374823.42,1375443.42,1375711.32,1375954.22,620.00001,242.900003,1317.90002,267.900004,887.900014,187.100003
1071,1376141.32,1376731.32,1377011.02,1377250.82,590.000009,239.800004,1347.20002,279.700004,869.700013,237.700003
1072,1377488.52,1378129.22,1378355.22,1378604.22,640.70001,249.000004,1337.40002,226.000003,866.700013,221.700003
1073,1378825.92,1379299.02,1379656.02,1379898.82,473.100007,242.800004,1266.20002,357.000005,830.100012,193.300003
1074,1380092.12,1380590.62,1380949.32,1381198.02,498.500007,248.700003,1284.80002,358.700006,857.200013,178.900003
1075,1381376.92,1382272.42,1382278.82,1382535.62,895.500013,256.800003,1361.90002,6.400001,901.900014,203.200003
1076,1382738.82,1383246.32,1383608.42,1383854.62,507.500008,246.200004,1303.90002,362.100005,869.600013,188.100003
1077,1384042.72,1384596.82,1384898.42,1385144.72,554.100008,246.300003,1290.90002,301.600005,855.700013,188.900003
1078,1385333.62,1385877.92,1386156.92,1386404.52,544.300008,247.600004,1283.80002,279.000004,823.300012,212.900003
1079,1386617.42,1387220.12,1387463.72,1387712.52,602.700009,248.800004,1304.80002,243.600004,846.300013,209.700003
1080,1387922.22,1388605.52,1388805.72,1389052.52,683.30001,246.800003,1348.30002,200.200003,883.500013,218.000004
1081,1389270.52,1389892.22,1390122.82,1390374.12,621.700009,251.300004,1306.50002,230.600003,852.300012,202.900003
1082,1390577.02,1391213.22,1391433.92,1391629.72,636.20001,195.800003,1291.50002,220.700003,856.900013,238.800003
1083,1391868.52,1392462.02,1392718.92,1392960.72,593.500009,241.800004,1339.60002,256.900004,850.400013,247.400003
1084,1393208.12,1393743.02,1394031.32,1394235.42,534.900008,204.100003,1311.60002,288.300005,823.200013,284.300004
1085,1394519.72,1395102.62,1395435.32,1395695.72,582.900009,260.400003,1369.90002,332.700005,915.600014,193.900003
1086,1395889.62,1396441.02,1396788.02,1396991.52,551.400009,203.500003,1408.80002,347.000005,898.400014,306.900004
1087,1397298.42,1397807.22,1398192.12,1398434.62,508.800008,242.500003,1360.20002,384.900006,893.700014,224.000004
1088,1398658.62,1399246.52,1399534.82,1399768.62,587.900008,233.800003,1336.80002,288.300005,876.200013,226.800004
1089,1402541.32,1403138.02,1403397.52,1403637.42,596.700009,239.900004,1270.70002,259.500004,856.200013,174.600002
1090,1403812.02,1404352.02,1404654.02,1404893.32,540.000008,239.300004,1260.70002,302.000005,842.000013,179.400002
1091,1405072.72,1405608.62,1405900.52,1406130.62,535.900008,230.100003,1260.70002,291.900005,827.800013,202.800003
1092,1406333.42,1406834.22,1407122.62,1407369.62,500.800007,247.000003,1212.10002,288.400005,789.200012,175.900003
1093,1407545.52,1408181.12,1408391.02,1408583.12,635.60001,192.100003,1267.40002,209.900003,845.500013,229.800003
1094,1408812.92,1409390.52,1409618.32,1409853.22,577.600009,234.900003,1247.20002,227.800003,805.400012,206.900004
1095,1410060.12,1410587.52,1410872.52,1411119.12,527.400007,246.600003,1228.60002,285.000005,812.400012,169.600003
1096,1411288.72,1411812.62,1412131.12,1412365.72,523.900008,234.600004,1264.60002,318.500004,842.400012,187.600003
1097,1412553.32,1413171.82,1413418.22,1413677.72,618.500009,259.500003,1299.80002,246.400004,864.900013,175.400003
1098,1413853.12,1414480.32,1414701.22,1414948.02,627.200009,246.800003,1279.20002,220.900004,848.100013,184.300003
1099,1415132.32,1415736.42,1415925.42,1416170.92,604.100009,245.500004,1212.70002,189.000003,793.100012,174.100002
1100,1416345.02,1416874.42,1417213.52,1417451.72,529.400008,238.200004,1277.20002,339.100005,868.500013,170.500002
1101,1417622.22,1418157.32,1418485.22,1418715.62,535.100008,230.400004,1296.20002,327.900005,863.000013,202.800003
1102,1418918.42,1419621.12,1419735.12,1419967.82,702.70001,232.700003,1266.40002,114.000002,816.700012,217.000003
1103,1420184.82,1420776.82,1420947.42,1421140.22,592.000009,192.800003,1197.50002,170.600003,762.600012,242.100003
1104,1421382.32,1421824.72,1422175.82,1422430.22,442.400007,254.400004,1220.00002,351.100005,793.500012,172.100002
1105,1422602.32,1423128.82,1423451.32,1423707.92,526.500008,256.600004,1268.40002,322.500005,849.000013,162.800002
1106,1423870.72,1424601.22,1424761.82,1425012.12,730.500011,250.300003,1300.10002,160.600003,891.100014,158.700003
1107,1425170.82,1425757.32,1426015.22,1426261.62,586.500008,246.400004,1275.50002,257.900004,844.400012,184.700003
1108,1426446.32,1427013.42,1427271.62,1427520.92,567.100008,249.300004,1230.00002,258.200004,825.300012,155.400002
1109,1427676.32,1428228.12,1428555.12,1428753.12,551.800008,198.000003,1340.00002,327.000005,878.800013,263.200004
1110,1429016.32,1429533.52,1429905.82,1430113.52,517.200008,207.700003,1370.40002,372.300005,889.500013,273.200004
1111,1430386.72,1430962.02,1431278.52,1431522.12,575.300009,243.600003,1336.70002,316.500005,891.800014,201.300003
1112,1431723.42,1432306.42,1432615.42,1432856.52,583.000009,241.100003,1299.60002,309.000005,892.000014,166.500003
1113,1435561.62,1436073.12,1436409.82,1436656.62,511.500007,246.800004,1250.30002,336.700005,848.200012,155.300002
1114,1436811.92,1437303.32,1437683.92,1437875.12,491.400007,191.200003,1286.90002,380.600006,872.000013,223.700003
1115,1438098.82,1438899.32,1438961.22,1439191.22,800.500012,230.000004,1277.20002,61.900001,862.400013,184.800002
1116,1439376.02,1439945.22,1440215.92,1440444.62,569.200009,228.700003,1263.60002,270.700004,839.900013,195.000003
1117,1440639.62,1441206.52,1441467.22,1441697.62,566.900009,230.400003,1275.50002,260.700004,827.600013,217.500003
1118,1441915.12,1442523.32,1442758.62,1443002.82,608.200009,244.200003,1266.30002,235.300004,843.500013,178.600003
1119,1443181.42,1444030.82,1444033.22,1444226.62,849.400013,193.400003,1286.40002,2.4,851.800013,241.200003
1120,1444467.82,1445045.52,1445311.52,1445558.62,577.700009,247.100004,1275.20002,266.000004,843.700013,184.400002
1121,1445743.02,1446360.22,1446583.22,1446776.32,617.200009,193.100003,1249.00002,223.000004,840.200013,215.700003
1122,1446992.02,1447572.52,1447889.82,1448128.62,580.500009,238.800004,1333.20002,317.300004,897.800013,196.600003
1123,1448325.22,1448801.42,1449161.32,1449423.32,476.200007,262.000004,1261.60002,359.900005,836.100012,163.500003
1124,1449586.82,1450317.72,1450493.22,1450683.92,730.90001,190.700003,1342.00002,175.500003,906.400013,244.900004
1125,1450928.82,1451523.32,1451764.72,1451997.52,594.500008,232.800003,1274.30002,241.400004,835.900012,205.600004
1126,1452203.12,1452803.62,1453064.12,1453255.12,600.500008,191.000003,1290.80002,260.500004,861.000012,238.800004
1127,1453493.92,1454046.32,1454362.82,1454607.02,552.400008,244.200003,1312.90002,316.500005,868.900013,199.800003
1128,1454806.82,1455481.92,1455703.42,1455961.72,675.10001,258.300004,1316.20002,221.500004,896.600014,161.300002
1129,1456123.02,1456718.52,1457031.42,1457222.82,595.500009,191.400003,1354.30002,312.900004,908.400013,254.500004
1130,1457477.32,1458155.02,1458371.52,1458568.92,677.70001,197.400003,1397.10002,216.500003,894.200013,305.500005
1131,1458874.42,1459336.92,1459742.92,1459939.82,462.500007,196.900003,1331.80002,406.000006,868.500013,266.400004
1132,1460206.22,1460708.42,1461024.82,1461222.02,502.200007,197.200003,1286.20002,316.400005,818.600012,270.400004
1133,1461492.42,1462136.72,1462436.72,1462685.02,644.30001,248.300004,1389.90002,300.000004,944.300014,197.300003
1134,1462882.32,1463870.52,1463821.02,1464023.22,988.200014,202.200003,1397.70002,-49.5,938.700014,256.800003
1135,1464280.02,1464770.22,1465125.02,1465352.92,490.200008,227.900003,1304.00002,354.800005,845.000013,231.100004
1136,1465584.02,1466195.02,1466392.02,1466620.12,611.000009,228.100003,1249.10002,197.000003,808.000012,213.000004
1137,1466833.12,1467334.42,1467699.42,1467937.02,501.300007,237.600004,1268.40002,365.000005,866.300012,164.500002
1138,1468101.52,1468611.02,1468925.02,1469119.72,509.500008,194.700003,1236.80002,314.000005,823.500013,218.600003
1139,1469338.32,1470170.22,1470231.42,1470420.32,831.900012,188.900003,1291.30002,61.200001,893.100013,209.300003
1140,1470629.62,1471181.32,1471513.92,1471752.92,551.700008,239.000004,1300.30002,332.600005,884.300013,177.000002
1141,1471929.92,1472557.72,1472816.52,1473063.32,627.80001,246.800003,1321.10002,258.800004,886.600014,187.700003
1142,1473251.02,1473797.92,1474097.12,1474287.42,546.900008,190.300003,1319.50002,299.200005,846.100013,283.100004
1143,1474570.52,1475059.82,1475406.92,1475653.72,489.300007,246.800004,1285.40002,347.100005,836.400012,202.200003
1144,1475855.92,1476335.32,1476732.72,1476923.22,479.400007,190.500003,1305.40002,397.400006,876.800013,238.100003
1145,1477161.32,1478036.32,1478030.82,1478227.32,875.000013,196.500003,1324.10002,-5.5,869.500013,258.100004
1146,1478485.42,1479141.92,1479321.32,1479565.02,656.50001,243.700003,1286.40002,179.400003,835.900013,206.800003
1147,1479771.82,1480240.92,1480603.22,1480797.12,469.100007,193.900003,1305.50002,362.300006,831.400013,280.200004
1148,1481077.32,1481674.52,1481873.82,1482062.22,597.200009,188.400002,1209.30002,199.300003,796.500012,224.400004
1149,1482286.62,1483024.82,1483123.42,1483311.42,738.200011,188.000003,1267.20002,98.600001,836.800012,242.400004
1150,1483553.82,1484025.62,1484381.62,1484578.22,471.800007,196.600003,1266.30002,356.000005,827.800012,241.900004
1151,1484820.12,1485260.82,1485640.02,1485833.82,440.700006,193.800003,1236.90002,379.200006,819.900012,223.200003
1152,1486057.02,1486524.02,1486937.12,1487190.22,467.000007,253.100004,1301.80002,413.100006,880.100013,168.600002
1153,1487358.82,1488030.42,1488259.62,1488453.22,671.60001,193.600003,1345.20002,229.200004,900.800014,250.800003
1154,1488704.02,1489349.02,1489559.62,1489797.82,645.00001,238.200004,1302.80002,210.600003,855.600013,209.000003
1155,1490006.82,1490470.12,1490828.82,1491019.32,463.300007,190.500003,1303.10002,358.700005,822.000012,290.600004
1156,1491309.92,1491853.52,1492187.62,1492449.12,543.600008,261.500004,1372.40002,334.100005,877.700013,233.200004
1157,1492682.32,1493149.22,1493567.32,1493761.12,466.900007,193.800003,1355.80002,418.100006,885.000013,277.000004
1158,1494038.12,1494759.12,1494867.22,1495063.72,721.000011,196.500003,1306.50002,108.100001,829.100012,280.900004
1159,1495344.62,1495883.22,1496268.12,1496527.52,538.600008,259.400004,1451.50002,384.900006,923.500014,268.600004
1160,1496796.12,1497762.92,1497797.82,1498044.32,966.800014,246.500004,1491.80002,34.900001,1001.70002,243.600003
1161,1498287.92,1498787.02,1499126.82,1499347.52,499.100008,220.700003,1278.50002,339.800005,838.900013,218.900003
1162,1499566.42,1500101.22,1500376.92,1500598.62,534.800008,221.700004,1208.60002,275.700004,810.500012,176.400002
1163,1500775.02,1501454.32,1501619.72,1501840.22,679.30001,220.500003,1267.20002,165.400003,844.700013,202.000003
1164,1502042.22,1502569.82,1502848.52,1503070.52,527.600008,222.000003,1226.90002,278.700004,806.300012,198.600003
1165,1503269.12,1503902.72,1504131.02,1504356.92,633.60001,225.900004,1292.70002,228.300003,861.900013,204.900003
1166,1504561.82,1505122.72,1505391.02,1505578.22,560.900008,187.200003,1288.60002,268.300004,829.200012,272.200004
1167,1505850.42,1506585.32,1506766.02,1506957.42,734.900011,191.400002,1343.20002,180.700003,915.600014,236.200004
1168,1509848.02,1510326.62,1510638.02,1510918.72,478.600008,280.700004,1238.10002,311.400004,790.000012,167.400003
1169,1511086.12,1511575.72,1511946.02,1512181.12,489.600007,235.100003,1302.60002,370.300006,859.900013,207.600003
1170,1512388.72,1513087.52,1513279.62,1513472.62,698.800011,193.000002,1353.30002,192.100003,890.900014,269.400005
1171,1513742.02,1514350.62,1514564.42,1514802.32,608.600009,237.900003,1261.10002,213.800003,822.400012,200.800003
1172,1515003.12,1515591.72,1515836.62,1516063.02,588.600009,226.400003,1271.80002,244.900004,833.500013,211.900003
1173,1516274.92,1516969.72,1517146.42,1517372.12,694.800011,225.700004,1330.80002,176.700002,871.500013,233.600003
1174,1517605.72,1518104.42,1518380.62,1518609.22,498.700008,228.600003,1224.80002,276.200004,774.900012,221.300003
1175,1518830.52,1519469.12,1519633.72,1519865.42,638.60001,231.700004,1270.20002,164.600002,803.200012,235.300003
1176,1520100.72,1520702.72,1520896.02,1521131.72,602.000009,235.700004,1274.00002,193.300003,795.300012,243.000003
1177,1521374.72,1521819.92,1522115.62,1522352.72,445.200007,237.100004,1165.10002,295.700004,740.900011,187.100003
1178,1522539.82,1523184.32,1523380.52,1523572.22,644.500009,191.700003,1258.00002,196.200003,840.700012,225.600003
1179,1523797.82,1524488.92,1524636.12,1524877.12,691.100011,241.000003,1282.10002,147.200002,838.300013,202.800003
1180,1525079.92,1525638.02,1525862.32,1526102.82,558.100009,240.500004,1237.70002,224.300003,782.400012,214.800003
1181,1526317.62,1526790.42,1527123.72,1527375.42,472.800007,251.700004,1313.90002,333.300005,806.100012,256.100003
1182,1527631.52,1528101.12,1528461.52,1528661.52,469.600007,200.000003,1353.10002,360.400006,830.000013,323.100005
1183,1528984.62,1529917.22,1529886.02,1530136.52,932.600014,250.500004,1350.70002,-31.200001,901.400013,198.800003
1184,1530335.32,1531003.92,1531183.12,1531419.82,668.60001,236.700004,1273.00002,179.200002,847.800012,188.500003
1185,1531608.32,1532192.02,1532426.02,1532645.52,583.700008,219.500003,1239.80002,234.000004,817.700012,202.600003
1186,1532848.12,1533388.32,1533660.12,1533890.12,540.200008,230.000004,1219.90002,271.800004,812.000012,177.900002
1187,1534068.02,1534628.72,1534870.42,1535098.12,560.700009,227.700004,1217.10002,241.700003,802.400012,187.000003
1188,1535285.12,1535733.82,1536044.42,1536272.22,448.700006,227.800003,1145.60002,310.600005,759.300011,158.500003
1189,1536430.72,1536924.32,1537234.82,1537470.92,493.600007,236.100003,1202.70002,310.500005,804.100012,162.500003
1190,1537633.42,1538220.02,1538461.92,1538701.32,586.600008,239.400003,1235.60002,241.900004,828.500012,167.700003
1191,1538869.02,1539382.32,1539692.22,1539932.82,513.300008,240.600004,1234.10002,309.900004,823.200012,170.300002
1192,1540103.12,1540668.42,1540901.02,1541135.72,565.300009,234.700004,1211.90002,232.600003,797.900012,179.300002
1193,1541315.02,1541856.42,1542137.92,1542362.32,541.400008,224.400003,1258.10002,281.500005,822.900013,210.800003
1194,1542573.12,1543107.92,1543344.32,1543574.02,534.800008,229.700003,1181.40002,236.400004,771.200012,180.500003
1195,1543754.52,1544331.82,1544540.42,1544791.22,577.300008,250.800004,1202.50002,208.600003,785.900011,165.800003
1196,1544957.02,1545496.72,1545761.62,1545993.22,539.700008,231.600003,1245.30002,264.900004,804.600012,209.100003
1197,1546202.32,1546735.12,1546972.42,1547212.32,532.800008,239.900003,1177.50002,237.300004,770.100012,167.500003
1198,1547379.82,1547949.52,1548218.52,1548405.52,569.700008,187.000003,1243.40002,269.000004,838.700012,217.700003
1199,1548623.22,1549160.82,1549467.52,1549708.12,537.600008,240.600003,1265.40002,306.700005,844.300013,180.500003
1200,1549888.62,1550470.32,1550720.02,1550996.02,581.700009,276.000004,1266.50002,249.700004,831.400013,159.100002
1201,1551155.12,1551764.52,1552004.02,1552259.82,609.400009,255.800003,1277.40002,239.500004,848.900013,172.700003
1202,1552432.52,1552995.22,1553249.42,1553491.82,562.700008,242.400004,1249.70002,254.200004,816.900012,190.400003
1203,1553682.22,1554516.52,1554510.22,1554701.32,834.300012,191.100003,1260.60002,-6.3,828.000012,241.500003
1204,1554942.82,1555718.52,1555761.32,1555996.42,775.700012,235.100003,1270.90002,42.800001,818.500013,217.300003
1205,1556213.72,1556740.22,1557080.82,1557341.22,526.500008,260.400004,1307.30002,340.600005,867.100013,179.800003
1206,1557521.02,1558000.12,1558369.52,1558617.02,479.100007,247.500003,1309.10002,369.400006,848.500013,213.100003
1207,1558830.12,1559439.02,1559681.62,1559922.02,608.900009,240.400004,1279.30002,242.600004,851.500013,187.400002
1208,1560109.42,1560667.42,1561129.12,1561377.02,558.000009,247.900003,1704.60003,461.700007,1019.70002,437.000007
1209,1561814.02,1562232.92,1562463.52,1562661.62,418.900006,198.100002,1205.60002,230.600004,649.50001,358.000006
1210,1563019.62,1563468.42,1563752.72,1564006.52,448.800006,253.800004,1250.40002,284.300005,733.100011,263.500003
1211,1564270.02,1564827.82,1565079.82,1565267.52,557.800009,187.700002,1285.30002,252.000004,809.800013,287.800005
1212,1565555.32,1566128.12,1566356.92,1566599.62,572.800008,242.700003,1253.90002,228.800004,801.600012,209.600003
1213,1566809.22,1567502.62,1567652.62,1567843.42,693.400011,190.800003,1308.70002,150.000002,843.400013,274.500004
1214,1568117.92,1568614.42,1568996.82,1569199.12,496.500007,202.300003,1297.50002,382.400006,878.900013,216.300003
1215,1569415.42,1569932.32,1570341.72,1570534.82,516.900008,193.100003,1419.90002,409.400006,926.300014,300.500004
1216,1570835.32,1571460.52,1571692.62,1571952.12,625.20001,259.500004,1336.80002,232.100003,857.300013,220.000003
1217,1572172.12,1573007.42,1573020.82,1573216.92,835.300013,196.100003,1325.40002,13.4,848.700013,280.600004
1218,1573497.52,1574055.62,1574321.82,1574511.32,558.100008,189.500003,1284.60002,266.200004,824.300012,270.800004
1219,1574782.12,1575496.12,1575609.72,1575861.92,714.000011,252.200004,1285.60002,113.600001,827.600012,205.800003
1220,1576067.72,1576898.72,1576907.72,1577097.42,831.000013,189.700003,1294.50002,9,840.000013,264.800004
1221,1577362.22,1578003.12,1578253.72,1578442.22,640.900009,188.500003,1361.20002,250.600004,891.500013,281.200004
1222,1578723.42,1579209.42,1579569.92,1579762.42,486.000007,192.500003,1292.80002,360.500005,846.500012,253.800004
1223,1582716.12,1583301.32,1583588.52,1583822.62,585.200009,234.100004,1325.20002,287.200004,872.400013,218.700003
1224,1586657.22,1587354.62,1587532.72,1587749.42,697.40001,216.700003,1266.80002,178.100003,875.500013,174.600003
1225,1587924.02,1588450.22,1588766.12,1588986.12,526.200008,220.000004,1273.70002,315.900004,842.100012,211.600003
1226,1589197.72,1590063.82,1590039.62,1590282.52,866.100013,242.900004,1286.50002,-24.200001,841.900012,201.700003
1227,1590484.22,1591056.92,1591308.52,1591539.72,572.700009,231.200004,1247.10002,251.600003,824.300012,191.600003
1228,1591731.32,1592307.42,1592568.22,1592804.32,576.100008,236.100004,1274.10002,260.800004,836.900012,201.100003
1229,1593005.42,1593851.62,1593840.52,1594033.72,846.200012,193.200003,1253.70002,-11.1,835.100012,225.400003
1230,1594259.12,1595096.72,1595144.42,1595330.02,837.600013,185.600002,1313.00002,47.700001,885.300014,242.100004
1231,1595572.12,1596115.52,1596409.12,1596635.52,543.400008,226.400004,1262.60002,293.600004,837.000012,199.200003
1232,1596834.72,1597398.82,1597710.62,1597903.22,564.100008,192.600003,1303.30002,311.800005,875.900013,234.800003
1233,1598138.02,1598797.12,1599002.12,1599232.32,659.10001,230.200003,1287.50002,205.000003,864.100013,193.200003
1234,1599425.52,1600263.82,1600287.22,1600527.12,838.300013,239.900004,1268.50002,23.4,861.700013,166.900002
1235,1600694.02,1601283.82,1601545.72,1601772.92,589.800009,227.200003,1292.50002,261.900004,851.700013,213.600003
