# Supplementary material for: Robust dynamical invariants in sequential neural activity
Source: Sci Rep. 2019 Jun 21;9:9048. doi: 10.1038/s41598-019-44953-2 (PMC6588702; doi:10.1038/s41598-019-44953-2)
Supplement: Supplementary file 4 — Dataset [file 41598_2019_44953_MOESM4_ESM.zip › data/PTX/PTX_Ethanol_exp_10.txt]

%If you use these data please cite:
%%  I. Elices, R. Levi, D. Arroyo, F. B. Rodriguez, and P. Varona. Robust dynamical invariants in sequential neural activity
% (1:n-1)' firstLP' lastLP' firstPD' lastPD' burstLPd' burstPDd' Period' latenc' LPPDfst2fst' PDLP'
1,723.300011,1093.50002,1131.00002,1315.80002,370.200005,184.800003,657.40001,37.500001,407.700006,64.900001
2,2631.30004,3011.80004,3050.10005,3221.30005,380.500006,171.200003,676.10001,38.3,418.800006,86.100001
3,3307.40005,3580.70005,3639.90005,3788.90006,273.300004,149.000002,604.600009,59.200001,332.500005,123.100002
4,3912.00006,4318.30006,4332.30007,4483.50007,406.300006,151.200002,681.90001,14.000001,420.300007,110.400001
5,4593.90007,5028.50007,5039.60008,5233.30008,434.600007,193.700003,701.400011,11.1,445.700007,62.000001
6,5295.30008,5655.30008,5690.90009,5889.20009,360.000005,198.300003,650.20001,35.600001,395.600006,56.300001
7,5945.50009,6309.70009,6349.7001,6502.3001,364.200005,152.600002,662.000009,40.000001,404.200006,105.200001
8,6607.5001,7023.00011,7016.7001,7202.20011,415.500007,185.500002,673.20001,-6.3,409.200007,78.500001
9,7280.70011,7654.10011,7648.80011,7805.20012,373.400006,156.400002,633.90001,-5.3,368.100006,109.400002
10,7914.60012,8405.30012,8426.90013,8614.30013,490.700007,187.400002,787.600012,21.600001,512.300008,87.900002
11,8702.20013,9045.50014,9128.90014,9303.70014,343.300005,174.800003,702.40001,83.400001,426.700006,100.900001
12,9404.60014,9863.70015,9856.40015,10029.5001,459.100007,173.100002,727.500011,-7.3,451.800007,102.600002
13,10132.1002,10511.9002,10509.6002,10661.0002,379.800006,151.400002,648.10001,-2.3,377.500006,119.200002
14,10780.2002,11127.7002,11139.3002,11333.8002,347.500005,194.500003,622.900009,11.6,359.100005,69.300001
15,11403.1002,11724.1002,11784.8002,11975.9002,321.000005,191.100002,637.500009,60.700001,381.700006,64.700001
16,12040.6002,12417.3002,12419.7002,12571.6002,376.700006,151.900002,661.50001,2.4,379.100006,130.500002
17,12702.1002,13190.8002,13211.4002,13400.3002,488.700008,188.900003,790.300012,20.6,509.300008,92.100001
18,13492.4002,13983.2002,13988.7002,14173.6002,490.800007,184.900003,792.000012,5.5,496.300007,110.800002
19,14284.4002,14556.1002,14735.1002,14927.8002,271.700004,192.700002,735.200011,179.000003,450.700007,91.800002
20,15019.6002,15361.3002,15448.3002,15657.7002,341.700005,209.400003,717.00001,87.000001,428.700006,78.900001
21,15736.6002,16191.9002,16218.1002,16408.3002,455.300007,190.200003,750.500012,26.200001,481.500008,78.800001
22,16487.1002,16850.1003,16879.7003,17071.7003,363.000005,192.000002,653.800009,29.600001,392.600006,69.200001
23,17140.9003,17482.3003,17534.0003,17759.3003,341.400006,225.300004,656.90001,51.7,393.100006,38.5
24,17797.8003,18111.2003,18177.8003,18373.0003,313.400005,195.200003,634.30001,66.600001,380.000006,59.100001
25,18432.1003,18762.5003,18759.8003,18910.1003,330.400005,150.300002,592.300008,-2.7,327.700005,114.300001
26,19024.4003,19403.1003,19433.9003,19610.2003,378.700006,176.300002,681.400011,30.800001,409.500007,95.600002
27,19705.8003,20071.6003,20098.5003,20286.8003,365.800005,188.300003,659.400009,26.9,392.700005,78.400001
28,20365.2003,20796.8003,20801.5003,20998.1003,431.600007,196.600003,702.100011,4.7,436.300007,69.200001
29,21067.3003,21450.7003,21448.9003,21616.4003,383.400006,167.500002,667.40001,-1.8,381.600006,118.300002
30,21734.7003,22215.6003,22207.3003,22393.7003,480.900007,186.400003,778.500011,-8.3,472.600007,119.500001
31,22513.2003,22779.5003,22945.4003,23221.6003,266.300004,276.200004,759.900012,165.900003,432.200007,51.500001
32,23273.1003,23713.9004,23747.1004,23924.9004,440.800006,177.800003,766.800011,33.200001,474.000007,115.000001
33,24039.9004,24408.5004,24442.8004,24620.6004,368.600006,177.800003,704.200011,34.3,402.900006,123.500002
34,24744.1004,25023.4004,25106.4004,25873.4004,279.300004,767.000012,1019.80002,83.000001,362.300005,-109.500002
35,25763.9004,25988.1004,26142.2004,26354.9004,224.200003,212.700003,715.900011,154.100003,378.300006,124.900002
36,26479.8004,26802.8004,26828.3004,27041.7004,323.000004,213.400003,684.90001,25.500001,348.500005,123.000002
37,27164.7004,27442.3004,27475.7004,29575.4004,277.600004,2099.70003,2723.10004,33.4,311.000004,312.400004
38,29887.8004,30000.6004,30008.1004,30222.0004,112.800002,213.900003,446.900007,7.5,120.300002,112.700002
39,30334.7005,30664.2005,30661.4005,30889.7005,329.500005,228.300003,628.700009,-2.8,326.700005,73.700001
40,30963.4005,31272.2005,31287.1005,31475.6005,308.800005,188.500003,592.600009,14.9,323.700005,80.400001
41,31556.0005,31852.9005,31882.3005,32072.2005,296.900005,189.900003,660.60001,29.4,326.300005,144.400002
42,32216.6005,32487.7005,32581.4005,32776.7005,271.100004,195.300002,670.50001,93.700002,364.800006,110.400002
43,32887.1005,33236.6005,33260.4005,33464.2005,349.500005,203.800003,697.70001,23.800001,373.300006,120.600001
44,33584.8005,33907.2005,33958.1005,34149.6005,322.400005,191.500003,660.40001,50.900001,373.300006,95.600001
45,34245.2005,34616.5005,34606.9005,34802.7005,371.300006,195.800003,634.00001,-9.6,361.700006,76.500001
46,34879.2005,35150.7005,35245.6005,35434.9005,271.500004,189.300003,635.100009,94.900001,366.400005,79.400001
47,35514.3005,35857.7005,35879.9005,36056.8005,343.400005,176.900002,618.400009,22.200001,365.600006,75.900001
48,36132.7005,36479.3005,36516.9005,36688.6005,346.600006,171.700003,628.50001,37.6,384.200006,72.600001
49,36761.2005,37092.5006,37125.1006,37314.4006,331.300005,189.300003,605.500009,32.6,363.900005,52.300001
50,37366.7006,37697.9006,37740.6006,37942.8006,331.200005,202.200003,632.400009,42.7,373.900005,56.300001
51,37999.1006,38465.6006,38475.5006,38649.6006,466.500007,174.100003,755.900011,9.9,476.400007,105.400001
52,38755.0006,39237.5006,39245.7006,39417.4006,482.500008,171.700002,800.700012,8.2,490.700008,138.300002
53,39555.7006,39809.2006,39946.5006,40118.7006,253.500004,172.200003,658.00001,137.300002,390.800006,95.000001
54,40213.7006,40581.7006,40643.7006,40824.6006,368.000006,180.900002,708.700011,62.000001,430.000007,97.800002
55,40922.4006,41336.7006,41334.0006,41518.7006,414.300006,184.700003,706.40001,-2.7,411.600006,110.100001
56,41628.8006,41878.1006,41931.4006,42105.6006,249.300004,174.200002,549.600009,53.300001,302.600005,72.800002
57,42178.4006,42527.2006,42549.7006,42748.1006,348.800005,198.400003,625.300009,22.5,371.300005,55.600001
58,42803.7006,43192.5006,43241.1006,43417.8006,388.800006,176.700003,741.800011,48.6,437.400006,127.700002
59,43545.5006,43819.0007,43917.7007,44096.2007,273.500004,178.500003,676.90001,98.700001,372.200005,126.200002
60,44222.4007,44581.0007,44644.4007,44824.4007,358.600005,180.000003,744.000011,63.400001,422.000006,142.000002
61,44966.4007,45338.4007,45452.9007,45638.7007,372.000006,185.800003,800.900012,114.500001,486.500007,128.600002
62,45767.3007,46048.1007,46103.9007,46264.3007,280.800004,160.400002,628.600009,55.800001,336.600005,131.600002
63,46395.9007,46780.7007,46765.6007,46918.9007,384.800006,153.300002,643.20001,-15.1,369.700006,120.200002
64,47039.1007,47341.3007,47435.7007,47588.9007,302.200004,153.200002,699.80001,94.400002,396.600006,150.000002
65,47738.9007,48010.8007,48057.0007,48220.4007,271.900004,163.400003,606.900009,46.200001,318.100005,125.400001
66,48345.8007,48689.5007,48754.2007,48951.7007,343.700006,197.500003,711.700011,64.7,408.400006,105.800002
67,49057.5007,49382.4007,49470.9007,49660.8007,324.900005,189.900003,713.600011,88.500001,413.400006,110.300002
68,49771.1007,50041.1007,50149.7007,50332.5007,270.000004,182.800003,694.90001,108.600001,378.600005,133.500002
69,50466.0008,50862.9008,50871.3008,51019.4008,396.900006,148.100002,719.500011,8.4,405.300006,166.100003
70,51185.5008,51526.4008,51599.1008,51774.3008,340.900005,175.200002,713.50001,72.700001,413.600006,124.700002
71,51899.0008,52207.7008,52242.9008,52395.8008,308.700005,152.900003,614.50001,35.2,343.900005,117.700002
72,52513.5008,52865.7008,52894.6008,53042.5008,352.200005,147.900002,652.000009,28.9,381.100005,123.000002
73,53165.5008,53525.3008,53598.3008,53791.3008,359.800006,193.000003,719.700011,73.000001,432.800007,93.900001
74,53885.2008,54348.9008,54353.5008,54559.6008,463.700007,206.100003,799.600012,4.6,468.300007,125.200002
75,54684.8008,55116.5008,55113.2008,55304.4008,431.700006,191.200003,744.300011,-3.3,428.400006,124.700002
76,55429.1008,55713.2008,55796.9008,55979.8008,284.100004,182.900003,666.20001,83.700001,367.800005,115.500002
77,56095.3008,56420.4008,56503.3008,56692.7008,325.100005,189.400003,721.200011,82.900001,408.000006,123.800002
78,56816.5008,57126.3009,57217.9009,57415.0009,309.800004,197.100003,707.20001,91.600002,401.400006,108.700001
79,57523.7009,57945.1009,57929.5009,58076.2009,421.400006,146.700002,708.500011,-15.6,405.800006,156.000003
80,58232.2009,58643.3009,58668.5009,58820.7009,411.100006,152.200002,701.30001,25.2,436.300006,112.800002
81,58933.5009,59300.5009,59351.6009,59500.3009,367.000006,148.700003,681.00001,51.1,418.100006,114.200001
82,59614.5009,60116.7009,60130.0009,60282.9009,502.200008,152.900002,809.500012,13.3,515.500008,141.100002
83,60424.0009,60737.6009,60816.8009,61033.5009,313.600005,216.700003,698.900011,79.200001,392.800006,89.400002
84,61122.9009,61455.3009,61571.5009,61774.5009,332.400005,203.000004,737.600011,116.200001,448.600006,86.000001
85,61860.5009,62202.5009,62259.9009,62425.9009,342.000005,166.000002,670.40001,57.400001,399.400006,105.000002
86,62530.9009,62914.3009,62948.0009,63099.0009,383.400005,151.000002,676.60001,33.700001,417.100006,108.500002
87,63207.5009,63609.1009,63626.3009,63787.401,401.600006,161.100003,692.70001,17.2,418.800006,112.800001
88,63900.201,64376.101,64440.001,64630.301,475.900007,190.300003,846.700013,63.900001,539.800008,116.600002
89,64746.901,65153.401,65173.701,65330.301,406.500006,156.600002,741.700011,20.3,426.800006,158.300003
90,65488.601,65845.601,65986.801,66354.201,357.000005,367.400006,804.500012,141.200002,498.200007,-61.100001
91,66293.101,66608.301,66677.701,66846.701,315.200005,169.000002,668.50001,69.400001,384.600006,114.900002
92,66961.601,67289.401,67344.701,67497.901,327.800005,153.200002,671.70001,55.300001,383.100006,135.400002
93,67633.301,68002.101,68008.401,68200.901,368.800005,192.500003,637.200009,6.3,375.100005,69.600001
94,68270.501,68685.501,68678.401,68884.301,415.000006,205.900003,673.20001,-7.1,407.900006,59.400001
95,68943.701,69452.901,69507.801,69706.901,509.200008,199.100003,850.800013,54.900001,564.100009,87.600001
96,69794.501,70227.601,70268.001,70423.701,433.100006,155.700002,756.700011,40.400001,473.500007,127.500002
97,70551.2011,70992.3011,71004.9011,71183.7011,441.100007,178.800003,725.300011,12.6,453.700007,92.800001
98,71276.5011,71678.3011,71682.1011,71859.2011,401.800006,177.100003,678.90001,3.8,405.600006,96.200001
99,71955.4011,72372.0011,72348.4011,72504.3011,416.600006,155.900002,681.20001,-23.6,393.000006,132.300002
100,72636.6011,73089.2011,73088.5011,73244.2011,452.600007,155.700002,746.100011,-0.7,451.900007,138.500002
101,73382.7011,73821.9011,73841.6011,74046.1011,439.200007,204.500003,728.000011,19.7,458.900007,64.600001
102,74110.7011,74489.8011,74489.7011,74692.2011,379.100006,202.500003,648.60001,-0.1,379.000006,67.100001
103,74759.3011,75187.0011,75227.8011,75401.3011,427.700006,173.500003,740.000011,40.800001,468.500007,98.000001
104,75499.3011,75831.1011,75927.6011,76120.5011,331.800005,192.900003,685.80001,96.500001,428.300006,64.600001
105,76185.1011,76628.9011,76631.8011,76784.4011,443.800007,152.600002,739.400011,2.9,446.700007,140.100002
106,76924.5011,77316.7012,77340.6012,77525.1012,392.200006,184.500003,677.70001,23.9,416.100006,77.100001
107,77602.2012,77890.3012,77936.7012,78128.8012,288.100005,192.100003,588.200009,46.4,334.500005,61.600001
108,79482.1012,79841.2012,79856.3012,80004.8012,359.100006,148.500002,650.40001,15.1,374.200006,127.700002
109,80132.5012,80498.5012,80510.1012,80661.1012,366.000006,151.000002,635.60001,11.6,377.600006,107.000002
110,80768.1012,81098.0012,81146.3012,81334.6012,329.900004,188.300003,627.700009,48.300001,378.200005,61.200001
111,81395.8012,81732.9012,81755.7012,81941.5012,337.100005,185.800003,594.700009,22.8,359.900005,49.000001
112,81990.5012,82331.3012,82369.0012,82557.7012,340.800005,188.700003,629.900009,37.7,378.500005,62.700001
113,82620.4012,83007.7012,83010.8012,83189.6012,387.300006,178.800003,637.00001,3.1,390.400006,67.800001
114,83257.4012,83587.1012,83670.1012,83869.2012,329.700005,199.100003,663.60001,83.000001,412.700006,51.800001
115,83921.0013,84231.6013,84296.8013,84488.1013,310.600004,191.300003,622.600009,65.200001,375.800005,55.500001
116,84543.6013,84897.7013,84919.3013,85116.4013,354.100005,197.100003,619.000009,21.6,375.700005,46.200001
117,85162.6013,85489.5013,85550.0013,85739.6013,326.900005,189.600003,644.30001,60.500001,387.400006,67.300001
118,85806.9013,86192.9013,86225.2013,86407.7013,386.000005,182.500003,673.60001,32.300001,418.300006,72.800001
119,86480.5013,86753.3013,86845.1013,87025.6013,272.800004,180.500003,619.600009,91.800001,364.600005,74.500001
120,87100.1013,87425.7013,87472.0013,87654.9013,325.600005,182.900003,632.800009,46.3,371.900005,78.000001
121,87732.9013,88029.7013,88110.9013,88289.3013,296.800005,178.400003,624.70001,81.200001,378.000006,68.300001
122,88357.6013,88679.5013,88744.3013,88953.6013,321.900004,209.300004,634.800009,64.800001,386.700005,38.8
123,88992.4013,89413.6013,89421.7013,89578.4013,421.200006,156.700003,684.50001,8.1,429.300006,98.500001
124,89676.9013,90043.7013,90103.9013,90295.1013,366.800006,191.200003,691.400011,60.200001,427.000007,73.200001
125,90368.3013,90800.6014,90813.3014,91018.8014,432.300006,205.500003,724.40001,12.7,445.000006,73.900001
126,91092.7014,91560.5014,91529.0014,91716.8014,467.800007,187.800003,708.700011,-31.5,436.300007,84.600001
127,91801.4014,92109.9014,92176.7014,92355.2014,308.500005,178.500002,635.600009,66.800001,375.300006,81.800001
128,92437.0014,92770.6014,92834.9014,93024.7014,333.600005,189.800003,653.00001,64.300001,397.900006,65.300001
129,93090.0014,93423.1014,93486.2014,93637.4014,333.100005,151.200002,667.70001,63.100001,396.200006,120.300002
130,93757.7014,94078.5014,94200.3014,94355.5014,320.800005,155.200002,725.000011,121.800002,442.600007,127.200002
131,94482.7014,94788.3014,94869.7014,95026.5014,305.600004,156.800002,662.90001,81.400002,387.000006,119.100002
132,95145.6014,95415.8014,95496.4014,95689.9014,270.200004,193.500003,601.600009,80.600001,350.800005,57.300001
133,95747.2014,96077.2014,96093.4014,96249.4014,330.000005,156.000002,594.100009,16.2,346.200005,91.900002
134,96341.3014,96750.0014,96806.0014,97004.2014,408.700006,198.200002,736.600011,56.000001,464.700007,73.700002
135,97077.9014,97547.5015,97545.4015,97703.3015,469.600007,157.900002,763.500011,-2.1,467.500007,138.100002
136,97841.4015,98374.2015,98355.7015,98503.0015,532.800008,147.300002,809.700012,-18.5,514.300008,148.100002
137,98651.1015,98957.9015,99143.5015,99336.8015,306.800005,193.300003,772.700012,185.600002,492.400007,87.000002
138,99423.8015,99737.1015,99786.1015,99952.2015,313.300004,166.100002,623.800009,49.000001,362.300005,95.400002
139,100047.601,100350.701,100416.401,100568.101,303.100004,151.700003,643.900009,65.700001,368.800005,123.400001
140,100691.501,100944.302,101082.102,101277.502,252.800004,195.400003,672.40001,137.800002,390.600006,86.400001
141,101363.902,101648.902,101765.102,101924.602,285.000005,159.500003,659.70001,116.200001,401.200006,99.000001
142,102023.602,102345.702,102394.502,102549.302,322.100005,154.800002,638.70001,48.800001,370.900006,113.000002
143,102662.302,103069.902,103106.302,103288.602,407.600006,182.300003,729.800011,36.4,444.000006,103.500002
144,103392.102,103742.502,103813.702,104018.702,350.400005,205.000003,711.70001,71.200001,421.600006,85.100001
145,104103.802,104626.902,104597.402,104753.402,523.100008,156.000002,789.100012,-29.5,493.600008,139.500002
146,104892.902,105323.702,105387.202,105593.002,430.800006,205.800003,779.600012,63.500001,494.300007,79.500002
147,105672.502,106024.702,106117.702,106309.402,352.200005,191.700003,726.00001,93.000001,445.200006,89.100001
148,106398.502,106787.002,106812.602,106967.702,388.500006,155.100002,676.900011,25.600001,414.100007,107.700002
149,107075.402,107440.102,107485.302,107687.502,364.700005,202.200003,670.20001,45.200001,409.900006,58.100001
150,107745.602,108146.302,108160.302,108314.402,400.700006,154.100002,679.90001,14,414.700006,111.100002
151,108425.502,108843.202,108832.502,108988.602,417.700006,156.100002,662.80001,-10.7,407.000006,99.700002
152,109088.302,109464.902,109489.302,109642.102,376.600005,152.800002,665.600009,24.400001,401.000006,111.800001
153,109753.902,110328.302,110302.802,110488.602,574.400009,185.800002,826.000013,-25.5,548.900009,91.300002
154,110579.902,111011.402,111061.702,111247.102,431.500006,185.400003,763.700011,50.300001,481.800007,96.500001
155,111343.602,111676.402,111736.602,111916.002,332.800005,179.400003,665.40001,60.200001,393.000006,93.000001
156,112009.002,112333.602,112437.402,112623.702,324.600005,186.300003,710.300011,103.800001,428.400006,95.600002
157,112719.302,113104.802,113097.302,113236.102,385.500005,138.800002,668.60001,-7.5,378.000005,151.800003
158,113387.902,113737.602,113793.902,113963.802,349.700005,169.900002,679.90001,56.300001,406.000006,104.000002
159,114067.802,114469.702,114470.502,114628.602,401.900006,158.100002,657.00001,0.8,402.700006,96.200002
160,114724.802,115114.002,115157.202,115323.002,389.200005,165.800002,703.20001,43.200001,432.400006,105.000002
161,115428.002,115814.002,115882.902,116062.102,386.000006,179.200002,723.000011,68.900001,454.900007,88.900002
162,116151.002,116494.402,116572.902,116757.802,343.400005,184.900003,699.80001,78.500001,421.900006,93.000001
163,116850.802,117221.602,117270.302,117469.302,370.800006,199.000003,690.600011,48.7,419.500006,72.100002
164,117541.402,117912.502,117995.802,118184.302,371.100005,188.500003,728.70001,83.300001,454.400006,85.800001
165,118270.102,118629.002,118691.002,118881.702,358.900006,190.700002,698.200011,62.000001,420.900007,86.600002
166,118968.302,119323.902,119364.402,119519.202,355.600005,154.800002,654.10001,40.500001,396.100006,103.200002
167,119622.402,119927.702,119999.602,120151.002,305.300004,151.400002,635.300009,71.900001,377.200005,106.700002
168,120257.702,120560.402,120583.402,120772.902,302.700004,189.500003,583.600009,23.000001,325.700005,68.400001
169,120841.302,121234.502,121229.402,121430.402,393.200006,201.000003,645.000009,-5.100001,388.100005,55.900001
170,121486.302,121875.202,121886.202,122038.802,388.900006,152.600003,683.40001,11,399.900006,130.900001
171,122169.702,122578.502,122660.602,122850.902,408.800007,190.300003,783.100012,82.100001,490.900008,101.900001
172,122952.802,123367.302,123398.102,123595.802,414.500006,197.700003,735.000011,30.800001,445.300007,92.000001
173,123687.802,123943.302,124080.202,124271.002,255.500004,190.800003,672.80001,136.900002,392.400006,89.600001
174,124360.602,124649.102,124737.402,124895.202,288.500004,157.800002,662.70001,88.300002,376.800006,128.100002
175,125023.302,125395.702,125386.002,125575.502,372.400006,189.500003,630.800009,-9.700001,362.700005,78.600001
176,125654.102,125923.002,126012.602,126169.302,268.900004,156.700002,610.400009,89.600002,358.500006,95.200001
177,126264.502,126650.902,126651.502,126810.502,386.400006,159.000003,649.20001,0.6,387.000006,103.200001
178,126913.702,127433.102,127468.302,127654.402,519.400008,186.100003,839.700013,35.2,554.600008,99.000002
179,127753.402,128238.902,128219.702,128415.102,485.500007,195.400003,757.400011,-19.2,466.300007,95.700001
180,128510.802,128767.202,128911.302,129087.602,256.400004,176.300003,683.20001,144.100002,400.500006,106.400001
181,129194.002,129467.102,129583.002,129765.402,273.100004,182.400003,668.60001,115.900002,389.000006,97.200001
182,129862.602,130177.302,130205.002,130357.002,314.700005,152.000002,619.000009,27.7,342.400005,124.600002
183,130481.602,130792.702,130851.602,131011.502,311.100005,159.900002,650.60001,58.900001,370.000006,120.700002
184,131132.202,131406.902,131467.202,131660.602,274.700004,193.400003,600.400009,60.300001,335.000005,72.000001
185,131732.602,132084.502,132125.502,132276.502,351.900005,151.000002,645.60001,41.000001,392.900006,101.700002
186,132378.202,132775.602,132788.502,132994.502,397.400006,206.000003,692.80001,12.9,410.300006,76.500001
187,133071.002,133436.702,133490.002,133666.502,365.700005,176.500003,688.30001,53.300001,419.000006,92.800001
188,133759.302,134108.402,134179.602,134358.502,349.100005,178.900003,681.50001,71.200001,420.300006,82.300001
189,134440.802,134859.102,134850.402,135036.102,418.300007,185.700003,669.40001,-8.700001,409.600006,74.100001
190,135110.202,135492.002,135483.102,135669.502,381.800006,186.400003,634.10001,-8.9,372.900006,74.800001
191,135744.302,136040.802,136088.702,136270.202,296.500004,181.500003,599.900009,47.900001,344.400005,74.000001
192,136344.202,136644.702,136718.302,136910.702,300.500004,192.400003,634.900009,73.600001,374.100005,68.400001
193,136979.102,137361.102,137378.202,137531.902,382.000006,153.700002,667.00001,17.1,399.100006,114.200002
194,137646.102,138010.502,138051.802,138207.102,364.400006,155.300002,687.70001,41.3,405.700006,126.700002
195,138333.802,138725.602,138727.102,138927.502,391.800006,200.400003,663.00001,1.5,393.300006,69.300001
196,138996.802,139379.902,139376.002,139568.802,383.100006,192.800003,643.50001,-3.9,379.200006,71.500001
197,139640.302,139887.702,139960.702,140109.602,247.400003,148.900002,582.200008,73.000002,320.400005,112.900001
198,140222.502,140686.002,140710.802,140915.302,463.500007,204.500003,774.000012,24.800001,488.300008,81.200001
199,140996.502,141403.902,141469.702,141655.702,407.400006,186.000003,758.000011,65.800001,473.200007,98.800001
200,141754.502,142096.902,142170.102,142349.602,342.400005,179.500003,691.400011,73.200001,415.600006,96.300002
201,142445.902,142742.502,142819.002,142998.002,296.600004,179.000003,638.700009,76.500001,373.100005,86.600001
202,143084.602,143348.802,143493.602,143673.702,264.200004,180.100003,662.20001,144.800002,409.000006,73.100001
203,143746.802,144120.502,144124.702,144277.502,373.700006,152.800002,649.60001,4.2,377.900006,118.900002
204,144396.402,144730.902,144749.902,144901.302,334.500005,151.400002,612.300009,19,353.500005,107.400002
205,145008.702,145266.902,145337.302,145542.902,258.200004,205.600003,587.300009,70.400001,328.600005,53.100001
206,145596.002,145942.002,145979.502,146128.502,346.000005,149.000002,658.700009,37.5,383.500005,126.200002
207,146254.702,146667.902,146736.802,146933.602,413.200007,196.800002,756.700012,68.900001,482.100008,77.800002
208,147011.402,147355.002,147403.202,147585.102,343.600005,181.900003,660.200009,48.2,391.800005,86.500001
209,147671.602,147956.302,148057.402,148248.402,284.700005,191.000003,661.90001,101.100001,385.800006,85.100001
210,148333.502,148671.302,148707.702,148863.102,337.800005,155.400002,654.50001,36.400001,374.200006,124.900002
211,148988.002,149298.702,149401.702,149590.502,310.700005,188.800003,684.00001,103.000001,413.700006,81.500001
212,149672.002,150022.002,150051.402,150241.902,350.000006,190.500003,644.40001,29.4,379.400006,74.500001
213,150316.402,150692.102,150764.902,150950.902,375.700005,186.000002,743.000011,72.800002,448.500007,108.500002
214,151059.402,151388.502,151491.902,151670.402,329.100005,178.500003,716.600011,103.400001,432.500006,105.600002
215,151776.002,152129.602,152185.902,152379.602,353.600005,193.700003,677.90001,56.300001,409.900006,74.300001
216,152453.902,152858.802,152872.102,153054.502,404.900006,182.400003,693.90001,13.3,418.200006,93.300001
217,153147.802,153458.402,153555.502,153763.502,310.600005,208.000003,686.80001,97.100001,407.700006,71.100001
218,153834.602,154191.902,154228.002,154430.002,357.300006,202.000003,651.10001,36.1,393.400006,55.700001
219,154485.702,154794.802,154853.202,155007.902,309.100005,154.700003,622.300009,58.4,367.500005,100.100001
220,155108.002,155500.502,155530.902,155716.702,392.500006,185.800002,704.600011,30.400001,422.900007,95.900002
221,155812.602,156143.902,156224.602,156401.502,331.300005,176.900003,692.30001,80.700001,412.000006,103.400001
222,156504.902,156750.702,156827.202,157023.902,245.800004,196.700003,624.900009,76.500001,322.300005,105.900001
223,157129.802,157392.302,157544.002,157904.602,262.500004,360.600005,697.000011,151.700003,414.200007,-77.800001
224,157826.802,158410.102,158424.502,158574.902,583.300008,150.400002,872.500013,14.400001,597.700009,124.400002
225,158699.302,159106.902,159100.102,159252.102,407.600006,152.000002,668.90001,-6.8,400.800006,116.100002
226,159368.202,159657.902,159729.002,159884.202,289.700004,155.200002,631.200009,71.100001,360.800005,115.200002
227,159999.402,160431.702,160461.202,160658.302,432.300007,197.100003,771.400012,29.5,461.800007,112.500002
228,160770.802,161206.402,161247.002,161745.202,435.600006,498.200007,777.200011,40.600001,476.200007,-197.200003
229,161548.002,162158.402,162233.302,162416.502,610.400009,183.200003,951.100014,74.900001,685.30001,82.600001
230,162499.102,162811.502,162815.802,163002.702,312.400005,186.900003,576.000009,4.3,316.700005,72.400001
231,163075.102,163375.102,163479.002,163658.502,300.000004,179.500003,678.00001,103.900002,403.900006,94.600001
232,163753.102,164093.202,164167.002,164318.502,340.100005,151.500003,713.300011,73.800001,413.900006,147.900002
233,164466.402,164756.802,164891.702,165095.602,290.400004,203.900003,722.500011,134.900002,425.300006,93.300002
234,165188.902,165594.102,165582.102,165803.702,405.200006,221.600004,661.900009,-12.000001,393.200005,47.1
235,165850.802,166311.302,166345.902,166503.602,460.500007,157.700002,786.900012,34.600001,495.100008,134.100002
236,166637.702,167132.302,167110.402,167292.702,494.600007,182.300003,764.300011,-21.9,472.700007,109.300001
237,167402.002,167778.103,167776.503,167985.203,376.100006,208.700003,681.100011,-1.6,374.500006,97.900002
238,168083.103,168401.503,168438.203,168630.803,318.400004,192.600003,625.400009,36.700001,355.100005,77.700001
239,168708.503,169018.303,169071.903,169260.503,309.800005,188.600003,639.700009,53.6,363.400005,87.700001
240,169348.203,169705.203,169759.103,169940.203,357.000006,181.100002,675.500011,53.900001,410.900007,83.500002
241,170023.703,170348.803,170404.503,170596.903,325.100004,192.400003,655.900009,55.700001,380.800005,82.700001
242,170679.603,171141.703,171104.203,171293.603,462.100007,189.400002,712.600011,-37.5,424.600007,98.600002
243,171392.203,171769.103,171822.103,171999.503,376.900006,177.400003,711.200011,53,429.900006,103.900002
244,172103.403,172458.403,172471.703,172660.403,355.000005,188.700003,633.300009,13.3,368.300005,76.300001
245,172736.703,173044.103,173123.303,173306.703,307.400005,183.400002,654.10001,79.200001,386.600006,84.100002
246,173390.803,173730.003,173792.403,173970.303,339.200005,177.900002,661.40001,62.400001,401.600006,81.900002
247,174052.203,174415.203,174410.303,174598.903,363.000005,188.600003,620.400009,-4.9,358.100005,73.700001
248,174672.603,175187.803,175184.303,175366.703,515.200008,182.400003,803.600012,-3.500001,511.700007,109.500002
249,175476.203,175888.303,175935.703,176115.503,412.100006,179.800002,750.100011,47.400001,459.500007,110.800002
250,176226.303,176515.103,176640.203,176835.203,288.800004,195.000003,725.000011,125.100002,413.900006,116.100002
251,176951.303,177345.603,177350.403,177543.603,394.300006,193.200003,680.30001,4.8,399.100006,88.000001
252,177631.603,178006.703,178044.403,178304.903,375.100006,260.500004,692.10001,37.7,412.800006,18.8
253,178323.703,178612.603,178700.603,178888.403,288.900005,187.800003,659.80001,88.000001,376.900006,95.100001
254,178983.503,179317.903,179326.203,179534.203,334.400005,208.000003,632.400009,8.3,342.700005,81.700001
255,179615.903,180126.903,180131.503,180318.203,511.000008,186.700003,835.800013,4.6,515.600008,133.500002
256,180451.703,180803.103,180900.003,181398.203,351.400005,498.200007,761.400011,96.900002,448.300007,-185.100003
257,181213.103,181765.403,181914.903,182446.703,552.300009,531.800008,1064.70002,149.500002,701.800011,-168.900003
258,182277.803,182987.303,183012.603,183193.103,709.500011,180.500003,1053.40002,25.3,734.800011,138.100002
259,183331.203,183682.503,183741.903,183914.203,351.300005,172.300003,674.00001,59.400001,410.700006,91.000001
260,184005.203,184366.103,184412.003,184580.403,360.900005,168.400002,676.90001,45.900001,406.800006,101.700002
261,184682.103,185030.503,185090.003,185626.303,348.400005,536.300008,690.80001,59.500001,407.900006,-253.400004
262,185372.903,185871.903,186105.703,186275.903,499.000008,170.200003,1011.00001,233.800003,732.800011,108.000001
263,186383.903,186868.303,186847.303,187029.303,484.400008,182.000003,749.600012,-21.000001,463.400007,104.200002
264,187133.503,187568.503,187579.203,187746.603,435.000006,167.400003,717.00001,10.7,445.700006,103.900001
265,187850.503,188256.603,188255.603,188442.303,406.100006,186.700003,671.80001,-1,405.100006,80.000001
266,188522.303,188871.103,188927.403,189105.003,348.800005,177.600003,672.90001,56.300001,405.100006,90.200001
267,189195.203,189545.203,189618.503,189802.603,350.000005,184.100002,709.100011,73.300002,423.300007,101.700002
268,189904.303,190241.903,190352.103,190527.103,337.600005,175.000003,743.000011,110.200001,447.800006,120.200002
269,190647.303,190970.703,190999.403,191153.303,323.400005,153.900002,634.500009,28.7,352.100005,128.500002
270,191281.803,191619.903,191664.303,191839.303,338.100005,175.000003,638.60001,44.400001,382.500006,81.100001
271,191920.403,192283.503,192320.903,192511.303,363.100005,190.400003,664.50001,37.400001,400.500006,73.600001
272,192584.903,193006.803,193057.503,193243.003,421.900006,185.500003,771.900011,50.700001,472.600007,113.800001
273,193356.803,193852.503,193887.603,194067.403,495.700008,179.800003,819.700012,35.1,530.800008,109.100001
274,194176.503,194541.903,194597.803,194782.003,365.400006,184.200002,712.600011,55.900001,421.300007,107.100002
275,194889.103,195271.703,195306.103,195486.803,382.600006,180.700003,688.60001,34.4,417.000006,90.900001
276,195577.703,195989.303,195977.703,196160.203,411.600006,182.500003,680.20001,-11.6,400.000006,97.700001
277,196257.903,196586.603,196677.503,196872.103,328.700005,194.600003,707.400011,90.900002,419.600007,93.200001
278,196965.303,197307.203,197393.403,197593.703,341.900005,200.300003,714.300011,86.200001,428.100006,85.900002
279,197679.603,198040.203,198087.303,198273.503,360.600005,186.200003,679.10001,47.100001,407.700006,85.200001
280,198358.703,198812.903,198790.603,198979.403,454.200007,188.800003,720.000011,-22.300001,431.900006,99.300002
281,199078.703,199501.703,199536.303,199788.803,423.000006,252.500004,747.600011,34.6,457.600006,37.500001
282,199826.303,200295.303,200358.003,200545.703,469.000007,187.700002,815.600012,62.700001,531.700008,96.200002
283,200641.903,201045.203,201006.703,201202.703,403.300006,196.000003,649.000009,-38.500001,364.800005,88.200001
284,201290.903,201702.603,201758.203,201944.603,411.700007,186.400003,754.800012,55.6,467.300007,101.100002
285,202045.703,202428.203,202436.403,202626.103,382.500005,189.700002,663.30001,8.200001,390.700006,82.900002
286,202709.003,203147.103,203121.903,203316.903,438.100006,195.000003,687.20001,-25.2,412.900006,79.300001
287,203396.203,203736.803,203788.903,203973.603,340.600005,184.700002,656.40001,52.100001,392.700006,79.000002
288,204052.603,204467.303,204476.503,204694.203,414.700006,217.700003,705.00001,9.2,423.900006,63.400001
289,204757.603,205221.703,205238.903,205428.903,464.100007,190.000003,749.400011,17.2,481.300007,78.100001
290,205507.003,205876.503,205908.003,206084.903,369.500006,176.900003,671.70001,31.5,401.000006,93.800001
291,206178.703,206515.903,206595.103,206769.703,337.200005,174.600002,688.500011,79.200002,416.400007,97.500002
292,206867.203,207294.903,207301.903,207563.103,427.700006,261.200004,699.30001,7,434.700006,3.4
293,207566.503,207999.303,208050.803,208233.703,432.800006,182.900003,753.000011,51.500001,484.300007,85.800001
294,208319.503,208623.603,208722.003,208918.803,304.100005,196.800003,689.50001,98.400001,402.500006,90.200001
295,209009.003,209409.803,209459.203,209650.903,400.800006,191.700003,735.000011,49.400001,450.200007,93.100001
296,209744.003,210192.203,210244.503,210443.103,448.200007,198.600003,782.600012,52.300001,500.500008,83.500001
297,210526.603,210944.803,210999.403,211191.003,418.200006,191.600003,753.100011,54.600001,472.800007,88.700001
298,211279.703,211631.503,211676.503,211865.403,351.800006,188.900003,665.30001,45,396.800006,79.600001
299,213308.003,213670.103,213739.503,213927.703,362.100005,188.200003,688.60001,69.400001,431.500006,68.900001
300,213996.603,214408.503,214429.503,214618.403,411.900006,188.900003,707.50001,21,432.900006,85.700001
301,214704.103,215073.203,215171.303,215372.103,369.100006,200.800003,751.500012,98.100001,467.200007,83.500002
302,215455.603,215742.803,215883.803,216186.503,287.200004,302.700004,702.20001,141.000002,428.200006,-28.7
303,216157.803,216535.103,216663.403,216844.103,377.300006,180.700002,785.100012,128.300002,505.600008,98.800002
304,216942.903,217279.803,217393.403,217572.103,336.900005,178.700003,724.800011,113.600001,450.500006,95.600002
305,217667.703,218097.503,218119.003,218316.003,429.800006,197.000003,724.70001,21.5,451.300006,76.400001
306,218392.403,218822.803,218863.103,219055.503,430.400007,192.400003,748.800011,40.3,470.700007,85.700001
307,219141.203,219563.503,219550.003,219735.103,422.300007,185.100002,681.400011,-13.5,408.800007,87.500002
308,219822.603,220177.403,220227.103,220413.403,354.800005,186.300002,671.90001,49.700001,404.500006,81.100002
309,220494.503,220852.503,220914.903,221091.503,358.000005,176.600003,687.90001,62.400001,420.400006,90.900001
310,221182.403,221520.503,221594.903,221774.303,338.100005,179.400003,664.90001,74.400001,412.500006,73.000001
311,221847.303,222248.703,222284.603,222463.103,401.400006,178.500003,708.30001,35.9,437.300006,92.500001
312,222555.603,222895.703,222965.303,223140.503,340.100005,175.200003,693.300011,69.600001,409.700006,108.400002
313,223248.903,223600.803,223659.503,223838.203,351.900005,178.700002,686.10001,58.700001,410.600006,96.800002
314,223935.003,224309.603,224356.203,224548.803,374.600005,192.600003,702.50001,46.600001,421.200006,88.700001
315,224637.503,225127.403,225186.603,225371.203,489.900008,184.600002,863.200013,59.200001,549.100009,129.500002
316,225500.703,225916.003,225976.503,226153.803,415.300006,177.300003,781.200012,60.500001,475.800007,128.100002
317,226281.903,226682.503,226707.303,226889.703,400.600006,182.400003,716.100011,24.8,425.400006,108.300002
318,226998.003,227455.703,227471.303,227648.903,457.700006,177.600002,763.300011,15.600001,473.300007,112.400002
319,227761.303,228189.603,228210.603,228406.903,428.300006,196.300003,743.000011,21.000001,449.300007,97.400001
320,228504.303,228945.903,228929.103,229115.803,441.600007,186.700003,706.800011,-16.800001,424.800006,95.300002
321,229211.103,229543.503,229583.703,229787.803,332.400004,204.100003,650.000009,40.200001,372.600005,73.300001
322,229861.103,230207.503,230262.303,230439.703,346.400005,177.400003,666.30001,54.800001,401.200006,87.700001
323,230527.403,230978.903,231013.503,231200.203,451.500007,186.700003,785.900012,34.6,486.100007,113.100002
324,231313.303,231790.803,231815.903,231997.203,477.500007,181.300003,798.000012,25.1,502.600007,114.100002
325,232111.303,232537.403,232592.003,233065.203,426.100006,473.200007,801.100012,54.600001,480.700007,-152.800002
326,232912.403,233354.703,233539.203,233774.503,442.300006,235.300004,923.900013,184.500003,626.800009,61.8
327,233836.303,234266.503,234291.203,234468.903,430.200007,177.700003,730.400011,24.7,454.900007,97.800001
328,234566.703,234941.904,234935.704,235124.004,375.200006,188.300003,642.10001,-6.2,369.000006,84.800001
329,235208.804,235556.004,235591.304,235771.204,347.200005,179.900002,654.40001,35.300001,382.500006,92.000002
330,235863.204,236162.004,236209.004,236387.704,298.800004,178.700002,604.100009,47.000001,345.800005,79.600002
331,236467.304,236886.204,236935.804,237119.204,418.900006,183.400002,755.700011,49.600001,468.500007,103.800002
332,237223.004,237673.604,237688.704,237879.004,450.600007,190.300003,744.100011,15.1,465.700007,88.100001
333,237967.104,238422.804,238442.304,238639.504,455.700007,197.200003,764.100011,19.5,475.200007,91.700001
334,238731.204,239112.704,239166.504,239371.804,381.500006,205.300003,725.600011,53.800001,435.300007,85.000001
335,239456.804,239874.104,239918.704,240073.104,417.300006,154.400002,750.800011,44.600001,461.900007,134.500002
336,240207.604,240667.104,240678.304,240869.604,459.500007,191.300003,750.100012,11.2,470.700007,88.100002
337,240957.704,241337.704,241364.704,241559.904,380.000005,195.200003,677.00001,27.000001,407.000006,74.800001
338,241634.704,241974.904,242035.404,242276.904,340.200005,241.500003,673.20001,60.500001,400.700006,31.000001
339,242307.904,242776.404,242824.504,243296.004,468.500007,471.500007,788.500011,48.1,516.600007,-199.600003
340,243096.404,243905.104,243889.904,244074.404,808.700012,184.500003,1090.90002,-15.2,793.500012,112.900002
341,244187.304,244615.204,244627.304,244787.104,427.900006,159.800003,727.100011,12.1,440.000006,127.300002
342,244914.404,245287.904,245336.104,245531.404,373.500005,195.300003,714.80001,48.200001,421.700006,97.800001
343,245629.204,246003.504,246043.304,246249.004,374.300006,205.700003,684.00001,39.8,414.100006,64.200001
344,246313.204,246651.104,246706.304,246862.904,337.900005,156.600003,661.60001,55.200001,393.100006,111.900001
345,246974.804,247319.904,247384.704,247538.804,345.100005,154.100003,693.200011,64.800001,409.900006,129.200002
346,247668.004,248158.904,248191.504,248375.804,490.900007,184.300003,828.600012,32.6,523.500007,120.800002
347,248496.604,248945.504,248983.204,249161.304,448.900007,178.100003,802.100012,37.7,486.600007,137.400002
348,249298.704,249589.604,249717.404,249902.304,290.900004,184.900003,719.100011,127.800002,418.700006,115.500002
349,250017.804,250399.404,250442.104,250621.304,381.600005,179.200003,704.50001,42.700001,424.300006,101.000001
350,250722.304,251232.104,251219.604,251415.704,509.800008,196.100003,780.200012,-12.500001,497.300007,86.800002
351,251502.504,251899.204,251898.504,252055.204,396.700006,156.700002,697.90001,-0.7,396.000006,145.200002
352,252200.404,252522.404,252555.104,252736.804,322.000005,181.700003,622.900009,32.7,354.700005,86.500001
353,252823.304,253205.304,253231.304,253415.704,382.000006,184.400003,694.600011,26,408.000006,102.200002
354,253517.904,254053.304,254036.204,254219.704,535.400008,183.500003,805.100012,-17.100001,518.300007,103.300002
355,254323.004,254685.104,254727.204,254915.504,362.100005,188.300003,700.70001,42.100001,404.200006,108.200001
356,255023.704,255299.104,255508.904,255697.104,275.400004,188.200003,775.000012,209.800003,485.200007,101.600002
357,255798.704,256164.804,256237.704,256433.404,366.100005,195.700003,741.400011,72.900001,439.000006,106.700002
358,256540.104,256879.404,256983.704,257164.804,339.300005,181.100003,733.400011,104.300001,443.600006,108.700002
359,257273.504,257713.404,257731.404,257927.604,439.900006,196.200003,728.400011,18,457.900006,74.300002
360,258001.904,258308.504,258382.304,258808.104,306.600004,425.800007,669.70001,73.800001,380.400005,-136.500002
361,258671.604,259194.104,259273.204,259457.604,522.500007,184.400003,911.600013,79.100001,601.600008,125.600002
362,259583.204,259953.304,260007.504,260188.904,370.100006,181.400003,719.300011,54.2,424.300006,113.600002
363,260302.504,260669.304,260701.504,260905.004,366.800005,203.500003,674.20001,32.200001,399.000006,71.700001
364,260976.704,261269.904,261352.104,261529.004,293.200004,176.900003,661.20001,82.200001,375.400005,108.900002
365,261637.904,262127.204,262129.404,262629.504,489.300007,500.100007,801.000012,2.2,491.500007,-190.600002
366,262438.904,263148.504,263208.904,263387.604,709.60001,178.700003,1053.10001,60.400001,770.000011,104.400001
367,263492.004,263879.704,263930.104,264139.604,387.700006,209.500003,719.900011,50.400001,438.100007,72.300001
368,264211.904,264572.404,264648.804,264827.404,360.500005,178.600002,712.300011,76.400002,436.900007,96.800002
369,264924.204,265318.504,265337.104,265523.804,394.300006,186.700003,671.00001,18.6,412.900006,71.400001
370,265595.204,265990.104,266013.804,266186.504,394.900006,172.700002,672.00001,23.7,418.600006,80.700002
371,266267.204,266645.804,266691.604,266872.304,378.600005,180.700003,683.20001,45.800001,424.400006,78.100001
372,266950.404,267372.304,267400.104,267590.504,421.900006,190.400002,722.600011,27.800001,449.700007,82.500002
373,267673.004,268072.304,268129.104,268316.004,399.300006,186.900003,725.80001,56.8,456.100006,82.800001
374,268398.804,268826.204,268872.704,269056.604,427.400007,183.900002,737.200011,46.500001,473.900008,79.400001
375,270505.504,270764.104,270918.404,271143.904,258.600004,225.500003,687.90001,154.300002,412.900006,49.500001
376,271193.404,271522.904,271601.504,271757.604,329.500005,156.100003,687.50001,78.600001,408.100006,123.300001
377,271880.904,272202.904,272300.704,272461.004,322.000005,160.300002,698.500011,97.800002,419.800007,118.400002
378,272579.404,272939.104,272952.004,273134.404,359.700005,182.400003,655.70001,12.9,372.600005,100.700002
379,273235.104,273598.704,273616.704,273801.904,363.600005,185.200003,655.100009,18,381.600005,88.300001
380,273890.204,274327.904,274344.404,274506.704,437.700007,162.300002,748.900011,16.5,454.200007,132.400002
381,274639.104,275090.604,275156.504,275349.304,451.500007,192.800003,813.400013,65.900001,517.400008,103.200002
382,275452.504,275826.504,275856.004,276042.504,374.000005,186.500002,698.90001,29.500001,403.500006,108.900002
383,276151.404,276470.104,276570.104,276752.104,318.700005,182.000003,709.300011,100.000001,418.700006,108.600002
384,276860.704,277186.404,277253.604,277455.104,325.700004,201.500003,673.40001,67.200001,392.900005,79.000002
385,277534.104,277957.304,277979.304,278172.904,423.200006,193.600003,725.40001,22,445.200006,86.600001
386,278259.504,278669.404,278668.704,278870.804,409.900006,202.100003,682.000011,-0.7,409.200006,70.700002
387,278941.504,279365.504,279372.304,279573.504,424.000006,201.200003,701.30001,6.8,430.800006,69.300001
388,279642.804,279999.604,280079.604,280275.204,356.800005,195.600002,713.200011,80.000002,436.800007,80.800002
389,280356.004,280745.104,280795.804,280989.204,389.100005,193.400003,710.80001,50.700001,439.800006,77.600001
390,281066.804,281562.104,281540.904,281950.604,495.300008,409.700006,759.700012,-21.200001,474.100007,-124.100001
391,281826.504,282260.904,282453.604,282633.404,434.400006,179.800003,908.400013,192.700003,627.100009,101.500001
392,282734.904,283094.404,283127.604,283315.904,359.500005,188.300003,671.00001,33.200001,392.700006,90.000001
393,283405.904,283839.204,283864.704,284055.604,433.300007,190.900003,727.100011,25.5,458.800007,77.400001
394,284133.004,284562.704,284596.704,284779.204,429.700006,182.500003,734.900011,34.000001,463.700007,88.700001
395,284867.904,285310.104,285315.304,285498.404,442.200006,183.100002,721.500011,5.200001,447.400007,91.000002
396,285589.404,286019.904,286024.304,286210.804,430.500006,186.500003,702.70001,4.4,434.900006,81.300001
397,286292.104,286807.604,286831.704,287100.804,515.500008,269.100004,820.000012,24.1,539.600008,11.3
398,287112.104,287628.604,287644.404,287825.604,516.500008,181.200003,804.700012,15.8,532.300008,91.200001
399,287916.804,288362.004,288385.304,288597.204,445.200007,211.900003,740.600011,23.3,468.500007,60.200001
400,288657.404,289083.104,289137.304,289357.004,425.700007,219.700004,761.500012,54.2,479.900007,61.900001
401,289418.904,289882.404,289911.704,290115.904,463.500007,204.200003,771.200011,29.3,492.800007,74.200001
402,290190.104,290575.904,290673.404,290866.004,385.800006,192.600003,760.900012,97.500001,483.300007,85.000002
403,290951.004,291294.504,291349.804,291801.204,343.500005,451.400007,674.30001,55.3,398.800005,-175.900002
404,291625.304,292239.204,292254.304,292443.904,613.900009,189.600003,900.800013,15.1,629.000009,82.200001
405,292526.104,292961.204,292977.404,293156.904,435.100006,179.500002,719.500011,16.200001,451.300007,88.700002
406,293245.604,293643.704,293682.304,293865.204,398.100006,182.900003,712.70001,38.6,436.700006,93.100001
407,293958.304,294318.304,294369.504,294563.504,360.000006,194.000003,684.000011,51.2,411.200006,78.800002
408,294642.304,294973.304,295029.004,295182.904,331.000004,153.900003,681.40001,55.700001,386.700005,140.800002
409,295323.704,295664.704,295728.504,295925.604,341.000005,197.100003,687.80001,63.800001,404.800006,85.900001
410,296011.504,296386.904,296414.304,296603.004,375.400006,188.700003,685.70001,27.4,402.800006,94.200001
411,296697.204,297110.104,297151.904,297338.204,412.900006,186.300003,737.000011,41.800001,454.700007,96.000001
412,297434.204,297813.304,297811.804,298005.104,379.100006,193.300003,669.60001,-1.5,377.600006,98.700001
413,298103.804,298389.404,298522.704,298709.304,285.600004,186.600003,692.90001,133.300002,418.900006,87.400001
414,298796.704,299249.304,299234.104,299436.804,452.600007,202.700003,721.100011,-15.2,437.400007,81.000001
415,299517.804,299946.004,299960.104,300145.204,428.200007,185.100003,713.500011,14.1,442.300007,86.100001
416,300231.304,300547.104,300650.604,300853.504,315.800005,202.900003,711.20001,103.500001,419.300006,89.000001
417,300942.504,301392.204,301424.404,301624.804,449.700007,200.400003,764.500012,32.200001,481.900008,82.200001
418,301707.004,302134.405,302175.605,302363.805,427.400006,188.200003,748.100011,41.200001,468.600007,91.300001
419,302455.105,302848.505,302884.305,303074.805,393.400006,190.500003,699.50001,35.8,429.200006,79.800001
420,303154.605,303505.705,303564.405,303748.005,351.100006,183.600003,680.60001,58.7,409.800006,87.200001
421,303835.205,304251.605,304247.105,304430.005,416.400007,182.900002,678.500011,-4.5,411.900007,83.700002
422,304513.705,304940.505,304960.705,305143.505,426.800006,182.800003,713.30001,20.2,447.000006,83.500001
423,305227.005,305585.405,305669.505,305863.205,358.400006,193.700003,731.700011,84.100001,442.500007,95.500001
424,305958.705,306357.605,306432.005,306612.905,398.900006,180.900003,750.600011,74.400001,473.300007,96.400001
425,306709.305,307155.905,307147.205,307331.505,446.600007,184.300003,716.100011,-8.7,437.900007,93.900001
426,307425.405,307822.005,307866.805,308126.705,396.600006,259.900003,708.500011,44.800001,441.400007,7.200001
427,308133.905,308533.205,308575.905,308749.005,399.300006,173.100003,714.10001,42.7,442.000006,99.000001
428,308848.005,309264.805,309337.105,309595.505,416.800006,258.400004,774.500012,72.300001,489.100007,27.000001
429,309622.505,310047.705,310092.405,310275.305,425.200006,182.900002,758.700011,44.700001,469.900007,105.900002
430,310381.205,310782.705,310823.805,311002.905,401.500006,179.100002,718.000011,41.100001,442.600007,96.300002
431,311099.205,311457.905,311494.505,311680.505,358.700005,186.000002,671.00001,36.600001,395.300006,89.700002
432,311770.205,312222.805,312260.905,312492.305,452.600006,231.400003,789.700012,38.100001,490.700007,67.600002
433,312559.905,313040.705,313047.105,313221.705,480.800007,174.600002,780.400011,6.4,487.200007,118.600002
434,313340.305,313761.905,313816.505,314045.305,421.600006,228.800004,765.300012,54.600001,476.200007,60.300001
435,314105.605,314359.105,314513.105,314690.305,253.500003,177.200002,688.40001,154.000003,407.500006,103.700002
436,314794.005,315050.905,315070.305,315206.605,256.900004,136.300002,524.700008,19.4,276.300004,112.100002
437,315318.705,315703.305,315702.705,315946.505,384.600005,243.800004,657.700009,-0.6,384.000005,29.9
438,315976.405,316365.505,316410.205,316590.305,389.100006,180.100003,711.100011,44.700001,433.800007,97.200001
439,316687.505,317116.305,317115.405,317306.605,428.800006,191.200003,718.200011,-0.9,427.900006,99.100002
440,317405.705,317750.405,317866.605,318100.405,344.700005,233.800003,764.200011,116.200002,460.900007,69.500001
441,318169.905,318597.805,318606.605,318793.005,427.900006,186.400002,719.100011,8.800001,436.700007,96.000002
442,318889.005,319194.205,319250.405,319671.505,305.200004,421.100006,643.100009,56.200001,361.400005,-139.400002
443,319532.105,320120.105,320141.205,320320.905,588.000009,179.700003,881.000014,21.1,609.100009,92.200002
444,320413.105,320763.905,320788.305,320971.705,350.800005,183.400003,657.700009,24.4,375.200005,99.100001
445,321070.805,321561.305,321564.005,322097.905,490.500008,533.900008,805.900012,2.7,493.200008,-221.200004
446,321876.705,322377.705,322629.505,322900.305,501.000008,270.800004,1033.30002,251.800004,752.800012,9.7
447,322910.005,323298.605,323340.105,323545.605,388.600006,205.500003,692.50001,41.5,430.100006,56.900001
448,323602.505,324110.905,324097.905,324272.305,508.400008,174.400003,772.500012,-13.000001,495.400007,102.700002
449,324375.005,324691.805,324730.305,324909.805,316.800004,179.500003,628.000009,38.500001,355.300005,93.200001
450,325003.005,325366.805,325399.805,325601.505,363.800005,201.700003,653.60001,33.000001,396.800006,55.100001
451,325656.605,325942.405,326011.905,326191.205,285.800004,179.300003,605.700009,69.500001,355.300005,71.100001
452,326262.305,326643.905,326692.305,326911.905,381.600005,219.600003,708.90001,48.400001,430.000006,59.300001
453,326971.205,327345.105,327378.905,327554.105,373.900006,175.200003,666.80001,33.8,407.700006,83.900001
454,327638.005,327938.705,327986.505,328397.705,300.700005,411.200007,601.400009,47.8,348.500005,-158.300003
455,328239.405,328907.305,328919.305,329091.505,667.90001,172.200003,955.900014,12,679.90001,103.800001
456,329195.305,329576.605,329591.205,329765.605,381.300006,174.400003,661.80001,14.6,395.900006,91.500001
457,329857.105,330177.305,330220.505,330401.505,320.200005,181.000002,611.900009,43.200001,363.400006,67.500001
458,330469.005,330859.605,330854.105,331042.605,390.600006,188.500003,679.10001,-5.5,385.100006,105.500001
459,331148.105,331604.505,331688.605,331899.605,456.400007,211.000003,847.000013,84.100002,540.500009,95.500001
460,331995.105,332286.405,332308.405,332697.205,291.300004,388.800006,638.50001,22.000001,313.300005,-63.600001
461,332633.605,332988.005,333170.605,333468.405,354.400005,297.800004,844.700012,182.600003,537.000008,9.9
462,333478.305,333707.805,333748.705,333893.505,229.500004,144.800002,527.300008,40.9,270.400004,112.100002
463,334005.605,334459.105,334490.605,334935.205,453.500007,444.600007,792.800012,31.5,485.000007,-136.800002
464,334798.405,335306.105,335347.505,336189.105,507.700007,841.600013,956.100014,41.400001,549.100008,-434.600007
465,336577.405,336623.505,336644.605,337057.305,46.100001,412.700007,486.700008,21.1,67.200001,6.8
466,338585.305,339030.905,339578.505,339778.305,445.600007,199.800003,1305.10002,547.600008,993.200015,112.100002
467,341537.905,341605.905,341836.005,342052.805,68.000001,216.800003,626.30001,230.100004,298.100005,111.400002
468,342164.205,342430.205,342449.505,342676.505,266.000004,227.000003,541.800008,19.3,285.300004,29.500001
469,343886.105,344142.905,344289.205,344480.005,256.800004,190.800003,704.800011,146.300002,403.100006,110.900002
470,344590.905,344800.505,344856.605,345058.905,209.600003,202.300003,538.700008,56.100001,265.700004,70.700001
471,345129.605,345440.805,345485.105,345694.505,311.200004,209.400003,612.500009,44.300001,355.500005,47.600001
472,345742.105,346064.905,346065.705,346504.505,322.800005,438.800006,574.800009,0.8,323.600005,-187.600002
473,346316.905,346792.405,346916.705,347403.305,475.500007,486.600008,902.900013,124.300001,599.800008,-183.500003
474,347219.805,347802.905,347843.005,348010.405,583.100009,167.400003,924.400014,40.1,623.200009,133.800002
475,348144.205,348609.405,348670.205,348876.105,465.200007,205.900003,864.200013,60.800001,526.000008,132.300002
476,349008.405,349318.405,349330.705,349793.705,310.000004,463.000007,596.400009,12.3,322.300004,-188.900002
477,349604.805,350276.705,350303.605,350843.505,671.90001,539.900008,960.600014,26.9,698.80001,-278.100004
478,350565.405,351191.905,351232.505,351410.805,626.500009,178.300002,925.500014,40.600001,667.10001,80.100002
479,351490.905,351787.605,351823.605,352008.305,296.700004,184.700002,589.800008,36.000001,332.700005,72.400001
480,352080.705,352402.505,352507.505,352680.805,321.800005,173.300002,708.100011,105.000002,426.800007,108.000002
481,352788.805,353057.205,353095.005,353280.005,268.400004,185.000002,583.200009,37.800001,306.200005,92.000002
482,353372.005,353638.705,353721.205,354270.605,266.700004,549.400008,641.200009,82.500001,349.200005,-257.400004
483,354013.205,354666.405,354691.405,355149.605,653.20001,458.200007,942.100014,25,678.20001,-194.300003
484,354955.305,355586.105,355599.205,355767.705,630.80001,168.500002,915.100014,13.1,643.90001,102.700002
485,355870.405,356183.905,356280.305,356447.105,313.500005,166.800002,697.50001,96.400001,409.900006,120.800002
486,356567.905,356888.705,356959.005,357411.105,320.800005,452.100007,656.30001,70.300001,391.100006,-186.900003
487,357224.205,357832.405,357883.805,358072.005,608.200009,188.200003,949.100014,51.400001,659.60001,101.300001
488,358173.305,358601.605,358599.805,358775.105,428.300007,175.300002,738.100011,-1.8,426.500007,136.300002
489,358911.405,359222.105,359348.205,359522.905,310.700005,174.700002,763.300012,126.100002,436.800007,151.800003
490,359674.705,360013.105,360018.405,360195.405,338.400005,177.000002,643.600009,5.3,343.700005,122.900002
491,360318.305,360610.005,360626.805,360790.905,291.700005,164.100002,593.000009,16.8,308.500005,120.400002
492,360911.305,361188.505,361256.805,361690.505,277.200004,433.700007,631.900009,68.300001,345.500005,-147.300003
493,361543.205,362178.705,362208.605,362476.105,635.50001,267.500004,948.000015,29.9,665.40001,15.100001
494,362491.205,362892.605,362891.405,363075.605,401.400006,184.200002,669.40001,-1.2,400.200006,85.000002
495,363160.605,363623.705,363633.805,363803.205,463.100006,169.400002,784.800011,10.100001,473.200007,142.200002
496,363945.405,364281.205,364334.505,364509.905,335.800005,175.400003,698.200011,53.300001,389.100006,133.700002
497,365715.105,366362.105,366378.405,366537.705,647.000009,159.300003,968.200014,16.3,663.300009,145.600002
498,366683.305,367054.505,367064.605,367294.105,371.200006,229.500003,680.50001,10.1,381.300006,69.700001
499,367363.805,367651.705,367683.605,367835.105,287.900004,151.500002,608.600009,31.900001,319.800005,137.300002
500,367972.405,368321.905,368379.905,368912.705,349.500005,532.800008,703.100011,58.000001,407.500006,-237.200003
501,368675.505,369280.006,369417.206,369593.006,604.500009,175.800002,1022.40002,137.200002,741.700011,104.900002
502,369697.906,370018.406,370044.306,370225.706,320.500005,181.400003,614.900009,25.9,346.400005,87.100001
503,370312.806,370744.906,370773.806,370953.806,432.100007,180.000003,737.200011,28.9,461.000007,96.200001
504,371050.006,371413.206,371457.106,371611.206,363.200005,154.100002,710.100011,43.900001,407.100006,148.900003
505,371760.106,372196.706,372194.206,372633.606,436.600006,439.400007,703.40001,-2.5,434.100006,-170.100003
506,372463.506,373167.906,373131.206,373321.006,704.400011,189.800003,967.300015,-36.700001,667.70001,109.800002
507,373430.806,373857.106,373924.706,374105.806,426.300006,181.100003,789.300011,67.600001,493.900007,114.300001
508,374220.106,374616.506,374607.106,374828.206,396.400006,221.100003,724.200011,-9.4,387.000006,116.100002
509,374944.306,375388.306,375439.206,375660.406,444.000007,221.200004,826.500012,50.9,494.900007,110.400001
510,375770.806,376083.906,376156.806,376336.806,313.100005,180.000003,694.900011,72.900001,386.000006,128.900002
511,376465.706,376738.506,376798.506,376955.206,272.800004,156.700002,611.400009,60.000001,332.800005,121.900002
512,377077.106,377425.506,377463.006,377885.706,348.400005,422.700006,638.300009,37.500001,385.900006,-170.300003
513,377715.406,378510.706,378522.306,378694.206,795.300012,171.900003,1122.80002,11.6,806.900012,144.000002
514,380033.006,380322.406,380478.106,380831.806,289.400004,353.700005,726.600011,155.700003,445.100007,-72.200001
515,380759.606,381345.206,381373.306,381558.506,585.600008,185.200003,900.000013,28.100001,613.700009,101.100001
516,381659.606,382054.006,382049.106,382237.206,394.400006,188.100003,670.80001,-4.9,389.500006,93.200001
517,382330.406,382695.506,382704.506,382860.606,365.100006,156.100002,679.20001,9,374.100006,149.000002
518,383009.606,383300.506,383364.306,383546.806,290.900005,182.500002,641.30001,63.800001,354.700006,104.100002
519,383650.906,384113.106,384085.406,384612.506,462.200007,527.100008,727.100011,-27.700001,434.500006,-234.500003
520,384378.006,384943.506,385113.706,385346.906,565.500008,233.200003,1010.50001,170.200003,735.700011,41.600001
521,385388.506,385735.006,385734.106,386160.306,346.500005,426.200006,597.000009,-0.9,345.600005,-174.800002
522,385985.506,386681.606,386687.906,386856.406,696.10001,168.500003,980.800014,6.3,702.40001,109.900001
523,386966.306,387390.306,387424.106,387621.206,424.000007,197.100003,736.900011,33.8,457.800007,82.000001
524,387703.206,388120.406,388134.406,388315.106,417.200006,180.700002,719.300011,14.000001,431.200007,107.400002
525,388422.506,388925.306,388938.706,389449.506,502.800007,510.800007,788.500012,13.400001,516.200008,-238.500003
526,389211.006,389817.306,389883.906,390064.006,606.300009,180.100002,943.300014,66.600001,672.90001,90.300002
527,390154.306,390688.706,390700.906,390882.506,534.400008,181.600003,865.800013,12.2,546.600008,137.600002
528,391020.106,391476.506,391543.306,391757.106,456.400006,213.800004,824.800012,66.800001,523.200007,87.800001
529,391844.906,392029.606,392024.306,392197.006,184.700003,172.700002,427.500006,-5.3,179.400003,75.400001
530,392272.406,392722.706,392728.806,392939.206,450.300007,210.400003,734.400011,6.1,456.400007,67.600001
531,393006.806,393404.106,393381.806,393627.606,397.300006,245.800004,646.90001,-22.3,375.000006,26.1
532,393653.706,393973.506,394035.006,394188.306,319.800005,153.300002,663.10001,61.500001,381.300006,128.500002
533,394316.806,394594.106,394656.406,394806.906,277.300004,150.500002,620.500009,62.300001,339.600005,130.400002
534,394937.306,395309.606,395323.906,395501.906,372.300006,178.000002,656.10001,14.3,386.600006,91.500002
535,395593.406,395980.206,395990.506,396178.606,386.800006,188.100003,662.50001,10.3,397.100006,77.300001
536,396255.906,396726.206,396754.106,397275.506,470.300007,521.400008,782.400011,27.9,498.200007,-237.200004
537,397038.306,397737.606,397793.406,398015.706,699.300011,222.300003,1047.20002,55.800001,755.100012,69.800001
538,398085.506,398423.906,398444.806,398715.506,338.400005,270.700004,626.800009,20.9,359.300005,-3.2
539,398712.306,399249.906,399275.506,399426.906,537.600008,151.400002,860.500013,25.600001,563.200009,145.900002
540,399572.806,399913.906,399979.306,400177.706,341.100005,198.400003,700.800011,65.400001,406.500006,95.900002
541,400273.606,400597.006,400629.306,400813.306,323.400004,184.000003,629.200009,32.300001,355.700005,89.500001
542,400902.806,401267.306,401280.906,401508.006,364.500005,227.100003,685.10001,13.600001,378.100006,79.900001
543,401587.906,402065.606,402115.006,402562.906,477.700007,447.900007,822.000012,49.400001,527.100008,-153.000003
544,402409.906,402938.806,403123.506,403587.806,528.900008,464.300007,991.800015,184.700003,713.600011,-186.100003
545,403401.706,404001.906,404031.306,404282.206,600.200009,250.900003,888.500013,29.400001,629.60001,8
546,404290.206,404741.506,404777.506,405288.906,451.300007,511.400007,774.100012,36.000001,487.300008,-224.600003
547,405064.306,405628.406,405775.306,406212.106,564.100008,436.800006,974.000014,146.900003,711.000011,-173.800003
548,406038.306,406664.106,406674.606,406826.106,625.80001,151.500002,910.100014,10.5,636.30001,122.300002
549,406948.406,407250.406,407281.606,407467.606,302.000005,186.000003,591.200009,31.2,333.200005,72.000001
550,407539.606,407935.106,407976.006,408345.106,395.500006,369.100006,715.30001,40.9,436.400006,-90.200002
551,408254.906,408809.306,408846.606,409029.106,554.400009,182.500003,883.300014,37.3,591.700009,109.100002
552,409138.206,409388.406,409481.206,409713.306,250.200003,232.100003,607.700009,92.800002,343.000005,32.600001
553,409745.906,410078.406,410113.306,410303.006,332.500005,189.700003,640.500009,34.9,367.400005,83.400001
554,410386.406,410664.606,410711.006,410890.206,278.200004,179.200003,589.700009,46.400001,324.600005,85.900001
555,410976.106,411243.206,411270.106,411494.206,267.100004,224.100004,537.200008,26.9,294.000004,19.1
556,411513.306,412006.806,412026.806,412303.706,493.500007,276.900004,807.600012,20.000001,513.500008,17.2
557,412320.906,412728.406,412806.906,413109.506,407.500006,302.600005,786.700012,78.500001,486.000007,-1.9
558,413107.606,413642.506,413675.906,413972.206,534.900008,296.300005,890.800013,33.4,568.300008,26.2
559,413998.406,414372.106,414512.906,414730.806,373.700006,217.900003,804.400012,140.800002,514.500008,72.000001
560,414802.806,415195.706,415232.806,415494.806,392.900006,262.000004,699.30001,37.1,430.000006,7.3
561,415502.106,415934.906,415932.506,416491.106,432.800007,558.600008,686.100011,-2.4,430.400007,-302.900004
562,416188.206,416965.606,416962.306,417144.106,777.400011,181.800003,1067.60002,-3.3,774.100011,111.700002
563,417255.806,417738.206,417802.206,418033.106,482.400007,230.900003,860.800012,64.000001,546.400008,83.500001
564,418116.606,418428.106,418496.106,419101.006,311.500005,604.900009,680.200011,68.000001,379.500006,-304.200004
565,418796.806,419364.206,419658.806,419871.506,567.400008,212.700004,1166.40002,294.600004,862.000012,91.700001
566,419963.206,420251.006,420286.006,420451.606,287.800004,165.600002,608.400009,35.000001,322.800005,120.000002
567,420571.606,420919.506,420927.906,421104.306,347.900005,176.400003,619.100009,8.4,356.300005,86.400001
568,421190.706,421541.206,421564.206,421739.606,350.500005,175.400002,620.500009,23.000001,373.500006,71.600001
569,421811.206,422287.306,422278.706,422467.306,476.100008,188.600003,766.200012,-8.600001,467.500007,110.100002
570,422577.406,422983.906,423009.606,423221.406,406.500006,211.800003,698.50001,25.7,432.200006,54.500001
571,423275.906,423506.506,423536.906,423711.906,230.600004,175.000003,516.200008,30.4,261.000004,80.200001
572,423792.106,424215.706,424209.706,424486.606,423.600006,276.900004,698.70001,-6,417.600006,4.2
573,424490.806,424945.006,424939.306,425437.306,454.200007,498.000008,713.100011,-5.7,448.500007,-233.400004
574,425203.906,425950.806,425946.406,426214.406,746.900011,268.000004,1023.50001,-4.4,742.500011,13
575,426227.406,426834.006,426840.006,427069.006,606.600009,229.000004,917.500014,6,612.600009,75.900001
576,427144.906,427521.106,427577.006,427772.106,376.200006,195.100003,725.000011,55.9,432.100006,97.800002
577,427869.906,428230.106,428308.706,428539.906,360.200005,231.200004,726.600011,78.600001,438.800006,56.600001
578,428596.506,428976.806,429020.006,429253.806,380.300005,233.800003,692.80001,43.200001,423.500006,35.500001
579,429289.306,429636.606,429662.206,429855.306,347.300005,193.100003,644.20001,25.6,372.900005,78.200002
580,429933.506,430400.306,430416.306,430833.306,466.800006,417.000006,777.200011,16.000001,482.800007,-122.600002
581,430710.706,431265.706,431370.506,431665.506,555.000008,295.000004,992.300015,104.800002,659.80001,37.500001
582,431703.006,432188.906,432206.806,432376.906,485.900007,170.100003,811.900012,17.9,503.800007,138.000002
583,432514.906,432860.506,432911.706,433395.106,345.600005,483.400007,676.80001,51.200001,396.800006,-203.400003
584,433191.706,433835.806,433835.306,434022.206,644.10001,186.900002,928.000014,-0.5,643.60001,97.500002
585,434119.706,434570.506,434624.506,434854.506,450.800007,230.000004,797.700012,54,504.800007,62.900001
586,434917.406,435399.906,435420.006,435881.506,482.500007,461.500007,803.900012,20.1,502.600007,-160.200002
587,435721.306,436161.606,436452.407,436643.207,440.300006,190.800002,1089.20002,290.800005,731.100011,167.300003
588,436810.507,437224.407,437258.407,437577.307,413.900006,318.900004,735.900011,34.000001,447.900007,-30.9
589,437546.407,438026.307,438061.207,438288.807,479.900007,227.600003,788.300012,34.900001,514.800008,45.900001
590,438334.707,438785.107,438841.607,439482.207,450.400006,640.60001,830.200012,56.500001,506.900007,-317.300005
591,439164.907,439736.307,439936.007,440402.507,571.400009,466.500007,1119.40002,199.700003,771.100012,-118.200002
592,440284.307,440898.507,440929.107,441150.607,614.200009,221.500004,948.500014,30.6,644.800009,82.200001
593,441232.807,441607.907,441667.607,442198.007,375.100005,530.400008,748.400011,59.700001,434.800006,-216.800003
594,441981.207,442735.207,442732.607,442924.507,754.000011,191.900003,1069.20002,-2.6,751.400011,125.900002
595,443050.407,443551.307,443559.107,444034.607,500.900007,475.500007,897.100013,7.800001,508.700008,-87.100002
596,443947.507,444401.407,444672.907,445174.507,453.900007,501.600008,1150.40002,271.500004,725.400011,-76.600002
597,445097.907,445715.207,445730.107,446286.907,617.30001,556.800008,920.100014,14.9,632.20001,-268.900004
598,446018.007,446756.807,446775.607,446949.107,738.800011,173.500003,1084.40002,18.8,757.600011,153.300002
599,447102.407,447433.007,447525.407,448013.207,330.600005,487.800007,762.300012,92.400002,423.000007,-148.500002
600,447864.707,448482.007,448506.107,449041.107,617.300009,535.000008,940.100014,24.1,641.400009,-236.300003
601,448804.807,449579.307,449569.507,450194.207,774.500011,624.700009,1068.30002,-9.8,764.700011,-321.100004
602,449873.107,450547.307,450580.007,450770.607,674.20001,190.600003,1012.30002,32.7,706.90001,114.800002
603,450885.407,451353.207,451350.507,451541.307,467.800007,190.800002,772.100011,-2.7,465.100007,116.200002
604,451657.507,452064.207,452096.807,452288.107,406.700006,191.300003,726.900011,32.600001,439.300007,96.300001
605,452384.407,452889.907,452947.107,453493.807,505.500008,546.700009,866.500013,57.2,562.700008,-242.900004
606,453250.907,453862.807,454074.807,454274.007,611.900009,199.200003,1121.20002,212.000003,823.900012,98.100002
607,454372.107,454640.307,454696.707,454855.007,268.200004,158.300002,621.000009,56.400001,324.600005,138.100002
608,454993.107,455303.207,455378.107,455602.107,310.100005,224.000003,682.30001,74.900001,385.000006,73.300001
609,455675.407,456042.007,456065.607,456302.407,366.600006,236.800003,653.30001,23.6,390.200006,26.300001
610,456328.707,456756.107,456777.707,456931.607,427.400006,153.900002,743.400011,21.600001,449.000007,140.500002
611,457072.107,457573.507,457589.807,458107.207,501.400007,517.400007,835.800012,16.300001,517.700008,-199.300003
612,457907.907,458515.607,458810.307,458997.707,607.700009,187.400003,1241.90002,294.700005,902.400014,152.100002
613,459149.807,459635.307,459668.507,459868.207,485.500007,199.700003,820.900012,33.200001,518.700008,102.500001
614,459970.707,460383.407,460428.007,461009.307,412.700006,581.300009,743.200011,44.600001,457.300007,-295.400005
615,460713.907,461562.207,461589.107,461822.107,848.300013,233.000004,1185.00002,26.9,875.200013,76.800001
616,461898.907,462394.907,462453.407,462646.607,496.000007,193.200003,896.600013,58.500001,554.500008,148.900002
617,462795.507,463148.607,463250.207,463720.907,353.100005,470.700007,794.100012,101.600002,454.700007,-131.300002
618,463589.607,464168.707,464218.407,464379.807,579.100009,161.400003,969.700014,49.7,628.800009,179.500002
619,464559.307,464948.507,464967.007,465131.607,389.200006,164.600002,733.800011,18.500001,407.700007,161.500002
620,465293.107,465671.207,465704.107,465872.307,378.100006,168.200002,705.800011,32.900001,411.000007,126.600002
621,465998.907,466615.807,466648.207,466843.007,616.900009,194.800003,1009.50001,32.400001,649.30001,165.400002
622,467008.407,467598.107,467567.407,468068.107,589.700009,500.700008,922.700014,-30.700001,559.000008,-137.000002
623,467931.107,468384.707,468646.907,469170.307,453.600006,523.400008,1058.80001,262.200004,715.80001,-180.400003
624,468989.907,469797.907,469787.207,470245.207,808.000013,458.000007,1140.30002,-10.700001,797.300012,-115.000002
625,470130.207,470844.407,470904.407,471440.607,714.200011,536.200008,1140.80002,60.000001,774.200012,-169.600003
626,471271.007,471864.107,471912.907,472554.207,593.100009,641.30001,1034.00002,48.800001,641.90001,-249.200004
627,472305.007,472802.407,472950.807,473195.907,497.400007,245.100003,1021.90002,148.400003,645.80001,131.000002
628,476194.007,476656.107,476638.907,476851.507,462.100007,212.600004,812.500012,-17.200001,444.900006,155.000002
629,477006.507,477392.907,477415.507,477992.507,386.400006,577.000009,747.000011,22.6,409.000006,-239.000004
630,477753.507,478432.507,478453.307,478703.207,679.00001,249.900003,1019.40001,20.800001,699.800011,69.700001
631,478772.907,479161.307,479196.307,479488.307,388.400006,292.000004,777.500012,35.000001,423.400007,62.100001
632,479550.407,480035.307,480056.307,480598.507,484.900007,542.200008,846.700012,21,505.900007,-201.400003
633,480397.107,481114.007,481112.407,481493.307,716.900011,380.900006,1070.40002,-1.6,715.300011,-25.800001
634,481467.507,482483.007,482512.907,482748.307,1015.50002,235.400004,1381.70002,29.9,1045.40002,100.900001
635,482849.207,483375.307,483423.307,483912.607,526.100008,489.300007,891.100013,48.000001,574.100009,-172.300003
636,483740.307,484307.807,484368.907,484680.807,567.500009,311.900004,900.800014,61.100001,628.60001,-39.7
637,484641.107,485033.607,485047.507,485249.007,392.500006,201.500003,653.700009,13.9,406.400006,45.8
638,485294.807,485633.207,485660.407,485849.307,338.400005,188.900003,625.60001,27.200001,365.600006,71.100001
639,485920.407,486443.507,486446.107,486635.307,523.100008,189.200002,832.600012,2.6,525.700008,117.700002
640,486753.007,487276.707,487323.807,487504.607,523.700008,180.800002,878.200013,47.100001,570.800009,126.600002
641,487631.207,488139.307,488162.407,488848.807,508.100008,686.40001,818.100012,23.1,531.200008,-399.500006
642,488449.307,489420.107,489440.807,489631.507,970.800015,190.700003,1269.80002,20.7,991.500015,87.600001
643,489719.107,490277.607,490281.507,490485.407,558.500009,203.900003,878.600013,3.9,562.400009,112.300001
644,490597.707,491149.207,491136.807,491634.907,551.500009,498.100007,848.100013,-12.4,539.100009,-189.100003
645,491445.807,492162.907,492284.107,492780.907,717.100011,496.800007,1142.10002,121.200002,838.300013,-193.000003
646,492587.907,493241.507,493247.207,493814.407,653.60001,567.200008,952.500014,5.7,659.30001,-274.000004
647,493540.407,494150.507,494211.707,494723.607,610.100009,511.900008,962.000015,61.200001,671.30001,-221.200003
648,494502.407,495236.207,495278.307,495717.607,733.800011,439.300007,1085.10002,42.1,775.900011,-130.100002
649,495587.507,496355.307,496377.707,496755.807,767.800011,378.100005,1183.90002,22.400001,790.200012,15.6
650,496771.407,497208.707,497265.507,497520.507,437.300007,255.000004,791.800012,56.800001,494.100008,42.7
651,497563.207,498415.207,498173.507,498788.307,852.000013,614.80001,1108.60002,-241.700004,610.300009,-116.500002
652,498671.807,499357.907,499363.907,500026.907,686.10001,663.00001,1054.10002,6,692.10001,-301.000005
653,499725.907,500394.607,500725.107,501204.707,668.70001,479.600008,1499.40002,330.500005,999.200015,20.6
654,501225.307,501685.807,501705.807,501891.907,460.500007,186.100003,768.700011,20,480.500007,102.100001
655,501994.007,502575.907,502631.407,502859.007,581.900009,227.600003,980.000015,55.500001,637.40001,115.000002
656,502974.007,503393.908,503487.408,503967.808,419.900006,480.400007,854.200013,93.500002,513.400008,-139.600002
657,503828.208,504541.908,504575.308,505952.408,713.70001,1377.10002,1142.50002,33.400001,747.100011,-981.700014
658,504970.708,506435.708,506442.708,506619.008,1465.00002,176.300002,1749.70003,7.000001,1472.00002,101.400002
659,506720.408,507286.008,507335.108,507700.708,565.600008,365.600005,984.400014,49.100001,614.700009,4.1
660,507704.808,508467.008,508462.708,508900.308,762.200012,437.600006,1299.40002,-4.3,757.900012,103.900002
661,509004.208,509375.708,509652.608,510105.108,371.500005,452.500007,1097.90002,276.900004,648.400009,-3
662,510102.108,510798.208,510827.208,511378.108,696.10001,550.900008,1032.80002,29.000001,725.100011,-243.200003
663,511134.908,511819.108,511850.008,512030.808,684.20001,180.800003,1033.90002,30.9,715.10001,138.000002
664,512168.808,512608.908,512665.508,513094.208,440.100006,428.700007,794.200012,56.600001,496.700007,-131.200002
665,512963.008,513492.008,513599.908,514108.208,529.000008,508.300008,946.300014,107.900001,636.900009,-198.900003
666,513909.308,514600.708,514598.408,514795.608,691.40001,197.200003,999.600015,-2.3,689.10001,113.300002
667,514908.908,515305.208,515346.108,515527.708,396.300006,181.600003,757.400011,40.9,437.200006,138.600002
668,515666.308,516185.308,516251.908,516809.208,519.000008,557.300008,931.200014,66.600001,585.600009,-211.700003
669,516597.508,517270.308,517328.608,517815.008,672.80001,486.400007,1046.00001,58.300001,731.100011,-171.500003
670,517643.508,518297.708,518292.908,518516.708,654.20001,223.800004,976.300015,-4.8,649.40001,103.100001
671,518619.808,518982.608,519039.508,519547.608,362.800005,508.100008,725.900011,56.900001,419.700006,-201.900003
672,519345.708,520007.808,520012.208,520292.908,662.10001,280.700004,958.800014,4.4,666.50001,11.6
673,520304.508,520841.108,520861.908,521147.608,536.600008,285.700005,910.100014,20.8,557.400008,67.000001
674,521214.608,521776.708,521800.908,522019.708,562.100008,218.800004,914.400013,24.2,586.300008,109.300001
675,522129.008,522449.908,522493.608,522957.908,320.900005,464.300007,695.300011,43.700001,364.600006,-133.600002
676,522824.308,523482.008,523483.008,524074.008,657.700009,591.000008,970.200014,1.000001,658.70001,-279.500004
677,523794.508,524749.808,524771.008,525424.108,955.300014,653.100009,1300.40002,21.200001,976.500015,-329.200004
678,525094.908,526041.208,526011.208,526613.408,946.300014,602.200009,1272.40002,-30.000001,916.300013,-246.100004
679,526367.308,527210.908,527208.708,527849.108,843.600013,640.40001,1218.50002,-2.2,841.400013,-263.300004
680,527585.808,528174.008,528347.708,528773.708,588.200008,426.000006,1105.50002,173.700003,761.900011,-82.400001
681,528691.308,529440.608,529432.008,529937.508,749.300011,505.500008,1059.40002,-8.6,740.700011,-186.800003
682,529750.708,530504.508,530547.308,531103.908,753.800011,556.600008,1184.20002,42.800001,796.600012,-169.000002
683,530934.908,531809.208,531785.608,532320.208,874.300013,534.600008,1207.90002,-23.600001,850.700012,-177.400002
684,532142.808,532891.108,532935.508,533360.708,748.300011,425.200007,1122.40002,44.4,792.700011,-95.500002
685,533265.208,533944.708,533970.108,534180.608,679.50001,210.500003,1027.90002,25.400001,704.900011,112.500002
686,534293.108,534733.608,534749.208,534966.408,440.500006,217.200004,752.100011,15.6,456.100006,78.800001
687,535045.208,535372.908,535413.308,535633.108,327.700005,219.800004,655.00001,40.4,368.100005,67.100001
688,535700.208,536287.608,536324.308,536542.908,587.400008,218.600003,946.700014,36.700001,624.100009,104.000002
689,536646.908,537231.308,537198.008,537399.808,584.400008,201.800003,896.200013,-33.3,551.100008,143.300002
690,537543.108,538001.108,538163.908,538615.108,458.000007,451.200007,1085.00002,162.800002,620.800009,13
691,538628.108,539240.208,539230.508,539520.208,612.100009,289.700004,929.000014,-9.7,602.400009,36.900001
692,539557.108,540000.808,540001.508,540283.708,443.700007,282.200004,733.400011,0.7,444.400007,6.8
693,540290.508,540919.508,540937.208,541160.708,629.000009,223.500003,961.700014,17.700001,646.70001,91.500001
694,541252.208,541750.808,541776.008,542081.408,498.600008,305.400005,855.500013,25.2,523.800008,26.3
695,542107.708,542695.708,542770.308,543114.208,588.000009,343.900005,1030.20001,74.600001,662.60001,23.7
696,543137.908,543802.808,543825.308,543995.108,664.90001,169.800002,1046.10002,22.500001,687.400011,188.900003
697,544184.008,544731.508,544671.008,544859.908,547.500008,188.900003,799.200012,-60.500001,487.000007,123.300002
698,544983.208,545621.508,545618.008,546179.008,638.300009,561.000009,953.900014,-3.5,634.800009,-241.900004
699,545937.108,546750.008,546764.908,547065.508,812.900012,300.600005,1141.70002,14.9,827.800012,13.3
700,547078.808,547509.408,547529.308,547792.608,430.600007,263.300004,749.000011,19.9,450.500007,35.2
701,547827.808,548402.508,548429.308,548802.408,574.700009,373.100006,929.100014,26.8,601.500009,-45.500001
702,548756.908,549423.308,549416.308,549609.808,666.40001,193.500003,1010.80002,-7,659.40001,157.900002
703,549767.708,550287.608,550313.908,550841.008,519.900008,527.100008,851.100013,26.3,546.200008,-222.200003
704,550618.808,551590.208,551592.608,552136.208,971.400014,543.600008,1312.70002,2.4,973.800014,-204.700003
705,551931.508,552724.508,552719.808,553290.908,793.000012,571.100009,1101.40002,-4.7,788.300012,-258.000004
706,553032.908,553734.508,553764.008,554243.108,701.60001,479.100007,1003.60001,29.500001,731.100011,-206.600003
707,554036.508,554771.308,554721.208,554992.008,734.800011,270.800004,993.000015,-50.100001,684.70001,37.500001
708,555029.508,555682.808,555681.108,556240.708,653.300009,559.600009,1026.60001,-1.7,651.600009,-184.600003
709,556056.108,556656.708,556860.108,557408.008,600.600009,547.900008,1122.00002,203.400003,804.000012,-229.900003
710,557178.108,557945.408,557984.408,558329.908,767.300011,345.500005,1124.00002,39.000001,806.300012,-27.800001
711,558302.108,558900.408,559036.608,559247.208,598.300009,210.600003,1115.60002,136.200002,734.500011,170.500003
712,559417.708,559766.408,559898.808,560145.708,348.700005,246.900004,866.300013,132.400002,481.100007,138.300002
713,560284.008,560779.808,560828.608,561491.408,495.800007,662.80001,978.100014,48.800001,544.600008,-229.300004
714,561262.108,562047.008,562094.408,562296.708,784.900012,202.300003,1153.90002,47.400001,832.300013,119.300002
715,562416.008,562903.208,562932.008,563280.808,487.200007,348.800006,875.400013,28.8,516.000007,10.6
716,564578.308,565374.008,565422.308,565994.708,795.700012,572.400009,1200.40002,48.3,844.000012,-216.000003
717,565778.708,566480.908,566743.008,566943.308,702.20001,200.300003,1349.10002,262.100004,964.300014,184.500003
718,567127.808,567694.808,567722.208,567929.208,567.000008,207.000003,897.000013,27.400001,594.400009,95.600001
719,568024.808,568415.208,568431.808,568621.108,390.400006,189.300003,700.400011,16.6,407.000006,104.100002
720,568725.208,569067.008,569093.208,569275.608,341.800005,182.400003,681.60001,26.2,368.000005,131.200002
721,569406.808,569913.408,569949.408,570375.708,506.600007,426.300006,896.900013,36.000001,542.600008,-72.000001
722,570303.708,570855.809,571130.009,571568.509,552.100008,438.500006,1172.10002,274.200005,826.300013,-92.700001
723,571475.809,571945.209,572068.709,572493.509,469.400007,424.800007,887.900013,123.500001,592.900008,-129.800002
724,572363.709,572901.409,572927.309,573108.009,537.700008,180.700003,853.200013,25.9,563.600008,108.900002
725,573216.909,573555.609,573575.109,573775.909,338.700005,200.800003,644.600009,19.5,358.200005,85.600001
726,573861.509,574166.109,574212.609,574375.409,304.600005,162.800003,652.50001,46.5,351.100005,138.600002
727,574514.009,575022.309,575026.309,575504.709,508.300007,478.400007,877.000013,4.000001,512.300008,-113.700002
728,575391.009,576042.809,576075.609,576592.209,651.80001,516.600008,1040.60002,32.8,684.60001,-160.600002
729,576431.609,577086.809,577119.509,577319.509,655.200009,200.000003,997.100014,32.700001,687.90001,109.200001
730,577428.709,577780.109,577834.709,578030.209,351.400006,195.500003,694.800011,54.6,406.000006,93.300002
731,578123.509,578565.709,578611.509,578812.809,442.200006,201.300003,803.500012,45.800001,488.000007,114.200002
732,580120.609,580492.509,580515.109,580991.309,371.900006,476.200007,665.10001,22.6,394.500006,-205.600003
733,580785.709,581463.809,581518.409,582068.609,678.10001,550.200008,1032.40002,54.600001,732.700011,-250.500003
734,581818.109,582494.709,582536.709,582695.209,676.60001,158.500003,1053.50001,42,718.60001,176.400002
735,582871.609,583226.909,583320.909,583509.809,355.300006,188.900003,766.700012,94.000001,449.300007,128.500002
736,583638.309,584038.909,584064.409,584565.909,400.600006,501.500008,714.000011,25.5,426.100006,-213.600003
737,584352.309,585189.409,585218.909,585726.509,837.100012,507.600008,1204.80002,29.5,866.600012,-169.400003
738,585557.109,586455.109,586428.809,586840.509,898.000014,411.700007,1234.20002,-26.300001,871.700013,-49.200001
739,586791.309,587305.209,587537.609,588007.909,513.900008,470.300007,1114.20002,232.400003,746.300011,-102.400002
740,587905.509,588745.209,588766.109,589010.709,839.700013,244.600004,1224.30002,20.9,860.600013,119.100002
741,589129.809,589697.109,589737.009,590263.509,567.300008,526.500008,961.500014,39.900001,607.200009,-172.200003
742,590091.309,590779.609,590859.709,591372.009,688.30001,512.300008,1108.10002,80.100001,768.400011,-172.600002
743,591199.409,591988.709,592022.809,592515.009,789.300011,492.200007,1143.40002,34.100001,823.400012,-172.200002
744,592342.809,592999.109,593034.909,593422.309,656.300009,387.400006,1047.60001,35.800001,692.10001,-31.900001
745,593390.409,594004.509,593952.009,594224.409,614.100009,272.400004,865.300013,-52.5,561.600009,31.3
746,594255.709,594820.809,594806.409,595039.509,565.100009,233.100004,882.200013,-14.400001,550.700008,98.400001
747,595137.909,595672.609,595304.309,595394.809,534.700008,90.500001,787.600012,-368.300005,166.400003,530.700008
748,595925.509,596052.209,596081.009,596315.409,126.700002,234.400004,493.700007,28.8,155.500002,103.800001
749,596419.209,596965.109,597002.809,597539.809,545.900008,537.000008,953.700015,37.700001,583.600009,-166.900002
750,597372.909,598242.609,598262.109,598823.609,869.700013,561.500008,1222.20002,19.5,889.200013,-228.500003
751,598595.109,599182.909,599386.809,599938.509,587.800009,551.700008,1115.50002,203.900003,791.700012,-227.900004
752,599710.609,600497.009,600494.109,600907.209,786.400012,413.100006,1112.40002,-2.9,783.500012,-84.200001
753,600823.009,601507.609,601555.609,601922.809,684.60001,367.200005,1064.20002,48.000001,732.600011,-35.6
754,601887.209,602536.409,602565.509,602809.009,649.200009,243.500004,1029.20001,29.100001,678.30001,107.400001
755,602916.409,603533.909,603578.109,604189.909,617.500009,611.800009,989.700015,44.200001,661.70001,-283.800004
756,603906.109,604653.709,604734.009,605297.709,747.600011,563.700009,1135.40002,80.300001,827.900012,-256.200004
757,605041.509,605779.809,605783.809,606060.909,738.300011,277.100004,1058.30002,4,742.300011,38.900001
758,606099.809,606575.909,606644.609,606861.009,476.100007,216.400003,860.300012,68.700001,544.800008,99.100001
759,606960.109,607494.609,607500.309,607686.109,534.500008,185.800003,890.000014,5.7,540.200008,164.000003
760,607850.109,608278.709,608353.509,608539.809,428.600006,186.300003,843.000012,74.800001,503.400007,153.300002
761,608693.109,609253.609,609282.009,609791.109,560.500009,509.100008,930.900014,28.4,588.900009,-167.100003
762,609624.009,610470.809,610464.609,611020.909,846.800013,556.300008,1153.70002,-6.2,840.600013,-243.200004
763,610777.709,611333.509,611545.209,611770.309,555.800009,225.100003,1072.20002,211.700003,767.500012,79.600001
764,611849.909,612223.309,612205.009,612395.609,373.400006,190.600002,640.90001,-18.3,355.100006,95.200002
765,612490.809,612891.009,612926.909,613394.709,400.200006,467.800007,715.30001,35.9,436.100006,-188.600003
766,613206.109,613898.109,613903.609,614139.309,692.000011,235.700003,999.900015,5.5,697.500011,66.700001
767,614206.009,614824.709,614831.709,615402.109,618.70001,570.400008,944.700014,7,625.70001,-251.400004
768,615150.709,615988.309,616013.409,616525.309,837.600013,511.900008,1162.40002,25.1,862.700013,-212.200003
769,616313.109,617134.609,617134.409,617726.209,821.500012,591.800009,1137.40002,-0.2,821.300012,-275.700004
770,617450.509,618253.109,618234.109,618459.309,802.600012,225.200004,1091.90002,-19.000001,783.600011,83.100001
771,618542.409,618920.409,618973.709,619452.609,378.000006,478.900008,746.000011,53.3,431.300006,-164.200003
772,619288.409,619985.209,620001.909,620508.909,696.80001,507.000007,1010.90002,16.700001,713.500011,-209.600003
773,620299.309,620962.209,620992.309,621218.209,662.90001,225.900003,982.200015,30.100001,693.000011,63.300001
774,621281.509,621796.709,621835.809,622103.609,515.200007,267.800004,852.600013,39.100001,554.300008,30.500001
775,622134.109,622623.009,622663.909,622876.909,488.900007,213.000004,849.600012,40.9,529.800007,106.800001
776,622983.709,623574.109,623603.609,624112.409,590.400009,508.800008,954.900014,29.5,619.900009,-173.800003
777,623938.609,624582.209,624648.909,625158.809,643.60001,509.900008,1022.00002,66.700001,710.300011,-198.200003
778,624960.609,625570.509,625716.309,626043.709,609.900009,327.400005,1091.80002,145.800002,755.700011,8.7
779,626052.409,626574.009,626559.209,626756.009,521.600008,196.800003,831.000012,-14.800001,506.800007,127.400002
780,626883.409,627376.809,627390.109,627952.609,493.400008,562.500008,803.700012,13.3,506.700008,-265.500004
781,627687.109,628471.609,628494.509,628812.209,784.500012,317.700005,1138.90002,22.9,807.400012,13.8
782,628826.009,629401.609,629428.709,629659.009,575.600009,230.300004,952.700014,27.1,602.700009,119.700001
783,629778.709,630179.009,630242.309,630785.209,400.300006,542.900008,786.900012,63.300001,463.600007,-219.600003
784,630565.609,631062.709,631275.809,631769.909,497.100008,494.100007,1031.40002,213.100003,710.200011,-172.900002
785,631597.009,632338.609,632316.509,632629.709,741.600011,313.200005,1038.40002,-22.100001,719.50001,5.7
786,632635.409,633073.309,633109.709,633287.709,437.900007,178.000003,784.800012,36.4,474.300007,132.500002
787,633420.209,633858.309,633867.209,634453.309,438.100006,586.100009,795.500012,8.9,447.000006,-237.600003
788,634215.709,634895.409,634959.909,635518.109,679.70001,558.200008,1050.60001,64.500001,744.200011,-251.800004
789,635266.309,635928.809,636050.409,636553.309,662.50001,502.900007,1092.40002,121.600002,784.100012,-194.600003
790,636358.709,637075.109,637082.909,637302.109,716.400011,219.200004,1042.70002,7.8,724.200011,99.300001
791,637401.409,637774.31,637784.91,638302.91,372.900006,518.000007,668.40001,10.6,383.500006,-233.100003
792,638069.81,638913.51,638884.21,639388.61,843.700013,504.400008,1163.20002,-29.300001,814.400012,-155.600003
793,639233.01,639999.21,640025.21,640226.91,766.200012,201.700003,1104.60002,26,792.200012,110.700002
794,640337.61,640832.61,640811.31,641003.51,495.000007,192.200003,822.400012,-21.3,473.700007,156.500002
795,641160.01,641471.11,641724.61,641944.81,311.100005,220.200004,922.900014,253.500003,564.600008,138.100002
796,642082.91,642611.31,642638.41,642982.21,528.400008,343.800005,863.800013,27.1,555.500008,-35.5
797,642946.71,643408.01,643442.81,643666.61,461.300007,223.800003,797.800012,34.8,496.100007,77.900002
798,643744.51,644306.41,644286.81,644499.11,561.900008,212.300003,874.000013,-19.6,542.300008,119.400002
799,644618.51,644964.91,645062.31,645249.61,346.400005,187.300003,796.400011,97.400001,443.800006,165.300002
800,645414.91,645721.11,645877.81,646176.21,306.200005,298.400005,846.800013,156.700002,462.900007,85.500001
801,646261.71,646690.51,646696.51,646882.71,428.800006,186.200002,741.300011,6.000001,434.800007,120.300002
802,647003.01,647382.81,647409.81,647630.51,379.800006,220.700003,691.70001,27,406.800006,64.200001
803,648951.11,649424.31,649466.81,649702.31,473.200007,235.500003,811.100012,42.500001,515.700008,59.900001
804,649762.21,650306.01,650289.61,650808.61,543.800008,519.000008,832.700013,-16.4,527.400008,-213.700003
805,650594.91,651374.31,651404.91,651867.11,779.400011,462.200007,1181.80002,30.600001,810.000012,-90.400002
806,651776.71,652300.81,652440.71,654823.61,524.100008,2382.90004,3329.50005,139.900002,664.00001,282.600004
807,655106.21,655296.21,655304.51,655555.11,190.000003,250.600004,604.100009,8.3,198.300003,155.200002
808,655710.31,655985.01,656008.41,657967.91,274.700004,1959.50003,2187.90003,23.4,298.100004,-69.700001
809,657898.21,658499.61,658481.11,658688.81,601.400009,207.700003,985.900015,-18.5,582.900009,195.300003
810,658884.11,659231.81,659200.31,659428.11,347.700005,227.800003,720.400011,-31.5,316.200005,176.400003
811,659604.51,659928.31,660000.11,660209.51,323.800005,209.400003,798.800012,71.800001,395.600006,193.800003
812,660403.31,660955.61,660954.01,661196.91,552.300008,242.900004,895.000013,-1.6,550.700008,101.400001
813,661298.31,661738.21,661760.11,661964.11,439.900007,204.000003,758.700011,21.9,461.800007,92.900001
814,662057.01,662477.91,662575.11,663159.51,420.900007,584.400009,871.800013,97.200001,518.100008,-230.700004
815,662928.81,663629.61,663651.51,664030.61,700.800011,379.100006,1042.10002,21.9,722.700011,-59.700001
816,663970.91,664810.41,664836.21,665366.91,839.500012,530.700008,1273.60002,25.800001,865.300013,-122.400002
817,665244.51,666034.71,666029.71,666587.11,790.200012,557.400008,1076.20002,-5,785.200012,-266.400004
818,666320.71,666988.41,667046.01,667559.11,667.70001,513.100007,1012.80002,57.600001,725.300011,-225.600003
819,667333.51,668002.71,668043.61,668517.31,669.20001,473.700007,1028.90001,40.900001,710.100011,-154.900003
820,668362.41,668817.21,668871.01,669849.81,454.800007,978.800015,806.400012,53.800001,508.600008,-681.000011
821,669168.81,670116.41,670143.31,670389.31,947.600015,246.000004,1229.80002,26.9,974.500015,9.3
822,670398.61,670777.71,670797.11,671372.21,379.100005,575.100008,656.50001,19.400001,398.500006,-317.100004
823,671055.11,671762.41,671788.91,671962.31,707.30001,173.400003,995.600014,26.5,733.80001,88.400001
824,672050.71,672392.51,672411.81,672600.91,341.800005,189.100003,647.50001,19.300001,361.100006,97.300001
825,672698.21,673106.51,673151.11,673609.91,408.300006,458.800007,779.700012,44.600001,452.900007,-132.000002
826,673477.91,674126.81,674104.61,674702.91,648.900009,598.300009,957.100014,-22.2,626.700009,-267.900004
827,674435.01,675095.91,675172.11,675585.21,660.90001,413.100006,1020.70001,76.200001,737.100011,-129.500002
828,675455.71,676002.41,676060.01,676604.61,546.700008,544.600008,924.300014,57.600001,604.300009,-224.600003
829,676380.01,677052.51,677204.21,677715.11,672.50001,510.900008,1426.20002,151.700002,824.200012,91.100001
830,677806.21,678161.21,678290.11,678718.11,355.000005,428.000007,856.600013,128.900002,483.900007,-55.300001
831,678662.81,679175.91,679259.71,679433.91,513.100008,174.200002,952.100014,83.800001,596.900009,181.000003
832,679614.91,679941.51,680035.11,680573.81,326.600005,538.700008,791.700012,93.600001,420.200006,-167.200002
833,680406.61,681087.71,681114.51,681294.51,681.10001,180.000003,1049.20001,26.8,707.90001,161.300002
834,681455.81,681845.51,681864.11,682386.51,389.700006,522.400007,684.600011,18.600001,408.300007,-246.100003
835,682140.41,682960.11,682947.71,683193.41,819.700012,245.700003,1147.30002,-12.4,807.300012,94.300002
836,683287.71,683760.91,683739.41,684191.91,473.200007,452.500006,823.600012,-21.5,451.700007,-80.600001
837,684111.31,684706.91,684736.01,684959.81,595.600009,223.800004,969.300014,29.1,624.700009,120.800001
838,685080.61,685487.71,685507.21,685733.61,407.100007,226.400003,732.300011,19.5,426.600007,79.300001
839,685812.91,686238.21,686272.91,686483.11,425.300007,210.200003,739.800011,34.7,460.000007,69.600001
840,686552.71,686916.01,686938.51,687126.91,363.300006,188.400003,676.100011,22.5,385.800006,101.900002
841,687228.81,687730.31,687726.41,687952.81,501.500007,226.400003,840.700012,-3.9,497.600007,116.700002
842,688069.51,688492.91,688582.81,689095.21,423.400006,512.400007,829.700012,89.900002,513.300008,-196.000003
843,688899.21,689516.31,689569.41,689799.91,617.10001,230.500004,989.100015,53.1,670.20001,88.400001
844,689888.31,690272.31,690097.21,690471.21,384.000006,374.000006,696.600011,-175.100003,208.900003,113.700002
845,690584.91,690962.01,691018.41,691525.21,377.100005,506.800008,683.50001,56.400001,433.500006,-256.800004
846,691268.41,692123.11,692162.51,692503.91,854.700012,341.400005,1240.90002,39.400001,894.100013,5.4
847,692509.31,693265.31,693275.31,693505.71,756.000011,230.400003,1114.60002,10.000001,766.000012,118.200002
848,693623.91,694186.01,694189.41,694409.31,562.100008,219.900004,892.500013,3.4,565.500008,107.100001
849,694516.41,694889.71,694911.31,695137.01,373.300006,225.700003,680.00001,21.6,394.900006,59.400001
850,695196.41,695543.81,695599.31,695781.61,347.400005,182.300003,713.000011,55.500001,402.900006,127.800002
851,695909.41,696379.71,696443.01,696810.91,470.300007,367.900005,859.100013,63.300001,533.600008,-42.4
852,696768.51,697274.11,697411.01,697625.51,505.600007,214.500003,935.600014,136.900002,642.500009,78.600002
853,697704.11,698111.01,698111.91,698295.31,406.900006,183.400002,713.20001,0.9,407.800006,122.000002
854,698417.31,698819.61,698854.11,699036.81,402.300006,182.700002,707.800011,34.500001,436.800007,88.300002
855,699125.11,699484.81,699542.31,699723.31,359.700005,181.000003,699.70001,57.500001,417.200006,101.500001
856,699824.81,700354.71,700414.61,700629.71,529.900008,215.100003,921.800014,59.900001,589.800009,116.900002
857,700746.61,701239.91,701288.91,701833.11,493.300007,544.200008,860.200013,49.000001,542.300008,-226.300003
858,701606.81,702143.31,702376.71,702593.31,536.500008,216.600003,1068.70002,233.400003,769.900011,82.200002
859,702675.51,703120.01,703137.01,703330.71,444.500006,193.700002,751.000011,17.000001,461.500007,95.800002
860,703426.51,703926.91,703957.71,704140.81,500.400007,183.100003,828.800012,30.800001,531.200008,114.500001
861,704255.31,704778.911,704790.311,705014.911,523.600008,224.600004,830.400013,11.4,535.000008,70.800001
862,705085.711,705682.911,705715.611,706318.611,597.200008,603.000009,946.200014,32.700001,629.900009,-286.700004
863,706031.911,706912.911,706915.811,707538.411,881.000013,622.600009,1195.30002,2.9,883.900013,-311.200004
864,707227.211,708071.211,708070.111,708285.611,844.000012,215.500003,1132.20002,-1.1,842.900012,73.800001
865,708359.411,708909.211,708913.111,709101.811,549.800009,188.700002,847.700013,3.9,553.700009,105.300002
866,709207.111,709593.311,709663.911,709853.211,386.200006,189.300003,737.500011,70.600001,456.800007,91.400001
867,709944.611,710451.611,710502.711,710703.411,507.000008,200.700003,891.400013,51.1,558.100008,132.600002
868,710836.011,711440.811,711453.911,712013.311,604.800009,559.400009,951.200014,13.1,617.900009,-226.100004
869,711787.211,712376.911,712625.511,713163.811,589.700009,538.300008,1152.40002,248.600004,838.300013,-224.200003
870,712939.611,713806.911,713824.611,714108.811,867.300013,284.200004,1198.00002,17.7,885.000013,28.8
871,714137.611,714748.911,714770.711,715060.711,611.30001,290.000004,936.500014,21.8,633.10001,13.4
872,715074.111,715771.111,715802.011,716377.911,697.000011,575.900009,1077.80002,30.9,727.900011,-226.000004
873,716151.911,716878.411,717074.211,717554.711,726.500011,480.500007,1269.30002,195.800003,922.300014,-133.500002
874,717421.211,717913.611,718126.411,718360.711,492.400008,234.300003,1001.70002,212.800003,705.200011,62.200001
875,718422.911,718850.111,718882.311,719098.711,427.200007,216.400003,744.200011,32.2,459.400007,68.400001
876,719167.111,719634.811,719668.011,719860.111,467.700007,192.100003,803.400012,33.200001,500.900008,110.400001
877,719970.511,720553.911,720573.311,720801.911,583.400009,228.600004,946.700015,19.4,602.800009,115.300002
878,720917.211,721438.911,721481.011,722032.911,521.700007,551.900008,896.600013,42.100001,563.800008,-219.100003
879,721813.811,722392.911,722500.111,722787.911,579.100008,287.800004,1005.50001,107.200002,686.30001,31.400001
880,722819.311,723152.011,723313.911,723839.911,332.700005,526.000008,783.000012,161.900002,494.600007,-237.600003
881,723602.311,724447.211,724446.311,724637.411,844.900012,191.100003,1153.30002,-0.9,844.000012,118.200002
882,724755.611,725146.511,725131.511,725396.911,390.900006,265.400004,651.900009,-15.000001,375.900005,10.6
883,725407.511,725979.711,725998.811,726204.911,572.200009,206.100003,912.800014,19.1,591.300009,115.400002
884,726320.311,726701.211,726786.311,727347.711,380.900006,561.400008,760.000011,85.100001,466.000007,-267.400004
885,727080.311,727820.711,727917.311,728315.711,740.400011,398.400006,1154.60002,96.600002,837.000013,-80.800001
886,728234.911,728717.311,728803.811,728981.611,482.400007,177.800003,861.100012,86.500001,568.900008,114.400001
887,729096.011,729486.111,729542.011,730003.711,390.100006,461.700007,726.600011,55.900001,446.000007,-181.100003
888,729822.611,730514.611,730510.911,730707.411,692.000011,196.500003,1000.80002,-3.700001,688.30001,116.000002
889,730823.411,731368.511,731448.611,731760.611,545.100008,312.000005,1002.40001,80.100001,625.200009,65.200001
890,731825.811,732418.611,732427.911,732929.311,592.800009,501.400007,932.700014,9.3,602.100009,-170.800002
891,732758.511,733300.111,733497.511,733935.811,541.600008,438.300006,1082.80002,197.400003,739.000011,-94.500001
892,734501.011,734588.211,734619.111,734820.311,87.200001,201.200003,455.000007,30.900001,118.100002,135.700002
893,734956.011,735371.711,735389.711,735590.911,415.700006,201.200003,725.800011,18,433.700006,90.900002
894,735681.811,736163.511,736199.111,736425.211,481.700007,226.100004,864.900012,35.6,517.300007,121.500001
895,736546.711,737149.111,737122.611,737661.311,602.400009,538.700008,891.100014,-26.5,575.900009,-223.500003
896,737437.811,738159.311,738197.611,738404.111,721.50001,206.500003,1063.70002,38.300001,759.800011,97.400002
897,738501.511,738923.811,738964.311,739180.911,422.300006,216.600004,787.100011,40.5,462.800006,107.700001
898,739288.611,739838.911,739777.911,740097.411,550.300008,319.500004,835.300013,-61,489.300008,26.500001
899,740123.911,740653.111,740694.311,741259.111,529.200008,564.800009,917.100013,41.2,570.400008,-218.100004
900,741041.011,741803.511,741843.111,742176.711,762.500012,333.600005,1126.40002,39.6,802.100012,-9.3
901,742167.411,742868.411,742839.811,743467.211,701.000011,627.40001,1009.50001,-28.600001,672.40001,-290.300005
902,743176.911,743938.511,744035.911,744260.511,761.600012,224.600003,1177.30002,97.400001,859.000013,93.700002
903,744354.211,744739.111,744836.411,745366.011,384.900005,529.600008,808.300012,97.300002,482.200007,-203.500003
904,745162.511,746070.911,746046.311,746241.011,908.400013,194.700003,1218.90002,-24.6,883.800013,140.400002
905,746381.411,746882.411,746937.111,747190.911,501.000007,253.800004,882.400013,54.700001,555.700008,72.900001
906,747263.811,747748.711,747784.811,747982.011,484.900007,197.200003,841.600013,36.100001,521.000008,123.400002
907,748105.411,748813.411,748836.511,749302.011,708.00001,465.500006,1151.80002,23.100001,731.100011,-44.8
908,749257.211,749958.011,750002.911,750521.711,700.80001,518.800008,1136.50002,44.900001,745.700011,-128.000002
909,750393.711,751123.211,751179.311,751651.911,729.500011,472.600007,1106.00002,56.1,785.600011,-152.200002
910,751499.711,752060.311,752139.711,752468.011,560.600009,328.300005,963.900015,79.400001,640.00001,-4.4
911,752463.611,752888.511,752970.611,753209.111,424.900006,238.500004,806.300012,82.100001,507.000007,60.800001
912,753269.911,753773.211,753746.911,754067.211,503.300007,320.300004,771.400011,-26.3,477.000007,-25.9
913,754041.311,754550.511,754570.111,754774.711,509.200008,204.600003,845.200013,19.6,528.800008,111.800002
914,754886.511,755413.211,755464.711,756131.211,526.700008,666.50001,884.600013,51.5,578.200008,-360.100005
915,755771.111,756549.011,756626.411,757019.711,777.900011,393.300005,1200.00002,77.400002,855.300013,-48.6
916,756971.111,757668.811,757639.811,757935.511,697.70001,295.700004,984.800014,-29,668.70001,20.4
917,757955.911,758429.111,758474.511,759002.511,473.200007,528.000008,796.900012,45.400001,518.600008,-249.700004
918,758752.811,759584.211,759592.711,759982.511,831.400013,389.800006,1169.60002,8.5,839.900013,-60.100001
919,759922.411,760827.311,760825.711,761320.711,904.900013,495.000008,1251.10002,-1.6,903.300013,-147.200003
920,761173.511,761824.911,761996.611,762531.511,651.40001,534.900008,1156.10002,171.700003,823.100013,-201.900003
921,762329.611,763063.511,763094.911,763304.311,733.900011,209.400003,1082.00002,31.4,765.300011,107.300002
922,763411.611,763845.611,763846.011,764068.211,434.000006,222.200004,741.500011,0.4,434.400006,84.900001
923,764153.111,764564.411,764603.611,764844.511,411.300006,240.900004,726.900011,39.2,450.500006,35.500001
924,764880.011,765473.611,765512.611,765985.611,593.600008,473.000007,980.800014,39.000001,632.600009,-124.800002
925,765860.811,766519.711,766561.811,766793.811,658.90001,232.000003,1034.80002,42.100001,701.000011,101.800002
926,766895.611,767281.611,767284.011,767503.011,386.000005,219.000004,712.90001,2.4,388.400005,105.500001
927,767608.511,767866.111,768136.011,768374.711,257.600004,238.700004,869.200013,269.900004,527.500008,103.000001
928,768477.711,768902.611,768936.911,769171.111,424.900007,234.200004,771.900012,34.3,459.200007,78.500001
929,769249.611,769618.111,769669.611,770064.011,368.500005,394.400006,703.30001,51.500001,420.000006,-111.100002
930,769952.911,770354.011,770390.811,770686.311,401.100006,295.500004,732.000011,36.800001,437.900007,-1.4
931,770684.911,771314.211,771311.011,771801.912,629.300009,490.900008,946.500014,-3.2,626.100009,-170.500003
932,771631.411,772248.512,772479.112,773029.612,617.100009,550.500008,1199.90002,230.600004,847.700013,-198.300003
933,772831.312,773573.512,773611.612,773849.012,742.200011,237.400003,1088.20002,38.100001,780.300012,70.500001
934,773919.512,774410.412,774380.812,774564.112,490.900008,183.300003,753.500012,-29.600001,461.300007,108.900002
935,774673.012,775100.112,775166.712,775385.312,427.100006,218.600003,820.000012,66.600001,493.700007,107.700002
936,775493.012,776043.512,776003.812,776422.012,550.500008,418.200007,837.900012,-39.700001,510.800007,-91.100002
937,776330.912,776894.312,776962.712,777507.012,563.400009,544.300008,926.000014,68.400001,631.80001,-250.100004
938,777256.912,778047.612,778044.212,778307.912,790.700012,263.700004,1102.80002,-3.4,787.300012,51.8
939,778359.712,778866.812,778866.812,779162.712,507.100008,295.900004,809.000013,0,507.100008,6.000001
940,779168.712,779750.512,779776.412,780240.612,581.800008,464.200006,927.200013,25.900001,607.700009,-144.700002
941,780095.912,780726.812,780770.512,781278.312,630.90001,507.800008,973.000015,43.7,674.60001,-209.400003
942,781068.912,781594.412,781764.912,781965.212,525.500008,200.300003,998.700015,170.500002,696.00001,102.400002
943,782067.612,782652.512,782630.812,782822.512,584.900008,191.700003,869.200013,-21.7,563.200008,114.300002
944,782936.812,783342.112,783385.712,783557.512,405.300006,171.800003,770.600011,43.6,448.900006,149.900002
945,783707.412,784274.412,784225.712,784824.412,567.000009,598.700009,821.100012,-48.700001,518.300008,-295.900005
946,784528.512,785149.512,785422.912,785650.912,621.00001,228.000003,1201.60002,273.400004,894.400014,79.200001
947,785730.112,786238.512,786057.612,786474.512,508.400008,416.900006,847.000013,-180.900003,327.500005,102.600002
948,786577.112,787083.812,787068.112,787342.012,506.700007,273.900004,787.300012,-15.7,491.000007,22.400001
949,787364.412,787724.512,787738.212,787978.612,360.100005,240.400004,627.900009,13.7,373.800005,13.7
950,787992.312,788552.812,788586.112,789014.712,560.500008,428.600006,899.300013,33.300001,593.800009,-123.100002
951,788891.612,789738.812,789780.812,790165.112,847.200013,384.300005,1219.40002,42.000001,889.200014,-54.1
952,790111.012,790866.812,790903.712,791120.712,755.800011,217.000004,1130.20002,36.9,792.700011,120.500001
953,791241.212,791642.912,791677.212,792595.312,401.700006,918.100014,725.600011,34.300001,436.000007,-628.50001
954,791966.812,793161.812,793178.812,793387.312,1195.00002,208.500003,1539.70002,17,1212.00002,119.200002
955,793506.512,794113.112,794140.612,794716.112,606.600009,575.500008,963.500015,27.500001,634.10001,-246.100003
956,794470.012,795152.912,795319.912,795670.312,682.90001,350.400005,1169.40002,167.000002,849.900012,-30.9
957,795639.412,796377.512,796378.212,796760.512,738.100011,382.300006,1050.60002,0.7,738.800011,-70.500001
958,796690.012,797334.112,797367.712,798262.712,644.100009,895.000013,994.700014,33.600001,677.70001,-578.000009
959,797684.712,798697.312,798742.912,798985.112,1012.60002,242.200004,1364.80002,45.6,1058.20002,64.400001
960,799049.512,799477.512,799486.012,800006.712,428.000006,520.700008,767.000011,8.5,436.500006,-190.200003
961,799816.512,800548.512,800548.012,801018.312,732.000011,470.300007,1024.70002,-0.5,731.500011,-177.100003
962,800841.212,801551.312,801571.012,801757.812,710.100011,186.800003,1016.90002,19.7,729.800011,100.300002
963,801858.112,802368.412,802398.712,802613.212,510.300007,214.500003,854.800012,30.300001,540.600008,99.700001
964,802712.912,803088.112,803167.512,803620.112,375.200006,452.600007,756.200012,79.400001,454.600007,-151.000002
965,803469.112,803913.612,804136.812,804617.512,444.500006,480.700007,961.300014,223.200004,667.70001,-187.100003
966,804430.412,805136.412,805162.912,805392.112,706.00001,229.200003,1035.50001,26.500001,732.500011,73.800001
967,805465.912,805923.212,805964.012,806182.112,457.300007,218.100003,803.100012,40.800001,498.100008,86.900001
968,806269.012,806621.512,806686.812,806860.112,352.500006,173.300002,733.900011,65.300001,417.800007,142.800002
969,807002.912,807284.812,807337.712,807537.112,281.900004,199.400003,647.90001,52.900001,334.800005,113.700002
970,807650.812,808169.912,808162.512,808629.212,519.100008,466.700007,859.900013,-7.4,511.700008,-118.500002
971,808510.712,809213.112,809265.612,810060.012,702.40001,794.400012,1096.00002,52.500001,754.900011,-453.300007
972,809606.712,810564.912,810586.612,811128.312,958.200014,541.700008,1290.00002,21.700001,979.900015,-231.600004
973,810896.712,811583.512,811589.012,811842.412,686.800011,253.400003,1003.10001,5.5,692.300011,57.400001
974,811899.812,812373.912,812392.012,812676.212,474.100007,284.200004,777.700012,18.100001,492.200008,1.3
975,812677.512,813220.412,813218.312,813486.712,542.900008,268.400004,831.800012,-2.1,540.800008,22.6
976,813509.312,814064.912,814103.612,814286.512,555.600009,182.900003,917.500014,38.7,594.300009,140.300002
977,814426.812,814936.512,814997.412,815493.212,509.700008,495.800008,895.000013,60.9,570.600008,-171.400003
978,815321.812,815998.412,816145.212,816376.112,676.60001,230.900003,1146.60002,146.800003,823.400013,92.300001
979,816468.412,816834.412,816911.312,817131.912,366.000006,220.600003,774.900012,76.900001,442.900007,111.400002
980,817243.312,817660.812,817756.612,818300.812,417.500006,544.200008,822.100012,95.800002,513.300008,-235.400004
981,818065.412,818774.012,818771.012,819172.812,708.600011,401.800006,1051.90002,-3,705.600011,-55.500001
982,819117.312,819704.712,819769.112,820399.812,587.400009,630.700009,1002.30002,64.400001,651.80001,-280.200004
983,820119.612,820906.012,820954.312,821468.812,786.400011,514.500008,1243.20002,48.300001,834.700012,-106.000002
984,821362.812,821813.212,821951.012,822155.712,450.400007,204.700003,877.300013,137.800002,588.200009,84.400001
985,822240.112,822609.312,822623.312,823005.912,369.200006,382.600006,652.00001,14,383.200006,-113.800002
986,822892.112,823418.812,823475.112,824039.712,526.700008,564.600008,895.000013,56.300001,583.000009,-252.600004
987,823787.112,824345.612,824466.012,825030.512,558.500009,564.500008,1296.30002,120.400002,678.900011,52.900001
988,825083.412,825201.112,825461.412,825661.912,117.700001,200.500003,783.000011,260.300004,378.000005,204.500003
989,825866.412,826166.412,826215.712,826508.412,300.000005,292.700004,699.700011,49.300001,349.300006,57.700001
990,826566.112,827094.612,827099.712,827334.312,528.500008,234.600003,842.500012,5.1,533.600008,74.300001
991,827408.612,827884.912,827887.712,828310.412,476.300007,422.700007,780.000012,2.8,479.100007,-121.800002
992,828188.612,828878.712,828887.012,829498.512,690.10001,611.500009,996.900015,8.3,698.40001,-313.000004
993,829185.512,829954.012,829932.812,830112.112,768.500011,179.300003,1030.10001,-21.2,747.300011,103.500001
994,830215.612,830711.512,830751.212,831262.812,495.900008,511.600008,823.600012,39.7,535.600008,-223.600004
995,831039.212,831829.012,831812.612,832010.712,789.800012,198.100003,1080.30002,-16.4,773.400012,108.800002
996,832119.512,832657.712,832706.212,832889.012,538.200008,182.800003,923.300013,48.5,586.700008,153.800002
997,833042.812,833548.412,833642.112,833974.712,505.600008,332.600005,945.500014,93.700001,599.300009,13.6
998,833988.312,834354.112,834581.712,835049.612,365.800006,467.900007,899.500014,227.600003,593.400009,-161.800002
999,834887.812,835602.412,835574.312,835920.912,714.60001,346.600005,989.500015,-28.1,686.50001,-43.6
1000,835877.312,836648.412,836647.012,837129.512,771.100011,482.500007,1091.30002,-1.4,769.700011,-160.900002
1001,836968.612,837606.412,837653.312,838120.912,637.800009,467.600007,995.800015,46.900001,684.70001,-156.500002
1002,837964.412,838456.112,838599.212,838794.212,491.700007,195.000003,949.800014,143.100002,634.800009,120.000002
1003,838914.213,839242.913,839314.713,839570.313,328.700005,255.600004,694.10001,71.800001,400.500006,38
1004,839608.313,840054.613,840082.113,840274.213,446.300007,192.100003,776.000012,27.5,473.800007,110.100002
1005,840384.313,840857.113,840920.913,841446.913,472.800007,526.000008,876.100013,63.800001,536.600008,-186.500003
1006,841260.413,842079.013,842099.713,842495.213,818.600012,395.500006,1260.10002,20.7,839.300012,25.300001
1007,842520.513,842863.213,843157.213,843345.513,342.700005,188.300003,982.200014,294.000004,636.700009,157.200002
1008,843502.713,843922.213,843950.813,844222.013,419.500006,271.200004,728.300011,28.600001,448.100007,9
1009,844231.013,844823.913,844877.413,845338.513,592.900009,461.100007,1011.40002,53.500001,646.40001,-96.100002
1010,845242.413,845810.013,845921.913,846757.513,567.600009,835.600013,1408.60002,111.900001,679.50001,-106.500002
1011,846651.013,846984.513,847159.813,847755.613,333.500005,595.800009,857.300013,175.300003,508.800008,-247.300004
1012,847508.313,848236.913,848228.613,848554.513,728.600011,325.900004,1046.60001,-8.3,720.300011,0.4
1013,848554.913,848892.413,848916.413,849738.013,337.500005,821.600012,639.80001,24.000001,361.500006,-543.300008
1014,849194.713,850042.413,850152.013,850696.913,847.700013,544.900008,1302.70002,109.600001,957.300014,-199.500003
1015,850497.413,851027.213,851048.913,851579.013,529.800008,530.100008,830.600013,21.700001,551.500009,-251.000004
1016,851328.013,851898.513,851984.113,852498.413,570.500008,514.300007,950.700014,85.600002,656.10001,-219.700003
1017,852278.713,852734.713,852794.913,853295.613,456.000007,500.700007,737.100011,60.200001,516.200008,-279.800004
1018,853015.813,853653.313,853688.013,853893.413,637.500009,205.400003,961.300014,34.700001,672.20001,83.700001
1019,853977.113,854375.413,854429.913,854624.613,398.300006,194.700003,748.100011,54.500001,452.800007,100.600001
1020,854725.213,855128.013,855104.913,855637.713,402.800006,532.800008,677.40001,-23.1,379.700006,-235.100004
1021,855402.613,855915.713,856127.313,856334.213,513.100008,206.900003,1027.70002,211.600003,724.700011,96.100002
1022,856430.313,856804.713,856778.213,856959.813,374.400005,181.600003,627.200009,-26.5,347.900005,97.700001
1023,857057.513,857484.513,857472.213,857973.813,427.000007,501.600008,682.40001,-12.300001,414.700006,-233.900004
1024,857739.913,858617.513,858618.913,858955.513,877.600013,336.600005,1238.50002,1.4,879.000013,22.900001
1025,858978.413,859498.813,859519.313,860016.313,520.400008,497.000007,824.300012,20.5,540.900008,-213.600003
1026,859802.713,860400.313,860388.113,860722.813,597.600009,334.700005,875.800013,-12.2,585.400009,-44.300001
1027,860678.513,861247.613,861242.313,861795.113,569.100009,552.800008,852.100013,-5.3,563.800009,-264.500004
1028,861530.613,862180.013,862283.113,862911.813,649.400009,628.700009,1076.50002,103.100002,752.500011,-304.700004
1029,862607.113,863300.713,863460.713,864049.313,693.60001,588.600008,1171.20002,160.000003,853.600013,-271.000004
1030,863778.313,864495.813,864512.913,864698.713,717.500011,185.800003,1008.20001,17.1,734.600011,87.800001
1031,864786.513,865165.313,865164.913,865352.013,378.800006,187.100003,677.70001,-0.4,378.400006,112.200001
1032,865464.213,865795.213,865845.413,866056.713,331.000005,211.300003,694.800011,50.200001,381.200006,102.300002
1033,866159.013,866527.513,866570.413,867008.713,368.500005,438.300006,687.50001,42.900001,411.400006,-162.200002
1034,866846.513,867457.413,867457.713,867667.013,610.900009,209.300003,891.200013,0.3,611.200009,70.700001
1035,867737.713,868037.713,868064.413,868215.713,300.000005,151.300002,608.400009,26.7,326.700005,130.400002
1036,868346.113,868810.013,868826.213,869044.413,463.900007,218.200003,780.500012,16.200001,480.100008,82.200001
1037,869126.613,869505.213,869524.413,870125.813,378.600006,601.400009,712.200011,19.2,397.800006,-287.000004
1038,869838.813,870461.613,870693.713,870988.313,622.800009,294.600005,1202.70002,232.100003,854.900012,53.200001
1039,871041.513,871595.913,871623.213,871799.213,554.400008,176.000003,880.200013,27.3,581.700008,122.500002
1040,871921.713,872196.813,872219.413,872405.113,275.100004,185.700003,561.700008,22.6,297.700004,78.300001
1041,872483.413,873017.213,873019.613,873353.013,533.800008,333.400005,892.300013,2.4,536.200008,22.7
1042,873375.713,873927.713,873960.913,874487.013,552.000009,526.100008,882.400013,33.2,585.200009,-228.900004
1043,874258.113,874868.213,875054.413,875505.613,610.10001,451.200007,1133.90002,186.200002,796.300012,-113.600002
1044,875392.013,876121.513,876145.613,876339.113,729.500011,193.500002,1065.10002,24.100001,753.600012,118.000002
1045,876457.113,876899.513,876913.713,877238.313,442.400007,324.600005,745.700011,14.2,456.600007,-35.500001
1046,877202.813,877875.713,877866.913,878050.613,672.90001,183.700003,988.200015,-8.8,664.10001,140.400002
1047,878191.013,878834.713,878822.213,879343.313,643.70001,521.100008,959.900014,-12.500001,631.200009,-192.400003
1048,879150.913,879813.813,879904.813,880127.213,662.90001,222.400003,1067.50002,91.000002,753.900012,91.200001
1049,880218.413,880501.013,880569.813,880733.313,282.600004,163.500002,665.20001,68.800002,351.400006,150.300002
1050,880883.613,881307.613,881344.913,881632.013,424.000007,287.100004,751.100011,37.3,461.300007,2.7
1051,881634.713,882114.013,882149.313,882457.613,479.300008,308.300005,850.400013,35.3,514.600008,27.5
1052,882485.113,883067.613,883091.613,883608.413,582.500009,516.800008,918.100014,24,606.500009,-205.200003
1053,883403.213,884067.413,884196.613,884414.813,664.20001,218.200003,1116.30002,129.200002,793.400012,104.700001
1054,884519.513,884840.513,884890.513,885138.913,321.000005,248.400004,646.60001,50.000001,371.000006,27.2
1055,885166.113,885680.113,885682.813,886299.213,514.000008,616.400009,840.400013,2.7,516.700008,-292.700004
1056,886006.513,886893.513,886898.113,887429.313,887.000013,531.200008,1207.80002,4.6,891.600013,-215.000003
1057,887214.313,888002.313,888028.113,888242.913,788.000011,214.800003,1134.00002,25.800001,813.800012,105.400001
1058,888348.313,888739.913,888740.713,888938.513,391.600006,197.800003,701.300011,0.8,392.400006,111.100002
1059,889049.613,889447.513,889470.513,889858.313,397.900006,387.800006,700.50001,23,420.900006,-108.200002
1060,889750.113,890532.013,890525.613,890713.313,781.900012,187.700003,1112.30002,-6.4,775.500012,149.100002
1061,890862.413,891334.513,891418.413,892043.613,472.100007,625.200009,932.700014,83.900001,556.000008,-248.500003
1062,891795.113,892501.313,892560.413,892921.213,706.20001,360.800006,1148.60002,59.100001,765.300011,22.5
1063,892943.713,893297.213,893451.913,893674.313,353.500005,222.400004,831.100012,154.700002,508.200007,100.500001
1064,893774.813,894141.513,894141.713,894647.813,366.700006,506.100007,679.50001,0.2,366.900006,-193.500003
1065,894454.313,895114.313,895167.113,895525.613,660.00001,358.500005,1032.20002,52.800001,712.800011,-39.1
1066,895486.513,896043.113,896070.913,896249.713,556.600008,178.800003,888.600013,27.8,584.400008,125.400002
1067,896375.113,896768.113,896757.313,897189.913,393.000006,432.600006,649.80001,-10.8,382.200006,-165.000002
1068,897024.913,897711.113,897712.813,898333.513,686.20001,620.700009,985.300014,1.7,687.90001,-323.300005
1069,898010.213,898837.213,898868.613,899219.113,827.000013,350.500005,1251.80002,31.4,858.400013,42.900001
1070,899262.013,899610.913,899853.413,900034.513,348.900005,181.100003,918.000014,242.500004,591.400009,145.500002
1071,900180.013,900581.313,900610.713,900799.513,401.300006,188.800003,738.500011,29.4,430.700006,119.000002
1072,900918.513,901243.713,901306.913,901521.413,325.200005,214.500003,679.10001,63.200001,388.400006,76.200001
1073,901597.613,901977.813,901985.213,902475.213,380.200006,490.000007,699.90001,7.4,387.600006,-177.700003
1074,902297.513,902963.713,902989.813,903531.013,666.20001,541.200008,997.800015,26.100001,692.300011,-235.700004
1075,903295.313,903945.913,904108.913,904478.813,650.60001,369.900006,1134.40002,163.000002,813.600012,-49.100001
1076,904429.713,905098.213,905094.013,905310.313,668.50001,216.300003,976.000015,-4.2,664.30001,95.400002
1077,905405.713,905816.513,905853.513,906313.814,410.800006,460.300007,721.00001,37,447.800006,-187.100003
1078,906126.714,906841.614,906872.714,907103.314,714.900011,230.600004,1062.20002,31.1,746.000011,85.600001
1079,907188.914,907575.514,907642.314,908215.114,386.600006,572.800008,758.200011,66.800001,453.400007,-268.000004
1080,907947.114,908826.314,908831.714,909056.014,879.200014,224.300003,1203.80002,5.4,884.600014,94.900001
1081,909150.914,909678.914,909720.614,910068.714,528.000008,348.100005,883.400014,41.700001,569.700009,-34.4
1082,910034.314,910696.914,910678.514,910903.314,662.600009,224.800004,973.600014,-18.4,644.200009,104.600001
1083,911007.914,911424.314,911482.114,911770.514,416.400006,288.400004,768.100012,57.800001,474.200007,5.500001
1084,911776.014,912126.214,912270.114,912680.014,350.200005,409.900006,783.300011,143.900002,494.100007,-120.700002
1085,912559.314,913204.314,913228.014,913407.214,645.00001,179.200003,986.700015,23.7,668.70001,138.800002
1086,913546.014,913916.014,913961.514,914206.114,370.000005,244.600004,733.800011,45.500001,415.500006,73.700001
1087,914279.814,914652.414,914667.614,914850.814,372.600005,183.200002,690.80001,15.200001,387.800006,119.800002
1088,914970.614,915350.814,915386.914,915665.814,380.200006,278.900004,718.200011,36.1,416.300006,23.000001
1089,915688.814,916226.514,916235.714,916643.214,537.700008,407.500006,866.600013,9.2,546.900008,-87.800001
1090,916555.414,916956.414,917204.514,917690.814,401.000006,486.300008,956.400014,248.100003,649.100009,-179.000003
1091,917511.814,918398.514,918388.914,918727.014,886.700013,338.100005,1209.60002,-9.6,877.100013,-5.6
1092,918721.414,919305.714,919305.514,919824.914,584.300009,519.400007,877.300013,-0.2,584.100009,-226.200003
1093,919598.714,920382.914,920318.214,920869.614,784.200012,551.400008,1031.20002,-64.700001,719.500011,-239.700004
1094,920629.914,921381.514,921370.814,921663.514,751.600012,292.700005,1035.70002,-10.700001,740.900011,2.1
1095,921665.614,922223.514,922240.314,922477.714,557.900008,237.400004,870.700013,16.8,574.700008,58.600001
1096,922536.314,922993.214,923028.414,923209.214,456.900007,180.800003,807.100012,35.2,492.100007,134.200002
1097,923343.414,923829.614,923860.614,924122.114,486.200007,261.500003,804.700012,31.000001,517.200008,26.000001
1098,924148.114,924505.914,924568.014,924791.214,357.800005,223.200003,704.60001,62.100001,419.900006,61.500001
1099,924852.714,925292.914,925327.214,925554.514,440.200007,227.300004,762.800012,34.3,474.500007,61.000001
1100,925615.514,926117.714,926150.414,926383.214,502.200007,232.800003,861.300013,32.700001,534.900008,93.600002
1101,926476.814,926959.814,926956.314,927172.714,483.000007,216.400003,798.700011,-3.5,479.500007,102.800001
1102,927275.514,927786.914,927789.914,927982.614,511.400008,192.700003,860.700013,3,514.400008,153.600002
1103,928136.214,928656.214,928675.214,929180.414,520.000008,505.200008,850.900013,19,539.000008,-193.300003
1104,928987.114,929585.314,929723.914,930171.014,598.200009,447.100007,1054.40002,138.600002,736.800011,-129.500002
1105,930041.514,930872.914,930848.014,931084.414,831.400012,236.400003,1122.40002,-24.9,806.500012,79.500001
1106,931163.914,931695.114,931738.214,932007.314,531.200008,269.100004,922.900014,43.100001,574.300009,79.500001
1107,932086.814,932639.714,932655.714,933217.214,552.900008,561.500008,894.200014,16.000001,568.900009,-236.200003
1108,932981.014,933566.414,933752.814,934259.914,585.400008,507.100008,1113.90002,186.400003,771.800011,-165.000003
1109,934094.914,934756.814,934805.514,935147.914,661.90001,342.400005,1023.80002,48.700001,710.600011,-29.200001
1110,935118.714,935607.214,935625.814,935931.314,488.500008,305.500004,812.600012,18.6,507.100008,0
1111,935931.314,936426.114,936443.214,937049.214,494.800008,606.000009,801.400012,17.1,511.900008,-316.500005
1112,936732.714,937637.514,937611.014,938200.614,904.800014,589.600009,1182.80002,-26.500001,878.300013,-285.100004
1113,937915.514,938573.814,938697.714,938979.014,658.30001,281.300004,1085.40002,123.900002,782.200012,21.9
1114,939000.914,939400.514,939404.614,939707.114,399.600006,302.500005,720.200011,4.1,403.700006,14
1115,939721.114,940193.614,940217.214,940676.114,472.500007,458.900007,804.900012,23.6,496.100007,-150.100002
1116,940526.014,941255.314,941253.514,941760.414,729.300011,506.900007,1102.70002,-1.8,727.500011,-131.700002
1117,941628.714,942424.514,942468.414,943062.914,795.800012,594.500009,1187.30002,43.900001,839.700013,-246.900004
1118,942816.014,943656.214,943652.014,943973.214,840.200013,321.200004,1195.60002,-4.2,836.000013,38.400001
1119,944011.614,944619.314,944594.514,945055.914,607.700009,461.400006,883.300013,-24.8,582.900009,-161.000002
1120,944894.914,945599.714,945602.414,945824.614,704.800011,222.200003,1029.80001,2.7,707.500011,100.100001
1121,945924.714,946344.814,946411.214,946636.214,420.100007,225.000003,845.000013,66.400001,486.500008,133.500002
1122,946769.714,947287.814,947317.714,947868.314,518.100008,550.600008,942.600014,29.9,548.000008,-156.000002
1123,947712.314,948427.114,948478.714,948970.514,714.800011,491.800008,1113.70002,51.6,766.400011,-144.500002
1124,948826.014,949536.914,949569.714,950058.314,710.90001,488.600007,1067.50002,32.800001,743.700011,-164.800002
1125,949893.514,950342.814,950479.014,950665.114,449.300006,186.100003,905.200013,136.200002,585.500008,133.600002
1126,950798.714,951249.514,951249.114,951615.714,450.800007,366.600005,746.600011,-0.4,450.400007,-70.400001
1127,951545.314,952025.314,952079.114,952265.714,480.000007,186.600003,868.100013,53.800001,533.800008,147.700002
1128,952413.414,952903.214,952914.214,953153.614,489.800007,239.400003,855.000013,11.000001,500.800008,114.800002
1129,953268.414,953640.614,953766.114,954152.814,372.200005,386.700006,928.300014,125.500002,497.700007,43.900001
1130,954196.714,954709.114,954723.214,954935.914,512.400007,212.700004,867.200013,14.1,526.500007,128.000002
1131,955063.914,955432.114,955567.314,956071.114,368.200005,503.800008,842.200012,135.200002,503.400007,-165.000003
1132,955906.114,956582.114,956598.814,956777.214,676.00001,178.400003,1004.10001,16.7,692.70001,133.000002
1133,956910.214,957265.714,957318.314,957504.914,355.500005,186.600003,719.300011,52.600001,408.100006,124.600002
1134,957629.514,958096.914,958071.814,958598.014,467.400007,526.200008,790.200012,-25.100001,442.300006,-178.300002
1135,958419.714,958986.814,959171.214,959393.014,567.100008,221.800003,1077.50002,184.400003,751.500011,104.200002
1136,959497.214,959969.714,959947.914,960133.914,472.500007,186.000003,796.800011,-21.800001,450.700006,160.100002
1137,960294.014,960565.614,960710.914,961224.914,271.600005,514.000007,776.200012,145.300002,416.900007,-154.700002
1138,961070.214,961744.314,961752.814,962259.214,674.10001,506.400008,974.300015,8.5,682.60001,-214.700003
1139,962044.514,962822.614,962797.714,962986.414,778.100011,188.700003,1090.30002,-24.9,753.200011,148.400002
1140,963134.814,963711.314,963724.014,963932.614,576.500008,208.600003,919.200014,12.700001,589.200009,121.400002
1141,964054.014,964423.514,964451.614,964638.414,369.500005,186.800003,741.500011,28.1,397.600005,157.100003
1142,964795.514,965067.514,965233.414,965945.614,272.000004,712.200011,799.400011,165.900002,437.900006,-350.700006
1143,968921.614,969199.414,969178.314,970310.914,277.800004,1132.60002,1187.30002,-21.1,256.700004,-202.000003
1144,970108.914,970702.914,970711.214,971218.914,594.000009,507.700007,888.300013,8.3,602.300009,-221.700003
1145,970997.214,971715.514,971719.014,972144.114,718.300011,425.100006,1009.90002,3.5,721.800011,-137.000002
1146,972007.114,972595.514,972594.714,972791.314,588.400009,196.600003,871.800013,-0.8,587.600009,87.600001
1147,972878.914,973209.115,973235.615,973440.415,330.200005,204.800003,638.50001,26.5,356.700005,77.000002
1148,973517.415,973983.315,973984.315,974156.815,465.900006,172.500003,734.90001,1,466.900006,95.500001
1149,974252.315,974766.215,974800.315,974993.415,513.900008,193.100003,836.800013,34.100001,548.000009,95.700001
1150,975089.115,975663.315,975687.915,976134.315,574.200009,446.400007,908.500013,24.6,598.800009,-136.700003
1151,975997.615,976782.815,976802.315,977022.415,785.200012,220.100004,1120.50002,19.5,804.700012,95.700001
1152,977118.115,977523.215,977574.115,977757.615,405.100006,183.500003,751.600011,50.900001,456.000007,112.100001
1153,977869.715,978339.015,978368.315,978583.215,469.300007,214.900003,789.200012,29.300001,498.600008,75.700001
1154,978658.915,979042.915,979091.315,979287.015,384.000006,195.700003,722.200011,48.400001,432.400007,94.100001
1155,979381.115,979997.015,979995.115,980221.115,615.900009,226.000003,930.600014,-1.9,614.000009,90.600002
1156,980311.715,980977.315,980974.115,981480.515,665.60001,506.400007,966.300014,-3.2,662.40001,-202.500003
1157,981278.015,982177.015,982212.515,982375.015,899.000014,162.500003,1268.40002,35.5,934.500014,171.400002
1158,982546.415,982934.715,982958.015,983157.715,388.300006,199.700003,715.300011,23.3,411.600006,104.000002
1159,983261.715,983655.715,983655.915,983858.215,394.000006,202.300003,707.20001,0.2,394.200006,110.700001
1160,983968.915,984468.815,984511.715,984805.815,499.900008,294.100005,878.700013,42.9,542.800008,41.8
1161,984847.615,985385.815,985458.315,985911.015,538.200008,452.700007,923.300014,72.500001,610.700009,-140.100002
1162,985770.915,986519.415,986522.615,986710.015,748.500011,187.400003,1061.40002,3.2,751.700011,122.300002
1163,986832.315,987324.715,987344.115,987535.115,492.400007,191.000002,806.000012,19.400001,511.800008,103.200002
1164,987638.315,988191.715,988195.015,988404.615,553.400008,209.600003,870.000013,3.3,556.700008,103.700002
1165,988508.315,989006.715,989013.715,989208.415,498.400007,194.700003,816.500012,7,505.400007,116.400002
1166,989324.815,989830.115,989876.615,990058.215,505.300008,181.600003,899.800013,46.5,551.800008,166.400002
1167,990224.615,990690.015,990814.815,991199.915,465.400007,385.100006,1009.10002,124.800002,590.200009,33.800001
1168,991233.715,991813.115,991828.015,992028.015,579.400008,200.000003,941.400014,14.9,594.300008,147.100003
1169,992175.115,992597.315,992671.415,992993.215,422.200006,321.800005,838.300012,74.100001,496.300007,20.2
1170,993013.415,993419.315,993634.315,993837.615,405.900006,203.300003,980.500015,215.000003,620.900009,156.300003
1171,993993.915,994383.115,994438.415,994640.015,389.200005,201.600003,779.600011,55.300001,444.500006,133.500002
1172,994773.515,995140.315,995198.515,995434.815,366.800006,236.300003,754.800012,58.200001,425.000007,93.500002
1173,995528.315,995977.415,996018.515,996458.315,449.100006,439.800006,795.200011,41.100001,490.200007,-134.800002
1174,996323.515,997093.615,997183.215,997451.315,770.100012,268.100004,1258.70002,89.600001,859.700013,130.900002
1175,997582.215,998172.915,998183.915,998560.315,590.700009,376.400006,978.400015,11,601.700009,0.3
1176,998560.615,999004.715,999228.715,999803.015,444.100006,574.300008,1026.60001,224.000004,668.10001,-215.800003
1177,999587.215,1000387.21,1000386.81,1000639.01,800.000012,252.200004,1173.90002,-0.4,799.600012,122.100002
1178,1000761.11,1001390.31,1001432.01,1001808.61,629.200009,376.600006,1052.10001,41.7,670.900009,4.6
1179,1001813.21,1002300.01,1002472.61,1002974.41,486.800007,501.800007,995.200015,172.600003,659.40001,-166.000002
1180,1002808.41,1003379.31,1003541.71,1004077.61,570.900009,535.900008,1048.30002,162.400002,733.300011,-220.900003
1181,1003856.71,1004503.91,1004754.51,1005073.21,647.200009,318.700005,1261.40002,250.600004,897.800013,44.9
1182,1005118.11,1005740.81,1005793.41,1005987.81,622.70001,194.400003,1019.00002,52.6,675.30001,149.300003
1183,1006137.11,1006500.61,1006664.92,1006999.02,363.500005,334.100005,867.700013,164.300002,527.800007,5.800001
1184,1007004.82,1007586.72,1007618.52,1008090.52,581.900008,472.000007,921.600013,31.800001,613.700009,-164.100003
1185,1007926.42,1008776.12,1008770.22,1009149.92,849.700013,379.700006,1223.20002,-5.9,843.800013,-0.3
1186,1009149.62,1009800.82,1009818.72,1010254.52,651.200009,435.800007,999.100014,17.9,669.100009,-105.800002
1187,1010148.72,1010728.72,1010965.32,1011479.72,580.000009,514.400007,1143.20002,236.600004,816.600013,-187.800003
1188,1011291.92,1012017.42,1012039.22,1012359.92,725.500011,320.700004,1046.20002,21.800001,747.300012,-21.8
1189,1012338.12,1012962.52,1012951.62,1013494.02,624.400009,542.400008,963.600014,-10.9,613.500009,-192.300003
1190,1013301.72,1014088.32,1014138.12,1014652.62,786.600012,514.500008,1190.10002,49.800001,836.400013,-160.800003
1191,1014491.82,1015241.42,1015294.82,1015613.32,749.600011,318.500005,1154.50002,53.400001,803.000012,33
1192,1015646.32,1016084.72,1016166.92,1016462.92,438.400007,296.000004,845.700013,82.200001,520.600008,29.100001
1193,1016492.02,1016987.32,1017023.12,1017257.72,495.300007,234.600003,821.600012,35.800001,531.100008,55.900001
1194,1017313.62,1017718.32,1017752.12,1017936.12,404.700006,184.000002,717.600011,33.800001,438.500007,95.100002
1195,1018031.22,1018520.52,1018561.62,1019059.82,489.300007,498.200007,852.300013,41.100001,530.400008,-176.300002
1196,1018883.52,1019739.32,1019738.42,1020210.62,855.800012,472.200007,1205.10002,-0.9,854.900012,-122.000001
1197,1020088.62,1020679.02,1020787.02,1021321.92,590.400008,534.900008,1015.30002,108.000002,698.40001,-218.000003
1198,1021103.92,1021956.72,1021980.52,1022155.32,852.800012,174.800002,1190.30002,23.800001,876.600013,138.900002
1199,1022294.22,1022729.22,1022727.92,1023198.92,435.000007,471.000007,734.400011,-1.3,433.700007,-170.300003
1200,1023028.62,1023974.32,1023927.22,1024252.72,945.700014,325.500005,1240.70002,-47.1,898.600014,16.6
1201,1024269.32,1024918.92,1024938.12,1025145.12,649.600009,207.000003,1005.00001,19.200001,668.80001,129.200002
1202,1025274.32,1025665.42,1025716.82,1026236.52,391.100006,519.700008,748.900011,51.4,442.500006,-213.300003
1203,1026023.22,1026906.72,1026896.82,1027107.02,883.500013,210.200003,1205.30002,-9.9,873.600013,121.500002
1204,1027228.52,1027621.32,1027698.82,1027878.82,392.800006,180.000003,784.600012,77.500001,470.300007,134.300002
1205,1028013.12,1028499.22,1028495.92,1028740.72,486.100007,244.800003,827.200012,-3.3,482.800007,99.600002
1206,1028840.32,1029473.72,1029444.72,1029826.42,633.400009,381.700006,935.600014,-29,604.400009,-50.500001
1207,1029775.92,1030328.72,1030391.62,1030614.72,552.800008,223.100003,977.600014,62.900001,615.700009,138.800002
1208,1030753.52,1031034.62,1031242.22,1031430.82,281.100005,188.600003,838.600013,207.600003,488.700008,161.300002
1209,1031592.12,1031984.12,1032025.72,1032253.42,392.000006,227.700004,769.600011,41.6,433.600006,108.300001
1210,1032361.72,1032795.22,1032825.62,1033107.02,433.500007,281.400004,803.700012,30.4,463.900007,58.400001
1211,1033165.42,1033613.72,1033625.72,1034046.32,448.300007,420.600006,743.800011,12,460.300007,-137.100002
1212,1033909.22,1034620.72,1034662.12,1035174.42,711.500011,512.300007,1053.40002,41.400001,752.900012,-211.800003
1213,1034962.62,1035731.42,1035813.32,1036112.92,768.800012,299.600004,1160.20002,81.900001,850.700013,9.9
1214,1036122.82,1036685.62,1036695.12,1036918.02,562.800009,222.900003,885.300014,9.5,572.300009,90.100002
1215,1037008.12,1037583.32,1037584.82,1037985.22,575.200008,400.400006,881.200013,1.5,576.700008,-95.900001
1216,1037889.32,1038497.52,1038519.52,1039066.22,608.200009,546.700008,925.900014,22,630.200009,-251.000003
1217,1038815.22,1039561.02,1039557.22,1039806.42,745.800011,249.200003,1065.00001,-3.8,742.000011,73.800001
1218,1039880.22,1040329.22,1040397.42,1040624.42,449.000007,227.000004,841.500013,68.200001,517.200008,97.300001
1219,1040721.72,1041175.32,1041222.22,1041839.22,453.600007,617.00001,789.900012,46.9,500.500007,-327.600005
1220,1041511.62,1042386.32,1042362.52,1042610.22,874.700013,247.700004,1148.40002,-23.800001,850.900012,49.800001
1221,1042660.02,1043118.02,1043160.52,1043340.32,458.000007,179.800003,805.200012,42.5,500.500007,124.900002
1222,1043465.22,1043968.62,1043975.12,1044242.32,503.400007,267.200004,817.100012,6.5,509.900007,40.000001
1223,1044282.32,1044767.22,1044789.62,1045144.42,484.900007,354.800005,803.000012,22.400001,507.300008,-59.100001
1224,1045085.32,1045758.22,1045723.32,1046107.12,672.90001,383.800006,933.800014,-34.900001,638.000009,-88.000001
1225,1046019.12,1046705.92,1046733.72,1046931.92,686.80001,198.200003,1015.10001,27.800001,714.600011,102.300001
1226,1047034.22,1047627.32,1047662.42,1047974.32,593.100009,311.900005,946.600014,35.1,628.200009,6.5
1227,1047980.82,1048538.42,1048571.12,1048787.62,557.600008,216.500003,934.800014,32.700001,590.300009,128.000002
1228,1048915.62,1049359.52,1049420.72,1049972.92,443.900007,552.200008,812.700012,61.200001,505.100008,-244.600004
1229,1049728.32,1050656.92,1050632.72,1050999.82,928.600014,367.100005,1245.30002,-24.2,904.400014,-26.2
1230,1050973.62,1051334.32,1051628.92,1051942.92,360.700005,314.000005,1039.70002,294.600004,655.300009,70.400001
1231,1052013.32,1052503.12,1052492.42,1052683.72,489.800008,191.300003,827.700013,-10.700001,479.100007,157.300003
1232,1052841.02,1053142.32,1053273.62,1053521.92,301.300004,248.300004,771.000011,131.300002,432.600006,90.100001
1233,1053612.02,1053900.32,1054007.72,1054238.32,288.300004,230.600003,708.000011,107.400002,395.700006,81.700002
1234,1054320.02,1054667.12,1054770.32,1054948.32,347.100005,178.000003,778.000011,103.200001,450.300006,149.700002
1235,1055098.02,1055570.12,1055622.22,1055916.52,472.100007,294.300004,871.300013,52.100001,524.200008,52.800001
1236,1055969.32,1056405.52,1056516.52,1057083.12,436.200007,566.600009,867.900013,111.000001,547.200008,-245.900004
1237,1056837.22,1057655.92,1057625.62,1057948.72,818.700012,323.100005,1109.10002,-30.3,788.400012,-2.4
1238,1057946.32,1058450.42,1058478.32,1058756.32,504.100007,278.000004,841.600012,27.900001,532.000008,31.6
1239,1058787.92,1059256.92,1059288.52,1059658.62,469.000007,370.100005,797.200012,31.600001,500.600008,-73.500001
1240,1059585.12,1060246.22,1060271.62,1060556.12,661.10001,284.500005,1005.20002,25.4,686.50001,34.2
1241,1060590.32,1061152.72,1061204.52,1061537.22,562.400008,332.700005,965.000014,51.800001,614.200009,18.1
1242,1061555.32,1062128.02,1062156.72,1062569.52,572.700009,412.800007,918.100014,28.7,601.400009,-96.100002
1243,1062473.42,1062996.42,1063140.82,1063658.12,523.000008,517.300008,965.900014,144.400002,667.40001,-218.800004
1244,1063439.32,1064176.52,1064208.92,1064441.32,737.200011,232.400003,1069.00002,32.400001,769.600012,67.000001
1245,1064508.32,1065130.72,1065085.42,1065315.12,622.40001,229.700003,897.600014,-45.300001,577.100009,90.800002
