# Supplementary material for: Robust dynamical invariants in sequential neural activity
Source: Sci Rep. 2019 Jun 21;9:9048. doi: 10.1038/s41598-019-44953-2 (PMC6588702; doi:10.1038/s41598-019-44953-2)
Supplement: Supplementary file 4 — Dataset [file 41598_2019_44953_MOESM4_ESM.zip › data/PTX/PTX_exp_10.txt]

%If you use these data please cite:
%%  I. Elices, R. Levi, D. Arroyo, F. B. Rodriguez, and P. Varona. Robust dynamical invariants in sequential neural activity
% (1:n-1)' firstLP' lastLP' firstPD' lastPD' burstLPd' burstPDd' Period' latenc' LPPDfst2fst' PDLP'
1,900.400013,1380.90002,1487.60002,1612.90002,480.500008,125.300002,848.500013,106.700001,587.200009,136.000002
2,1748.90003,2229.10003,2328.70003,2452.90004,480.200007,124.200002,841.900013,99.600002,579.800009,137.900002
3,2590.80004,3200.70005,3202.10005,3332.20005,609.900009,130.100002,882.000013,1.4,611.300009,140.600002
4,3472.80005,3922.00006,4088.70006,4215.20006,449.200006,126.500002,869.700013,166.700003,615.900009,127.300002
5,4342.50007,4847.30007,4940.60007,5066.40007,504.800007,125.800001,854.300012,93.300002,598.100009,130.400002
6,5196.80008,5769.70009,5770.80009,5900.50009,572.900009,129.700002,841.100013,1.1,574.000009,137.400002
7,6037.90009,6395.5001,6667.4001,6789.8001,357.600005,122.400002,889.100013,271.900004,629.500009,137.200002
8,6927.0001,7472.00011,7531.90011,7656.80011,545.000008,124.900002,866.200013,59.900001,604.900009,136.400002
9,7793.20012,8346.10012,8417.60013,8540.60013,552.900008,123.000002,889.500013,71.500001,624.400009,142.100002
10,8682.70013,9017.90013,9284.20014,9408.90014,335.200005,124.700002,862.000013,266.300004,601.500009,135.800002
11,9544.70014,10117.1002,10169.9002,10291.9002,572.400009,122.000001,888.800013,52.800001,625.20001,141.600002
12,10433.5002,10771.2002,11006.8002,11133.5002,337.700006,126.700002,824.300013,235.600003,573.300009,124.300002
13,11257.8002,11689.1002,11840.6002,11964.7002,431.300006,124.100002,845.500012,151.500002,582.800008,138.600002
14,12103.3002,12677.1002,12713.7002,12834.9002,573.800009,121.200002,869.000013,36.6,610.400009,137.400002
15,12972.3002,13310.7002,13586.6002,13710.1002,338.400005,123.500002,863.900013,275.900004,614.300009,126.100002
16,13836.2002,14376.7002,14405.7002,14531.4002,540.500008,125.700002,829.400013,29.000001,569.500009,134.200002
17,14665.6002,15001.2002,15246.8002,15374.2002,335.600005,127.400002,838.000012,245.600003,581.200008,129.400002
18,15503.6002,15994.7002,16120.6002,16242.6002,491.100007,122.000002,867.700013,125.900002,617.000009,128.700002
19,16371.3002,16977.5003,16963.7003,17149.8003,606.200009,186.100003,859.100013,-13.8,592.400009,80.600001
20,17230.4003,17731.5003,17825.7003,17951.6003,501.100007,125.900001,855.000012,94.200002,595.300009,133.800002
21,18085.4003,18703.2003,18697.4003,18828.3003,617.80001,130.900002,889.800014,-5.8,612.00001,146.900002
22,18975.2003,19508.6003,19584.8003,19707.5003,533.400008,122.700002,868.800013,76.200001,609.600009,136.500002
23,19844.0003,20345.7003,20444.8003,20568.7003,501.700007,123.900001,852.800012,99.100002,600.800009,128.100002
24,20696.8003,21183.4003,21300.5003,21424.5003,486.600008,124.000002,862.000013,117.100001,603.700009,134.300002
25,21558.8003,22168.3003,22195.8003,22319.2003,609.500009,123.400002,897.700014,27.500001,637.00001,137.300002
26,22456.5003,22831.8003,23020.3003,23155.6003,375.300005,135.300002,836.500012,188.500003,563.800008,137.400002
27,23293.0003,23821.6004,23894.9004,24020.3004,528.600008,125.400002,855.900013,73.300001,601.900009,128.600002
28,24148.9004,24484.4004,24712.6004,24846.7004,335.500005,134.100002,831.800012,228.200003,563.700008,134.000002
29,24980.7004,25318.8004,25523.8004,25648.6004,338.100005,124.800002,803.500012,205.000003,543.100008,135.600002
30,25784.2004,26388.5004,26389.6004,26518.6004,604.300009,129.000002,871.800013,1.1,605.400009,137.400002
31,26656.0004,27239.6004,27245.6004,27372.0004,583.600009,126.400002,855.800013,6,589.600009,139.800002
32,27511.8004,27835.3004,28102.8004,28227.1004,323.500005,124.300002,845.700013,267.500004,591.000009,130.400002
33,28357.5004,28998.1004,28994.5004,29124.5004,640.600009,130.000002,905.700013,-3.6,637.000009,138.700002
34,29263.2004,29592.1004,29874.9004,29998.9004,328.900005,124.000002,869.500013,282.800004,611.700009,133.800002
35,30132.7004,30560.1005,30714.7005,30839.1005,427.400006,124.400002,845.300013,154.600003,582.000009,138.900002
36,30978.0005,31557.8005,31588.4005,31711.6005,579.800008,123.200002,866.200013,30.600001,610.400009,132.600002
37,31844.2005,32346.0005,32449.9005,32573.6005,501.800007,123.700001,863.300012,103.900002,605.700009,133.900002
38,32707.5005,33192.1005,33305.4005,33429.1005,484.600008,123.700002,852.500013,113.300001,597.900009,130.900002
39,33560.0005,34014.0005,34131.1005,34252.3005,454.000007,121.200001,829.200012,117.100002,571.100009,136.900002
40,34389.2005,34997.6005,35000.1005,35128.5005,608.40001,128.400001,883.400014,2.5,610.90001,144.100003
41,35272.6005,35817.9005,35877.8005,36001.8005,545.300008,124.000001,864.600012,59.900001,605.200009,135.400002
42,36137.2005,36652.6005,36741.0005,36862.6005,515.400008,121.600002,868.400013,88.400001,603.800009,143.000002
43,37005.6006,37336.5006,37628.1006,37751.5006,330.900005,123.400002,883.500014,291.600005,622.50001,137.600002
44,37889.1006,38378.3006,38485.8006,38613.2006,489.200007,127.400002,855.800012,107.500001,596.700008,131.700002
45,38744.9006,39366.6006,39344.4006,39481.1006,621.70001,136.700002,861.400013,-22.200001,599.500009,125.200002
46,39606.3006,40093.2006,40188.8006,40310.2006,486.900007,121.400002,844.100013,95.600002,582.500009,140.200002
47,40450.4006,40935.0006,41057.1006,41178.1006,484.600007,121.000002,863.300013,122.100002,606.700009,135.600002
48,41313.7006,41756.3006,41899.2006,42024.0006,442.600006,124.800002,844.500012,142.900002,585.500008,134.200002
49,42158.2006,42590.8006,42736.4006,42861.6006,432.600007,125.200002,843.300013,145.600002,578.200009,139.900002
50,43001.5006,43616.6007,43615.4007,43745.2007,615.100009,129.800002,881.200013,-1.2,613.900009,137.500002
51,43882.7007,44308.6007,44455.3007,44578.5007,425.900006,123.200002,832.900012,146.700002,572.600008,137.100002
52,44715.6007,45229.6007,45327.3007,45447.4007,514.000008,120.100002,874.900013,97.700001,611.700009,143.100002
53,45590.5007,46146.4007,46199.8007,46322.8007,555.900009,123.000002,868.800013,53.4,609.300009,136.500002
54,46459.3007,46947.5007,47075.6007,47198.8007,488.200008,123.200002,882.200013,128.100001,616.300009,142.700002
55,47341.5007,47711.0007,47980.5007,48104.6007,369.500006,124.100002,899.500014,269.500004,639.00001,136.400002
56,48241.0007,48835.3007,48881.5007,49002.6007,594.300009,121.100002,881.400013,46.2,640.500009,119.800002
57,49122.4007,49515.4007,49704.4007,49829.1007,393.000006,124.700002,841.300013,189.000003,582.000009,134.600002
58,49963.7007,50390.2008,50569.4008,50694.8008,426.500006,125.400001,868.000012,179.200003,605.700009,136.900002
59,50831.7008,51372.6008,51465.2008,51589.0008,540.900009,123.800002,896.900014,92.600001,633.50001,139.600002
60,51728.6008,52327.1008,52356.1008,52478.3008,598.500009,122.200002,873.600013,29,627.500009,123.900002
61,52602.2008,52930.5008,53193.2008,53313.6008,328.300005,120.400001,843.900012,262.700004,591.000009,132.500002
62,53446.1008,53909.1008,54033.3008,54157.7008,463.000007,124.400002,850.100013,124.200002,587.200009,138.500002
63,54296.2008,54934.5008,54924.8008,55108.4008,638.30001,183.600003,902.400014,-9.700001,628.600009,90.200002
64,55198.6008,55806.8008,55797.5008,55931.4008,608.200009,133.900002,862.400012,-9.300001,598.900008,129.600002
65,56061.0008,56531.1008,56643.4008,56767.4008,470.100007,124.000002,836.200013,112.300002,582.400009,129.800002
66,56897.2008,57248.9009,57507.2009,57630.7009,351.700005,123.500002,863.800013,258.300004,610.000009,130.300002
67,57761.0009,58379.8009,58350.1009,58518.3009,618.800009,168.200003,859.600013,-29.700001,589.100008,102.300002
68,58620.6009,59081.9009,59158.1009,59280.8009,461.300006,122.700001,789.900011,76.200002,537.500008,129.700002
69,59410.5009,59823.9009,60000.2009,60125.5009,413.400006,125.300002,846.300013,176.300003,589.700009,131.300002
70,60256.8009,60857.4009,60859.6009,60990.1009,600.600009,130.500002,875.400013,2.2,602.800009,142.100002
71,61132.2009,61722.7009,61708.4009,61837.4009,590.500009,129.000001,841.900012,-14.3,576.200009,136.700002
72,61974.1009,62476.5009,62502.1009,62618.6009,502.400008,116.500002,775.700012,25.6,528.000008,131.200002
73,62749.8009,63252.9009,63315.3009,63436.9009,503.100008,121.600002,815.300012,62.4,565.500008,128.200002
74,63565.1009,63956.501,64082.101,64204.301,391.400006,122.200002,772.100012,125.600002,517.000008,132.900002
75,64337.201,64919.301,64954.501,65072.901,582.100008,118.400002,871.900013,35.200001,617.300009,136.200002
76,65209.101,65762.101,65821.701,65986.401,553.000008,164.700002,860.000013,59.600001,612.600009,82.700002
77,66069.101,66482.401,66630.001,66751.801,413.300006,121.800002,824.300012,147.600002,560.900008,141.600002
78,66893.401,67385.301,67480.001,67603.401,491.900007,123.400001,845.200012,94.700002,586.600009,135.200002
79,67738.601,68234.201,68347.801,68470.401,495.600008,122.600002,865.100013,113.600001,609.200009,133.300002
80,68603.701,69070.901,69185.101,69308.301,467.200007,123.200002,842.900013,114.200002,581.400009,138.300002
81,69446.601,69978.801,70030.201,70199.701,532.200008,169.500002,835.500012,51.400001,583.600009,82.400001
82,70282.101,70675.6011,70851.3011,70976.6011,393.500006,125.300002,831.200013,175.700003,569.200009,136.700002
83,71113.3011,71564.9011,71715.5011,71839.3011,451.600006,123.800001,865.500013,150.600003,602.200009,139.500003
84,71978.8011,72561.9011,72564.6011,72691.8011,583.100008,127.200002,856.500012,2.7,585.800008,143.500002
85,72835.3011,73368.6011,73445.5011,73569.4011,533.300008,123.900002,869.800013,76.900001,610.200009,135.700002
86,73705.1011,74242.9011,74317.1011,74441.6011,537.800008,124.500002,867.700013,74.200001,612.000009,131.200002
87,74572.8011,75019.5011,75144.0011,75265.2011,446.700007,121.200002,831.500013,124.500002,571.200009,139.100002
88,75404.3011,75839.3011,75981.7011,76105.4011,435.000006,123.700002,833.700012,142.400002,577.400008,132.600002
89,76238.0011,76664.7011,76837.8011,76961.9011,426.700006,124.100002,857.200013,173.100003,599.800009,133.300002
90,77095.2011,77718.2012,77701.8012,77835.9012,623.000009,134.100002,877.300013,-16.4,606.600009,136.600002
91,77972.5012,78466.2012,78572.8012,78696.4012,493.700007,123.600002,862.400013,106.600002,600.300009,138.500002
92,78834.9012,79248.4012,79397.7012,79518.3012,413.500006,120.600002,821.200012,149.300002,562.800008,137.800002
93,79656.1012,80100.8012,80255.3012,80379.1012,444.700007,123.800002,857.700013,154.500002,599.200009,134.700002
94,80513.8012,81085.8012,81135.1012,81255.4012,572.000008,120.300002,880.700013,49.300001,621.300009,139.100002
95,81394.5012,81993.2012,82004.8012,82128.2012,598.700009,123.400002,871.100013,11.6,610.300009,137.400002
96,82265.6012,82797.8012,82873.2012,82996.4012,532.200008,123.200002,866.700013,75.400001,607.600009,135.900002
97,83132.3012,83637.8012,83706.3012,83828.6012,505.500007,122.300002,828.900012,68.500001,574.000008,132.600002
98,83961.2013,84382.2013,84544.1013,84666.0013,421.000006,121.900002,842.500013,161.900003,582.900009,137.700002
99,84803.7013,85382.3013,85418.0013,85542.2013,578.600008,124.200002,861.300013,35.700001,614.300009,122.800002
100,85665.0013,86185.5013,86186.1013,86310.8013,520.500007,124.700002,787.600011,0.6,521.100007,141.800002
101,86452.6013,86936.0013,87056.8013,87177.0013,483.400007,120.200002,863.000013,120.800002,604.200009,138.600002
102,87315.6013,87904.1013,87940.3013,88059.0013,588.500009,118.700002,886.200013,36.2,624.700009,142.800002
103,88201.8013,88776.6013,88804.0013,88925.4013,574.800009,121.400002,853.900013,27.4,602.200009,130.300002
104,89055.7013,89546.8013,89666.2013,89791.4013,491.100007,125.200002,865.100013,119.400002,610.500009,129.400002
105,89920.8013,90405.1013,90530.2013,90653.9014,484.300007,123.700002,872.700013,125.100002,609.400009,139.600002
106,90793.5014,91430.6014,91398.9014,91525.7014,637.100009,126.800002,871.400013,-31.7,605.400009,139.200002
107,91664.9014,92132.6014,92266.5014,92431.7014,467.700007,165.200002,852.900013,133.900002,601.600009,86.100002
108,92517.8014,93041.9014,93075.0014,93197.6014,524.100007,122.600002,809.700012,33.100001,557.200008,129.900002
109,93327.5014,93772.3014,93920.1014,94044.0014,444.800006,123.900001,852.700012,147.800003,592.600009,136.200002
110,94180.2014,94755.1014,94788.8014,94909.3014,574.900009,120.500002,865.700013,33.7,608.600009,136.600002
111,95045.9014,95493.5014,95628.0014,95792.0014,447.600007,164.000002,833.500013,134.500002,582.100009,87.400002
112,95879.4014,96349.3014,96435.4014,96557.1014,469.900007,121.700002,806.400012,86.100001,556.000008,128.700002
113,96685.8014,97125.1014,97258.6014,97382.4015,439.300006,123.800002,830.000012,133.500002,572.800008,133.400002
114,97515.8015,98077.9015,98108.0015,98232.4015,562.100008,124.400002,844.600013,30.100001,592.200009,128.000002
115,98360.4015,98960.5015,98976.8015,99095.9015,600.100009,119.100002,860.500013,16.3,616.400009,125.000002
116,99220.9015,99612.3015,99783.6015,99905.1015,391.400005,121.500002,818.300012,171.300003,562.700008,134.100002
117,100039.201,100422.901,100558.701,100680.802,383.700005,122.100002,775.500011,135.800002,519.500007,133.900002
118,100814.702,101210.902,101387.602,101510.802,396.200006,123.200002,830.300013,176.700003,572.900009,134.200002
119,101645.002,102187.002,102245.502,102368.902,542.000008,123.400001,860.400012,58.500001,600.500009,136.500002
120,102505.402,103097.902,103054.602,103185.802,592.500009,131.200002,805.800012,-43.3,549.200009,125.400001
121,103311.202,103821.302,103872.702,103995.802,510.100008,123.100002,812.100013,51.400001,561.500009,127.500002
122,104123.302,104583.102,104711.402,104835.702,459.800006,124.300002,847.100012,128.300002,588.100008,134.700002
123,104970.402,105474.002,105583.302,105707.902,503.600008,124.600002,867.800013,109.300001,612.900009,130.300002
124,105838.202,106167.902,106428.002,106548.102,329.700005,120.100002,837.100013,260.100004,589.800009,127.200002
125,106675.302,107158.602,107245.302,107367.202,483.300007,121.900002,828.400012,86.700001,570.000008,136.500002
126,107503.702,107978.102,108096.602,108222.302,474.400007,125.700002,850.800013,118.500002,592.900009,132.200002
127,108354.502,108939.102,108973.602,109094.602,584.600008,121.000002,873.400013,34.500001,619.100009,133.300002
128,109227.902,109826.102,109818.602,109952.202,598.200009,133.600002,859.300012,-7.500001,590.700008,135.000002
129,110087.202,110423.102,110650.302,110779.002,335.900005,128.700002,825.600013,227.200004,563.100009,133.800002
130,110912.802,111378.102,111506.302,111630.202,465.300007,123.900001,853.400012,128.200002,593.500009,136.000002
131,111766.202,112240.902,112352.402,112478.102,474.700008,125.700002,846.900013,111.500001,586.200009,135.000002
132,112613.102,112942.002,113157.202,113339.602,328.900005,182.400003,814.800012,215.200003,544.100008,88.300001
133,113427.902,113757.502,114008.702,114131.102,329.600005,122.400002,835.300013,251.200004,580.800009,132.100002
134,114263.202,114883.102,114904.102,115027.402,619.900009,123.300002,890.800013,21,640.900009,126.600002
135,115154.002,115737.502,115734.402,115867.302,583.500009,132.900002,852.400013,-3.1,580.400009,139.100002
136,116006.402,116510.602,116585.902,116707.302,504.200007,121.400002,837.900012,75.300001,579.500008,137.000002
137,116844.302,117279.202,117420.702,117544.402,434.900007,123.700002,838.900013,141.500002,576.400009,138.800002
138,117683.202,118014.302,118288.402,118411.602,331.100005,123.200001,858.300012,274.100004,605.200009,129.900002
139,118541.502,119050.202,119120.702,119242.402,508.700008,121.700002,829.100013,70.500001,579.200009,128.200002
140,119370.602,119879.102,119957.002,120081.402,508.500007,124.400002,847.600012,77.900001,586.400008,136.800002
141,120218.202,120750.102,120826.102,120948.702,531.900008,122.600002,873.500013,76.000001,607.900009,143.000002
142,121091.702,121703.202,121724.202,121846.902,611.50001,122.700002,874.500013,21,632.50001,119.300001
143,121966.202,122422.202,122506.202,122628.102,456.000007,121.900002,791.100012,84.000001,540.000008,129.200002
144,122757.302,123221.302,123342.502,123466.202,464.000007,123.700002,842.900013,121.200002,585.200009,134.000002
145,123600.202,124220.502,124211.702,124341.902,620.300009,130.200002,877.800013,-8.8,611.500009,136.100002
146,124478.002,125069.302,125076.002,125199.202,591.300009,123.200002,853.100013,6.7,598.000009,131.900002
147,125331.102,125802.802,125916.602,126040.202,471.700007,123.600002,845.600012,113.800001,585.500008,136.500002
148,126176.702,126699.802,126779.502,126902.602,523.100008,123.100002,866.000013,79.700001,602.800009,140.100002
149,127042.702,127617.302,127622.302,127748.702,574.600009,126.400002,838.200013,5,579.600009,132.200002
150,127880.902,128306.102,128427.302,128550.002,425.200006,122.700002,797.900011,121.200002,546.400008,128.800001
151,128678.802,129215.402,129280.402,129402.302,536.600008,121.900002,854.900013,65.000001,601.600009,131.400002
152,129533.702,130009.702,130119.902,130243.902,476.000007,124.000002,850.500013,110.200002,586.200009,140.300002
153,130384.202,130943.302,131026.202,131150.602,559.100008,124.400002,899.900013,82.900001,642.000009,133.500002
154,131284.102,131809.002,131862.702,131982.902,524.900008,120.200002,821.700013,53.700001,578.600009,122.900002
155,132105.802,132653.302,132690.502,132807.802,547.500008,117.300002,828.100012,37.2,584.700008,126.100002
156,132933.902,133303.102,133484.202,133607.602,369.200005,123.400002,809.200012,181.100003,550.300008,135.500002
157,133743.102,134277.702,134325.602,134448.602,534.600008,123.000001,837.500012,47.900001,582.500009,132.000002
158,134580.602,135055.202,135126.302,135248.302,474.600007,122.000001,793.100012,71.100002,545.700009,125.400002
159,135373.702,135682.002,135868.202,135989.102,308.300005,120.900001,742.800011,186.200003,494.500008,127.400002
160,136116.502,136508.402,136660.902,136785.702,391.900006,124.800002,795.000012,152.500002,544.400008,125.800002
161,136911.502,137417.302,137508.002,137631.102,505.800008,123.100002,859.100013,90.700001,596.500009,139.500002
162,137770.602,138366.502,138360.202,138489.802,595.900009,129.600002,858.200013,-6.3,589.600009,139.000002
163,138628.802,139152.702,139216.102,139339.502,523.900008,123.400002,837.600012,63.4,587.300008,126.900002
164,139466.402,139933.802,140016.602,140138.302,467.400007,121.700002,802.900012,82.800001,550.200008,131.000002
165,140269.302,140737.002,140868.302,140992.602,467.700007,124.300002,852.300013,131.300002,599.000009,129.000002
166,141121.602,141714.502,141718.002,141844.902,592.900009,126.900002,858.900013,3.5,596.400009,135.600002
167,141980.502,142617.902,142592.802,142716.202,637.400009,123.400002,873.600013,-25.1,612.300009,137.900002
168,142854.102,143349.102,143431.102,143554.702,495.000007,123.600002,835.500012,82.000001,577.000008,134.900002
169,143689.602,144221.602,144280.402,144404.202,532.000008,123.800002,843.800013,58.800001,590.800009,129.200002
170,144533.402,145082.402,145168.702,145290.002,549.000008,121.300002,889.700013,86.300001,635.300009,133.100002
171,145423.102,145816.802,145954.102,146076.102,393.700006,122.000002,790.100012,137.300002,531.000008,137.100002
172,146213.202,146589.402,146789.802,146914.602,376.200005,124.800002,838.700012,200.400003,576.600008,137.300002
173,147051.902,147642.602,147679.702,147798.202,590.700009,118.500001,860.500013,37.100001,627.80001,114.200002
174,147912.402,148395.102,148498.702,148685.802,482.700007,187.100003,849.000013,103.600002,586.300009,75.600001
175,148761.402,149079.502,149345.902,149466.802,318.100004,120.900002,826.900012,266.400004,584.500008,121.500002
176,149588.302,149950.902,150142.002,150266.702,362.600005,124.700002,809.900012,191.100003,553.700008,131.500002
177,150398.202,151002.602,150997.102,151127.502,604.400009,130.400002,862.300013,-5.5,598.900009,133.000002
178,151260.502,151785.902,151873.902,151997.202,525.400008,123.300002,868.800013,88.000001,613.400009,132.100002
179,152129.302,152600.402,152664.902,152785.102,471.100007,120.200002,788.400012,64.500001,535.600008,132.600002
180,152917.702,153414.702,153516.102,153639.002,497.000007,122.900001,858.200012,101.400002,598.400009,136.900002
181,153775.902,154379.002,154383.502,154509.802,603.100009,126.300002,865.600013,4.5,607.600009,131.700002
182,154641.502,155241.702,155259.702,155380.002,600.200009,120.300001,863.600013,18.000001,618.20001,125.100002
183,155505.102,155971.502,156077.202,156197.502,466.400007,120.300002,825.700013,105.700002,572.100009,133.300002
184,156330.802,156917.402,156958.302,157078.002,586.600008,119.700002,880.500013,40.900001,627.500009,133.300002
185,157211.302,157687.802,157819.702,157941.402,476.500007,121.700002,866.100013,131.900002,608.400009,136.000002
186,158077.402,158631.102,158610.702,158744.002,553.700008,133.300002,795.500011,-20.400001,533.300007,128.900002
187,158872.902,159320.402,159443.202,159569.202,447.500007,126.000002,822.900013,122.800002,570.300009,126.600002
188,159695.802,160135.002,160288.302,160413.602,439.200006,125.300002,844.100012,153.300002,592.500008,126.300002
189,160539.902,161123.902,161164.802,161284.002,584.000009,119.200001,874.800013,40.900001,624.90001,130.700002
190,161414.702,161864.302,161981.702,162153.302,449.600007,171.600002,822.900013,117.400002,567.000009,84.300002
191,162237.602,162655.502,162817.902,162943.902,417.900006,126.000002,837.300012,162.400002,580.300008,131.000002
192,163074.902,163576.902,163652.702,163775.602,502.000007,122.900001,829.500012,75.800002,577.800009,128.800002
193,163904.402,164504.002,164506.102,164673.502,599.600009,167.400003,859.900013,2.1,601.700009,90.800001
194,164764.302,165344.502,165313.502,165438.302,580.200009,124.800002,807.200012,-31.000001,549.200008,133.200002
195,165571.502,166022.402,166075.602,166196.402,450.900007,120.800002,743.300011,53.200001,504.100008,118.400001
196,166314.802,166634.002,166860.602,166984.002,319.200005,123.400002,795.900012,226.600003,545.800008,126.700002
197,167110.702,167681.802,167736.902,167859.303,571.100009,122.400002,869.700013,55.1,626.200009,121.100002
198,167980.403,168453.903,168539.603,168661.503,473.500007,121.900002,814.900012,85.700001,559.200008,133.800002
199,168795.303,169259.603,169382.303,169505.903,464.300007,123.600002,844.600013,122.700002,587.000009,134.000002
200,169639.903,170141.203,170237.803,170361.103,501.300007,123.300002,853.000013,96.600002,597.900009,131.800002
201,170492.903,171031.503,171103.803,171225.803,538.600008,122.000001,863.400012,72.300001,610.900009,130.500002
202,171356.303,171994.003,171970.203,172094.503,637.70001,124.300001,878.100013,-23.8,613.90001,139.900002
203,172234.403,172779.603,172834.003,172953.103,545.200009,119.100002,856.800013,54.4,599.600009,138.100002
204,173091.203,173548.903,173663.503,173784.303,457.700007,120.800002,823.500013,114.600002,572.300009,130.400002
205,173914.703,174333.703,174480.603,174603.703,419.000006,123.100002,820.700012,146.900002,565.900008,131.700002
206,174735.403,175137.303,175267.603,175390.603,401.900006,123.000002,780.500011,130.300002,532.200008,125.300001
207,175515.903,176092.503,176107.803,176229.703,576.600009,121.900002,844.600013,15.3,591.900009,130.800002
208,176360.503,176833.103,176944.003,177065.503,472.600007,121.500001,841.800013,110.900002,583.500009,136.800003
209,177202.303,177713.803,177789.303,177908.603,511.500007,119.300002,829.500012,75.500001,587.000008,123.200002
210,178031.803,178481.803,178566.303,178686.003,450.000007,119.700002,782.700012,84.500001,534.500008,128.500002
211,178814.503,179233.003,179385.103,179511.103,418.500006,126.000002,822.800012,152.100002,570.600008,126.200002
212,179637.303,180168.403,180238.503,180362.203,531.100008,123.700002,862.200013,70.100001,601.200009,137.300002
213,180499.503,181052.703,181094.403,181215.203,553.200008,120.800001,845.000012,41.700001,594.900009,129.300002
214,181344.503,181777.303,181869.503,181989.503,432.800007,120.000002,774.600012,92.200001,525.000008,129.600002
215,182119.103,182534.203,182704.903,182827.603,415.100006,122.700001,841.900012,170.700003,585.800009,133.400002
216,182961.003,183367.203,183559.403,183681.403,406.200006,122.000002,854.100013,192.200003,598.400009,133.700002
217,183815.103,184340.503,184332.803,184505.303,525.400008,172.500002,783.000012,-7.7,517.700008,92.800002
218,184598.103,185028.103,185104.303,185224.603,430.000006,120.300002,756.700011,76.200001,506.200007,130.200002
219,185354.803,185843.703,185917.503,186038.603,488.900007,121.100002,814.800012,73.800001,562.700008,131.000002
220,186169.603,186740.603,186739.103,186869.303,571.000009,130.200002,837.000013,-1.5,569.500009,137.300002
221,187006.603,187613.703,187597.103,187727.703,607.100009,130.600002,850.700012,-16.600001,590.500008,129.600002
222,187857.303,188285.903,188404.003,188527.003,428.600007,123.000002,801.700012,118.100001,546.700008,132.000002
223,188659.003,189133.003,189259.503,189384.503,474.000007,125.000002,854.600013,126.500002,600.500009,129.100002
224,189513.603,190089.603,190119.203,190240.403,576.000009,121.200002,854.500013,29.6,605.600009,127.700002
225,190368.103,190858.903,190952.203,191072.403,490.800007,120.200002,838.500012,93.300001,584.100008,134.200002
226,191206.603,191518.503,191779.703,191899.503,311.900005,119.800002,819.300012,261.200004,573.100009,126.400001
227,192025.903,192561.103,192599.703,192721.103,535.200008,121.400002,823.000013,38.600001,573.800009,127.800002
228,192848.903,193340.203,193441.303,193566.803,491.300007,125.500002,847.400012,101.100001,592.400008,129.500002
229,193696.303,194213.603,194285.203,194405.603,517.300008,120.400002,831.900013,71.600001,588.900009,122.600002
230,194528.203,194905.103,195089.903,195211.003,376.900005,121.100002,813.800012,184.800003,561.700008,131.000002
231,195342.003,195731.303,195909.703,196032.403,389.300006,122.700002,817.800012,178.400002,567.700008,127.400002
232,196159.803,196720.103,196758.203,196880.403,560.300008,122.200002,853.400013,38.100001,598.400009,132.800002
233,197013.203,197585.203,197603.003,197725.603,572.000008,122.600001,839.100012,17.800001,589.800009,126.700002
234,197852.303,198270.803,198378.303,198499.303,418.500006,121.000002,772.200012,107.500002,526.000008,125.200002
235,198624.503,199216.603,199209.203,199338.303,592.100009,129.100002,824.900012,-7.400001,584.700008,111.100002
236,199449.403,200028.603,200011.903,200135.203,579.200009,123.300002,822.900012,-16.700001,562.500008,137.100002
237,200272.303,200778.603,200842.303,200964.103,506.300008,121.800002,823.200013,63.700001,570.000009,131.400002
238,201095.503,201591.903,201659.903,201781.803,496.400007,121.900002,799.300011,68.000001,564.400008,113.000001
239,201894.803,202172.903,202389.703,202513.203,278.100005,123.500002,742.000012,216.800003,494.900008,123.600002
240,202636.803,203191.503,203220.903,203339.703,554.700008,118.800002,840.000012,29.4,584.100008,137.100002
241,203476.803,204073.503,204049.803,204172.603,596.700009,122.800001,840.400013,-23.7,573.000009,144.600003
242,204317.203,204806.403,204850.503,204971.903,489.200007,121.400001,776.900011,44.100001,533.300008,122.200002
243,205094.103,205392.703,205630.903,205754.803,298.600005,123.900002,784.400012,238.200003,536.800008,123.700002
244,205878.503,206277.503,206449.403,206574.903,399.000006,125.500002,825.300012,171.900002,570.900008,128.900002
245,206703.803,207258.403,207309.803,207429.403,554.600008,119.600002,863.100013,51.400001,606.000009,137.500002
246,207566.903,208182.003,208164.203,208296.903,615.100009,132.700002,854.900013,-17.8,597.300009,124.900002
247,208421.803,208867.303,208989.103,209111.503,445.500006,122.400002,814.400012,121.800002,567.300008,124.700002
248,209236.203,209541.303,209783.803,209910.003,305.100004,126.200002,796.800012,242.500004,547.600008,123.000002
249,210033.003,210600.903,210649.003,210771.503,567.900008,122.500002,870.600013,48.100001,616.000009,132.100002
250,210903.603,211422.603,211495.303,211617.603,519.000007,122.300001,841.400012,72.700002,591.700009,127.400002
251,211745.003,212318.203,212305.203,212434.803,573.200009,129.600002,818.900012,-13,560.200009,129.100001
252,212563.903,212888.703,213118.903,213246.003,324.800005,127.100002,807.000012,230.200004,555.000009,124.900001
253,213370.903,213690.803,213925.803,214053.503,319.900005,127.700002,812.700013,235.000004,554.900009,130.100002
254,214183.603,214754.103,214805.703,214929.203,570.500008,123.500002,876.000013,51.600001,622.100009,130.400002
255,215059.603,215488.103,215628.303,215752.603,428.500006,124.300002,828.300012,140.200002,568.700008,135.300002
256,215887.903,216390.903,216455.903,216578.903,503.000007,123.000002,816.200012,65.000001,568.000008,125.200002
257,216704.103,217035.403,217251.703,217376.603,331.300005,124.900002,802.600012,216.300003,547.600008,130.100002
258,217506.703,217948.303,218107.603,218229.903,441.600007,122.300002,851.600013,159.300002,600.900009,128.400002
259,218358.303,218737.303,218874.503,218997.203,379.000005,122.700002,763.000011,137.200002,516.200007,124.100002
260,219121.303,219680.103,219686.903,219811.803,558.800008,124.900001,825.000012,6.800001,565.600009,134.500002
261,219946.303,220538.303,220541.903,220668.203,592.000009,126.300002,858.200013,3.6,595.600009,136.300002
262,220804.503,221327.503,221368.903,221493.103,523.000008,124.200002,818.900012,41.400001,564.400009,130.300001
263,221623.403,222076.603,222198.303,222323.003,453.200007,124.700002,828.000013,121.700002,574.900009,128.400002
264,222451.403,222934.003,223029.003,223152.503,482.600007,123.500002,825.100012,95.000001,577.600008,124.000002
265,223276.503,223865.003,223865.603,223992.303,588.500009,126.700002,850.900013,0.6,589.100009,135.100002
266,224127.403,224614.903,224692.603,224813.303,487.500007,120.700002,809.300012,77.700001,565.200008,123.400002
267,224936.703,225249.203,225484.303,225607.503,312.500004,123.200002,798.800012,235.100004,547.600008,128.000002
268,225735.503,226215.003,226310.403,226432.103,479.500007,121.700002,829.000012,95.400001,574.900008,132.400002
269,226564.503,227024.103,227136.803,227261.503,459.600007,124.700001,820.700012,112.700002,572.300009,123.700002
270,227385.203,227975.403,227956.703,228088.503,590.200009,131.800002,830.100013,-18.7,571.500009,126.800002
271,228215.303,228737.303,228811.503,228933.503,522.000007,122.000001,845.700012,74.200002,596.200009,127.500002
272,229061.003,229395.403,229642.203,229764.903,334.400005,122.700002,831.600013,246.800004,581.200009,127.700002
273,229892.603,230218.103,230436.103,230560.403,325.500005,124.300002,798.400012,218.000003,543.500008,130.600002
274,230691.003,231144.203,231263.303,231390.803,453.200006,127.500002,827.100012,119.100002,572.300008,127.300002
275,231518.103,232057.203,232086.403,232206.903,539.100008,120.500002,819.000012,29.2,568.300008,130.200002
276,232337.103,232829.703,232913.103,233036.503,492.600007,123.400002,827.400012,83.400002,576.000009,128.000001
277,233164.503,233665.003,233735.103,233856.103,500.500008,121.000002,821.700013,70.100001,570.600009,130.100002
278,233986.203,234399.803,234572.703,234698.403,413.600006,125.700002,847.800012,172.900002,586.500008,135.600002
279,234834.003,235402.704,235424.504,235543.904,568.700009,119.400002,840.200013,21.8,590.500009,130.300002
280,235674.204,236136.904,236243.004,236364.104,462.700007,121.100002,819.600012,106.100001,568.800008,129.700002
281,236493.804,236819.604,237050.804,237174.504,325.800005,123.700002,802.000012,231.200003,557.000008,121.300002
282,237295.804,237781.604,237878.004,238003.404,485.800007,125.400002,836.000012,96.400002,582.200009,128.400001
283,238131.804,238724.704,238704.104,238835.704,592.900009,131.600002,841.000013,-20.6,572.300009,137.100002
284,238972.804,239480.104,239568.104,239690.704,507.300008,122.600002,847.300013,88.000001,595.300009,129.400002
285,239820.104,240257.904,240389.504,240512.604,437.800006,123.100002,817.800012,131.600002,569.400008,125.300002
286,240637.904,241030.104,241216.304,241339.304,392.200006,123.000002,837.200012,186.200002,578.400008,135.800002
287,241475.104,242072.504,242066.204,242196.604,597.400009,130.400002,860.300013,-6.3,591.100009,138.800002
288,242335.404,242880.104,242903.304,243026.304,544.700008,123.000001,817.000012,23.200001,567.900009,126.100002
289,243152.404,243590.004,243712.904,243835.304,437.600007,122.400001,806.100012,122.900002,560.500009,123.200002
290,243958.504,244370.204,244509.804,244631.004,411.700006,121.200002,806.400012,139.600002,551.300008,133.900002
291,244764.904,245331.604,245329.904,245507.604,566.700009,177.700002,827.900013,-1.7,565.000009,85.200002
292,245592.804,246107.004,246187.204,246309.904,514.200007,122.700002,845.000012,80.200001,594.400008,127.900002
293,246437.804,246947.204,247003.804,247127.304,509.400008,123.500001,824.200012,56.600001,566.000009,134.700002
294,247262.004,247768.704,247854.504,247977.104,506.700008,122.600002,852.700013,85.800001,592.500009,137.600002
295,248114.704,248668.104,248711.504,248834.404,553.400008,122.900002,852.900013,43.400001,596.800009,133.200002
296,248967.604,249589.104,249561.604,249735.004,621.500009,173.400002,861.000013,-27.5,594.000009,93.600002
297,249828.604,250150.304,250368.904,250497.804,321.700005,128.900002,802.500012,218.600003,540.300008,133.300002
298,250631.104,250970.104,251197.204,251321.204,339.000005,124.000002,823.600012,227.100003,566.100008,133.500002
299,251454.704,252047.204,252070.604,252193.404,592.500009,122.800002,865.400013,23.4,615.900009,126.700002
300,252320.104,252781.704,252883.804,253006.504,461.600007,122.700002,815.300012,102.100001,563.700008,128.900002
301,253135.404,253631.404,253701.104,253824.404,496.000007,123.300002,814.900012,69.700001,565.700008,125.900002
302,253950.304,254424.604,254515.704,254639.904,474.300007,124.200001,822.600012,91.100002,565.400009,133.000002
303,254772.904,255206.404,255335.104,255459.304,433.500007,124.200002,816.800013,128.700002,562.200009,130.400002
304,255589.704,256001.304,256151.904,256274.504,411.600006,122.600002,819.500012,150.600002,562.200008,134.700002
305,256409.204,256948.604,256991.704,257115.504,539.400008,123.800002,835.700012,43.1,582.500008,129.400002
306,257244.904,257582.404,257853.404,257977.604,337.500005,124.200002,863.700013,271.000004,608.500009,131.000002
307,258108.604,258658.604,258685.004,258807.204,550.000008,122.200002,829.100012,26.400001,576.400009,130.500001
308,258937.704,259414.604,259498.704,259621.404,476.900008,122.700002,817.300013,84.100001,561.000009,133.600002
309,259755.004,260143.304,260284.704,260406.704,388.300005,122.000001,780.700011,141.400003,529.700008,129.000002
310,260535.704,261112.604,261099.404,261227.904,576.900009,128.500002,822.500013,-13.2,563.700009,130.300002
311,261358.204,261810.104,261924.104,262047.404,451.900006,123.300002,807.800012,114.000002,565.900008,118.600002
312,262166.004,262671.404,262735.304,262855.104,505.400007,119.800002,828.400012,63.900001,569.300008,139.300002
313,262994.404,263450.304,263551.204,263673.404,455.900007,122.200002,809.500012,100.900001,556.800008,130.500002
314,263803.904,264258.104,264393.804,264516.804,454.200007,123.000002,850.200013,135.700002,589.900009,137.300002
315,264654.104,265172.104,265210.204,265331.004,518.000007,120.800002,814.200012,38.100001,556.100008,137.300002
316,265468.304,265982.004,266029.204,266150.404,513.700007,121.200002,817.500012,47.200001,560.900008,135.400002
317,266285.804,266826.704,266870.404,266990.704,540.900008,120.300001,829.700012,43.700001,584.600009,124.800002
318,267115.504,267596.404,267698.004,267819.004,480.900007,121.000002,840.000013,101.600002,582.500009,136.500002
319,267955.504,268388.904,268527.004,268649.204,433.400006,122.200002,816.100012,138.100002,571.500008,122.400002
320,268771.604,269223.604,269337.604,269459.804,452.000007,122.200002,826.300012,114.000001,566.000008,138.100002
321,269597.904,270161.704,270154.204,270284.004,563.800009,129.800002,817.700013,-7.5,556.300009,131.600002
322,270415.604,270932.004,270988.804,271108.104,516.400007,119.300002,823.500012,56.800001,573.200008,131.000002
323,271239.104,271752.104,271806.304,271928.104,513.000007,121.800002,818.600012,54.200001,567.200008,129.600002
324,272057.704,272511.004,272632.904,272757.804,453.300007,124.900001,839.100012,121.900002,575.200009,139.000002
325,272896.804,273226.404,273489.604,273611.704,329.600005,122.100002,842.400013,263.200004,592.800009,127.500002
326,273739.204,274308.504,274327.904,274452.304,569.300009,124.400002,835.800012,19.4,588.700009,122.700001
327,274575.004,275039.104,275161.104,275284.504,464.100007,123.400002,849.000013,122.000002,586.100009,139.500002
328,275424.004,275957.704,276024.404,276147.904,533.700008,123.500002,856.700013,66.700001,600.400009,132.800002
329,276280.704,276783.904,276880.604,277001.304,503.200007,120.700002,863.000013,96.700002,599.900009,142.400002
330,277143.704,277643.904,277694.004,277815.404,500.200007,121.400002,793.600012,50.100001,550.300008,121.900002
331,277937.304,278399.104,278503.004,278626.304,461.800006,123.300002,817.200012,103.900002,565.700008,128.200002
332,278754.504,279191.904,279339.104,279461.404,437.400006,122.300002,844.600012,147.200002,584.600008,137.700002
333,279599.104,280137.304,280181.504,280304.004,538.200008,122.500002,832.400013,44.200001,582.400009,127.500002
334,280431.504,280899.204,281008.304,281131.104,467.700007,122.800002,828.900012,109.100001,576.800008,129.300002
335,281260.404,281601.004,281838.404,281959.404,340.600005,121.000002,831.900013,237.400004,578.000009,132.900002
336,282092.304,282557.804,282662.304,282783.704,465.500006,121.400002,817.900012,104.500002,570.000008,126.500002
337,282910.204,283459.204,283480.404,283601.004,549.000008,120.600002,814.600012,21.2,570.200008,123.800002
338,283724.804,284205.604,284301.304,284424.304,480.800007,123.000002,832.800012,95.700001,576.500008,133.300002
339,284557.604,284918.904,285153.804,285277.004,361.300006,123.200002,854.500013,234.900003,596.200009,135.100002
340,285412.104,286007.404,285987.004,286119.704,595.300009,132.700002,838.000012,-20.4,574.900009,130.400001
341,286250.104,286780.604,286814.204,286936.404,530.500008,122.200002,820.600013,33.600001,564.100009,134.300002
342,287070.704,287655.404,287645.304,287774.504,584.700008,129.200002,841.600012,-10.1,574.600008,137.800002
343,287912.304,288399.804,288510.604,288634.304,487.500007,123.700002,865.000013,110.800002,598.300009,143.000002
344,288777.304,289340.004,289345.004,289471.504,562.700009,126.500001,826.500012,5,567.700009,132.300002
345,289603.804,290039.104,290160.204,290281.804,435.300007,121.600002,813.500013,121.100002,556.400009,135.500002
346,290417.304,291007.004,290993.904,291124.304,589.700008,130.400002,839.700012,-13.1,576.600008,132.700002
347,291257.004,291806.504,291840.604,291958.804,549.500008,118.200002,832.100012,34.100001,583.600009,130.300001
348,292089.104,292590.304,292661.404,292781.904,501.200008,120.500002,825.600013,71.100001,572.300009,132.800002
349,292914.704,293399.704,293479.304,293603.104,485.000007,123.800002,815.300012,79.600001,564.600008,126.900002
350,293730.004,294229.104,294319.604,294440.704,499.100007,121.100002,852.000013,90.500002,589.600009,141.300002
351,294582.004,295094.204,295158.904,295279.404,512.200007,120.500002,832.900012,64.700001,576.900008,135.500002
352,295414.904,295976.904,295978.304,296151.104,562.000008,172.800003,824.700012,1.4,563.400008,88.500001
353,296239.604,296754.004,296849.604,296974.004,514.400008,124.400002,867.900013,95.600001,610.000009,133.500002
354,297107.504,297729.004,297704.604,297828.604,621.50001,124.000002,866.200013,-24.400001,597.100009,145.100002
355,297973.704,298510.804,298539.904,298663.804,537.100008,123.900001,820.200012,29.100001,566.200009,130.100002
356,298793.904,299315.304,299347.904,299471.004,521.400008,123.100001,799.200012,32.600001,554.000009,122.100002
357,299593.104,300122.104,300149.004,300267.104,529.000008,118.100001,810.200012,26.900001,555.900009,136.200002
358,300403.304,300951.504,300987.704,301107.404,548.200009,119.700002,837.000013,36.2,584.400009,132.900002
359,301240.304,301831.904,301803.204,301930.804,591.600009,127.600002,832.100012,-28.700001,562.900008,141.600002
360,302072.405,302600.705,302639.505,302761.205,528.300008,121.700001,819.400012,38.800001,567.100009,130.600002
361,302891.805,303213.305,303458.605,303579.905,321.500005,121.300002,820.700013,245.300004,566.800009,132.600002
362,303712.505,304171.605,304270.005,304392.205,459.100007,122.200002,815.000012,98.400001,557.500008,135.300002
363,304527.505,305049.405,305053.505,305229.505,521.900008,176.000002,791.400012,4.1,526.000008,89.400002
364,305318.905,305870.905,305907.605,306029.805,552.000008,122.200002,840.400012,36.7,588.700008,129.500002
365,306159.305,306726.405,306745.905,306866.605,567.100009,120.700002,839.400013,19.5,586.600009,132.100002
366,306998.705,307561.805,307554.505,307684.005,563.100008,129.500002,827.700012,-7.3,555.800008,142.400002
367,307826.405,308325.305,308375.205,308493.505,498.900007,118.300002,796.300012,49.900001,548.800008,129.200002
368,308622.705,309012.105,309166.705,309286.905,389.400006,120.200002,799.000012,154.600002,544.000008,134.800002
369,309421.705,309882.805,309992.805,310115.705,461.100007,122.900002,832.700012,110.000001,571.100008,138.700002
370,310254.405,310807.405,310816.405,310939.805,553.000008,123.400001,817.100012,9.000001,562.000009,131.700002
371,311071.505,311589.305,311640.705,311762.305,517.800008,121.600002,820.600013,51.400001,569.200009,129.800002
372,311892.105,312380.205,312473.305,312594.705,488.100007,121.400002,836.400012,93.100001,581.200008,133.800002
373,312728.505,313172.605,313271.005,313389.505,444.100007,118.500002,791.400012,98.400001,542.500008,130.400002
374,313519.905,313942.905,314068.405,314191.205,423.000006,122.800002,800.900012,125.500002,548.500008,129.600002
375,314320.805,314769.105,314818.005,314935.305,448.300006,117.300002,744.800011,48.900001,497.200007,130.300002
376,315065.605,315572.205,315626.905,315745.805,506.600007,118.900002,814.000012,54.700001,561.300008,133.800002
377,315879.605,316394.105,316415.105,316535.705,514.500008,120.600002,789.000012,21,535.500008,132.900002
378,316668.605,317196.605,317218.405,317337.905,528.000008,119.500002,793.800012,21.8,549.800008,124.500002
379,317462.405,317798.405,317999.005,318121.305,336.000005,122.300001,787.500011,200.600003,536.600008,128.600002
380,318249.905,318801.005,318804.505,318931.805,551.100009,127.300001,815.600012,3.5,554.600009,133.700002
381,319065.505,319410.105,319614.405,319743.805,344.600006,129.400002,806.500012,204.300003,548.900009,128.200001
382,319872.005,320389.405,320414.305,320535.205,517.400008,120.900001,785.100012,24.900001,542.300009,121.900002
383,320657.105,321112.505,321168.005,321286.705,455.400007,118.700002,761.500012,55.500001,510.900008,131.900002
384,321418.605,321913.605,321948.105,322067.805,495.000007,119.700002,784.500011,34.5,529.500007,135.300002
385,322203.105,322719.705,322715.805,322887.805,516.600008,172.000002,768.000012,-3.9,512.700008,83.300002
386,322971.105,323423.905,323507.705,323626.805,452.800006,119.100001,783.400011,83.800002,536.600008,127.700002
387,323754.505,324067.505,324271.905,324392.905,313.000005,121.000002,771.100012,204.400003,517.400008,132.700002
388,324525.605,325036.205,325074.505,325193.905,510.600007,119.400002,798.300012,38.300001,548.900008,130.000002
389,325323.905,325836.505,325865.305,325983.905,512.600007,118.600002,795.600012,28.800001,541.400008,135.600002
390,326119.505,326451.805,326647.505,326774.605,332.300005,127.100002,785.300011,195.700002,528.000007,130.200002
391,326904.805,327436.405,327485.405,327604.905,531.600008,119.500002,833.900013,49.000001,580.600009,133.800002
392,327738.705,328250.405,328304.905,328424.605,511.700007,119.700002,812.700012,54.500001,566.200008,126.800002
393,328551.405,329031.105,329099.405,329218.405,479.700007,119.000002,798.900012,68.300001,548.000008,131.900002
394,329350.305,329790.305,329881.205,330000.905,440.000006,119.700001,781.700011,90.900002,530.900008,131.100002
395,330132.005,330619.305,330667.505,330788.705,487.300008,121.200002,786.100012,48.2,535.500008,129.400002
396,330918.105,331422.105,331482.105,331602.105,504.000008,120.000002,818.700012,60,564.000008,134.700002
397,331736.805,332237.205,332280.805,332399.505,500.400008,118.700002,794.100012,43.6,544.000008,131.400002
398,332530.905,333071.105,333106.605,333227.205,540.200008,120.600001,822.800012,35.500001,575.700009,126.500002
399,333353.705,333738.705,333907.105,334030.605,385.000006,123.500001,804.900012,168.400003,553.400009,128.000002
400,334158.605,334475.805,334685.205,334810.305,317.200005,125.100002,772.100012,209.400003,526.600008,120.400002
401,334930.705,335371.005,335454.205,335573.905,440.300006,119.700001,772.600011,83.200002,523.500008,129.400002
402,335703.305,336166.705,336258.905,336378.705,463.400007,119.800001,809.700012,92.200002,555.600009,134.300002
403,336513.005,337061.205,337059.005,337186.405,548.200009,127.400001,811.000013,-2.2,546.000009,137.600003
404,337324.005,337866.605,337839.205,338009.405,542.600008,170.200003,775.500011,-27.400001,515.200007,90.100001
405,338099.505,338413.205,338601.405,338725.305,313.700005,123.900001,752.200011,188.200003,501.900008,126.400002
406,338851.705,339333.005,339393.105,339515.205,481.300007,122.100002,792.600012,60.100001,541.400008,129.100002
407,339644.305,340152.205,340210.605,340328.705,507.900008,118.100001,817.500012,58.400001,566.300009,133.100002
408,340461.805,340992.005,341004.005,341125.105,530.200008,121.100002,792.000012,12,542.200008,128.700002
409,341253.805,341758.205,341796.305,341918.405,504.400008,122.100002,793.600012,38.1,542.500008,129.000002
410,342047.405,342577.105,342604.705,342728.905,529.700008,124.200002,808.400012,27.6,557.300008,126.900002
411,342855.805,343390.505,343426.205,343547.605,534.700008,121.400002,824.400012,35.7,570.400008,132.600002
412,343680.205,344212.105,344243.905,344365.705,531.900008,121.800001,809.400012,31.800001,563.700009,123.900002
413,344489.605,344930.905,345015.105,345136.005,441.300007,120.900002,775.800012,84.200001,525.500008,129.400002
414,345265.405,345767.305,345834.605,345956.405,501.900007,121.800002,826.400012,67.300001,569.200008,135.400002
415,346091.805,346607.405,346660.505,346781.605,515.600008,121.100001,823.000012,53.100001,568.700009,133.200002
416,346914.805,347428.305,347469.805,347589.405,513.500008,119.600001,795.500012,41.500001,555.000009,120.900002
417,347710.305,348016.405,348220.505,348341.505,306.100005,121.000002,762.800012,204.100003,510.200008,131.600002
418,348473.105,348891.905,349039.105,349161.805,418.800006,122.700002,814.600012,147.200002,566.000008,125.900002
419,349287.705,349755.405,349830.305,349950.805,467.700007,120.500002,790.900012,74.900001,542.600008,127.800002
420,350078.605,350608.205,350627.505,350747.505,529.600007,120.000002,792.600011,19.300001,548.900008,123.700001
421,350871.205,351399.705,351418.205,351537.505,528.500008,119.300001,796.400012,18.500001,547.000009,130.100002
422,351667.605,351983.005,352198.505,352320.805,315.400005,122.300002,787.700012,215.500003,530.900008,134.500002
423,352455.305,352959.605,353023.805,353146.105,504.300008,122.300002,811.200012,64.2,568.500008,120.400002
424,353266.505,353662.105,353786.705,353903.705,395.600006,117.000002,766.300011,124.600002,520.200008,129.100001
425,354032.805,354498.805,354587.205,354707.705,466.000007,120.500002,803.000012,88.400002,554.400009,128.100001
426,354835.805,355345.505,355388.205,355507.705,509.700008,119.500001,805.400012,42.700001,552.400009,133.500002
427,355641.205,356180.005,356187.305,356308.405,538.800008,121.100001,800.800012,7.300001,546.100009,133.600002
428,356442.005,356766.905,356969.605,357090.105,324.900005,120.500002,780.900012,202.700003,527.600008,132.800002
429,357222.905,357672.205,357774.305,357892.005,449.300007,117.700002,800.800012,102.100001,551.400008,131.700002
430,358023.705,358588.405,358586.305,358712.805,564.700008,126.500002,820.300012,-2.1,562.600008,131.200002
431,358844.005,359364.805,359408.105,359527.305,520.800008,119.200001,806.300012,43.300001,564.100009,123.000002
432,359650.305,360182.105,360174.105,360342.905,531.800008,168.800003,787.700012,-8,523.800008,95.100001
433,360438.005,360914.505,360987.705,361109.305,476.500007,121.600002,797.700012,73.200001,549.700008,126.400002
434,361235.705,361668.905,361781.805,361905.005,433.200006,123.200002,792.800012,112.900002,546.100008,123.500002
435,362028.505,362473.705,362575.105,362695.405,445.200006,120.300002,791.600011,101.400002,546.600008,124.700001
436,362820.105,363322.305,363366.405,363485.005,502.200008,118.600001,791.100012,44.100001,546.300009,126.200002
437,363611.205,364154.305,364152.705,364280.505,543.100008,127.800002,808.100012,-1.6,541.500008,138.800002
438,364419.305,364866.105,364963.605,365085.505,446.800007,121.900002,794.400012,97.500001,544.300008,128.200002
439,365213.705,365708.605,365737.505,365856.705,494.900007,119.200002,769.100012,28.900001,523.800008,126.100002
440,365982.805,366423.305,366503.805,366670.505,440.500006,166.700003,765.900011,80.500001,521.000007,78.200001
441,366748.705,367230.705,367289.405,367408.805,482.000007,119.400002,787.000012,58.700001,540.700008,126.900002
442,367535.705,367938.405,368064.705,368186.305,402.700006,121.600001,780.100011,126.300002,529.000008,129.500002
443,368315.805,368659.405,368806.705,368926.105,343.600005,119.400001,744.200011,147.300003,490.900008,133.900002
444,369060.005,369558.306,369593.706,369712.706,498.300008,119.000002,784.200012,35.4,533.700008,131.500002
445,369844.206,370343.406,370386.506,370506.906,499.200008,120.400002,788.500012,43.1,542.300008,125.800002
446,370632.706,371093.306,371106.106,371225.006,460.600007,118.900002,723.700011,12.8,473.400007,131.400002
447,371356.406,371770.306,371827.506,371946.606,413.900006,119.100001,712.50001,57.200001,471.100007,122.300002
448,372068.906,372380.506,372584.606,372705.906,311.600005,121.300002,762.900012,204.100003,515.700008,125.900002
449,372831.806,373301.206,373395.606,373513.806,469.400007,118.200002,809.100012,94.400001,563.800008,127.100002
450,373640.906,374085.806,374193.506,374313.906,444.900006,120.400002,804.100012,107.700002,552.600008,131.100002
451,374445.006,374885.906,374936.306,375055.106,440.900006,118.800002,733.400011,50.400001,491.300007,123.300002
452,375178.406,375517.606,375689.806,375813.506,339.200005,123.700002,756.400011,172.200002,511.400007,121.300002
453,375934.806,376461.906,376489.406,376608.906,527.100008,119.500002,800.800012,27.5,554.600008,126.700002
454,376735.606,377253.606,377295.906,377415.306,518.000008,119.400002,808.700012,42.3,560.300008,129.000002
455,377544.306,377985.906,378069.506,378188.706,441.600006,119.200001,759.600011,83.600002,525.200008,115.200002
456,378303.906,378595.406,378792.706,378913.606,291.500005,120.900002,735.800011,197.300002,488.800007,126.100002
457,379039.706,379600.406,379589.306,379716.606,560.700008,127.300002,806.600012,-11.1,549.600008,129.700002
458,379846.306,380348.906,380353.606,380474.206,502.600008,120.600002,763.800012,4.7,507.300008,135.900002
459,380610.106,381100.406,381166.406,381281.506,490.300007,115.100002,804.400012,66.000001,556.300008,133.000002
460,381414.506,381941.206,381959.406,382078.406,526.700007,119.000001,794.500011,18.200001,544.900008,130.600002
461,382209.006,382716.206,382755.106,382873.006,507.200008,117.900002,791.300012,38.9,546.100008,127.300002
462,383000.306,383453.206,383555.006,383724.506,452.900007,169.500003,800.400012,101.800001,554.700008,76.200001
463,383800.706,384349.806,384331.806,384459.106,549.100008,127.300002,782.600012,-18,531.100008,124.200002
464,384583.306,385036.206,385067.506,385183.206,452.900006,115.700002,733.900011,31.300001,484.200007,134.000002
465,385317.206,385797.906,385840.406,385961.206,480.700007,120.800002,772.400011,42.5,523.200007,128.400002
466,386089.606,386624.606,386645.606,386765.306,535.000008,119.700002,803.500012,21,556.000008,127.800002
467,386893.106,387376.606,387425.606,387547.506,483.500007,121.900002,774.800012,49.000001,532.500008,120.400002
468,387667.906,388198.306,388212.306,388334.806,530.400008,122.500002,793.800012,14,544.400008,126.900002
469,388461.706,388979.506,389029.806,389149.406,517.800007,119.600002,818.700012,50.300001,568.100008,131.000002
470,389280.406,389847.206,389843.206,390013.006,566.800008,169.800003,820.200012,-4,562.800008,87.600001
471,390100.606,390606.506,390648.706,390770.406,505.900007,121.700002,790.500012,42.200001,548.100008,120.700002
472,390891.106,391169.106,391347.006,391466.406,278.000004,119.400001,696.30001,177.900003,455.900007,121.000002
473,391587.406,392061.306,392133.906,392288.106,473.900007,154.200003,798.200012,72.600001,546.500008,97.500001
474,392385.606,392826.106,392929.606,393048.506,440.500007,118.900002,795.600012,103.500001,544.000008,132.700002
475,393181.206,393657.206,393730.806,393911.106,476.000007,180.300003,797.800012,73.600001,549.600008,67.900001
476,393979.006,394303.406,394498.106,394619.106,324.400005,121.000002,765.000011,194.700002,519.100007,124.900002
477,394744.006,395135.906,395287.106,395406.506,391.900006,119.400002,789.400012,151.200002,543.100008,126.900002
478,395533.406,395974.206,396091.706,396212.006,440.800006,120.300002,804.200012,117.500002,558.300008,125.600002
479,396337.606,396884.706,396909.906,397028.706,547.100008,118.800002,819.000012,25.2,572.300008,127.900002
480,397156.606,397572.906,397643.106,397758.206,416.300006,115.100002,733.400011,70.200001,486.500007,131.800002
481,397890.006,398199.906,398419.806,398540.906,309.900005,121.100002,777.700012,219.900003,529.800008,126.800002
482,398667.706,399086.906,399244.006,399367.406,419.200006,123.400002,824.800012,157.100002,576.300008,125.100002
483,399492.506,399993.206,400022.206,400139.806,500.700007,117.600002,768.100011,29.000001,529.700008,120.800001
484,400260.606,400707.506,400792.706,400910.306,446.900007,117.600002,783.900012,85.200001,532.100008,134.200002
485,401044.506,401599.906,401589.506,401718.806,555.400008,129.300002,804.900012,-10.4,545.000008,130.600002
486,401849.406,402396.106,402414.006,402536.006,546.700008,122.000002,816.600012,17.9,564.600008,130.000002
487,402666.006,403072.406,403177.906,403350.006,406.400006,172.100002,760.600012,105.500002,511.900008,76.600002
488,403426.606,403825.906,403964.206,404083.106,399.300005,118.900001,786.500011,138.300003,537.600008,130.000002
489,404213.106,404782.706,404771.106,404896.606,569.600009,125.500001,820.500012,-11.6,558.000009,137.000002
490,405033.606,405583.206,405604.106,405723.706,549.600009,119.600002,821.400013,20.9,570.500009,131.300002
491,405855.006,406333.006,406360.606,406479.106,478.000007,118.500002,746.200011,27.6,505.600007,122.100002
492,406601.206,406945.106,407086.806,407271.406,343.900005,184.600003,731.200011,141.700002,485.600007,61.000001
493,407332.406,407612.506,407817.606,407943.506,280.100004,125.900002,729.900011,205.100003,485.200007,118.800002
494,408062.306,408526.606,408630.906,408752.706,464.300007,121.800002,822.800012,104.300001,568.600008,132.400002
495,408885.106,409388.806,409440.506,409561.306,503.700007,120.800002,799.900012,51.700001,555.400008,123.700002
496,409685.006,410127.906,410176.406,410294.006,442.900006,117.600002,727.600011,48.500001,491.400007,118.600002
497,410412.606,410730.406,410925.906,411045.106,317.800004,119.200002,755.100011,195.500003,513.300007,122.600002
498,411167.706,411550.706,411676.906,411801.806,383.000006,124.900002,756.900011,126.200001,509.200007,122.800002
499,411924.606,412486.706,412483.206,412609.206,562.100009,126.000002,813.500012,-3.500001,558.600008,128.900002
500,412738.106,413046.606,413285.006,413404.406,308.500005,119.400002,800.600012,238.400003,546.900008,134.300002
501,413538.706,414070.206,414098.806,414218.506,531.500008,119.700001,809.600012,28.600001,560.100009,129.800002
502,414348.306,414668.806,414904.406,415023.506,320.500005,119.100001,801.800012,235.600004,556.100009,126.600002
503,415150.106,415589.906,415667.006,415786.106,439.800007,119.100002,770.700012,77.100001,516.900008,134.700002
504,415920.806,416389.106,416445.406,416559.306,468.300007,113.900001,762.300011,56.300001,524.600008,123.800002
505,416683.106,417043.906,417202.406,417321.206,360.800005,118.800002,766.900011,158.500003,519.300008,128.800001
506,417450.006,417992.106,417999.206,418120.606,542.100009,121.400001,800.900012,7.1,549.200009,130.300002
507,418250.906,418749.706,418814.406,418980.806,498.800008,166.400002,803.100012,64.700001,563.500009,73.200001
508,419054.006,419566.706,419594.206,419710.306,512.700008,116.100002,784.200012,27.5,540.200008,127.900002
509,419838.206,420313.706,420331.006,420448.606,475.500007,117.600002,734.100011,17.3,492.800007,123.700002
510,420572.306,420816.606,421046.106,421168.006,244.300004,121.900002,719.800011,229.500003,473.800007,124.100002
511,421292.106,421598.706,421791.906,421916.106,306.600004,124.200002,749.600011,193.200003,499.800007,125.600002
512,422041.706,422586.306,422603.406,422725.206,544.600008,121.800002,805.000012,17.1,561.700008,121.500002
513,422846.706,423160.006,423343.706,423470.006,313.300005,126.300002,752.500011,183.700002,497.000007,129.200002
514,423599.206,424116.506,424140.606,424261.006,517.300008,120.400002,791.200012,24.1,541.400008,129.400002
515,424390.406,424863.306,424954.706,425076.206,472.900007,121.500002,809.600012,91.400001,564.300008,123.800002
516,425200.006,425749.706,425750.106,425877.106,549.700008,127.000002,812.700012,0.4,550.100008,135.600002
517,426012.706,426484.606,426518.206,426638.206,471.900007,120.000001,749.600011,33.600001,505.500008,124.100002
518,426762.306,427110.506,427242.806,427362.206,348.200005,119.400002,721.900011,132.300002,480.500007,122.000002
519,427484.206,427785.206,427970.006,428093.106,301.000004,123.100002,736.800011,184.800003,485.800007,127.900002
520,428221.006,428695.106,428780.106,428900.506,474.100007,120.400002,818.700012,85.000001,559.100008,139.200002
521,429039.706,429556.106,429615.406,429735.006,516.400008,119.600002,822.300012,59.300001,575.700009,127.000001
522,429862.006,430364.506,430405.706,430563.306,502.500008,157.600002,783.100012,41.200001,543.700009,81.800001
523,430645.106,431023.606,431158.506,431279.806,378.500006,121.300002,759.400011,134.900002,513.400008,124.700001
524,431404.506,431799.706,431953.706,432074.306,395.200006,120.600001,797.300012,154.000003,549.200009,127.500002
525,432201.806,432806.906,432764.606,432887.606,605.100009,123.000002,815.100012,-42.3,562.800009,129.300001
526,433016.906,433461.106,433500.306,433619.406,444.200007,119.100001,725.100011,39.200001,483.400008,122.600002
527,433742.006,434096.706,434262.006,434383.306,354.700006,121.300002,765.500012,165.300002,520.000008,124.200002
528,434507.506,434880.006,435063.606,435185.506,372.500005,121.900002,811.000012,183.600003,556.100008,133.000002
529,435318.506,435894.906,435893.406,436017.406,576.400008,124.000002,829.500012,-1.5,574.900008,130.600002
530,436148.006,436591.707,436659.807,436776.407,443.700007,116.600001,762.200011,68.100001,511.800008,133.800002
531,436910.207,437428.607,437449.307,437569.207,518.400008,119.900001,786.900012,20.700001,539.100009,127.900002
532,437697.107,438044.707,438218.207,438339.407,347.600005,121.200002,769.400012,173.500003,521.100008,127.100002
533,438466.507,438942.007,439038.907,439157.707,475.500007,118.800002,817.200012,96.900001,572.400008,126.000002
534,439283.707,439676.407,439798.907,439919.307,392.700006,120.400001,773.300011,122.500002,515.200008,137.700002
535,440057.007,440495.407,440538.007,440657.307,438.400007,119.300001,720.800011,42.600001,481.000008,120.500002
536,440777.807,441074.307,441269.907,441392.207,296.500005,122.300002,736.500011,195.600002,492.100007,122.100002
537,441514.307,442037.307,442099.107,442217.107,523.000008,118.000002,842.200013,61.800001,584.800009,139.400002
538,442356.507,442950.407,442926.207,443046.607,593.900008,120.400002,823.200012,-24.2,569.700008,133.100002
539,443179.707,443451.907,443727.707,443846.907,272.200004,119.200002,792.800012,275.800004,548.000008,125.600002
540,443972.507,444285.007,444493.007,444616.807,312.500004,123.800002,773.400011,208.000003,520.500007,129.100002
541,444745.907,445171.207,445298.207,445416.907,425.300007,118.700002,805.300012,127.000001,552.300008,134.300002
542,445551.207,446115.507,446133.407,446254.407,564.300009,121.000002,825.200013,17.9,582.200009,122.000002
543,446376.407,446781.607,446871.907,447032.907,405.200006,161.000002,742.300011,90.300001,495.500007,85.800002
544,447118.707,447429.407,447635.207,447757.507,310.700004,122.300002,763.700011,205.800003,516.500007,124.900002
545,447882.407,448179.307,448406.607,448529.707,296.900004,123.100002,771.000011,227.300004,524.200008,123.700001
546,448653.407,449193.007,449235.507,449354.207,539.600008,118.700002,828.200013,42.500001,582.100009,127.400002
547,449481.607,449940.807,450018.807,450137.507,459.200007,118.700002,776.900011,78.000001,537.200008,121.000001
548,450258.507,450731.207,450809.007,450928.007,472.700007,119.000001,802.700012,77.800002,550.500009,133.200002
549,451061.207,451458.507,451610.207,451732.007,397.300006,121.800001,794.900012,151.700003,549.000009,124.100002
550,451856.107,452162.507,452371.807,452496.407,306.400005,124.600002,757.800011,209.300003,515.700008,117.500001
551,452613.907,452980.707,453114.107,453235.107,366.800006,121.000002,749.100012,133.400002,500.200008,127.900002
552,453363.007,453797.307,453924.207,454043.307,434.300006,119.100002,818.100012,126.900002,561.200008,137.800002
553,454181.107,454706.607,454743.907,454863.707,525.500008,119.800002,815.300012,37.3,562.800008,132.700002
554,454996.407,455537.107,455575.807,455693.707,540.700008,117.900001,822.700012,38.700001,579.400009,125.400002
555,455819.107,456332.407,456377.907,456498.307,513.300008,120.400001,805.000012,45.500001,558.800009,125.800002
556,456624.107,456942.407,457126.107,457290.207,318.300005,164.100002,759.200012,183.700003,502.000008,93.100002
557,457383.307,457805.507,457929.107,458048.907,422.200006,119.800001,795.600011,123.600002,545.800008,130.000002
558,458178.907,458747.707,458752.007,458929.407,568.800009,177.400003,832.200013,4.3,573.100009,81.700001
559,459011.107,459494.407,459511.207,459629.007,483.300007,117.800002,744.600011,16.8,500.100007,126.700002
560,459755.707,460123.707,460283.407,460405.307,368.000005,121.900002,772.100011,159.700003,527.700008,122.500001
561,460527.807,460831.607,461064.107,461189.107,303.800005,125.000002,790.400012,232.500003,536.300008,129.100002
562,461318.207,461762.607,461891.507,462011.507,444.400007,120.000002,838.500013,128.900002,573.300009,145.200002
563,462156.707,462671.007,462713.407,462834.507,514.300007,121.100002,806.900012,42.400001,556.700008,129.100002
564,462963.607,463444.707,463470.707,463589.307,481.100007,118.600002,758.200011,26,507.100007,132.500002
565,463721.807,464212.907,464266.407,464386.407,491.100007,120.000002,797.600012,53.500001,544.600008,133.000002
566,464519.407,465099.807,465094.307,465221.407,580.400009,127.100002,840.600012,-5.500001,574.900008,138.600002
567,465360.007,465894.607,465933.607,466051.307,534.600008,117.700002,818.200013,39.000001,573.600009,126.900002
568,466178.207,466651.107,466734.507,466851.407,472.900007,116.900002,798.500011,83.400001,556.300008,125.300001
569,466976.707,467498.907,467529.407,467648.807,522.200008,119.400002,798.700012,30.500001,552.700009,126.600001
570,467775.407,468293.807,468339.907,468459.407,518.400008,119.500002,812.000012,46.100001,564.500009,128.000001
571,468587.407,468920.107,469109.307,469282.307,332.700005,173.000003,773.800012,189.200003,521.900008,78.900001
572,469361.207,469858.007,469882.207,470001.607,496.800007,119.400002,761.600011,24.200001,521.000008,121.200001
573,470122.807,470395.607,470578.707,470696.807,272.800004,118.100002,701.600011,183.100003,455.900007,127.600002
574,470824.407,471285.807,471372.807,471492.507,461.400007,119.700002,797.900012,87.000001,548.400008,129.800002
575,471622.307,472144.407,472176.807,472294.907,522.100007,118.100002,797.300012,32.400001,554.500008,124.700002
576,472419.607,472855.807,472962.907,473082.207,436.200006,119.300001,787.500011,107.100002,543.300008,124.900002
577,473207.107,473607.407,473689.407,473807.307,400.300006,117.900001,720.400011,82.000002,482.300008,120.200002
578,473927.507,474320.907,474455.407,474574.107,393.400006,118.700002,777.300012,134.500002,527.900008,130.700002
579,474704.807,475130.607,475254.107,475373.607,425.800006,119.500002,797.800012,123.500002,549.300008,129.000002
580,475502.607,476124.107,476080.007,476202.107,621.500009,122.100002,822.700012,-44.100001,577.400008,123.200002
581,476325.307,476658.207,476851.007,476972.307,332.900005,121.300001,775.400011,192.800003,525.700008,128.400002
582,477100.707,477441.707,477613.307,477733.407,341.000005,120.100002,754.600012,171.600003,512.600008,121.900002
583,477855.307,478168.507,478351.907,478475.607,313.200004,123.700002,743.000011,183.400003,496.600007,122.700002
584,478598.307,479141.307,479148.607,479270.607,543.000008,122.000002,802.400012,7.3,550.300008,130.100002
585,479400.707,479872.907,479935.107,480049.607,472.200007,114.500001,768.600011,62.200001,534.400008,119.700002
586,480169.307,480611.607,480710.707,480828.007,442.300007,117.300002,787.300012,99.100001,541.400008,128.600002
587,480956.607,481450.607,481501.107,481619.107,494.000007,118.000002,791.000012,50.500001,544.500008,128.500002
588,481747.607,482249.507,482288.907,482409.307,501.900007,120.400001,781.400011,39.400001,541.300008,119.700002
589,482529.007,482859.607,483046.907,483164.507,330.600005,117.600002,753.600011,187.300003,517.900008,118.100001
590,483282.607,483564.707,483770.807,483891.507,282.100005,120.700002,732.000011,206.100003,488.200008,123.100001
591,484014.607,484551.307,484571.807,484688.807,536.700008,117.000001,806.800012,20.500001,557.200009,132.600002
592,484821.407,485339.007,485357.307,485476.507,517.600008,119.200002,779.400012,18.3,535.900008,124.300002
593,485600.807,486100.407,486123.407,486244.607,499.600007,121.200002,755.400011,23.000001,522.600008,111.600001
594,486356.207,486807.207,486873.507,486991.807,451.000007,118.300002,763.400012,66.300001,517.300008,127.800002
595,487119.607,487578.707,487684.607,487804.707,459.100006,120.100002,817.900012,105.900002,565.000008,132.800002
596,487937.507,488544.307,488502.907,488626.907,606.800009,124.000002,824.300012,-41.400001,565.400008,134.900002
597,488761.807,489284.107,489287.807,489411.607,522.300008,123.800002,781.900012,3.7,526.000008,132.100002
598,489543.707,490040.407,490099.107,490217.707,496.700007,118.600002,802.700012,58.700001,555.400008,128.700002
599,490346.407,490804.207,490908.907,491030.507,457.800007,121.600002,817.400012,104.700001,562.500008,133.300002
600,491163.807,491701.507,491696.807,491865.907,537.700008,169.100002,795.100012,-4.7,533.000008,93.000002
601,491958.907,492438.107,492497.907,492616.107,479.200007,118.200002,783.000011,59.800001,539.000008,125.800001
602,492741.907,493081.607,493216.107,493336.707,339.700005,120.600002,719.900011,134.500002,474.200007,125.100002
603,493461.807,493763.507,493976.507,494096.907,301.700005,120.400002,757.400011,213.000003,514.700008,122.300001
604,494219.207,494766.007,494773.607,494896.407,546.800009,122.800002,813.400013,7.6,554.400009,136.200002
605,495032.607,495553.307,495593.707,495711.807,520.700007,118.100002,807.000012,40.400001,561.100008,127.800002
606,495839.607,496367.307,496364.807,496532.707,527.700007,167.900003,777.700011,-2.5,525.200007,84.600001
607,496617.307,497066.807,497167.207,497286.807,449.500007,119.600002,797.700012,100.400001,549.900008,128.200002
608,497415.007,497915.207,497990.207,498110.807,500.200008,120.600001,830.000012,75.000001,575.200009,134.200002
609,498245.007,498812.507,498797.707,498925.407,567.500009,127.700002,809.700012,-14.8,552.700009,129.300001
610,499054.707,499578.907,499544.707,499712.307,524.200008,167.600002,751.800012,-34.2,490.000008,94.200002
611,499806.507,500252.007,500341.407,500461.507,445.500006,120.100001,793.100012,89.400002,534.900008,138.100003
612,500599.607,501154.207,501145.707,501272.707,554.600008,127.000002,806.900012,-8.5,546.100008,133.800002
613,501406.507,501958.507,501990.607,502110.607,552.000008,120.000002,831.300012,32.1,584.100008,127.200002
614,502237.807,502827.507,502824.607,502949.907,589.700009,125.300002,848.600013,-2.9,586.800009,136.500002
615,503086.407,503516.608,503598.308,503715.908,430.200006,117.600002,759.600011,81.700001,511.900007,130.100002
616,503846.008,504174.508,504380.008,504501.208,328.500005,121.200002,784.200012,205.500003,534.000008,129.000002
617,504630.208,505107.208,505210.408,505328.208,477.000007,117.800002,829.100012,103.200001,580.200008,131.100002
618,505459.308,506043.408,506038.708,506162.908,584.100009,124.200001,833.900012,-4.7,579.400009,130.300002
619,506293.208,506839.208,506841.408,506964.008,546.000008,122.600001,804.800012,2.200001,548.200009,134.000002
620,507098.008,507600.608,507651.108,507774.108,502.600008,123.000001,806.500012,50.500001,553.100009,130.400002
621,507904.508,508490.208,508478.708,508607.008,585.700009,128.300002,832.000013,-11.5,574.200009,129.500002
622,508736.508,509211.408,509260.708,509377.208,474.900007,116.500001,766.200011,49.300001,524.200008,125.500002
623,509502.708,509962.308,510026.008,510144.308,459.600007,118.300002,767.500012,63.700001,523.300008,125.900002
624,510270.208,510709.908,510829.408,510949.008,439.700006,119.600002,811.500012,119.500002,559.200008,132.700002
625,511081.708,511651.608,511653.408,511840.708,569.900008,187.300003,828.300012,1.8,571.700008,69.300001
626,511910.008,512376.408,512446.908,512567.708,466.400007,120.800002,778.100012,70.500001,536.900008,120.400002
627,512688.108,513126.908,513235.508,513354.808,438.800006,119.300002,793.700011,108.600002,547.400008,127.000001
628,513481.808,513940.408,514039.108,514159.608,458.600007,120.500002,814.800013,98.700002,557.300009,137.000002
629,514296.608,514756.708,514878.208,514997.908,460.100006,119.700002,826.200012,121.500002,581.600008,124.900002
630,515122.808,515520.208,515648.008,515767.608,397.400006,119.600002,778.500012,127.800002,525.200008,133.700002
631,515901.308,516384.708,516440.208,516558.308,483.400007,118.100001,787.900011,55.500001,538.900008,130.900002
632,516689.208,517196.408,517240.408,517360.908,507.200008,120.500002,801.600012,44,551.200008,129.900002
633,517490.808,517990.508,518040.908,518156.908,499.700008,116.000002,784.600012,50.4,550.100008,118.500002
634,518275.408,518695.008,518809.008,518928.608,419.600006,119.600002,782.000012,114.000002,533.600008,128.800002
635,519057.408,519564.308,519588.308,519710.008,506.900007,121.700002,780.600011,24,530.900007,128.000002
636,519838.008,520146.008,520315.308,520431.208,308.000005,115.900002,724.400011,169.300002,477.300007,131.200002
637,520562.408,521061.508,521104.908,521223.308,499.100007,118.400002,788.700012,43.400001,542.500008,127.800002
638,521351.108,521819.408,521887.708,522006.408,468.300007,118.700002,783.200011,68.300001,536.600008,127.900001
639,522134.308,522555.708,522681.308,522802.308,421.400007,121.000001,800.100012,125.600002,547.000009,132.100002
640,522934.408,523455.008,523505.608,523676.408,520.600008,170.800002,816.100012,50.600001,571.200009,74.100001
641,523750.508,524258.408,524288.808,524408.108,507.900008,119.300001,777.300012,30.400001,538.300009,119.700002
642,524527.808,524886.708,524996.008,525113.708,358.900005,117.700002,710.100011,109.300002,468.200007,124.200002
643,525237.908,525628.508,525771.608,525891.008,390.600005,119.400001,779.600011,143.100003,533.700008,126.500002
644,526017.508,526592.508,526580.908,526706.808,575.000009,125.900002,821.600013,-11.6,563.400009,132.300002
645,526839.108,527346.608,527393.608,527511.808,507.500007,118.200002,793.200011,47.000001,554.500008,120.500001
646,527632.308,527927.208,528166.608,528286.308,294.900005,119.700002,781.200012,239.400003,534.300008,127.200002
647,528413.508,528698.708,528894.508,529015.708,285.200004,121.200002,721.200011,195.800003,481.000007,119.000002
648,529134.708,529557.408,529655.208,529777.108,422.700006,121.900002,767.300011,97.800001,520.500007,124.900002
649,529902.008,530361.508,530461.208,530582.708,459.500007,121.500002,811.800012,99.700001,559.200008,131.100002
650,530713.808,531222.808,531269.308,531389.208,509.000008,119.900001,805.000012,46.500001,555.500009,129.600002
651,531518.808,531824.608,532070.108,532191.408,305.800005,121.300002,797.300012,245.500003,551.300008,124.700002
652,532316.108,532877.608,532903.808,533023.908,561.500008,120.100002,838.800013,26.200001,587.700009,131.000002
653,533154.908,533627.208,533699.408,533820.208,472.300007,120.800002,792.100011,72.200001,544.500008,126.800001
654,533947.008,534359.308,534499.508,534622.208,412.300007,122.700001,800.700012,140.200002,552.500009,125.500002
655,534747.708,535238.108,535310.008,535428.308,490.400008,118.300002,819.900013,71.900001,562.300009,139.300002
656,535567.608,536124.708,536126.708,536252.408,557.100008,125.700002,819.100012,2,559.100008,134.300002
657,536386.708,536913.208,536942.408,537061.508,526.500008,119.100002,808.400012,29.2,555.700008,133.600002
658,537195.108,537736.908,537738.608,537865.508,541.800008,126.900002,810.600012,1.7,543.500008,140.200002
659,538005.708,538556.808,538553.208,538678.508,551.100008,125.300002,813.500012,-3.6,547.500008,140.700002
660,538819.208,539304.608,539379.408,539497.708,485.400007,118.300002,806.500012,74.800001,560.200008,128.000002
661,539625.708,540109.508,540183.008,540303.008,483.800007,120.000002,811.100012,73.500001,557.300008,133.800002
662,540436.808,540949.708,540993.408,541113.208,512.900008,119.800002,806.700012,43.7,556.600008,130.300002
663,541243.508,541578.808,541805.708,541926.808,335.300005,121.100001,816.800012,226.900004,562.200009,133.500002
664,542060.308,542563.608,542602.308,542722.808,503.300008,120.500002,788.400012,38.7,542.000008,125.900002
665,542848.708,543171.808,543390.908,543514.208,323.100005,123.300002,793.600012,219.100003,542.200008,128.100002
666,543642.308,544115.908,544204.808,544325.608,473.600007,120.800002,819.100012,88.900001,562.500008,135.800002
667,544461.408,545002.908,545027.808,545147.808,541.500008,120.000001,817.200012,24.900001,566.400009,130.800002
668,545278.608,545809.708,545816.308,545938.108,531.100008,121.800002,790.900012,6.6,537.700008,131.400002
669,546069.508,546597.208,546630.208,546749.908,527.700008,119.700002,806.600012,33,560.700008,126.200002
670,546876.108,547414.208,547410.408,547535.408,538.100008,125.000002,800.700012,-3.8,534.300008,141.400002
671,547676.808,548061.308,548245.008,548366.308,384.500006,121.300002,815.800012,183.700002,568.200008,126.300002
672,548492.608,548953.108,549037.908,549155.608,460.500007,117.700002,793.400012,84.800001,545.300008,130.400002
673,549286.008,549773.808,549845.608,549962.708,487.800007,117.100002,812.000012,71.800001,559.600008,135.300002
674,550098.008,550613.308,550672.208,550789.908,515.300008,117.700001,818.200012,58.900001,574.200009,126.300002
675,550916.208,551421.708,551456.708,551573.808,505.500008,117.100002,782.400012,35,540.500008,124.800002
676,551698.608,552018.108,552212.208,552332.808,319.500005,120.600001,760.100011,194.100003,513.600008,125.900002
677,552458.708,552904.508,553004.408,553125.308,445.800007,120.900002,794.300012,99.900001,545.700008,127.700002
678,553253.008,553752.108,553811.408,553929.308,499.100008,117.900002,810.500012,59.3,558.400008,134.200002
679,554063.508,554532.208,554613.608,554788.008,468.700007,174.400003,796.700012,81.400001,550.100008,72.200001
680,554860.208,555152.708,555356.008,555477.008,292.500004,121.000002,740.500011,203.300003,495.800007,123.700002
681,555600.708,556053.308,556132.708,556251.808,452.600007,119.100002,779.900012,79.400001,532.000008,128.800002
682,556380.608,556885.808,556934.208,557054.708,505.200007,120.500002,805.800012,48.400001,553.600008,131.700002
683,557186.408,557700.608,557743.108,557860.708,514.200007,117.600002,799.300012,42.500001,556.700008,125.000002
684,557985.708,558476.108,558476.208,558654.108,490.400007,177.900003,748.500011,0.1,490.500007,80.100001
685,558734.208,559049.608,559242.608,559365.908,315.400004,123.300002,750.800011,193.000003,508.400007,119.100002
686,559485.008,559941.908,560033.808,560153.508,456.900007,119.700002,799.600012,91.900001,548.800008,131.100002
687,560284.608,560758.708,560835.708,560954.408,474.100007,118.700002,794.100012,77.000001,551.100008,124.300002
688,561078.708,561567.408,561630.408,561748.108,488.700007,117.700002,802.500012,63.000001,551.700008,133.100002
689,561881.208,562430.808,562428.208,562553.608,549.600008,125.400002,805.300012,-2.6,547.000008,132.900002
690,562686.508,563060.608,563219.708,563342.308,374.100005,122.600001,783.200011,159.100003,533.200008,127.400002
691,563469.708,563953.808,564004.208,564124.308,484.100008,120.100002,776.700012,50.4,534.500008,122.100002
692,564246.408,564714.008,564789.008,564908.508,467.600007,119.500002,794.600012,75.000001,542.600008,132.500002
693,565041.008,565555.908,565589.808,565708.408,514.900007,118.600002,796.400012,33.900001,548.800008,129.000002
694,565837.408,566184.708,566371.608,566495.708,347.300005,124.100001,794.400011,186.900003,534.200008,136.100002
695,566631.808,567050.408,567185.408,567306.208,418.600007,120.800002,792.000012,135.000002,553.600009,117.600001
696,567423.808,567884.608,567975.208,568091.108,460.800007,115.900002,797.300012,90.600001,551.400008,130.000002
697,568221.108,568680.608,568752.608,568872.008,459.500007,119.400002,776.500012,72.000001,531.500008,125.600002
698,568997.608,569350.108,569517.808,569682.808,352.500005,165.000003,762.400011,167.700002,520.200007,77.200001
699,569760.008,570160.208,570285.308,570406.108,400.200006,120.800002,774.600012,125.100002,525.300008,128.500002
700,570534.609,571009.109,571063.909,571182.609,474.500007,118.700001,775.300011,54.800001,529.300008,127.300002
701,571309.909,571801.909,571847.409,571966.409,492.000008,119.000002,780.900012,45.5,537.500008,124.400002
702,572090.809,572590.809,572626.309,572744.909,500.000007,118.600002,774.500011,35.500001,535.500008,120.400001
703,572865.309,573382.709,573412.409,573531.409,517.400008,119.000001,796.400012,29.700001,547.100009,130.300002
704,573661.709,574165.809,574209.809,574328.009,504.100008,118.200002,791.300012,44,548.100008,125.000002
705,574453.009,574961.809,574991.709,575109.809,508.800008,118.100002,779.500012,29.9,538.700008,122.700002
706,575232.509,575538.609,575739.909,575858.609,306.100004,118.700002,753.800011,201.300003,507.400007,127.700002
707,575986.309,576434.109,576527.709,576647.009,447.800007,119.300002,789.000012,93.600001,541.400008,128.300002
708,576775.309,577192.209,577316.809,577438.309,416.900006,121.500002,792.000011,124.600002,541.500008,129.000001
709,577567.309,577889.109,578075.509,578197.909,321.800005,122.400002,759.300012,186.400003,508.200008,128.700002
710,578326.609,578831.709,578879.809,579000.609,505.100007,120.800002,797.400012,48.100001,553.200008,123.400002
711,579124.009,579672.009,579664.609,579790.309,548.000008,125.700002,802.700012,-7.4,540.600008,136.400002
712,579926.709,580430.509,580458.809,580575.809,503.800007,117.000001,772.400011,28.300001,532.100008,123.300002
713,580699.109,581234.109,581250.309,581370.009,535.000008,119.700002,795.000012,16.2,551.200008,124.100002
714,581494.109,581813.809,582006.509,582130.909,319.700005,124.400001,757.200011,192.700003,512.400008,120.400002
715,582251.309,582675.009,582787.309,582908.909,423.700007,121.600002,784.200012,112.300001,536.000008,126.600002
716,583035.509,583460.309,583575.609,583694.709,424.800006,119.100002,790.200012,115.300002,540.100008,131.000002
717,583825.709,584287.409,584341.409,584458.609,461.700007,117.200002,757.100011,54,515.700007,124.200002
718,584582.809,585059.309,585122.209,585243.309,476.500007,121.100002,788.900012,62.900001,539.400008,128.400002
719,585371.709,585869.009,585914.009,586032.309,497.300007,118.300002,786.200011,45.000001,542.300008,125.600001
720,586157.909,586583.309,586685.709,586805.509,425.400007,119.800002,774.300012,102.400001,527.800008,126.700002
721,586932.209,587380.109,587497.609,587619.109,447.900007,121.500002,821.700012,117.500001,565.400008,134.800002
722,587753.909,588277.409,588321.609,588440.209,523.500008,118.600001,814.600012,44.200001,567.700009,128.300002
723,588568.509,588973.409,589094.509,589213.409,404.900006,118.900002,772.400012,121.100002,526.000008,127.500002
724,589340.909,589695.109,589843.609,589966.809,354.200005,123.200002,747.200011,148.500002,502.700007,121.300002
725,590088.109,590383.609,590593.709,590716.509,295.500004,122.800001,745.300011,210.100004,505.600008,116.900002
726,590833.409,591349.909,591325.709,591500.609,516.500008,174.900003,741.700011,-24.200001,492.300007,74.500001
727,591575.109,592061.709,592105.409,592223.109,486.600007,117.700002,771.900012,43.700001,530.300008,123.900002
728,592347.009,592844.409,592879.009,592999.109,497.400007,120.100001,771.000011,34.600001,532.000008,118.900002
729,593118.009,593424.109,593620.609,593739.909,306.100005,119.300001,747.800011,196.500003,502.600008,125.900002
730,593865.809,594331.009,594394.609,594513.809,465.200007,119.200002,778.200012,63.600001,528.800008,130.200002
731,594644.009,595144.509,595177.509,595296.109,500.500007,118.600002,787.200012,33.000001,533.500008,135.100002
732,595431.209,595941.309,595954.709,596074.809,510.100007,120.100002,769.500011,13.4,523.500007,125.900002
733,596200.709,596554.809,596715.909,596835.009,354.100005,119.100002,757.600011,161.100003,515.200008,123.300001
734,596958.309,597281.109,597478.209,597599.909,322.800005,121.700002,763.900012,197.100003,519.900008,122.300002
735,597722.209,598154.609,598262.609,598381.909,432.400006,119.300002,784.600011,108.000002,540.400008,124.900001
736,598506.809,599007.209,599036.709,599155.109,500.400008,118.400002,768.100012,29.5,529.900008,119.800002
737,599274.909,599759.809,599764.709,599885.509,484.900007,120.800002,740.800011,4.9,489.800007,130.200002
738,600015.709,600337.109,600540.009,600661.009,321.400005,121.000002,771.100011,202.900003,524.300008,125.800001
739,600786.809,601175.209,601307.909,601424.609,388.400006,116.700002,760.000012,132.700002,521.100008,122.200002
740,601546.809,601966.209,602063.409,602177.809,419.400006,114.400002,763.900011,97.200001,516.600007,132.900002
741,602310.709,602815.509,602834.909,602952.209,504.800008,117.300002,770.100012,19.4,524.200008,128.600002
742,603080.809,603414.209,603569.209,603687.309,333.400005,118.100002,727.50001,155.000002,488.400007,121.000001
743,603808.309,604242.409,604307.209,604425.209,434.100007,118.000002,737.500011,64.800001,498.900008,120.600001
744,604545.809,604996.909,605064.509,605181.909,451.100007,117.400002,763.900012,67.600001,518.700008,127.800002
745,605309.709,605827.909,605831.609,606000.809,518.200008,169.200002,785.000012,3.7,521.900008,93.900002
746,606094.709,606632.609,606637.809,606762.009,537.900008,124.200001,795.500011,5.2,543.100008,128.200002
747,606890.209,607397.709,607389.709,607513.009,507.500008,123.300002,747.000011,-8,499.500008,124.200001
748,607637.209,608113.309,608154.809,608272.609,476.100008,117.800002,758.600012,41.5,517.600008,123.200002
749,608395.809,608902.509,608908.209,609031.209,506.700007,123.000002,766.200011,5.7,512.400007,130.800002
750,609162.009,609659.309,609692.409,609811.609,497.300008,119.200002,777.300012,33.1,530.400008,127.700002
751,609939.309,610396.509,610460.309,610580.309,457.200007,120.000001,764.100011,63.800001,521.000008,123.100002
752,610703.409,611243.309,611247.409,611370.309,539.900008,122.900002,801.600012,4.1,544.000008,134.700002
753,611505.009,611978.909,612023.409,612142.909,473.900007,119.500002,763.100012,44.500001,518.400008,125.200002
754,612268.109,612776.309,612764.909,612935.709,508.200007,170.800002,744.100011,-11.4,496.800007,76.500002
755,613012.209,613297.609,613479.509,613598.909,285.400004,119.400001,702.60001,181.900003,467.300007,115.900002
756,613714.809,614119.809,614237.809,614355.609,405.000006,117.800002,766.900011,118.000002,523.000008,126.100001
757,614481.709,614921.009,615010.209,615129.009,439.300007,118.800002,767.400012,89.200001,528.500008,120.100002
758,615249.109,615556.909,615743.109,615861.109,307.800005,118.000002,743.100011,186.200002,494.000007,131.100002
759,615992.209,616510.409,616507.009,616633.009,518.200008,126.000002,768.900011,-3.4,514.800008,128.100001
760,616761.109,617274.709,617301.309,617422.609,513.600008,121.300001,786.600012,26.600001,540.200009,125.100002
761,617547.709,618054.909,618060.509,618182.509,507.200008,122.000002,764.900012,5.6,512.800008,130.100002
762,618312.609,618782.309,618814.909,618929.709,469.700007,114.800002,739.500011,32.6,502.300007,122.400002
763,619052.109,619380.109,619558.509,619680.709,328.000004,122.200002,753.400011,178.400003,506.400007,124.800002
764,619805.509,620238.909,620348.309,620465.809,433.400006,117.500002,792.500012,109.400002,542.800008,132.200002
765,620598.009,621074.709,621127.809,621246.309,476.700007,118.500001,774.700011,53.100001,529.800008,126.400002
766,621372.709,621890.309,621883.409,622011.309,517.600008,127.900002,767.500012,-6.9,510.700008,128.900002
767,622140.209,622706.909,622700.309,622825.809,566.700008,125.500002,817.100012,-6.6,560.100008,131.500002
768,622957.309,623366.609,623504.309,623625.609,409.300006,121.300002,802.300012,137.700002,547.000008,134.000002
769,623759.609,624285.309,624280.609,624401.609,525.700008,121.000001,771.900011,-4.7,521.000008,129.900002
770,624531.509,624840.309,625032.109,625152.409,308.800005,120.300001,740.700011,191.800003,500.600008,119.800002
771,625272.209,625583.709,625799.909,625921.309,311.500005,121.400002,776.900012,216.200003,527.700008,127.800002
772,626049.109,626509.509,626595.709,626713.409,460.400007,117.700002,789.100012,86.200001,546.600008,124.800002
773,626838.209,627328.609,627366.009,627484.209,490.400007,118.200002,774.900011,37.4,527.800007,128.900002
774,627613.109,628087.909,628117.709,628235.609,474.800007,117.900001,747.800011,29.800001,504.600008,125.300002
775,628360.909,628700.609,628865.209,628985.909,339.700005,120.700002,746.200011,164.600003,504.300008,121.200001
776,629107.109,629687.109,629652.509,629776.209,580.000009,123.700001,791.800012,-34.6,545.400009,122.700002
777,629898.909,630418.809,630412.009,630538.109,519.900008,126.100002,771.000012,-6.8,513.100008,131.800002
778,630669.909,631159.409,631179.009,631296.409,489.500007,117.400002,746.700011,19.6,509.100007,120.200002
779,631416.609,631926.009,631949.209,632068.809,509.400007,119.600002,777.600011,23.200001,532.600008,125.400001
780,632194.209,632696.409,632696.009,632820.509,502.200008,124.500002,754.100012,-0.4,501.800008,127.800002
781,632948.309,633429.509,633476.609,633596.509,481.200007,119.900001,772.200011,47.100001,528.300008,124.000002
782,633720.509,634051.709,634252.709,634378.109,331.200005,125.400002,789.100012,201.000003,532.200008,131.500002
783,634509.609,635026.009,635053.609,635172.209,516.400008,118.600002,787.000012,27.6,544.000008,124.400002
784,635296.609,635637.409,635811.909,635933.109,340.800005,121.200002,766.800011,174.500002,515.300007,130.300002
785,636063.409,636376.909,636566.409,636687.209,313.500005,120.800001,748.100011,189.500003,503.000008,124.300002
786,636811.509,637256.609,637347.809,637469.809,445.100007,122.000002,781.700012,91.200001,536.300008,123.400002
787,637593.21,638025.01,638136.81,638255.91,431.800006,119.100002,790.400012,111.800002,543.600008,127.700002
788,638383.61,638683.81,638866.11,639039.01,300.200004,172.900002,736.000011,182.300003,482.500007,80.600002
789,639119.61,639647.31,639643.81,639767.41,527.700007,123.600002,776.100011,-3.5,524.200007,128.300002
790,639895.71,640404.51,640431.61,640550.71,508.800008,119.100002,775.600012,27.1,535.900008,120.600002
791,640671.31,640969.61,641171.91,641290.01,298.300004,118.100002,740.500011,202.300003,500.600007,121.800002
792,641411.81,641704.81,641914.41,642032.91,293.000004,118.500002,748.400011,209.600003,502.600007,127.300002
793,642160.21,642609.71,642699.01,642820.11,449.500007,121.100002,790.100012,89.300001,538.800008,130.200002
794,642950.31,643265.51,643465.41,643629.41,315.200004,164.000003,781.200011,199.900003,515.100007,102.100001
795,643731.51,644200.11,644207.11,644327.71,468.600007,120.600002,736.700011,7,475.600007,140.500002
796,644468.21,644737.71,644980.41,645101.31,269.500004,120.900002,774.100012,242.700004,512.200008,141.000002
797,645242.31,645687.21,645767.91,645884.21,444.900006,116.300001,786.400012,80.700002,525.600008,144.500003
798,646028.71,646433.41,646551.61,646670.01,404.700006,118.400002,786.600011,118.200001,522.900007,145.300002
799,646815.31,647252.61,647327.61,647443.01,437.300007,115.400002,759.700012,75.000001,512.300008,132.000002
800,647575.01,647949.61,648087.01,648204.21,374.600005,117.200002,774.300011,137.400002,512.000007,145.100002
801,648349.31,648630.11,648868.21,648993.51,280.800004,125.300002,792.900012,238.100004,518.900008,148.700002
802,649142.21,649617.21,649666.31,649786.01,475.000007,119.700002,777.300012,49.100001,524.100008,133.500002
803,649919.51,650486.91,650447.71,650572.01,567.400008,124.300002,796.300011,-39.200001,528.200007,143.800002
804,650715.81,651187.81,651185.81,651365.61,472.000007,179.800003,744.200012,-2,470.000007,94.400002
805,651460.01,651769.81,651968.91,652089.61,309.800004,120.700002,765.000011,199.100003,508.900007,135.400002
806,652225.01,652561.51,652741.71,652861.01,336.500005,119.300001,773.500011,180.200003,516.700008,137.500002
807,652998.51,653463.01,653485.11,653601.61,464.500007,116.500001,737.700011,22.100001,486.600008,134.600002
808,653736.21,654012.11,654256.91,654384.31,275.900005,127.400002,798.300012,244.800003,520.700008,150.200002
809,654534.51,654874.81,655059.81,655190.01,340.300005,130.200002,793.700012,185.000003,525.300008,138.200002
810,655328.21,655643.51,655835.41,655957.21,315.300005,121.800002,763.300012,191.900003,507.200008,134.300002
811,656091.51,656559.41,656594.71,656712.91,467.900006,118.200002,760.400011,35.300001,503.200007,139.000002
812,656851.91,657340.51,657396.91,657515.51,488.600007,118.600002,814.100012,56.400001,545.000008,150.500002
813,657666.01,658150.81,658188.01,658305.41,484.800007,117.400002,783.700012,37.200001,522.000008,144.300002
814,658449.71,658895.21,658904.41,659022.61,445.500006,118.200002,717.90001,9.2,454.700006,145.000002
815,659167.61,659484.51,659670.31,659793.21,316.900005,122.900002,771.000012,185.800003,502.700008,145.400002
816,659938.61,660317.81,660458.51,660578.11,379.200006,119.600001,792.400012,140.700002,519.900008,152.900003
817,660731.01,661076.61,661252.31,661372.61,345.600005,120.300002,784.800011,175.700002,521.300007,143.200002
818,661515.81,661816.91,661998.21,662171.61,301.100005,173.400002,746.700011,181.300003,482.400008,90.900001
819,662262.51,662536.61,662737.81,662861.71,274.100005,123.900001,741.600012,201.200003,475.300008,142.400003
820,663004.11,663286.91,663503.51,663629.11,282.800004,125.600002,776.400011,216.600003,499.400007,151.400002
821,663780.51,664096.81,664279.11,664444.31,316.300005,165.200002,758.200011,182.300003,498.600008,94.400001
822,664538.71,664842.91,665025.71,665145.71,304.200005,120.000001,749.800012,182.800003,487.000008,142.800003
823,665288.51,665625.21,665809.41,665928.11,336.700005,118.700002,793.100011,184.200002,520.900007,153.500002
824,666081.61,666413.71,666609.11,666729.01,332.100005,119.900002,786.200012,195.400003,527.500008,138.800002
825,666867.81,667121.01,667326.71,667444.21,253.200004,117.500002,724.500011,205.700003,458.900007,148.100002
826,667592.31,667871.61,668063.61,668219.51,279.300004,155.900002,731.600011,192.000003,471.300007,104.400002
827,668323.91,668607.61,668800.31,668919.71,283.700004,119.400002,751.000011,192.700003,476.400007,155.200002
828,669074.91,669402.91,669583.01,669710.31,328.000005,127.300001,782.900012,180.100003,508.100008,147.500003
829,669857.81,670217.91,670342.41,670461.61,360.100005,119.200002,759.400011,124.500002,484.600007,155.600002
830,670617.21,670915.61,671117.21,671238.61,298.400004,121.400002,772.400011,201.600003,500.000007,151.000002
831,671389.61,671698.71,671887.71,672010.51,309.100005,122.800002,785.000012,189.000003,498.100008,164.100002
832,672174.61,672477.21,672638.51,672755.61,302.600005,117.100002,737.400011,161.300002,463.900007,156.400002
833,672912.01,673194.01,673397.61,673520.41,282.000004,122.800002,754.000011,203.600003,485.600007,145.600002
834,673666.01,674024.61,674166.91,674287.31,358.600006,120.400002,772.600012,142.300002,500.900008,151.300002
835,674438.61,674769.91,674933.21,675055.91,331.300005,122.700002,770.500011,163.300002,494.600007,153.200002
836,675209.11,675582.81,675729.81,675849.01,373.700006,119.200002,798.100012,147.000002,520.700008,158.200002
837,676007.21,676308.81,676511.71,676682.71,301.600005,171.000002,777.800012,202.900003,504.500008,102.300002
838,676785.01,677068.31,677273.91,677395.91,283.300004,122.000002,755.700011,205.600003,488.900007,144.800002
839,677540.71,677828.91,678033.91,678154.01,288.200004,120.100002,769.200012,205.000003,493.200007,155.900003
840,678309.91,678601.11,678795.11,678915.51,291.200004,120.400002,761.400011,194.000003,485.200007,155.800002
841,679071.31,679314.61,679528.81,679650.41,243.300004,121.600002,732.700011,214.200003,457.500007,153.600002
842,679804.01,680109.21,680287.41,680411.01,305.200004,123.600002,756.700011,178.200003,483.400007,149.700002
843,680560.71,680995.01,681096.11,681215.51,434.300007,119.400002,802.300012,101.100001,535.400008,147.500002
844,681363.01,681647.51,681838.11,681956.41,284.500004,118.300002,741.400011,190.600003,475.100007,148.000002
845,682104.41,682405.11,682578.11,682693.01,300.700005,114.900002,739.700011,173.000002,473.700007,151.100002
846,682844.11,683150.91,683343.91,683464.91,306.800005,121.000001,775.200012,193.000003,499.800008,154.400003
847,683619.31,683965.81,684116.61,684234.71,346.500005,118.100002,773.600011,150.800002,497.300007,158.200002
848,684392.91,684705.01,684876.71,684997.41,312.100005,120.700002,758.300012,171.700002,483.800007,153.800003
849,685151.21,685437.31,685619.11,685738.41,286.100004,119.300001,737.200011,181.800003,467.900007,150.000003
850,685888.41,686177.21,686385.01,686506.01,288.800004,121.000002,778.500011,207.800003,496.600007,160.900002
851,686666.91,687160.01,687185.01,687303.81,493.100007,118.800002,784.400012,25.000001,518.100008,147.500002
852,687451.31,687753.51,687930.61,688087.31,302.200004,156.700002,746.000011,177.100003,479.300007,110.000002
853,688197.31,688566.71,688678.51,688796.61,369.400005,118.100002,744.000011,111.800002,481.200007,144.700002
854,688941.31,689225.11,689431.71,689554.11,283.800004,122.400002,762.300011,206.600003,490.400007,149.500002
855,689703.61,690208.71,690215.51,690383.91,505.100008,168.400003,790.200012,6.8,511.900008,109.900001
856,690493.81,690790.11,690986.21,691107.21,296.300005,121.000002,770.200012,196.100002,492.400007,156.800003
857,691264.01,691643.41,691794.71,691915.41,379.400005,120.700001,814.400012,151.300003,530.700008,163.000003
858,692078.41,692529.31,692605.21,692725.71,450.900006,120.500001,805.400012,75.900002,526.800008,158.100003
859,692883.81,693195.21,693387.21,693507.41,311.400004,120.200002,768.200011,192.000003,503.400007,144.600002
860,693652.01,693962.51,694186.81,694310.91,310.500005,124.100002,819.300012,224.300003,534.800008,160.400002
861,694471.31,694834.11,694964.21,695084.11,362.800006,119.900002,773.800012,130.100002,492.900008,161.000002
862,695245.11,695506.91,695750.71,695872.31,261.800004,121.600002,784.400012,243.800003,505.600007,157.200003
863,696029.51,696528.31,696545.31,696667.71,498.800007,122.400002,779.400011,17,515.800007,141.200002
864,696808.91,697113.61,697308.71,697429.01,304.700005,120.300002,774.300012,195.100003,499.800008,154.200002
865,697583.21,697964.21,698111.81,698232.61,381.000005,120.800001,817.600012,147.600003,528.600008,168.200003
866,698400.81,698637.71,698891.71,699014.41,236.900004,122.700002,771.000011,254.000003,490.900007,157.400002
867,699171.81,699491.61,699649.31,699770.71,319.800005,121.400001,753.400012,157.700003,477.500008,154.500003
868,699925.21,700277.71,700430.11,700550.21,352.500005,120.100002,767.900011,152.400002,504.900007,142.900002
869,700693.11,700975.71,701196.51,701316.71,282.600004,120.200001,770.300012,220.800004,503.400008,146.700003
870,701463.41,701882.61,702000.01,702121.91,419.200006,121.900001,799.000012,117.400002,536.600008,140.500003
871,702262.41,702686.91,702789.31,702910.21,424.500006,120.900002,799.600011,102.400001,526.900007,151.800002
872,703062.01,703405.31,703575.31,703696.51,343.300006,121.200002,788.500012,170.000002,513.300008,154.000002
873,703850.51,704190.11,704372.81,704496.21,339.600005,123.400002,798.700012,182.700003,522.300008,153.000002
874,704649.211,704960.011,705161.211,705280.711,310.800005,119.500002,783.000012,201.200003,512.000008,151.500002
875,705432.211,705743.411,705928.511,706049.311,311.200004,120.800002,767.100011,185.100003,496.300007,150.000002
876,706199.311,706582.611,706696.711,706817.311,383.300006,120.600001,774.900012,114.100002,497.400008,156.900003
877,706974.211,707307.011,707486.511,707660.311,332.800005,173.800003,791.100012,179.500002,512.300007,105.000002
878,707765.311,708051.611,708248.511,708372.611,286.300004,124.100002,750.000011,196.900003,483.200007,142.700002
879,708515.311,708841.111,708974.611,709094.911,325.800005,120.300001,731.000011,133.500002,459.300007,151.400003
880,709246.311,709743.011,709739.811,709864.011,496.700007,124.200002,772.600011,-3.2,493.500007,154.900002
881,710018.911,710351.411,710515.211,710634.611,332.500005,119.400001,778.400012,163.800003,496.300008,162.700003
882,710797.311,711216.711,711320.511,711438.911,419.400006,118.400001,794.100012,103.800002,523.200008,152.500003
883,711591.411,711985.811,712120.511,712243.411,394.400005,122.900002,797.000011,134.700002,529.100007,145.000002
884,712388.411,712734.711,712850.111,712970.811,346.300006,120.700002,733.100011,115.400001,461.700007,150.700002
885,713121.511,713445.211,713621.711,713743.511,323.700005,121.800002,772.500012,176.500003,500.200008,150.500002
886,713894.011,714186.311,714375.711,714497.011,292.300004,121.300002,750.600011,189.400003,481.700007,147.600002
887,714644.611,714988.411,715121.811,715288.311,343.800005,166.500003,752.900011,133.400002,477.200007,109.200001
888,715397.511,715688.511,715884.911,716011.011,291.000005,126.100001,753.500011,196.400003,487.400008,140.000002
889,716151.011,716430.011,716633.811,716753.211,279.000005,119.400001,752.100012,203.800003,482.800008,149.900003
890,716903.111,717206.811,717417.811,717544.511,303.700004,126.700002,783.600011,211.000003,514.700007,142.200002
891,717686.711,717978.911,718159.311,718275.911,292.200005,116.600002,742.900011,180.400002,472.600007,153.700002
892,718429.611,718867.011,718916.811,719033.811,437.400007,117.000001,747.300012,49.800001,487.200008,143.100003
893,719176.911,719615.511,719670.111,719789.411,438.600006,119.300002,750.400011,54.600001,493.200007,137.900002
894,719927.311,720235.111,720450.211,720570.211,307.800004,120.000001,784.100011,215.100004,522.900008,141.200002
895,720711.411,721060.711,721223.311,721342.811,349.300006,119.500002,777.000012,162.600002,511.900008,145.600002
896,721488.411,721800.411,722003.411,722129.711,312.000005,126.300002,788.500012,203.000003,515.000008,147.200002
897,722276.911,722569.711,722767.511,722889.811,292.800004,122.300002,760.700011,197.800003,490.600007,147.800002
898,723037.611,723332.511,723536.711,723663.111,294.900004,126.400001,781.700012,204.200004,499.100008,156.200003
899,723819.311,724256.211,724329.011,724449.411,436.900006,120.400002,783.400011,72.800001,509.700007,153.300002
900,724602.711,724995.311,725134.711,725313.711,392.600006,179.000003,797.600012,139.400002,532.000008,86.600001
901,725400.311,725819.811,725921.211,726040.711,419.500007,119.500002,783.200012,101.400001,520.900008,142.800002
902,726183.511,726511.511,726647.811,726766.911,328.000005,119.100002,734.000011,136.300002,464.300007,150.600002
903,726917.511,727336.611,727430.411,727549.211,419.100006,118.800001,796.000012,93.800002,512.900008,164.300003
904,727713.511,728026.511,728203.111,728323.611,313.000004,120.500002,754.300011,176.600003,489.600007,144.200002
905,728467.811,728776.911,728960.611,729080.711,309.100005,120.100002,771.200012,183.700002,492.800007,158.300003
906,729239.011,729536.411,729704.111,729822.911,297.400004,118.800002,727.80001,167.700002,465.100006,143.900002
907,729966.811,730252.911,730449.511,730572.611,286.100005,123.100001,753.400012,196.600003,482.700008,147.600003
908,730720.211,731015.511,731219.711,731339.511,295.300004,119.800002,773.400011,204.200003,499.500007,154.100002
909,731493.611,731805.311,731987.011,732109.511,311.700005,122.500002,749.400011,181.700002,493.400007,133.500002
910,732243.011,732543.411,732717.411,732835.911,300.400005,118.500002,735.200011,174.000002,474.400007,142.300002
911,732978.211,733289.211,733482.411,733604.011,311.000005,121.600002,764.900012,193.200003,504.200008,139.100002
912,733743.111,734061.211,734253.811,734374.411,318.100004,120.600002,796.900011,192.600003,510.700007,165.600002
913,734540.011,734974.511,735055.811,735176.011,434.500007,120.200002,788.900012,81.300001,515.800008,152.900002
914,735328.911,735671.211,735841.511,735966.911,342.300005,125.400002,798.100012,170.300003,512.600008,160.100002
915,736127.011,736386.111,736619.511,736742.011,259.100004,122.500002,770.900012,233.400003,492.500007,155.900003
916,736897.911,737450.611,737415.111,737540.411,552.700008,125.300002,806.500012,-35.500001,517.200007,164.000003
917,737704.411,737957.911,738162.111,738281.611,253.500003,119.500002,734.900011,204.200003,457.700006,157.700003
918,738439.311,738733.311,738897.211,739018.711,294.000004,121.500002,733.800011,163.900002,457.900006,154.400003
919,739173.111,739503.411,739672.211,739791.911,330.300004,119.700002,784.300011,168.800003,499.100007,165.500002
920,739957.411,740323.511,740463.411,740583.211,366.100006,119.800002,786.600012,139.900002,506.000008,160.800002
921,740744.011,741280.811,741264.911,741393.011,536.800008,128.100002,808.400012,-15.9,520.900008,159.400002
922,741552.411,741953.511,742041.011,742202.211,401.100006,161.200003,766.300011,87.500001,488.600007,116.500001
923,742318.711,742622.011,742820.511,742938.811,303.300005,118.300002,787.600012,198.500003,501.800008,167.500002
924,743106.311,743477.011,743601.111,743722.211,370.700006,121.100001,773.200012,124.100002,494.800008,157.300003
925,743879.511,744150.111,744404.911,744521.811,270.600004,116.900002,808.500012,254.800003,525.400007,166.200003
926,744688.011,745026.011,745186.311,745308.111,338.000005,121.800002,779.900011,160.300002,498.300007,159.800002
927,745467.911,745792.611,745981.811,746102.811,324.700005,121.000002,796.300012,189.200003,513.900008,161.400002
928,746264.211,746535.611,746723.511,746900.211,271.400004,176.700003,731.700011,187.900003,459.300007,95.700001
929,746995.911,747305.811,747500.111,747623.511,309.900005,123.400001,781.500012,194.300003,504.200008,153.900003
930,747777.411,748262.411,748296.611,748415.411,485.000007,118.800002,795.100012,34.2,519.200007,157.100003
931,748572.511,748948.911,749096.311,749216.111,376.400005,119.800002,803.000012,147.400002,523.800007,159.400003
932,749375.511,749743.511,749907.811,750027.011,368.000005,119.200002,837.200012,164.300002,532.300007,185.700003
933,750212.711,750468.311,750710.511,750831.811,255.600004,121.300002,769.600012,242.200003,497.800007,150.500003
934,750982.311,751267.811,751468.311,751590.311,285.500004,122.000002,752.400011,200.500003,486.000007,144.400002
935,751734.711,752172.811,752254.811,752375.611,438.100006,120.800002,803.700012,82.000001,520.100007,162.800003
936,752538.411,752936.211,753063.111,753225.411,397.800006,162.300002,824.300012,126.900002,524.700008,137.300002
937,753362.711,753643.311,753885.311,754006.711,280.600004,121.400002,813.700012,242.000004,522.600008,169.700002
938,754176.411,754433.811,754674.311,754793.811,257.400004,119.500001,793.200012,240.500004,497.900008,175.800003
939,754969.611,755227.511,755474.711,755647.811,257.900004,173.100003,788.700012,247.200003,505.100007,110.500002
940,755758.311,756096.511,756277.611,756399.711,338.200005,122.100002,818.000012,181.100002,519.300007,176.600003
941,756576.311,756833.211,757088.611,757208.111,256.900004,119.500002,803.700012,255.400003,512.300007,171.900003
942,757380.011,757659.811,757865.111,757989.611,279.800004,124.500002,780.800011,205.300003,485.100007,171.200002
943,758160.811,758433.111,758656.011,758775.511,272.300005,119.500002,782.500012,222.900003,495.200008,167.800002
944,758943.311,759273.111,759460.611,759627.311,329.800005,166.700002,806.800012,187.500003,517.300008,122.800002
945,759750.111,760082.511,760248.011,760368.811,332.400005,120.800001,789.500012,165.500003,497.900008,170.800003
946,760539.611,760826.511,761051.711,761172.111,286.900004,120.400001,797.100012,225.200004,512.100008,164.600003
947,761336.711,761575.511,761821.911,761943.311,238.800003,121.400002,776.900011,246.400004,485.200007,170.300002
948,762113.611,762478.611,762578.211,762697.211,365.000006,119.000002,754.000012,99.600001,464.600007,170.400003
949,762867.611,763258.411,763390.611,763510.811,390.800005,120.200002,824.600012,132.200002,523.000007,181.400003
950,763692.211,764060.711,764211.711,764379.411,368.500005,167.700002,812.900012,151.000003,519.500008,125.700002
951,764505.111,764942.711,765016.811,765136.211,437.600007,119.400001,791.100012,74.100001,511.700008,160.000003
952,765296.211,765553.111,765797.411,765918.011,256.900004,120.600002,793.000012,244.300003,501.200007,171.200003
953,766089.211,766341.111,766591.911,766712.711,251.900003,120.800002,800.700012,250.800004,502.700007,177.200003
954,766889.911,767145.811,767365.411,767489.911,255.900003,124.500001,784.700011,219.600004,475.500007,184.700003
955,767674.611,767956.311,768120.411,768241.311,281.700004,120.900002,722.500011,164.100003,445.800007,155.800002
956,768397.111,768652.911,768903.911,769024.111,255.800004,120.200001,797.000012,251.000004,506.800008,170.000003
957,769194.111,769461.111,769691.911,769812.511,267.000004,120.600002,796.300012,230.800003,497.800007,177.900003
958,769990.411,770426.211,770492.011,770611.811,435.800006,119.800002,795.600012,65.800001,501.600007,174.200003
959,770786.011,771240.411,771246.211,771365.311,454.400006,119.100002,736.700011,5.8,460.200006,157.400003
960,771522.711,771917.212,772011.412,772131.312,394.500005,119.900002,774.000011,94.200002,488.700007,165.400002
961,772296.712,772752.412,772796.112,772915.312,455.700007,119.200001,790.800012,43.700001,499.400008,172.200003
962,773087.512,773501.012,773590.512,773767.012,413.500006,176.500003,784.800012,89.500001,503.000007,105.300002
963,773872.312,774132.912,774358.912,774480.212,260.600003,121.300002,760.900011,226.000004,486.600007,153.000002
964,774633.212,774886.012,775123.612,775241.912,252.800004,118.300002,778.100012,237.600003,490.400007,169.400003
965,775411.312,775680.912,775883.612,776003.012,269.600004,119.400001,757.100011,202.700003,472.300007,165.400003
966,776168.412,776498.912,776667.112,776788.312,330.500005,121.200002,792.400012,168.200002,498.700007,172.500003
967,776960.812,777357.812,777463.212,777581.112,397.000006,117.900002,787.100011,105.400001,502.400007,166.800002
968,777747.912,778003.612,778236.712,778363.112,255.700004,126.400002,780.100012,233.100004,488.800008,164.900002
969,778528.012,778812.012,779022.712,779142.112,284.000004,119.400002,792.000012,210.700003,494.700007,177.900003
970,779320.012,779575.712,779809.212,779931.912,255.700004,122.700002,789.400012,233.500003,489.200007,177.500003
971,780109.412,780389.812,780585.812,780710.912,280.400004,125.100001,775.000011,196.000003,476.400007,173.500003
972,780884.412,781173.912,781378.612,781501.112,289.500004,122.500002,783.700012,204.700003,494.200007,167.000003
973,781668.112,781911.112,782159.412,782278.512,243.000003,119.100002,778.000011,248.300004,491.300007,167.600002
974,782446.112,782715.312,782936.212,783057.112,269.200004,120.900001,780.800012,220.900004,490.100008,169.800003
975,783226.912,783531.012,783759.312,783934.512,304.100005,175.200003,832.400012,228.300003,532.400008,124.800001
976,784059.312,784437.812,784556.512,784673.912,378.500006,117.400002,775.600012,118.700002,497.200008,161.000002
977,784834.912,785147.312,785335.712,785457.312,312.400005,121.600002,787.100012,188.400002,500.800007,164.700003
978,785622.012,785957.012,786128.412,786250.212,335.000005,121.800002,799.800012,171.400002,506.400007,171.600003
979,786421.812,786701.112,786949.312,787067.012,279.300004,117.700002,793.000011,248.200003,527.500007,147.800002
980,787214.812,787570.712,787694.312,787853.612,355.900006,159.300002,751.900012,123.600002,479.500008,113.100002
981,787966.712,788295.212,788470.812,788590.512,328.500005,119.700002,779.900011,175.600002,504.100007,156.100002
982,788746.612,789274.712,789294.512,789413.712,528.100008,119.200002,833.000013,19.8,547.900008,165.900003
983,789579.612,789982.812,790094.112,790213.912,403.200006,119.800002,794.000011,111.300001,514.500007,159.700002
984,790373.612,790891.512,790872.612,790998.812,517.900008,126.200002,786.600012,-18.9,499.000008,161.400002
985,791160.212,791579.112,791671.512,791834.812,418.900006,163.300002,796.400012,92.400002,511.300008,121.800002
986,791956.612,792300.012,792462.012,792583.012,343.400005,121.000001,793.100012,162.000003,505.400008,166.700003
987,792749.712,793139.112,793258.412,793376.912,389.400006,118.500002,781.600012,119.300001,508.700007,154.400003
988,793531.312,793924.812,794050.912,794167.512,393.500005,116.600002,774.600011,126.100002,519.600007,138.400002
989,794305.912,794684.412,794825.412,794941.012,378.500006,115.600002,785.200012,141.000002,519.500008,150.100002
990,795091.112,795490.312,795607.512,795727.712,399.200006,120.200002,784.000011,117.200001,516.400007,147.400002
991,795875.112,796185.112,796394.112,796519.412,310.000005,125.300002,806.800012,209.000003,519.000008,162.500002
992,796681.912,797184.112,797211.112,797329.312,502.200008,118.200002,788.700012,27,529.200008,141.300002
993,797470.612,797813.412,797943.412,798062.712,342.800005,119.300002,742.400011,130.000002,472.800007,150.300002
994,798213.012,798559.112,798721.512,798841.912,346.100005,120.400002,787.200012,162.400003,508.500008,158.300002
995,799000.212,799423.012,799535.912,799654.512,422.800006,118.600002,805.500012,112.900002,535.700008,151.200002
996,799805.712,800288.412,800365.512,800483.312,482.700007,117.800002,837.800013,77.100001,559.800008,160.200003
997,800643.512,801119.412,801190.412,801309.912,475.900007,119.500001,822.000012,71.000001,546.900008,155.600003
998,801465.512,801883.012,801981.412,802100.212,417.500006,118.800002,790.300012,98.400001,515.900007,155.600003
999,802255.812,802721.012,802802.212,802921.512,465.200006,119.300001,825.900012,81.200002,546.400008,160.200003
1000,803081.712,803576.012,803624.712,803744.212,494.300007,119.500002,819.600012,48.700001,543.000008,157.100002
1001,803901.312,804227.012,804436.612,804560.312,325.700005,123.700002,822.700012,209.600003,535.300008,163.700002
1002,804724.012,805201.412,805247.412,805367.912,477.400007,120.500002,790.600012,46.000001,523.400008,146.700002
1003,805514.612,806001.212,806042.812,806163.812,486.600007,121.000002,794.900012,41.600001,528.200008,145.700002
1004,806309.512,806827.812,806868.512,806988.412,518.300008,119.900002,830.500012,40.7,559.000008,151.600002
1005,807140.012,807547.012,807664.712,807784.512,407.000006,119.800002,782.800012,117.700002,524.700008,138.300002
1006,807922.812,808290.412,808459.512,808580.512,367.600005,121.000002,804.400012,169.100003,536.700008,146.700002
1007,808727.212,809139.012,809228.712,809350.212,411.800006,121.500002,773.300011,89.700001,501.500007,150.300002
1008,809500.512,810026.912,810062.112,810180.512,526.400008,118.400002,830.600013,35.200001,561.600009,150.600002
1009,810331.112,810908.412,810883.112,811003.712,577.300008,120.600002,827.600012,-25.3,552.000008,155.000002
1010,811158.712,811693.512,811680.812,811856.912,534.800008,176.100003,784.300012,-12.7,522.100008,86.100001
1011,811943.012,812299.912,812454.112,812574.712,356.900005,120.600001,781.500012,154.200003,511.100008,149.800003
1012,812724.512,813102.912,813250.812,813371.512,378.400005,120.700002,790.700011,147.900002,526.300007,143.700002
1013,813515.212,814041.112,814068.912,814185.212,525.900008,116.300001,807.800012,27.800001,553.700009,137.800002
1014,814323.012,814830.312,814869.712,814988.712,507.300008,119.000001,805.800012,39.400001,546.700009,140.100002
1015,815128.812,815624.312,815665.412,815784.912,495.500008,119.500002,798.700012,41.1,536.600008,142.600002
1016,815927.512,816448.912,816469.312,816586.912,521.400008,117.600002,801.700012,20.4,541.800008,142.300002
1017,816729.212,817196.512,817267.212,817385.612,467.300007,118.400002,790.500012,70.700001,538.000008,134.100002
1018,817519.712,817960.412,818054.012,818227.512,440.700007,173.500003,786.000012,93.600001,534.300008,78.200001
1019,818305.712,818688.412,818825.312,818945.612,382.700005,120.300002,770.400011,136.900002,519.600007,130.500002
1020,819076.112,819517.812,819610.912,819730.212,441.700007,119.300002,777.000012,93.100001,534.800008,122.900002
1021,819853.112,820352.312,820377.212,820493.012,499.200007,115.800001,767.900011,24.900001,524.100008,128.000002
1022,820621.012,821083.712,821102.212,821218.112,462.700007,115.900002,724.000011,18.5,481.200007,126.900002
1023,821345.012,821827.412,821846.812,821964.512,482.400007,117.700002,751.600011,19.4,501.800007,132.100002
1024,822096.612,822607.912,822638.012,822753.712,511.300008,115.700002,791.300012,30.1,541.400008,134.200002
1025,822887.912,823379.712,823436.012,823556.212,491.800007,120.200002,808.000012,56.300001,548.100008,139.700002
1026,823695.912,824199.712,824230.212,824349.612,503.800008,119.400002,785.200012,30.5,534.300008,131.500002
1027,824481.112,824951.312,824984.912,825100.712,470.200007,115.800002,757.600011,33.6,503.800007,138.000002
1028,825238.712,825583.312,825755.012,825872.812,344.600005,117.800001,770.300011,171.700003,516.300008,136.200002
1029,826009.012,826557.012,826566.512,826685.412,548.000009,118.900002,807.800013,9.5,557.500009,131.400002
1030,826816.812,827315.312,827354.812,827470.912,498.500007,116.100001,778.200011,39.500001,538.000008,124.100002
1031,827595.012,827899.412,828073.712,828192.812,304.400005,119.100002,730.500011,174.300002,478.700007,132.700002
1032,828325.512,828638.912,828838.312,828959.512,313.400005,121.200001,767.500011,199.400003,512.800008,133.500002
1033,829093.012,829647.112,829635.812,829761.212,554.100009,125.400001,811.100013,-11.3,542.800009,142.900003
1034,829904.112,830422.612,830462.812,830580.512,518.500007,117.700002,802.900011,40.200001,558.700008,126.500001
1035,830707.012,831236.412,831226.112,831350.612,529.400008,124.500002,780.900012,-10.3,519.100008,137.300002
1036,831487.912,832016.012,832025.912,832146.612,528.100008,120.700002,795.000012,9.9,538.000008,136.300002
1037,832282.912,832796.012,832835.512,832954.012,513.100008,118.500002,813.500012,39.5,552.600008,142.400002
1038,833096.412,833489.012,833619.112,833739.312,392.600006,120.200002,770.400012,130.100002,522.700008,127.500002
1039,833866.812,834346.712,834366.312,834484.512,479.900007,118.200002,753.200011,19.6,499.500007,135.500002
1040,834620.012,835124.712,835162.812,835279.912,504.700007,117.100002,802.800012,38.100001,542.800008,142.900002
1041,835422.812,835960.512,835943.212,836069.112,537.700008,125.900001,786.700011,-17.3,520.400008,140.400002
1042,836209.512,836743.312,836749.312,836871.312,533.800008,122.000001,797.900012,6.000001,539.800009,136.100002
1043,837007.412,837473.312,837545.912,837712.112,465.900007,166.200003,790.100012,72.600001,538.500008,85.400001
1044,837797.512,838340.412,838340.112,838462.412,542.900008,122.300002,791.000012,-0.3,542.600008,126.100002
1045,838588.512,839082.413,839121.613,839238.213,493.900007,116.600002,775.900012,39.200001,533.100008,126.200002
1046,839364.413,839910.613,839920.813,840040.513,546.200008,119.700002,800.900011,10.2,556.400008,124.800001
1047,840165.313,840613.613,840713.213,840832.913,448.300007,119.700001,790.600012,99.600002,547.900009,123.000002
1048,840955.913,841337.913,841464.113,841581.813,382.000006,117.700002,751.000011,126.200002,508.200008,125.100001
1049,841706.913,842137.913,842232.913,842352.713,431.000007,119.800002,779.400012,95.000001,526.000008,133.600002
1050,842486.313,842998.613,843037.413,843157.113,512.300008,119.700002,791.000012,38.8,551.100008,120.200002
1051,843277.313,843757.713,843828.713,843945.613,480.400007,116.900002,801.300012,71.000001,551.400008,133.000002
1052,844078.613,844587.413,844622.913,844741.513,508.800007,118.600002,793.500012,35.500001,544.300008,130.600002
1053,844872.113,845336.713,845412.013,845530.613,464.600006,118.600001,792.600011,75.300002,539.900008,134.100002
1054,845664.713,846156.213,846217.313,846332.413,491.500008,115.100001,802.800012,61.100001,552.600009,135.100002
1055,846467.513,846789.513,847015.013,847133.413,322.000005,118.400001,799.100012,225.500004,547.500009,133.200002
1056,847266.613,847664.813,847792.513,847911.513,398.200006,119.000002,776.200012,127.700002,525.900008,131.300002
1057,848042.813,848369.113,848569.513,848691.013,326.300005,121.500001,780.100011,200.400003,526.700008,131.900002
1058,848822.913,849295.413,849367.213,849485.313,472.500007,118.100001,798.500012,71.800002,544.300009,136.100002
1059,849621.413,850134.313,850147.813,850266.413,512.900008,118.600002,775.500012,13.5,526.400008,130.500002
1060,850396.913,850924.713,850940.113,851061.513,527.800008,121.400002,791.300012,15.4,543.200008,126.700002
1061,851188.213,851550.913,851699.913,851817.213,362.700005,117.300002,769.600011,149.000002,511.700007,140.600002
1062,851957.813,852440.313,852496.413,852612.713,482.500007,116.300002,774.600012,56.100001,538.600008,119.700002
1063,852732.413,853174.113,853253.813,853368.613,441.700006,114.800002,771.900011,79.700001,521.400007,135.700002
1064,853504.313,853926.213,854023.813,854143.213,421.900006,119.400002,770.300012,97.600002,519.500008,131.400002
1065,854274.613,854777.713,854832.913,854950.313,503.100007,117.400002,811.600012,55.200001,558.300008,135.900002
1066,855086.213,855542.213,855624.713,855743.213,456.000007,118.500002,786.600011,82.500001,538.500008,129.600001
1067,855872.813,856378.713,856401.813,856519.413,505.900008,117.600002,770.300012,23.1,529.000008,123.700002
1068,856643.113,857083.713,857165.213,857282.713,440.600007,117.500002,771.100011,81.500001,522.100008,131.500001
1069,857414.213,857889.413,857967.513,858086.113,475.200008,118.600001,814.400013,78.100001,553.300009,142.500003
1070,858228.613,858759.113,858786.613,858904.713,530.500008,118.100002,802.300012,27.5,558.000008,126.200002
1071,859030.913,859446.313,859517.413,859634.113,415.400006,116.700002,734.20001,71.100001,486.500007,131.000001
1072,859765.113,860082.013,860255.013,860374.413,316.900005,119.400002,743.500012,173.000003,489.900008,134.200002
1073,860508.613,860985.613,861068.013,861186.913,477.000007,118.900002,813.400012,82.400001,559.400008,135.100002
1074,861322.013,861827.513,861863.613,862029.013,505.500007,165.400002,784.900011,36.100001,541.600008,77.900001
1075,862106.913,862631.213,862638.113,862758.613,524.300008,120.500002,786.200012,6.9,531.200008,134.500002
1076,862893.113,863403.513,863426.113,863543.413,510.400008,117.300002,787.500012,22.6,533.000008,137.200002
1077,863680.613,864238.613,864224.813,864348.613,558.000008,123.800002,810.300012,-13.8,544.200008,142.300002
1078,864490.913,865050.213,865038.713,865166.213,559.300008,127.500002,808.400012,-11.5,547.800008,133.100002
1079,865299.313,865793.113,865790.013,865954.413,493.800007,164.400003,751.500011,-3.1,490.700007,96.400001
1080,866050.813,866429.013,866565.713,866687.113,378.200006,121.400002,775.200012,136.700002,514.900008,138.900002
1081,866826.013,867325.913,867375.113,867494.213,499.900007,119.100002,797.700012,49.200001,549.100008,129.500002
1082,867623.713,868141.313,868180.913,868299.113,517.600007,118.200002,802.300012,39.600001,557.200008,126.900002
1083,868426.013,868920.713,868947.113,869061.013,494.700007,113.900002,763.900011,26.4,521.100007,128.900002
1084,869189.913,869473.413,869701.713,869821.313,283.500004,119.600001,764.400011,228.300004,511.800008,133.000002
1085,869954.313,870483.313,870472.813,870596.213,529.000008,123.400002,779.200012,-10.5,518.500008,137.300002
1086,870733.513,871276.813,871239.513,871360.813,543.300008,121.300002,763.000011,-37.300001,506.000007,135.700002
1087,871496.513,871980.413,872013.613,872129.913,483.900008,116.300002,760.700012,33.2,517.100008,127.300002
1088,872257.213,872796.813,872796.413,872918.613,539.600008,122.200002,800.800012,-0.4,539.200008,139.400002
1089,873058.013,873629.213,873604.313,873764.313,571.200008,160.000002,811.200012,-24.9,546.300008,104.900002
1090,873869.213,874380.413,874386.913,874509.913,511.200007,123.000002,765.600011,6.5,517.700007,124.900002
1091,874634.813,874972.713,875132.813,875249.913,337.900005,117.100002,748.000011,160.100002,498.000007,132.900002
1092,875382.813,875879.113,875909.513,876027.013,496.300008,117.500002,778.000012,30.4,526.700008,133.800002
1093,876160.813,876682.913,876701.713,876822.413,522.100008,120.700002,782.800011,18.8,540.900008,121.200001
1094,876943.613,877469.113,877469.313,877592.813,525.500008,123.500002,783.500012,0.2,525.700008,134.300002
1095,877727.113,878197.413,878237.213,878351.713,470.300007,114.500001,755.200011,39.800001,510.100008,130.600002
1096,878482.313,879001.613,879028.413,879145.313,519.300008,116.900001,793.200012,26.800001,546.100009,130.200002
1097,879275.513,879625.113,879801.713,879921.713,349.600005,120.000002,775.700012,176.600003,526.200008,129.500002
1098,880051.213,880497.813,880585.513,880703.213,446.600006,117.700002,779.700011,87.700002,534.300008,127.700001
1099,880830.913,881316.713,881347.713,881465.713,485.800008,118.000002,760.200012,31,516.800008,125.400002
1100,881591.113,882106.913,882135.013,882252.413,515.800007,117.400002,785.800011,28.100001,543.900008,124.500001
1101,882376.913,882894.613,882940.813,883056.613,517.700008,115.800002,800.700012,46.200001,563.900009,121.000001
1102,883177.613,883676.913,883691.413,883810.513,499.300008,119.100002,756.200012,14.5,513.800008,123.300002
1103,883933.813,884272.113,884437.413,884558.113,338.300005,120.700002,753.200011,165.300002,503.600007,128.900002
1104,884687.013,885241.013,885222.913,885349.913,554.000008,127.000002,786.900012,-18.1,535.900008,124.000002
1105,885473.913,886001.013,885999.813,886124.513,527.100007,124.700002,778.500011,-1.2,525.900007,127.900002
1106,886252.413,886770.013,886785.313,886902.013,517.600008,116.700002,772.600012,15.3,532.900008,123.000002
1107,887025.013,887522.813,887529.513,887649.213,497.800007,119.700002,753.300011,6.7,504.500007,129.100002
1108,887778.313,888284.313,888322.313,888439.713,506.000007,117.400002,783.400012,38.000001,544.000008,122.000002
1109,888561.713,888884.313,889069.313,889190.313,322.600004,121.000002,758.100011,185.000003,507.600007,129.500002
1110,889319.813,889620.813,889807.113,889928.013,301.000004,120.900002,728.300011,186.300003,487.300007,120.100002
1111,890048.113,890524.713,890577.713,890696.113,476.600007,118.400001,777.800011,53.000001,529.600008,129.800002
1112,890825.913,891322.213,891368.213,891486.713,496.300008,118.500002,792.700012,46,542.300008,131.900002
1113,891618.613,892125.313,892160.513,892277.813,506.700008,117.300002,783.200012,35.2,541.900008,124.000002
1114,892401.813,892903.713,892925.013,893043.013,501.900007,118.000001,768.800011,21.300001,523.200008,127.600002
1115,893170.613,893581.513,893687.113,893806.313,410.900006,119.200002,771.400012,105.600002,516.500008,135.700002
1116,893942.013,894293.213,894468.313,894588.313,351.200005,120.000001,777.300011,175.100003,526.300008,131.000002
1117,894719.313,895175.513,895230.613,895346.813,456.200007,116.200002,757.200012,55.100001,511.300008,129.700002
1118,895476.513,895953.313,896009.213,896125.813,476.800007,116.600001,777.100011,55.900001,532.700008,127.800002
1119,896253.613,896749.913,896796.013,896911.813,496.300008,115.800002,790.900012,46.1,542.400008,132.700002
1120,897044.513,897582.213,897573.413,897699.813,537.700008,126.400002,792.700012,-8.8,528.900008,137.400002
1121,897837.213,898332.613,898364.613,898481.813,495.400007,117.200001,765.900011,32.000001,527.400008,121.300002
1122,898603.113,899080.613,899139.913,899257.813,477.500007,117.900002,776.400012,59.300001,536.800008,121.700002
1123,899379.513,899845.213,899931.313,900048.313,465.700007,117.000002,805.100012,86.100001,551.800008,136.300002
1124,900184.613,900706.413,900736.913,900855.313,521.800008,118.400002,797.500012,30.5,552.300008,126.800002
1125,900982.113,901488.813,901503.513,901624.313,506.700007,120.800002,769.300011,14.7,521.400007,127.100002
1126,901751.413,902119.013,902250.713,902373.413,367.600006,122.700001,746.000011,131.700002,499.300008,124.000002
1127,902497.413,902945.813,903040.713,903159.613,448.400007,118.900002,793.600012,94.900001,543.300008,131.400002
1128,903291.013,903815.313,903844.013,903960.013,524.300008,116.000002,808.000012,28.7,553.000008,139.000002
1129,904099.013,904608.913,904631.213,904747.513,509.900008,116.300002,773.900012,22.3,532.200008,125.400002
1130,904872.913,905358.913,905395.013,905512.513,486.000007,117.500002,763.800011,36.1,522.100007,124.200002
1131,905636.713,906165.714,906164.014,906342.414,529.000008,178.400003,788.400012,-1.7,527.300008,82.700001
1132,906425.114,906970.814,906979.814,907100.314,545.700008,120.500002,808.700012,9,554.700008,133.500002
1133,907233.814,907759.214,907786.314,907905.514,525.400008,119.200002,796.100012,27.1,552.500008,124.400002
1134,908029.914,908372.914,908550.014,908718.314,343.000005,168.300003,776.800011,177.100002,520.100007,88.400001
1135,908806.714,909310.114,909365.614,909483.614,503.400008,118.000001,810.200012,55.500001,558.900009,133.300002
1136,909616.914,910094.714,910123.614,910240.414,477.800007,116.800002,751.100012,28.900001,506.700008,127.600002
1137,910368.014,910871.814,910904.414,911067.114,503.800007,162.700002,776.700011,32.600001,536.400008,77.600001
1138,911144.714,911471.414,911664.014,911785.514,326.700005,121.500002,764.500012,192.600003,519.300008,123.700002
1139,911909.214,912335.314,912443.914,912562.714,426.100006,118.800002,779.800011,108.600001,534.700007,126.300002
1140,912689.014,913193.414,913235.414,913353.614,504.400008,118.200002,794.200012,42,546.400008,129.600002
1141,913483.214,914000.814,914019.314,914134.614,517.600008,115.300002,776.400012,18.5,536.100008,125.000002
1142,914259.614,914769.614,914794.314,914911.414,510.000007,117.100002,776.100011,24.7,534.700007,124.300002
1143,915035.714,915512.814,915562.414,915679.614,477.100007,117.200002,773.800012,49.600001,526.700008,129.900002
1144,915809.514,916298.114,916357.614,916474.514,488.600007,116.900002,799.800012,59.500001,548.100008,134.800002
1145,916609.314,917136.214,917153.214,917272.014,526.900007,118.800001,785.800011,17.000001,543.900008,123.100002
1146,917395.114,917736.914,917890.214,918008.714,341.800005,118.500001,740.400011,153.300003,495.100008,126.800002
1147,918135.514,918443.814,918627.914,918749.414,308.300005,121.500001,744.300011,184.100003,492.400008,130.400002
1148,918879.814,919340.114,919395.214,919514.614,460.300007,119.400002,762.600012,55.100001,515.400008,127.800002
1149,919642.414,920171.214,920188.314,920307.714,528.800008,119.400002,790.500012,17.1,545.900008,125.200002
1150,920432.914,920907.314,920946.714,921065.314,474.400007,118.600002,758.600011,39.4,513.800007,126.200002
1151,921191.514,921490.214,921656.814,921775.814,298.700004,119.000002,711.60001,166.600003,465.300007,127.300001
1152,921903.114,922210.814,922391.714,922511.814,307.700005,120.100001,732.400011,180.900003,488.600008,123.700002
1153,922635.514,923186.214,923162.714,923327.314,550.700009,164.600003,779.000012,-23.500001,527.200008,87.200001
1154,923414.514,923924.114,923913.614,924037.514,509.600008,123.900002,752.400011,-10.500001,499.100007,129.400002
1155,924166.914,924549.014,924681.014,924798.714,382.100006,117.700002,761.800012,132.000002,514.100008,130.000002
1156,924928.714,925257.314,925432.314,925554.014,328.600004,121.700002,749.000011,175.000003,503.600007,123.700002
1157,925677.714,926146.814,926201.814,926318.414,469.100007,116.600002,767.400011,55,524.100007,126.700002
1158,926445.114,926911.114,926952.114,927065.614,466.000007,113.500001,747.600011,41.000001,507.000008,127.100002
1159,927192.714,927659.314,927718.714,927836.314,466.600007,117.600002,774.300012,59.400001,526.000008,130.700002
1160,927967.014,928453.014,928491.114,928608.614,486.000007,117.500001,772.800011,38.100001,524.100008,131.200002
1161,928739.814,929195.214,929269.714,929385.814,455.400007,116.100002,771.000012,74.500001,529.900008,125.000002
1162,929510.814,929822.514,929997.414,930116.114,311.700004,118.700002,732.000011,174.900003,486.600007,126.700002
1163,930242.814,930670.814,930748.214,930867.314,428.000006,119.100002,750.100011,77.400001,505.400007,125.600002
1164,930992.914,931314.714,931486.214,931604.814,321.800005,118.600002,737.100011,171.500002,493.300007,125.200002
1165,931730.014,932208.514,932255.614,932371.514,478.500007,115.900001,766.000011,47.100001,525.600008,124.500002
1166,932496.014,932971.914,933004.714,933122.514,475.900007,117.800002,737.200011,32.800001,508.700008,110.700001
1167,933233.214,933712.914,933724.914,933840.314,479.700007,115.400001,733.600011,12.000001,491.700008,126.500002
1168,933966.814,934432.314,934481.714,934598.414,465.500007,116.700002,761.200012,49.400001,514.900008,129.600002
1169,934728.014,935252.714,935246.714,935371.414,524.700007,124.700002,774.800011,-6,518.700007,131.400002
1170,935502.814,936011.114,936005.114,936180.414,508.300008,175.300002,760.600011,-6,502.300008,83.000001
1171,936263.414,936661.914,936769.214,936887.114,398.500006,117.900002,757.200012,107.300002,505.800008,133.500002
1172,937020.614,937357.414,937531.314,937650.414,336.800005,119.100002,755.200011,173.900002,510.700007,125.400002
1173,937775.814,938258.114,938308.314,938425.414,482.300007,117.100002,777.700012,50.200001,532.500008,128.100002
1174,938553.514,938912.914,939051.414,939169.514,359.400005,118.100002,747.100011,138.500002,497.900007,131.100002
1175,939300.614,939644.514,939785.814,939901.914,343.900005,116.100002,730.600011,141.300002,485.200007,129.300002
1176,940031.214,940360.814,940539.314,940655.614,329.600004,116.300002,753.600011,178.500003,508.100007,129.200002
1177,940784.814,941253.014,941305.614,941423.014,468.200007,117.400001,762.300011,52.600001,520.800008,124.100002
1178,941547.114,941998.814,942037.614,942153.014,451.700007,115.400002,729.100011,38.8,490.500007,123.200002
1179,942276.214,942632.014,942781.314,942899.314,355.800005,118.000001,747.200011,149.300003,505.100008,124.100002
1180,943023.414,943545.014,943542.414,943666.614,521.600008,124.200002,773.900012,-2.6,519.000008,130.700002
1181,943797.314,944289.214,944332.614,944450.514,491.900007,117.900001,773.300011,43.400001,535.300008,120.100002
1182,944570.614,945070.814,945061.014,945183.614,500.200008,122.600001,734.500011,-9.8,490.400008,121.500002
1183,945305.114,945564.014,945790.014,945906.314,258.900004,116.300002,731.000011,226.000003,484.900007,129.800002
1184,946036.114,946361.614,946541.014,946660.314,325.500005,119.300001,751.300011,179.400003,504.900008,127.100002
1185,946787.414,947251.414,947313.214,947430.614,464.000007,117.400002,764.200012,61.800001,525.800008,121.000002
1186,947551.614,948069.714,948062.814,948185.214,518.100007,122.400002,763.800011,-6.9,511.200007,130.200002
1187,948315.414,948842.014,948831.514,948955.514,526.600008,124.000002,767.500011,-10.5,516.100008,127.400001
1188,949082.914,949358.014,949589.414,949714.714,275.100005,125.300002,759.400012,231.400003,506.500008,127.600002
1189,949842.314,950300.114,950365.014,950479.914,457.800007,114.900001,772.000011,64.900001,522.700008,134.400002
1190,950614.314,951124.514,951118.414,951304.514,510.200008,186.100003,764.100012,-6.1,504.100008,73.900001
1191,951378.414,951717.614,951863.514,951982.814,339.200005,119.300002,731.800011,145.900002,485.100007,127.400002
1192,952110.214,952457.514,952610.414,952730.014,347.300005,119.600002,746.000011,152.900002,500.200007,126.200002
1193,952856.214,953349.214,953389.714,953505.714,493.000007,116.000001,785.500011,40.500001,533.500008,136.000002
1194,953641.714,953995.014,954154.814,954318.814,353.300006,164.000002,764.100012,159.800002,513.100008,87.000002
1195,954405.814,954687.414,954914.414,955039.314,281.600004,124.900002,764.400011,227.000003,508.600007,130.900002
1196,955170.214,955466.614,955672.814,955793.414,296.400005,120.600001,757.900011,206.200003,502.600008,134.700002
1197,955928.114,956296.714,956435.614,956555.714,368.600006,120.100002,765.700012,138.900002,507.500008,138.100002
1198,956693.814,957184.714,957211.914,957327.914,490.900007,116.000001,763.200011,27.200001,518.100008,129.100002
1199,957457.014,957793.414,957938.514,958057.014,336.400005,118.500002,732.700011,145.100002,481.500007,132.700002
1200,958189.714,958586.814,958707.614,958878.614,397.100006,171.000002,778.700012,120.800002,517.900008,89.800002
1201,958968.414,959326.914,959475.314,959593.114,358.500005,117.800002,756.600011,148.400002,506.900007,131.900002
1202,959725.014,960064.414,960222.414,960341.914,339.400005,119.500002,739.700011,158.000002,497.400007,122.800002
1203,960464.714,960758.514,960965.114,961082.314,293.800004,117.200002,740.900011,206.600003,500.400007,123.300002
1204,961205.614,961703.414,961715.114,961831.314,497.800007,116.200001,745.200011,11.700001,509.500008,119.500002
1205,961950.814,962305.414,962432.114,962592.014,354.600005,159.900003,731.800011,126.700002,481.300007,90.600001
1206,962682.614,963077.714,963188.414,963304.714,395.100006,116.300001,753.800011,110.700002,505.800008,131.700002
1207,963436.414,963706.714,963924.314,964048.614,270.300004,124.300001,746.000011,217.600004,487.900008,133.800002
1208,964182.414,964636.514,964690.514,964804.914,454.100007,114.400002,759.700012,54.000001,508.100008,137.200002
1209,964942.114,965348.014,965453.614,965571.414,405.900006,117.800002,759.300011,105.600001,511.500007,130.000002
1210,965701.414,966089.314,966223.014,966339.814,387.900006,116.800002,773.200012,133.700002,521.600008,134.800002
1211,966474.614,966936.014,966989.914,967106.414,461.400006,116.500002,761.800011,53.900001,515.300007,130.000002
1212,967236.414,967771.014,967751.314,967872.914,534.600008,121.600001,772.100011,-19.7,514.900008,135.600002
1213,968008.514,968409.114,968517.014,968683.714,400.600006,166.700003,760.500012,107.900002,508.500008,85.300001
1214,968769.014,969039.014,969272.914,969397.214,270.000004,124.300002,760.700011,233.900003,503.900007,132.500002
1215,969529.714,969801.114,969994.714,970115.614,271.400004,120.900002,704.500011,193.600003,465.000007,118.600002
1216,970234.214,970555.514,970727.914,970849.314,321.300004,121.400002,740.900011,172.400003,493.700007,125.800002
1217,970975.114,971480.814,971518.914,971635.314,505.700007,116.400001,794.800011,38.100001,543.800008,134.600002
1218,971769.914,972156.314,972292.414,972409.814,386.400006,117.400002,778.900012,136.100002,522.500008,139.000002
1219,972548.814,972952.514,973049.515,973166.815,403.700006,117.300001,751.500011,97.000002,500.700008,133.500002
1220,973300.315,973623.515,973783.515,973900.615,323.200005,117.100001,727.600011,160.000003,483.200008,127.300002
1221,974027.915,974502.915,974531.915,974649.315,475.000007,117.400001,759.700011,29.000001,504.000008,138.300002
1222,974787.615,975159.615,975275.615,975393.515,372.000006,117.900001,739.900011,116.000002,488.000008,134.000002
1223,975527.515,975848.315,976015.415,976135.615,320.800005,120.200002,739.800012,167.100003,487.900008,131.700002
1224,976267.315,976642.315,976765.115,976884.315,375.000005,119.200002,748.000011,122.800002,497.800007,131.000002
1225,977015.315,977272.315,977480.515,977600.015,257.000003,119.500001,716.30001,208.200004,465.200007,131.600002
1226,977731.615,978230.915,978230.315,978352.115,499.300008,121.800002,755.900012,-0.6,498.700008,135.400002
1227,978487.515,978852.915,978988.015,979104.515,365.400005,116.500002,743.500011,135.100002,500.500007,126.500002
1228,979231.015,979716.215,979741.515,979857.315,485.200007,115.800002,751.300011,25.3,510.500007,125.000002
1229,979982.315,980350.815,980495.715,980613.615,368.500005,117.900001,770.800011,144.900003,513.400008,139.500002
1230,980753.115,981166.315,981267.215,981385.315,413.200007,118.100002,769.700012,100.900001,514.100008,137.500002
1231,981522.815,981846.915,982020.915,982138.615,324.100005,117.700002,747.200011,174.000002,498.100007,131.400002
1232,982270.015,982741.315,982779.115,982895.915,471.300007,116.800001,755.100011,37.800001,509.100008,129.200002
1233,983025.115,983567.515,983532.515,983657.015,542.400008,124.500002,759.700012,-35,507.400008,127.800002
1234,983784.815,984207.715,984311.015,984470.415,422.900006,159.400003,771.500011,103.300001,526.200007,85.900001
1235,984556.315,985056.215,985052.415,985174.915,499.900007,122.500002,751.100011,-3.8,496.100007,132.500002
1236,985307.415,985816.115,985819.715,985939.615,508.700008,119.900002,772.400012,3.6,512.300008,140.200002
1237,986079.815,986470.015,986588.515,986705.615,390.200006,117.100002,765.500011,118.500001,508.700007,139.700002
1238,986845.315,987162.615,987344.215,987463.915,317.300005,119.700001,743.200011,181.600003,498.900008,124.600002
1239,987588.515,987983.915,988097.315,988213.915,395.400006,116.600002,752.700011,113.400002,508.800008,127.300001
1240,988341.215,988797.515,988869.215,988985.715,456.300007,116.500002,777.100012,71.700001,528.000008,132.600002
1241,989118.315,989671.215,989655.915,989778.915,552.900008,123.000002,797.600012,-15.3,537.600008,137.000002
1242,989915.915,990321.315,990419.415,990538.215,405.400006,118.800002,756.100011,98.100001,503.500007,133.800002
1243,990672.015,991036.515,991165.715,991285.015,364.500006,119.300001,732.400011,129.200002,493.700008,119.400002
1244,991404.415,991727.915,991894.315,992014.015,323.500005,119.700002,738.400011,166.400002,489.900007,128.800002
1245,992142.815,992606.015,992674.115,992790.715,463.200007,116.600002,785.300012,68.100001,531.300008,137.400002
1246,992928.115,993272.615,993433.915,993593.515,344.500005,159.600003,763.200011,161.300002,505.800007,97.800001
1247,993691.315,994070.315,994182.115,994355.715,379.000006,173.600003,745.600011,111.800001,490.800007,81.200001
1248,994436.915,994762.515,994946.215,995067.115,325.600005,120.900002,753.800011,183.700003,509.300008,123.600001
1249,995190.715,995517.915,995675.015,995793.415,327.200005,118.400001,733.400011,157.100003,484.300008,130.700002
1250,995924.115,996406.815,996430.615,996547.515,482.700008,116.900002,750.900012,23.8,506.500008,127.500002
1251,996675.015,997178.415,997169.015,997291.215,503.400007,122.200002,751.800011,-9.4,494.000007,135.600002
1252,997426.815,997871.115,997930.515,998050.015,444.300006,119.500002,754.100011,59.400001,503.700007,130.900002
1253,998180.915,998626.715,998690.115,998810.115,445.800007,120.000001,767.300011,63.400001,509.200008,138.100002
1254,998948.215,999334.915,999440.815,999604.915,386.700006,164.100002,745.700012,105.900002,492.600008,89.000002
1255,999693.915,1000057.11,1000162.91,1000279.41,363.200005,116.500001,722.50001,105.800002,469.000007,137.000002
1256,1000416.41,1000792.91,1000917.81,1001034.11,376.500006,116.300002,750.100012,124.900002,501.400008,132.400002
1257,1001166.51,1001658.71,1001667.01,1001829.81,492.200007,162.800002,756.800011,8.3,500.500007,93.500002
1258,1001923.31,1002375.31,1002420.91,1002537.01,452.000007,116.100002,741.000011,45.6,497.600007,127.300002
1259,1002664.31,1002993.61,1003147.71,1003265.41,329.300005,117.700002,735.300011,154.100002,483.400007,134.200002
1260,1003399.61,1003854.81,1003903.01,1004015.81,455.200007,112.800002,747.400011,48.2,503.400007,131.200002
1261,1004147.01,1004476.91,1004623.31,1004740.61,329.900005,117.300002,723.300011,146.400002,476.300007,129.700002
1262,1004870.31,1005223.31,1005370.91,1005487.71,353.000005,116.800002,754.200011,147.600002,500.600007,136.800002
1263,1005624.51,1006136.61,1006133.51,1006258.91,512.100008,125.400001,771.100011,-3.1,509.000008,136.700002
1264,1006395.61,1006731.82,1006881.52,1007000.32,336.200005,118.800001,734.500011,149.700003,485.900008,129.800002
1265,1007130.12,1007603.32,1007599.82,1007720.12,473.200007,120.300002,723.100011,-3.5,469.700007,133.100002
1266,1007853.22,1008212.02,1008350.32,1008465.12,358.800006,114.800001,748.000011,138.300002,497.100008,136.100002
1267,1008601.22,1008936.92,1009111.12,1009229.42,335.700005,118.300002,756.400012,174.200003,509.900008,128.200002
1268,1009357.62,1009826.62,1009842.82,1009961.12,469.000007,118.300002,735.200011,16.2,485.200007,131.700002
1269,1010092.82,1010459.72,1010584.02,1010702.12,366.900005,118.100002,728.10001,124.300002,491.200007,118.800001
1270,1010820.92,1011174.42,1011330.62,1011446.62,353.500006,116.000002,760.100012,156.200002,509.700008,134.400002
1271,1011581.02,1012099.42,1012090.02,1012214.62,518.400007,124.600002,770.100011,-9.4,509.000007,136.500002
1272,1012351.12,1012710.52,1012848.02,1012966.22,359.400006,118.200001,743.500011,137.500002,496.900008,128.400002
1273,1013094.62,1013576.62,1013607.42,1013726.12,482.000007,118.700002,762.000012,30.800001,512.800008,130.500002
1274,1013856.62,1014226.42,1014355.12,1014525.12,369.800005,170.000003,757.200011,128.700002,498.500007,88.700001
1275,1014613.82,1015036.22,1015138.02,1015256.22,422.400006,118.200001,769.800011,101.800002,524.200008,127.400002
1276,1015383.62,1015845.12,1015881.92,1015998.12,461.500007,116.200002,743.200011,36.800001,498.300008,128.700001
1277,1016126.82,1016507.72,1016641.82,1016757.52,380.900006,115.700002,765.800012,134.100002,515.000008,135.100002
1278,1016892.62,1017229.72,1017402.02,1017518.12,337.100005,116.100002,768.200011,172.300002,509.400007,142.700002
1279,1017660.82,1018124.22,1018162.92,1018279.62,463.400007,116.700002,747.600011,38.700001,502.100008,128.800001
1280,1018408.42,1018855.32,1018918.42,1019033.92,446.900007,115.500002,762.600012,63.100001,510.000008,137.100002
1281,1019171.02,1019543.02,1019682.92,1019803.42,372.000005,120.500002,767.600011,139.900002,511.900007,135.200002
1282,1019938.62,1020289.42,1020432.82,1020552.72,350.800005,119.900001,751.500011,143.400003,494.200008,137.400002
1283,1020690.12,1021159.32,1021186.82,1021303.92,469.200007,117.100002,747.100012,27.500001,496.700008,133.300002
1284,1021437.22,1021945.92,1021918.52,1022038.92,508.700007,120.400002,734.200011,-27.4,481.300007,132.500002
1285,1022171.42,1022688.72,1022680.52,1022804.32,517.300007,123.800002,767.400011,-8.2,509.100007,134.500002
1286,1022938.82,1023335.22,1023427.82,1023545.32,396.400006,117.500002,733.900011,92.600001,489.000007,127.400002
1287,1023672.72,1023987.02,1024157.52,1024276.22,314.300005,118.700002,734.000011,170.500002,484.800007,130.500002
1288,1024406.72,1024867.02,1024931.72,1025047.42,460.300007,115.700001,770.400011,64.700001,525.000008,129.700002
1289,1025177.12,1025685.02,1025705.32,1025822.42,507.900008,117.100002,782.400012,20.3,528.200008,137.100002
1290,1025959.52,1026341.92,1026469.32,1026584.82,382.400006,115.500001,763.900011,127.400002,509.800008,138.600002
1291,1026723.42,1027034.42,1027193.22,1027310.12,311.000005,116.900002,718.800011,158.800002,469.800007,132.100002
1292,1027442.22,1027752.92,1027939.02,1028055.72,310.700005,116.700002,746.400011,186.100002,496.800007,132.900002
1293,1028188.62,1028600.92,1028698.42,1028859.82,412.300006,161.400002,767.600012,97.500002,509.800008,96.400002
1294,1028956.22,1029403.42,1029481.42,1029641.82,447.200006,160.400003,762.400011,78.000001,525.200007,76.800001
1295,1029718.62,1030048.12,1030180.72,1030340.62,329.500005,159.900002,707.900011,132.600002,462.100007,85.900002
1296,1030426.52,1030718.92,1030890.62,1031011.42,292.400004,120.800002,711.30001,171.700002,464.100006,126.400002
1297,1031137.82,1031465.22,1031622.62,1031781.22,327.400005,158.600003,745.100011,157.400002,484.800007,101.700001
1298,1031882.92,1032316.22,1032388.02,1032503.12,433.300007,115.100001,757.300012,71.800001,505.100008,137.100003
1299,1032640.22,1033005.32,1033121.12,1033236.92,365.100005,115.800001,719.80001,115.800002,480.900007,123.100002
1300,1033360.02,1033675.72,1033825.12,1033942.72,315.700005,117.600002,708.400011,149.400002,465.100007,125.700002
1301,1034068.42,1034490.92,1034567.22,1034684.32,422.500006,117.100002,748.600011,76.300001,498.800007,132.700002
1302,1034817.02,1035216.82,1035330.32,1035486.72,399.800006,156.400002,770.300011,113.500002,513.300008,100.600001
1303,1035587.32,1036087.82,1036084.42,1036209.42,500.500008,125.000002,753.700012,-3.4,497.100008,131.600002
1304,1036341.02,1036728.62,1036859.02,1036978.52,387.600005,119.500002,767.800011,130.400002,518.000007,130.300002
1305,1037108.82,1037414.82,1037574.02,1037692.62,306.000005,118.600002,711.700011,159.200002,465.200007,127.900002
1306,1037820.52,1038328.12,1038330.52,1038451.32,507.600007,120.800002,771.100011,2.4,510.000007,140.300002
1307,1038591.62,1039042.82,1039131.72,1039248.32,451.200007,116.600002,793.900012,88.900001,540.100008,137.200002
1308,1039385.52,1039738.42,1039855.92,1040015.22,352.900005,159.300002,725.700011,117.500002,470.400007,96.000002
1309,1040111.22,1040489.82,1040613.92,1040731.82,378.600006,117.900002,755.400011,124.100001,502.700007,134.800002
1310,1040866.62,1041378.12,1041372.82,1041497.02,511.500008,124.200002,767.700012,-5.3,506.200008,137.300002
1311,1041634.32,1042087.42,1042161.62,1042328.82,453.100006,167.200003,790.000011,74.200001,527.300007,95.500001
1312,1042424.32,1042974.12,1042934.92,1043057.12,549.800009,122.200002,767.000012,-39.200001,510.600008,134.200002
1313,1043191.32,1043444.92,1043636.72,1043752.82,253.600004,116.100002,692.30001,191.800002,445.400006,130.800002
1314,1043883.62,1044247.62,1044367.92,1044524.82,364.000006,156.900003,730.800011,120.300001,484.300007,89.600001
1315,1044614.42,1045073.82,1045107.52,1045222.62,459.400007,115.100002,746.200011,33.7,493.100007,138.000002
1316,1045360.62,1045764.92,1045864.92,1045980.42,404.300006,115.500001,759.800011,100.000002,504.300008,140.000002
1317,1046120.42,1046411.92,1046573.92,1046738.42,291.500005,164.500003,704.200011,162.000002,453.500007,86.200001
1318,1046824.62,1047208.42,1047333.72,1047452.12,383.800006,118.400002,742.800011,125.300001,509.100007,115.300002
1319,1047567.42,1047885.92,1048051.02,1048216.12,318.500005,165.100003,730.700011,165.100002,483.600007,82.000001
1320,1048298.12,1048805.72,1048815.92,1048933.22,507.600007,117.300001,766.200011,10.200001,517.800008,131.100002
1321,1049064.32,1049423.22,1049545.72,1049704.92,358.900006,159.200003,727.800011,122.500001,481.400007,87.200001
1322,1049792.12,1050025.02,1050222.22,1050339.72,232.900004,117.500001,677.40001,197.200003,430.100007,129.800002
1323,1050469.52,1050710.62,1050924.22,1051045.92,241.100004,121.700002,701.100011,213.600003,454.700007,124.700002
1324,1051170.62,1051678.42,1051672.12,1051797.42,507.800007,125.300002,761.800011,-6.3,501.500007,135.000002
1325,1051932.42,1052355.72,1052456.32,1052622.22,423.300006,165.900002,775.700012,100.600002,523.900008,85.900002
1326,1052708.12,1053174.32,1053172.22,1053294.72,466.200007,122.500002,718.70001,-2.100001,464.100006,132.100002
1327,1053426.82,1053786.52,1053912.02,1054028.42,359.700006,116.400001,737.400011,125.500002,485.200008,135.800002
1328,1054164.22,1054471.82,1054603.22,1054721.42,307.600005,118.200002,686.40001,131.400002,439.000007,129.200001
1329,1054850.62,1055320.02,1055367.92,1055483.02,469.400007,115.100002,767.100012,47.900001,517.300008,134.700002
1330,1055617.72,1056133.32,1056134.12,1056256.52,515.600008,122.400001,780.700012,0.8,516.400008,141.900003
1331,1056398.42,1056910.72,1056916.32,1057035.52,512.300007,119.200002,766.100011,5.6,517.900007,129.000002
1332,1057164.52,1057509.82,1057639.12,1057755.32,345.300005,116.200002,723.200011,129.300002,474.600007,132.400002
1333,1057887.72,1058201.62,1058379.02,1058499.42,313.900004,120.400002,738.200011,177.400003,491.300007,126.500002
1334,1058625.92,1059089.42,1059155.42,1059271.62,463.500007,116.200001,782.700011,66.000001,529.500008,137.000002
1335,1059408.62,1059889.62,1059894.82,1060017.62,481.000008,122.800001,742.300011,5.2,486.200008,133.300002
1336,1060150.92,1060668.82,1060654.82,1060776.02,517.900008,121.200002,755.200012,-14,503.900008,130.100002
1337,1060906.12,1061298.82,1061431.32,1061549.32,392.700006,118.000001,771.700011,132.500002,525.200008,128.500002
1338,1061677.82,1062161.72,1062210.92,1062327.22,483.900007,116.300002,785.600012,49.200001,533.100008,136.200002
1339,1062463.42,1062992.32,1062977.42,1063103.42,528.900008,126.000001,765.000011,-14.9,514.000008,125.000002
1340,1063228.42,1063578.92,1063698.42,1063814.72,350.500006,116.300002,711.000011,119.500001,470.000007,124.700002
1341,1063939.42,1064261.92,1064423.02,1064542.82,322.500005,119.800002,730.000011,161.100002,483.600007,126.600002
1342,1064669.42,1065108.42,1065184.32,1065302.72,439.000006,118.400002,762.500011,75.900001,514.900007,129.200002
1343,1065431.92,1065969.62,1065956.62,1066080.52,537.700008,123.900002,773.700012,-13,524.700008,125.100002
1344,1066205.62,1066526.02,1066681.02,1066795.32,320.400004,114.300001,718.20001,155.000003,475.400007,128.500002
1345,1066923.82,1067236.32,1067400.72,1067519.22,312.500005,118.500001,719.800011,164.400003,476.900008,124.400002
1346,1067643.62,1068143.92,1068170.82,1068287.82,500.300008,117.000002,770.400012,26.9,527.200008,126.200002
1347,1068414.02,1068830.72,1068936.92,1069104.62,416.700006,167.700003,776.600011,106.200001,522.900007,86.000001
1348,1069190.62,1069663.02,1069706.72,1069826.02,472.400007,119.300002,750.400011,43.700001,516.100008,115.000001
1349,1069941.02,1070250.72,1070424.92,1070543.52,309.700005,118.600001,730.100011,174.200003,483.900008,127.600002
1350,1070671.12,1071095.72,1071195.32,1071313.22,424.600007,117.900002,778.900012,99.600001,524.200008,136.800002
1351,1071450.02,1071958.62,1071981.72,1072096.82,508.600007,115.100001,785.700012,23.100001,531.700008,138.900003
1352,1072235.72,1072607.32,1072734.52,1072886.72,371.600005,152.200002,739.900011,127.200002,498.800007,88.900002
1353,1072975.62,1073282.62,1073453.92,1073573.12,307.000004,119.200001,728.70001,171.300003,478.300007,131.200002
1354,1073704.32,1074175.72,1074222.02,1074339.32,471.400007,117.300002,763.100012,46.300001,517.700008,128.100002
1355,1074467.42,1074949.82,1075014.12,1075129.22,482.400007,115.100002,800.400012,64.300001,546.700008,138.600002
1356,1075267.82,1075790.02,1075814.22,1075931.02,522.200008,116.800002,787.600011,24.2,546.400008,124.400001
1357,1076055.42,1076430.12,1076534.22,1076651.72,374.700006,117.500001,723.100011,104.100002,478.800008,126.800002
1358,1076778.52,1077090.62,1077253.12,1077372.92,312.100005,119.800002,717.500011,162.500002,474.600007,123.100002
1359,1077496.02,1077955.62,1078004.92,1078121.02,459.600007,116.100001,760.400011,49.300001,508.900008,135.400002
1360,1078256.42,1078802.02,1078796.82,1078918.92,545.600008,122.100002,803.800012,-5.2,540.400008,141.300002
1361,1079060.22,1079445.32,1079580.52,1079746.32,385.100006,165.800002,773.900012,135.200002,520.300008,87.800002
1362,1079834.12,1080185.52,1080319.42,1080478.92,351.400005,159.500002,732.500011,133.900002,485.300007,87.700002
1363,1080566.62,1080865.22,1081051.92,1081173.32,298.600004,121.400002,733.900011,186.700003,485.300007,127.200002
1364,1081300.52,1081631.42,1081808.82,1081927.92,330.900005,119.100002,764.600011,177.400002,508.300007,137.200002
1365,1082065.12,1082530.92,1082572.62,1082690.12,465.800007,117.500001,750.100011,41.700001,507.500008,125.100002
1366,1082815.22,1083303.32,1083344.92,1083458.62,488.100007,113.700002,765.800012,41.600001,529.700008,122.400002
1367,1083581.02,1083901.52,1084054.22,1084169.02,320.500004,114.800001,714.30001,152.700003,473.200007,126.300002
1368,1084295.32,1084604.52,1084784.92,1084904.42,309.200005,119.500001,740.300011,180.400003,489.600008,131.200002
1369,1085035.62,1085487.22,1085570.82,1085686.12,451.600007,115.300002,784.500012,83.600001,535.200008,134.000002
1370,1085820.12,1086308.52,1086364.52,1086482.02,488.400007,117.500002,793.400012,56.000001,544.400008,131.500002
1371,1086613.52,1087103.62,1087080.62,1087197.12,490.100007,116.500001,716.00001,-23,467.100007,132.400002
1372,1087329.52,1087697.22,1087846.12,1087964.72,367.700006,118.600002,767.600012,148.900002,516.600008,132.400002
1373,1088097.12,1088569.02,1088612.12,1088729.32,471.900007,117.200001,763.900011,43.100001,515.000008,131.700002
1374,1088861.02,1089376.22,1089400.72,1089517.62,515.200008,116.900002,777.900012,24.5,539.700008,121.300002
1375,1089638.92,1089978.02,1090133.32,1090292.52,339.100005,159.200003,735.700011,155.300002,494.400007,82.100001
1376,1090374.62,1090677.32,1090863.12,1090982.52,302.700004,119.400002,736.200011,185.800003,488.500007,128.300002
1377,1091110.82,1091581.12,1091642.52,1091760.02,470.300007,117.500001,782.500011,61.400001,531.700008,133.300002
1378,1091893.32,1092384.22,1092419.12,1092534.92,490.900008,115.800002,778.100012,34.9,525.800008,136.500002
1379,1092671.42,1093150.82,1093172.12,1093288.52,479.400007,116.400001,735.300011,21.300001,500.700008,118.200002
1380,1093406.72,1093738.22,1093869.02,1093986.72,331.500005,117.700002,707.000011,130.800002,462.300007,127.000002
1381,1094113.72,1094587.42,1094652.72,1094767.72,473.700007,115.000001,799.000011,65.300001,539.000008,145.000002
1382,1094912.72,1095191.42,1095425.12,1095541.52,278.700005,116.400002,756.200012,233.700003,512.400008,127.400002
1383,1095668.92,1096228.52,1096209.02,1096330.62,559.600008,121.600002,783.200011,-19.5,540.100008,121.500001
1384,1096452.12,1096722.02,1096945.12,1097064.92,269.900004,119.800002,744.000011,223.100004,493.000008,131.200001
1385,1097196.12,1097506.12,1097649.42,1097770.12,310.000005,120.700002,697.700011,143.300002,453.300007,123.700002
1386,1097893.82,1098230.82,1098393.42,1098511.82,337.000005,118.400002,751.700011,162.600002,499.600007,133.700002
1387,1098645.52,1099178.32,1099168.72,1099294.12,532.800008,125.400002,782.800012,-9.6,523.200008,134.200002
1388,1099428.32,1099879.12,1099947.22,1100064.02,450.800006,116.800002,766.200011,68.100001,518.900007,130.500002
1389,1100194.52,1100676.12,1100718.82,1100833.32,481.600007,114.500002,770.200012,42.700001,524.300008,131.400002
1390,1100964.72,1101366.72,1101463.62,1101630.72,402.000006,167.100003,755.700011,96.900001,498.900007,89.700001
1391,1101720.42,1102159.12,1102242.82,1102361.92,438.700006,119.100001,773.000011,83.700002,522.400008,131.500002
1392,1102493.42,1102986.42,1103018.12,1103134.62,493.000008,116.500002,777.500012,31.7,524.700008,136.300002
1393,1103270.92,1103717.42,1103768.32,1103883.42,446.500007,115.100002,754.600011,50.9,497.400007,142.100002
1394,1104025.52,1104490.42,1104527.82,1104643.22,464.900007,115.400001,748.400011,37.400001,502.300008,130.700002
1395,1104773.92,1105241.22,1105287.22,1105404.82,467.300007,117.600002,760.800012,46.000001,513.300008,129.900002
1396,1105534.72,1106079.72,1106054.92,1106173.92,545.000008,119.000001,783.000011,-24.8,520.200008,143.800002
1397,1106317.72,1106683.62,1106814.82,1106933.62,365.900006,118.800002,753.000012,131.200002,497.100008,137.100002
1398,1107070.72,1107526.22,1107558.72,1107674.72,455.500006,116.000002,736.900011,32.500001,488.000007,132.900002
1399,1107807.62,1108139.42,1108285.22,1108405.62,331.800005,120.400002,737.900011,145.800002,477.600007,139.900002
1400,1108545.52,1109067.02,1109067.02,1109190.12,521.500007,123.100002,777.100011,0,521.500007,132.500002
1401,1109322.62,1109670.22,1109825.12,1109941.62,347.600005,116.500001,754.700011,154.900003,502.500008,135.700002
1402,1110077.32,1110421.22,1110532.52,1110647.12,343.900006,114.600002,701.800011,111.300001,455.200007,132.000002
1403,1110779.12,1111057.92,1111265.82,1111387.62,278.800004,121.800002,751.300011,207.900003,486.700007,142.800002
1404,1111530.42,1111807.62,1112007.72,1112126.12,277.200004,118.400002,728.900011,200.100003,477.300007,133.200002
1405,1112259.32,1112747.42,1112782.82,1112950.32,488.100007,167.500002,773.000011,35.400001,523.500008,82.000001
1406,1113032.32,1113364.52,1113507.02,1113625.32,332.200005,118.300001,722.200011,142.500003,474.700008,129.200002
1407,1113754.52,1114109.02,1114250.52,1114366.82,354.500006,116.300001,745.200011,141.500002,496.000008,132.900002
1408,1114499.72,1114988.62,1115005.72,1115124.42,488.900008,118.700002,755.600012,17.1,506.000008,130.900002
1409,1115255.32,1115691.42,1115775.12,1115941.82,436.100006,166.700003,771.800011,83.700001,519.800007,85.300001
1410,1116027.12,1116520.22,1116510.92,1116634.12,493.100007,123.200002,736.000011,-9.3,483.800007,129.000002
1411,1116763.12,1117137.72,1117237.22,1117355.22,374.600006,118.000002,725.200011,99.500001,474.100007,133.100002
1412,1117488.32,1117820.42,1117969.42,1118087.92,332.100005,118.500002,738.100011,149.000002,481.100007,138.500002
1413,1118226.42,1118676.32,1118759.22,1118875.72,449.900007,116.500002,795.000012,82.900001,532.800008,145.700002
1414,1119021.42,1119520.22,1119522.42,1119681.12,498.800007,158.700003,753.300011,2.2,501.000007,93.600001
1415,1119774.72,1120137.72,1120273.42,1120391.22,363.000005,117.800002,747.100011,135.700002,498.700007,130.600002
1416,1120521.82,1120857.42,1121017.62,1121135.42,335.600005,117.800002,749.800011,160.200002,495.800007,136.200002
1417,1121271.62,1121660.22,1121797.72,1121914.32,388.600006,116.600002,778.400012,137.500002,526.100008,135.700002
1418,1122050.02,1122525.22,1122569.02,1122686.72,475.200007,117.700001,767.100011,43.800001,519.000008,130.400002
1419,1122817.12,1123127.42,1123296.92,1123415.82,310.300005,118.900002,728.900011,169.500002,479.800007,130.200002
1420,1123546.02,1124053.42,1124085.12,1124201.82,507.400008,116.700002,787.800012,31.7,539.100008,132.000002
1421,1124333.82,1124763.42,1124863.62,1124981.12,429.600006,117.500002,786.200012,100.200002,529.800008,138.900002
1422,1125120.02,1125531.02,1125634.02,1125751.52,411.000006,117.500002,763.200011,103.000001,514.000007,131.700002
1423,1125883.22,1126210.02,1126382.22,1126501.42,326.800005,119.200002,749.800011,172.200002,499.000007,131.600002
1424,1126633.02,1127109.52,1127160.22,1127277.12,476.500007,116.900002,784.300012,50.700001,527.200008,140.200002
1425,1127417.32,1127824.02,1127942.22,1128058.72,406.700006,116.500001,779.600011,118.200002,524.900008,138.200002
1426,1128196.92,1128591.72,1128716.12,1128834.92,394.800006,118.800002,765.600012,124.400002,519.200008,127.600002
1427,1128962.52,1129281.72,1129455.02,1129572.82,319.200005,117.800002,751.700011,173.300002,492.500007,141.400002
1428,1129714.22,1130194.02,1130248.62,1130367.02,479.800007,118.400002,782.900012,54.600001,534.400008,130.100002
1429,1130497.12,1130853.52,1131020.02,1131142.22,356.400005,122.200001,783.400011,166.500003,522.900008,138.300002
1430,1131280.52,1131686.62,1131793.52,1131912.32,406.100006,118.800002,750.500012,106.900002,513.000008,118.700002
1431,1132031.02,1132464.82,1132531.42,1132645.32,433.800006,113.900002,746.900011,66.600001,500.400007,132.600002
1432,1132777.92,1133084.82,1133281.12,1133399.92,306.900004,118.800002,758.100011,196.300003,503.200007,136.100002
1433,1133536.02,1134059.02,1134058.52,1134183.32,523.000008,124.800002,787.300012,-0.5,522.500008,140.000002
1434,1134323.32,1134873.52,1134837.92,1135009.52,550.200008,171.600003,770.800011,-35.600001,514.600007,84.600001
1435,1135094.12,1135475.62,1135594.12,1135713.62,381.500006,119.500001,736.600011,118.500002,500.000008,117.100002
1436,1135830.72,1136170.32,1136309.42,1136425.62,339.600005,116.200002,730.100011,139.100002,478.700007,135.200002
1437,1136560.82,1136886.22,1137067.92,1137186.92,325.400005,119.000001,766.900012,181.700003,507.100008,140.800003
1438,1137327.72,1137837.22,1137852.12,1137967.02,509.500007,114.900002,776.200011,14.9,524.400007,136.900002
1439,1138103.92,1138588.92,1138615.72,1138732.42,485.000007,116.700001,755.600011,26.800001,511.800008,127.100002
1440,1138859.52,1139180.72,1139320.42,1139436.82,321.200005,116.400002,704.600011,139.700002,460.900007,127.300002
1441,1139564.12,1139883.92,1140072.52,1140192.52,319.800005,120.000002,759.200011,188.600002,508.400007,130.800002
1442,1140323.32,1140804.42,1140855.32,1141015.22,481.100007,159.900002,784.200012,50.900001,532.000008,92.300002
1443,1141107.52,1141642.32,1141627.22,1141750.52,534.800008,123.300001,770.600011,-15.1,519.700008,127.600002
1444,1141878.12,1142274.02,1142371.62,1142486.32,395.900006,114.700001,735.900011,97.600002,493.500008,127.700002
1445,1142614.02,1142947.42,1143079.12,1143196.42,333.400005,117.300002,716.400011,131.700002,465.100007,134.000002
1446,1143330.42,1143863.02,1143848.62,1143973.62,532.600008,125.000002,787.500012,-14.4,518.200008,144.300002
1447,1144117.92,1144414.32,1144633.22,1144749.02,296.400004,115.800002,764.200011,218.900003,515.300007,133.100002
1448,1144882.12,1145303.52,1145379.02,1145536.22,421.400006,157.200003,744.400011,75.500001,496.900007,90.300001
1449,1145626.52,1146018.22,1146109.32,1146224.82,391.700006,115.500002,736.400011,91.100001,482.800007,138.100002
1450,1146362.92,1146714.52,1146857.72,1146973.62,351.600005,115.900001,745.200011,143.200003,494.800008,134.500002
1451,1147108.12,1147417.92,1147602.22,1147759.72,309.800005,157.500002,745.200011,184.300003,494.100008,93.600001
1452,1147853.32,1148271.12,1148348.92,1148466.32,417.800007,117.400001,738.300011,77.800001,495.600008,125.300002
1453,1148591.62,1149082.42,1149103.82,1149218.52,490.800008,114.700002,759.000012,21.4,512.200008,132.100002
1454,1149350.62,1149850.12,1149849.92,1149975.42,499.500007,125.500002,752.500011,-0.2,499.300007,127.700002
1455,1150103.12,1150493.22,1150587.12,1150700.22,390.100006,113.100002,726.600011,93.900001,484.000007,129.500002
1456,1150829.72,1151113.22,1151298.82,1151416.32,283.500004,117.500001,709.00001,185.600003,469.100007,122.400002
1457,1151538.72,1151989.92,1152051.52,1152213.32,451.200007,161.800002,742.200011,61.600001,512.800008,67.600001
1458,1152280.92,1152754.62,1152798.42,1152915.22,473.700007,116.800002,756.500012,43.800001,517.500008,122.200002
1459,1153037.42,1153519.72,1153546.12,1153660.62,482.300007,114.500002,757.300011,26.4,508.700007,134.100002
1460,1153794.72,1154276.32,1154313.62,1154428.52,481.600007,114.900001,759.300011,37.300001,518.900008,125.500002
1461,1154554.02,1154857.32,1154992.12,1155106.52,303.300005,114.400001,677.50001,134.800002,438.100007,125.000002
1462,1155231.52,1155503.62,1155698.32,1155817.72,272.100004,119.400002,709.600011,194.700003,466.800007,123.400002
1463,1155941.12,1156480.42,1156473.62,1156593.22,539.300008,119.600002,785.700012,-6.8,532.500008,133.600002
1464,1156726.82,1157065.52,1157189.62,1157361.52,338.700005,171.900003,708.10001,124.100001,462.800006,73.400001
1465,1157434.92,1157771.62,1157931.02,1158050.92,336.700005,119.900001,734.100011,159.400003,496.100008,118.100002
1466,1158169.02,1158550.52,1158631.42,1158744.02,381.500006,112.600002,700.30001,80.900001,462.400007,125.300001
1467,1158869.32,1159332.62,1159368.12,1159482.42,463.300007,114.300002,745.000012,35.500001,498.800008,131.900002
1468,1159614.32,1160080.02,1160121.32,1160237.62,465.700007,116.300002,758.600011,41.3,507.000007,135.300002
1469,1160372.92,1160771.92,1160892.52,1161054.82,399.000006,162.300002,770.900011,120.600002,519.600008,89.000001
1470,1161143.82,1161657.62,1161674.32,1161791.52,513.800008,117.200002,766.700012,16.7,530.500008,119.000002
1471,1161910.52,1162230.82,1162383.62,1162501.02,320.300005,117.400002,722.000011,152.800002,473.100007,131.500002
1472,1162632.52,1163096.22,1163137.12,1163253.22,463.700006,116.100002,752.400011,40.900001,504.600007,131.700002
1473,1163384.92,1163770.72,1163900.92,1164016.92,385.800006,116.000002,773.100011,130.200001,516.000007,141.100002
1474,1164158.02,1164706.02,1164684.42,1164804.92,548.000008,120.500002,789.600012,-21.6,526.400008,142.700002
1475,1164947.62,1165360.22,1165446.82,1165563.52,412.600006,116.700001,749.000011,86.600002,499.200008,133.100002
1476,1165696.62,1166009.92,1166210.12,1166328.62,313.300005,118.500002,766.600012,200.200003,513.500008,134.600002
1477,1166463.22,1166989.32,1166996.02,1167116.42,526.100007,120.400001,792.500011,6.700001,532.800008,139.300002
1478,1167255.72,1167748.72,1167774.32,1167889.52,493.000008,115.200002,761.000012,25.6,518.600008,127.200002
1479,1168016.72,1168337.82,1168498.82,1168614.72,321.100005,115.900002,727.600011,161.000002,482.100007,129.600002
1480,1168744.32,1169159.82,1169260.82,1169378.02,415.500006,117.200002,759.700011,101.000001,516.500007,126.000002
1481,1169504.02,1169990.82,1170044.82,1170162.02,486.800007,117.200002,790.100012,54.000001,540.800008,132.100002
1482,1170294.12,1170795.82,1170824.92,1170940.02,501.700007,115.100001,773.000011,29.100001,530.800008,127.100002
1483,1171067.12,1171513.92,1171586.32,1171700.92,446.800007,114.600002,769.800012,72.400001,519.200008,136.000002
1484,1171836.92,1172351.32,1172355.32,1172521.62,514.400007,166.300003,776.400011,4,518.400007,91.700001
1485,1172613.32,1173190.32,1173168.22,1173287.62,577.000009,119.400001,811.900012,-22.1,554.900009,137.600002
1486,1173425.22,1173784.82,1173946.12,1174068.72,359.600006,122.600002,780.700012,161.300002,520.900008,137.200002
1487,1174205.92,1174633.02,1174715.02,1174829.82,427.100006,114.800001,752.800011,82.000002,509.100008,128.900002
1488,1174958.72,1175271.22,1175449.32,1175568.32,312.500005,119.000001,726.300011,178.100003,490.600008,116.700002
1489,1175685.02,1175997.42,1176175.82,1176293.22,312.400005,117.400002,740.300011,178.400002,490.800007,132.100002
1490,1176425.32,1176912.42,1176960.22,1177077.72,487.100007,117.500002,790.700012,47.800001,534.900008,138.300002
1491,1177216.02,1177783.12,1177759.32,1177878.02,567.100008,118.700002,800.600012,-23.8,543.300008,138.600002
1492,1178016.62,1178538.42,1178555.02,1178669.92,521.800008,114.900002,776.900011,16.6,538.400008,123.600001
1493,1178793.52,1179106.32,1179279.72,1179436.52,312.800005,156.800002,733.400011,173.400003,486.200008,90.400001
1494,1179526.92,1179843.72,1180042.42,1180160.82,316.800005,118.400002,771.100012,198.700003,515.500008,137.200002
1495,1180298.02,1180761.92,1180828.32,1180993.92,463.900007,165.600002,785.900012,66.400001,530.300008,90.000002
1496,1181083.92,1181587.82,1181607.62,1181721.42,503.900007,113.800002,770.600011,19.8,523.700007,133.100002
1497,1181854.52,1182353.42,1182361.02,1182480.22,498.900007,119.200001,759.900011,7.600001,506.500008,134.200002
1498,1182614.42,1183001.42,1183133.82,1183249.92,387.000006,116.100002,765.500012,132.400002,519.400008,130.000002
1499,1183379.92,1183806.32,1183884.32,1184001.62,426.400006,117.300002,750.400011,78.000001,504.400007,128.700002
1500,1184130.32,1184619.12,1184652.32,1184767.82,488.800007,115.500001,767.500011,33.200001,522.000008,130.000002
1501,1184897.82,1185406.82,1185424.32,1185583.22,509.000008,158.900003,771.000012,17.5,526.500008,85.600001
1502,1185668.82,1186172.72,1186168.02,1186331.12,503.900007,163.100003,754.000011,-4.7,499.200007,91.700001
1503,1186422.82,1186756.92,1186929.62,1187050.62,334.100005,121.000001,759.100011,172.700003,506.800008,131.300002
1504,1187181.92,1187643.42,1187695.42,1187811.72,461.500007,116.300002,763.100012,52.000001,513.500008,133.300002
1505,1187945.02,1188367.82,1188419.82,1188531.82,422.800006,112.000002,724.000011,52.000001,474.800007,137.200002
1506,1188669.02,1189167.52,1189175.92,1189293.12,498.500007,117.200002,752.200011,8.4,506.900007,128.100002
1507,1189421.22,1189840.32,1189957.22,1190074.02,419.100006,116.800001,793.700012,116.900002,536.000008,140.900003
1508,1190214.92,1190553.72,1190696.92,1190856.92,338.800005,160.000002,726.40001,143.200002,482.000007,84.400001
1509,1190941.32,1191258.02,1191443.52,1191560.02,316.700005,116.500002,746.100012,185.500003,502.200008,127.400002
1510,1191687.42,1192120.32,1192158.32,1192272.62,432.900006,114.300001,719.10001,38.000001,470.900007,133.900002
1511,1192406.52,1192789.12,1192910.62,1193075.72,382.600006,165.100002,758.700012,121.500002,504.100008,89.500002
1512,1193165.22,1193700.42,1193705.32,1193878.32,535.200008,173.000002,796.900011,4.9,540.100008,83.800001
1513,1193962.12,1194480.92,1194484.52,1194605.32,518.800008,120.800002,778.200012,3.6,522.400008,135.000002
1514,1194740.32,1195201.82,1195216.92,1195329.62,461.500007,112.700002,719.300011,15.1,476.600007,130.000002
1515,1195459.62,1195771.62,1195945.92,1196061.92,312.000004,116.000002,729.900011,174.300003,486.300007,127.600002
1516,1196189.52,1196714.42,1196724.32,1196844.02,524.900007,119.700001,784.800011,9.900001,534.800008,130.300002
1517,1196974.32,1197335.12,1197484.92,1197653.92,360.800006,169.000002,761.700012,149.800002,510.600008,82.100002
1518,1197736.02,1198251.52,1198235.72,1198360.02,515.500007,124.300002,763.100011,-15.8,499.700007,139.100002
1519,1198499.12,1198826.62,1198956.92,1199072.32,327.500005,115.400002,700.10001,130.300002,457.800007,126.900001
1520,1199199.22,1199508.72,1199677.92,1199794.42,309.500005,116.500001,724.700011,169.200003,478.700008,129.500002
1521,1199923.92,1200364.82,1200438.92,1200554.52,440.900007,115.600002,763.700012,74.100001,515.000008,133.100002
1522,1200687.62,1201172.32,1201194.32,1201308.92,484.700007,114.600002,751.100011,22,506.700007,129.800002
1523,1201438.72,1201767.52,1201897.52,1202060.72,328.800005,163.200002,704.90001,130.000002,458.800007,82.900001
1524,1202143.62,1202438.82,1202584.82,1202703.62,295.200005,118.800002,685.600011,146.000002,441.200007,125.600002
1525,1202829.22,1203139.82,1203317.72,1203436.52,310.600004,118.800002,738.300011,177.900003,488.500007,131.000002
1526,1203567.52,1204054.82,1204076.02,1204192.52,487.300007,116.500002,748.200011,21.2,508.500007,123.200002
1527,1204315.72,1204825.12,1204827.62,1204947.22,509.400007,119.600002,763.200011,2.5,511.900007,131.700002
1528,1205078.92,1205526.22,1205543.62,1205655.82,447.300007,112.200002,703.800011,17.4,464.700007,126.900002
1529,1205782.72,1206128.02,1206282.92,1206457.92,345.300005,175.000003,750.600011,154.900002,500.200007,75.400001
1530,1206533.32,1207054.82,1207056.72,1207177.82,521.500008,121.100001,777.400011,1.9,523.400008,132.900002
1531,1207310.72,1207791.22,1207813.02,1207928.42,480.500007,115.400002,751.100012,21.800001,502.300008,133.400002
1532,1208061.82,1208547.92,1208543.02,1208664.62,486.100007,121.600002,739.600011,-4.9,481.200007,136.800002
1533,1208801.42,1209300.52,1209304.92,1209479.12,499.100007,174.200003,762.200011,4.4,503.500007,84.500001
1534,1209563.62,1210098.22,1210097.52,1210270.82,534.600008,173.300002,792.600012,-0.7,533.900008,85.400002
1535,1210356.22,1210896.82,1210879.92,1211003.62,540.600008,123.700001,777.200011,-16.9,523.700008,129.800002
1536,1211133.42,1211508.02,1211627.52,1211744.52,374.600006,117.000001,737.300011,119.500002,494.100008,126.200002
1537,1211870.72,1212143.52,1212341.62,1212462.92,272.800004,121.300002,715.100011,198.100003,470.900007,122.900002
1538,1212585.82,1212902.42,1213093.72,1213216.62,316.600005,122.900001,762.900011,191.300003,507.900008,132.100002
1539,1213348.72,1213728.92,1213855.82,1213972.22,380.200006,116.400002,760.900012,126.900002,507.100008,137.400002
1540,1214109.62,1214526.22,1214605.42,1214721.62,416.600006,116.200002,744.400011,79.200001,495.800007,132.400002
1541,1214854.02,1215156.72,1215326.12,1215438.92,302.700004,112.800001,720.10001,169.400003,472.100007,135.200002
1542,1215574.12,1216076.62,1216096.42,1216209.62,502.500008,113.200002,767.900012,19.8,522.300008,132.400002
1543,1216342.02,1216810.22,1216844.22,1216957.52,468.200007,113.300002,746.000011,34,502.200007,130.500002
1544,1217088.02,1217386.42,1217571.32,1217688.62,298.400004,117.300002,725.300011,184.900003,483.300007,124.700002
1545,1217813.32,1218106.42,1218302.12,1218419.12,293.100004,117.000002,733.300011,195.700003,488.800007,127.500002
1546,1218546.62,1219015.02,1219068.32,1219184.12,468.400007,115.800001,771.300011,53.300001,521.700008,133.800002
1547,1219317.92,1219868.92,1219880.02,1220043.52,551.000008,163.500002,815.800012,11.100001,562.100009,90.200001
1548,1220133.72,1220630.22,1220636.62,1220756.12,496.500008,119.500002,752.200012,6.4,502.900008,129.800002
1549,1220885.92,1221126.12,1221343.52,1221463.22,240.200003,119.700002,699.70001,217.400003,457.600006,122.400002
1550,1221585.62,1221820.32,1222058.42,1222178.92,234.700004,120.500002,718.300011,238.100003,472.800007,125.000002
1551,1222303.92,1222752.52,1222821.72,1222938.72,448.600006,117.000002,773.700011,69.200001,517.800007,138.900002
1552,1223077.62,1223444.92,1223586.92,1223705.82,367.300006,118.900002,769.800012,142.000002,509.300008,141.600002
1553,1223847.42,1224385.62,1224365.32,1224486.72,538.200008,121.400002,784.300011,-20.300001,517.900007,145.000002
1554,1224631.72,1225165.92,1225133.42,1225253.72,534.200008,120.300002,751.800012,-32.5,501.700008,129.800002
1555,1225383.52,1225885.32,1225936.42,1226083.12,501.800007,146.700002,813.700012,51.100001,552.900008,114.100002
1556,1226197.22,1226571.92,1226701.52,1226865.92,374.700005,164.400003,762.200011,129.600002,504.300007,93.500001
1557,1226959.42,1227227.32,1227425.42,1227546.92,267.900004,121.500002,707.900011,198.100003,466.000007,120.400002
1558,1227667.32,1228144.22,1228172.92,1228288.22,476.900007,115.300002,739.000011,28.7,505.600007,118.100002
1559,1228406.32,1228767.02,1228889.22,1229005.32,360.700005,116.100002,736.300011,122.200002,482.900007,137.300002
1560,1229142.62,1229564.52,1229664.62,1229780.82,421.900006,116.200002,782.400011,100.100001,522.000007,144.200002
1561,1229925.02,1230345.22,1230450.52,1230607.22,420.200007,156.700002,789.500012,105.300001,525.500008,107.300002
1562,1230714.52,1231216.72,1231207.82,1231333.32,502.200008,125.500002,753.400011,-8.900001,493.300007,134.600002
1563,1231467.92,1231818.32,1231945.62,1232062.52,350.400006,116.900002,718.500011,127.300001,477.700007,123.900002
1564,1232186.42,1232470.62,1232669.52,1232790.32,284.200004,120.800002,727.100011,198.900003,483.100007,123.200002
1565,1232913.52,1233400.52,1233456.42,1233611.42,487.000007,155.000002,794.300012,55.900001,542.900008,96.400002
1566,1233707.82,1234037.22,1234215.12,1234335.22,329.400005,120.100002,761.300011,177.900002,507.300007,133.900002
1567,1234469.12,1234831.22,1234979.32,1235096.12,362.100005,116.800001,759.900011,148.100003,510.200008,132.900002
1568,1235229.02,1235551.12,1235726.82,1235845.72,322.100005,118.900002,748.600012,175.700003,497.800008,131.900002
1569,1235977.62,1236421.72,1236485.12,1236602.72,444.100006,117.600002,751.400011,63.400001,507.500007,126.300002
1570,1236729.02,1237007.52,1237198.12,1237313.72,278.500004,115.600001,713.90001,190.600003,469.100007,129.200002
1571,1237442.92,1237856.62,1237950.52,1238066.02,413.700007,115.500002,753.600012,93.900001,507.600008,130.500002
1572,1238196.52,1238686.72,1238711.42,1238866.62,490.200007,155.200003,758.000011,24.7,514.900007,87.900001
1573,1238954.52,1239288.02,1239460.62,1239576.72,333.500005,116.100002,748.400011,172.600002,506.100007,126.200002
1574,1239702.92,1240011.92,1240181.72,1240301.22,309.000005,119.500002,724.300011,169.800002,478.800007,126.000002
1575,1240427.22,1240832.02,1240944.12,1241114.42,404.800006,170.300002,773.700011,112.100002,516.900008,86.500001
1576,1241200.92,1241699.12,1241708.22,1241826.22,498.200008,118.000002,757.400012,9.1,507.300008,132.100002
1577,1241958.32,1242296.72,1242447.32,1242561.02,338.400005,113.700002,728.90001,150.600002,489.000007,126.200001
1578,1242687.22,1243142.02,1243199.42,1243313.62,454.800007,114.200002,757.700012,57.400001,512.200008,131.300002
1579,1243444.92,1243935.42,1243962.42,1244076.72,490.500007,114.300002,772.100011,27,517.500007,140.300002
1580,1244217.02,1244596.32,1244708.42,1244863.62,379.300006,155.200002,743.000011,112.100002,491.400008,96.400001
1581,1244960.02,1245329.12,1245456.62,1245571.82,369.100006,115.200001,742.600011,127.500002,496.600008,130.800002
1582,1245702.62,1245949.62,1246163.32,1246282.82,247.000004,119.500002,708.800011,213.700003,460.700007,128.600002
1583,1246411.42,1246729.42,1246907.52,1247077.32,318.000005,169.800003,744.700011,178.100002,496.100007,78.800001
1584,1247156.12,1247628.32,1247664.62,1247780.22,472.200007,115.600001,752.400011,36.300001,508.500008,128.300002
1585,1247908.52,1248338.22,1248422.22,1248538.62,429.700007,116.400002,755.000012,84.000001,513.700008,124.900002
1586,1248663.52,1249155.82,1249186.12,1249303.82,492.300007,117.700002,768.200011,30.3,522.600007,127.900002
1587,1249431.72,1249762.62,1249925.22,1250042.02,330.900005,116.800002,738.200011,162.600002,493.500007,127.900002
1588,1250169.92,1250572.22,1250649.92,1250765.52,402.300006,115.600002,723.000011,77.700001,480.000007,127.400002
1589,1250892.92,1251298.62,1251382.12,1251499.82,405.700006,117.700002,737.000011,83.500001,489.200007,130.100002
1590,1251629.92,1252085.62,1252138.72,1252292.32,455.700007,153.600003,755.700011,53.1,508.800007,93.300001
1591,1252385.62,1252865.32,1252865.72,1253037.72,479.700007,172.000003,730.800011,0.4,480.100007,78.700001
1592,1253116.42,1253410.92,1253552.22,1253668.42,294.500004,116.200002,677.20001,141.300002,435.800006,125.200002
1593,1253793.62,1254072.82,1254248.42,1254366.42,279.200004,118.000002,692.50001,175.600003,454.800007,119.700001
1594,1254486.12,1254883.12,1254995.92,1255158.62,397.000006,162.700002,760.300012,112.800002,509.800008,87.800002
1595,1255246.42,1255748.52,1255748.72,1255915.22,502.100007,166.500003,762.000011,0.2,502.300007,93.200001
1596,1256008.42,1256404.82,1256487.62,1256604.32,396.400006,116.700002,727.400011,82.800001,479.200007,131.500002
1597,1256735.82,1257189.02,1257232.92,1257348.02,453.200007,115.100002,741.900011,43.9,497.100007,129.700002
1598,1257477.72,1257946.72,1257965.22,1258081.42,469.000007,116.200002,732.800011,18.5,487.500007,129.100002
1599,1258210.52,1258561.72,1258712.22,1258877.92,351.200005,165.700003,763.000011,150.500002,501.700007,95.600001
1600,1258973.52,1259404.42,1259483.72,1259599.32,430.900007,115.600001,758.200011,79.300001,510.200008,132.400002
1601,1259731.72,1260185.32,1260225.32,1260341.42,453.600007,116.100002,739.500011,40.000001,493.600008,129.800001
1602,1260471.22,1260792.32,1260968.62,1261084.22,321.100005,115.600002,745.300012,176.300003,497.400008,132.300002
1603,1261216.52,1261531.22,1261676.82,1261793.12,314.700004,116.300002,706.20001,145.600002,460.300006,129.600002
1604,1261922.72,1262354.32,1262423.02,1262538.32,431.600007,115.300001,737.800011,68.700001,500.300008,122.200002
1605,1262660.52,1263142.92,1263140.22,1263303.22,482.400007,163.000003,727.800011,-2.7,479.700007,85.100001
1606,1263388.32,1263878.52,1263882.62,1264000.02,490.200007,117.400002,741.900011,4.1,494.300007,130.200002
1607,1264130.22,1264621.02,1264651.42,1264766.02,490.800007,114.600001,767.000011,30.400001,521.200008,131.200002
1608,1264897.22,1265368.12,1265401.22,1265516.02,470.900007,114.800002,747.100012,33.100001,504.000008,128.300002
1609,1265644.32,1265980.32,1266133.62,1266249.12,336.000005,115.500002,733.900011,153.300002,489.300007,129.100002
1610,1266378.22,1266684.32,1266866.82,1266982.42,306.100004,115.600002,742.300011,182.500003,488.600007,138.100002
1611,1267120.52,1267607.42,1267613.82,1267781.62,486.900007,167.800002,744.100011,6.4,493.300007,83.000002
1612,1267864.62,1268200.32,1268381.92,1268497.82,335.700005,115.900002,773.800011,181.600002,517.300007,140.600002
1613,1268638.42,1268927.52,1269119.62,1269237.12,289.100004,117.500002,725.600011,192.100003,481.200007,126.900002
1614,1269364.02,1269797.62,1269873.72,1269989.22,433.600006,115.500001,757.900011,76.100002,509.700008,132.700002
1615,1270121.92,1270539.82,1270632.72,1270749.82,417.900007,117.100002,761.900012,92.900001,510.800008,134.000002
1616,1270883.82,1271390.62,1271397.72,1271561.22,506.800007,163.500003,774.500011,7.1,513.900007,97.100001
1617,1271658.32,1272035.62,1272154.22,1272270.02,377.300006,115.800001,742.900011,118.600002,495.900008,131.200002
1618,1272401.22,1272855.02,1272902.42,1273018.72,453.800007,116.300001,743.900011,47.400001,501.200008,126.400002
1619,1273145.12,1273477.42,1273638.92,1273801.62,332.300005,162.700002,743.600011,161.500003,493.800008,87.100001
1620,1273888.72,1274386.22,1274412.32,1274527.22,497.500008,114.900002,771.600012,26.1,523.600008,133.100002
1621,1274660.32,1275103.12,1275163.42,1275325.42,442.800007,162.000003,753.600011,60.3,503.100007,88.500001
1622,1275413.92,1275793.32,1275891.72,1276009.02,379.400006,117.300002,722.000011,98.400001,477.800007,126.900002
1623,1276135.92,1276409.92,1276581.22,1276700.12,274.000004,118.900001,695.90001,171.300003,445.300007,131.700002
1624,1276831.82,1277318.82,1277346.32,1277461.12,487.000008,114.800002,766.100012,27.5,514.500008,136.800002
1625,1277597.92,1277990.52,1278114.52,1278271.72,392.600006,157.200003,768.700011,124.000001,516.600007,94.900001
1626,1278366.62,1278751.32,1278862.92,1278978.82,384.700006,115.900001,745.400011,111.600002,496.300008,133.200002
1627,1279112.02,1279412.22,1279567.02,1279682.82,300.200005,115.800002,700.200011,154.800002,455.000007,129.400002
1628,1279812.22,1280103.72,1280298.92,1280417.02,291.500004,118.100002,735.100011,195.200003,486.700007,130.300002
1629,1280547.32,1281003.12,1281056.12,1281170.02,455.800006,113.900002,762.500011,53.000001,508.800007,139.800002
1630,1281309.82,1281828.62,1281816.42,1281937.62,518.800008,121.200001,748.700011,-12.2,506.600008,120.900002
1631,1282058.52,1282365.52,1282516.52,1282630.02,307.000005,113.500002,703.700011,151.000002,458.000007,132.200002
1632,1282762.22,1283047.12,1283235.92,1283355.32,284.900004,119.400001,718.50001,188.800003,473.700007,125.400002
1633,1283480.72,1283917.62,1283987.92,1284101.92,436.900007,114.000002,754.400012,70.300001,507.200008,133.200002
1634,1284235.12,1284726.72,1284725.82,1284893.82,491.600007,168.000002,752.600011,-0.9,490.700007,93.900002
1635,1284987.72,1285313.92,1285468.62,1285637.52,326.200005,168.900002,734.200011,154.700002,480.900007,84.400002
1636,1285721.92,1286112.42,1286234.42,1286352.82,390.500006,118.400002,759.500011,122.000001,512.500007,128.600002
1637,1286481.42,1286963.92,1287008.62,1287126.22,482.500007,117.600002,778.200012,44.700001,527.200008,133.400002
1638,1287259.62,1287684.62,1287765.92,1287881.82,425.000006,115.900002,759.100011,81.300001,506.300007,136.900002
1639,1288018.72,1288375.82,1288504.62,1288620.52,357.100005,115.900002,732.500011,128.800002,485.900007,130.700002
1640,1288751.22,1289058.52,1289244.62,1289362.82,307.300004,118.200002,749.200011,186.100003,493.400007,137.600002
1641,1289500.42,1289957.52,1290018.52,1290136.12,457.100007,117.600002,773.500012,61.000001,518.100008,137.800002
1642,1290273.92,1290660.52,1290781.12,1290898.32,386.600005,117.200002,765.000011,120.600002,507.200007,140.600002
1643,1291038.92,1291408.72,1291542.72,1291660.12,369.800005,117.400002,759.900011,134.000002,503.800007,138.700002
1644,1291798.82,1292117.92,1292267.82,1292382.62,319.100005,114.800002,715.000011,149.900002,469.000007,131.200002
1645,1292513.82,1292813.82,1292959.62,1293075.92,300.000004,116.300001,695.70001,145.800003,445.800007,133.600002
1646,1293209.52,1293666.72,1293707.62,1293821.52,457.200007,113.900001,743.300011,40.900001,498.100008,131.300002
1647,1293952.82,1294449.72,1294445.42,1294608.82,496.900008,163.400002,756.200012,-4.3,492.600008,100.200002
1648,1294709.02,1295167.82,1295195.02,1295309.62,458.800007,114.600002,729.400011,27.2,486.000007,128.800002
1649,1295438.42,1295889.12,1295934.42,1296051.32,450.700006,116.900002,744.900011,45.300001,496.000007,132.000002
1650,1296183.32,1296528.82,1296695.92,1296813.22,345.500005,117.300002,770.400011,167.100002,512.600007,140.500002
1651,1296953.72,1297441.22,1297448.32,1297569.72,487.500007,121.400002,756.300011,7.1,494.600007,140.300002
1652,1297710.02,1298085.02,1298218.32,1298379.12,375.000006,160.800002,772.200012,133.300002,508.300008,103.100002
1653,1298482.22,1298831.72,1298979.52,1299098.82,349.500005,119.300002,751.700011,147.800002,497.300007,135.100002
1654,1299233.92,1299728.02,1299729.12,1299905.42,494.100007,176.300003,759.500011,1.1,495.200007,88.000001
1655,1299993.42,1300348.92,1300492.22,1300610.92,355.500006,118.700002,747.800012,143.300002,498.800008,130.300002
1656,1300741.22,1301240.62,1301273.92,1301388.22,499.400007,114.300002,777.800011,33.3,532.700007,130.800002
1657,1301519.02,1301854.82,1302007.02,1302125.22,335.800005,118.200002,736.700011,152.200002,488.000007,130.500002
1658,1302255.72,1302726.62,1302779.82,1302895.82,470.900007,116.000002,766.800012,53.200001,524.100008,126.700002
1659,1303022.52,1303551.82,1303534.42,1303657.62,529.300007,123.200002,769.700011,-17.4,511.900007,134.600002
1660,1303792.22,1304327.72,1304297.32,1304448.52,535.500008,151.200002,769.000011,-30.4,505.100008,112.700001
1661,1304561.22,1304898.92,1305013.12,1305126.52,337.700006,113.400002,700.500011,114.200001,451.900007,135.200002
1662,1305261.72,1305576.72,1305745.82,1305862.22,315.000005,116.400002,734.300011,169.100002,484.100007,133.800002
1663,1305996.02,1306308.02,1306454.22,1306569.82,312.000005,115.600001,709.60001,146.200002,458.200007,135.800002
1664,1306705.62,1307049.42,1307192.52,1307310.72,343.800006,118.200001,735.900011,143.100002,486.900008,130.800002
1665,1307441.52,1307908.32,1307949.72,1308063.92,466.800007,114.200002,754.400012,41.400001,508.200008,132.000002
1666,1308195.92,1308537.22,1308701.02,1308823.02,341.300005,122.000002,759.900011,163.800002,505.100007,132.800002
1667,1308955.82,1309386.12,1309473.62,1309588.72,430.300006,115.100001,780.400012,87.500002,517.800008,147.500003
1668,1309736.22,1310105.72,1310227.62,1310384.22,369.500005,156.600002,742.500011,121.900002,491.400007,94.500002
1669,1310478.72,1310739.82,1310993.02,1311107.92,261.100004,114.900002,761.100011,253.200003,514.300007,131.900002
1670,1311239.82,1311556.92,1311715.02,1311832.92,317.100005,117.900002,730.100011,158.100002,475.200007,137.000002
1671,1311969.92,1312279.32,1312440.12,1312555.52,309.400004,115.400002,719.200011,160.800003,470.200007,133.600002
1672,1312689.12,1313164.02,1313211.32,1313325.32,474.900007,114.000002,779.700011,47.3,522.200007,143.500002
1673,1313468.82,1313869.72,1313985.92,1314143.22,400.900006,157.300002,776.300012,116.200002,517.100008,101.900002
1674,1314245.12,1314746.82,1314740.52,1314861.22,501.700007,120.700002,752.100011,-6.3,495.400007,136.000002
1675,1314997.22,1315344.32,1315488.92,1315606.12,347.100005,117.200002,742.900011,144.600002,491.700007,134.000002
1676,1315740.12,1316202.62,1316262.32,1316379.22,462.500007,116.900002,780.200012,59.700001,522.200008,141.100002
1677,1316520.32,1317043.72,1317036.82,1317160.42,523.400007,123.600002,781.000011,-6.9,516.500007,140.900002
1678,1317301.32,1317698.32,1317811.52,1317976.32,397.000006,164.800002,762.600012,113.200002,510.200008,87.600002
1679,1318063.92,1318550.62,1318567.22,1318683.92,486.700007,116.700002,757.300011,16.6,503.300007,137.300002
1680,1318821.22,1319263.32,1319325.12,1319442.42,442.100007,117.300002,757.000011,61.8,503.900007,135.800002
1681,1319578.22,1319908.82,1320089.52,1320208.72,330.600005,119.200002,766.300012,180.700003,511.300008,135.800002
1682,1320344.52,1320731.22,1320859.32,1320975.72,386.700005,116.400002,772.800011,128.100002,514.800007,141.600002
1683,1321117.32,1321586.32,1321613.52,1321729.52,469.000007,116.000001,735.200011,27.200001,496.200008,123.000002
1684,1321852.52,1322346.52,1322350.72,1322469.12,494.000007,118.400001,756.900011,4.200001,498.200008,140.300002
1685,1322609.42,1323010.42,1323115.12,1323231.12,401.000006,116.000002,757.500012,104.700002,505.700008,135.800002
1686,1323366.92,1323865.72,1323899.32,1324014.22,498.800007,114.900001,788.700011,33.600001,532.400008,141.400002
1687,1324155.62,1324541.52,1324668.42,1324822.62,385.900006,154.200002,771.100012,126.900002,512.800008,104.100002
1688,1324926.72,1325279.22,1325391.32,1325563.62,352.500005,172.300002,715.300011,112.100002,464.600007,78.400002
1689,1325642.02,1325963.52,1326139.12,1326257.12,321.500004,118.000002,745.800011,175.600003,497.100007,130.700002
1690,1326387.82,1326807.62,1326911.92,1327029.92,419.800006,118.000001,784.500011,104.300002,524.100008,142.400002
1691,1327172.32,1327580.22,1327682.32,1327842.92,407.900006,160.600002,764.500012,102.100002,510.000008,93.900002
1692,1327936.82,1328360.02,1328440.12,1328556.12,423.200006,116.000002,753.200011,80.100001,503.300007,133.900002
1693,1328690.02,1329054.82,1329194.12,1329310.82,364.800005,116.700001,757.800011,139.300003,504.100008,137.000002
1694,1329447.82,1329889.02,1329972.72,1330088.92,441.200007,116.200002,779.500012,83.700001,524.900008,138.400002
1695,1330227.32,1330775.52,1330752.92,1330917.22,548.200008,164.300002,792.300012,-22.6,525.600008,102.400002
1696,1331019.62,1331394.62,1331511.72,1331629.52,375.000005,117.800002,743.600011,117.100002,492.100007,133.700002
1697,1331763.22,1332096.72,1332243.52,1332360.62,333.500005,117.100002,728.800011,146.800002,480.300007,131.400002
1698,1332492.02,1332785.42,1332965.92,1333085.22,293.400004,119.300002,712.30001,180.500003,473.900007,119.100001
1699,1333204.32,1333595.82,1333713.42,1333829.62,391.500006,116.200002,761.000012,117.600002,509.100008,135.700002
1700,1333965.32,1334413.62,1334459.72,1334572.82,448.300006,113.100002,734.100011,46.100001,494.400007,126.600002
1701,1334699.42,1335151.42,1335189.52,1335303.62,452.000006,114.100002,734.700011,38.100001,490.100007,130.500002
1702,1335434.12,1335734.42,1335905.62,1336024.22,300.300004,118.600001,716.60001,171.200003,471.500007,126.500002
1703,1336150.72,1336605.12,1336665.12,1336782.42,454.400007,117.300002,764.200012,60.000001,514.400008,132.500002
1704,1336914.92,1337357.12,1337427.82,1337543.62,442.200006,115.800002,767.700011,70.700001,512.900007,139.000002
1705,1337682.62,1338205.22,1338170.22,1338291.62,522.600008,121.400002,737.500011,-35.000001,487.600007,128.500002
1706,1338420.12,1338888.52,1338915.92,1339029.12,468.400007,113.200002,737.600011,27.4,495.800007,128.600002
1707,1339157.72,1339473.22,1339622.62,1339741.52,315.500005,118.900002,712.800011,149.400002,464.900007,129.000002
1708,1339870.52,1340327.62,1340365.52,1340482.62,457.100006,117.100002,747.300011,37.900001,495.000007,135.200002
1709,1340617.82,1341038.72,1341130.32,1341290.42,420.900006,160.100003,762.600011,91.600001,512.500007,90.000001
1710,1341380.42,1341708.32,1341852.62,1341970.32,327.900005,117.700002,718.300011,144.300002,472.200007,128.400002
1711,1342098.72,1342395.72,1342570.72,1342687.72,297.000004,117.000002,719.300011,175.000003,472.000007,130.300002
1712,1342818.02,1343247.82,1343323.12,1343439.42,429.800006,116.300002,757.300011,75.300001,505.100007,135.900002
1713,1343575.32,1344090.22,1344063.82,1344226.82,514.900008,163.000003,748.100011,-26.400001,488.500007,96.600001
1714,1344323.42,1344703.72,1344802.72,1344921.32,380.300006,118.600002,727.500011,99.000001,479.300007,129.600002
1715,1345050.92,1345519.92,1345564.42,1345682.82,469.000007,118.400002,760.200011,44.5,513.500007,128.300002
1716,1345811.12,1346117.22,1346302.92,1346420.92,306.100005,118.000002,737.200011,185.700002,491.800007,127.400002
1717,1346548.32,1347034.72,1347066.62,1347181.62,486.400007,115.000002,760.700011,31.900001,518.300008,127.400001
1718,1347309.02,1347781.12,1347795.82,1347913.82,472.100008,118.000001,739.400011,14.7,486.800008,134.600002
1719,1348048.42,1348464.82,1348544.22,1348658.92,416.400007,114.700002,744.000012,79.400001,495.800008,133.500002
1720,1348792.42,1349258.62,1349297.12,1349411.22,466.200007,114.100002,753.100011,38.5,504.700007,134.300002
1721,1349545.52,1349947.02,1350045.32,1350162.52,401.500006,117.200002,754.400011,98.300001,499.800007,137.400002
1722,1350299.92,1350679.62,1350806.42,1350923.42,379.700006,117.000001,755.700011,126.800002,506.500008,132.200002
1723,1351055.62,1351346.82,1351523.02,1351639.12,291.200005,116.100002,712.100011,176.200002,467.400007,128.600002
1724,1351767.72,1352176.72,1352279.72,1352398.02,409.000006,118.300001,762.800011,103.000002,512.000008,132.500002
1725,1352530.52,1353004.52,1353031.42,1353145.42,474.000007,114.000001,750.200011,26.900001,500.900008,135.300002
1726,1353280.72,1353730.22,1353773.62,1353889.42,449.500007,115.800002,743.900012,43.400001,492.900008,135.200002
1727,1354024.62,1354351.42,1354499.72,1354617.22,326.800004,117.500001,724.90001,148.300003,475.100007,132.300002
1728,1354749.52,1355062.92,1355253.12,1355370.72,313.400005,117.600002,761.100012,190.200003,503.600008,139.900002
1729,1355510.62,1356015.12,1356008.62,1356179.92,504.500007,171.300003,764.000011,-6.5,498.000007,94.700001
1730,1356274.62,1356674.22,1356771.92,1356888.42,399.600006,116.500002,742.900011,97.700001,497.300007,129.100002
1731,1357017.52,1357505.12,1357496.52,1357667.92,487.600007,171.400003,732.800011,-8.6,479.000007,82.400001
1732,1357750.32,1358061.32,1358235.82,1358355.42,311.000005,119.600002,736.600011,174.500002,485.500007,131.500002
1733,1358486.92,1358967.32,1358992.22,1359108.12,480.400007,115.900001,759.500011,24.900001,505.300008,138.300002
1734,1359246.42,1359616.52,1359750.42,1359906.92,370.100006,156.500002,756.100012,133.900002,504.000008,95.600002
1735,1360002.52,1360483.82,1360482.72,1360605.02,481.300007,122.300002,733.300011,-1.1,480.200007,130.800002
1736,1360735.82,1361230.02,1361255.62,1361373.52,494.200007,117.900002,774.600011,25.6,519.800007,136.900002
1737,1361510.42,1361865.82,1362015.92,1362132.32,355.400005,116.400001,762.800011,150.100003,505.500008,140.900002
1738,1362273.22,1362813.82,1362788.62,1362907.12,540.600009,118.500002,768.900012,-25.200001,515.400008,135.000002
1739,1363042.12,1363484.42,1363522.92,1363639.12,442.300007,116.200002,731.700011,38.5,480.800007,134.700002
1740,1363773.82,1364152.52,1364267.22,1364384.02,378.700005,116.800002,744.400011,114.700002,493.400007,134.200002
1741,1364518.22,1365006.52,1365039.52,1365153.12,488.300007,113.600001,774.100011,33.000001,521.300008,139.200002
1742,1365292.32,1365690.02,1365797.32,1365915.02,397.700006,117.700002,752.500012,107.300002,505.000008,129.800002
1743,1366044.82,1366379.72,1366535.32,1366702.52,334.900005,167.200002,749.200011,155.600002,490.500007,91.500002
1744,1366794.02,1367215.22,1367294.22,1367414.32,421.200006,120.100002,746.500011,79.000001,500.200007,126.200002
1745,1367540.52,1368012.12,1368049.02,1368165.12,471.600007,116.100001,761.600011,36.900001,508.500008,137.000002
1746,1368302.12,1368731.02,1368821.22,1368938.62,428.900007,117.400002,772.000012,90.200001,519.100008,135.500002
1747,1369074.12,1369582.12,1369577.42,1369699.32,508.000007,121.900002,765.800011,-4.7,503.300007,140.600002
1748,1369839.92,1370147.52,1370301.52,1370417.92,307.600005,116.400002,711.400011,154.000002,461.600007,133.400002
1749,1370551.32,1370861.62,1371052.22,1371169.92,310.300004,117.700002,753.400011,190.600003,500.900007,134.800002
1750,1371304.72,1371799.42,1371803.22,1371976.12,494.700007,172.900003,757.000011,3.8,498.500007,85.600001
1751,1372061.72,1372545.22,1372547.12,1372669.22,483.500008,122.100001,743.700011,1.9,485.400008,136.200002
1752,1372805.42,1373204.82,1373290.92,1373405.12,399.400006,114.200001,738.900011,86.100002,485.500008,139.200002
1753,1373544.32,1374054.42,1374046.32,1374168.22,510.100008,121.900002,758.400012,-8.1,502.000008,134.500002
1754,1374302.72,1374684.22,1374806.72,1374963.62,381.500005,156.900003,763.600011,122.500002,504.000007,102.700001
1755,1375066.32,1375325.82,1375551.22,1375670.02,259.500004,118.800002,734.400011,225.400003,484.900007,130.700002
1756,1375800.72,1376048.32,1376246.32,1376366.22,247.600004,119.900001,692.60001,198.000003,445.600007,127.100002
1757,1376493.32,1376944.62,1377007.72,1377121.62,451.300007,113.900002,760.700012,63.100001,514.400008,132.400002
1758,1377254.02,1377740.22,1377740.52,1377905.02,486.200007,164.500002,752.000011,0.3,486.500007,101.000002
1759,1378006.02,1378439.12,1378507.02,1378622.52,433.100006,115.500002,753.600011,67.900001,501.000007,137.100002
1760,1378759.62,1379120.52,1379244.82,1379360.72,360.900005,115.900002,745.500011,124.300002,485.200007,144.400002
1761,1379505.12,1380026.82,1379995.92,1380115.42,521.700008,119.500001,741.400011,-30.9,490.800008,131.100002
1762,1380246.52,1380616.32,1380726.62,1380842.52,369.800006,115.900002,722.900011,110.300001,480.100007,126.900002
1763,1380969.42,1381283.82,1381457.72,1381577.02,314.400005,119.300002,740.200011,173.900002,488.300007,132.600002
1764,1381709.62,1382179.42,1382231.02,1382343.32,469.800007,112.300002,771.900012,51.600001,521.400008,138.200002
1765,1382481.52,1382941.42,1382969.42,1383083.02,459.900006,113.600002,731.20001,28.000001,487.900007,129.700001
1766,1383212.72,1383591.02,1383704.22,1383819.72,378.300006,115.500002,746.800012,113.200002,491.500008,139.800002
1767,1383959.52,1384333.32,1384477.02,1384594.92,373.800005,117.900002,773.000011,143.700002,517.500007,137.600002
1768,1384732.52,1385080.92,1385231.62,1385391.52,348.400005,159.900002,759.900011,150.700003,499.100008,100.900001
1769,1385492.42,1385850.32,1385997.62,1386117.12,357.900006,119.500002,747.900012,147.300002,505.200008,123.200002
1770,1386240.32,1386542.32,1386700.92,1386816.42,302.000004,115.500002,700.70001,158.600002,460.600006,124.600002
1771,1386941.02,1387387.32,1387463.02,1387579.82,446.300007,116.800002,777.600012,75.700001,522.000008,138.800002
1772,1387718.62,1388088.42,1388222.22,1388376.22,369.800005,154.000002,771.500011,133.800002,503.600007,113.900002
1773,1388490.12,1388931.32,1388988.82,1389148.52,441.200007,159.700002,759.900011,57.500001,498.700008,101.500001
1774,1389250.02,1389650.02,1389739.32,1389895.22,400.000006,155.900002,743.500012,89.300002,489.300008,98.300002
1775,1389993.52,1390364.42,1390465.62,1390583.02,370.900005,117.400001,725.00001,101.200002,472.100007,135.500002
1776,1390718.52,1390968.32,1391182.12,1391302.72,249.800004,120.600002,707.800011,213.800003,463.600007,123.600002
1777,1391426.32,1391917.32,1391947.82,1392110.92,491.000007,163.100002,766.700011,30.500001,521.500008,82.100001
1778,1392193.02,1392697.22,1392698.12,1392857.52,504.200008,159.400002,763.900012,0.9,505.100008,99.400002
1779,1392956.92,1393285.92,1393426.12,1393590.72,329.000005,164.600002,723.50001,140.200002,469.200007,89.700001
1780,1393680.42,1394012.52,1394142.22,1394257.82,332.100005,115.600002,712.700011,129.700002,461.800007,135.300002
1781,1394393.12,1394718.52,1394885.62,1395001.82,325.400005,116.200002,751.200011,167.100002,492.500007,142.500002
1782,1395144.32,1395502.82,1395629.52,1395788.52,358.500006,159.000002,743.100011,126.700002,485.200008,98.900001
1783,1395887.42,1396339.02,1396378.52,1396491.62,451.600007,113.100001,732.300011,39.500001,491.100008,128.100002
1784,1396619.72,1397121.22,1397115.12,1397274.02,501.500008,158.900002,759.700012,-6.1,495.400008,105.400002
1785,1397379.42,1397762.52,1397886.72,1398060.62,383.100005,173.900003,770.300011,124.200002,507.300007,89.100001
1786,1398149.72,1398441.82,1398641.62,1398763.32,292.100004,121.700002,750.100011,199.800003,491.900007,136.500002
1787,1398899.82,1399276.12,1399387.72,1399543.92,376.300006,156.200002,734.500011,111.600002,487.900008,90.400001
1788,1399634.32,1399946.62,1400112.72,1400230.32,312.300005,117.600002,722.000011,166.100002,478.400007,126.000002
1789,1400356.32,1400825.02,1400874.22,1400989.62,468.700007,115.400001,765.100011,49.200001,517.900008,131.800002
1790,1401121.42,1401493.82,1401634.62,1401749.42,372.400006,114.800002,774.400012,140.800002,513.200008,146.400002
1791,1401895.82,1402373.22,1402364.82,1402531.42,477.400007,166.600002,724.300011,-8.4,469.000007,88.700002
1792,1402620.12,1403036.62,1403118.12,1403276.32,416.500006,158.200002,753.600011,81.500001,498.000007,97.400002
1793,1403373.72,1403704.42,1403863.12,1403981.02,330.700005,117.900002,735.500011,158.700002,489.400007,128.200002
1794,1404109.22,1404350.92,1404565.12,1404685.72,241.700003,120.600001,711.90001,214.200004,455.900007,135.400002
1795,1404821.12,1405244.92,1405339.22,1405455.32,423.800007,116.100002,772.300012,94.300001,518.100008,138.100002
1796,1405593.42,1406099.22,1406100.62,1406218.32,505.800008,117.700001,773.800012,1.4,507.200008,148.900003
1797,1406367.22,1406710.52,1406844.52,1406962.02,343.300005,117.500001,733.20001,134.000002,477.300007,138.400002
1798,1407100.42,1407483.02,1407587.92,1407706.32,382.600006,118.400001,745.600012,104.900002,487.500008,139.700003
1799,1407846.02,1408221.32,1408357.62,1408472.62,375.300005,115.000002,772.700011,136.300002,511.600007,146.100002
1800,1408618.72,1409133.12,1409130.82,1409294.12,514.400008,163.300002,784.800012,-2.3,512.100008,109.400002
1801,1409403.52,1409858.32,1409900.22,1410016.72,454.800007,116.500002,749.000011,41.9,496.700007,135.800002
1802,1410152.52,1410601.92,1410621.12,1410733.42,449.400007,112.300002,713.500011,19.2,468.600007,132.600002
1803,1410866.02,1411173.32,1411364.02,1411480.82,307.300004,116.800002,756.000011,190.700003,498.000007,141.200002
1804,1411622.02,1411946.32,1412134.22,1412302.42,324.300005,168.200003,773.700011,187.900002,512.200007,93.300001
1805,1412395.72,1412916.22,1412919.32,1413080.32,520.500008,161.000003,786.200012,3.1,523.600008,101.600001
1806,1413181.92,1413568.92,1413684.52,1413843.82,387.000006,159.300002,760.900011,115.600002,502.600008,99.000001
1807,1413942.82,1414266.92,1414420.42,1414538.52,324.100005,118.100001,726.000011,153.500003,477.600008,130.300002
1808,1414668.82,1415164.82,1415180.02,1415297.42,496.000008,117.400002,766.300012,15.2,511.200008,137.700002
1809,1415435.12,1415733.82,1415934.22,1416088.92,298.700004,154.700002,764.900011,200.400003,499.100007,111.100002
1810,1416200.02,1416494.32,1416696.62,1416862.62,294.300004,166.000003,762.700011,202.300003,496.600007,100.100001
1811,1416962.72,1417417.92,1417453.42,1417570.42,455.200007,117.000001,743.600011,35.500001,490.700008,135.900002
1812,1417706.32,1417978.92,1418172.32,1418291.22,272.600005,118.900002,712.600011,193.400002,466.000007,127.700002
1813,1418418.92,1418745.42,1418938.82,1419055.22,326.500005,116.400002,784.000012,193.400003,519.900008,147.700002
1814,1419202.92,1419656.72,1419738.72,1419888.12,453.800007,149.400002,795.800012,82.000001,535.800008,110.600002
1815,1419998.72,1420530.72,1420515.92,1420638.52,532.000008,122.600002,778.300011,-14.800001,517.200007,138.500002
1816,1420777.02,1421145.92,1421236.72,1421397.22,368.900006,160.500002,712.500011,90.800001,459.700007,92.300002
1817,1421489.52,1421749.42,1421954.92,1422072.62,259.900004,117.700002,720.600011,205.500003,465.400007,137.500002
1818,1422210.12,1422690.62,1422711.12,1422826.02,480.500007,114.900002,754.900011,20.5,501.000007,139.000002
1819,1422965.02,1423379.12,1423456.12,1423572.32,414.100006,116.200002,752.700011,77.000001,491.100007,145.400002
1820,1423717.72,1424107.22,1424215.62,1424377.42,389.500006,161.800003,746.400011,108.400001,497.900007,86.700001
1821,1424464.12,1424793.62,1424940.42,1425108.72,329.500005,168.300003,727.000011,146.800002,476.300007,82.400001
1822,1425191.12,1425694.32,1425700.22,1425865.12,503.200008,164.900002,776.300012,5.9,509.100008,102.300002
1823,1425967.42,1426404.32,1426475.52,1426647.72,436.900006,172.200003,773.900011,71.200001,508.100007,93.600001
1824,1426741.32,1427141.92,1427237.02,1427355.72,400.600006,118.700002,743.100011,95.100001,495.700007,128.700002
1825,1427484.42,1427824.32,1427966.22,1428084.42,339.900005,118.200002,730.200011,141.900002,481.800007,130.200002
1826,1428214.62,1428548.32,1428717.42,1428834.52,333.700005,117.100001,761.600011,169.100003,502.800008,141.700002
1827,1428976.22,1429338.32,1429471.02,1429632.82,362.100006,161.800002,767.600012,132.700002,494.800008,111.000002
1828,1429743.82,1430209.22,1430242.02,1430407.72,465.400007,165.700003,742.500011,32.8,498.200007,78.600001
1829,1430486.32,1430907.32,1431007.12,1431124.12,421.000006,117.000001,781.900012,99.800002,520.800008,144.100003
1830,1431268.22,1431716.22,1431774.12,1431891.02,448.000006,116.900002,763.400011,57.900001,505.900007,140.600002
1831,1432031.62,1432440.22,1432566.92,1432682.92,408.600006,116.000002,798.400012,126.700002,535.300008,147.100002
1832,1432830.02,1433221.12,1433339.72,1433490.22,391.100006,150.500003,769.200011,118.600001,509.700007,109.000001
1833,1433599.22,1433920.32,1434054.22,1434218.12,321.100005,163.900003,716.200011,133.900002,455.000007,97.300001
1834,1434315.42,1434597.12,1434787.32,1434948.22,281.700004,160.900002,726.700011,190.200003,471.900007,93.900002
1835,1435042.12,1435381.22,1435530.72,1435648.52,339.100005,117.800002,743.200011,149.500002,488.600007,136.800002
1836,1435785.32,1436290.02,1436299.32,1436454.62,504.700007,155.300002,776.300011,9.300001,514.000008,107.000001
1837,1436561.62,1436977.22,1437050.92,1437209.92,415.600007,159.000002,733.600011,73.700001,489.300008,85.300001
1838,1437295.22,1437706.12,1437769.62,1437883.92,410.900006,114.300002,719.700011,63.500001,474.400007,131.000002
1839,1438014.92,1438418.12,1438524.72,1438639.12,403.200006,114.400001,775.700012,106.600002,509.800008,151.500003
1840,1438790.62,1439275.72,1439302.22,1439414.72,485.100007,112.500002,762.100011,26.5,511.600007,138.000002
1841,1439552.72,1439923.12,1440012.32,1440165.62,370.400006,153.300002,713.100011,89.200001,459.600007,100.200002
1842,1440265.82,1440596.72,1440737.72,1440855.92,330.900005,118.200001,713.10001,141.000002,471.900007,123.000002
1843,1440978.92,1441253.12,1441449.42,1441568.92,274.200004,119.500002,710.400011,196.300003,470.500007,120.400002
1844,1441689.32,1442083.72,1442183.82,1442299.52,394.400006,115.700002,740.400011,100.100001,494.500007,130.200002
1845,1442429.72,1442940.32,1442927.12,1443049.62,510.600007,122.500002,747.700011,-13.2,497.400007,127.800002
1846,1443177.42,1443687.82,1443655.32,1443774.42,510.400008,119.100002,734.000011,-32.500001,477.900007,137.000002
1847,1443911.42,1444179.12,1444386.62,1444501.22,267.700004,114.600002,718.700011,207.500003,475.200007,128.900002
1848,1444630.12,1444964.32,1445116.22,1445233.82,334.200005,117.600002,739.000011,151.900002,486.100007,135.300002
1849,1445369.12,1445844.22,1445874.92,1445988.52,475.100007,113.600002,749.800011,30.7,505.800007,130.400002
1850,1446118.92,1446452.02,1446607.02,1446726.72,333.100005,119.700002,731.300011,155.000002,488.100007,123.500002
1851,1446850.22,1447188.42,1447316.12,1447433.02,338.200005,116.900001,712.80001,127.700002,465.900007,130.000002
1852,1447563.02,1447874.32,1448046.92,1448166.52,311.300005,119.600001,735.500011,172.600003,483.900008,132.000002
1853,1448298.52,1448765.42,1448809.62,1448924.82,466.900007,115.200002,762.500012,44.200001,511.100008,136.200002
1854,1449061.02,1449567.72,1449574.02,1449692.32,506.700007,118.300002,765.400011,6.3,513.000007,134.100002
1855,1449826.42,1450197.92,1450310.02,1450475.62,371.500006,165.600003,734.100011,112.100001,483.600007,84.900001
1856,1450560.52,1450881.02,1451040.72,1451157.12,320.500005,116.400002,728.300011,159.700002,480.200007,131.700002
1857,1451288.82,1451712.72,1451760.12,1451873.92,423.900006,113.800002,720.800011,47.400001,471.300007,135.700002
1858,1452009.62,1452429.92,1452478.22,1452593.02,420.300006,114.800001,703.70001,48.300001,468.600007,120.300002
1859,1452713.32,1453146.12,1453207.52,1453325.52,432.800007,118.000002,739.100011,61.4,494.200007,126.900002
1860,1453452.42,1453846.02,1453909.72,1454024.02,393.600006,114.300002,698.400011,63.700001,457.300007,126.800002
1861,1454150.82,1454467.12,1454621.32,1454737.32,316.300004,116.000001,712.90001,154.200003,470.500007,126.400002
1862,1454863.72,1455366.42,1455337.22,1455458.62,502.700008,121.400002,728.100011,-29.200001,473.500007,133.200002
1863,1455591.82,1456010.82,1456081.32,1456196.92,419.000006,115.600002,738.100011,70.500001,489.500007,133.000002
1864,1456329.92,1456653.02,1456785.72,1456902.22,323.100005,116.500002,695.60001,132.700002,455.800007,123.300001
1865,1457025.52,1457305.62,1457488.22,1457604.92,280.100005,116.700002,683.400011,182.600002,462.700007,104.000002
1866,1457708.92,1457982.42,1458151.82,1458268.72,273.500004,116.900002,678.40001,169.400002,442.900006,118.600002
1867,1458387.32,1458770.02,1458869.12,1458983.82,382.700005,114.700002,722.10001,99.100002,481.800007,125.600001
1868,1459109.42,1459572.12,1459601.52,1459716.82,462.700007,115.300001,730.200011,29.400001,492.100008,122.800002
1869,1459839.62,1460256.62,1460320.52,1460432.82,417.000007,112.300002,707.700011,63.9,480.900007,114.500002
1870,1460547.32,1460828.62,1461013.52,1461128.02,281.300004,114.500002,702.70001,184.900003,466.200007,122.000001
1871,1461250.02,1461705.52,1461735.92,1461852.02,455.500007,116.100001,724.600011,30.400001,485.900008,122.600002
1872,1461974.62,1462437.42,1462467.62,1462583.02,462.800007,115.400002,735.800011,30.2,493.000007,127.400002
1873,1462710.42,1463161.22,1463165.62,1463283.92,450.800007,118.300002,699.500011,4.4,455.200007,126.000002
1874,1463409.92,1463709.42,1463861.92,1463977.92,299.500004,116.000002,688.60001,152.500002,452.000006,120.600002
1875,1464098.52,1464473.92,1464575.02,1464691.12,375.400005,116.100002,711.80001,101.100002,476.500007,119.200001
1876,1464810.32,1465254.52,1465302.62,1465417.52,444.200007,114.900001,732.800011,48.100001,492.300008,125.600002
1877,1465543.12,1466018.72,1466038.92,1466155.22,475.600007,116.300001,737.100011,20.200001,495.800008,125.000002
1878,1466280.22,1466746.32,1466744.82,1466865.32,466.100007,120.500002,716.300011,-1.5,464.600007,131.200002
1879,1466996.52,1467303.52,1467463.32,1467577.72,307.000005,114.400002,705.30001,159.800002,466.800007,124.100001
1880,1467701.82,1468096.62,1468185.92,1468299.52,394.800006,113.600001,722.600011,89.300002,484.100008,124.900002
1881,1468424.42,1468794.32,1468906.12,1469021.22,369.900006,115.100002,725.000011,111.800001,481.700007,128.200002
1882,1469149.42,1469626.12,1469631.92,1469750.52,476.700007,118.600002,728.700011,5.8,482.500007,127.600002
1883,1469878.12,1470295.42,1470338.82,1470452.82,417.300006,114.000001,698.70001,43.400001,460.700007,124.000002
1884,1470576.82,1470993.82,1471059.92,1471172.82,417.000007,112.900001,716.900011,66.100001,483.100008,120.900002
1885,1471293.72,1471767.92,1471767.52,1471888.12,474.200007,120.600002,720.600011,-0.4,473.800007,126.200002
1886,1472014.32,1472329.62,1472493.32,1472611.42,315.300004,118.100002,715.10001,163.700003,479.000007,118.000001
1887,1472729.42,1473033.32,1473209.12,1473325.12,303.900005,116.000001,721.400011,175.800003,479.700008,125.700002
1888,1473450.82,1473815.72,1473897.92,1474012.72,364.900006,114.800002,682.50001,82.200001,447.100007,120.600001
1889,1474133.32,1474570.72,1474606.92,1474719.22,437.400007,112.300002,706.600011,36.2,473.600007,120.700002
1890,1474839.92,1475164.52,1475323.42,1475440.92,324.600005,117.500002,721.800011,158.900002,483.500007,120.800002
1891,1475561.72,1475831.72,1476007.32,1476123.02,270.000004,115.700002,688.30001,175.600002,445.600006,127.000002
1892,1476250.02,1476736.32,1476709.02,1476828.32,486.300007,119.300001,699.40001,-27.3,459.000007,121.100002
1893,1476949.42,1477409.12,1477430.22,1477544.92,459.700007,114.700002,717.700011,21.1,480.800007,122.200002
1894,1477667.12,1477970.02,1478096.62,1478212.52,302.900004,115.900002,665.10001,126.600002,429.500006,119.700002
1895,1478332.22,1478649.82,1478825.12,1478943.12,317.600005,118.000002,733.800011,175.300002,492.900007,122.900002
1896,1479066.02,1479500.22,1479556.02,1479673.32,434.200006,117.300002,736.600011,55.800001,490.000007,129.300002
1897,1479802.62,1480288.62,1480282.72,1480402.22,486.000007,119.500002,725.800011,-5.9,480.100007,126.200002
1898,1480528.42,1480819.62,1480972.22,1481086.22,291.200004,114.000002,681.70001,152.600002,443.800006,123.900002
1899,1481210.12,1481489.12,1481673.72,1481790.52,279.000004,116.800001,709.10001,184.600003,463.600007,128.700002
1900,1481919.22,1482366.02,1482405.42,1482520.52,446.800007,115.100001,724.300011,39.400001,486.200008,123.000002
1901,1482643.52,1483099.32,1483132.92,1483246.62,455.800007,113.700002,727.400011,33.6,489.400007,124.300002
1902,1483370.92,1483667.32,1483825.82,1483940.32,296.400004,114.500001,684.80001,158.500003,454.900007,115.400002
1903,1484055.72,1484343.02,1484521.12,1484634.92,287.300004,113.800002,704.100011,178.100003,465.400007,124.900002
1904,1484759.82,1485194.32,1485226.42,1485340.12,434.500006,113.700001,702.20001,32.100001,466.600007,121.900002
1905,1485462.02,1485789.92,1485945.22,1486060.12,327.900005,114.900002,725.300011,155.300002,483.200007,127.200002
1906,1486187.32,1486669.02,1486693.52,1486808.02,481.700007,114.500002,742.600011,24.5,506.200007,121.900002
1907,1486929.92,1487224.22,1487385.12,1487497.72,294.300004,112.600001,692.10001,160.900003,455.200007,124.300002
1908,1487622.02,1487973.02,1488054.12,1488168.42,351.000006,114.300001,667.00001,81.100001,432.100007,120.600002
1909,1488289.02,1488736.72,1488764.52,1488877.82,447.700007,113.300002,707.100011,27.8,475.500007,118.300002
1910,1488996.12,1489305.72,1489477.32,1489593.22,309.600004,115.900002,720.300011,171.600003,481.200007,123.200002
1911,1489716.42,1490030.22,1490187.42,1490350.52,313.800004,163.100002,707.30001,157.200003,471.000007,73.200001
1912,1490423.72,1490700.22,1490857.82,1490973.32,276.500004,115.500001,675.70001,157.600003,434.100007,126.100002
1913,1491099.42,1491404.72,1491525.52,1491639.62,305.300005,114.100002,656.90001,120.800001,426.100006,116.700002
1914,1491756.32,1492161.32,1492237.02,1492352.82,405.000006,115.800002,721.400011,75.700001,480.700007,124.900002
1915,1492477.72,1492810.42,1492966.12,1493129.12,332.700005,163.000002,741.700011,155.700002,488.400007,90.300002
1916,1493219.42,1493702.62,1493704.72,1493863.12,483.200007,158.400002,726.600011,2.1,485.300007,82.900002
1917,1493946.02,1494238.22,1494398.92,1494515.22,292.200004,116.300002,689.40001,160.700002,452.900006,120.200002
1918,1494635.42,1494903.82,1495094.12,1495211.82,268.400004,117.700001,694.80001,190.300003,458.700007,118.400002
1919,1495330.22,1495722.62,1495818.42,1495935.02,392.400006,116.600002,723.500011,95.800001,488.200007,118.700002
1920,1496053.72,1496461.62,1496513.72,1496625.52,407.900006,111.800001,698.50001,52.100001,460.000007,126.700002
1921,1496752.22,1497065.82,1497223.42,1497337.92,313.600005,114.500002,726.000011,157.600002,471.200007,140.300002
1922,1497478.22,1497822.02,1497919.12,1498090.62,343.800005,171.500002,680.50001,97.100002,440.900007,68.100001
1923,1498158.72,1498462.72,1498637.22,1498755.72,304.000005,118.500002,718.700011,174.500002,478.500007,121.700002
1924,1498877.42,1499287.02,1499378.12,1499492.92,409.600006,114.800002,747.700011,91.100001,500.700007,132.200002
1925,1499625.12,1500103.12,1500102.62,1500222.42,478.000007,119.800002,725.600011,-0.5,477.500007,128.300002
1926,1500350.72,1500700.32,1500807.92,1500963.22,349.600005,155.300002,704.60001,107.600002,457.200007,92.100001
1927,1501055.32,1501354.52,1501516.42,1501634.12,299.200005,117.700002,702.400011,161.900002,461.100007,123.600002
1928,1501757.72,1502063.12,1502234.12,1502351.02,305.400004,116.900002,716.000011,171.000003,476.400007,122.700002
1929,1502473.72,1502968.02,1502967.92,1503087.32,494.300007,119.400002,749.200011,-0.1,494.200007,135.600002
1930,1503222.92,1503725.92,1503719.82,1503876.32,503.000007,156.500003,740.500011,-6.1,496.900007,87.100001
1931,1503963.42,1504399.62,1504433.62,1504547.22,436.200006,113.600002,710.80001,34.000001,470.200007,127.000001
1932,1504674.22,1504989.02,1505097.02,1505210.02,314.800005,113.000001,655.80001,108.000002,422.800007,120.000002
1933,1505330.02,1505624.42,1505804.92,1505919.82,294.400005,114.900002,714.600011,180.500002,474.900007,124.800002
1934,1506044.62,1506474.52,1506544.52,1506660.22,429.900006,115.700002,744.700011,70.000001,499.900007,129.100002
1935,1506789.32,1507126.02,1507256.92,1507410.22,336.700005,153.300002,708.40001,130.900002,467.600007,87.500001
1936,1507497.72,1507824.22,1507950.52,1508068.62,326.500005,118.100002,691.200011,126.300002,452.800007,120.300002
1937,1508188.92,1508468.52,1508616.82,1508731.12,279.600004,114.300002,667.30001,148.300002,427.900006,125.100002
1938,1508856.22,1509293.72,1509340.82,1509455.72,437.500006,114.900002,729.000011,47.100001,484.600007,129.500002
1939,1509585.22,1509848.92,1510078.32,1510233.02,263.700004,154.700002,756.700011,229.400003,493.100007,108.900002
1940,1510341.92,1510749.22,1510832.42,1510987.32,407.300006,154.900002,735.600011,83.200001,490.500007,90.200002
1941,1511077.52,1511384.62,1511542.32,1511657.82,307.100004,115.500001,700.70001,157.700003,464.800007,120.400002
1942,1511778.22,1511974.22,1512186.22,1512301.02,196.000003,114.800002,646.00001,212.000003,408.000006,123.200002
1943,1512424.22,1512730.52,1512899.42,1513017.82,306.300004,118.400002,730.400011,168.900003,475.200007,136.800002
1944,1513154.62,1513419.22,1513639.12,1513753.42,264.600004,114.300002,724.700011,219.900003,484.500007,125.900002
1945,1513879.32,1514234.72,1514366.22,1514535.22,355.400005,169.000002,736.300011,131.500002,486.900007,80.400002
1946,1514615.62,1514940.72,1515089.72,1515206.52,325.100004,116.800001,714.70001,149.000003,474.100007,123.800002
1947,1515330.32,1515625.82,1515793.72,1515909.92,295.500005,116.200002,710.200011,167.900002,463.400007,130.600002
1948,1516040.52,1516493.72,1516539.12,1516656.22,453.200007,117.100002,739.900011,45.4,498.600007,124.200002
1949,1516780.42,1517253.22,1517285.32,1517399.62,472.800007,114.300002,735.500011,32.1,504.900007,116.300002
1950,1517515.92,1517782.02,1517953.52,1518067.62,266.100004,114.100002,673.00001,171.500002,437.600006,121.300002
1951,1518188.92,1518471.52,1518616.92,1518780.12,282.600004,163.200003,669.00001,145.400002,428.000006,77.800001
1952,1518857.92,1519317.12,1519355.62,1519471.12,459.200007,115.500002,743.900011,38.5,497.700007,130.700002
1953,1519601.82,1519924.02,1520077.42,1520193.92,322.200005,116.500002,724.200011,153.400002,475.600007,132.100002
1954,1520326.02,1520824.32,1520791.82,1520959.32,498.300007,167.500002,711.80001,-32.5,465.800007,78.500001
1955,1521037.82,1521339.42,1521491.02,1521607.42,301.600005,116.400002,675.00001,151.600002,453.200007,105.400001
1956,1521712.82,1521968.42,1522123.62,1522238.42,255.600004,114.800002,642.80001,155.200002,410.800006,117.200002
1957,1522355.62,1522785.62,1522852.72,1522966.82,430.000006,114.100002,738.200011,67.100001,497.100007,127.000002
1958,1523093.82,1523573.52,1523574.92,1523745.12,479.700007,170.200003,737.400011,1.4,481.100007,86.100001
1959,1523831.22,1524354.62,1524348.92,1524469.12,523.400008,120.200001,764.800011,-5.7,517.700008,126.900002
1960,1524596.02,1524948.32,1525080.42,1525194.02,352.300006,113.600002,721.200011,132.100001,484.400007,123.200002
1961,1525317.22,1525586.62,1525748.82,1525864.42,269.400004,115.600002,672.00001,162.200002,431.600006,124.800002
1962,1525989.22,1526414.92,1526505.62,1526620.32,425.700006,114.700001,763.100011,90.700002,516.400008,132.000002
1963,1526752.32,1527249.02,1527281.32,1527394.52,496.700008,113.200002,778.600012,32.3,529.000008,136.400002
1964,1527530.92,1528035.52,1528057.62,1528207.52,504.600008,149.900002,771.100011,22.1,526.700008,94.500001
1965,1528302.02,1528709.72,1528759.32,1528873.02,407.700007,113.700002,697.700011,49.6,457.300007,126.700002
1966,1528999.72,1529232.52,1529442.12,1529561.72,232.800003,119.600002,679.90001,209.600003,442.400006,117.900002
1967,1529679.62,1530049.42,1530129.92,1530245.72,369.800006,115.800001,688.80001,80.500001,450.300007,122.700002
1968,1530368.42,1530673.12,1530868.92,1531030.12,304.700005,161.200002,754.900012,195.800003,500.500008,93.200002
1969,1531123.32,1531627.12,1531611.72,1531733.22,503.800007,121.500002,740.500011,-15.4,488.400007,130.600002
1970,1531863.82,1532205.02,1532320.42,1532483.82,341.200005,163.400003,700.80001,115.400001,456.600006,80.800001
1971,1532564.62,1532886.22,1533036.32,1533153.82,321.600005,117.500002,715.400011,150.100002,471.700007,126.200002
1972,1533280.02,1533671.82,1533789.32,1533904.52,391.800005,115.200002,758.800011,117.500002,509.300007,134.300002
1973,1534038.82,1534541.02,1534549.22,1534665.02,502.200007,115.800001,763.800011,8.200001,510.400008,137.600002
1974,1534802.62,1535226.32,1535323.22,1535438.22,423.700007,115.000002,763.400012,96.900001,520.600008,127.800002
1975,1535566.02,1535885.02,1536023.52,1536168.62,319.000004,145.100002,704.40001,138.500003,457.500007,101.800001
1976,1536270.42,1536566.42,1536730.02,1536890.92,296.000005,160.900002,705.300011,163.600002,459.600007,84.800002
1977,1536975.72,1537406.42,1537488.62,1537604.22,430.700006,115.600002,758.900011,82.200001,512.900007,130.400002
1978,1537734.62,1538047.92,1538219.72,1538376.92,313.300005,157.200003,745.000011,171.800002,485.100007,102.700001
1979,1538479.62,1538839.82,1538930.92,1539082.72,360.200005,151.800002,696.200011,91.100002,451.300007,93.100002
1980,1539175.82,1539464.52,1539635.82,1539754.52,288.700004,118.700002,699.60001,171.300002,460.000006,120.900002
1981,1539875.42,1540293.32,1540377.92,1540493.22,417.900006,115.300002,749.500011,84.600001,502.500007,131.700002
1982,1540624.92,1541070.22,1541135.42,1541250.32,445.300007,114.900001,755.500011,65.200001,510.500008,130.100002
1983,1541380.42,1541893.22,1541913.62,1542028.42,512.800008,114.800002,789.000012,20.4,533.200008,141.000002
1984,1542169.42,1542627.52,1542641.02,1542788.22,458.100007,147.200002,713.100011,13.5,471.600007,94.300002
1985,1542882.52,1543191.32,1543332.72,1543489.92,308.800004,157.200003,687.40001,141.400002,450.200006,80.000001
1986,1543569.92,1543855.02,1544027.52,1544146.62,285.100004,119.100002,691.90001,172.500003,457.600007,115.200001
1987,1544261.82,1544657.72,1544767.22,1544882.72,395.900006,115.500002,754.900012,109.500002,505.400008,134.000002
1988,1545016.72,1545554.62,1545531.12,1545679.62,537.900008,148.500002,758.200011,-23.500001,514.400007,95.300002
1989,1545774.92,1546064.12,1546236.92,1546410.32,289.200004,173.400002,701.70001,172.800003,462.000007,66.300001
1990,1546476.62,1546738.82,1546887.22,1547004.82,262.200004,117.600002,640.20001,148.400002,410.600006,112.000002
1991,1547116.82,1547559.92,1547585.02,1547696.12,443.100006,111.100001,701.80001,25.100001,468.200007,122.500002
1992,1547818.62,1548121.52,1548269.32,1548419.92,302.900005,150.600002,695.000011,147.800002,450.700007,93.700002
1993,1548513.62,1548790.82,1548977.32,1549093.12,277.200004,115.800001,704.70001,186.500003,463.700007,125.200002
1994,1549218.32,1549650.32,1549720.32,1549874.42,432.000007,154.100002,733.900011,70.000001,502.000008,77.800001
1995,1549952.22,1550302.12,1550409.52,1550525.42,349.900005,115.900002,696.10001,107.400002,457.300007,122.900001
1996,1550648.32,1551075.12,1551143.82,1551258.22,426.800007,114.400002,742.000012,68.700001,495.500008,132.100002
1997,1551390.32,1551844.52,1551888.12,1552002.22,454.200006,114.100002,734.50001,43.600001,497.800007,122.600001
1998,1552124.82,1552575.62,1552608.02,1552767.42,450.800007,159.400002,720.100011,32.400001,483.200008,77.500001
1999,1552844.92,1553251.32,1553329.22,1553443.12,406.400006,113.900002,721.700011,77.900001,484.300007,123.500002
2000,1553566.62,1553827.32,1553997.72,1554150.82,260.700004,153.100003,668.00001,170.400002,431.100006,83.800001
2001,1554234.62,1554488.42,1554697.42,1554813.32,253.800004,115.900002,701.90001,209.000003,462.800007,123.200001
2002,1554936.52,1555371.62,1555439.02,1555600.12,435.100007,161.100002,742.500011,67.400001,502.500008,78.900001
2003,1555679.02,1556133.12,1556189.32,1556304.02,454.100007,114.700002,750.500012,56.200001,510.300008,125.500002
2004,1556429.52,1556728.42,1556888.12,1557045.62,298.900004,157.500003,700.80001,159.700002,458.600006,84.700001
2005,1557130.32,1557397.52,1557589.02,1557706.72,267.200004,117.700002,692.20001,191.500003,458.700007,115.800001
2006,1557822.52,1558166.42,1558303.52,1558419.52,343.900005,116.000001,722.400011,137.100003,481.000008,125.400002
2007,1558544.92,1559006.42,1559056.72,1559170.62,461.500007,113.900001,750.600011,50.300001,511.800008,124.900002
2008,1559295.52,1559729.72,1559793.92,1559944.52,434.200007,150.600002,733.000011,64.200001,498.400008,84.000001
2009,1560028.52,1560443.62,1560497.82,1560652.22,415.100006,154.400003,694.700011,54.200001,469.300007,71.000001
2010,1560723.22,1560985.12,1561154.12,1561268.52,261.900003,114.400002,663.100009,169.000003,430.900006,117.800001
2011,1561386.32,1561906.02,1561870.82,1561991.72,519.700008,120.900001,728.400011,-35.2,484.500008,123.000002
2012,1562114.72,1562501.22,1562610.92,1562724.52,386.500006,113.600001,738.400011,109.700002,496.200008,128.600002
2013,1562853.12,1563174.82,1563346.92,1563504.92,321.700005,158.000002,729.400011,172.100003,493.800008,77.600001
2014,1563582.52,1563834.42,1564013.82,1564129.82,251.900004,116.000001,668.30001,179.400003,431.300007,121.000002
2015,1564250.82,1564674.12,1564715.62,1564863.62,423.300006,148.000002,705.100011,41.500001,464.800007,92.300002
2016,1564955.92,1565327.92,1565424.82,1565590.62,372.000005,165.800002,709.20001,96.900002,468.900007,74.500001
2017,1565665.12,1566103.52,1566184.52,1566325.62,438.400007,141.100002,753.800011,81.000001,519.400008,93.300001
2018,1566418.92,1566908.32,1566898.72,1567065.42,489.400008,166.700002,717.100011,-9.6,479.800008,70.600001
2019,1567136.02,1567358.32,1567551.32,1567709.52,222.300003,158.200003,648.50001,193.000003,415.300006,75.000001
2020,1567784.52,1568044.62,1568227.62,1568344.52,260.100004,116.900002,677.50001,183.000002,443.100006,117.500002
2021,1568462.02,1568946.22,1568981.02,1569093.52,484.200007,112.500001,755.900011,34.800001,519.000008,124.400002
2022,1569217.92,1569625.62,1569711.62,1569874.82,407.700006,163.200002,731.400011,86.000002,493.700008,74.500001
2023,1569949.32,1570288.82,1570399.22,1570552.22,339.500005,153.000002,685.10001,110.400002,449.900007,82.200001
2024,1570634.42,1570982.82,1571100.72,1571215.42,348.400005,114.700002,700.600011,117.900002,466.300007,119.600002
2025,1571335.02,1571662.32,1571773.82,1571928.22,327.300005,154.400003,670.80001,111.500001,438.800006,77.600001
2026,1572005.82,1572278.32,1572462.62,1572579.82,272.500004,117.200001,698.50001,184.300003,456.800007,124.500002
2027,1572704.32,1573105.32,1573186.32,1573301.62,401.000006,115.300002,708.000011,81.000001,482.000007,110.700002
2028,1573412.32,1573730.32,1573843.92,1574005.22,318.000004,161.300003,660.20001,113.600002,431.600006,67.300001
2029,1574072.52,1574424.12,1574561.02,1574675.02,351.600005,114.000001,724.60001,136.900002,488.500007,122.100002
2030,1574797.12,1575275.72,1575292.82,1575404.52,478.600007,111.700001,733.500011,17.100001,495.700008,126.100002
2031,1575530.62,1575999.22,1576031.62,1576145.92,468.600007,114.300001,740.800011,32.400001,501.000008,125.500002
2032,1576271.42,1576660.92,1576724.02,1576874.92,389.500006,150.900002,687.200011,63.100001,452.600007,83.700002
2033,1576958.62,1577298.32,1577371.32,1577523.22,339.700005,151.900002,643.700009,73.000001,412.700006,79.100001
2034,1577602.32,1577870.92,1578043.32,1578158.12,268.600004,114.800001,673.80001,172.400003,441.000007,118.000002
2035,1578276.12,1578699.32,1578775.22,1578890.92,423.200006,115.700001,742.500011,75.900002,499.100008,127.700002
2036,1579018.62,1579461.82,1579531.52,1579691.82,443.200007,160.300002,750.800011,69.700001,512.900008,77.600001
2037,1579769.42,1580151.12,1580277.02,1580420.22,381.700006,143.200002,738.500011,125.900002,507.600008,87.700001
2038,1580507.92,1580826.52,1580968.32,1581122.62,318.600005,154.300003,700.200011,141.800002,460.400007,85.500001
2039,1581208.12,1581663.72,1581703.72,1581816.92,455.600007,113.200002,732.700011,40,495.600007,123.900002
2040,1581940.82,1582494.92,1582467.72,1582619.92,554.100008,152.200002,774.900011,-27.2,526.900008,95.800001
2041,1582715.72,1583025.42,1583194.82,1583359.22,309.700005,164.400003,720.900011,169.400002,479.100007,77.400001
2042,1583436.62,1583837.12,1583838.12,1583959.52,400.500006,121.400002,631.200009,1,401.500006,108.300001
2043,1584067.82,1584471.42,1584552.22,1584665.02,403.600006,112.800001,720.800011,80.800002,484.400008,123.600002
2044,1584788.62,1585156.72,1585278.22,1585445.92,368.100006,167.700003,733.000011,121.500001,489.600007,75.700001
2045,1585521.62,1586045.82,1586035.62,1586195.32,524.200008,159.700002,753.300011,-10.2,514.000008,79.600001
2046,1586274.92,1586711.32,1586767.02,1586918.72,436.400007,151.700002,726.700011,55.700001,492.100008,82.900001
2047,1587001.62,1587277.42,1587417.72,1587533.42,275.800004,115.700002,644.80001,140.300002,416.100006,113.000002
2048,1587646.42,1587855.72,1588085.62,1588201.22,209.300003,115.600002,674.10001,229.900003,439.200006,119.300002
2049,1588320.52,1588784.62,1588813.52,1588926.92,464.100007,113.400002,735.000011,28.9,493.000007,128.600002
2050,1589055.52,1589528.92,1589563.92,1589677.12,473.400007,113.200002,743.800011,35,508.400007,122.200002
2051,1589799.32,1590179.32,1590256.72,1590404.32,380.000006,147.600002,693.10001,77.400001,457.400007,88.100001
2052,1590492.42,1590852.42,1590978.42,1591092.62,360.000006,114.200002,729.000011,126.000001,486.000007,128.800002
2053,1591221.42,1591698.82,1591671.22,1591821.52,477.400007,150.300002,691.60001,-27.6,449.800007,91.500001
2054,1591913.02,1592348.62,1592394.82,1592505.12,435.600007,110.300001,726.100011,46.200001,481.800008,134.000002
2055,1592639.12,1592875.42,1593074.52,1593194.02,236.300004,119.500001,669.00001,199.100003,435.400007,114.100002
2056,1593308.12,1593596.72,1593790.42,1593907.62,288.600004,117.200002,718.000011,193.700003,482.300007,118.500002
2057,1594026.12,1594462.22,1594493.82,1594646.72,436.100006,152.900002,703.80001,31.600001,467.700007,83.200001
2058,1594729.92,1595220.52,1595211.42,1595376.02,490.600008,164.600002,728.900011,-9.1,481.500008,82.800001
2059,1595458.82,1595706.22,1595927.52,1596047.52,247.400004,120.000002,712.800011,221.300003,468.700007,124.100002
2060,1596171.62,1596391.42,1596586.62,1596701.72,219.800003,115.100002,653.50001,195.200003,415.000006,123.400002
2061,1596825.12,1597241.52,1597329.22,1597442.32,416.400006,113.100002,748.200011,87.700001,504.100007,131.000002
2062,1597573.32,1598006.62,1598058.82,1598203.32,433.300006,144.500002,723.00001,52.200001,485.500007,93.000001
2063,1598296.32,1598734.72,1598764.42,1598875.02,438.400007,110.600002,705.100011,29.7,468.100007,126.400002
2064,1599001.42,1599472.82,1599492.12,1599603.72,471.400007,111.600002,733.900011,19.3,490.700007,131.600002
2065,1599735.32,1599963.72,1600180.62,1600298.82,228.400003,118.200001,684.40001,216.900004,445.300007,120.900002
2066,1600419.72,1600699.32,1600862.42,1601021.12,279.600004,158.700002,691.40001,163.100003,442.700007,90.000001
2067,1601111.12,1601534.42,1601589.92,1601739.42,423.300007,149.500002,709.000011,55.500001,478.800008,80.700001
2068,1601820.12,1602245.12,1602286.22,1602396.82,425.000006,110.600002,704.90001,41.100001,466.100007,128.200001
2069,1602525.02,1602977.72,1603019.52,1603167.02,452.700007,147.500002,744.300012,41.800001,494.500008,102.300002
2070,1603269.32,1603567.82,1603752.32,1603904.92,298.500004,152.600002,734.000011,184.500003,483.000007,98.400002
2071,1604003.32,1604225.42,1604440.22,1604560.12,222.100003,119.900002,674.00001,214.800003,436.900006,117.200002
2072,1604677.32,1605112.22,1605168.32,1605326.52,434.900006,158.200002,723.40001,56.100001,491.000007,74.200001
2073,1605400.72,1605767.22,1605869.92,1605984.82,366.500006,114.900002,707.300011,102.700001,469.200007,123.200002
2074,1606108.02,1606484.22,1606609.22,1606773.22,376.200005,164.000003,747.200011,125.000002,501.200007,82.000001
2075,1606855.22,1607323.52,1607365.32,1607481.02,468.300007,115.700001,746.400011,41.800001,510.100008,120.600002
2076,1607601.62,1608070.42,1608054.22,1608175.32,468.800007,121.100002,695.40001,-16.2,452.600007,121.700001
2077,1608297.02,1608805.22,1608773.22,1608939.12,508.200008,165.900002,710.900011,-32,476.200008,68.800001
2078,1609007.92,1609303.52,1609488.42,1609605.32,295.600004,116.900002,717.900011,184.900003,480.500007,120.500002
2079,1609725.82,1610116.82,1610209.82,1610322.72,391.000006,112.900002,711.10001,93.000001,484.000007,114.200001
2080,1610436.92,1610890.82,1610933.42,1611043.92,453.900007,110.500001,731.400011,42.600001,496.500008,124.400002
2081,1611168.32,1611600.32,1611626.22,1611773.52,432.000007,147.300002,691.800011,25.9,457.900007,86.600002
2082,1611860.12,1612296.42,1612362.72,1612509.12,436.300006,146.400002,747.700011,66.300001,502.600007,98.700002
2083,1612607.82,1612901.82,1613085.72,1613199.62,294.000004,113.900002,716.10001,183.900003,477.900007,124.300001
2084,1613323.92,1613684.92,1613789.42,1613906.82,361.000006,117.400002,704.200011,104.500001,465.500007,121.300002
2085,1614028.12,1614436.82,1614533.12,1614689.02,408.700006,155.900003,751.500011,96.300001,505.000007,90.600001
2086,1614779.62,1615170.02,1615282.12,1615398.72,390.400006,116.600001,744.000011,112.100002,502.500008,124.900002
2087,1615523.62,1616050.92,1616034.32,1616153.32,527.300008,119.000002,760.600012,-16.6,510.700008,130.900002
2088,1616284.22,1616697.82,1616770.62,1616916.22,413.600006,145.600002,723.30001,72.800001,486.400007,91.300001
2089,1617007.52,1617286.32,1617458.52,1617612.72,278.800004,154.200002,681.30001,172.200003,451.000007,76.100001
2090,1617688.82,1617985.62,1618124.02,1618242.32,296.800005,118.300002,672.70001,138.400002,435.200007,119.200001
2091,1618361.52,1618838.82,1618865.52,1618979.22,477.300008,113.700002,741.800012,26.7,504.000008,124.100002
2092,1619103.32,1619628.32,1619613.12,1619734.22,525.000007,121.100002,764.400011,-15.2,509.800007,133.500002
2093,1619867.72,1620333.12,1620391.82,1620549.92,465.400007,158.100002,767.900011,58.700001,524.100008,85.700001
2094,1620635.62,1620929.52,1621098.22,1621251.92,293.900005,153.700003,700.500011,168.700002,462.600007,84.200001
2095,1621336.12,1621618.62,1621795.62,1621913.42,282.500004,117.800001,698.60001,177.000003,459.500007,121.300002
2096,1622034.72,1622436.02,1622545.02,1622661.62,401.300006,116.600002,756.800011,109.000002,510.300008,129.900001
2097,1622791.52,1623163.92,1623302.32,1623420.22,372.400006,117.900002,751.000012,138.400002,510.800008,122.300002
2098,1623542.52,1623942.82,1624004.92,1624115.92,400.300006,111.000001,695.10001,62.100001,462.400007,121.700002
2099,1624237.62,1624557.22,1624723.72,1624837.52,319.600005,113.800002,735.700011,166.500002,486.100007,135.800002
2100,1624973.32,1625530.22,1625495.92,1625653.12,556.900008,157.200002,773.300012,-34.3,522.600008,93.500002
2101,1625746.62,1626066.02,1626245.62,1626410.62,319.400004,165.000002,744.500011,179.600003,499.000007,80.500002
2102,1626491.12,1626788.12,1626958.92,1627081.42,297.000004,122.500001,708.50001,170.800003,467.800007,118.200002
2103,1627199.62,1627454.92,1627654.12,1627808.22,255.300004,154.100002,696.100011,199.200003,454.500007,87.500002
2104,1627895.72,1628451.12,1628406.42,1628523.42,555.400008,117.000002,764.200011,-44.700001,510.700007,136.500002
2105,1628659.92,1629187.22,1629181.12,1629348.12,527.300008,167.000002,782.100012,-6.1,521.200008,93.900002
2106,1629442.02,1629764.12,1629943.22,1630104.12,322.100004,160.900002,732.20001,179.100003,501.200007,70.100001
2107,1630174.22,1630467.22,1630624.82,1630741.92,293.000005,117.100002,685.300011,157.600002,450.600007,117.600002
2108,1630859.52,1631262.92,1631360.32,1631476.12,403.400006,115.800002,745.500011,97.400001,500.800007,128.900002
2109,1631605.02,1632067.32,1632132.42,1632247.22,462.300007,114.800001,780.500011,65.100001,527.400008,138.300002
