# Supplementary material for: Robust dynamical invariants in sequential neural activity
Source: Sci Rep. 2019 Jun 21;9:9048. doi: 10.1038/s41598-019-44953-2 (PMC6588702; doi:10.1038/s41598-019-44953-2)
Supplement: Supplementary file 4 — Dataset [file 41598_2019_44953_MOESM4_ESM.zip › data/PTX/Control_exp_10.txt]

%If you use these data please cite:
%%  I. Elices, R. Levi, D. Arroyo, F. B. Rodriguez, and P. Varona. Robust dynamical invariants in sequential neural activity
% (1:n-1)' firstLP' lastLP' firstPD' lastPD' burstLPd' burstPDd' Period' latenc' LPPDfst2fst' PDLP'
1,1810.60003,2111.90003,2611.10004,2764.60004,301.300004,153.500002,1092.60002,499.200008,800.500012,138.600002
2,2903.20004,3175.60005,3761.00006,3915.00006,272.400004,154.000002,1145.20002,585.400009,857.800013,133.400002
3,4048.40006,4382.20006,4887.50007,5040.70007,333.800005,153.200002,1127.70002,505.300008,839.100013,135.400002
4,5176.10008,5439.90008,6058.40009,6211.80009,263.800004,153.400003,1173.40002,618.500009,882.300013,137.700002
5,6349.5001,6621.1001,7206.00011,7366.70011,271.600004,160.700003,1151.90002,584.900008,856.500012,134.700002
6,7501.40011,7763.00012,8282.70012,8437.20013,261.600004,154.500003,1070.10002,519.700007,781.300011,134.300002
7,8571.50013,8829.00013,9421.40014,9585.40014,257.500004,164.000003,1137.60002,592.400008,849.900012,123.700002
8,9709.10015,10033.7002,10595.6002,10751.2002,324.600005,155.600002,1179.00002,561.900008,886.500013,136.900002
9,10888.1002,11214.4002,11720.9002,11876.0002,326.300005,155.100002,1128.60002,506.500008,832.800013,140.700002
10,12016.7002,12350.2002,12859.7002,13018.6002,333.500005,158.900002,1145.50002,509.500008,843.000013,143.600002
11,13162.2002,13489.7002,14027.0002,14179.9002,327.500005,152.900002,1156.50002,537.300008,864.800013,138.800002
12,14318.7002,14576.4002,15112.0002,15262.8002,257.700004,150.800002,1079.00002,535.600008,793.300012,134.900002
13,15397.7002,15695.8002,16228.1002,16379.8002,298.100005,151.700002,1124.80002,532.300008,830.400013,142.700002
14,16522.5002,16850.0003,17361.0003,17514.9003,327.500005,153.900002,1137.40002,511.000008,838.500013,145.000002
15,17659.9003,17932.6003,18529.5003,18682.1003,272.700004,152.600002,1157.70002,596.900009,869.600013,135.500002
16,18817.6003,19117.9003,19624.4003,19779.1003,300.300005,154.700003,1099.90002,506.500007,806.800012,138.400002
17,19917.5003,20191.8003,20755.6003,20929.2003,274.300004,173.600003,1136.10002,563.800008,838.100012,124.400002
18,21053.6003,21348.2003,21873.1003,22028.8003,294.600004,155.700002,1113.10002,524.900008,819.500012,137.900002
19,22166.7003,22473.7003,23015.1003,23178.4003,307.000005,163.300002,1148.40002,541.400008,848.400013,136.700002
20,23315.1003,23625.5004,24241.6004,24395.9004,310.400005,154.300003,1222.00002,616.100009,926.500014,141.200002
21,24537.1004,24852.7004,25414.8004,25567.2004,315.600004,152.400002,1173.30002,562.100009,877.700013,143.200002
22,25710.4004,25973.7004,26536.4004,26698.7004,263.300004,162.300003,1118.90002,562.700008,826.000012,130.600002
23,26829.3004,27102.5004,27612.8004,27767.8004,273.200004,155.000003,1076.90002,510.300007,783.500011,138.400002
24,27906.2004,28168.7004,28736.1004,28891.0004,262.500004,154.900003,1127.90002,567.400008,829.900012,143.100002
25,29034.1004,29305.0004,29846.9004,29996.0004,270.900004,149.100002,1109.00002,541.900008,812.800012,147.100002
26,30143.1004,30472.8005,30947.1005,31103.9005,329.700005,156.800002,1096.70002,474.300007,804.000012,135.900003
27,31239.8005,31563.9005,32115.2005,32266.7005,324.100004,151.500002,1173.90002,551.300009,875.400013,147.000002
28,32413.7005,32737.3005,33290.6005,33442.8005,323.600005,152.200002,1169.00002,553.300008,876.900013,139.900002
29,33582.7005,33920.1005,34427.2005,34581.8005,337.400005,154.600002,1139.80002,507.100008,844.500013,140.700002
30,34722.5005,35050.8005,35573.6005,35733.4005,328.300005,159.800002,1148.20002,522.800008,851.100013,137.300003
31,35870.7005,36169.3005,36743.0005,36894.0005,298.600004,151.000002,1161.50002,573.700009,872.300013,138.200002
32,37032.2006,37335.0006,37824.1006,37978.6006,302.800004,154.500002,1081.90002,489.100008,791.900012,135.500002
33,38114.1006,38414.6006,38976.8006,39130.7006,300.500004,153.900002,1156.80002,562.200009,862.700013,140.200002
34,39270.9006,39545.3006,40129.0006,40287.7006,274.400004,158.700002,1140.30002,583.700009,858.100013,123.500002
35,40411.2006,40741.8006,41232.7006,41386.5006,330.600005,153.800003,1116.30002,490.900007,821.500012,141.000002
36,41527.5006,41854.7006,42382.2006,42543.5006,327.200005,161.300002,1151.40002,527.500008,854.700013,135.400002
37,42678.9006,43017.9006,43516.1006,43674.6007,339.000005,158.500003,1125.60002,498.200007,837.200012,129.900002
38,43804.5007,44136.7007,44658.8007,44814.5007,332.200005,155.700003,1145.90002,522.100007,854.300012,135.900002
39,44950.4007,45249.9007,45795.7007,45949.8007,299.500004,154.100003,1137.30002,545.800008,845.300012,137.900002
40,46087.7007,46420.6007,46861.1007,47014.2007,332.900005,153.100003,1068.10002,440.500006,773.400011,141.600002
41,47155.8007,47418.5007,47959.1007,48114.6007,262.700004,155.500002,1098.20002,540.600008,803.300012,139.400002
42,48254.0007,48550.2007,49120.7007,49271.3007,296.200004,150.600002,1159.50002,570.500009,866.700013,142.200002
43,49413.5007,49745.2007,50243.2007,50401.2008,331.700005,158.000002,1124.00002,498.000008,829.700013,136.300002
44,50537.5008,50798.6008,51325.7008,51475.8008,261.100004,150.100002,1079.70002,527.100008,788.200012,141.400002
45,51617.2008,51946.3008,52483.3008,52635.3008,329.100005,152.000002,1156.90002,537.000008,866.100013,138.800002
46,52774.1008,53039.9008,53519.8008,53675.9008,265.800004,156.100002,1035.10002,479.900008,745.700012,133.300002
47,53809.2008,54112.2008,54670.9008,54828.0008,303.000004,157.100002,1156.30002,558.700009,861.700013,137.500002
48,54965.5008,55230.8008,55782.8008,55936.6008,265.300004,153.800003,1114.60002,552.000008,817.300012,143.500002
49,56080.1008,56348.0008,56841.3008,56999.1008,267.900004,157.800002,1055.40001,493.300007,761.200011,136.400002
50,57135.5009,57440.2009,57961.8009,58128.1009,304.700005,166.300002,1123.50002,521.600008,826.300013,130.900002
51,58259.0009,58587.0009,59130.0009,59285.7009,328.000005,155.700002,1162.30002,543.000008,871.000013,135.600002
52,59421.3009,59754.9009,60269.2009,60428.5009,333.600005,159.300002,1135.30002,514.300008,847.900013,128.100002
53,60556.6009,60820.5009,61355.3009,61513.3009,263.900004,158.000003,1087.40002,534.800008,798.700012,130.700002
54,61644.0009,61967.4009,62426.4009,62583.0009,323.400004,156.600003,1080.10002,459.000007,782.400011,141.100002
55,62724.1009,62988.5009,63530.0009,63687.4009,264.400004,157.400002,1101.40002,541.500008,805.900012,138.100002
56,63825.501,64096.501,64724.401,64878.101,271.000004,153.700003,1190.70002,627.900009,898.900013,138.100002
57,65016.201,65340.601,65866.901,66016.701,324.400005,149.800003,1139.10002,526.300007,850.700012,138.600002
58,66155.301,66496.101,67029.501,67181.901,340.800005,152.400002,1167.30002,533.400008,874.200013,140.700002
59,67322.601,67663.801,68187.301,68345.101,341.200005,157.800002,1160.50002,523.500008,864.700013,138.000002
60,68483.101,68755.501,69316.701,69470.101,272.400005,153.400002,1133.00002,561.200008,833.600013,146.000002
61,69616.101,69892.601,70499.8011,70660.0011,276.500004,160.200002,1175.20002,607.20001,883.700014,131.300002
62,70791.3011,71112.3011,71657.5011,71814.3011,321.000005,156.800002,1161.10002,545.200008,866.200013,138.100002
63,71952.4011,72291.2011,72858.7011,73016.5011,338.800005,157.800002,1206.50002,567.500009,906.300014,142.400002
64,73158.9011,73432.2011,73958.5011,74120.0011,273.300004,161.500002,1090.90002,526.300008,799.600012,129.800002
65,74249.8011,74520.1011,75012.5011,75162.7011,270.300004,150.200002,1057.60002,492.400008,762.700012,144.700002
66,75307.4011,75622.8011,76198.2011,76348.8011,315.400005,150.600003,1184.40002,575.400008,890.800013,143.000002
67,76491.8011,76829.9011,77325.1012,77483.1012,338.100005,158.000003,1127.90002,495.200007,833.300012,136.600002
68,77619.7012,77884.0012,78485.2012,78644.4012,264.300004,159.200002,1155.60002,601.200009,865.500013,130.900002
69,78775.3012,79077.3012,79616.6012,79774.3012,302.000004,157.700003,1136.70002,539.300008,841.300012,137.700002
70,79912.0012,80236.6012,80760.6012,80917.0012,324.600005,156.400003,1147.80002,524.000007,848.600012,142.800002
71,81059.8012,81398.8012,81946.2012,82110.8012,339.000005,164.600003,1180.10002,547.400008,886.400013,129.100001
72,82239.9012,82562.0012,83082.4012,83243.2012,322.100005,160.800002,1139.20002,520.400008,842.500013,135.900002
73,83379.1012,83647.7012,84256.1013,84406.9013,268.600004,150.800002,1173.10002,608.40001,877.000014,145.300002
74,84552.2013,84880.0013,85440.3013,85597.7013,327.800005,157.400003,1179.50002,560.300008,888.100013,134.000002
75,85731.7013,86061.4013,86646.1013,86799.4013,329.700004,153.300002,1211.60002,584.700009,914.400013,143.900003
76,86943.3013,87265.8013,87773.1013,87929.9013,322.500004,156.800002,1128.40002,507.300008,829.800012,141.800002
77,88071.7013,88383.0013,88913.0013,89065.0013,311.300005,152.000002,1136.80002,530.000008,841.300013,143.500002
78,89208.5013,89483.1013,90049.4013,90210.2013,274.600004,160.800002,1131.60002,566.300009,840.900013,129.900002
79,90340.1013,90678.3014,91207.9014,91365.5014,338.200005,157.600002,1162.50002,529.600008,867.800013,137.100002
80,91502.6014,91840.1014,92395.7014,92555.5014,337.500006,159.800002,1187.00002,555.600008,893.100014,134.100002
81,92689.6014,93024.6014,93553.4014,93709.5014,335.000005,156.100002,1162.40002,528.800008,863.800013,142.500003
82,93852.0014,94125.2014,94709.1014,94864.5014,273.200004,155.400003,1156.80002,583.900008,857.100012,144.300002
83,95008.8014,95279.1014,95883.9014,96041.8014,270.300004,157.900002,1166.20002,604.800009,875.100013,133.200002
84,96175.0014,96519.2014,97089.1014,97252.5014,344.200005,163.400002,1206.50002,569.900009,914.100014,129.000002
85,97381.5015,97694.4015,98298.9015,98454.3015,312.900005,155.400002,1211.50002,604.500009,917.400014,138.700002
86,98593.0015,98890.9015,99472.2015,99633.2015,297.900005,161.000003,1179.80002,581.300008,879.200013,139.600002
87,99772.8015,100125.701,100681.701,100843.002,352.900005,161.300003,1207.30002,556.000008,908.900013,137.100002
88,100980.102,101321.902,101818.102,101970.602,341.800005,152.500002,1129.40002,496.200007,838.000012,138.900003
89,102109.502,102451.402,102984.102,103138.602,341.900005,154.500002,1171.80002,532.700008,874.600013,142.700002
90,103281.302,103600.202,104143.502,104304.402,318.900005,160.900002,1155.80002,543.300008,862.200013,132.700002
91,104437.102,104700.402,105270.502,105430.502,263.300004,160.000002,1132.50002,570.100009,833.400013,139.100002
92,105569.602,105877.702,106442.002,106600.802,308.100005,158.800002,1173.60002,564.300008,872.400013,142.400003
93,106743.202,107087.802,107593.802,107756.902,344.600005,163.100003,1147.20002,506.000007,850.600012,133.500002
94,107890.402,108191.502,108741.302,108902.602,301.100004,161.300003,1144.90002,549.800008,850.900012,132.700002
95,109035.302,109361.802,109932.402,110088.202,326.500005,155.800002,1198.10002,570.600008,897.100013,145.200003
96,110233.402,110568.802,111086.502,111243.902,335.400005,157.400003,1146.30002,517.700007,853.100012,135.800002
97,111379.702,111686.502,112218.602,112373.102,306.800004,154.500002,1133.70002,532.100008,838.900012,140.300003
98,112513.402,112784.202,113370.102,113524.202,270.800004,154.100003,1149.30002,585.900008,856.700012,138.500002
99,113662.702,113934.502,114490.102,114652.602,271.800004,162.500002,1122.30002,555.600008,827.400012,132.400002
100,114785.002,115097.202,115658.402,115816.102,312.200005,157.700003,1169.70002,561.200008,873.400013,138.600002
101,115954.702,116277.302,116822.902,116986.102,322.600005,163.200002,1168.70002,545.600008,868.200013,137.300002
102,117123.402,117457.902,117962.802,118116.202,334.500005,153.400002,1133.80002,504.900008,839.400013,141.000002
103,118257.202,118511.202,119061.802,119216.002,254.000004,154.200002,1102.70002,550.600008,804.600012,143.900003
104,119359.902,119631.802,120277.402,120428.002,271.900004,150.600003,1205.70002,645.600009,917.500013,137.600002
105,120565.602,120874.102,121447.502,121599.902,308.500004,152.400002,1175.40002,573.400009,881.900013,141.100002
106,121741.002,122079.102,122631.302,122793.102,338.100005,161.800003,1186.70002,552.200008,890.300013,134.600002
107,122927.702,123236.402,123817.902,123971.602,308.700004,153.700002,1183.20002,581.500009,890.200013,139.300002
108,124110.902,124440.002,124969.302,125128.602,329.100005,159.300003,1155.20002,529.300008,858.400013,137.500002
109,125266.102,125613.702,126165.402,126329.602,347.600005,164.200002,1199.90002,551.700008,899.300013,136.400002
110,126466.002,126808.402,127350.402,127514.502,342.400006,164.100002,1183.00002,542.000008,884.400014,134.500002
111,127649.002,127960.202,128521.702,128680.502,311.200005,158.800002,1173.30002,561.500008,872.700013,141.800003
112,128822.302,129148.502,129707.802,129870.602,326.200004,162.800002,1178.90002,559.300009,885.500013,130.600002
113,130001.202,130303.702,130852.002,131007.102,302.500005,155.100002,1143.60002,548.300008,850.800013,137.700002
114,131144.802,131448.002,131972.802,132131.202,303.200005,158.400002,1122.30002,524.800008,828.000013,135.900002
115,132267.102,132534.202,133113.102,133266.302,267.100004,153.200002,1144.60002,578.900009,846.000013,145.400002
116,133411.702,133686.602,134293.902,134450.502,274.900004,156.600002,1180.20002,607.300009,882.200013,141.400003
117,134591.902,134896.802,135405.502,135559.502,304.900004,154.000002,1106.40002,508.700008,813.600012,138.800002
118,135698.302,135960.502,136489.302,136642.102,262.200004,152.800002,1087.70002,528.800008,791.000012,143.900002
119,136786.002,137101.602,137604.102,137763.302,315.600005,159.200003,1112.60002,502.500007,818.100012,135.300002
120,137898.602,138156.802,138736.402,138892.002,258.200004,155.600003,1129.10002,579.600008,837.800012,135.700002
121,139027.702,139350.702,139922.902,140079.902,323.000004,157.000002,1191.00002,572.200009,895.200013,138.800002
122,140218.702,140477.202,141008.302,141160.002,258.500004,151.700002,1080.10002,531.100008,789.600012,138.800003
123,141298.802,141604.702,142200.302,142349.302,305.900004,149.000002,1196.50002,595.600009,901.500013,146.000002
124,142495.302,142829.302,143353.802,143511.902,334.000005,158.100002,1153.40002,524.500008,858.500013,136.800003
125,143648.702,143974.702,144471.602,144626.502,326.000004,154.900002,1123.90002,496.900008,822.900012,146.100002
126,144772.602,145024.402,145527.702,145679.502,251.800004,151.800002,1052.00002,503.300008,755.100012,145.100002
127,145824.602,146147.502,146626.302,146782.202,322.900005,155.900002,1098.50002,478.800007,801.700012,140.900002
128,146923.102,147189.002,147808.902,147966.002,265.900004,157.100002,1187.80002,619.90001,885.800014,144.900002
129,148110.902,148379.102,149011.202,149166.202,268.200004,155.000003,1186.80002,632.100009,900.300013,131.500002
130,149297.702,149590.402,150152.402,150308.102,292.700004,155.700003,1145.10002,562.000008,854.700012,134.700002
131,150442.802,150717.402,151270.302,151429.002,274.600004,158.700002,1125.20002,552.900008,827.500012,139.000003
132,151568.002,151839.102,152430.202,152585.402,271.100004,155.200003,1158.60002,591.100008,862.200012,141.200002
133,152726.602,153034.602,153594.102,153757.002,308.000004,162.900002,1166.90002,559.500009,867.500013,136.500002
134,153893.502,154225.102,154753.302,154915.302,331.600005,162.000002,1151.60002,528.200008,859.800013,129.800002
135,155045.102,155359.902,155898.702,156052.502,314.800005,153.800002,1151.60002,538.800008,853.600013,144.200003
136,156196.702,156511.102,157078.002,157234.802,314.400004,156.800002,1177.40002,566.900009,881.300013,139.300002
137,157374.102,157716.502,158204.202,158355.802,342.400005,151.600003,1121.80002,487.700007,830.100012,140.100002
138,158495.902,158758.102,159317.502,159469.602,262.200004,152.100002,1119.30002,559.400008,821.600012,145.600002
139,159615.202,159924.402,160484.402,160638.002,309.200005,153.600003,1164.30002,560.000008,869.200013,141.500002
140,160779.502,161114.102,161633.602,161791.802,334.600005,158.200002,1148.80002,519.500008,854.100013,136.500002
141,161928.302,162202.102,162784.802,162942.502,273.800004,157.700002,1147.40002,582.700009,856.500013,133.200002
142,163075.702,163394.802,163892.502,164049.102,319.100005,156.600003,1113.20002,497.700007,816.800012,139.800002
143,164188.902,164503.802,165061.702,165215.102,314.900004,153.400002,1173.00002,557.900009,872.800013,146.800002
144,165361.902,165693.002,166186.402,166344.502,331.100005,158.100003,1121.70002,493.400007,824.500012,139.100002
145,166483.602,166770.202,167282.702,167441.702,286.600004,159.000002,1094.90002,512.500008,799.100012,136.800002
146,167578.502,167844.203,168417.003,168580.803,265.700004,163.800002,1126.50002,572.800009,838.500013,124.200002
147,168705.003,169031.503,169528.903,169682.103,326.500005,153.200002,1119.20002,497.400007,823.900012,142.100003
148,169824.203,170085.403,170666.903,170818.903,261.200003,152.000002,1130.70002,581.500009,842.700012,136.000002
149,170954.903,171221.603,171753.603,171907.903,266.700004,154.300003,1093.80002,532.000008,798.700012,140.800002
150,172048.703,172365.003,172931.403,173085.503,316.300004,154.100002,1180.50002,566.400009,882.700013,143.700002
151,173229.203,173536.903,174076.903,174234.603,307.700005,157.700002,1142.50002,540.000008,847.700013,137.100002
152,174371.703,174682.003,175150.903,175303.903,310.300005,153.000002,1067.40002,468.900007,779.200012,135.200002
153,175439.103,175743.603,176306.903,176471.703,304.500005,164.800003,1156.20002,563.300008,867.800013,123.600001
154,176595.303,176927.603,177418.903,177575.703,332.300005,156.800002,1119.10002,491.300008,823.600013,138.700002
155,177714.403,178025.503,178512.603,178662.403,311.100005,149.800002,1086.10002,487.100007,798.200012,138.100002
156,178800.503,179138.703,179625.403,179781.803,338.200005,156.400002,1130.40002,486.700008,824.900013,149.100002
157,179930.903,180199.903,180756.403,180908.603,269.000004,152.200003,1124.30002,556.500008,825.500012,146.600002
158,181055.203,181357.603,181913.303,182072.603,302.400004,159.300002,1156.20002,555.700009,858.100013,138.800002
159,182211.403,182479.803,183088.603,183246.403,268.400004,157.800003,1173.70002,608.800009,877.200013,138.700002
160,183385.103,183684.003,184175.703,184327.903,298.900004,152.200003,1084.70002,491.700007,790.600011,141.900002
161,184469.803,184766.103,185274.403,185430.403,296.300004,156.000002,1100.20002,508.300008,804.600012,139.600002
162,185570.003,185840.903,186401.903,186553.503,270.900004,151.600002,1126.30002,561.000009,831.900013,142.800002
163,186696.303,186994.303,187434.403,187592.203,298.000004,157.800002,1034.60001,440.100007,738.100011,138.700002
164,187730.903,187985.103,188513.403,188667.403,254.200004,154.000002,1079.20002,528.300008,782.500012,142.700002
165,188810.103,189081.803,189644.603,189793.503,271.700005,148.900002,1125.60002,562.800008,834.500013,142.200002
166,189935.703,190240.803,190745.403,190896.703,305.100005,151.300003,1101.00002,504.600007,809.700012,140.000002
167,191036.703,191359.903,191881.803,192039.903,323.200004,158.100003,1148.30002,521.900008,845.100012,145.100002
168,192185.003,192461.503,193061.003,193219.303,276.500004,158.300002,1169.20002,599.500009,876.000013,134.900002
169,193354.203,193652.403,194191.903,194351.903,298.200005,160.000002,1134.30002,539.500008,837.700013,136.600002
170,194488.503,194809.603,195351.603,195506.303,321.100005,154.700002,1155.40002,542.000008,863.100013,137.600002
171,195643.903,195948.803,196480.103,196633.503,304.900005,153.400002,1129.30002,531.300008,836.200013,139.700002
172,196773.203,197038.303,197622.503,197777.703,265.100004,155.200002,1141.40002,584.200009,849.300013,136.900002
173,197914.603,198251.503,198800.003,198958.703,336.900005,158.700003,1178.50002,548.500008,885.400013,134.400002
174,199093.103,199359.203,199931.703,200088.203,266.100004,156.500003,1136.40002,572.500008,838.600012,141.300002
175,200229.503,200498.803,201089.403,201240.903,269.300004,151.500003,1155.90002,590.600008,859.900012,144.500002
176,201385.403,201679.803,202174.003,202326.503,294.400004,152.500002,1084.00002,494.200008,788.600012,142.900002
177,202469.403,202801.803,203302.503,203456.103,332.400005,153.600003,1127.00002,500.700007,833.100012,140.300002
178,203596.403,203870.903,204478.603,204634.203,274.500004,155.600002,1180.30002,607.700009,882.200013,142.500002
179,204776.703,205053.103,205668.203,205827.703,276.400005,159.500002,1196.00002,615.100009,891.500014,145.000002
180,205972.703,206235.103,206800.803,206958.503,262.400004,157.700002,1121.60002,565.700009,828.100013,135.800002
181,207094.303,207414.003,208002.803,208158.203,319.700005,155.400003,1201.50002,588.800008,908.500013,137.600002
182,208295.803,208617.903,209148.103,209306.303,322.100005,158.200002,1147.00002,530.200008,852.300013,136.500002
183,209442.803,209735.403,210315.003,210475.203,292.600004,160.200002,1174.70002,579.600009,872.200013,142.300002
184,210617.503,210925.503,211507.903,211668.803,308.000005,160.900002,1193.00002,582.400009,890.400014,141.700002
185,211810.503,212134.403,212684.203,212841.503,323.900005,157.300003,1169.90002,549.800008,873.700013,138.900002
186,212980.403,213283.903,213801.903,213964.103,303.500004,162.200002,1118.30002,518.000008,821.500012,134.600002
187,214098.703,214413.203,214981.003,215139.503,314.500005,158.500003,1182.10002,567.800008,882.300013,141.300002
188,215280.803,215544.503,216129.803,216283.603,263.700004,153.800002,1143.80002,585.300009,849.000013,141.000002
189,216424.603,216727.903,217292.803,217453.403,303.300004,160.600002,1170.20002,564.900009,868.200013,141.400002
190,217594.803,217932.003,218517.903,218669.303,337.200005,151.400002,1213.60002,585.900009,923.100014,139.100002
191,218808.403,219107.703,219560.403,219718.603,299.300005,158.200002,1050.40002,452.700007,752.000012,140.200002
192,219858.803,220157.103,220712.103,220866.903,298.300005,154.800002,1151.20002,555.000008,853.300013,143.100002
193,221010.003,221335.303,221868.703,222025.903,325.300005,157.200002,1153.70002,533.400008,858.700013,137.800002
194,222163.703,222495.803,223045.803,223202.703,332.100005,156.900002,1176.00002,550.000009,882.100014,137.000002
195,223339.703,223655.503,224216.503,224374.903,315.800005,158.400002,1177.30002,561.000008,876.800013,142.100003
196,224517.003,224845.603,225405.003,225562.003,328.600004,157.000002,1181.40002,559.400009,888.000013,136.400002
197,225698.403,226002.903,226574.803,226728.703,304.500005,153.900003,1176.10002,571.900008,876.400013,145.800002
198,226874.503,227151.503,227771.103,227928.603,277.000004,157.500002,1192.90002,619.600009,896.600013,138.800002
199,228067.403,228376.403,228942.103,229102.503,309.000005,160.400002,1170.20002,565.700009,874.700014,135.100002
200,229237.603,229536.903,230051.703,230208.203,299.300004,156.500002,1110.20002,514.800008,814.100012,139.600002
201,230347.803,230617.003,231227.003,231387.903,269.200004,160.900002,1172.40002,610.00001,879.200014,132.300002
202,231520.203,231792.603,232433.503,232582.503,272.400004,149.000002,1205.50002,640.90001,913.300014,143.200002
203,232725.703,233023.303,233584.403,233742.103,297.600004,157.700002,1160.40002,561.100009,858.700013,144.000002
204,233886.103,234157.903,234792.503,234951.404,271.800004,158.900002,1202.10002,634.60001,906.400014,136.800002
205,235088.204,235420.804,235963.304,236116.404,332.600005,153.100002,1170.50002,542.500008,875.100013,142.300003
206,236258.704,236553.604,237099.504,237258.004,294.900004,158.500002,1141.00002,545.900008,840.800012,141.700003
207,237399.704,237732.904,238310.404,238464.204,333.200004,153.800002,1204.70002,577.500009,910.700013,140.200002
208,238604.404,238926.604,239454.804,239613.304,322.200005,158.500003,1146.40002,528.200008,850.400013,137.500002
209,239750.804,240075.004,240629.404,240790.604,324.200004,161.200002,1183.60002,554.400009,878.600013,143.800002
210,240934.404,241200.004,241801.804,241957.304,265.600004,155.500002,1171.10002,601.800009,867.400013,148.200003
211,242105.504,242383.704,242974.104,243130.304,278.200004,156.200002,1168.60002,590.400009,868.600013,143.800002
212,243274.104,243578.704,244123.404,244290.604,304.600005,167.200002,1152.20002,544.700008,849.300013,135.700002
213,244426.304,244731.704,245298.104,245457.004,305.400005,158.900003,1181.70002,566.400008,871.800013,151.000002
214,245608.004,245882.504,246419.404,246578.404,274.500004,159.000002,1110.80002,536.900008,811.400012,140.400002
215,246718.804,247015.004,247535.104,247689.504,296.200005,154.400002,1117.30002,520.100008,816.300013,146.600002
216,247836.104,248108.104,248682.404,248843.204,272.000004,160.800002,1151.00002,574.300009,846.300013,143.900002
217,248987.104,249262.104,249867.504,250021.304,275.000004,153.800003,1179.10002,605.400009,880.400013,144.900002
218,250166.204,250470.004,251025.604,251187.504,303.800004,161.900002,1162.80002,555.600009,859.400013,141.500002
219,251329.004,251603.004,252238.504,252397.304,274.000004,158.800002,1209.70002,635.50001,909.500014,141.400002
220,252538.704,252864.904,253414.204,253571.504,326.200005,157.300003,1182.20002,549.300008,875.500013,149.400002
221,253720.904,254062.204,254521.604,254676.904,341.300005,155.300002,1099.60002,459.400007,800.700012,143.600002
222,254820.504,255121.504,255622.604,255777.004,301.000005,154.400002,1110.40002,501.100007,802.100012,153.900003
223,255930.904,256153.704,256720.004,256875.504,222.800003,155.500003,1087.10002,566.300008,789.100011,142.500002
224,257018.004,257323.904,257814.104,257969.604,305.900004,155.500002,1095.80002,490.200008,796.100012,144.200002
225,258113.804,258373.904,258988.204,259148.204,260.100004,160.000003,1176.30002,614.300009,874.400013,141.900002
226,259290.104,259584.804,260166.504,260322.304,294.700004,155.800002,1174.90002,581.700009,876.400013,142.700002
227,260465.004,260729.704,261357.604,261508.404,264.700004,150.800002,1181.30002,627.90001,892.600014,137.900002
228,261646.304,261938.104,262467.404,262621.504,291.800004,154.100002,1121.10002,529.300008,821.100012,145.900003
229,262767.404,263034.704,263688.104,263845.704,267.300004,157.600003,1226.50002,653.400009,920.700013,148.200002
230,263993.904,264297.104,264830.804,264987.604,303.200004,156.800003,1127.60002,533.700008,836.900012,133.900002
231,265121.504,265374.504,265930.304,266082.904,253.000003,152.600002,1108.00002,555.800009,808.800012,146.600002
232,266229.504,266535.504,267077.104,267230.604,306.000005,153.500002,1152.70002,541.600008,847.600013,151.600002
233,267382.204,267657.704,268219.204,268372.804,275.500004,153.600002,1138.50002,561.500009,837.000013,147.900002
234,268520.704,268785.704,269284.404,269440.604,265.000004,156.200002,1057.60002,498.700008,763.700012,137.700002
235,269578.304,269838.504,270410.904,270570.704,260.200004,159.800003,1134.40002,572.400008,832.600012,142.000002
236,270712.704,270981.204,271487.804,271642.804,268.500004,155.000003,1074.10002,506.600007,775.100011,144.000002
237,271786.804,272078.704,272535.704,272695.204,291.900004,159.500002,1044.80002,457.000007,748.900011,136.400003
238,272831.604,273148.904,273630.904,273783.604,317.300004,152.700003,1097.50002,482.000007,799.300011,145.500002
239,273929.104,274196.604,274731.504,274888.204,267.500004,156.700002,1099.10002,534.900008,802.400012,140.000002
240,275028.204,275347.304,275902.504,276054.604,319.100005,152.100003,1155.20002,555.200008,874.300013,128.800001
241,276183.404,276434.504,276937.604,277087.604,251.100004,150.000002,1051.50002,503.100008,754.200012,147.300002
242,277234.904,277529.204,278099.004,278251.304,294.300005,152.300002,1157.30002,569.800008,864.100013,140.900002
243,278392.204,278653.904,279204.204,279356.904,261.700004,152.700003,1102.80002,550.300008,812.000012,138.100002
244,279495.004,279758.204,280257.104,280404.704,263.200004,147.600002,1059.10002,498.900007,762.100011,149.400003
245,280554.104,280813.304,281293.304,281439.104,259.200003,145.800002,1037.70002,480.000008,739.200011,152.700002
246,281591.804,281850.704,282363.204,282513.404,258.900004,150.200002,1073.50002,512.500008,771.400012,151.900002
247,282665.304,282931.504,283488.004,283641.104,266.200004,153.100003,1116.60002,556.500008,822.700012,140.800002
248,283781.904,284072.004,284573.404,284724.604,290.100004,151.200003,1082.10002,501.400007,791.500011,139.400002
249,284864.004,285185.704,285698.204,285853.904,321.700005,155.700003,1131.40002,512.500007,834.200012,141.500002
250,285995.404,286264.304,286807.604,286958.004,268.900004,150.400002,1112.90002,543.300008,812.200012,150.300002
251,287108.304,287375.304,287950.404,288102.704,267.000004,152.300002,1133.50002,575.100009,842.100013,139.100002
252,288241.804,288538.304,289022.604,289171.904,296.500005,149.300002,1078.60002,484.300007,780.800012,148.500002
253,289320.404,289589.204,290166.904,290320.104,268.800004,153.200002,1143.00002,577.700009,846.500013,143.300002
254,290463.404,290730.704,291282.004,291432.204,267.300004,150.200003,1116.90002,551.300008,818.600012,148.100002
255,291580.304,291895.304,292407.204,292557.304,315.000005,150.100002,1122.10002,511.900007,826.900012,145.100003
256,292702.404,293012.604,293510.704,293670.604,310.200004,159.900002,1108.40002,498.100008,808.300012,140.200002
257,293810.804,294073.204,294566.204,294718.504,262.400004,152.300003,1055.90002,493.000007,755.400011,148.200002
258,294866.704,295174.104,295658.804,295812.104,307.400004,153.300002,1082.90002,484.700008,792.100012,137.500002
259,295949.604,296248.604,296731.004,296885.104,299.000004,154.100002,1076.00002,482.400008,781.400012,140.500002
260,297025.604,297291.804,297863.104,298013.204,266.200004,150.100002,1133.40002,571.300009,837.500013,145.800002
261,298159.004,298485.504,298931.804,299084.604,326.500005,152.800003,1068.70002,446.300006,772.800011,143.100002
262,299227.704,299525.504,299955.404,300108.304,297.800004,152.900002,1027.70002,429.900007,727.700011,147.100002
263,300255.404,300522.904,301044.504,301197.304,267.500004,152.800002,1089.30002,521.600008,789.100012,147.400002
264,301344.704,301613.304,302140.205,302297.705,268.600004,157.500003,1091.70002,526.900008,795.500012,138.700002
265,302436.405,302698.905,303221.605,303369.505,262.500004,147.900003,1080.60002,522.700007,785.200011,147.500002
266,303517.005,303776.805,304394.705,304546.705,259.800004,152.000002,1176.80002,617.900009,877.700013,147.100002
267,304693.805,304964.205,305533.405,305682.005,270.400004,148.600002,1143.40002,569.200009,839.600013,155.200002
268,305837.205,306098.005,306569.005,306722.705,260.800004,153.700003,1026.70002,471.000007,731.800011,141.200002
269,306863.905,307134.005,307706.405,307859.805,270.100004,153.400002,1139.70002,572.400008,842.500012,143.800003
270,308003.605,308310.305,308881.605,309035.205,306.700004,153.600002,1175.90002,571.300009,878.000013,144.300002
271,309179.505,309449.205,309953.505,310103.505,269.700004,150.000002,1071.60002,504.300008,774.000012,147.600002
272,310251.105,310498.605,310940.105,311087.105,247.500004,147.000003,986.200015,441.500006,689.00001,150.200002
273,311237.305,311500.605,312052.405,312206.105,263.300004,153.700002,1118.20002,551.800008,815.100012,149.400002
274,312355.505,312617.105,313212.305,313365.905,261.600004,153.600003,1155.60002,595.200009,856.800013,145.200002
275,313511.105,313805.805,314303.205,314453.505,294.700004,150.300003,1092.60002,497.400007,792.100011,150.200002
276,314603.705,314901.505,315362.305,315509.405,297.800004,147.100002,1063.50002,460.800007,758.600011,157.800003
277,315667.205,315931.405,316421.305,316572.405,264.200004,151.100002,1054.80002,489.900007,754.100011,149.600003
278,316722.005,316976.605,317417.505,317569.005,254.600003,151.500002,991.500014,440.900007,695.50001,144.500002
279,317713.505,317965.405,318482.605,318634.805,251.900004,152.200002,1063.10002,517.200008,769.100012,141.800002
280,318776.605,319039.305,319627.305,319778.405,262.700004,151.100002,1147.20002,588.000009,850.700013,145.400002
281,319923.805,320185.505,320787.205,320934.805,261.700004,147.600002,1158.90002,601.700009,863.400013,147.900003
282,321082.705,321349.005,321948.205,322092.205,266.300003,144.000003,1152.60002,599.200009,865.500012,143.100002
283,322235.305,322517.705,322995.905,323143.705,282.400004,147.800002,1057.20002,478.200007,760.600011,148.800002
284,323292.505,323564.005,324127.805,324281.705,271.500004,153.900002,1134.80002,563.800009,835.300013,145.600002
285,324427.305,324748.005,325279.205,325430.805,320.700005,151.600002,1147.40002,531.200008,851.900013,143.900002
286,325574.705,325840.605,326387.605,326538.105,265.900004,150.500002,1105.00002,547.000009,812.900013,141.600002
287,326679.705,326967.105,327450.505,327606.605,287.400004,156.100003,1071.20002,483.400007,770.800011,144.300002
288,327750.905,328020.705,328563.305,328716.305,269.800004,153.000002,1106.90002,542.600008,812.400012,141.500002
289,328857.805,329156.205,329725.305,329876.105,298.400005,150.800003,1163.30002,569.100008,867.500013,145.000002
290,330021.105,330353.905,330856.605,331008.005,332.800005,151.400002,1135.30002,502.700007,835.500012,148.400003
291,331156.405,331456.405,331932.205,332083.205,300.000004,151.000002,1071.30002,475.800007,775.800011,144.500003
292,332227.705,332529.605,333066.205,333219.605,301.900004,153.400002,1139.70002,536.600008,838.500012,147.800003
293,333367.405,333642.605,334235.705,334392.505,275.200004,156.800002,1165.40002,593.100009,868.300013,140.300002
294,334532.805,334861.505,335368.805,335519.305,328.700005,150.500003,1131.50002,507.300007,836.000012,145.000002
295,335664.305,335984.705,336482.405,336638.305,320.400005,155.900002,1111.90002,497.700007,818.100012,137.900002
296,336776.205,337035.405,337500.505,337651.305,259.200004,150.800002,1025.30002,465.100007,724.300011,150.200003
297,337801.505,338071.405,338579.705,338732.805,269.900004,153.100003,1072.30002,508.300007,778.200011,141.000002
298,338873.805,339115.805,339588.805,339738.905,242.000003,150.100003,1012.10001,473.000007,715.00001,147.000002
299,339885.905,340144.105,340583.005,340739.105,258.200004,156.100002,994.000015,438.900006,697.10001,140.800003
300,340879.905,341166.205,341659.605,341808.705,286.300004,149.100002,1075.20002,493.400007,779.700011,146.400003
301,341955.105,342253.505,342694.405,342845.605,298.400004,151.200002,1034.00001,440.900007,739.300011,143.500002
302,342989.105,343277.705,343772.405,343926.805,288.600004,154.400002,1079.50002,494.700008,783.300012,141.800002
303,344068.605,344334.205,344897.805,345054.905,265.600004,157.100003,1127.00002,563.600008,829.200012,140.700002
304,345195.605,345457.905,346009.705,346160.905,262.300004,151.200002,1107.50002,551.800008,814.100012,142.200002
305,346303.105,346598.505,347118.805,347270.205,295.400005,151.400003,1115.70002,520.300007,815.700012,148.600002
306,347418.805,347681.605,348292.005,348441.705,262.800004,149.700002,1166.80002,610.400009,873.200013,143.900002
307,348585.605,348899.505,349449.005,349601.805,313.900005,152.800002,1157.40002,549.500008,863.400013,141.200003
308,349743.005,350043.705,350597.405,350750.205,300.700004,152.800003,1151.20002,553.700008,854.400012,144.000002
309,350894.205,351193.705,351790.305,351951.005,299.500004,160.700002,1195.70002,596.600009,896.100013,138.900003
310,352089.905,352416.405,352919.005,353074.805,326.500004,155.800002,1128.70002,502.600008,829.100012,143.800002
311,353218.605,353521.905,354066.405,354220.505,303.300005,154.100002,1149.10002,544.500008,847.800013,147.200002
312,354367.705,354636.505,355244.305,355398.605,268.800004,154.300002,1176.10002,607.80001,876.600014,145.200002
313,355543.805,355854.305,356400.705,356560.505,310.500005,159.800002,1155.30002,546.400008,856.900013,138.600002
314,356699.105,356957.405,357536.605,357700.705,258.300004,164.100002,1138.40002,579.200009,837.500013,136.800002
315,357837.505,358100.205,358683.505,358836.805,262.700004,153.300002,1143.30002,583.300009,846.000013,144.000002
316,358980.805,359242.105,359776.105,359926.005,261.300004,149.900002,1091.80002,534.000008,795.300012,146.600002
317,360072.605,360326.405,360810.205,360967.905,253.800004,157.700003,1032.50002,483.800007,737.600011,137.200002
318,361105.105,361434.005,361954.105,362110.005,328.900005,155.900002,1148.10002,520.100008,849.000013,143.200002
319,362253.205,362546.205,363121.105,363269.305,293.000004,148.200002,1159.80002,574.900009,867.900013,143.700002
320,363413.005,363740.805,364233.405,364386.005,327.800005,152.600002,1123.30002,492.600008,820.400013,150.300002
321,364536.305,364872.205,365388.205,365545.005,335.900005,156.800002,1154.10002,516.000008,851.900013,145.400002
322,365690.405,366021.505,366491.705,366647.905,331.100005,156.200002,1100.00002,470.200007,801.300012,142.500003
323,366790.405,367106.605,367620.705,367783.005,316.200004,162.300002,1138.40002,514.100008,830.300012,145.800003
324,367928.805,368197.405,368755.405,368918.105,268.600004,162.700002,1120.20002,558.000008,826.600012,130.900002
325,369049.005,369319.206,369902.506,370055.006,270.200004,152.500002,1151.80002,583.300009,853.500013,145.800002
326,370200.806,370533.806,371002.006,371155.206,333.000005,153.200003,1092.60002,468.200007,801.200012,138.200002
327,371293.406,371633.806,372173.206,372326.806,340.400005,153.600002,1179.00002,539.400008,879.800013,145.600002
328,372472.406,372787.006,373337.906,373487.806,314.600005,149.900002,1165.60002,550.900008,865.500013,150.200003
329,373638.006,373962.106,374462.006,374622.106,324.100004,160.100002,1115.00002,499.900008,824.000012,130.900002
330,374753.006,375073.706,375565.606,375722.006,320.700005,156.400003,1112.10002,491.900007,812.600012,143.100002
331,375865.106,376190.606,376678.906,376835.506,325.500005,156.600002,1111.90002,488.300007,813.800012,141.500002
332,376977.006,377280.206,377773.106,377926.906,303.200005,153.800003,1097.20002,492.900007,796.100012,147.300002
333,378074.206,378340.706,378946.406,379098.406,266.500004,152.000002,1165.70002,605.700009,872.200013,141.500002
334,379239.906,379563.006,380066.706,380219.806,323.100005,153.100003,1121.30002,503.700007,826.800012,141.400002
335,380361.206,380662.206,381186.306,381342.906,301.000004,156.600002,1115.80002,524.100008,825.100012,134.100002
336,381477.006,381805.006,382326.206,382476.506,328.000005,150.300002,1143.90002,521.200008,849.200013,144.400002
337,382620.906,382922.906,383461.606,383614.906,302.000005,153.300002,1133.70002,538.700008,840.700013,139.700002
338,383754.606,384046.706,384587.106,384741.806,292.100005,154.700002,1128.60002,540.400008,832.500013,141.400002
339,384883.206,385150.006,385731.106,385882.406,266.800004,151.300002,1141.30002,581.100009,847.900013,142.100002
340,386024.506,386316.006,386838.506,386993.606,291.500005,155.100003,1100.80002,522.500007,814.000012,131.700002
341,387125.306,387451.306,387945.706,388098.206,326.000004,152.500002,1114.20002,494.400008,820.400012,141.300002
342,388239.506,388503.606,389027.406,389183.106,264.100004,155.700002,1076.70002,523.800008,787.900012,133.100002
343,389316.206,389613.306,390107.806,390263.106,297.100005,155.300002,1087.10002,494.500007,791.600012,140.200002
344,390403.306,390716.806,391258.206,391408.906,313.500005,150.700002,1153.70002,541.400008,854.900013,148.100003
345,391557.006,391822.606,392389.506,392542.406,265.600004,152.900002,1122.20002,566.900008,832.500012,136.800002
346,392679.206,392935.206,393478.706,393632.006,256.000004,153.300003,1093.70002,543.500008,799.500012,140.900002
347,393772.906,394032.506,394617.506,394774.806,259.600004,157.300003,1139.30002,585.000008,844.600012,137.400002
348,394912.206,395172.506,395752.706,395907.506,260.300004,154.800002,1134.70002,580.200008,840.500012,139.400003
349,396046.906,396342.306,396840.106,396992.306,295.400004,152.200003,1083.00002,497.800007,793.200011,137.600002
350,397129.906,397431.506,397977.106,398140.106,301.600004,163.000003,1145.30002,545.600008,847.200012,135.100002
351,398275.206,398546.006,399113.706,399269.606,270.800004,155.900003,1124.50002,567.700008,838.500012,130.100002
352,399399.706,399721.206,400228.406,400384.606,321.500004,156.200002,1119.70002,507.200008,828.700012,134.800002
353,400519.406,400819.006,401316.806,401474.406,299.600005,157.600002,1090.70002,497.800007,797.400012,135.700002
354,401610.106,401878.506,402404.606,402565.706,268.400004,161.100003,1087.50002,526.100008,794.500012,131.900002
355,402697.606,403023.606,403509.906,403667.506,326.000005,157.600002,1102.10002,486.300007,812.300012,132.200002
356,403799.706,404060.506,404614.706,404769.406,260.800004,154.700003,1103.70002,554.200008,815.000012,134.000002
357,404903.406,405236.606,405755.406,405904.706,333.200004,149.300002,1143.30002,518.800008,852.000012,142.000003
358,406046.706,406338.206,406849.306,407005.006,291.500004,155.700002,1099.30002,511.100008,802.600012,141.000002
359,407146.006,407408.906,407929.806,408083.506,262.900004,153.700002,1073.80002,520.900008,783.800012,136.300002
360,408219.806,408479.906,409007.606,409157.206,260.100004,149.600002,1076.50002,527.700008,787.800012,139.100002
361,409296.306,409619.806,410101.806,410255.006,323.500005,153.200002,1099.40002,482.000007,805.500012,140.700002
362,410395.706,410660.706,411222.506,411374.506,265.000004,152.000002,1122.10002,561.800009,826.800013,143.300002
363,411517.806,411791.206,412345.006,412498.006,273.400004,153.000003,1122.50002,553.800008,827.200012,142.300002
364,412640.306,412936.506,413417.706,413574.106,296.200004,156.400003,1079.70002,481.200007,777.400011,145.900002
365,413720.006,413976.006,414463.606,414616.306,256.000004,152.700002,1034.80001,487.600007,743.600011,138.500002
366,414754.806,415018.306,415572.606,415722.306,263.500004,149.700002,1109.00002,554.300009,817.800013,141.500002
367,415863.806,416160.306,416663.406,416813.806,296.500004,150.400002,1089.90002,503.100008,799.600012,139.900002
368,416953.706,417245.506,417807.506,417962.106,291.800004,154.600002,1150.70002,562.000009,853.800013,142.300002
369,418104.406,418365.306,418897.806,419049.906,260.900004,152.100002,1087.90002,532.500008,793.400012,142.400002
370,419192.306,419494.406,420019.506,420175.406,302.100005,155.900002,1118.00002,525.100008,827.200013,134.900002
371,420310.306,420607.306,421166.406,421325.006,297.000005,158.600002,1156.00002,559.100008,856.100013,141.300002
372,421466.306,421758.106,422319.506,422474.606,291.800005,155.100002,1152.10002,561.400008,853.200013,143.800003
373,422618.406,422880.706,423445.506,423600.306,262.300003,154.800002,1118.80002,564.800009,827.100012,136.900002
374,423737.206,424027.106,424558.606,424718.206,289.900004,159.600003,1110.60002,531.500008,821.400012,129.600002
375,424847.806,425116.806,425687.606,425837.406,269.000004,149.800002,1136.00002,570.800008,839.800012,146.400003
376,425983.806,426288.306,426784.406,426935.706,304.500004,151.300002,1095.50002,496.100008,800.600012,143.600002
377,427079.306,427368.506,427864.206,428021.006,289.200004,156.800002,1080.60002,495.700008,784.900012,138.900002
378,428159.906,428484.106,429011.806,429169.006,324.200005,157.200002,1147.00002,527.700008,851.900013,137.900002
379,429306.906,429619.106,430101.306,430260.006,312.200005,158.700002,1083.90002,482.200007,794.400012,130.800002
380,430390.806,430684.506,431207.006,431361.706,293.700005,154.700003,1107.50002,522.500007,816.200012,136.600002
381,431498.306,431820.006,432328.406,432480.706,321.700005,152.300002,1124.70002,508.400007,830.100012,142.300003
382,432623.006,432946.706,433491.706,433642.106,323.700004,150.400002,1156.50002,545.000009,868.700013,137.400002
383,433779.506,434070.906,434602.006,434763.806,291.400004,161.800002,1114.50002,531.100008,822.500012,130.200002
384,434894.006,435213.106,435691.906,435844.606,319.100005,152.700003,1096.60002,478.800007,797.900012,146.000002
385,435990.606,436288.707,436808.207,436962.207,298.100004,154.000002,1109.20002,519.500008,817.600012,137.600002
386,437099.807,437372.507,437900.007,438057.707,272.700004,157.700003,1092.60002,527.500008,800.200012,134.700002
387,438192.407,438504.307,439024.207,439179.107,311.900004,154.900002,1127.80002,519.900008,831.800012,141.100002
388,439320.207,439583.407,440151.807,440302.207,263.200004,150.400002,1120.60002,568.400009,831.600013,138.600002
389,440440.807,440729.207,441232.407,441387.907,288.400004,155.500002,1083.10002,503.200008,791.600012,136.000002
390,441523.907,441784.207,442317.907,442478.107,260.300004,160.200002,1089.40002,533.700008,794.000012,135.200002
391,442613.307,442880.407,443447.407,443598.507,267.100004,151.100002,1127.40002,567.000009,834.100013,142.200002
392,443740.707,444023.507,444468.307,444620.507,282.800004,152.200002,1023.30002,444.800007,727.600011,143.500003
393,444764.007,445016.907,445524.607,445673.907,252.900003,149.300002,1051.20002,507.700008,760.600011,141.300002
394,445815.207,446073.607,446617.707,446773.907,258.400004,156.200002,1087.40002,544.100008,802.500012,128.700002
395,446902.607,447225.907,447689.507,447838.907,323.300005,149.400002,1077.40002,463.600007,786.900012,141.100002
396,447980.007,448236.907,448709.807,448869.507,256.900004,159.700003,1025.20002,472.900007,729.800011,135.700002
397,449005.207,449271.507,449812.607,449965.007,266.300004,152.400002,1100.10002,541.100008,807.400012,140.300002
398,450105.307,450362.907,450891.807,451042.907,257.600004,151.100002,1080.30002,528.900008,786.500012,142.700002
399,451185.607,451479.307,452014.007,452167.407,293.700005,153.400002,1122.20002,534.700008,828.400013,140.400002
400,452307.807,452568.407,453084.607,453236.507,260.600004,151.900003,1073.10002,516.200007,776.800011,144.400002
401,453380.907,453642.407,454153.507,454308.107,261.500004,154.600003,1061.80002,511.100007,772.600011,134.600002
402,454442.707,454737.207,455268.007,455421.707,294.500004,153.700002,1121.40002,530.800008,825.300012,142.400002
403,455564.107,455827.907,456407.407,456564.607,263.800004,157.200002,1136.80002,579.500009,843.300013,136.300002
404,456700.907,456998.607,457514.007,457670.907,297.700005,156.900003,1107.80002,515.400007,813.100012,137.800002
405,457808.707,458110.607,458609.007,458761.907,301.900004,152.900002,1094.20002,498.400008,800.300012,141.000002
406,458902.907,459164.607,459736.407,459888.207,261.700004,151.800002,1131.50002,571.800009,833.500013,146.200002
407,460034.407,460337.707,460865.407,461013.807,303.300005,148.400003,1122.70002,527.700007,831.000012,143.300002
408,461157.107,461446.707,461988.107,462146.307,289.600004,158.200003,1135.60002,541.400008,831.000012,146.400002
409,462292.707,462554.507,463109.207,463263.907,261.800004,154.700002,1111.50002,554.700008,816.500012,140.300002
410,463404.207,463702.507,464260.807,464410.507,298.300005,149.700002,1143.30002,558.300008,856.600013,137.000002
411,464547.507,464861.007,465383.107,465539.407,313.500005,156.300002,1130.40002,522.100008,835.600013,138.500002
412,465677.907,466002.507,466537.107,466691.407,324.600005,154.300002,1153.80002,534.600008,859.200013,140.300002
413,466831.707,467147.607,467637.807,467803.007,315.900005,165.200003,1107.00002,490.200007,806.100012,135.700002
414,467938.707,468205.107,468786.707,468939.707,266.400004,153.000003,1138.80002,581.600008,848.000012,137.800002
415,469077.507,469410.507,469929.607,470080.807,333.000005,151.200003,1149.50002,519.100007,852.100012,146.200002
416,470227.007,470544.107,471068.107,471216.807,317.100005,148.700003,1125.70002,524.000007,841.100012,135.900002
417,471352.707,471610.307,472144.707,472298.507,257.600004,153.800002,1089.90002,534.400008,792.000012,144.100002
418,472442.607,472710.307,473302.607,473456.607,267.700004,154.000002,1155.30002,592.300009,860.000013,141.300002
419,473597.907,473893.807,474413.907,474567.207,295.900005,153.300003,1113.10002,520.100007,816.000012,143.800002
420,474711.007,475003.807,475485.907,475643.107,292.800004,157.200003,1071.80002,482.100007,774.900011,139.700002
421,475782.807,476080.607,476611.307,476769.307,297.800004,158.000002,1122.40002,530.700008,828.500012,135.900002
422,476905.207,477162.507,477731.307,477881.407,257.300004,150.100002,1120.20002,568.800009,826.100013,144.000002
423,478025.407,478324.607,478877.307,479038.007,299.200005,160.700002,1151.80002,552.700008,851.900013,139.200002
424,479177.207,479477.807,480025.507,480179.607,300.600005,154.100002,1146.50002,547.700008,848.300013,144.100002
425,480323.707,480657.007,481197.307,481350.307,333.300005,153.000003,1166.00002,540.300008,873.600013,139.400002
426,481489.707,481781.707,482313.507,482466.307,292.000004,152.800002,1120.70002,531.800008,823.800012,144.100002
427,482610.407,482878.507,483438.307,483598.307,268.100004,160.000002,1122.30002,559.800009,827.900013,134.400002
428,483732.707,484039.107,484552.607,484709.007,306.400005,156.400003,1114.50002,513.500007,819.900012,138.200002
429,484847.207,485172.407,485718.607,485878.607,325.200005,160.000002,1167.50002,546.200008,871.400013,136.100002
430,486014.707,486315.507,486900.307,487059.907,300.800005,159.600003,1184.60002,584.800008,885.600013,139.400002
431,487199.307,487539.007,488047.907,488204.207,339.700005,156.300003,1145.90002,508.900007,848.600012,141.000002
432,488345.207,488591.607,489118.507,489271.507,246.400004,153.000003,1068.90002,526.900007,773.300011,142.600002
433,489414.107,489703.807,490275.107,490434.207,289.700004,159.100002,1160.10002,571.300009,861.000013,140.000002
434,490574.207,490836.207,491404.507,491562.607,262.000004,158.100003,1123.10002,568.300008,830.300012,134.700002
435,491697.307,491990.707,492540.407,492693.407,293.400004,153.000003,1139.60002,549.700008,843.100012,143.500002
436,492836.907,493158.507,493737.007,493892.807,321.600005,155.800003,1195.70002,578.500008,900.100013,139.800002
437,494032.607,494286.907,494866.107,495024.007,254.300003,157.900002,1128.90002,579.200009,833.500012,137.500002
438,495161.507,495449.707,495988.107,496146.707,288.200005,158.600002,1119.50002,538.400008,826.600013,134.300002
439,496281.007,496608.507,497148.107,497302.707,327.500005,154.600002,1162.10002,539.600008,867.100013,140.400002
440,497443.107,497734.007,498274.507,498436.207,290.900005,161.700002,1128.30002,540.500008,831.400013,135.200002
441,498571.407,498888.407,499427.607,499585.107,317.000005,157.500002,1151.00002,539.200008,856.200013,137.300002
442,499722.407,499984.207,500549.107,500704.007,261.800004,154.900002,1117.20002,564.900009,826.700013,135.600002
443,500839.607,501098.007,501582.807,501737.407,258.400004,154.600002,1035.60002,484.800007,743.200011,137.800003
444,501875.207,502132.907,502710.507,502865.007,257.700003,154.500002,1130.40002,577.600009,835.300012,140.600002
445,503005.607,503310.708,503834.408,503985.908,305.100005,151.500002,1126.30002,523.700008,828.800013,146.000002
446,504131.908,504454.408,504967.808,505123.108,322.500005,155.300002,1127.40002,513.400008,835.900013,136.200002
447,505259.308,505517.308,506051.908,506211.308,258.000004,159.400002,1086.60002,534.600008,792.600012,134.600002
448,506345.908,506610.408,507195.108,507347.908,264.500004,152.800002,1143.40002,584.700009,849.200013,141.400002
449,507489.308,507815.908,508309.008,508464.408,326.600005,155.400003,1118.70002,493.100007,819.700012,143.600002
450,508608.008,508865.208,509399.608,509548.308,257.200004,148.700002,1089.80002,534.400008,791.600012,149.500002
451,509697.808,510028.108,510553.108,510710.608,330.300005,157.500002,1149.40002,525.000008,855.300013,136.600002
452,510847.208,511166.608,511686.808,511840.108,319.400005,153.300002,1135.10002,520.200008,839.600013,142.200002
453,511982.308,512269.808,512774.608,512927.708,287.500004,153.100002,1087.60002,504.800008,792.300012,142.200002
454,513069.908,513331.408,513896.108,514048.708,261.500004,152.600002,1119.40002,564.700009,826.200013,140.600002
455,514189.308,514449.808,515019.608,515169.408,260.500004,149.800003,1121.80002,569.800008,830.300012,141.700002
456,515311.108,515635.708,516106.308,516260.208,324.600005,153.900002,1093.00002,470.600007,795.200012,143.900002
457,516404.108,516725.008,517279.508,517442.208,320.900005,162.700002,1171.00002,554.500008,875.400013,132.900002
458,517575.108,517841.208,518368.808,518519.108,266.100004,150.300003,1086.90002,527.600008,793.700012,142.900002
459,518662.008,518910.808,519421.308,519577.708,248.800003,156.400002,1053.20002,510.500008,759.300011,137.500002
460,519715.208,520018.908,520542.008,520702.008,303.700005,160.000002,1123.80002,523.100008,826.800013,137.000002
461,520839.008,521106.208,521657.208,521808.708,267.200004,151.500003,1110.70002,551.000008,818.200012,141.000002
462,521949.708,522236.008,522753.408,522907.708,286.300004,154.300002,1098.40002,517.400008,803.700012,140.400002
463,523048.108,523302.608,523910.608,524064.508,254.500004,153.900002,1154.10002,608.000009,862.500013,137.700002
464,524202.208,524464.208,525035.208,525189.408,262.000004,154.200002,1125.60002,571.000009,833.000013,138.400002
465,525327.808,525637.008,526136.808,526289.208,309.200005,152.400002,1109.90002,499.800007,809.000012,148.500003
466,526437.708,526697.408,527285.108,527442.608,259.700003,157.500003,1136.80002,587.700009,847.400012,131.900001
467,527574.508,527825.108,528342.008,528491.508,250.600004,149.500002,1058.30002,516.900008,767.500012,141.300002
468,528632.808,528884.808,529457.808,529609.808,252.000004,152.000002,1121.20002,573.000009,825.000013,144.200002
469,529754.008,530010.408,530585.408,530736.608,256.400004,151.200003,1127.00002,575.000008,831.400012,144.400002
470,530881.008,531182.408,531693.908,531848.508,301.400004,154.600002,1102.60002,511.500008,812.900012,135.100002
471,531983.608,532275.308,532821.908,532978.108,291.700005,156.200002,1132.70002,546.600008,838.300013,138.200002
472,533116.308,533438.808,533961.408,534114.808,322.500005,153.400002,1141.20002,522.600008,845.100013,142.700002
473,534257.508,534575.508,535119.608,535273.408,318.000005,153.800002,1154.10002,544.100008,862.100013,138.200002
474,535411.608,535730.608,536220.508,536367.108,319.000005,146.600002,1100.00002,489.900007,808.900012,144.500003
475,536511.608,536803.608,537317.908,537467.908,292.000004,150.000002,1108.50002,514.300008,806.300012,152.200002
476,537620.108,537923.508,538520.708,538671.908,303.400005,151.200002,1197.50002,597.200009,900.600014,145.700002
477,538817.608,539137.908,539686.908,539841.908,320.300005,155.000002,1163.40002,549.000008,869.300013,139.100002
478,539981.008,540307.308,540811.408,540966.408,326.300005,155.000002,1131.10002,504.100008,830.400013,145.700002
479,541112.108,541376.208,541974.808,542129.608,264.100004,154.800002,1158.20002,598.600009,862.700013,140.700002
480,542270.308,542535.408,543109.208,543262.008,265.100004,152.800002,1135.10002,573.800009,838.900013,143.400002
481,543405.408,543660.908,544157.908,544314.508,255.500004,156.600002,1045.80002,497.000008,752.500012,136.700002
482,544451.208,544705.308,545277.108,545430.308,254.100004,153.200003,1121.10002,571.800008,825.900012,142.000002
483,545572.308,545835.808,546402.708,546560.508,263.500004,157.800002,1126.40002,566.900008,830.400012,138.200002
484,546698.708,547001.708,547502.708,547652.708,303.000005,150.000003,1096.90002,501.000007,804.000012,142.900002
485,547795.608,548101.108,548616.708,548772.808,305.500004,156.100002,1123.20002,515.600008,821.100012,146.000003
486,548918.808,549241.408,549746.308,549902.608,322.600004,156.300002,1127.90002,504.900008,827.500012,144.100002
487,550046.708,550370.808,550919.608,551073.908,324.100005,154.300003,1168.80002,548.800008,872.900013,141.600002
488,551215.508,551476.808,552020.108,552172.308,261.300004,152.200002,1101.90002,543.300008,804.600012,145.100002
489,552317.408,552587.008,553131.508,553283.508,269.600004,152.000003,1115.50002,544.500008,814.100012,149.400002
490,553432.908,553701.908,554252.408,554403.908,269.000004,151.500002,1112.80002,550.500008,819.500012,141.800002
491,554545.708,554846.008,555365.908,555521.008,300.300005,155.100002,1117.00002,519.900008,820.200013,141.700002
492,555662.708,555986.708,556557.608,556708.208,324.000005,150.600003,1192.70002,570.900008,894.900013,147.200002
493,556855.408,557130.908,557684.808,557837.208,275.500004,152.400002,1125.90002,553.900008,829.400012,144.100003
494,557981.308,558289.808,558796.608,558950.108,308.500004,153.500002,1115.50002,506.800008,815.300012,146.700002
495,559096.808,559360.008,559960.008,560113.908,263.200004,153.900002,1159.30002,600.000009,863.200013,142.200002
496,560256.108,560520.508,561073.808,561235.208,264.400004,161.400002,1120.20002,553.300009,817.700013,141.100002
497,561376.308,561639.308,562220.708,562373.808,263.000004,153.100002,1143.30002,581.400009,844.400013,145.800002
498,562519.608,562781.308,563354.608,563519.008,261.700004,164.400002,1133.20002,573.300009,835.000013,133.800002
499,563652.808,563986.208,564507.008,564660.508,333.400005,153.500002,1157.20002,520.800008,854.200013,149.500002
500,564810.008,565081.108,565667.308,565816.908,271.100004,149.600002,1154.90002,586.200009,857.300013,148.000003
501,565964.908,566265.808,566818.108,566975.608,300.900004,157.500003,1151.30002,552.300008,853.200012,140.600002
502,567116.208,567441.308,567963.108,568124.008,325.100005,160.900003,1148.60002,521.800007,846.900012,140.800002
503,568264.808,568563.708,569121.408,569280.908,298.900004,159.500002,1157.60002,557.700009,856.600013,141.500002
504,569422.408,569672.008,570209.808,570361.008,249.600004,151.200002,1083.60002,537.800008,787.400012,145.000002
505,570506.009,570772.309,571400.809,571556.109,266.300004,155.300002,1189.90002,628.50001,894.800014,139.800002
506,571695.909,572023.009,572597.709,572756.109,327.100005,158.400003,1200.70002,574.700008,901.800013,140.500002
507,572896.609,573162.709,573752.809,573907.009,266.100004,154.200002,1154.00002,590.100009,856.200013,143.600002
508,574050.609,574350.309,574960.209,575121.009,299.700004,160.800002,1207.20002,609.90001,909.600014,136.800002
509,575257.809,575597.409,576142.509,576306.709,339.600005,164.200003,1184.40002,545.100008,884.700013,135.500002
510,576442.209,576766.009,577332.009,577490.509,323.800004,158.500002,1193.80002,566.000009,889.800013,145.500002
511,577636.009,577909.809,578520.609,578678.209,273.800005,157.600002,1187.70002,610.800009,884.600014,145.500002
512,578823.709,579093.309,579718.409,579880.509,269.600004,162.100003,1192.40002,625.100009,894.700013,135.600002
513,580016.109,580274.709,580875.009,581026.109,258.600004,151.100002,1145.50002,600.300009,858.900013,135.500002
514,581161.609,581420.809,581992.709,582143.209,259.200004,150.500003,1133.70002,571.900008,831.100012,152.100002
515,582295.309,582601.109,583182.609,583338.709,305.800004,156.100002,1186.80002,581.500009,887.300013,143.400003
516,583482.109,583774.109,584333.809,584490.009,292.000004,156.200003,1144.80002,559.700008,851.700012,136.900002
517,584626.909,584890.709,585543.109,585695.809,263.800004,152.700003,1214.30002,652.400009,916.200013,145.400002
518,585841.209,586149.509,586716.309,586869.609,308.300004,153.300002,1177.40002,566.800009,875.100013,149.000002
519,587018.609,587343.409,587868.109,588020.309,324.800005,152.200002,1146.80002,524.700008,849.500013,145.100002
520,588165.409,588426.409,589021.109,589172.909,261.000004,151.800002,1156.80002,594.700009,855.700013,149.300003
521,589322.209,589586.609,590214.809,590369.409,264.400004,154.600002,1191.60002,628.200009,892.600013,144.400002
522,590513.809,590837.209,591360.009,591515.309,323.400005,155.300002,1148.60002,522.800008,846.200013,147.100002
523,591662.409,591960.809,592513.609,592666.709,298.400005,153.100002,1149.80002,552.800008,851.200013,145.500003
524,592812.209,593109.909,593676.209,593829.209,297.700004,153.000003,1166.40002,566.300008,864.000012,149.400002
525,593978.609,594279.509,594815.909,594974.509,300.900004,158.600003,1132.40002,536.400008,837.300012,136.500002
526,595111.009,595392.209,595891.809,596047.309,281.200004,155.500003,1077.80002,499.600007,780.800011,141.500002
527,596188.809,596516.709,597075.209,597231.509,327.900005,156.300002,1182.70002,558.500008,886.400013,140.000003
528,597371.509,597666.509,598214.509,598370.709,295.000004,156.200002,1134.00002,548.000008,843.000012,134.800002
529,598505.509,598795.509,599378.809,599538.609,290.000005,159.800003,1165.90002,583.300008,873.300013,132.800002
530,599671.409,600002.609,600525.809,600689.609,331.200005,163.800002,1152.60002,523.200008,854.400013,134.400002
531,600824.009,601088.609,601658.109,601815.309,264.600004,157.200003,1126.70002,569.500008,834.100012,135.400002
532,601950.709,602252.309,602808.509,602970.109,301.600004,161.600002,1160.40002,556.200009,857.800013,141.000002
533,603111.109,603382.109,603958.209,604116.009,271.000004,157.800002,1144.50002,576.100009,847.100013,139.600002
534,604255.609,604549.809,605071.909,605224.209,294.200004,152.300003,1115.10002,522.100008,816.300012,146.500002
535,605370.709,605673.209,606180.709,606338.009,302.500004,157.300002,1114.30002,507.500008,810.000012,147.000002
536,606485.009,606815.509,607342.909,607500.409,330.500005,157.500002,1156.90002,527.400008,857.900013,141.500003
537,607641.909,607957.809,608506.209,608661.809,315.900004,155.600003,1162.50002,548.400008,864.300012,142.600002
538,608804.409,609133.909,609635.709,609794.609,329.500005,158.900003,1125.30002,501.800007,831.300012,135.100002
539,609929.709,610194.409,610749.609,610907.009,264.700004,157.400002,1111.00002,555.200008,819.900012,133.700002
540,611040.709,611312.009,611890.209,612045.509,271.300004,155.300002,1147.40002,578.200009,849.500013,142.600002
541,612188.109,612486.009,612997.709,613151.909,297.900005,154.200003,1105.10002,511.700007,809.600012,141.300002
542,613293.209,613589.009,614153.509,614315.209,295.800004,161.700002,1157.70002,564.500009,860.300013,135.700002
543,614450.909,614755.009,615305.609,615458.109,304.100005,152.500002,1148.20002,550.600008,854.700013,141.000002
544,615599.109,615893.609,616427.009,616578.909,294.500005,151.900003,1116.90002,533.400007,827.900012,137.100002
545,616716.009,616974.709,617552.609,617708.009,258.700004,155.400003,1130.00002,577.900008,836.600012,138.000002
546,617846.009,618178.809,618728.909,618889.409,332.800005,160.500002,1178.90002,550.100008,882.900013,135.500002
547,619024.909,619277.709,619812.109,619964.809,252.800004,152.700002,1073.60002,534.400008,787.200012,133.700002
548,620098.509,620391.009,620909.309,621060.809,292.500005,151.500003,1105.50002,518.300007,810.800012,143.200002
549,621204.009,621503.909,622019.209,622171.409,299.900004,152.200002,1106.40002,515.300008,815.200012,139.000002
550,622310.409,622601.209,623012.809,623170.209,290.800004,157.400002,999.400015,411.600007,702.400011,139.600002
551,623309.809,623569.209,624081.109,624236.509,259.400004,155.400002,1062.40002,511.900008,771.300012,135.700002
552,624372.209,624631.809,625154.109,625309.309,259.600004,155.200002,1075.80002,522.300008,781.900012,138.700002
553,625448.009,625733.209,626226.009,626378.809,285.200004,152.800003,1079.50002,492.800007,778.000011,148.700002
554,626527.509,626785.109,627374.309,627526.509,257.600004,152.200002,1141.00002,589.200009,846.800013,142.000002
555,627668.509,627977.109,628423.509,628575.009,308.600005,151.500002,1049.40002,446.400006,755.000011,142.900003
556,628717.909,629007.609,629546.409,629698.509,289.700004,152.100002,1123.00002,538.800008,828.500012,142.400002
557,629840.909,630156.509,630663.509,630817.009,315.600005,153.500002,1122.80002,507.000008,822.600013,146.700002
558,630963.709,631224.909,631815.909,631967.309,261.200004,151.400002,1146.90002,591.000009,852.200013,143.300002
559,632110.609,632405.709,632927.109,633082.309,295.100005,155.200003,1102.20002,521.400007,816.500012,130.500002
560,633212.809,633504.409,634009.909,634167.709,291.600004,157.800003,1096.40002,505.500007,797.100011,141.500002
561,634309.209,634634.909,635130.609,635284.909,325.700005,154.300002,1119.70002,495.700007,821.400012,144.000003
562,635428.909,635751.609,636285.509,636434.709,322.700004,149.200003,1146.00002,533.900008,856.600012,140.200002
563,636574.909,636864.509,637337.909,637491.309,289.600004,153.400002,1057.70002,473.400007,763.000011,141.300002
564,637632.61,637922.71,638447.21,638602.11,290.100005,154.900002,1111.90002,524.500008,814.600013,142.400002
565,638744.51,639008.41,639603.31,639755.11,263.900004,151.800002,1156.50002,594.900009,858.800013,145.900002
566,639901.01,640205.21,640753.81,640909.41,304.200005,155.600002,1143.60002,548.600008,852.800013,135.200002
567,641044.61,641373.01,641791.71,641947.51,328.400005,155.800003,1045.70002,418.700006,747.100011,142.800002
568,642090.31,642393.71,642922.41,643078.81,303.400004,156.400003,1130.50002,528.700008,832.100012,142.000002
569,643220.81,643545.61,644073.61,644227.11,324.800005,153.500003,1144.60002,528.000007,852.800012,138.300002
570,644365.41,644624.51,645166.01,645320.81,259.100004,154.800002,1093.20002,541.500008,800.600012,137.800002
571,645458.61,645747.81,646326.51,646483.61,289.200004,157.100002,1172.60002,578.700009,867.900013,147.600003
572,646631.21,646936.41,647473.01,647630.71,305.200004,157.700002,1139.90002,536.600008,841.800012,140.400003
573,647771.11,648103.61,648598.51,648756.91,332.500004,158.400002,1125.50002,494.900008,827.400012,139.700002
574,648896.61,649225.71,649672.01,649823.51,329.100005,151.500002,1071.70002,446.300007,775.400012,144.800002
575,649968.31,650263.71,650773.71,650933.41,295.400005,159.700003,1104.90002,510.000007,805.400012,139.800002
576,651073.21,651392.41,651907.61,652065.81,319.200005,158.200003,1132.80002,515.200007,834.400012,140.200002
577,652206.01,652513.31,653046.11,653203.21,307.300004,157.100002,1135.10002,532.800008,840.100012,137.900003
578,653341.11,653600.01,654087.61,654240.61,258.900003,153.000002,1045.80002,487.600008,746.500011,146.300002
579,654386.91,654677.21,655193.91,655349.91,290.300004,156.000002,1102.90002,516.700008,807.000012,139.900003
580,655489.81,655773.01,656296.41,656455.41,283.200004,159.000002,1108.20002,523.400008,806.600012,142.600002
581,656598.01,656889.11,657436.51,657592.41,291.100004,155.900002,1133.30002,547.400009,838.500013,138.900002
582,657731.31,658040.71,658567.81,658728.61,309.400005,160.800003,1120.80002,527.100007,836.500012,123.500002
583,658852.11,659135.11,659637.31,659794.11,283.000004,156.800003,1081.70002,502.200007,785.200011,139.700002
584,659933.81,660264.31,660740.71,660894.91,330.500005,154.200002,1106.20002,476.400007,806.900012,145.100002
585,661040.01,661347.11,661803.91,661959.41,307.100005,155.500002,1059.80002,456.800007,763.900012,140.400002
586,662099.81,662383.71,662861.71,663018.11,283.900004,156.400003,1062.00002,478.000007,761.900011,143.700002
587,663161.81,663458.21,663980.71,664136.91,296.400004,156.200002,1115.90002,522.500008,818.900012,140.800003
588,664277.71,664610.41,665101.41,665261.51,332.700004,160.100002,1119.90002,491.000008,823.700012,136.100002
589,665397.61,665653.61,666169.31,666318.81,256.000004,149.500002,1062.00002,515.700008,771.700012,140.800002
590,666459.61,666717.21,667249.21,667402.81,257.600004,153.600002,1089.70002,532.000008,789.600012,146.500002
591,667549.31,667811.21,668372.01,668521.51,261.900004,149.500002,1116.50002,560.800009,822.700013,144.300002
592,668665.81,668974.11,669495.11,669647.11,308.300004,152.000003,1120.60002,521.000008,829.300012,139.300002
593,669786.41,670073.41,670580.81,670735.51,287.000004,154.700003,1083.80002,507.400007,794.400011,134.700002
594,670870.21,671127.21,671667.71,671822.61,257.000004,154.900002,1092.40002,540.500008,797.500012,140.000002
595,671962.61,672263.61,672789.31,672941.11,301.000005,151.800003,1119.00002,525.700007,826.700012,140.500002
596,673081.61,673408.51,673865.71,674016.11,326.900005,150.400003,1077.20002,457.200006,784.100011,142.700002
597,674158.81,674448.21,674917.71,675071.11,289.400004,153.400002,1053.60001,469.500007,758.900011,141.300002
598,675212.41,675475.61,676031.41,676187.01,263.200004,155.600002,1109.60002,555.800009,819.000013,135.000002
599,676322.01,676581.01,677156.31,677305.01,259.000004,148.700003,1128.30002,575.300008,834.300012,145.300002
600,677450.31,677704.81,678235.01,678387.71,254.500004,152.700003,1075.60002,530.200007,784.700011,138.200002
601,678525.91,678817.61,679309.11,679463.11,291.700004,154.000003,1078.10002,491.500007,783.200011,140.900002
602,679604.01,679905.41,680436.11,680582.91,301.400004,146.800002,1123.30002,530.700008,832.100012,144.400003
603,680727.31,681026.21,681546.51,681695.91,298.900004,149.400002,1118.20002,520.300008,819.200012,149.600002
604,681845.51,682101.21,682655.11,682806.21,255.700004,151.100003,1103.30002,553.900008,809.600012,142.600002
605,682948.81,683278.91,683782.71,683934.21,330.100005,151.500002,1127.90002,503.800007,833.900012,142.500003
606,684076.71,684401.01,684893.71,685044.41,324.300004,150.700002,1107.60002,492.700008,817.000012,139.900002
607,685184.31,685482.21,685989.31,686140.21,297.900004,150.900002,1095.50002,507.100008,805.000012,139.600002
608,686279.81,686540.21,687053.31,687203.61,260.400004,150.300002,1070.80002,513.100008,773.500012,147.000002
609,687350.61,687620.61,688189.81,688338.91,270.000004,149.100002,1134.10002,569.200009,839.200013,145.800002
610,688484.71,688811.21,689281.01,689431.71,326.500005,150.700002,1087.50002,469.800007,796.300012,140.500002
611,689572.21,689825.11,690343.11,690501.11,252.900004,158.000002,1069.60002,518.000008,770.900012,140.700002
612,690641.81,690906.41,691429.61,691582.71,264.600004,153.100002,1085.40002,523.200008,787.800012,144.500003
613,691727.21,692028.71,692561.01,692717.41,301.500004,156.400002,1128.30002,532.300008,833.800012,138.100002
614,692855.51,693113.81,693666.41,693819.11,258.300004,152.700003,1109.60002,552.600008,810.900012,146.000002
615,693965.11,694297.71,694822.81,694979.11,332.600005,156.300002,1156.00002,525.100008,857.700013,142.000002
616,695121.11,695384.51,695919.11,696073.01,263.400004,153.900002,1095.40002,534.600008,798.000012,143.500002
617,696216.51,696510.71,697063.21,697216.21,294.200005,153.000002,1141.40002,552.500008,846.700013,141.700002
618,697357.91,697689.71,698220.91,698377.51,331.800005,156.600003,1164.40002,531.200008,863.000013,144.800002
619,698522.31,698846.11,699377.21,699538.11,323.800005,160.900002,1156.70002,531.100008,854.900013,140.900002
620,699679.01,699931.51,700445.31,700597.51,252.500004,152.200003,1058.10002,513.800007,766.300011,139.600002
621,700737.11,701045.21,701567.41,701721.21,308.100004,153.800002,1134.30002,522.200008,830.300012,150.200003
622,701871.41,702138.21,702717.01,702874.11,266.800004,157.100003,1143.50002,578.800008,845.600012,140.800002
623,703014.91,703321.51,703861.71,704016.11,306.600004,154.400003,1142.70002,540.200008,846.800012,141.500002
624,704157.61,704415.11,704948.311,705099.911,257.500004,151.600002,1088.20002,533.200008,790.700012,145.900002
625,705245.811,705552.211,706095.511,706257.311,306.400005,161.800002,1147.60002,543.300008,849.700013,136.100002
626,706393.411,706653.311,707182.411,707338.211,259.900004,155.800002,1086.10002,529.100008,789.000012,141.300002
627,707479.511,707760.411,708254.211,708406.211,280.900004,152.000002,1074.20002,493.800008,774.700012,147.500002
628,708553.711,708821.611,709388.411,709544.011,267.900004,155.600002,1129.60002,566.800009,834.700013,139.300002
629,709683.311,709983.711,710481.711,710634.511,300.400005,152.800002,1093.90002,498.000007,798.400012,142.700002
630,710777.211,711103.011,711595.211,711747.911,325.800005,152.700002,1115.10002,492.200008,818.000013,144.400002
631,711892.311,712193.411,712727.911,712883.411,301.100005,155.500003,1129.60002,534.500007,835.600012,138.500002
632,713021.911,713331.711,713804.611,713957.811,309.800004,153.200002,1077.90002,472.900008,782.700012,142.000002
633,714099.811,714350.411,714899.411,715050.411,250.600004,151.000002,1101.20002,549.000008,799.600012,150.600002
634,715201.011,715466.111,716023.211,716174.111,265.100004,150.900002,1118.00002,557.100009,822.200013,144.900002
635,716319.011,716584.311,717132.511,717287.611,265.300004,155.100002,1101.70002,548.200008,813.500012,133.100002
636,717420.711,717740.511,718234.811,718389.211,319.800005,154.400002,1110.70002,494.300008,814.100013,142.200002
637,718531.411,718794.911,719354.511,719503.011,263.500004,148.500002,1117.20002,559.600008,823.100012,145.600003
638,719648.611,719912.811,720476.611,720627.411,264.200004,150.800002,1121.70002,563.800008,828.000012,142.900002
639,720770.311,721056.511,721582.911,721735.111,286.200005,152.200003,1105.60002,526.400007,812.600012,140.800002
640,721875.911,722174.911,722700.111,722851.511,299.000004,151.400002,1129.30002,525.200008,824.200012,153.700003
641,723005.211,723307.511,723833.011,723989.111,302.300004,156.100002,1125.20002,525.500008,827.800012,141.300002
642,724130.411,724423.311,724953.311,725101.011,292.900005,147.700002,1122.00002,530.000008,822.900013,151.400002
643,725252.411,725510.811,726082.811,726232.211,258.400004,149.400003,1128.90002,572.000008,830.400012,149.100002
644,726381.311,726672.711,727232.811,727387.211,291.400004,154.400002,1147.30002,560.100009,851.500013,141.400002
645,727528.611,727828.111,728345.611,728494.811,299.500004,149.200002,1115.30002,517.500008,817.000012,149.100003
646,728643.911,728952.111,729426.911,729578.711,308.200004,151.800003,1078.60002,474.800007,783.000011,143.800002
647,729722.511,729987.711,730533.411,730681.311,265.200004,147.900002,1104.40002,545.700008,810.900012,145.600002
648,730826.911,731154.211,731650.411,731801.111,327.300005,150.700003,1114.00002,496.200007,823.500012,139.800002
649,731940.911,732231.011,732742.611,732895.911,290.100004,153.300002,1096.30002,511.600008,801.700012,141.300002
650,733037.211,733298.611,733872.711,734024.711,261.400004,152.000002,1131.20002,574.100009,835.500013,143.700002
651,734168.411,734427.711,734992.411,735141.011,259.300004,148.600002,1118.70002,564.700008,824.000012,146.100003
652,735287.111,735582.711,736069.611,736218.611,295.600004,149.000003,1078.40002,486.900007,782.500011,146.900002
653,736365.511,736660.911,737184.811,737334.411,295.400004,149.600002,1120.10002,523.900008,819.300012,151.200002
654,737485.611,737753.311,738312.111,738460.511,267.700004,148.400002,1119.50002,558.800009,826.500013,144.600002
655,738605.111,738888.911,739414.711,739561.811,283.800004,147.100002,1101.50002,525.800008,809.600012,144.800002
656,739706.611,739997.311,740518.611,740670.811,290.700005,152.200002,1106.60002,521.300008,812.000013,142.400002
657,740813.211,741073.211,741635.011,741786.411,260.000004,151.400002,1117.90002,561.800008,821.800012,144.700003
658,741931.111,742193.811,742759.111,742908.611,262.700004,149.500002,1126.20002,565.300008,828.000012,148.700002
659,743057.311,743313.911,743814.411,743965.111,256.600004,150.700002,1048.10002,500.500008,757.100012,140.300002
660,744105.411,744386.611,744879.511,745029.211,281.200004,149.700002,1068.30002,492.900008,774.100012,144.500002
661,745173.711,745475.611,745970.711,746123.211,301.900004,152.500002,1096.60002,495.100008,797.000012,147.100002
662,746270.311,746534.211,747068.411,747219.311,263.900004,150.900002,1099.10002,534.200008,798.100012,150.100003
663,747369.411,747670.411,748218.111,748367.811,301.000004,149.700003,1145.80002,547.700008,848.700012,147.400002
664,748515.211,748846.411,749356.711,749509.311,331.200005,152.600003,1137.80002,510.300007,841.500012,143.700002
665,749653.011,749958.811,750451.511,750601.211,305.800004,149.700002,1097.10002,492.700008,798.500012,148.900002
666,750750.111,751045.411,751587.211,751734.511,295.300004,147.300002,1132.90002,541.800009,837.100013,148.500002
667,751883.011,752142.111,752701.711,752858.711,259.100004,157.000002,1121.70002,559.600008,818.700012,146.000003
668,753004.711,753312.211,753766.211,753917.811,307.500004,151.600002,1055.20002,454.000007,761.500011,142.100002
669,754059.911,754308.611,754828.211,754984.211,248.700004,156.000002,1065.70002,519.600008,768.300012,141.400002
670,755125.611,755388.811,755956.911,756106.611,263.200004,149.700002,1130.00002,568.100009,831.300013,149.000002
671,756255.611,756518.711,757091.011,757242.011,263.100004,151.000002,1126.50002,572.300009,835.400013,140.100002
672,757382.111,757635.711,758149.611,758298.911,253.600004,149.300003,1065.80002,513.900007,767.500011,149.000002
673,758447.911,758767.111,759320.211,759470.111,319.200005,149.900002,1167.20002,553.100008,872.300013,145.000002
674,759615.111,759938.911,760466.811,760618.411,323.800005,151.600002,1146.50002,527.900008,851.700013,143.200002
675,760761.611,761055.011,761595.511,761749.611,293.400005,154.100002,1128.90002,540.500008,833.900013,140.900002
676,761890.511,762210.311,762760.411,762904.111,319.800005,143.700002,1165.60002,550.100008,869.900013,152.000002
677,763056.111,763353.111,763848.011,763999.211,297.000005,151.200002,1091.70002,494.900007,791.900012,148.600003
678,764147.811,764449.311,764953.211,765106.611,301.500004,153.400002,1097.30002,503.900008,805.400012,138.500002
679,765245.111,765538.011,766064.111,766220.711,292.900004,156.600003,1118.90002,526.100008,819.000012,143.300002
680,766364.011,766628.411,767208.811,767365.611,264.400004,156.800003,1142.90002,580.400008,844.800012,141.300002
681,767506.911,767839.611,768357.111,768513.411,332.700005,156.300003,1145.50002,517.500007,850.200012,139.000002
682,768652.411,768974.611,769478.011,769631.511,322.200005,153.500002,1131.70002,503.400007,825.600012,152.600003
683,769784.111,770047.011,770636.211,770796.311,262.900004,160.100003,1150.30002,589.200008,852.100012,138.100002
684,770934.411,771253.511,771744.611,771896.312,319.100005,151.700002,1103.90002,491.100007,810.200012,142.000002
685,772038.312,772332.312,772846.712,773002.012,294.000005,155.300003,1111.30002,514.400007,808.400012,147.600002
686,773149.612,773417.712,773990.312,774143.012,268.100004,152.700003,1131.30002,572.600008,840.700012,137.900002
687,774280.912,774590.612,775061.912,775214.712,309.700004,152.800003,1074.80002,471.300007,781.000011,141.000002
688,775355.712,775686.812,776165.812,776323.012,331.100005,157.200002,1107.80002,479.000007,810.100012,140.500002
689,776463.512,776731.812,777297.812,777452.512,268.300004,154.700002,1131.90002,566.000009,834.300013,142.900002
690,777595.412,777889.412,778413.612,778564.912,294.000004,151.300003,1105.80002,524.200008,818.200012,136.300002
691,778701.212,778981.612,779468.612,779620.912,280.400004,152.300002,1070.30002,487.000007,767.400011,150.600003
692,779771.512,780092.212,780599.012,780753.612,320.700004,154.600002,1125.70002,506.800008,827.500012,143.600002
693,780897.212,781217.212,781744.812,781895.912,320.000005,151.100002,1137.60002,527.600008,847.600013,138.900002
694,782034.812,782330.212,782861.812,783012.912,295.400005,151.100002,1127.60002,531.600008,827.000013,149.500002
695,783162.412,783487.512,784015.712,784169.412,325.100005,153.700002,1152.70002,528.200008,853.300013,145.700002
696,784315.112,784580.312,785127.212,785278.512,265.200004,151.300003,1109.40002,546.900008,812.100012,146.000002
697,785424.512,785755.612,786234.412,786383.712,331.100005,149.300002,1096.80002,478.800007,809.900012,137.600002
698,786521.312,786805.212,787304.912,787457.212,283.900004,152.300002,1085.50002,499.700008,783.600012,149.600002
699,787606.812,787872.012,788416.812,788575.412,265.200004,158.600003,1109.60002,544.800008,810.000012,141.000002
700,788716.412,789036.812,789483.212,789641.412,320.400005,158.200003,1058.30002,446.400006,766.800011,133.300002
701,789774.712,790080.112,790552.712,790705.812,305.400004,153.100002,1076.40002,472.600007,778.000011,145.300003
702,790851.112,791107.012,791658.112,791815.312,255.900003,157.200002,1103.80002,551.100009,807.000012,139.600002
703,791954.912,792289.612,792761.112,792911.012,334.700005,149.900002,1109.00002,471.500007,806.200012,152.900003
704,793063.912,793352.512,793869.012,794024.712,288.600004,155.700002,1103.60002,516.500008,805.100012,142.800002
705,794167.512,794469.312,795006.212,795163.312,301.800005,157.100002,1137.00002,536.900008,838.700013,141.200002
706,795304.512,795598.412,796116.812,796266.112,293.900004,149.300002,1106.00002,518.400008,812.300012,144.400002
707,796410.512,796696.812,797200.612,797353.612,286.300005,153.000002,1083.00002,503.800007,790.100012,139.900003
708,797493.512,797812.812,798313.612,798465.312,319.300004,151.700002,1117.10002,500.800008,820.100012,145.300002
709,798610.612,798908.012,799427.512,799576.212,297.400005,148.700003,1107.80002,519.500007,816.900012,142.200002
710,799718.412,800008.412,800533.912,800690.312,290.000004,156.400002,1116.80002,525.500008,815.500012,144.900002
711,800835.212,801100.112,801651.812,801806.212,264.900004,154.400002,1106.30002,551.700009,816.600013,135.300002
712,801941.512,802192.112,802731.112,802879.312,250.600004,148.200002,1076.50002,539.000008,789.600012,138.700002
713,803018.012,803305.412,803802.112,803952.812,287.400004,150.700002,1082.90002,496.700008,784.100012,148.100002
714,804100.912,804351.112,804916.912,805067.312,250.200004,150.400002,1108.70002,565.800008,816.000012,142.300003
715,805209.612,805507.712,806002.312,806155.312,298.100004,153.000003,1090.70002,494.600007,792.700011,145.000002
716,806300.312,806591.312,807100.712,807255.012,291.000004,154.300002,1100.00002,509.400008,800.400012,145.300002
717,807400.312,807659.812,808235.912,808389.612,259.500004,153.700002,1131.00002,576.100009,835.600013,141.700002
718,808531.312,808826.812,809343.912,809496.912,295.500004,153.000002,1104.10002,517.100008,812.600012,138.500003
719,809635.412,809923.312,810430.312,810582.012,287.900004,151.700003,1095.30002,507.000007,794.900011,148.700002
720,810730.712,811019.812,811571.112,811724.212,289.100004,153.100003,1136.20002,551.300008,840.400012,142.700002
721,811866.912,812161.412,812701.512,812853.012,294.500004,151.500002,1136.90002,540.100008,834.600012,150.800003
722,813003.812,813303.112,813781.412,813938.112,299.300004,156.700003,1075.80002,478.300007,777.600011,141.500002
723,814079.612,814368.812,814845.812,814993.112,289.200004,147.300002,1061.20002,477.000007,766.200011,147.700003
724,815140.812,815432.312,815917.212,816069.212,291.500004,152.000002,1077.80002,484.900007,776.400011,149.400003
725,816218.612,816480.112,817021.012,817172.312,261.500004,151.300002,1096.80002,540.900008,802.400012,143.100002
726,817315.412,817640.112,818153.712,818301.212,324.700005,147.500003,1134.10002,513.600007,838.300012,148.300002
727,818449.512,818750.612,819284.412,819438.612,301.100004,154.200003,1131.10002,533.800008,834.900012,142.000002
728,819580.612,819882.112,820423.112,820576.512,301.500004,153.400003,1145.20002,541.000008,842.500012,149.300002
729,820725.812,821039.012,821546.912,821697.012,313.200004,150.100002,1117.50002,507.900008,821.100012,146.300002
730,821843.312,822145.812,822671.712,822823.212,302.500005,151.500002,1128.00002,525.900008,828.400013,148.100002
731,822971.312,823238.812,823842.012,823993.312,267.500004,151.300002,1165.80002,603.200009,870.700013,143.800003
732,824137.112,824469.212,824981.312,825128.512,332.100005,147.200002,1143.30002,512.100007,844.200012,151.900003
733,825280.412,825573.712,826139.512,826290.812,293.300004,151.300003,1157.10002,565.800008,859.100012,146.700002
734,826437.512,826733.512,827279.812,827431.912,296.000004,152.100003,1135.30002,546.300008,842.300012,140.900002
735,827572.812,827828.212,828410.812,828565.912,255.400004,155.100003,1136.10002,582.600008,838.000012,143.000002
736,828708.912,829004.912,829573.812,829727.212,296.000004,153.400002,1161.40002,568.900009,864.900013,143.100002
737,829870.312,830169.212,830744.812,830895.012,298.900004,150.200002,1174.30002,575.600009,874.500013,149.600003
738,831044.612,831332.612,831857.112,832007.412,288.000004,150.300002,1106.60002,524.500008,812.500012,143.800002
739,832151.212,832478.012,832980.612,833136.912,326.800005,156.300003,1130.60002,502.600007,829.400012,144.900002
740,833281.812,833608.312,834157.812,834311.612,326.500005,153.800002,1175.00002,549.500008,876.000013,145.200002
741,834456.812,834785.012,835291.512,835447.812,328.200005,156.300002,1128.60002,506.500008,834.700013,137.600002
742,835585.412,835873.712,836389.912,836542.612,288.300004,152.700002,1097.10002,516.200008,804.500012,139.900003
743,836682.512,837018.512,837555.912,837704.812,336.000005,148.900002,1169.30002,537.400008,873.400013,147.000002
744,837851.812,838176.712,838667.812,838823.712,324.900005,155.900002,1114.30002,491.100007,816.000012,142.400003
745,838966.113,839301.113,839831.513,839984.913,335.000005,153.400003,1168.00002,530.400007,865.400012,149.200002
746,840134.113,840445.313,840973.713,841127.813,311.200005,154.100003,1139.70002,528.400007,839.600012,146.000002
747,841273.813,841575.513,842122.013,842271.813,301.700004,149.800002,1147.70002,546.500009,848.200013,149.700002
748,842421.513,842716.013,843283.613,843437.413,294.500004,153.800002,1163.80002,567.600009,862.100013,147.900002
749,843585.313,843848.613,844487.113,844639.013,263.300004,151.900002,1202.10002,638.50001,901.800014,148.400002
750,844787.413,845086.713,845648.913,845799.813,299.300005,150.900002,1156.80002,562.200008,861.500013,144.400003
751,845944.213,846237.413,846782.313,846936.113,293.200004,153.800002,1134.60002,544.900008,838.100012,142.700002
752,847078.813,847340.813,847920.813,848073.313,262.000004,152.500002,1143.60002,580.000009,842.000013,149.100002
753,848222.413,848522.313,849090.313,849241.813,299.900005,151.500003,1163.50002,568.000008,867.900013,144.100002
754,849385.913,849671.113,850200.613,850354.513,285.200004,153.900002,1114.60002,529.500008,814.700012,146.000002
755,850500.513,850831.513,851384.313,851539.313,331.000005,155.000002,1178.20002,552.800009,883.800014,139.400002
756,851678.713,851970.213,852572.313,852724.013,291.500004,151.700003,1188.30002,602.100009,893.600013,143.000002
757,852867.013,853148.013,853673.213,853821.513,281.000004,148.300002,1101.70002,525.200008,806.200012,147.200002
758,853968.713,854304.413,854844.113,855002.113,335.700005,158.000003,1178.20002,539.700008,875.400013,144.800002
759,855146.913,855444.313,856036.013,856191.713,297.400004,155.700002,1182.30002,591.700009,889.100013,137.500002
760,856329.213,856616.213,857166.113,857320.913,287.000005,154.800002,1137.80002,549.900008,836.900013,146.100002
761,857467.013,857797.913,858333.313,858488.813,330.900005,155.500002,1166.00002,535.400008,866.300013,144.200003
762,858633.013,858930.213,859511.913,859662.513,297.200004,150.600002,1178.30002,581.700009,878.900013,148.800002
763,859811.313,860107.513,860617.213,860772.013,296.200005,154.800003,1099.40002,509.700007,805.900012,138.700002
764,860910.713,861190.713,861736.713,861888.213,280.000004,151.500002,1124.00002,546.000008,826.000012,146.500002
765,862034.713,862331.113,862930.113,863082.113,296.400005,152.000002,1198.10002,599.000009,895.400014,150.700002
766,863232.813,863532.113,864073.713,864224.513,299.300005,150.800002,1133.00002,541.600008,840.900013,141.300002
767,864365.813,864650.213,865163.813,865314.213,284.400004,150.400002,1089.20002,513.600008,798.000012,140.800002
768,865455.013,865786.313,866309.813,866467.013,331.300005,157.200002,1152.90002,523.500008,854.800013,140.900002
769,866607.913,866903.013,867463.013,867610.913,295.100005,147.900002,1143.90002,560.000008,855.100013,140.900003
770,867751.813,868043.613,868598.713,868750.213,291.800004,151.500002,1141.10002,555.100008,846.900012,142.700003
771,868892.913,869221.913,869749.813,869902.013,329.000004,152.200003,1155.30002,527.900008,856.900012,146.200002
772,870048.213,870376.913,870889.013,871045.713,328.700005,156.700003,1138.90002,512.100007,840.800012,141.400002
773,871187.113,871502.513,872003.113,872154.613,315.400004,151.500002,1109.20002,500.600008,816.000012,141.700002
774,872296.313,872599.313,873141.813,873294.813,303.000005,153.000002,1143.30002,542.500008,845.500013,144.800002
775,873439.613,873745.813,874307.713,874460.113,306.200005,152.400002,1168.30002,561.900008,868.100013,147.800003
776,874607.913,874905.913,875439.513,875590.413,298.000004,150.900002,1120.20002,533.600008,831.600012,137.700002
777,875728.113,876017.813,876527.213,876681.513,289.700005,154.300003,1096.50002,509.400007,799.100012,143.100002
778,876824.613,877128.113,877676.713,877830.213,303.500004,153.500003,1147.50002,548.600008,852.100012,141.900002
779,877972.113,878289.913,878822.813,878970.113,317.800005,147.300003,1144.80002,532.900007,850.700012,146.800002
780,879116.913,879408.113,879956.413,880113.713,291.200004,157.300003,1135.50002,548.300008,839.500012,138.700002
781,880252.413,880581.113,881167.013,881316.413,328.700005,149.400003,1208.00002,585.900008,914.600013,144.000002
782,881460.413,881761.513,882286.813,882438.413,301.100004,151.600002,1124.20002,525.300008,826.400012,146.200003
783,882584.613,882873.913,883368.113,883517.213,289.300004,149.100002,1079.10002,494.200007,783.500011,146.500003
784,883663.713,883957.313,884546.213,884699.413,293.600004,153.200002,1184.40002,588.900009,882.500013,148.700002
785,884848.113,885187.613,885682.813,885834.313,339.500005,151.500002,1134.70002,495.200008,834.700013,148.500002
786,885982.813,886310.613,886805.213,886962.513,327.800005,157.300003,1116.20002,494.600007,822.400012,136.500002
787,887099.013,887399.313,887927.213,888081.913,300.300004,154.700002,1124.10002,527.900008,828.200012,141.200003
788,888223.113,888518.913,889067.213,889214.513,295.800004,147.300002,1138.30002,548.300008,844.100012,146.900003
789,889361.413,889646.113,890186.413,890345.113,284.700004,158.700002,1120.30002,540.300008,825.000012,136.600002
790,890481.713,890775.513,891358.113,891509.913,293.800005,151.800003,1173.40002,582.600008,876.400013,145.200002
791,891655.113,891947.113,892475.213,892634.013,292.000004,158.800002,1113.00002,528.100008,820.100012,134.100002
792,892768.113,893048.813,893613.613,893766.113,280.700004,152.500002,1147.30002,564.800009,845.500013,149.300002
793,893915.413,894211.813,894797.213,894953.213,296.400005,156.000002,1178.20002,585.400009,881.800014,140.400002
794,895093.613,895381.213,895870.513,896021.113,287.600004,150.600002,1070.70002,489.300008,776.900012,143.200002
795,896164.313,896455.713,896999.113,897154.213,291.400004,155.100003,1135.40002,543.400008,834.800012,145.500002
796,897299.713,897598.013,898139.913,898289.413,298.300004,149.500003,1136.40002,541.900008,840.200012,146.700002
797,898436.113,898724.213,899255.713,899409.713,288.100004,154.000002,1111.60002,531.500008,819.600012,138.000002
798,899547.713,899870.713,900384.713,900543.813,323.000005,159.100002,1135.90002,514.000008,837.000013,139.800002
799,900683.613,900939.413,901533.413,901686.313,255.800004,152.900002,1142.90002,594.000009,849.800013,140.200002
800,901826.513,902110.513,902626.313,902777.813,284.000004,151.500002,1093.30002,515.800008,799.800012,142.000003
801,902919.813,903224.313,903694.013,903844.513,304.500004,150.500002,1075.20002,469.700007,774.200011,150.500003
802,903995.013,904301.913,904824.313,904970.013,306.900004,145.700002,1123.40002,522.400008,829.300012,148.400002
803,905118.413,905400.113,905930.613,906083.514,281.700005,152.900003,1114.20002,530.500007,812.200012,149.100002
804,906232.614,906495.714,906998.514,907153.214,263.100004,154.700003,1063.70002,502.800007,765.900011,143.100002
805,907296.314,907596.814,908100.614,908256.314,300.500004,155.700002,1101.70002,503.800008,804.300012,141.700002
806,908398.014,908686.214,909160.714,909308.914,288.200004,148.200002,1055.90002,474.500008,762.700012,145.000002
807,909453.914,909731.514,910277.414,910432.914,277.600004,155.500003,1120.10002,545.900008,823.500012,141.100002
808,910574.014,910833.614,911370.814,911520.014,259.600003,149.200003,1089.20002,537.200008,796.800011,143.200002
809,911663.214,911957.914,912487.814,912634.214,294.700004,146.400002,1111.40002,529.900008,824.600012,140.400002
810,912774.614,913063.114,913574.514,913725.314,288.500005,150.800003,1098.30002,511.400007,799.900012,147.600002
811,913872.914,914173.914,914700.114,914857.814,301.000004,157.700002,1119.10002,526.200008,827.200012,134.200002
812,914992.014,915297.014,915807.614,915962.714,305.000005,155.100002,1108.20002,510.600008,815.600013,137.500002
813,916100.214,916391.914,916940.514,917096.214,291.700004,155.700003,1140.20002,548.600008,840.300012,144.200002
814,917240.414,917537.314,918107.614,918262.314,296.900004,154.700002,1163.70002,570.300009,867.200013,141.800002
815,918404.114,918701.614,919218.314,919373.014,297.500005,154.700003,1107.80002,516.700007,814.200012,138.900002
816,919511.914,919800.914,920380.914,920535.014,289.000004,154.100002,1165.30002,580.000009,869.000013,142.200002
817,920677.214,920976.814,921553.014,921707.014,299.600005,154.000003,1167.50002,576.200008,875.800013,137.700002
818,921844.714,922136.614,922714.514,922867.114,291.900004,152.600002,1171.60002,577.900009,869.800013,149.200002
819,923016.314,923346.814,923888.914,924042.214,330.500005,153.300002,1166.70002,542.100008,872.600013,140.800002
820,924183.014,924465.814,925009.214,925159.914,282.800005,150.700002,1115.50002,543.400008,826.200013,138.600002
821,925298.514,925582.914,926146.214,926301.114,284.400004,154.900002,1145.90002,563.300009,847.700013,143.300002
822,926444.414,926745.314,927329.214,927481.814,300.900005,152.600003,1175.40002,583.900008,884.800013,138.000002
823,927619.814,927932.814,928428.714,928586.214,313.000004,157.500002,1106.20002,495.900008,808.900012,139.800002
824,928726.014,929015.214,929561.514,929717.414,289.200004,155.900002,1135.40002,546.300009,835.500013,144.000002
825,929861.414,930158.314,930749.214,930902.614,296.900004,153.400003,1180.10002,590.900009,887.800013,138.900002
826,931041.514,931326.114,931850.314,932002.314,284.600004,152.000002,1104.30002,524.200008,808.800012,143.500002
827,932145.814,932464.114,932951.114,933104.614,318.300005,153.500002,1106.90002,487.000007,805.300012,148.100003
828,933252.714,933552.414,934096.414,934250.914,299.700004,154.500002,1139.10002,544.000008,843.700012,140.900003
829,934391.814,934647.214,935199.614,935352.714,255.400003,153.100002,1099.90002,552.400009,807.800012,139.000002
830,935491.714,935779.314,936324.414,936485.314,287.600004,160.900003,1134.60002,545.100008,832.700012,141.000002
831,936626.314,936888.914,937481.014,937633.414,262.600004,152.400002,1146.30002,592.100009,854.700013,139.200002
832,937772.614,938058.514,938591.814,938745.614,285.900004,153.800002,1109.40002,533.300008,819.200012,136.400002
833,938882.014,939173.814,939729.314,939884.314,291.800005,155.000002,1142.30002,555.500008,847.300013,140.000002
834,940024.314,940317.514,940879.614,941032.514,293.200005,152.900002,1147.30002,562.100008,855.300013,139.100003
835,941171.614,941457.214,941973.214,942128.714,285.600004,155.500003,1089.80002,516.000007,801.600011,132.700002
836,942261.414,942547.814,943117.214,943271.414,286.400004,154.200002,1157.00002,569.400009,855.800013,147.000002
837,943418.414,943679.314,944264.614,944420.014,260.900004,155.400002,1140.90002,585.300009,846.200013,139.300002
838,944559.314,944854.814,945415.514,945566.814,295.500004,151.300002,1147.60002,560.700009,856.200013,140.100002
839,945706.914,945986.214,946492.414,946643.014,279.300004,150.600002,1079.60002,506.200008,785.500012,143.500002
840,946786.514,947063.914,947546.914,947700.714,277.400004,153.800002,1059.20002,483.000008,760.400012,145.000002
841,947845.714,948141.714,948664.314,948814.314,296.000004,150.000002,1114.00002,522.600008,818.600012,145.400003
842,948959.714,949276.214,949779.914,949935.214,316.500004,155.300002,1110.90002,503.700008,820.200012,135.400002
843,950070.614,950363.714,950906.414,951063.214,293.100005,156.800002,1129.80002,542.700008,835.800013,137.200002
844,951200.414,951526.914,952036.414,952189.814,326.500005,153.400003,1132.10002,509.500007,836.000012,142.700002
845,952332.514,952656.714,953192.214,953347.414,324.200005,155.200002,1154.50002,535.500008,859.700013,139.600002
846,953487.014,953789.314,954322.014,954479.914,302.300005,157.900002,1133.90002,532.700008,835.000013,141.000002
847,954620.914,954925.214,955480.314,955634.614,304.300004,154.300002,1155.70002,555.100009,859.400013,142.000002
848,955776.614,956063.314,956587.814,956738.414,286.700004,150.600003,1104.10002,524.500008,811.200012,142.300002
849,956880.714,957167.214,957705.914,957862.714,286.500004,156.800002,1121.80002,538.700008,825.200012,139.800002
850,958002.514,958302.414,958869.614,959024.414,299.900005,154.800003,1168.80002,567.200008,867.100013,146.900002
851,959171.314,959430.914,960057.414,960210.014,259.600004,152.600002,1176.60002,626.500009,886.100013,137.900002
852,960347.914,960634.014,961197.814,961351.514,286.100005,153.700002,1142.90002,563.800008,849.900013,139.300002
853,961490.814,961782.914,962365.514,962518.014,292.100005,152.500003,1171.00002,582.600008,874.700013,143.800002
854,962661.814,962959.414,963507.314,963662.814,297.600004,155.500003,1141.20002,547.900008,845.500012,140.200002
855,963803.014,964093.914,964603.514,964755.614,290.900004,152.100002,1096.20002,509.600008,800.500012,143.600002
856,964899.214,965197.514,965728.614,965883.214,298.300005,154.600003,1131.30002,531.100007,829.400012,147.300002
857,966030.514,966299.914,966888.914,967046.914,269.400004,158.000002,1153.70002,589.000009,858.400013,137.300002
858,967184.214,967482.014,968043.814,968199.114,297.800005,155.300002,1155.30002,561.800008,859.600013,140.400002
859,968339.514,968641.414,969242.714,969399.714,301.900005,157.000002,1195.00002,601.300009,903.200014,134.800002
860,969534.514,969787.414,970391.114,970545.514,252.900004,154.400002,1145.50002,603.700009,856.600013,134.500002
861,970680.014,971000.514,971543.414,971697.914,320.500005,154.500002,1161.00002,542.900008,863.400013,143.100003
862,971841.014,972139.914,972742.414,972901.814,298.900004,159.400002,1196.60002,602.500009,901.400013,135.800002
863,973037.614,973340.915,973892.915,974043.215,303.300005,150.300002,1149.60002,552.000008,855.300013,144.000003
864,974187.215,974479.815,975009.815,975161.115,292.600004,151.300002,1119.70002,530.000008,822.600012,145.800002
865,975306.915,975604.315,976162.415,976318.515,297.400005,156.100002,1155.10002,558.100008,855.500013,143.500002
866,976462.015,976758.315,977325.615,977472.415,296.300005,146.800002,1156.70002,567.300008,863.600013,146.300003
867,977618.715,977902.815,978429.115,978575.015,284.100004,145.900002,1105.50002,526.300008,810.400012,149.200002
868,978724.215,979044.615,979610.915,979767.915,320.400005,157.000003,1185.20002,566.300008,886.700013,141.500002
869,979909.415,980170.615,980734.615,980890.615,261.200004,156.000002,1115.30002,564.000008,825.200012,134.100002
870,981024.715,981348.215,981840.415,981996.315,323.500005,155.900002,1116.10002,492.200008,815.700013,144.500002
871,982140.815,982403.315,983018.515,983168.915,262.500004,150.400002,1175.60002,615.200009,877.700013,147.500003
872,983316.415,983615.315,984183.115,984331.915,298.900004,148.800003,1159.50002,567.800008,866.700012,144.000002
873,984475.915,984762.615,985318.615,985475.715,286.700004,157.100003,1143.30002,556.000008,842.700012,143.500002
874,985619.215,985876.615,986493.915,986647.415,257.400004,153.500002,1163.40002,617.300009,874.700013,135.200002
875,986782.615,987072.715,987571.815,987725.115,290.100005,153.300002,1079.40002,499.100007,789.200012,136.900002
876,987862.015,988145.715,988574.215,988728.115,283.700005,153.900002,1010.00001,428.500006,712.200011,143.900002
877,988872.015,989171.115,989682.915,989840.615,299.100005,157.700003,1107.70002,511.800007,810.900012,139.100002
878,989979.715,990274.215,990818.615,990965.815,294.500004,147.200003,1128.40002,544.400008,838.900012,142.300002
879,991108.115,991397.415,991927.915,992079.215,289.300004,151.300002,1112.70002,530.500008,819.800012,141.600002
880,992220.815,992509.215,993082.115,993233.515,288.400005,151.400002,1153.80002,572.900008,861.300013,141.100002
881,993374.615,993660.715,994219.615,994370.515,286.100005,150.900002,1128.60002,558.900008,845.000013,132.700002
882,994503.215,994781.415,995271.415,995429.515,278.200004,158.100002,1069.20002,490.000008,768.200012,142.900002
883,995572.415,995866.515,996423.515,996577.215,294.100005,153.700002,1146.40002,557.000008,851.100013,141.600002
884,996718.815,997015.115,997581.115,997732.115,296.300005,151.000002,1152.00002,566.000008,862.300013,138.700002
885,997870.815,998146.415,998626.615,998781.315,275.600005,154.700002,1051.10002,480.200007,755.800012,140.600002
886,998921.915,999174.315,999780.515,999930.915,252.400004,150.400002,1153.00002,606.200009,858.600013,144.000002
887,1000074.91,1000411.21,1000944.31,1001099.81,336.300005,155.500003,1160.10002,533.100008,869.400013,135.200002
888,1001235.01,1001514.51,1002019.31,1002176.31,279.500004,157.000003,1082.20002,504.800007,784.300011,140.900002
889,1002317.21,1002604.31,1003143.61,1003300.41,287.100004,156.800002,1120.30002,539.300008,826.400012,137.100002
890,1003437.51,1003734.81,1004309.41,1004462.21,297.300005,152.800003,1164.60002,574.600008,871.900013,139.900002
891,1004602.11,1004929.91,1005400.81,1005553.11,327.800005,152.300002,1091.20002,470.900007,798.700012,140.200002
892,1005693.31,1005981.51,1006526.61,1006682.72,288.200004,156.100003,1133.30002,545.100008,833.300012,143.900002
893,1006826.62,1007116.12,1007687.52,1007837.12,289.500004,149.600002,1154.30002,571.400009,860.900013,143.800002
894,1007980.92,1008300.72,1008785.62,1008938.22,319.800005,152.600002,1105.70002,484.900007,804.700012,148.400003
895,1009086.62,1009377.72,1009955.22,1010106.32,291.100004,151.100002,1165.50002,577.500009,868.600013,145.800002
896,1010252.12,1010546.12,1011094.42,1011246.72,294.000004,152.300003,1134.90002,548.300008,842.300012,140.300002
897,1011387.02,1011671.02,1012218.42,1012373.82,284.000004,155.400003,1121.40002,547.400008,831.400012,134.600002
898,1012508.42,1012798.12,1013365.02,1013521.12,289.700004,156.100003,1155.80002,566.900008,856.600012,143.100002
899,1013664.22,1013959.02,1014534.02,1014691.82,294.800004,157.800002,1168.70002,575.000009,869.800013,141.100002
900,1014832.92,1015129.32,1015654.92,1015808.52,296.400005,153.600003,1118.40002,525.600007,822.000012,142.800002
901,1015951.32,1016234.92,1016762.22,1016917.72,283.600004,155.500002,1110.70002,527.300008,810.900012,144.300002
902,1017062.02,1017360.82,1017931.82,1018084.92,298.800005,153.100003,1163.00002,571.000008,869.800013,140.100002
903,1018225.02,1018517.62,1019089.22,1019240.02,292.600004,150.800002,1150.40002,571.600009,864.200013,135.400002
904,1019375.42,1019658.82,1020201.52,1020355.42,283.400004,153.900002,1122.10002,542.700008,826.100012,142.100003
905,1020497.52,1020786.52,1021337.52,1021498.62,289.000004,161.100003,1138.80002,551.000008,840.000012,137.700002
906,1021636.32,1021952.62,1022464.12,1022622.42,316.300004,158.300002,1130.90002,511.500008,827.800012,144.800002
907,1022767.22,1023052.82,1023531.72,1023690.92,285.600005,159.200002,1063.30002,478.900007,764.500012,139.600002
908,1023830.52,1024087.02,1024673.02,1024823.22,256.500004,150.200002,1131.60002,586.000009,842.500013,138.900002
909,1024962.12,1025258.22,1025828.82,1025982.62,296.100005,153.800002,1164.10002,570.600008,866.700013,143.600002
910,1026126.22,1026438.82,1026953.42,1027111.42,312.600005,158.000002,1123.40002,514.600008,827.200013,138.200002
911,1027249.62,1027574.72,1028111.62,1028267.42,325.100005,155.800002,1159.80002,536.900008,862.000013,142.000002
912,1028409.42,1028740.42,1029284.52,1029437.62,331.000005,153.100002,1171.10002,544.100009,875.100014,142.900002
913,1029580.52,1029914.42,1030437.32,1030591.52,333.900005,154.200002,1153.20002,522.900008,856.800013,142.200002
914,1030733.72,1031017.82,1031523.12,1031675.42,284.100004,152.300002,1081.50002,505.300008,789.400012,139.800002
915,1031815.22,1032075.82,1032654.12,1032805.52,260.600004,151.400002,1134.00002,578.300009,838.900013,143.700002
916,1032949.22,1033278.82,1033781.32,1033934.42,329.600005,153.100002,1125.80002,502.500008,832.100013,140.600002
917,1034075.02,1034337.82,1034881.52,1035032.92,262.800004,151.400002,1093.30002,543.700008,806.500012,135.400002
918,1035168.32,1035494.22,1035985.62,1036141.42,325.900005,155.800003,1115.70002,491.400007,817.300012,142.600002
919,1036284.02,1036580.92,1037141.92,1037294.02,296.900004,152.100002,1153.10002,561.000009,857.900013,143.100002
920,1037437.12,1037730.62,1038264.32,1038418.02,293.500004,153.700003,1122.00002,533.700008,827.200012,141.100002
921,1038559.12,1038847.42,1039388.02,1039540.42,288.300004,152.400002,1122.00002,540.600008,828.900012,140.700002
922,1039681.12,1039980.72,1040509.12,1040661.42,299.600005,152.300002,1126.00002,528.400008,828.000013,145.700002
923,1040807.12,1041113.92,1041650.02,1041802.62,306.800005,152.600002,1126.30002,536.100008,842.900013,130.800002
924,1041933.42,1042245.82,1042731.42,1042882.92,312.400005,151.500002,1092.20002,485.600007,798.000012,142.700002
925,1043025.62,1043321.82,1043863.92,1044016.32,296.200005,152.400002,1131.60002,542.100008,838.300013,140.900002
926,1044157.22,1044455.22,1044976.92,1045129.22,298.000005,152.300003,1114.10002,521.700007,819.700012,142.100002
927,1045271.32,1045522.32,1046082.72,1046235.62,251.000003,152.900002,1098.80002,560.400009,811.400012,134.500002
928,1046370.12,1046659.72,1047197.92,1047351.52,289.600004,153.600003,1124.20002,538.200008,827.800012,142.800002
929,1047494.32,1047798.22,1048328.32,1048485.52,303.900004,157.200003,1134.70002,530.100008,834.000012,143.500002
930,1048629.02,1048921.52,1049442.52,1049595.92,292.500004,153.400002,1107.20002,521.000008,813.500012,140.300002
931,1049736.22,1050036.72,1050587.42,1050736.42,300.500005,149.000002,1151.70002,550.700008,851.200013,151.500002
932,1050887.92,1051189.72,1051768.72,1051922.42,301.800005,153.700002,1177.30002,579.000009,880.800014,142.800002
933,1052065.22,1052401.52,1052900.62,1053052.42,336.300005,151.800003,1126.70002,499.100007,835.400012,139.500002
934,1053191.92,1053486.62,1054024.02,1054174.42,294.700004,150.400002,1136.40002,537.400008,832.100012,153.900003
935,1054328.32,1054595.32,1055226.52,1055379.12,267.000004,152.600002,1197.20002,631.200009,898.200013,146.400003
936,1055525.52,1055841.62,1056363.22,1056510.92,316.100004,147.700002,1133.70002,521.600008,837.700012,148.300002
937,1056659.22,1056959.32,1057526.02,1057675.32,300.100005,149.300003,1163.10002,566.700008,866.800013,147.000002
938,1057822.32,1058090.32,1058721.52,1058876.02,268.000004,154.500002,1195.90002,631.200009,899.200013,142.200003
939,1059018.22,1059305.32,1059800.42,1059950.72,287.100004,150.300002,1080.20002,495.100007,782.200011,147.700003
940,1060098.42,1060384.22,1060872.22,1061023.62,285.800004,151.400002,1069.00002,488.000007,773.800011,143.800003
941,1061167.42,1061424.12,1062001.12,1062146.32,256.700003,145.200002,1128.60002,577.000009,833.700012,149.700002
942,1062296.02,1062582.12,1063113.52,1063264.42,286.100005,150.900002,1110.80002,531.400008,817.500013,142.400002
943,1063406.82,1063696.22,1064225.52,1064378.02,289.400004,152.500002,1115.90002,529.300008,818.700012,144.700003
944,1064522.72,1064853.22,1065419.52,1065563.92,330.500005,144.400002,1184.40002,566.300008,896.800013,143.200002
945,1065707.12,1065998.02,1066533.62,1066685.02,290.900005,151.400002,1124.20002,535.600008,826.500013,146.300002
946,1066831.32,1067122.72,1067670.22,1067826.62,291.400004,156.400002,1138.50002,547.500009,838.900013,143.200002
947,1067969.82,1068230.12,1068820.02,1068976.22,260.300004,156.200002,1147.10002,589.900009,850.200013,140.700002
948,1069116.92,1069417.32,1069926.32,1070081.82,300.400005,155.500002,1106.80002,509.000007,809.400012,141.900003
949,1070223.72,1070509.92,1071031.22,1071192.12,286.200004,160.900002,1097.70002,521.300008,807.500012,129.300002
950,1071321.42,1071647.82,1072156.42,1072309.82,326.400005,153.400003,1134.20002,508.600007,835.000012,145.800002
951,1072455.62,1072755.02,1073248.62,1073407.62,299.400004,159.000002,1097.80002,493.600008,793.000012,145.800002
952,1073553.42,1073843.82,1074394.92,1074552.62,290.400005,157.700002,1144.20002,551.100008,841.500013,145.000002
953,1074697.62,1074994.92,1075503.42,1075660.92,297.300005,157.500003,1110.00002,508.500007,805.800012,146.700002
954,1075807.62,1076124.02,1076687.52,1076844.92,316.400004,157.400002,1176.20002,563.500009,879.900013,138.900002
955,1076983.82,1077269.82,1077748.02,1077899.62,286.000005,151.600002,1061.20002,478.200007,764.200012,145.400002
956,1078045.02,1078341.42,1078895.82,1079046.72,296.400005,150.900002,1145.30002,554.400008,850.800013,143.600002
957,1079190.32,1079488.62,1079993.72,1080150.72,298.300005,157.000002,1098.00002,505.100007,803.400012,137.600003
958,1080288.32,1080578.62,1081097.42,1081246.22,290.300004,148.800002,1103.70002,518.800008,809.100012,145.800002
959,1081392.02,1081684.22,1082220.22,1082369.72,292.200004,149.500003,1128.20002,536.000008,828.200012,150.500002
960,1082520.22,1082808.32,1083383.62,1083536.52,288.100004,152.900002,1163.50002,575.300009,863.400013,147.200002
961,1083683.72,1083978.12,1084490.32,1084639.82,294.400005,149.500002,1100.00002,512.200007,806.600012,143.900003
962,1084783.72,1085077.32,1085622.72,1085781.72,293.600004,159.000002,1138.30002,545.400008,839.000012,140.300002
963,1085922.02,1086217.12,1086784.92,1086940.22,295.100005,155.300003,1160.60002,567.800008,862.900013,142.400002
964,1087082.62,1087413.82,1087949.62,1088103.52,331.200005,153.900002,1166.40002,535.800008,867.000013,145.500002
965,1088249.02,1088581.62,1089116.92,1089277.62,332.600005,160.700003,1176.20002,535.300008,867.900013,147.600002
966,1089425.22,1089690.52,1090270.22,1090422.92,265.300004,152.700003,1141.60002,579.700008,845.000012,143.900002
967,1090566.82,1090860.22,1091453.42,1091602.82,293.400004,149.400002,1174.60002,593.200009,886.600013,138.600002
968,1091741.42,1092066.72,1092494.32,1092651.52,325.300005,157.200003,1050.00002,427.600006,752.900011,139.900002
969,1092791.42,1093049.02,1093637.42,1093792.72,257.600004,155.300003,1141.90002,588.400008,846.000012,140.600002
970,1093933.32,1094230.82,1094810.32,1094965.32,297.500004,155.000002,1178.30002,579.500009,877.000013,146.300002
971,1095111.62,1095398.22,1095926.82,1096083.62,286.600005,156.800002,1110.20002,528.600008,815.200013,138.200002
972,1096221.82,1096513.02,1097105.52,1097260.42,291.200004,154.900002,1177.50002,592.500009,883.700013,138.900003
973,1097399.32,1097661.22,1098267.02,1098415.32,261.900003,148.300003,1165.50002,605.800009,867.700012,149.500002
974,1098564.82,1098899.62,1099403.02,1099558.82,334.800005,155.800003,1133.60002,503.400007,838.200012,139.600002
975,1099698.42,1099979.42,1100532.42,1100687.12,281.000004,154.700003,1132.60002,553.000008,834.000012,143.900002
976,1100831.02,1101133.02,1101728.82,1101881.52,302.000004,152.700002,1197.00002,595.800009,897.800013,146.500002
977,1102028.02,1102341.42,1102897.02,1103050.82,313.400005,153.800003,1165.40002,555.600008,869.000013,142.600002
978,1103193.42,1103522.92,1104056.72,1104213.02,329.500005,156.300002,1169.10002,533.800008,863.300013,149.500002
979,1104362.52,1104670.02,1105254.32,1105406.12,307.500005,151.800002,1190.60002,584.300009,891.800014,147.000002
980,1105553.12,1105869.02,1106384.32,1106537.32,315.900005,153.000003,1133.40002,515.300007,831.200012,149.200002
981,1106686.52,1106974.02,1107567.02,1107721.02,287.500004,154.000002,1177.30002,593.000009,880.500013,142.800002
982,1107863.82,1108202.22,1108775.02,1108926.42,338.400005,151.400002,1209.80002,572.800009,911.200014,147.200002
983,1109073.62,1109409.92,1109895.82,1110046.12,336.300005,150.300002,1116.40002,485.900008,822.200013,143.900002
984,1110190.02,1110521.62,1111040.42,1111197.22,331.600005,156.800002,1152.80002,518.800008,850.400013,145.600002
985,1111342.82,1111610.22,1112226.72,1112382.22,267.400004,155.500003,1188.10002,616.500009,883.900013,148.700002
986,1112530.92,1112795.72,1113378.02,1113537.82,264.800004,159.800002,1145.80002,582.300009,847.100013,138.900002
987,1113676.72,1113961.32,1114479.12,1114631.22,284.600004,152.100002,1102.70002,517.800008,802.400012,148.200003
988,1114779.42,1115045.02,1115672.22,1115823.82,265.600003,151.600002,1189.80002,627.20001,892.800013,145.400002
989,1115969.22,1116280.82,1116847.22,1117000.52,311.600005,153.300003,1172.20002,566.400008,878.000013,140.900002
990,1117141.42,1117443.72,1117965.52,1118116.52,302.300004,151.000002,1115.10002,521.800008,824.100012,140.000002
991,1118256.52,1118545.02,1119114.82,1119265.62,288.500005,150.800002,1158.20002,569.800008,858.300013,149.100003
992,1119414.72,1119711.52,1120303.22,1120455.32,296.800004,152.100002,1189.50002,591.700009,888.500013,148.900002
993,1120604.22,1120892.62,1121476.32,1121627.92,288.400005,151.600003,1168.90002,583.700008,872.100013,145.200002
994,1121773.12,1122057.92,1122562.02,1122717.42,284.800004,155.400003,1086.10002,504.100007,788.900011,141.800002
995,1122859.22,1123183.92,1123726.22,1123882.92,324.700005,156.700002,1165.10002,542.300008,867.000013,141.400002
996,1124024.32,1124362.72,1124857.82,1125010.62,338.400005,152.800002,1130.00002,495.100008,833.500013,143.700002
997,1125154.32,1125437.12,1125968.12,1126126.52,282.800004,158.400003,1118.30002,531.000008,813.800012,146.100002
998,1126272.62,1126605.02,1127123.22,1127273.12,332.400005,149.900003,1150.60002,518.200007,850.600012,150.100002
999,1127423.22,1127720.52,1128275.82,1128424.52,297.300004,148.700002,1146.10002,555.300009,852.600013,144.800002
1000,1128569.32,1128850.92,1129319.92,1129475.62,281.600004,155.700002,1053.60002,469.000007,750.600011,147.300003
1001,1129622.92,1129882.92,1130471.42,1130622.22,260.000004,150.800003,1143.60002,588.500008,848.500012,144.300002
1002,1130766.52,1131063.72,1131609.32,1131768.82,297.200004,159.500003,1137.50002,545.600008,842.800012,135.200002
1003,1131904.02,1132225.82,1132764.42,1132917.02,321.800004,152.600002,1159.60002,538.600009,860.400013,146.600002
1004,1133063.62,1133367.62,1133960.22,1134114.02,304.000004,153.800003,1195.80002,592.600009,896.600013,145.400002
1005,1134259.42,1134586.52,1135112.52,1135265.52,327.100005,153.000003,1147.70002,526.000007,853.100012,141.600002
1006,1135407.12,1135703.92,1136263.52,1136418.82,296.800004,155.300002,1157.80002,559.600009,856.400013,146.100002
1007,1136564.92,1136893.42,1137453.22,1137603.42,328.500005,150.200003,1179.50002,559.800008,888.300013,141.000002
1008,1137744.42,1138030.02,1138539.62,1138692.42,285.600004,152.800002,1089.90002,509.600008,795.200012,141.900002
1009,1138834.32,1139137.42,1139696.42,1139844.92,303.100004,148.500002,1167.70002,559.000009,862.100013,157.100002
1010,1140002.02,1140331.52,1140879.72,1141035.42,329.500005,155.700003,1175.30002,548.200008,877.700013,141.900002
1011,1141177.32,1141481.12,1142051.02,1142200.72,303.800004,149.700002,1176.00002,569.900009,873.700013,152.600002
1012,1142353.32,1142669.22,1143149.72,1143300.22,315.900005,150.500003,1092.50002,480.500007,796.400012,145.600002
1013,1143445.82,1143777.92,1144271.42,1144422.02,332.100005,150.600002,1129.50002,493.500007,825.600012,153.300003
1014,1144575.32,1144899.32,1145423.52,1145576.12,324.000004,152.600002,1148.70002,524.200008,848.200012,147.900003
1015,1145724.02,1146030.12,1146629.92,1146778.42,306.100004,148.500002,1198.10002,599.800009,905.900013,143.700002
1016,1146922.12,1147240.42,1147736.32,1147886.12,318.300005,149.800002,1113.20002,495.900008,814.200013,149.200002
1017,1148035.32,1148338.72,1148927.02,1149077.02,303.400005,150.000003,1193.60002,588.300008,891.700013,151.900002
1018,1149228.92,1149567.32,1150132.82,1150285.52,338.400005,152.700003,1201.70002,565.500008,903.900013,145.100002
1019,1150430.62,1150726.22,1151276.92,1151430.82,295.600004,153.900003,1140.40002,550.700008,846.300012,140.200002
