# Supplementary material for: Robust dynamical invariants in sequential neural activity
Source: Sci Rep. 2019 Jun 21;9:9048. doi: 10.1038/s41598-019-44953-2 (PMC6588702; doi:10.1038/s41598-019-44953-2)
Supplement: Supplementary file 4 — Dataset [file 41598_2019_44953_MOESM4_ESM.zip › data/PTX/PTX_Ethanol_exp_12.txt]

%If you use these data please cite:
%%  I. Elices, R. Levi, D. Arroyo, F. B. Rodriguez, and P. Varona. Robust dynamical invariants in sequential neural activity
% (1:n-1)' firstLP' lastLP' firstPD' lastPD' burstLPd' burstPDd' Period' latenc' LPPDfst2fst' PDLP'
1,1234.20002,1616.80002,1781.10003,1962.10003,382.600006,181.000002,1233.70002,164.300003,546.900009,505.800008
2,2467.90004,2960.70004,2984.20004,3201.00005,492.800007,216.800004,1122.20002,23.5,516.300007,389.100005
3,3590.10005,3781.40006,4098.30006,4317.60006,191.300003,219.300003,1201.20002,316.900005,508.200008,473.700007
4,4791.30007,4854.00007,4806.20007,5022.30008,62.700001,216.100003,598.500009,-47.8,14.900001,367.500005
5,5389.80008,5768.60009,5910.70009,6099.80009,378.800006,189.100003,1155.70002,142.100002,520.900008,445.700007
6,9664.30014,9826.20015,9821.00015,10078.8001,161.900002,257.800004,533.300008,-5.2,156.700002,118.800002
7,10197.6002,10339.1002,10428.3002,10681.3002,141.500002,253.000004,605.100009,89.200001,230.700003,121.400002
8,10802.7002,10930.1002,11024.2002,11210.3002,127.400002,186.100003,569.800008,94.100001,221.500003,162.200002
9,11372.5002,11463.5002,11601.6002,11814.3002,91.000002,212.700003,539.000008,138.100002,229.100004,97.200001
10,11911.5002,12149.0002,12221.1002,12416.0002,237.500004,194.900003,642.00001,72.100001,309.600005,137.500002
11,12553.5002,12886.1002,12843.8002,13036.8002,332.600005,193.000003,588.700009,-42.300001,290.300004,105.400002
12,13142.2002,13274.4002,13478.2002,13670.7002,132.200002,192.500003,692.70001,203.800003,336.000005,164.200002
13,13834.9002,14171.9002,14203.4002,14409.6002,337.000005,206.200003,701.900011,31.500001,368.500006,127.200002
14,14536.8002,14841.4002,14912.1002,15171.9002,304.600004,259.800004,773.500011,70.700001,375.300005,138.400002
15,15310.3002,15802.2002,15780.5002,16015.7002,491.900007,235.200004,857.300013,-21.7,470.200007,151.900002
16,16167.6002,16628.1002,16602.0002,16795.3003,460.500007,193.300003,857.300013,-26.100001,434.400006,229.600004
17,17024.9003,17580.0003,17991.1003,18165.2003,555.100008,174.100003,1644.00002,411.100006,966.200014,503.700007
18,18668.9003,18886.0003,18861.9003,19111.6003,217.100003,249.700004,692.600011,-24.1,193.000003,249.900004
19,19361.5003,19611.3003,19587.8003,19791.4003,249.800003,203.600003,720.30001,-23.5,226.300003,290.400004
20,21189.2003,21363.1003,21388.8003,21568.2003,173.900002,179.400002,544.200008,25.700001,199.600003,165.200003
21,21733.4003,21873.5003,21976.7003,22163.4003,140.100002,186.700003,565.100008,103.200001,243.300003,135.100002
22,22298.5003,22446.9003,22570.6003,22770.5003,148.400002,199.900003,600.000009,123.700002,272.100004,128.000002
23,22898.5003,23199.2003,23183.9003,23377.3003,300.700005,193.400003,607.300009,-15.300001,285.400004,128.500002
24,23505.8004,23751.2004,23827.9004,24047.3004,245.400004,219.400003,691.500011,76.700001,322.100005,150.000003
25,24197.3004,24794.1004,24784.9004,24968.8004,596.800008,183.900003,1004.60001,-9.2,587.600008,233.100004
26,25201.9004,25378.4004,25525.6004,25793.0004,176.500002,267.400004,849.500012,147.200002,323.700004,258.400004
27,26051.4004,26213.1004,26197.3004,26390.3004,161.700003,193.000003,501.500008,-15.800001,145.900002,162.600003
28,26552.9004,26644.5004,26802.4004,26983.3004,91.600001,180.900003,597.600009,157.900002,249.500003,167.200003
29,27150.5004,27286.3004,27395.1004,27601.7004,135.800002,206.600003,573.000008,108.800001,244.600003,121.800002
30,27723.5004,27987.7004,28067.4004,28269.7004,264.200004,202.300003,702.800011,79.700001,343.900005,156.600003
31,28426.3004,28490.5004,28796.2004,28992.0004,64.200001,195.800003,739.200011,305.700004,369.900005,173.500003
32,30596.5005,30885.8005,30962.3005,31133.7005,289.300004,171.400003,759.300011,76.500001,365.800005,222.100003
33,31355.8005,31950.2005,32238.0005,32449.5005,594.400009,211.500004,1466.20002,287.800004,882.200013,372.500005
34,32822.0005,33123.7005,33078.6005,33334.5005,301.700005,255.900004,769.900012,-45.100001,256.600004,257.400004
35,33591.9005,33772.1005,33716.5005,33946.7005,180.200002,230.200004,556.300008,-55.600001,124.600001,201.500003
36,34148.2005,34394.6005,34327.3005,34551.3005,246.400004,224.000003,550.000008,-67.300001,179.100003,146.900002
37,38363.7006,38690.9006,38693.0006,38898.1006,327.200005,205.100003,769.300011,2.1,329.300005,234.900003
38,39133.0006,40464.6006,40462.0006,40682.9006,1331.60002,220.900003,1915.80003,-2.6,1329.00002,365.900006
39,43975.5007,44288.3007,44265.3007,44466.3007,312.800005,201.000003,588.200009,-23,289.800005,97.400001
40,44563.7007,44739.1007,44857.2007,45058.7007,175.400003,201.500003,656.00001,118.100001,293.500004,161.000003
41,45219.7007,45489.3007,45448.7007,45645.7007,269.600004,197.000003,520.700008,-40.600001,229.000003,94.700002
42,45740.4007,45877.1007,46049.0007,46258.3007,136.700002,209.300003,661.500009,171.900002,308.600004,143.600002
43,46401.9007,46690.1007,46675.3007,46834.2007,288.200005,158.900002,645.80001,-14.8,273.400005,213.500003
44,47047.7007,47540.1007,47643.7007,47816.2007,492.400007,172.500003,1046.20002,103.600002,596.000009,277.700004
45,48093.9007,48380.6007,48638.3007,48877.4007,286.700004,239.100003,1097.50002,257.700004,544.400008,314.000005
46,49191.4007,49975.5007,49961.7007,50194.7007,784.100012,233.000004,1309.40002,-13.800001,770.300011,306.100005
47,50500.8008,50771.5008,50763.5008,51043.9008,270.700004,280.400005,833.300012,-8.000001,262.700003,290.200004
48,51334.1008,51530.4008,51668.9008,51882.1008,196.300003,213.200003,1008.20001,138.500002,334.800005,460.200007
49,52342.3008,52505.2008,52565.9008,52773.5008,162.900002,207.600003,753.400011,60.700001,223.600003,322.200005
50,53095.7008,53167.5008,53143.1008,53371.6008,71.800001,228.500003,533.300008,-24.4,47.400001,257.400004
51,55279.7008,55467.5008,55503.3008,55719.3008,187.800003,216.000003,573.100008,35.8,223.600003,133.500002
52,55852.8008,56015.1008,56081.6008,56269.9008,162.300003,188.300002,578.600009,66.500001,228.800004,161.500003
53,56431.4008,56588.6008,56675.6008,56880.8008,157.200002,205.200003,605.700009,87.000002,244.200004,156.300002
54,57037.1009,57205.9009,57318.5009,57545.4009,168.800002,226.900003,664.00001,112.600002,281.400004,155.700003
55,57701.1009,57926.0009,57961.8009,58195.3009,224.900003,233.500003,718.500011,35.800001,260.700004,224.300004
56,58419.6009,59061.5009,59543.2009,59731.0009,641.900009,187.800003,1843.40003,481.700007,1123.60002,532.000008
57,60263.0009,60674.5009,60652.4009,60883.7009,411.500006,231.300003,959.000014,-22.1,389.400006,338.300005
58,61222.0009,61394.3009,61620.9009,61858.1009,172.300003,237.200004,1043.80002,226.600003,398.900006,407.700006
59,62265.8009,62418.8009,62410.2009,62674.5009,153.000002,264.300004,733.100011,-8.6,144.400002,324.400005
60,65218.901,65297.601,65384.201,65579.401,78.700001,195.200003,522.700008,86.600001,165.300002,162.200003
61,65741.601,65897.001,65985.201,66182.601,155.400002,197.400003,615.800009,88.200001,243.600003,174.800003
62,66357.401,66491.001,66611.001,66791.201,133.600002,180.200002,604.400009,120.000002,253.600004,170.600003
63,66961.801,67161.801,67259.901,67462.501,200.000003,202.600003,667.00001,98.100001,298.100004,166.300003
64,67628.801,67834.901,67934.401,68164.501,206.100003,230.100004,709.60001,99.500001,305.600004,173.900002
65,68338.401,68522.301,68767.101,68951.401,183.900003,184.300002,918.400014,244.800004,428.700007,305.400005
66,69256.801,69613.501,69858.101,70052.401,356.700005,194.300003,1111.30002,244.600004,601.300009,315.700005
67,70368.101,70700.2011,70630.5011,70806.9011,332.100005,176.400003,723.20001,-69.700002,262.400003,284.400004
68,71091.3011,71303.7011,71962.8011,72145.9011,212.400004,183.100003,1553.60002,659.100009,871.500013,499.000007
69,72644.9011,72968.7011,72989.8011,73236.0011,323.800005,246.200003,885.800014,21.100001,344.900006,294.700005
70,73530.7011,73755.8011,74001.6011,74229.3011,225.100003,227.700003,1085.10002,245.800004,470.900007,386.500006
71,74615.8011,74775.4011,74824.4011,75019.5011,159.600002,195.100003,728.600011,49.000001,208.600003,324.900005
72,75344.4011,75540.3011,75739.6011,75949.6011,195.900003,210.000003,920.300013,199.300003,395.200006,315.100004
73,76264.7011,76465.1011,76475.0011,76668.1011,200.400003,193.100002,708.700011,9.900001,210.300004,305.300005
74,76973.4011,77138.8011,77299.5012,77520.0012,165.400002,220.500003,845.700013,160.700003,326.100005,299.100005
75,77819.1012,77870.6012,78032.1012,78222.7012,51.5,190.600003,698.90001,161.500003,213.000003,295.300004
76,78518.0012,78630.9012,78731.5012,78927.2012,112.900002,195.700003,693.60001,100.600001,213.500003,284.400004
77,79211.6012,79306.6012,79464.1012,79658.3012,95.000002,194.200003,764.100012,157.500002,252.500004,317.400005
78,79975.7012,80152.5012,80248.1012,80425.5012,176.800002,177.400002,870.400013,95.600002,272.400004,420.600007
79,80846.1012,80955.6012,80955.9012,81200.3012,109.500001,244.400004,579.800008,0.3,109.800001,225.600003
80,81425.9012,81469.4012,81567.9012,81772.4012,43.500001,204.500004,617.30001,98.500001,142.000002,270.800004
81,82043.2012,82138.4012,82125.1012,82294.5012,95.200001,169.400002,545.200008,-13.3,81.900001,293.900005
82,86149.0013,86281.8013,86293.9013,86465.2013,132.800002,171.300002,463.200007,12.1,144.900002,147.000003
83,86612.2013,86781.9013,86877.8013,87098.0013,169.700002,220.200003,647.400009,95.900002,265.600004,161.600002
84,87259.6013,87455.1013,87471.5013,87704.7013,195.500003,233.200004,619.70001,16.4,211.900003,174.600003
85,87879.3013,88038.8013,88179.1013,88390.8013,159.500002,211.700003,709.30001,140.300002,299.800004,197.800003
86,88588.6013,88742.3013,88804.6013,88998.3013,153.700002,193.700003,648.70001,62.300001,216.000003,239.000004
87,89237.3013,89517.1013,89579.9013,89815.7013,279.800004,235.800003,804.900012,62.800001,342.600005,226.500004
88,90042.2013,90229.3013,90237.8013,90431.0013,187.100003,193.200003,599.400009,8.5,195.600003,210.600003
89,90641.6014,90853.5014,90898.5014,91451.3014,211.900003,552.800009,997.700015,45,256.900003,188.000003
90,91639.3014,91769.3014,91979.6014,92234.6014,130.000001,255.000003,771.700011,210.300004,340.300005,176.400003
91,92411.0014,92579.9014,92550.1014,92728.8014,168.900003,178.700003,569.900009,-29.800001,139.100002,252.100004
92,92980.9014,93173.1014,93200.2014,93424.5014,192.200002,224.300003,653.300009,27.100001,219.300003,209.700003
93,93634.2014,93719.6014,93823.6014,94042.5014,85.400002,218.900003,648.10001,104.000001,189.400003,239.800004
94,94282.3014,94323.3014,94325.9014,94549.0014,41.000001,223.100003,408.400006,2.6,43.600001,141.700002
95,94690.7014,94809.0014,94925.3014,95153.9014,118.300002,228.600004,627.900009,116.300001,234.600003,164.700002
96,95318.6014,95448.6014,95547.4014,95736.0014,130.000002,188.600003,614.10001,98.800002,228.800004,196.700003
97,95932.7014,96147.5014,96140.0014,96372.9014,214.800003,232.900003,577.700008,-7.5,207.300003,137.500002
98,96510.4014,96646.3014,96787.7014,96972.8014,135.900002,185.100003,663.10001,141.400002,277.300004,200.700003
99,97173.5014,97435.8015,97422.5015,97690.5015,262.300004,268.000004,618.700009,-13.3,249.000004,101.700001
100,97792.2015,98094.3015,98249.3015,98396.3015,302.100005,147.000002,954.500014,155.000002,457.100007,350.400005
101,98746.7015,99447.5015,99875.6015,100092.501,700.800011,216.900003,1761.80003,428.100006,1128.90002,416.000007
102,100508.501,101047.802,101021.302,101269.902,539.300008,248.600004,1084.70002,-26.500001,512.800007,323.300005
103,102786.802,102963.502,102952.702,103216.302,176.700002,263.600004,632.700009,-10.8,165.900002,203.200003
104,104583.602,104776.802,104815.502,105023.602,193.200003,208.100003,629.10001,38.700001,231.900004,189.100003
105,105212.702,105389.102,105525.802,105751.702,176.400002,225.900004,738.300011,136.700002,313.100004,199.300003
106,105951.002,106286.202,106313.202,106523.302,335.200005,210.100003,787.000012,27,362.200005,214.700004
107,106738.002,106952.502,107075.402,107248.002,214.500003,172.600002,894.800013,122.900002,337.400005,384.800006
108,107632.802,108569.202,109050.402,109276.702,936.400014,226.300003,2112.90003,481.200007,1417.60002,469.000007
109,109745.702,110241.402,110239.902,110478.402,495.700008,238.500003,1086.30002,-1.5,494.200008,353.600006
110,110832.002,111193.002,111200.102,111457.902,361.000005,257.800004,945.900014,7.1,368.100005,320.000005
111,111777.902,112166.502,112168.502,112366.102,388.600005,197.600003,978.400014,2,390.600005,390.200006
112,112756.302,113007.502,113576.002,113793.902,251.200004,217.900004,1480.90002,568.500008,819.700012,443.300006
113,114237.202,114467.902,114463.802,114696.102,230.700004,232.300003,733.200011,-4.1,226.600004,274.300004
114,114970.402,115289.002,115287.302,115550.802,318.600005,263.500004,807.400012,-1.7,316.900005,227.000003
115,115777.802,116230.202,116240.502,116487.902,452.400007,247.400004,1014.80002,10.3,462.700007,304.700004
116,116792.602,116978.702,117170.502,117348.102,186.100003,177.600003,995.800015,191.800003,377.900006,440.300006
117,117788.402,118195.602,118335.802,118568.502,407.200006,232.700004,1143.70002,140.200002,547.400008,363.600005
118,118932.102,119367.702,119410.002,119660.402,435.600007,250.400004,1101.00002,42.3,477.900007,372.700006
119,120033.102,120348.002,120445.402,120677.502,314.900004,232.100003,1030.60002,97.400002,412.300006,386.200006
120,121063.702,121212.302,121240.802,121501.302,148.600002,260.500004,681.40001,28.500001,177.100003,243.800003
121,121745.102,121842.602,121996.802,122194.402,97.500002,197.600003,721.400011,154.200002,251.700004,272.100004
122,122466.502,122694.302,122709.602,122890.002,227.800003,180.400002,682.30001,15.300001,243.100004,258.800004
123,123148.802,123487.702,123533.802,123732.102,338.900005,198.300003,934.900014,46.100001,385.000006,351.600005
124,124083.702,124367.602,124479.202,124678.602,283.900004,199.400003,928.900014,111.600002,395.500006,334.000005
125,125012.602,125301.002,125262.402,125495.702,288.400004,233.300003,781.800011,-38.6,249.800004,298.700004
126,125794.402,125982.802,125978.402,126623.602,188.400003,645.20001,1066.10002,-4.4,184.000003,236.900003
127,126860.502,127058.702,127145.002,127378.102,198.200003,233.100003,749.500012,86.300002,284.500005,231.900004
128,127610.002,127852.802,127872.002,128089.002,242.800003,217.000004,707.80001,19.2,262.000003,228.800003
129,128317.802,128515.402,128578.002,128795.102,197.600003,217.100003,724.600011,62.600001,260.200004,247.300004
130,129042.402,129117.302,129205.002,129415.602,74.900001,210.600003,595.600009,87.700001,162.600002,222.400004
131,129638.002,129773.802,129828.602,130074.402,135.800002,245.800003,617.000009,54.800001,190.600003,180.600003
132,130255.002,130397.102,130387.702,130581.802,142.100002,194.100003,534.700008,-9.4,132.700002,207.900003
133,130789.702,130869.002,130978.502,133576.302,79.300001,2597.80004,2873.10004,109.500002,188.800003,86.500002
134,133662.802,133730.802,133895.002,134065.102,68.000001,170.100003,563.400008,164.200002,232.200003,161.100002
135,134226.202,134428.802,134463.502,134687.402,202.600003,223.900003,583.000009,34.700001,237.300004,121.800002
136,134809.202,134979.402,135022.602,135256.302,170.200002,233.700003,580.700008,43.200001,213.400003,133.600002
137,135389.902,135555.802,135612.502,135799.202,165.900003,186.700003,576.000009,56.700001,222.600004,166.700002
138,135965.902,136136.802,136239.302,136458.202,170.900003,218.900003,670.50001,102.500001,273.400004,178.200003
139,136636.402,136845.602,136880.102,137100.002,209.200003,219.900003,633.000009,34.500001,243.700004,169.400002
140,137269.402,137444.502,137497.802,137681.402,175.100003,183.600003,681.800011,53.300001,228.400004,269.800004
141,137951.202,138180.902,138329.202,138544.702,229.700003,215.500003,846.900012,148.300002,378.000005,253.400004
142,138798.102,139046.802,139127.502,140117.802,248.700004,990.300015,1485.70002,80.700001,329.400005,166.000002
143,140283.802,140423.302,140632.702,140905.202,139.500002,272.500004,760.300012,209.400004,348.900006,138.900002
144,141044.102,141302.502,141307.902,141566.302,258.400004,258.400004,654.300009,5.4,263.800004,132.100001
145,141698.402,141807.702,141885.302,142096.302,109.300002,211.000003,639.40001,77.600001,186.900003,241.500004
146,142337.802,142520.302,142562.002,142776.902,182.500003,214.900004,687.70001,41.7,224.200003,248.600003
147,145496.202,145534.602,145803.102,145963.802,38.400001,160.700002,658.70001,268.500004,306.900005,191.100003
148,146154.902,146395.102,146380.602,146594.402,240.200003,213.800003,546.700008,-14.5,225.700003,107.200002
149,146701.602,146871.202,146948.802,147158.402,169.600003,209.600003,607.100009,77.600001,247.200004,150.300002
150,147308.702,147416.602,147567.302,147776.802,107.900002,209.500003,645.30001,150.700002,258.600004,177.200003
151,147954.002,148162.402,148170.402,148376.902,208.400003,206.500003,657.700009,8,216.400003,234.800003
152,148611.702,148996.902,149166.402,149392.702,385.200006,226.300003,1038.30002,169.500003,554.700009,257.300004
153,149650.002,149972.902,150071.902,150335.602,322.900005,263.700004,916.900014,99.000001,421.900006,231.300004
154,150566.902,150829.402,151003.502,151220.102,262.500004,216.600003,928.400013,174.100002,436.600006,275.200004
155,151495.302,151648.302,151643.402,151945.802,153.000003,302.400004,597.500009,-4.9,148.100003,147.000002
156,152092.802,152373.302,152498.502,152729.302,280.500005,230.800004,929.500014,125.200001,405.700006,293.000004
157,154433.702,154736.102,154702.902,154921.202,302.400005,218.300004,754.300011,-33.200001,269.200004,266.800003
158,157452.502,157692.702,157673.302,157896.802,240.200004,223.500003,574.100009,-19.4,220.800004,129.800002
159,158026.602,158193.602,158367.502,158584.402,167.000002,216.900003,758.600011,173.900003,340.900005,200.800003
160,158785.202,158999.502,159063.402,159291.702,214.300003,228.300004,687.50001,63.900001,278.200004,181.000002
161,159472.702,159709.302,159735.402,159924.402,236.600004,189.000003,728.700011,26.1,262.700004,277.000004
162,160201.402,160717.702,161007.402,161276.402,516.300008,269.000004,1385.40002,289.700004,806.000012,310.400005
163,161586.802,162125.902,162134.402,162374.802,539.100008,240.400004,1112.10002,8.5,547.600008,324.100004
164,162698.902,162871.602,163092.902,163313.802,172.700003,220.900004,960.900015,221.300003,394.000006,346.000005
165,163659.802,163782.402,163754.102,164059.902,122.600002,305.800005,630.200009,-28.300001,94.300001,230.100003
166,164290.002,164434.002,164442.702,164650.102,144.000002,207.400003,635.90001,8.7,152.700002,275.800005
167,164925.902,164970.302,165020.402,165242.302,44.4,221.900003,1241.20002,50.100001,94.500001,924.800014
168,166167.102,166498.802,167136.602,167322.302,331.700005,185.700002,1315.60002,637.80001,969.500015,160.400003
169,167482.702,167726.902,167729.602,167967.703,244.200003,238.100004,569.400008,2.7,246.900003,84.400001
170,168052.103,168316.803,168394.403,168589.103,264.700004,194.700003,708.900011,77.600001,342.300005,171.900003
171,168761.003,169006.403,169079.603,169268.803,245.400003,189.200003,705.60001,73.200001,318.600004,197.800003
172,169466.603,169870.103,169946.003,170108.003,403.500006,162.000003,886.800013,75.900001,479.400007,245.400003
173,170353.403,170718.703,170882.703,171157.903,365.300006,275.200004,1003.20002,164.000002,529.300008,198.700003
174,171356.603,171576.103,171716.903,171925.703,219.500004,208.800003,814.700013,140.800002,360.300006,245.600004
175,172171.303,172410.403,172447.203,173799.003,239.100003,1351.80002,1747.60003,36.800001,275.900004,119.900002
176,173918.903,174007.903,174202.703,174456.303,89.000001,253.600004,688.10001,194.800003,283.800004,150.700002
177,174607.003,174807.603,174802.603,175042.803,200.600003,240.200003,555.800008,-5,195.600003,120.000002
178,175162.803,175271.403,175373.703,175602.403,108.600002,228.700004,593.400009,102.300001,210.900003,153.800002
179,175756.203,175878.503,175940.203,176133.503,122.300002,193.300003,571.200008,61.700001,184.000003,193.900002
180,176327.403,176372.803,176518.003,176737.003,45.400001,219.000004,561.000009,145.200002,190.600003,151.400002
181,176888.403,177031.503,177090.403,177283.303,143.100002,192.900003,585.700009,58.900001,202.000003,190.800003
182,177474.103,177700.603,177991.303,178192.503,226.500003,201.200003,1028.40001,290.700004,517.200007,310.000005
183,178502.503,178894.903,179070.103,179277.503,392.400006,207.400003,1044.00001,175.200002,567.600008,269.000004
184,179546.503,179838.503,179820.903,180006.703,292.000005,185.800002,743.500012,-17.6,274.400005,283.300005
185,180290.003,180621.003,181110.303,181364.903,331.000004,254.600004,1353.70002,489.300008,820.300012,278.800004
186,181643.703,181894.103,181875.003,182087.303,250.400003,212.300003,702.80001,-19.1,231.300003,259.200004
187,182346.503,182533.403,182633.803,182806.003,186.900003,172.200003,826.700012,100.400001,287.300004,367.200005
188,183173.203,183293.403,183723.403,183914.603,120.200002,191.200003,1179.50002,430.000007,550.200009,438.100006
189,184352.703,184547.403,184650.703,184898.003,194.700003,247.300003,904.500014,103.300002,298.000005,359.200006
190,187630.103,187785.103,187725.903,187937.803,155.000002,211.900003,518.300008,-59.200001,95.800001,210.600004
191,191113.803,191232.603,191476.303,191726.203,118.800002,249.900004,939.200014,243.700003,362.500005,326.800005
192,192053.003,192170.203,192326.503,192568.003,117.200002,241.500003,811.600012,156.300002,273.500004,296.600005
193,192864.603,193026.003,193556.203,193749.903,161.400002,193.700003,1271.80002,530.200008,691.60001,386.500006
194,194136.403,194368.803,194627.303,194902.803,232.400003,275.500004,1124.50002,258.500004,490.900007,358.100006
195,195260.903,195444.103,195605.703,195890.803,183.200002,285.100004,947.100014,161.600003,344.800005,317.200005
196,198589.403,198787.703,198803.803,199024.803,198.300003,221.000004,608.200009,16.1,214.400003,172.800002
197,199197.603,199341.503,199470.103,199744.203,143.900002,274.100004,725.500011,128.600002,272.500004,178.900003
198,199923.103,200010.303,200170.803,200415.603,87.200001,244.800003,683.20001,160.500003,247.700004,190.700003
199,200606.303,200777.203,200942.103,201152.303,170.900003,210.200003,757.800012,164.900002,335.800005,211.800004
200,201364.103,201528.303,201694.903,201887.403,164.200002,192.500003,763.000011,166.600002,330.800004,239.700004
201,202127.103,202481.103,202841.403,203071.703,354.000005,230.300003,1236.70002,360.300006,714.300011,292.100004
202,203363.803,204029.103,204567.903,204792.903,665.30001,225.000004,1856.70003,538.800008,1204.10002,427.600006
203,205220.503,205752.803,205734.603,205957.103,532.300008,222.500003,1101.40002,-18.2,514.100008,364.800005
204,206321.903,206508.703,206605.403,206827.103,186.800003,221.700003,887.800014,96.700002,283.500005,382.600006
205,207209.703,207309.003,207382.303,207597.703,99.300001,215.400003,743.400011,73.300001,172.600002,355.400006
206,212042.203,212564.303,212686.903,212869.403,522.100007,182.500003,1079.70002,122.600002,644.700009,252.500004
207,213121.903,213397.803,213369.103,213621.003,275.900004,251.900004,621.900009,-28.700001,247.200003,122.800002
208,213743.803,213803.003,214196.203,214448.803,59.200001,252.600004,867.600013,393.200006,452.400007,162.600002
209,214611.403,214967.903,215067.403,215354.103,356.500005,286.700004,910.300014,99.500002,456.000007,167.600003
210,215521.703,216039.803,216009.503,216211.503,518.100007,202.000003,921.100013,-30.3,487.800007,231.300003
211,216442.803,216917.503,216904.503,217144.103,474.700007,239.600004,922.200014,-13,461.700007,220.900003
212,217365.003,217741.003,217738.903,217994.503,376.000006,255.600003,992.400015,-2.1,373.900006,362.900006
213,218357.403,218512.303,219126.803,219370.903,154.900002,244.100004,1383.30002,614.500009,769.400011,369.800005
214,222315.603,222382.003,222630.803,222828.603,66.400001,197.800003,675.20001,248.800003,315.200004,162.200003
215,222990.803,223411.803,223392.603,223661.403,421.000006,268.800004,801.600012,-19.2,401.800006,131.000002
216,223792.403,224025.703,224194.803,224396.603,233.300003,201.800003,830.800012,169.100003,402.400006,226.600003
217,224623.203,224981.103,224988.003,225205.303,357.900005,217.300003,786.200012,6.900001,364.800006,204.100003
218,225409.403,225763.303,226321.203,226582.903,353.900005,261.700004,1503.10002,557.900008,911.800013,329.600005
219,226912.503,227457.603,227429.703,230072.103,545.100008,2642.40004,2928.80004,-27.9,517.200008,-230.800003
220,229841.303,230200.703,230458.103,230635.603,359.400005,177.500003,781.200012,257.400004,616.800009,-13.1
221,231878.003,232213.703,232276.903,232496.003,335.700005,219.100003,699.000011,63.200001,398.900006,81.000002
222,232577.003,232883.803,232989.903,233179.903,306.800004,190.000003,723.80001,106.100002,412.900006,120.900001
223,233300.803,233878.103,233997.203,234239.303,577.300009,242.100003,1046.30002,119.100002,696.400011,107.800002
224,236009.504,236449.304,236431.304,236696.404,439.800006,265.100004,796.300012,-18,421.800006,109.400002
225,236805.804,237318.204,237279.404,237542.404,512.400007,263.000004,893.900013,-38.8,473.600007,157.300002
226,237699.704,237938.004,238075.004,238738.304,238.300004,663.300009,1249.30002,137.000002,375.300006,210.700004
227,242214.304,242730.004,242736.304,243365.404,515.700008,629.100009,1210.70002,6.3,522.000008,59.600001
228,243425.004,243491.704,243844.104,244052.804,66.700001,208.700003,725.500011,352.400006,419.100007,97.700001
229,244150.504,244588.104,244541.904,244748.704,437.600007,206.800003,715.200011,-46.200001,391.400006,117.000002
230,244865.704,245522.204,245753.904,245960.504,656.50001,206.600003,1379.70002,231.700003,888.200013,284.900004
231,246245.404,246961.504,246938.304,247166.704,716.100011,228.400003,1165.50002,-23.2,692.900011,244.200004
232,247410.904,247793.304,247718.904,247933.404,382.400005,214.500003,786.200011,-74.400001,308.000004,263.700004
233,251051.504,251250.504,251242.804,251446.604,199.000003,203.800003,494.900007,-7.7,191.300003,99.800001
234,251546.404,251635.704,251825.804,252033.404,89.300002,207.600004,598.600009,190.100002,279.400004,111.600001
235,253233.704,253547.104,253636.804,253849.504,313.400005,212.700004,763.400012,89.700001,403.100006,147.600002
236,255705.104,256181.604,256114.904,256402.404,476.500007,287.500005,739.600011,-66.700001,409.800006,42.3
237,256444.704,256752.404,256925.904,257193.004,307.700005,267.100004,929.400014,173.500002,481.200007,181.100003
238,257374.104,257628.004,257621.504,257835.804,253.900004,214.300003,622.400009,-6.5,247.400004,160.700002
239,257996.504,258079.204,258248.004,258504.504,82.700002,256.500004,658.90001,168.800002,251.500004,150.900002
240,258655.404,258729.604,258884.204,259140.304,74.200001,256.100003,521.300008,154.600003,228.800004,36.400001
241,259176.704,259382.104,259517.004,259787.704,205.400003,270.700004,614.700009,134.900002,340.300005,3.7
242,261320.504,263450.804,263901.104,264177.304,2130.30003,276.200005,3367.20005,450.300006,2580.60004,510.400007
243,264687.704,265057.904,265024.704,265275.104,370.200006,250.400004,944.700014,-33.200001,337.000005,357.300005
244,265632.404,265856.704,265821.304,266040.304,224.300004,219.000003,698.200011,-35.400001,188.900003,290.300005
245,270032.504,270241.004,270305.504,270531.104,208.500003,225.600003,630.100009,64.500001,273.000004,131.500002
246,270662.604,270883.104,270950.104,271148.604,220.500003,198.500003,637.20001,67.000001,287.500004,151.200003
247,271299.804,271538.004,271636.604,271859.904,238.200003,223.300003,781.700011,98.600002,336.800005,221.600003
248,272081.504,272693.304,272741.004,273005.304,611.800009,264.300004,1154.30002,47.700001,659.50001,230.500004
249,273235.804,273823.504,273916.704,274144.004,587.700008,227.300003,1282.20002,93.200002,680.90001,374.000006
250,274518.004,274604.204,274589.704,274893.504,86.200001,303.800004,677.60001,-14.5,71.700001,302.100005
251,277768.704,277977.404,278045.104,278326.704,208.700003,281.600004,574.200009,67.700001,276.400004,16.200001
252,278342.904,278519.304,278680.704,278949.704,176.400002,269.000004,649.900009,161.400003,337.800005,43.1
253,278992.804,279213.304,279349.904,279597.404,220.500004,247.500003,702.000011,136.600002,357.100006,97.400002
254,279694.804,280003.004,280086.604,280293.604,308.200004,207.000003,746.300011,83.600002,391.800006,147.500002
255,280441.104,280586.604,281109.504,281360.004,145.500002,250.500004,1157.30002,522.900008,668.40001,238.400003
256,281598.404,282050.304,282070.704,282434.704,451.900007,364.000006,880.100013,20.4,472.300007,43.8
257,282478.504,283128.804,283901.104,284141.304,650.30001,240.200004,1945.90003,772.300011,1422.60002,283.100004
258,284424.404,284717.404,284668.904,284928.204,293.000005,259.300004,664.60001,-48.500001,244.500004,160.800002
259,285089.004,285383.604,285410.004,285729.004,294.600005,319.000005,876.600013,26.4,321.000005,236.600003
260,285965.604,286251.404,286489.004,286700.404,285.800004,211.400003,1175.20002,237.600004,523.400008,440.400007
261,289195.704,289505.504,289471.104,289741.204,309.800005,270.100004,567.500009,-34.400001,275.400004,22.000001
262,289763.204,289878.504,290079.204,290305.904,115.300002,226.700003,640.800009,200.700003,316.000005,98.100001
263,290404.004,290646.104,290769.704,290986.204,242.100004,216.500003,700.600011,123.600002,365.700006,118.400002
264,291104.604,291372.904,291433.004,291728.804,268.300004,295.800004,734.900011,60.100001,328.400005,110.700002
265,291839.504,292324.004,292486.004,292709.104,484.500007,223.100004,1125.90002,162.000002,646.500009,256.300004
266,292965.404,293488.504,294155.904,294421.804,523.100007,265.900004,1824.80003,667.40001,1190.50002,368.400006
267,294790.204,295587.104,295734.304,296010.904,796.900012,276.600004,1648.90002,147.200002,944.100014,428.200006
268,300847.904,301189.004,301266.504,301477.304,341.100005,210.800003,766.800011,77.500001,418.600006,137.400002
269,301614.704,301889.504,302203.105,302397.105,274.800005,194.000003,937.200014,313.600004,588.400009,154.800002
270,302551.905,303104.305,303825.505,304487.505,552.400009,662.00001,2196.90003,721.20001,1273.60002,261.300004
271,304748.805,305279.805,305251.905,306105.005,531.000008,853.100012,1531.30002,-27.9,503.100008,175.100003
272,306280.105,306725.305,306893.605,307166.005,445.200007,272.400004,1218.70002,168.300002,613.500009,332.800005
273,307498.805,307642.405,307823.305,308049.705,143.600002,226.400003,885.800013,180.900003,324.500005,334.900005
274,308384.605,308623.205,308681.605,308975.805,238.600004,294.200004,805.000012,58.400001,297.000005,213.800003
275,309189.605,309375.505,309601.105,309787.305,185.900003,186.200003,1021.80002,225.600003,411.500006,424.100007
276,310211.405,310791.705,311194.905,311487.705,580.300008,292.800005,1665.60002,403.200006,983.500014,389.300005
277,311877.005,312211.805,312195.905,315185.105,334.800005,2989.20005,3271.30005,-15.9,318.900005,-36.800001
278,315148.305,315449.105,315555.605,315753.305,300.800005,197.700003,780.600012,106.500001,407.300006,175.600003
279,315928.905,316022.105,316182.105,316466.705,93.200001,284.600005,644.300009,160.000002,253.200003,106.500001
280,316573.205,316765.505,316847.405,317041.505,192.300003,194.100003,627.90001,81.900001,274.200004,159.600003
281,317201.105,317323.205,317514.505,317788.905,122.100001,274.400004,736.600011,191.300003,313.400004,148.800003
282,317937.705,318053.505,318246.205,318462.805,115.800001,216.600003,653.900009,192.700003,308.500004,128.800002
283,318591.605,318832.405,318962.705,319171.005,240.800004,208.300003,754.100012,130.300002,371.100006,174.700003
284,319345.705,319619.005,319758.005,320854.905,273.300004,1096.90002,885.500013,139.000002,412.300006,-623.700009
285,320231.205,322123.305,322994.605,323298.005,1892.10003,303.400005,3572.70005,871.300013,2763.40004,505.900007
286,323803.905,324510.705,324457.405,324728.505,706.800011,271.100004,1359.00002,-53.300001,653.50001,434.400006
287,325162.905,325386.505,325357.105,325593.905,223.600004,236.800004,840.700013,-29.400001,194.200003,409.700006
288,326003.605,326046.605,326028.505,326252.305,43,223.800004,604.100009,-18.1,24.9,355.400005
289,329308.805,329696.405,329956.505,330169.705,387.600006,213.200003,1064.90002,260.100004,647.70001,204.000003
290,330373.705,330651.205,330665.405,330919.505,277.500004,254.100004,746.600011,14.2,291.700004,200.800003
291,331120.305,331244.905,331293.305,331559.005,124.600002,265.700004,567.800009,48.400001,173.000003,129.100002
292,332571.405,332965.605,334045.305,334283.305,394.200006,238.000003,1909.60003,1079.70002,1473.90002,197.700003
293,334481.005,334984.705,334969.305,335185.205,503.700008,215.900004,933.600014,-15.400001,488.300007,229.400003
294,335414.605,336169.005,337175.405,337422.905,754.400011,247.500004,2397.00004,1006.40001,1760.80003,388.700006
295,337811.605,338527.805,338533.105,338803.805,716.20001,270.700004,1368.00002,5.300001,721.500011,375.800005
296,339179.605,339473.205,339616.905,339846.705,293.600005,229.800003,1084.30002,143.700002,437.300007,417.200006
297,340263.905,340414.005,340410.905,340701.305,150.100003,290.400004,667.50001,-3.1,147.000003,230.100003
298,340931.405,341085.505,341061.305,341324.205,154.100003,262.900004,675.60001,-24.200001,129.900002,282.800004
299,341607.005,341725.105,341953.205,342590.805,118.100002,637.60001,1279.30002,228.100003,346.200005,295.500004
300,345312.805,345526.405,345566.105,345763.105,213.600003,197.000003,693.40001,39.7,253.300003,243.100004
301,346006.205,346143.405,346337.405,346560.405,137.200002,223.000003,796.300012,194.000003,331.200005,242.100004
302,346802.505,347023.205,347025.505,347251.805,220.700003,226.300003,661.40001,2.3,223.000003,212.100004
303,347463.905,347689.305,347745.005,348020.805,225.400003,275.800004,747.300011,55.700001,281.100004,190.400003
304,348211.205,348414.805,348524.505,348757.305,203.600003,232.800004,806.800012,109.700001,313.300004,260.700004
305,349018.005,349261.805,349846.905,350051.805,243.800003,204.900003,1419.50002,585.100009,828.900012,385.700006
306,350437.505,350786.905,350935.705,351272.705,349.400005,337.000005,1167.90002,148.800002,498.200007,332.700005
307,351605.405,351808.105,352007.105,352244.005,202.700003,236.900004,1031.50002,199.000003,401.700006,392.900006
308,352636.905,352797.505,352794.705,353081.405,160.600002,286.700004,736.800011,-2.8,157.800002,292.300005
309,353373.705,353464.105,353525.805,353789.205,90.400001,263.400004,733.800011,61.700001,152.100002,318.300005
310,356850.105,357258.305,357880.305,358136.105,408.200007,255.800004,1520.00002,622.000009,1030.20002,234.000003
311,358370.105,358701.805,358729.305,358936.205,331.700005,206.900004,815.600012,27.5,359.200005,249.500003
312,359185.705,359306.805,359407.405,359750.605,121.100002,343.200005,784.400012,100.600002,221.700004,219.500003
313,359970.105,360271.705,360816.705,361194.605,301.600004,377.900005,1491.20002,545.000009,846.600013,266.700004
314,361461.305,361787.205,361916.005,362177.305,325.900005,261.300004,1034.20002,128.800002,454.700007,318.200005
315,362495.505,362785.305,362825.005,363086.405,289.800004,261.400003,974.100014,39.700001,329.500005,383.200006
316,363469.605,363511.205,363475.605,363748.905,41.600001,273.300004,610.900009,-35.600001,6,331.600005
317,364080.505,364168.105,364220.005,364479.805,87.600002,259.800004,697.100011,51.9,139.500002,297.800005
318,366870.805,367160.705,367100.705,367325.605,289.900004,224.900004,622.200009,-60.000001,229.900003,167.400002
319,367493.005,367612.605,367754.105,367971.805,119.600002,217.700003,686.80001,141.500002,261.100004,208.000003
320,368179.805,368304.105,368395.905,368633.305,124.300002,237.400003,657.20001,91.800002,216.100004,203.700003
321,368837.005,368965.905,369143.506,369391.606,128.900002,248.100003,775.800012,177.600003,306.500005,221.200004
322,369612.806,369876.006,369972.206,370180.706,263.200004,208.500003,877.700013,96.200001,359.400005,309.800005
323,370490.506,370787.906,371733.206,372028.106,297.400004,294.900005,1883.70003,945.300014,1242.70002,346.100005
324,377043.406,377387.806,377311.806,377609.206,344.400006,297.400005,615.30001,-76.000002,268.400004,49.500001
325,377658.706,377804.706,378019.706,378215.906,146.000002,196.200003,776.400011,215.000003,361.000005,219.200003
326,378435.106,378611.406,378689.906,378954.506,176.300003,264.600004,686.60001,78.500001,254.800004,167.200002
327,379121.706,379177.506,379359.606,379606.006,55.800001,246.400004,662.70001,182.100003,237.900004,178.400002
328,379784.406,379967.406,380099.606,380355.006,183.000003,255.400004,745.200011,132.200002,315.200005,174.600002
329,380529.606,380668.006,380930.806,381170.206,138.400002,239.400004,866.800013,262.800004,401.200006,226.200003
330,381396.406,381765.006,381874.706,382115.706,368.600006,241.000004,956.000014,109.700001,478.300007,236.700003
331,382352.406,382903.506,382866.906,383093.906,551.100009,227.000004,1000.00001,-36.600001,514.500008,258.500003
332,385351.106,385473.706,385426.806,385654.406,122.600002,227.600004,851.100013,-46.900001,75.700001,547.800008
333,389672.506,390078.106,390001.706,390245.206,405.600006,243.500004,705.90001,-76.400002,329.200004,133.200002
334,390378.406,390474.806,390668.206,390927.906,96.400002,259.700004,693.90001,193.400002,289.800004,144.400002
335,391746.106,392191.006,393131.406,393342.106,444.900007,210.700003,1836.90003,940.400014,1385.30002,240.900004
336,393583.006,394632.706,395698.106,395926.506,1049.70002,228.400004,2781.20004,1065.40002,2115.10003,437.700006
337,396364.206,396548.306,396524.106,396781.406,184.100003,257.300004,748.100011,-24.2,159.900003,330.900004
338,397112.306,397328.706,397335.506,397619.506,216.400004,284.000004,826.000013,6.8,223.200004,318.800005
339,397938.306,397988.706,398555.406,398820.206,50.4,264.800004,1318.30002,566.700009,617.100009,436.400006
340,401591.206,401848.306,401924.306,402131.606,257.100004,207.300003,1288.30002,76.000001,333.100005,747.900011
341,402879.506,403308.606,404532.406,404749.306,429.100007,216.900003,1774.20003,1223.80002,1652.90002,-95.600001
342,406657.506,406938.606,407193.806,407514.406,281.100004,320.600004,1179.90002,255.200004,536.300008,323.000005
343,407837.406,408238.206,408161.206,408899.106,400.800006,737.900011,1410.60002,-77.000001,323.800005,348.900005
344,411521.806,411831.306,412004.406,412297.506,309.500005,293.100005,1139.10002,173.100002,482.600007,363.400005
345,412660.906,412891.606,412870.206,414287.906,230.700004,1417.70002,1709.40003,-21.400001,209.300003,82.400002
346,414370.306,414432.306,414784.806,414980.806,62.000001,196.000003,776.300011,352.500005,414.500006,165.800002
347,416474.506,416844.906,416883.706,417132.606,370.400005,248.900004,811.500012,38.800001,409.200006,153.400002
348,417286.006,417390.906,417932.206,418211.306,104.900002,279.100004,1113.10002,541.300008,646.20001,187.800003
349,418399.106,418993.806,420116.206,420360.406,594.700008,244.200004,2249.00003,1122.40002,1717.10002,287.700004
350,420648.106,421053.606,421054.506,421354.306,405.500006,299.800005,981.000015,0.9,406.400006,274.800004
351,427963.806,428460.706,428731.706,428946.306,496.900008,214.600003,1107.20002,271.000004,767.900012,124.700002
352,429795.306,429947.406,431051.706,431269.406,152.100003,217.700003,1549.70002,1104.30002,1256.40002,75.600002
353,434892.606,436388.907,437863.807,438085.107,1496.30002,221.300003,3693.20005,1474.90002,2971.20005,500.700007
354,438585.807,438791.007,438756.207,439018.407,205.200003,262.200004,867.700013,-34.8,170.400003,435.100006
355,439453.507,439692.807,439696.707,440301.107,239.300004,604.400009,1211.20002,3.9,243.200004,363.600005
356,440664.707,441022.207,442507.307,442814.907,357.500006,307.600004,2611.70004,1485.10002,1842.60003,461.500007
357,448525.207,448578.307,449840.007,450048.307,53.1,208.300003,1718.70003,1261.70002,1314.80002,195.600003
358,453619.307,454165.807,454145.507,454390.107,546.500009,244.600004,949.800015,-20.300001,526.200008,179.000003
359,454569.107,455192.507,455124.507,455374.707,623.400009,250.200004,1036.70002,-68.000001,555.400008,231.100003
360,457198.807,457567.107,457643.807,457956.707,368.300005,312.900005,1326.10002,76.700001,445.000006,568.200009
361,466807.407,466954.707,467774.707,467972.807,147.300002,198.100003,1380.90002,820.000012,967.300014,215.500004
362,468188.307,468579.207,468568.807,468840.507,390.900005,271.700004,864.700012,-10.4,380.500005,212.500003
363,469053.007,469116.607,469491.707,469692.807,63.600001,201.100003,996.600015,375.100006,438.700007,356.800005
364,470049.607,470874.007,472567.407,472858.107,824.400013,290.700004,3405.30005,1693.40002,2517.80004,596.800009
365,473454.907,473728.407,473620.507,473961.307,273.500004,340.800006,938.200014,-107.900002,165.600002,431.800006
366,478568.707,478641.507,478779.107,479037.807,72.800001,258.700004,662.00001,137.600002,210.400003,192.900003
367,482373.607,482585.307,483139.307,483356.507,211.700003,217.200004,1323.30002,554.000008,765.700011,340.400005
368,483696.907,484079.307,484908.207,485168.807,382.400005,260.600004,1896.30003,828.900013,1211.30002,424.400006
369,485593.207,485823.607,486423.307,486637.407,230.400003,214.100003,1530.30002,599.700009,830.100012,486.100008
370,497655.907,497777.707,497978.407,498216.907,121.800001,238.500004,760.100011,200.700003,322.500004,199.100003
371,498416.007,498465.907,498758.707,499029.807,49.900001,271.100004,823.700012,292.800004,342.700005,209.900003
372,500064.207,500992.707,501040.107,501287.307,928.500013,247.200004,1504.80002,47.400001,975.900014,281.700004
373,501569.007,501951.507,501939.407,502198.407,382.500006,259.000004,950.900014,-12.100001,370.400005,321.500005
374,502519.907,502773.907,503625.108,503849.108,254.000004,224.000003,1673.00003,851.200013,1105.20002,343.800005
375,508033.908,508091.608,508857.308,509052.608,57.700001,195.300002,1173.60002,765.700012,823.400013,154.900003
376,509207.508,509575.908,509447.708,509671.108,368.400005,223.400004,601.300009,-128.200002,240.200003,137.700002
377,509808.808,509945.308,510063.208,510284.808,136.500002,221.600003,619.300009,117.900002,254.400004,143.300002
378,510428.108,510577.308,510720.408,510979.608,149.200002,259.200004,695.50001,143.100002,292.300004,144.000002
379,511123.608,511398.208,511427.708,511644.008,274.600004,216.300003,686.500011,29.500001,304.100005,166.100003
380,511810.108,512054.108,512170.608,512403.408,244.000003,232.800003,734.700011,116.500002,360.500005,141.400003
381,512544.808,512922.708,512931.708,513151.008,377.900005,219.300004,786.500011,9,386.900005,180.300002
382,513331.308,513869.108,514075.108,514359.308,537.800008,284.200005,1189.20002,206.000003,743.800011,161.200002
383,514520.508,514919.608,514939.508,515258.208,399.100006,318.700005,861.700013,19.9,419.000006,124.000002
384,516482.108,516592.508,516576.008,516875.608,110.400002,299.600004,589.100009,-16.5,93.900002,195.600003
385,517071.208,517263.508,517252.008,517468.508,192.300003,216.500003,645.40001,-11.5,180.800003,248.100004
386,517716.608,518186.108,518159.608,518422.908,469.500007,263.300004,917.200013,-26.500001,443.000006,210.900003
387,521439.408,521633.908,521641.508,522214.908,194.500003,573.400009,546.400008,7.6,202.100003,-229.100004
388,521985.808,522516.208,522583.108,522822.608,530.400008,239.500004,949.300014,66.900001,597.300009,112.500001
389,522935.108,523054.308,523147.208,523356.508,119.200002,209.300003,547.800009,92.900002,212.100004,126.400002
390,523482.908,523667.708,523703.608,523924.608,184.800002,221.000003,547.700008,35.900001,220.700003,106.000002
391,524030.608,524223.608,524298.708,524528.908,193.000003,230.200003,597.500009,75.100001,268.100004,99.200002
392,524628.108,524781.008,524868.708,525066.808,152.900002,198.100003,571.400008,87.700001,240.600003,132.700002
393,525199.508,525464.708,525478.508,525673.108,265.200004,194.600003,626.000009,13.8,279.000004,152.400002
394,525825.508,525973.808,526239.008,526429.108,148.300003,190.100002,775.500012,265.200004,413.500007,171.900003
395,526601.008,526972.108,526982.408,527154.308,371.100005,171.900002,771.000011,10.300001,381.400006,217.700003
396,527372.008,527805.908,528038.608,528252.208,433.900007,213.600004,1091.10002,232.700003,666.60001,210.900003
397,528463.108,528949.808,528888.308,529108.808,486.700007,220.500003,856.700012,-61.500001,425.200006,211.000003
398,529319.808,529674.708,529706.508,529925.508,354.900006,219.000004,826.000013,31.8,386.700006,220.300003
399,530145.808,530358.008,530455.508,530646.708,212.200003,191.200003,858.000013,97.500001,309.700004,357.100006
400,531003.808,531507.308,531772.408,532006.008,503.500007,233.600004,1364.20002,265.100004,768.600011,362.000005
401,532368.008,532821.408,532862.308,533140.108,453.400007,277.800004,1052.80002,40.9,494.300007,280.700005
402,533420.808,533761.908,533897.208,534085.408,341.100005,188.200002,1055.90001,135.300002,476.400007,391.300006
403,536258.608,536299.708,536530.508,536828.108,41.1,297.600004,743.600011,230.800004,271.900004,174.100003
404,537002.208,537186.808,537217.608,537436.108,184.600003,218.500003,643.00001,30.8,215.400003,209.100004
405,540445.508,540549.108,540547.008,540734.108,103.600002,187.100003,455.200007,-2.1,101.500002,166.600002
406,540900.708,541009.408,540999.208,541195.808,108.700002,196.600002,456.000007,-10.2,98.500002,160.900003
407,542439.308,542596.608,542628.708,542830.608,157.300002,201.900003,480.200007,32.100001,189.400003,88.900001
408,542919.508,543047.008,543186.508,543433.708,127.500002,247.200004,622.500009,139.500002,267.000004,108.300001
409,543542.008,543665.408,543803.908,544013.008,123.400002,209.100003,591.600009,138.500002,261.900004,120.600002
410,544133.608,544366.108,544427.508,544624.008,232.500004,196.500003,643.70001,61.400001,293.900005,153.300002
411,544777.308,544971.208,544977.108,545170.808,193.900003,193.700003,553.800008,5.9,199.800003,160.300002
412,545331.108,545491.108,545726.208,545931.908,160.000002,205.700003,836.200013,235.100004,395.100006,235.400004
413,546167.308,546494.008,546538.308,546765.108,326.700004,226.800003,809.700012,44.300001,371.000005,211.900004
414,546977.008,547045.308,547241.808,547472.208,68.300001,230.400003,666.60001,196.500003,264.800004,171.400003
415,547643.608,547864.008,547875.508,548072.008,220.400003,196.500003,586.700008,11.5,231.900003,158.300002
416,548230.308,548423.908,548617.308,548824.808,193.600003,207.500003,778.800012,193.400003,387.000006,184.300003
417,549009.108,549356.308,549421.408,549659.808,347.200005,238.400004,829.500012,65.100001,412.300006,178.800002
418,549838.608,550278.708,550297.708,550522.208,440.100007,224.500003,927.500014,19,459.100007,243.900004
419,550766.108,551136.008,551246.108,551536.208,369.900006,290.100005,1017.20002,110.100001,480.000007,247.100003
420,551783.308,552049.608,552272.008,552510.408,266.300004,238.400004,1164.10002,222.400003,488.700007,437.000007
421,552947.408,553380.308,553699.108,553932.208,432.900006,233.100003,1485.00002,318.800005,751.700011,500.200008
422,557559.208,557892.808,557856.308,558099.808,333.600005,243.500003,636.30001,-36.5,297.100005,95.700002
423,558195.508,558320.608,558565.008,558755.108,125.100002,190.100003,747.300011,244.400003,369.500005,187.700003
424,558942.808,559190.008,559232.208,559451.808,247.200004,219.600003,699.80001,42.2,289.400004,190.800003
425,560531.308,560862.608,560900.108,561145.308,331.300005,245.200004,811.100012,37.5,368.800005,197.100003
426,561342.408,561923.708,561856.308,562117.608,581.300008,261.300004,961.900014,-67.400001,513.900007,186.700003
427,562304.308,562834.308,562775.208,562975.308,530.000008,200.100003,937.300014,-59.100001,470.900007,266.300004
428,563241.608,563653.308,564703.108,564923.608,411.700006,220.500003,2145.00003,1049.80002,1461.50002,463.000007
429,565386.608,565727.108,565732.408,568949.908,340.500005,3217.50005,3379.10005,5.3,345.800005,-184.200003
430,568765.708,569041.608,569481.008,569681.008,275.900004,200.000003,1052.10002,439.400007,715.300011,136.800002
431,569817.808,570199.708,570150.608,570388.908,381.900006,238.300003,682.20001,-49.100001,332.800005,111.100002
432,570500.009,570550.809,570826.509,571704.909,50.800001,878.400013,762.800011,275.700004,326.500005,-442.100007
433,571262.809,571885.009,572250.209,572427.109,622.20001,176.900003,1447.50002,365.200005,987.400015,283.200004
434,572710.309,573235.809,573868.909,574100.109,525.500008,231.200004,1690.00003,633.100009,1158.60002,300.200004
435,574400.309,575143.509,575132.709,575388.909,743.200011,256.200004,1352.30002,-10.8,732.400011,363.700005
436,580269.409,580468.809,580481.409,580719.909,199.400003,238.500003,574.400008,12.6,212.000003,123.900002
437,580843.809,580888.009,581077.209,581278.109,44.200001,200.900003,608.700009,189.200003,233.400004,174.400002
438,581452.509,581669.709,581735.609,581928.009,217.200004,192.400002,687.800011,65.900001,283.100005,212.300004
439,582140.309,582247.409,582461.109,582688.509,107.100001,227.400004,766.700011,213.700003,320.800004,218.500003
440,583573.509,583851.709,584509.909,584746.809,278.200004,236.900003,1416.20002,658.20001,936.400014,242.900004
441,584989.709,585528.909,585975.509,586224.009,539.200008,248.500003,1546.80002,446.600007,985.800015,312.500005
442,586536.509,586802.709,586768.709,587022.309,266.200004,253.600003,718.900011,-34,232.200004,233.100004
443,587255.409,587649.309,587638.109,587852.609,393.900006,214.500004,842.900012,-11.200001,382.700005,245.700003
444,588098.309,588499.009,588544.809,588770.609,400.700006,225.800003,985.900015,45.800001,446.500007,313.600005
445,589084.209,589307.309,590323.809,590575.309,223.100003,251.500003,1840.20003,1016.50002,1239.60002,349.100005
446,590924.409,591400.609,591386.309,591633.909,476.200008,247.600004,1100.10002,-14.300001,461.900007,390.600006
447,594745.709,594936.609,594931.309,595549.009,190.900003,617.700009,598.100009,-5.3,185.600003,-205.200003
448,595343.809,595711.909,596044.609,596242.109,368.100006,197.500003,1105.30002,332.700005,700.800011,207.000003
449,596449.109,596689.109,596655.909,596912.109,240.000003,256.200004,611.000009,-33.2,206.800003,148.000002
450,597060.109,597244.809,597340.509,597966.209,184.700003,625.700009,1027.80002,95.700001,280.400004,121.700002
451,598087.909,598330.909,598571.009,598841.609,243.000004,270.600004,945.700014,240.100003,483.100007,192.000003
452,599033.609,599280.309,599403.509,599642.109,246.700004,238.600003,831.700013,123.200002,369.900006,223.200004
453,599865.309,600242.509,600230.109,600555.409,377.200005,325.300005,837.100012,-12.4,364.800005,147.000002
454,600702.409,600883.809,601074.009,601296.009,181.400003,222.000003,918.500014,190.200003,371.600006,324.900005
455,601620.909,602210.409,602476.409,602745.609,589.500009,269.200004,1509.40002,266.000004,855.500013,384.700005
456,606284.809,606464.809,606602.509,606825.409,180.000003,222.900003,730.000011,137.700002,317.700005,189.400003
457,607014.809,607208.709,607263.009,607506.509,193.900003,243.500004,638.70001,54.300001,248.200004,147.000002
458,607653.509,607785.809,607887.109,608100.409,132.300002,213.300003,660.90001,101.300001,233.600003,214.000004
459,608314.409,608493.509,608640.809,608841.209,179.100002,200.400003,749.200011,147.300002,326.400004,222.400004
460,609063.609,609289.509,609485.609,609704.909,225.900003,219.300003,893.900013,196.100003,422.000006,252.600004
461,609957.509,610215.209,610255.309,610985.709,257.700004,730.40001,1110.20002,40.100001,297.800005,82.000002
462,611067.709,611241.209,611544.009,611832.109,173.500002,288.100004,944.300014,302.800005,476.300007,179.900003
463,612012.009,612359.409,612355.109,612621.909,347.400005,266.800004,765.600011,-4.3,343.100005,155.700002
464,612777.609,613135.709,613184.309,613462.109,358.100005,277.800004,887.100013,48.600001,406.700006,202.600003
465,613664.709,613879.909,613945.809,614198.509,215.200004,252.700003,787.600012,65.900001,281.100005,253.800004
466,614452.309,614912.109,614877.809,615173.509,459.800007,295.700005,937.600014,-34.300001,425.500006,216.400003
467,615389.909,615606.009,615773.809,616007.209,216.100003,233.400003,1020.90002,167.800003,383.900006,403.600006
468,616410.809,616516.809,616472.609,618884.109,106.000002,2411.50004,2136.60003,-44.200001,61.800001,-336.700005
469,618547.409,619039.409,619409.309,619598.609,492.000007,189.300003,1177.20002,369.900006,861.900013,126.000002
470,619724.609,620142.609,620125.709,620398.609,418.000006,272.900004,763.900011,-16.9,401.100006,89.900001
471,620488.509,620729.409,620964.709,621190.009,240.900004,225.300003,907.500014,235.300003,476.200007,206.000004
472,621396.009,621786.009,621855.309,622053.309,390.000005,198.000003,961.000014,69.300001,459.300006,303.700005
473,622357.009,623188.609,624234.609,624479.609,831.600012,245.000003,2544.60004,1046.00002,1877.60003,422.000007
474,628520.809,628626.709,628692.009,628924.209,105.900001,232.200004,579.000008,65.300001,171.200002,175.600002
475,629099.809,629185.209,629224.009,631159.509,85.400002,1935.50003,1564.40002,38.8,124.200002,-495.300007
476,630664.209,631267.309,631556.209,631799.509,603.100009,243.300004,1256.00002,288.900004,892.000013,120.700001
477,633190.509,633350.409,633489.409,633732.209,159.900003,242.800003,701.300011,139.000002,298.900005,159.600003
478,633891.809,634233.809,634266.809,634462.309,342.000005,195.500003,834.900012,33,375.000005,264.400004
479,634726.709,635703.709,636567.409,636856.509,977.000015,289.100004,2523.30004,863.700013,1840.70003,393.500006
480,637250.009,637730.41,637707.11,637951.71,480.400007,244.600003,1079.80002,-23.3,457.100007,378.100006
481,640481.91,640532.41,640741.01,640965.71,50.500001,224.700003,645.20001,208.600003,259.100004,161.400003
482,641127.11,641339.31,641364.21,641611.21,212.200003,247.000004,583.500008,24.9,237.100003,99.400001
483,641710.61,641862.91,641908.91,642105.11,152.300003,196.200003,513.500008,46,198.300003,119.000002
484,642224.11,642320.11,642527.21,642726.81,96.000001,199.600003,629.700009,207.100003,303.100004,127.000002
485,642853.81,643112.31,643138.01,643395.61,258.500004,257.600003,599.200009,25.700001,284.200005,57.400001
486,643453.01,643662.51,643796.91,644001.51,209.500003,204.600003,763.800012,134.400002,343.900005,215.300004
487,644216.81,644587.31,644733.91,644956.51,370.500005,222.600004,998.100014,146.600002,517.100007,258.400003
488,645214.91,645487.61,645701.61,645941.61,272.700005,240.000003,949.100015,214.000003,486.700008,222.400004
489,646164.01,646501.31,646474.21,646760.91,337.300005,286.700004,755.900011,-27.100001,310.200004,159.000003
490,646919.91,647212.61,647337.41,647528.81,292.700004,191.400003,845.500012,124.800002,417.500006,236.600003
491,647765.41,648192.01,648142.41,648408.01,426.600007,265.600004,832.400013,-49.600001,377.000006,189.800003
492,648597.81,648920.31,648921.41,649139.01,322.500005,217.600003,768.300011,1.1,323.600005,227.100003
493,649366.11,649653.11,649612.21,649846.91,287.000005,234.700003,674.00001,-40.900001,246.100004,193.200003
494,650040.11,650275.81,650325.81,650559.31,235.700004,233.500003,753.800012,50.000001,285.700005,234.600004
495,650793.91,651078.41,651213.21,651463.11,284.500004,249.900004,1003.70002,134.800002,419.300006,334.500005
496,651797.61,652349.61,653189.51,653482.61,552.000008,293.100005,2004.10003,839.900012,1391.90002,319.100004
497,653801.71,654305.91,654240.11,654461.61,504.200008,221.500003,1001.10001,-65.800001,438.400007,341.200005
498,654802.81,654851.11,654861.11,657550.41,48.300001,2689.30004,2482.60004,10,58.300001,-265.000004
499,657285.41,657711.81,658001.51,658227.71,426.400007,226.200003,1120.50002,289.700004,716.100011,178.200003
500,658405.91,658683.81,658627.71,658869.61,277.900004,241.900004,597.100009,-56.100001,221.800003,133.400002
501,659003.01,659190.81,659222.81,659409.91,187.800003,187.100003,587.400009,32,219.800003,180.500003
502,659590.41,659711.41,659793.11,660045.01,121.000001,251.900003,575.500008,81.700002,202.700003,120.900002
503,660165.91,660343.81,660379.61,660666.11,177.900003,286.500005,575.400009,35.8,213.700003,75.200001
504,660741.31,660941.61,660954.61,661164.31,200.300003,209.700003,588.100009,13,213.300003,165.100003
505,661329.41,661585.51,661802.01,662011.71,256.100003,209.700003,947.600014,216.500004,472.600007,265.300004
506,662277.01,662673.21,662890.11,663102.41,396.200006,212.300003,1109.70002,216.900003,613.100009,284.300004
507,663386.71,663632.61,663633.61,663852.01,245.900004,218.400003,675.30001,1,246.900004,210.000003
508,664062.01,664425.81,664445.11,664679.91,363.800006,234.800004,863.500013,19.3,383.100006,245.600003
509,664925.51,665419.51,665534.31,665741.31,494.000008,207.000003,1186.20002,114.800001,608.800009,370.400006
510,667216.51,667462.91,667540.21,669045.01,246.400004,1504.80002,2007.80003,77.300001,323.700005,179.300002
511,669224.31,669639.31,669790.21,670082.21,415.000006,292.000004,1094.10002,150.900003,565.900009,236.200004
512,670318.41,670449.21,670442.81,673198.41,130.800001,2755.60004,2371.00004,-6.4,124.400001,-509.000007
513,672689.41,673296.11,673577.41,673781.01,606.700009,203.600003,1232.70002,281.300004,888.000013,141.100002
514,673922.11,674234.81,674161.61,674361.81,312.700005,200.200003,549.400008,-73.200001,239.500004,109.700001
515,674471.51,674709.31,674724.11,674917.51,237.800004,193.400003,592.000009,14.8,252.600004,146.000002
516,675063.51,675128.61,675275.61,675511.01,65.100001,235.400004,545.100008,147.000002,212.100003,97.600001
517,675608.61,675866.71,675916.41,676223.91,258.100004,307.500005,681.500011,49.700001,307.800005,66.200001
518,676290.11,676552.71,676709.81,676911.51,262.600003,201.700003,836.300012,157.100003,419.700006,214.900003
519,677126.41,677351.31,677655.21,677884.01,224.900003,228.800003,1049.50002,303.900005,528.800008,291.900005
520,678175.91,678572.01,678631.61,678913.41,396.100006,281.800005,956.800014,59.6,455.700006,219.300003
521,679132.71,679720.61,679683.61,679898.01,587.900009,214.400003,1028.60002,-37.000001,550.900008,263.300004
522,680161.31,680269.81,681108.51,681304.31,108.500002,195.800003,1524.70002,838.700012,947.200014,381.700006
523,681686.01,682503.51,682557.31,682833.01,817.500012,275.700004,1583.10002,53.800001,871.300013,436.100007
524,686597.71,686783.11,686780.91,687031.81,185.400003,250.900004,487.900007,-2.2,183.200003,53.8
525,687085.61,687260.11,687406.61,687584.41,174.500003,177.800003,735.900011,146.500002,321.000005,237.100003
526,687821.51,688124.31,688251.91,688495.21,302.800005,243.300003,881.600013,127.600002,430.400007,207.900003
527,688703.11,688969.31,689119.01,689327.61,266.200004,208.600003,827.200013,149.700003,415.900007,202.700003
528,689530.31,689978.71,689965.11,690235.71,448.400006,270.600004,835.000012,-13.6,434.800006,129.600002
529,690365.31,690769.41,690859.71,691117.91,404.100006,258.200003,919.300014,90.300002,494.400008,166.700003
530,691284.61,691632.81,691848.51,692052.91,348.200005,204.400003,1005.50001,215.700003,563.900008,237.200004
531,692290.11,692665.81,692682.71,692922.61,375.700006,239.900003,865.300013,16.9,392.600006,232.800004
532,693155.41,693387.81,693519.61,693759.01,232.400003,239.400004,906.400013,131.800002,364.200005,302.800004
533,694061.81,694141.41,694137.21,694388.91,79.600002,251.700004,578.300009,-4.200001,75.400001,251.200004
534,694640.11,694679.11,694695.41,696563.81,39.000001,1868.40003,2042.50003,16.3,55.300001,118.800001
535,696682.61,696800.01,696988.71,697172.41,117.400002,183.700003,677.50001,188.700003,306.100005,187.700002
536,697360.11,697600.71,697604.01,697821.61,240.600004,217.600003,603.900009,3.3,243.900004,142.400002
537,697964.01,698098.41,698213.91,698463.21,134.400002,249.300004,653.90001,115.500002,249.900004,154.700002
538,698617.91,698813.21,698871.11,699099.21,195.300003,228.100003,655.20001,57.900001,253.200004,173.900003
539,699273.11,699623.11,699746.31,699938.41,350.000005,192.100003,918.100014,123.200002,473.200007,252.800004
540,700191.21,700572.41,700829.71,701086.51,381.200005,256.800004,1184.60002,257.300004,638.500009,289.300004
541,701375.81,701634.01,701591.51,701802.61,258.200004,211.100003,669.10001,-42.5,215.700004,242.300003
542,702044.91,702456.81,702423.61,702637.01,411.900006,213.400003,833.500013,-33.2,378.700006,241.400004
543,702878.41,703198.31,703220.11,703473.61,319.900004,253.500004,856.700012,21.800001,341.700005,261.500003
544,703735.11,703974.01,703964.41,704187.41,238.900004,223.000003,714.100011,-9.6,229.300004,261.800004
545,704449.21,704636.91,704736.211,704963.111,187.700003,226.900004,800.300012,99.300001,287.000004,286.400004
546,705249.511,705484.111,705564.111,705795.411,234.600004,231.300003,797.800012,80.000001,314.600005,251.900004
547,706047.311,706329.811,706334.311,706578.211,282.500004,243.900004,766.200011,4.5,287.000004,235.300003
548,706813.511,707016.711,707063.911,707270.411,203.200003,206.500003,757.400012,47.200001,250.400004,300.500005
549,707570.911,707938.411,707968.611,708261.711,367.500005,293.100004,941.200014,30.200001,397.700006,250.400004
550,709841.111,710117.211,711443.511,711623.311,276.100005,179.800003,2004.50003,1326.30002,1602.40002,222.300003
551,711845.611,712172.211,712118.511,712351.011,326.600005,232.500004,622.60001,-53.700001,272.900004,117.200002
552,712468.211,712671.411,712742.111,713011.611,203.200003,269.500004,676.80001,70.700001,273.900004,133.400002
553,713145.011,713319.711,713317.811,713552.011,174.700002,234.200004,522.300007,-1.9,172.800002,115.300001
554,713667.311,713822.711,713895.511,714135.211,155.400003,239.700003,635.90001,72.800001,228.200004,168.000003
555,714303.211,714585.011,714588.911,714805.711,281.800004,216.800003,657.40001,3.9,285.700004,154.900003
556,714960.611,715234.011,715609.311,715816.911,273.400004,207.600004,1147.00002,375.300005,648.700009,290.700004
557,716107.611,716518.911,716473.011,716716.411,411.300006,243.400004,841.500012,-45.900001,365.400005,232.700003
558,716949.111,717671.711,717660.711,717880.311,722.600011,219.600003,1201.60002,-11,711.600011,270.400004
559,718150.711,718398.211,718929.111,719189.711,247.500004,260.600004,1382.20002,530.900008,778.400012,343.200005
560,722707.311,722981.811,722953.911,723150.811,274.500004,196.900003,598.800009,-27.9,246.600004,155.300002
561,723306.111,723513.111,723571.711,723764.811,207.000003,193.100003,626.000009,58.600001,265.600004,167.300002
562,723932.111,724063.211,724161.811,724360.711,131.100002,198.900003,593.200009,98.600002,229.700004,164.600002
563,724525.311,724675.511,724745.811,724954.711,150.200003,208.900003,576.300009,70.300001,220.500004,146.900002
564,725101.611,725264.511,725355.711,725604.011,162.900002,248.300003,602.500009,91.200002,254.100004,100.100002
565,725704.111,725882.411,726004.111,726198.711,178.300002,194.600003,652.10001,121.700002,300.000004,157.500003
566,726356.211,726579.611,726634.811,726849.111,223.400003,214.300003,613.900009,55.200001,278.600004,121.000002
567,726970.111,727174.111,727308.811,727524.511,204.000003,215.700003,770.400011,134.700002,338.700005,216.000003
568,727740.511,728867.811,728926.111,729137.311,1127.30002,211.200003,1645.10002,58.300001,1185.60002,248.300004
569,729385.611,729854.511,730022.011,730292.011,468.900007,270.000004,1148.50002,167.500002,636.400009,242.100004
570,730534.111,730759.711,730720.611,730954.811,225.600003,234.200003,656.20001,-39.1,186.500003,235.500004
571,731190.311,731408.211,731352.011,731959.911,217.900003,607.900009,984.300014,-56.200001,161.700002,214.700003
572,733524.411,733804.211,733867.011,734093.211,279.800005,226.200004,761.000012,62.8,342.600005,192.200003
573,734285.411,734526.911,734631.811,735208.211,241.500003,576.400008,1156.00002,104.900002,346.400005,233.200004
574,735441.411,735757.111,736391.211,736578.311,315.700005,187.100003,1519.80002,634.100009,949.800014,382.900006
575,736961.211,737667.311,737656.011,737932.511,706.10001,276.500004,1325.80002,-11.3,694.80001,354.500005
576,738287.011,738573.611,738661.111,738901.411,286.600005,240.300003,1028.80002,87.500001,374.100006,414.400007
577,739315.811,739363.211,739362.411,739625.611,47.4,263.200004,2816.60004,-0.8,46.6,2506.80004
578,742826.811,743061.611,743125.711,743371.511,234.800003,245.800004,697.50001,64.100001,298.900004,152.800002
579,743524.311,743709.411,743687.111,743921.311,185.100003,234.200003,545.200008,-22.3,162.800003,148.200002
580,744069.511,744208.511,744325.511,744568.511,139.000003,243.000004,669.30001,117.000001,256.000004,170.300002
581,744738.811,744925.111,744998.811,745226.811,186.300003,228.000004,668.40001,73.700001,260.000004,180.400002
582,745407.211,745599.911,745658.111,745875.811,192.700003,217.700003,655.40001,58.200001,250.900004,186.800003
583,746062.611,746259.011,746329.311,746585.811,196.400003,256.500004,693.800011,70.300001,266.700004,170.600003
584,746756.411,747031.611,747070.611,747304.311,275.200004,233.700004,746.600011,39,314.200004,198.700003
585,747503.011,747987.111,748008.011,748161.411,484.100007,153.400002,1047.00001,20.9,505.000007,388.600006
586,748550.011,749134.911,750093.211,750332.211,584.900009,239.000004,2235.70003,958.300014,1543.20002,453.500007
587,750785.711,751440.911,751449.311,752060.311,655.200009,611.00001,1735.40002,8.4,663.600009,460.800006
588,752521.111,752680.911,752727.211,753046.011,159.800003,318.800004,783.600012,46.300001,206.100004,258.700004
589,753304.711,753466.811,754402.011,755041.911,162.100003,639.90001,2055.00003,935.200013,1097.30002,317.800005
590,755359.711,755475.511,755455.311,755665.511,115.800001,210.200003,595.600009,-20.2,95.600001,289.800005
591,755955.311,756273.611,756430.311,756647.311,318.300004,217.000003,1008.90002,156.700003,475.000007,316.900005
592,756964.211,757022.911,757134.311,757371.211,58.700001,236.900004,656.300009,111.400001,170.100002,249.300003
593,757620.511,757655.411,757665.811,759940.011,34.900001,2274.20003,2420.50004,10.4,45.300001,101.000001
594,760041.011,760155.011,760357.511,760579.511,114.000002,222.000004,733.800011,202.500003,316.500005,195.300002
595,760774.811,761087.911,761011.811,761222.611,313.100005,210.800003,614.20001,-76.100001,237.000004,166.400003
596,761389.011,761598.311,761672.811,761964.011,209.300003,291.200004,715.20001,74.500001,283.800004,140.200002
597,762104.211,762299.111,762333.811,762576.511,194.900003,242.700003,664.90001,34.700001,229.600004,192.600003
598,762769.111,762920.211,763032.211,763278.711,151.100002,246.500004,722.700011,112.000002,263.100004,213.100003
599,763491.811,763776.611,763898.411,764115.411,284.800004,217.000003,887.200013,121.800002,406.600006,263.600004
600,764379.011,764804.711,765474.611,765820.911,425.700006,346.300006,1803.20003,669.90001,1095.60002,361.300005
601,766182.211,766827.911,767043.211,767355.311,645.70001,312.100004,1495.80002,215.300003,861.000013,322.700005
602,767678.011,767882.011,767871.711,768092.111,204.000003,220.400003,733.700011,-10.3,193.700003,319.600005
603,768411.711,768596.511,768881.511,769577.811,184.800003,696.300011,1509.30002,285.000004,469.800007,343.200005
604,769921.011,770208.311,770296.111,770503.411,287.300004,207.300003,903.900013,87.800001,375.100005,321.500005
605,770824.911,771095.111,771192.011,771514.511,270.200004,322.500004,900.200014,96.900002,367.100006,210.600004
606,771725.111,771770.512,771827.212,774130.512,45.4,2303.30003,2513.20004,56.700001,102.100001,107.800002
607,774238.312,774321.512,774578.512,774814.212,83.200001,235.700004,751.200011,257.000004,340.200005,175.300002
608,774989.512,775270.012,775253.212,775467.912,280.500004,214.700003,662.10001,-16.8,263.700004,183.700003
609,775651.612,775875.312,775893.112,776119.512,223.700003,226.400003,658.50001,17.800001,241.500004,190.600003
610,776310.112,776438.712,776538.812,776763.412,128.600002,224.600004,666.60001,100.100001,228.700003,213.300003
611,776976.712,777217.812,777230.312,777481.012,241.100003,250.700003,741.000011,12.500001,253.600004,236.700004
612,777717.712,778102.612,778551.712,778814.012,384.900006,262.300004,1393.50002,449.100006,834.000012,297.200005
613,779111.212,779426.112,779408.512,779628.712,314.900004,220.200003,808.700012,-17.6,297.300004,291.200005
614,779919.912,780270.312,780583.112,780792.212,350.400005,209.100003,1253.20002,312.800005,663.20001,380.900005
615,781173.112,781414.712,781385.312,781644.412,241.600004,259.100003,772.400012,-29.4,212.200004,301.100005
616,781945.512,782029.112,782027.512,782866.012,83.600001,838.500013,1151.70002,-1.6,82.000001,231.200003
617,783097.212,783212.812,783298.612,783617.012,115.600002,318.400005,638.90001,85.800001,201.400003,119.100002
618,783736.112,783787.312,783947.612,784176.012,51.2,228.400003,628.000009,160.300003,211.500003,188.100003
619,784364.112,784516.612,784524.012,784712.112,152.500002,188.100003,520.900008,7.4,159.900002,172.900003
620,784885.012,785006.212,785183.412,785403.512,121.200002,220.100003,696.90001,177.200002,298.400004,178.400003
621,785581.912,785758.312,785755.512,786083.312,176.400003,327.800005,591.900009,-2.8,173.600003,90.500001
622,786173.812,786347.612,786773.112,786957.112,173.800002,184.000003,1084.00002,425.500007,599.300009,300.700004
623,787257.812,787661.612,788357.212,788619.412,403.800006,262.200004,1650.30003,695.60001,1099.40002,288.700005
624,788908.112,789168.812,789141.512,789410.312,260.700004,268.800004,750.300011,-27.300001,233.400003,248.100004
625,789658.412,789964.012,789953.312,790242.212,305.600004,288.900005,829.400012,-10.7,294.900004,245.600003
626,790487.812,790844.612,790841.712,791124.112,356.800006,282.400005,934.500014,-2.900001,353.900005,298.200004
627,791422.312,791547.912,791550.112,791821.912,125.600002,271.800004,662.50001,2.2,127.800002,262.900004
628,792084.812,792165.512,792253.212,792472.312,80.700001,219.100004,648.50001,87.700001,168.400002,261.000004
629,792733.312,792851.212,792962.812,793197.412,117.900001,234.600004,702.10001,111.600002,229.500003,238.000003
630,793435.412,793745.712,793789.912,794346.612,310.300005,556.700009,1036.30002,44.2,354.500005,125.100002
631,794471.712,794609.612,794986.412,795181.212,137.900002,194.800003,923.400013,376.800005,514.700007,213.900003
632,795395.112,795806.012,796211.512,796443.312,410.900006,231.800004,1306.30002,405.500006,816.400012,258.100004
633,796701.412,797198.912,797241.112,800035.212,497.500007,2794.10004,3363.80005,42.200001,539.700008,30.000001
634,800065.212,800287.212,800456.212,800652.512,222.000003,196.300003,761.400011,169.000003,391.000006,174.100002
635,800826.612,801096.512,801082.112,801299.012,269.900004,216.900003,623.90001,-14.4,255.500004,151.500003
636,802666.912,802940.212,802859.612,803068.312,273.300004,208.700003,534.800008,-80.600001,192.700003,133.400002
637,803201.712,803372.412,803456.212,803699.312,170.700002,243.100004,691.30001,83.800001,254.500003,193.700003
638,803893.012,803985.612,804084.912,804312.412,92.600001,227.500003,581.000009,99.300002,191.900003,161.600003
639,804474.012,804557.412,804663.112,804891.112,83.400001,228.000004,560.800008,105.700001,189.100002,143.700002
640,805034.812,805202.612,805237.312,805465.012,167.800002,227.700003,553.300008,34.700001,202.500003,123.100002
641,805588.112,805806.212,805850.812,806071.312,218.100003,220.500003,631.50001,44.600001,262.700004,148.300003
642,806219.612,806397.112,806449.212,806648.512,177.500002,199.300003,575.200008,52.100001,229.600003,146.300002
643,806794.812,806950.112,807004.412,807240.812,155.300002,236.400004,517.900008,54.300001,209.600003,71.900001
644,807312.712,807396.812,807600.812,807836.912,84.100001,236.100004,632.000009,204.000003,288.100004,107.800001
645,807944.712,808297.112,808294.312,808536.012,352.400006,241.700003,618.70001,-2.8,349.600006,27.400001
646,809574.112,811706.912,811802.212,812017.712,2132.80003,215.500003,2838.50004,95.300002,2228.10003,394.900006
647,812412.612,812643.312,812635.112,812832.712,230.700003,197.600003,932.100014,-8.2,222.500003,512.000008
648,813344.712,814232.312,814217.112,814441.212,887.600013,224.100003,1487.30002,-15.2,872.400013,390.800006
649,814832.012,815174.012,815685.612,815954.312,342.000005,268.700004,1688.60002,511.600008,853.600013,566.300008
650,816520.612,816630.112,816580.212,816822.512,109.500002,242.300004,703.000011,-49.900001,59.600001,401.100006
651,817223.612,817579.912,818372.312,818618.912,356.300005,246.600003,1846.00003,792.400012,1148.70002,450.700007
652,823508.812,823838.612,824146.312,824361.712,329.800005,215.400003,1177.20002,307.700005,637.50001,324.300005
653,824686.012,824870.612,825246.912,825484.412,184.600003,237.500004,1126.00002,376.300005,560.900008,327.600005
654,829043.012,829318.812,829307.212,829567.412,275.800004,260.200004,680.90001,-11.6,264.200004,156.500002
655,829723.912,829959.912,829985.912,830213.212,236.000003,227.300003,717.700011,26.000001,262.000004,228.400004
656,830441.612,830598.612,830672.112,830940.412,157.000002,268.300004,713.50001,73.500001,230.500003,214.700003
657,831155.112,831318.612,831347.712,831650.012,163.500003,302.300005,675.40001,29.1,192.600003,180.500002
658,831830.512,832099.512,832171.212,832402.212,269.000004,231.000004,818.700012,71.700001,340.700005,247.000003
659,832649.212,832953.312,833048.712,833276.612,304.100005,227.900004,985.100015,95.400001,399.500006,357.700005
660,833634.312,834212.912,835357.612,835610.512,578.600009,252.900004,2334.60004,1144.70002,1723.30003,358.400005
661,835968.912,836635.212,836623.012,836932.012,666.30001,309.000004,1311.30002,-12.2,654.10001,348.200005
662,837280.212,837556.012,838324.512,838570.812,275.800005,246.300004,1654.00003,768.500011,1044.30002,363.400005
663,838934.213,839129.813,839109.213,839691.513,195.600003,582.300008,1091.30002,-20.6,175.000003,334.000005
664,844672.513,844741.513,845064.713,845285.113,69.000001,220.400004,784.200011,323.200004,392.200005,171.600002
665,845456.713,845768.013,845708.313,845970.013,311.300005,261.700004,632.50001,-59.700001,251.600004,119.200002
666,846089.213,846346.213,846373.713,846596.513,257.000004,222.800003,666.60001,27.5,284.500004,159.300003
667,846755.813,846907.813,847101.013,847323.713,152.000002,222.700003,777.400011,193.200003,345.200005,209.500003
668,847533.213,847891.213,847934.513,848117.913,358.000006,183.400003,837.600013,43.3,401.300006,252.900004
669,848370.813,848772.413,848766.113,848998.013,401.600006,231.900003,843.600012,-6.3,395.300006,216.400003
670,849214.413,849872.613,850268.213,850481.413,658.20001,213.200003,1586.80002,395.600006,1053.80002,319.800005
671,850801.213,851482.313,851650.813,853026.213,681.10001,1375.40002,2451.60004,168.500003,849.600013,226.600003
672,853252.813,853592.313,853587.813,855680.313,339.500006,2092.50003,2300.60004,-4.500001,335.000005,-126.900002
673,855553.413,855847.313,856104.313,856370.013,293.900004,265.700004,943.200014,257.000004,550.900008,126.600002
674,856496.613,856714.213,856696.413,856937.713,217.600003,241.300003,527.100008,-17.8,199.800003,86.000002
675,857023.713,857297.913,857315.313,857530.713,274.200004,215.400003,643.600009,17.4,291.600004,136.600002
676,857667.313,857880.613,857914.713,858161.113,213.300003,246.400004,632.50001,34.100001,247.400004,138.700002
677,858299.813,858540.113,858552.813,858774.313,240.300003,221.500004,648.600009,12.7,253.000003,174.100002
678,858948.413,859233.013,859424.813,859628.013,284.600005,203.200003,953.100015,191.800002,476.400007,273.500005
679,859901.513,860601.913,860828.813,861528.313,700.40001,699.500011,1921.40003,226.900003,927.300013,294.600004
680,861822.913,862365.613,862580.613,862806.413,542.700008,225.800004,1268.60002,215.000003,757.700011,285.100004
681,863091.513,863445.713,863436.313,863666.013,354.200005,229.700004,819.100012,-9.4,344.800005,244.600003
682,863910.613,864245.913,864410.313,864679.013,335.300005,268.700004,1016.10001,164.400003,499.700008,247.700003
683,864926.713,864996.013,865015.413,865936.313,69.300001,920.900013,1217.60002,19.400001,88.700002,208.000004
684,866144.313,866262.713,866551.613,867437.713,118.400001,886.100013,1465.50002,288.900005,407.300006,172.100002
685,867609.813,867714.713,867986.113,868210.113,104.900002,224.000003,806.700012,271.400004,376.300006,206.400003
686,868416.513,868656.313,868676.313,868936.413,239.800004,260.100004,710.500011,20,259.800004,190.600003
687,869127.013,869264.013,869375.113,869937.413,137.000002,562.300008,1006.30002,111.100002,248.100004,195.900003
688,870133.313,870221.213,870332.413,870858.613,87.900001,526.200008,887.100013,111.200002,199.100003,161.800002
689,872978.813,873284.813,873525.213,873730.013,306.000005,204.800003,901.800014,240.400004,546.400009,150.600002
690,873880.613,874118.613,874117.113,874324.113,238.000003,207.000003,592.100009,-1.5,236.500003,148.600003
691,874472.713,874651.813,874694.913,874946.113,179.100002,251.200004,615.400009,43.100001,222.200003,142.000002
692,875088.113,875164.713,875270.813,875526.113,76.600001,255.300003,561.500008,106.100002,182.700003,123.500002
693,875649.613,875826.713,875819.713,876018.213,177.100003,198.500003,574.100009,-7,170.100003,205.500003
694,876223.713,876348.813,876359.913,876568.713,125.100002,208.800003,487.100007,11.1,136.200002,142.100002
695,877785.313,877960.613,877975.613,878185.213,175.300003,209.600003,536.500008,15,190.300003,136.600002
696,878321.813,878366.713,878583.113,878805.813,44.900001,222.700003,645.50001,216.400003,261.300004,161.500003
697,878967.313,879193.113,879244.913,879412.713,225.800003,167.800002,663.70001,51.800001,277.600004,218.300004
698,879631.013,879907.913,880222.913,880453.513,276.900004,230.600004,1028.00001,315.000004,591.900008,205.500003
699,880659.013,880973.313,880951.913,881141.513,314.300005,189.600003,700.30001,-21.400001,292.900004,217.800003
700,881359.313,881835.313,882205.913,882427.413,476.000007,221.500003,1312.60002,370.600006,846.600013,244.500004
701,882671.913,883280.513,883372.313,883618.513,608.600009,246.200004,1204.30002,91.800001,700.40001,257.700004
702,883876.213,884285.913,884496.513,884768.513,409.700006,272.000004,1127.10002,210.600003,620.300009,234.800004
703,885003.313,885295.613,885394.813,885633.813,292.300004,239.000004,906.800013,99.200001,391.500005,276.300004
704,885910.113,886143.013,886419.813,886631.913,232.900004,212.100003,1070.90002,276.800004,509.700008,349.100005
705,886981.013,887214.113,887253.813,887495.313,233.100004,241.500004,824.400012,39.7,272.800004,310.100004
706,889828.913,889949.513,890002.113,890219.313,120.600002,217.200003,660.70001,52.600001,173.200003,270.300004
707,893707.813,893988.113,893875.613,894061.313,280.300004,185.700003,515.400008,-112.500001,167.800003,161.900002
708,894223.213,894331.913,894446.413,894637.413,108.700002,191.000003,606.000009,114.500001,223.200003,191.800003
709,894829.213,894870.213,895015.713,895248.413,41.000001,232.700003,579.900009,145.500002,186.500003,160.700003
710,895409.113,895499.613,895620.713,895820.213,90.500001,199.500003,605.300009,121.100002,211.600003,194.200003
711,896014.413,896140.813,896235.213,896469.613,126.400002,234.400003,675.00001,94.400001,220.800003,219.800004
712,896689.413,896737.613,896837.813,897090.913,48.2,253.100004,572.400008,100.200002,148.400002,170.900002
713,897261.813,897381.213,897633.813,897855.213,119.400002,221.400003,804.800012,252.600004,372.000006,211.400003
714,898066.613,898310.513,898366.913,898617.113,243.900004,250.200003,704.400011,56.400001,300.300005,153.900003
715,898771.013,898889.413,899022.313,899259.613,118.400001,237.300004,664.60001,132.900002,251.300003,176.000003
716,899435.613,899624.713,899735.013,899937.013,189.100002,202.000003,770.100011,110.300002,299.400004,268.700004
717,900205.713,900412.813,900693.413,900898.913,207.100003,205.500003,987.600015,280.600004,487.700007,294.400005
718,901193.313,901568.213,901711.713,901995.913,374.900005,284.200004,1072.20002,143.500003,518.400008,269.600004
719,904607.513,904982.213,905293.313,905499.713,374.700005,206.400003,1008.50001,311.100005,685.80001,116.300002
720,905616.013,905902.613,905878.813,906088.114,286.600004,209.300003,587.800008,-23.8,262.800004,115.700001
721,906203.814,906374.114,906500.014,906708.514,170.300003,208.500003,663.90001,125.900002,296.200005,159.200002
722,906867.714,906996.514,907150.814,907358.114,128.800002,207.300003,678.60001,154.300003,283.100005,188.200002
723,907546.314,907685.214,907733.714,907928.914,138.900003,195.200003,555.200009,48.5,187.400003,172.600003
724,908702.414,908951.414,909391.214,909645.614,249.000003,254.400004,1048.60001,439.800007,688.80001,105.400001
725,909751.014,909999.214,909956.414,910172.214,248.200004,215.800004,479.100007,-42.800001,205.400003,57.9
726,910230.114,910544.514,910648.514,910914.714,314.400005,266.200004,845.800013,104.000002,418.400007,161.200002
727,911075.914,911243.114,911317.514,911521.814,167.200003,204.300003,623.600009,74.400001,241.600004,177.700002
728,911699.514,911902.014,911904.614,912109.914,202.500003,205.300003,591.800009,2.6,205.100003,181.400003
729,912291.314,912523.814,912542.314,912730.114,232.500004,187.800003,644.50001,18.5,251.000004,205.700003
730,912935.814,913213.314,913195.814,913425.314,277.500004,229.500003,628.000009,-17.5,260.000004,138.500002
731,913563.814,913781.214,913861.214,914051.614,217.400003,190.400002,656.90001,80.000002,297.400005,169.100003
732,914220.714,914515.114,914598.914,914793.214,294.400004,194.300002,785.000012,83.800002,378.200006,212.500004
733,916245.814,916682.214,916676.214,916914.314,436.400007,238.100003,957.100014,-6,430.400007,288.600004
734,917202.914,917497.414,917490.114,917746.714,294.500005,256.600003,802.500012,-7.3,287.200005,258.700004
735,918005.414,918213.914,918245.214,918423.214,208.500003,178.000003,802.000012,31.300001,239.800004,384.200005
736,921457.714,921856.614,922094.614,922321.714,398.900006,227.100004,1012.50001,238.000003,636.900009,148.500002
737,922470.214,922707.314,922648.914,922838.014,237.100003,189.100002,525.400008,-58.4,178.700003,157.600003
738,922995.614,923283.114,923263.314,924218.314,287.500004,955.000014,764.100011,-19.8,267.700004,-458.600007
739,923759.714,924368.214,924775.214,925007.414,608.500009,232.200004,1445.30002,407.000006,1015.50001,197.600003
740,925205.014,925489.814,925454.114,925653.314,284.800004,199.200003,606.600009,-35.700001,249.100003,158.300003
741,925811.614,926127.114,926196.514,926389.214,315.500004,192.700003,753.100011,69.400001,384.900005,175.500003
742,926564.714,926913.614,926948.714,927212.514,348.900005,263.800004,788.500012,35.100001,384.000006,140.700002
743,928355.114,928435.314,928461.314,928661.114,80.200001,199.800003,619.600009,26,106.200001,313.600005
744,928974.714,929723.214,930173.214,930432.214,748.500011,259.000004,1968.80003,450.000007,1198.50002,511.300007
745,933767.114,933943.814,933900.714,934173.514,176.700003,272.800004,557.100009,-43.100001,133.600002,150.700003
746,936852.014,936983.414,937140.414,937312.814,131.400002,172.400003,619.100009,157.000002,288.400004,158.300002
747,937471.114,937770.314,937765.714,937992.314,299.200005,226.600003,606.800009,-4.6,294.600005,85.600001
748,938077.914,938272.614,938421.914,938641.714,194.700003,219.800003,771.500012,149.300003,344.000006,207.700003
749,938849.414,939067.614,939089.114,939295.114,218.200003,206.000003,619.400009,21.500001,239.700004,173.700002
750,939468.814,939681.214,939755.614,939959.414,212.400003,203.800003,774.400012,74.400001,286.800004,283.800005
751,940243.214,941323.614,942346.314,942582.914,1080.40002,236.600004,2889.70004,1022.70001,2103.10003,550.000008
752,947489.814,947579.114,947666.614,947914.214,89.300001,247.600004,604.000009,87.500001,176.800002,179.600003
753,948093.814,948250.614,948299.014,948529.614,156.800002,230.600003,635.900009,48.400001,205.200003,200.100003
754,948729.714,948927.414,948934.714,949572.114,197.700003,637.40001,925.900014,7.3,205.000003,83.500001
755,949655.614,949797.914,950037.014,950231.714,142.300002,194.700003,839.600012,239.100004,381.400006,263.500003
756,950495.214,950880.114,951431.514,951659.414,384.900006,227.900004,1386.60002,551.400008,936.300014,222.400003
757,951881.814,952710.714,952788.114,953055.214,828.900012,267.100004,1404.70002,77.400002,906.300014,231.300003
758,953286.514,953739.214,953763.214,955389.714,452.700007,1626.50002,2335.50004,24,476.700007,232.300004
759,955622.014,955775.114,955901.414,956585.114,153.100002,683.70001,1147.80002,126.300002,279.400004,184.700003
760,958240.214,958419.214,958522.014,958746.914,179.000003,224.900003,710.30001,102.800001,281.800004,203.600003
761,958950.514,959036.014,959128.014,959334.614,85.500002,206.600003,620.80001,92.000001,177.500003,236.700004
762,959571.314,959665.614,959805.614,960030.614,94.300001,225.000004,705.00001,140.000002,234.300003,245.700003
763,960276.314,960408.014,960632.914,960842.614,131.700002,209.700003,877.300013,224.900004,356.600006,311.000004
764,961153.614,961331.814,961316.414,961601.114,178.200003,284.700004,666.00001,-15.4,162.800003,218.500003
765,964697.414,965142.814,966013.714,966271.114,445.400007,257.400004,1775.40003,870.900013,1316.30002,201.700003
766,966472.814,966826.814,966796.114,967010.614,354.000005,214.500004,806.600012,-30.700001,323.300004,268.800004
767,967279.414,968064.514,969362.314,969594.514,785.100011,232.200003,2851.00004,1297.80002,2082.90003,535.900008
768,975642.215,975966.515,975962.715,976220.515,324.300005,257.800004,742.600011,-3.8,320.500005,164.300002
769,976384.815,976539.315,976655.215,976936.515,154.500003,281.300004,755.800012,115.900001,270.400004,204.100004
770,977140.615,977329.115,977328.815,977593.515,188.500002,264.700004,645.500009,-0.3,188.200002,192.600003
771,977786.115,977952.015,978047.915,978278.015,165.900003,230.100003,743.100011,95.900001,261.800004,251.200004
772,978529.215,978798.615,979104.515,979386.415,269.400004,281.900004,1167.40002,305.900005,575.300009,310.200005
773,981907.215,982100.415,982117.915,982387.215,193.200002,269.300004,966.900014,17.500001,210.700003,486.900007
774,982874.115,983100.915,983049.015,983273.615,226.800003,224.600003,814.100012,-51.9,174.900003,414.600006
775,983688.215,984160.115,985384.115,985640.215,471.900007,256.100004,2336.80003,1224.00002,1695.90002,384.800006
776,989634.215,989896.515,989921.215,990196.115,262.300004,274.900004,716.40001,24.7,287.000004,154.500002
777,990350.615,990525.715,990635.515,990855.015,175.100003,219.500003,749.800012,109.800002,284.900005,245.400004
778,991100.415,991216.115,991346.915,991572.515,115.700001,225.600004,703.20001,130.800002,246.500003,231.100003
779,991803.615,991957.815,992149.615,992376.915,154.200002,227.300004,813.000012,191.800003,346.000005,239.700003
780,992616.615,993013.615,993031.615,993302.715,397.000006,271.100004,844.800013,18,415.000006,158.700003
781,994529.915,994888.015,994998.915,995311.915,358.100005,313.000004,1093.40002,110.900002,469.000007,311.400005
782,995623.315,996173.115,996521.115,997666.315,549.800008,1145.20002,2398.20004,348.000005,897.800013,355.200006
783,998021.515,998101.815,998559.015,998818.715,80.300001,259.700004,1136.40002,457.200007,537.500008,339.200005
784,999157.915,999234.815,999213.915,999495.115,76.900001,281.200005,597.500009,-20.900001,56,260.300004
785,1001932.41,1002294.61,1002274.41,1002950.21,362.200005,675.80001,1018.00001,-20.2,342.000005,0.2
786,1002950.41,1003137.11,1003414.81,1003646.01,186.700003,231.200003,943.700014,277.700004,464.400007,248.100004
787,1003894.11,1004387.01,1005710.71,1005911.61,492.900008,200.900003,2401.40004,1323.70002,1816.60003,383.900006
788,1008470.52,1008670.32,1008661.12,1008880.12,199.800003,219.000003,786.500012,-9.2,190.600003,376.900006
789,1012861.62,1013164.62,1013155.62,1013357.32,303.000004,201.700003,734.200011,-9,294.000004,238.500004
790,1013595.82,1013683.92,1013841.12,1014067.12,88.100001,226.000004,745.000011,157.200002,245.300003,273.700004
791,1014340.82,1014461.82,1014532.52,1014839.22,121.000002,306.700004,725.400011,70.700001,191.700003,227.000004
792,1015066.22,1015218.62,1015343.52,1015589.02,152.400002,245.500003,801.800012,124.900002,277.300004,279.000005
793,1015868.02,1016072.02,1016107.42,1016342.42,204.000003,235.000004,739.800011,35.4,239.400003,265.400004
794,1016607.82,1016863.42,1016929.22,1018049.32,255.600003,1120.10002,1512.50002,65.800001,321.400004,71.000001
795,1018120.32,1018179.12,1018651.92,1018868.72,58.800001,216.800003,1002.70002,472.800007,531.600008,254.300004
796,1019123.02,1019522.52,1019493.22,1019705.12,399.500006,211.900003,860.900013,-29.3,370.200006,278.800004
797,1019983.92,1020127.62,1020264.02,1020474.62,143.700002,210.600003,774.400011,136.400002,280.100004,283.700004
798,1020758.32,1021099.12,1021252.52,1021465.72,340.800006,213.200003,1114.80002,153.400002,494.200008,407.400006
799,1021873.12,1022428.82,1023764.12,1023963.12,555.700008,199.000003,2607.30004,1335.30002,1891.00003,517.300008
800,1024480.42,1025205.42,1025211.22,1025483.92,725.000011,272.700004,1411.00002,5.8,730.800011,407.500006
801,1028914.42,1029231.42,1029225.62,1029442.02,317.000005,216.400003,751.700011,-5.8,311.200005,224.100003
802,1029666.12,1029865.52,1029980.62,1030244.42,199.400003,263.800004,805.700012,115.100002,314.500005,227.400003
803,1030471.82,1030615.62,1030760.82,1030987.52,143.800002,226.700003,767.600012,145.200003,289.000005,251.900004
804,1031239.42,1031501.82,1031611.82,1031858.22,262.400004,246.400004,902.200013,110.000001,372.400005,283.400004
805,1032141.62,1032614.62,1032640.82,1032913.42,473.000007,272.600004,1089.60002,26.200001,499.200008,317.800004
806,1034890.72,1035536.02,1035483.22,1035818.62,645.30001,335.400005,1337.40002,-52.800001,592.500009,409.500006
807,1036228.12,1036470.62,1036414.22,1036686.92,242.500004,272.700004,861.300013,-56.400001,186.100003,402.500006
808,1037089.42,1037567.82,1038493.92,1038722.12,478.400007,228.200003,2162.00003,926.100014,1404.50002,529.300008
809,1039251.42,1039593.12,1039540.92,1039772.12,341.700005,231.200004,925.600014,-52.200001,289.500004,404.900006
810,1040177.02,1040521.42,1040507.62,1041528.92,344.400005,1021.30002,1699.70003,-13.8,330.600005,347.800005
811,1041876.72,1041920.72,1042104.82,1042415.52,44.000001,310.700004,813.600012,184.100003,228.100004,274.800004
812,1045928.22,1046214.92,1046202.72,1046420.22,286.700004,217.500003,710.70001,-12.2,274.500004,218.700003
813,1046638.92,1046825.82,1046921.72,1047159.02,186.900003,237.300004,771.300012,95.900001,282.800004,251.200004
814,1047410.22,1047635.22,1047714.62,1047930.22,225.000003,215.600003,792.300011,79.400001,304.400004,272.300004
815,1048202.52,1048554.52,1048658.22,1048876.72,352.000006,218.500003,953.300015,103.700001,455.700007,279.100005
816,1050937.42,1051160.92,1051174.22,1051923.72,223.500004,749.500011,1363.50002,13.3,236.800004,377.200006
817,1052300.92,1053003.12,1053849.82,1054127.22,702.20001,277.400004,2251.20003,846.700013,1548.90002,424.900006
818,1054552.12,1054748.82,1054684.62,1054962.82,196.700003,278.200004,728.800011,-64.200001,132.500002,318.100005
819,1055280.92,1055519.72,1055500.62,1056340.62,238.800003,840.000013,1334.60002,-19.1,219.700003,274.900004
820,1056615.52,1056659.02,1056861.42,1057158.42,43.5,297.000005,757.500011,202.400003,245.900003,214.600003
821,1057373.02,1057591.42,1057689.32,1057983.92,218.400003,294.600004,818.700012,97.900002,316.300005,207.800003
822,1063780.52,1064143.72,1064138.62,1064393.12,363.200005,254.500004,792.000011,-5.1,358.100005,179.400002
823,1064572.52,1064866.62,1064978.82,1065251.72,294.100005,272.900004,941.000014,112.200001,406.300006,261.800004
824,1065513.52,1065691.22,1065788.62,1066042.52,177.700003,253.900004,832.100013,97.400001,275.100004,303.100005
825,1066345.62,1066481.62,1067066.92,1067372.82,136.000002,305.900004,1355.40002,585.300009,721.300011,328.200005
826,1071225.72,1071341.12,1071331.92,1071568.12,115.400001,236.200004,508.000007,-9.2,106.200001,165.600002
827,1073590.72,1073835.92,1073856.12,1074065.22,245.200003,209.100003,708.90001,20.200001,265.400004,234.400003
828,1074299.62,1074408.52,1074478.72,1074722.22,108.900002,243.500004,636.10001,70.200001,179.100003,213.500003
829,1074935.72,1075035.22,1075167.02,1075392.82,99.500001,225.800004,719.100011,131.800002,231.300003,262.000004
830,1075654.82,1075762.32,1075782.02,1075983.92,107.500001,201.900003,603.900009,19.7,127.200001,274.800005
831,1076258.72,1076387.22,1076837.72,1077101.92,128.500001,264.200004,1166.90002,450.500007,579.000008,323.700005
832,1077425.62,1077587.72,1077612.62,1077897.32,162.100002,284.700004,698.90001,24.900001,187.000003,227.200003
833,1082101.62,1082267.22,1082309.12,1082503.22,165.600002,194.100003,611.600009,41.900001,207.500003,210.000003
834,1082713.22,1082760.22,1082836.72,1083075.42,47,238.700003,562.500008,76.500002,123.500002,200.300003
835,1083275.72,1083350.62,1083457.72,1084113.62,74.900001,655.90001,595.400009,107.100002,182.000003,-242.500004
836,1083871.12,1084315.32,1084609.02,1084836.52,444.200007,227.500003,1178.50002,293.700004,737.900011,213.100003
837,1085049.62,1085219.82,1086104.02,1086345.72,170.200003,241.700004,1667.60003,884.200013,1054.40002,371.500005
838,1093027.72,1093308.92,1093565.52,1093838.32,281.200005,272.800004,1130.10002,256.600003,537.800008,319.500005
839,1102619.32,1102959.82,1103963.82,1104181.02,340.500005,217.200004,1727.90003,1004.00002,1344.50002,166.200002
840,1104347.22,1104717.32,1104658.22,1105401.52,370.100006,743.300011,689.90001,-59.100001,311.000005,-364.400006
841,1105037.12,1105600.12,1105948.32,1106177.12,563.000009,228.800003,1352.60002,348.200005,911.200014,212.600003
842,1106389.72,1106736.22,1106722.42,1107019.82,346.500006,297.400005,758.700012,-13.800001,332.700005,128.600002
843,1111211.72,1111925.82,1112298.82,1113386.42,714.100011,1087.60002,2642.40004,373.000006,1087.10002,467.700007
844,1113854.12,1114147.62,1114107.22,1114332.02,293.500004,224.800004,904.100013,-40.400001,253.100003,426.200006
845,1114758.22,1114943.72,1115856.92,1116923.72,185.500003,1066.80001,2546.50004,913.200014,1098.70002,381.000006
846,1117304.72,1117632.12,1117647.52,1117941.92,327.400005,294.400005,924.900014,15.4,342.800005,287.700004
847,1118229.62,1118378.92,1118705.42,1118973.12,149.300002,267.700004,1104.50002,326.500005,475.800007,361.000005
848,1119334.12,1119590.32,1119694.62,1121140.82,256.200004,1446.20002,2078.40003,104.300002,360.500006,271.700004
849,1121412.52,1121567.12,1122358.22,1123835.72,154.600003,1477.50002,3304.50005,791.100011,945.700014,881.300014
850,1124717.02,1124921.12,1124996.72,1125348.32,204.100003,351.600005,843.200012,75.600001,279.700004,211.900003
851,1125560.22,1125948.02,1126418.82,1126681.32,387.800006,262.500004,1433.00002,470.800007,858.600013,311.900005
852,1126993.22,1127383.52,1127368.22,1128190.12,390.300005,821.900012,1477.30002,-15.3,375.000005,280.400005
853,1135602.12,1135709.92,1135714.62,1135926.42,107.800001,211.800004,511.300007,4.7,112.500001,187.000002
854,1136113.42,1136259.22,1136288.22,1136529.32,145.800003,241.100004,604.400009,29,174.800003,188.500002
855,1136717.82,1136758.32,1136950.32,1137193.42,40.500001,243.100004,688.700011,192.000003,232.500004,213.100003
856,1138395.12,1138476.02,1140376.62,1140569.52,80.900002,192.900003,2471.60004,1900.60003,1981.50003,297.200004
857,1140866.72,1141235.92,1142079.42,1145401.92,369.200006,3322.50005,4645.70007,843.500012,1212.70002,110.500001
858,1145512.42,1145665.32,1146196.12,1146488.72,152.900003,292.600004,1172.70002,530.800008,683.700011,196.400003
859,1146685.12,1147094.52,1147171.82,1147417.92,409.400006,246.100004,999.900015,77.300001,486.700007,267.100004
860,1147685.02,1147871.02,1148168.62,1148434.12,186.000003,265.500004,1008.20001,297.600004,483.600007,259.100004
861,1150420.22,1150617.52,1151080.02,1151437.32,197.300003,357.300006,1429.60002,462.500006,659.800009,412.500006
862,1151849.82,1152053.62,1152158.12,1155708.92,203.800003,3550.80005,3300.50005,104.500001,308.300004,-558.600008
863,1155150.32,1155848.42,1156092.92,1156278.42,698.10001,185.500003,1317.80002,244.500004,942.600014,189.700003
864,1156468.12,1156715.92,1156700.82,1156927.92,247.800003,227.100004,580.600008,-15.1,232.700003,120.800001
865,1157048.72,1157232.72,1157335.82,1157600.32,184.000003,264.500004,692.300011,103.100002,287.100005,140.700002
866,1157741.02,1157840.22,1158240.72,1158519.82,99.200001,279.100004,961.300014,400.500006,499.700007,182.500003
867,1158702.32,1159113.12,1159210.02,1159736.82,410.800006,526.800007,1243.80002,96.900002,507.700008,209.300004
868,1167880.32,1168384.72,1168639.22,1168854.22,504.400007,215.000003,1112.70002,254.500004,758.900011,138.800002
869,1168993.02,1169339.82,1169265.92,1170399.32,346.800006,1133.40002,612.600009,-73.900002,272.900004,-793.700012
870,1169605.62,1170561.62,1170824.42,1171066.32,956.000015,241.900003,1607.80002,262.800004,1218.80002,147.100002
871,1171213.42,1171472.52,1171443.32,1171658.42,259.100004,215.100003,604.500009,-29.2,229.900004,159.500002
872,1171817.92,1172045.92,1172052.72,1172268.72,228.000004,216.000003,585.300009,6.8,234.800004,134.500002
873,1172403.22,1172604.12,1172699.62,1172898.72,200.900003,199.100003,675.50001,95.500002,296.400005,180.000002
874,1173078.72,1173327.42,1173335.22,1173551.82,248.700004,216.600003,623.90001,7.8,256.500004,150.800003
875,1173702.62,1174049.82,1174272.92,1174551.32,347.200005,278.400004,1026.90002,223.100003,570.300008,178.200003
876,1174729.52,1175152.02,1175144.62,1175385.32,422.500006,240.700004,839.700012,-7.4,415.100006,183.900002
877,1175569.22,1176160.12,1176443.02,1178245.42,590.900009,1802.40003,2806.70004,282.900004,873.800013,130.500002
878,1178375.92,1178604.22,1178598.12,1178821.32,228.300004,223.200004,617.400009,-6.100001,222.200003,172.000002
879,1178993.32,1179217.62,1179336.22,1180655.92,224.300004,1319.70002,1159.50002,118.600001,342.900005,-503.100007
880,1184824.02,1185207.72,1185347.32,1185568.32,383.700006,221.000003,839.900013,139.600002,523.300008,95.600002
881,1185663.92,1185865.12,1185823.62,1185991.62,201.200003,168.000003,453.700007,-41.500001,159.700002,126.000002
882,1186117.62,1186319.32,1186330.22,1186516.42,201.700003,186.200002,523.200007,10.9,212.600003,124.400002
883,1187666.32,1187912.22,1187870.72,1188038.02,245.900003,167.300002,491.700007,-41.5,204.400003,120.000002
884,1188158.02,1188431.02,1188447.52,1188660.52,273.000004,213.000003,608.700009,16.5,289.500004,106.200002
885,1188766.72,1188985.02,1189067.02,1189242.62,218.300003,175.600003,653.70001,82.000001,300.300004,177.800003
886,1190859.62,1191172.82,1191145.92,1191449.12,313.200005,303.200005,681.70001,-26.900001,286.300004,92.200001
887,1191541.32,1191752.82,1191739.12,1192000.62,211.500004,261.500004,580.300009,-13.700001,197.800003,121.000002
888,1192121.62,1192427.22,1192828.02,1193066.52,305.600005,238.500003,1182.70002,400.800006,706.400011,237.800004
889,1193304.32,1194073.12,1194056.12,1194343.52,768.800011,287.400004,1273.80002,-17,751.800011,234.600004
890,1199233.52,1200385.12,1201142.02,1201401.02,1151.60002,259.000004,2252.40003,756.900011,1908.50003,84.900002
891,1201485.92,1201687.12,1201683.22,1201870.72,201.200003,187.500003,503.600007,-3.900001,197.300002,118.800002
892,1201989.52,1202237.92,1202273.92,1202488.32,248.400004,214.400003,639.50001,36,284.400004,140.700003
893,1202629.02,1202830.12,1202852.52,1203042.52,201.100003,190.000003,595.800008,22.4,223.500003,182.300002
894,1203224.82,1203358.82,1203414.82,1203655.52,134.000002,240.700004,553.700009,56.000001,190.000003,123.000002
895,1203778.52,1203945.62,1204065.12,1204278.42,167.100002,213.300003,658.50001,119.500002,286.600004,158.600003
896,1204437.02,1204662.02,1204693.32,1204908.32,225.000003,215.000004,628.300009,31.3,256.300003,157.000002
897,1205065.32,1205377.92,1205809.72,1206064.02,312.600005,254.300004,1195.40002,431.800006,744.400011,196.700003
898,1206260.72,1206621.92,1206612.02,1206810.62,361.200005,198.600003,729.700011,-9.9,351.300005,179.800003
899,1206990.42,1207319.72,1207258.32,1208095.22,329.300004,836.900012,855.500012,-61.4,267.900004,-249.300004
900,1207845.92,1208856.62,1208937.62,1209120.72,1010.70002,183.100002,1613.70002,81.000002,1091.70002,338.900005
901,1213246.12,1213880.72,1213975.02,1214199.52,634.600009,224.500003,1031.20002,94.300002,728.900011,77.800001
902,1214277.32,1214494.62,1214536.92,1214727.02,217.300003,190.100003,569.100009,42.300001,259.600004,119.400002
903,1214846.42,1215089.72,1215133.62,1215328.92,243.300003,195.300003,640.300009,43.900001,287.200004,157.800002
904,1215486.72,1215684.12,1215784.92,1216034.32,197.400003,249.400003,661.90001,100.800002,298.200005,114.300002
905,1216148.62,1216410.02,1216441.72,1216620.72,261.400004,179.000003,685.40001,31.7,293.100004,213.300003
906,1216834.02,1217143.12,1217615.82,1217829.92,309.100005,214.100003,1244.80002,472.700007,781.800012,248.900004
907,1218078.82,1218481.42,1218460.72,1218783.72,402.600006,323.000005,796.300012,-20.700001,381.900005,91.400002
908,1218875.12,1219080.32,1219079.22,1219639.62,205.200003,560.400008,571.500008,-1.1,204.100003,-193.000003
909,1219446.62,1220348.62,1220554.32,1220756.72,902.000014,202.400003,1777.40003,205.700003,1107.70002,467.300007
910,1221224.02,1221913.02,1222209.72,1222489.42,689.00001,279.700005,1692.20002,296.700004,985.700014,426.800006
911,1227452.02,1228018.82,1228307.42,1228561.22,566.800009,253.800004,1270.00002,288.600004,855.400013,160.800002
912,1231268.12,1231421.62,1231538.02,1231828.72,153.500003,290.700005,649.10001,116.400001,269.900004,88.500001
913,1231917.22,1232129.62,1232130.82,1232330.72,212.400003,199.900003,520.500008,1.2,213.600003,107.000002
914,1233044.22,1233310.72,1233907.82,1234101.42,266.500004,193.600003,1177.20002,597.100009,863.600013,120.000001
915,1235991.12,1236688.42,1236961.02,1237635.32,697.30001,674.30001,1289.30002,272.600004,969.900014,-354.900005
916,1238841.42,1239352.22,1239584.02,1239776.02,510.800008,192.000003,1034.70002,231.800003,742.600011,100.100002
917,1241932.42,1243291.62,1241975.62,1242168.12,1359.20002,192.500003,2180.30003,-1316.00002,43.200001,1944.60003
918,1244112.72,1244443.82,1244463.82,1244692.02,331.100005,228.200003,839.800012,20,351.100005,260.500004
919,1244952.52,1245258.42,1245255.12,1246317.32,305.900005,1062.20002,1553.60002,-3.3,302.600005,188.800002
920,1246506.12,1246952.32,1246948.12,1247169.62,446.200007,221.500003,929.300014,-4.2,442.000007,265.800004
921,1247435.42,1248308.92,1248893.12,1249176.92,873.500013,283.800004,2190.40003,584.200009,1457.70002,448.900007
922,1249625.82,1249995.32,1249985.02,1251202.82,369.500005,1217.80002,1928.10003,-10.3,359.200005,351.100006
923,1251553.92,1251910.12,1252149.82,1253147.02,356.200005,997.200015,1897.40003,239.700003,595.900008,304.300005
924,1253451.32,1253761.52,1253875.72,1255350.92,310.200005,1475.20002,2056.60003,114.200001,424.400006,157.000003
925,1255507.92,1255673.32,1255839.72,1256740.12,165.400002,900.400014,1349.00002,166.400002,331.800004,116.800002
926,1256856.92,1257134.02,1257229.72,1258333.72,277.100004,1104.00002,1252.80002,95.700001,372.800005,-224.000004
927,1258109.72,1258643.62,1258758.82,1259359.42,533.900008,600.600009,1297.80002,115.200002,649.10001,48.100001
928,1259407.52,1259702.42,1259839.92,1260123.32,294.900004,283.400004,859.900012,137.500002,432.400006,144.100002
929,1260267.42,1260577.62,1260599.82,1260822.52,310.200005,222.700004,725.000011,22.2,332.400005,169.900002
930,1260992.42,1261296.62,1261379.42,1261972.12,304.200005,592.700009,1136.70002,82.800001,387.000006,157.000002
931,1262129.12,1262455.82,1262703.02,1262954.12,326.700005,251.100003,1066.60002,247.200004,573.900009,241.600004
932,1263195.72,1263645.22,1263637.42,1264984.12,449.500007,1346.70002,1970.40003,-7.8,441.700007,182.000002
933,1265166.12,1265329.22,1265420.72,1266649.92,163.100003,1229.20002,1418.80002,91.500001,254.600004,-65.000001
934,1266584.92,1266955.32,1267112.92,1267658.22,370.400005,545.300009,1123.30002,157.600002,528.000007,50
935,1267708.22,1267977.32,1268071.22,1268282.42,269.100004,211.200003,752.900012,93.900002,363.000006,178.700003
936,1268461.12,1268724.22,1268753.42,1269006.82,263.100003,253.400004,702.90001,29.200001,292.300004,157.200002
937,1269164.02,1269430.82,1269476.32,1269726.22,266.800004,249.900003,721.500011,45.500001,312.300005,159.300003
938,1269885.52,1270142.12,1270151.52,1270333.62,256.600004,182.100002,689.10001,9.4,266.000004,241.000004
939,1270574.62,1271066.12,1271531.02,1271760.92,491.500007,229.900004,1529.00002,464.900007,956.400014,342.700005
940,1272103.62,1272520.62,1272512.72,1273844.62,417.000006,1331.90002,2056.60003,-7.9,409.100006,315.600004
941,1274160.22,1274343.02,1274398.92,1276752.92,182.800003,2354.00004,2764.00004,55.900001,238.700004,171.300003
942,1276924.22,1277013.92,1277057.92,1277728.52,89.700001,670.60001,542.300008,44.000001,133.700002,-262.000004
943,1277466.52,1277966.42,1278064.42,1278267.22,499.900007,202.800003,962.000014,98.000002,597.900009,161.300002
944,1283375.72,1283509.62,1283682.32,1283880.82,133.900002,198.500003,597.600009,172.700002,306.600004,92.500002
945,1283973.32,1284262.12,1284297.62,1284580.02,288.800004,282.400004,691.00001,35.500001,324.300005,84.300001
946,1284664.32,1285039.42,1285474.42,1285747.82,375.100006,273.400004,1296.60002,435.000006,810.100012,213.100003
947,1285960.92,1286354.62,1286322.22,1286597.42,393.700006,275.200004,771.500012,-32.4,361.300006,135.000002
948,1286732.42,1287155.52,1287181.02,1287418.32,423.100006,237.300004,861.100013,25.5,448.600006,175.200003
949,1287593.52,1288003.92,1287982.02,1288234.02,410.400006,252.000004,892.500013,-21.900001,388.500005,252.000004
950,1288486.02,1289163.62,1289960.12,1290207.12,677.60001,247.000004,2047.20003,796.500012,1474.10002,326.100004
951,1290533.22,1291159.92,1291143.72,1292928.92,626.70001,1785.20003,2664.80004,-16.2,610.50001,269.100004
952,1298381.22,1298809.72,1299061.12,1299310.82,428.500007,249.700003,1088.40002,251.400004,679.900011,158.800003
953,1301512.92,1301756.02,1301898.92,1302083.32,243.100004,184.400003,803.200012,142.900002,386.000006,232.800003
954,1302316.12,1302592.92,1302569.32,1302795.02,276.800004,225.700003,700.60001,-23.6,253.200004,221.700003
955,1303016.72,1303096.62,1303084.42,1303288.12,79.900002,203.700004,440.200007,-12.200001,67.700001,168.800002
956,1304032.72,1304569.62,1305686.62,1305878.72,536.900008,192.100003,2032.60003,1117.00002,1653.90002,186.600003
957,1306065.32,1306373.82,1306300.52,1306521.42,308.500004,220.900004,560.200008,-73.300001,235.200003,104.100001
958,1306625.52,1306904.82,1306895.52,1307103.12,279.300004,207.600003,633.20001,-9.3,270.000004,155.600003
959,1307258.72,1307517.02,1307535.72,1307763.72,258.300004,228.000003,670.00001,18.7,277.000004,165.000003
960,1307928.72,1308130.22,1308158.02,1308403.52,201.500003,245.500004,656.500009,27.8,229.300003,181.700002
961,1308585.22,1308950.12,1308965.92,1309187.82,364.900006,221.900003,813.300013,15.8,380.700006,210.700004
962,1309398.52,1309662.52,1309718.22,1310802.12,264.000003,1083.90002,1544.30002,55.700001,319.700004,140.700003
963,1310942.82,1311145.82,1311175.22,1311886.12,203.000003,710.900011,674.00001,29.4,232.400003,-269.300004
964,1311616.82,1312236.72,1312529.32,1312759.42,619.900009,230.100004,1391.80002,292.600004,912.500013,249.200003
965,1313008.62,1313279.42,1313286.22,1313491.32,270.800004,205.100004,658.70001,6.8,277.600004,176.000002
966,1313667.32,1314017.22,1314027.62,1314268.32,349.900005,240.700003,753.700011,10.400001,360.300006,152.700002
967,1314421.02,1314775.72,1314760.52,1315015.52,354.700006,255.000004,768.100012,-15.200001,339.500005,173.600003
968,1315189.12,1315715.42,1316495.62,1316705.92,526.300008,210.300003,1871.50003,780.200011,1306.50002,354.700006
969,1317060.62,1317952.82,1317986.02,1318201.92,892.200013,215.900003,1451.40002,33.200001,925.400014,310.100004
970,1318512.02,1318999.52,1319070.22,1320261.42,487.500008,1191.20002,2053.40003,70.700001,558.200009,304.000005
971,1320565.42,1320896.32,1321251.42,1322524.02,330.900005,1272.60002,2164.50003,355.100005,686.00001,205.900003
972,1322729.92,1322865.22,1322843.12,1323701.92,135.300002,858.800013,585.800009,-22.1,113.200002,-386.200006
973,1323315.72,1323971.42,1324228.32,1324426.42,655.70001,198.100002,1361.20002,256.900004,912.600014,250.500004
974,1324676.92,1324867.02,1324824.62,1326129.92,190.100003,1305.30002,1286.10002,-42.400001,147.700002,-166.900003
975,1325963.02,1326358.92,1326469.92,1326694.92,395.900006,225.000003,884.500014,111.000002,506.900008,152.600003
976,1326847.52,1327005.62,1327079.02,1327283.82,158.100002,204.800003,627.200009,73.400001,231.500003,190.900003
977,1327474.72,1327683.72,1327772.32,1328058.62,209.000003,286.300005,768.500011,88.600001,297.600004,184.600002
978,1328243.22,1328462.02,1328461.42,1329105.02,218.800004,643.600009,656.30001,-0.6,218.200004,-205.500003
979,1328899.52,1329398.12,1329635.92,1329865.22,498.600008,229.300004,1170.00002,237.800003,736.400011,204.300003
980,1330069.52,1330418.62,1330394.92,1330661.12,349.100005,266.200004,743.600011,-23.700001,325.400004,152.000003
981,1330813.12,1331058.92,1331104.22,1331388.32,245.800003,284.100004,717.20001,45.300001,291.100004,142.000002
982,1331530.32,1331781.42,1331796.42,1332410.62,251.100004,614.200009,741.600011,15,266.100004,-138.700002
983,1332271.92,1332743.62,1333153.92,1333425.92,471.700007,272.000004,1339.80002,410.300007,882.000014,185.800002
984,1333611.72,1334283.22,1334230.72,1334936.22,671.50001,705.50001,1542.50002,-52.5,619.00001,218.000003
985,1335154.22,1335480.82,1335473.92,1335755.92,326.600005,282.000004,775.900012,-6.9,319.700005,174.200003
986,1335930.12,1336228.02,1336375.32,1336621.42,297.900004,246.100003,935.400014,147.300003,445.200007,244.100004
987,1336865.52,1337124.32,1337127.22,1337360.72,258.800004,233.500003,691.20001,2.9,261.700004,196.000003
988,1337556.72,1337816.32,1337823.72,1338386.62,259.600004,562.900009,1002.40002,7.4,267.000004,172.500002
989,1338559.12,1338834.32,1338974.62,1339218.22,275.200004,243.600004,890.400013,140.300002,415.500006,231.300003
990,1339449.52,1339723.02,1339688.62,1339894.52,273.500004,205.900003,667.80001,-34.4,239.100004,222.800003
991,1340117.32,1340415.32,1340845.22,1341069.82,298.000005,224.600003,1273.90002,429.900006,727.900011,321.400005
992,1343686.42,1343786.32,1344214.92,1345272.12,99.900002,1057.20002,1325.10002,428.600006,528.500008,-260.600004
993,1345011.52,1345599.92,1345723.52,1345899.72,588.400009,176.200002,1091.70002,123.600002,712.000011,203.500004
994,1346103.22,1346335.72,1346351.62,1346565.32,232.500003,213.700003,650.600009,15.9,248.400003,188.500003
995,1346753.82,1346974.82,1347141.22,1347708.52,221.000003,567.300008,1167.90002,166.400003,387.400006,213.200004
996,1347921.72,1348069.32,1348292.32,1348515.52,147.600002,223.200003,853.800012,223.000003,370.600005,260.000004
997,1348775.52,1349152.42,1349233.02,1350239.42,376.900006,1006.40002,1680.40002,80.600001,457.500007,216.500003
998,1350455.92,1350704.82,1350950.82,1351159.42,248.900004,208.600003,932.500014,246.000004,494.900008,229.000003
999,1351388.42,1351577.32,1351542.42,1351763.12,188.900003,220.700003,582.300009,-34.9,154.000003,207.600003
1000,1357153.42,1358199.12,1358964.62,1359227.92,1045.70002,263.300004,2245.70003,765.500011,1811.20003,171.200003
1001,1359399.12,1359681.22,1359682.52,1359887.72,282.100004,205.200003,652.300009,1.3,283.400004,163.700002
1002,1360051.42,1360296.42,1360361.12,1360628.52,245.000004,267.400004,723.200011,64.700001,309.700005,146.100002
1003,1360774.62,1360975.32,1361055.82,1361277.32,200.700003,221.500004,724.000011,80.500001,281.200004,221.300003
