# Supplementary material for: Robust dynamical invariants in sequential neural activity
Source: Sci Rep. 2019 Jun 21;9:9048. doi: 10.1038/s41598-019-44953-2 (PMC6588702; doi:10.1038/s41598-019-44953-2)
Supplement: Supplementary file 4 — Dataset [file 41598_2019_44953_MOESM4_ESM.zip › data/PTX/PTX_exp_12.txt]

%If you use these data please cite:
%%  I. Elices, R. Levi, D. Arroyo, F. B. Rodriguez, and P. Varona. Robust dynamical invariants in sequential neural activity
% (1:n-1)' firstLP' lastLP' firstPD' lastPD' burstLPd' burstPDd' Period' latenc' LPPDfst2fst' PDLP'
1,1221.40002,1589.10002,1783.90003,1935.00003,367.700006,151.100002,941.600014,194.800003,562.500009,228.000003
2,2163.00003,2394.40004,2649.40004,2767.60004,231.400004,118.200002,866.500013,255.000003,486.400007,261.900004
3,3029.50004,3220.70005,3488.80005,3626.30005,191.200003,137.500002,805.900012,268.100004,459.300007,209.100003
4,3835.40006,4059.30006,4330.20006,4450.10007,223.900003,119.900001,831.600013,270.900005,494.800008,216.900004
5,4667.00007,4960.10007,5196.70008,5333.30008,293.100004,136.600002,881.900013,236.600003,529.700007,215.600004
6,5548.90008,5869.60009,6052.60009,6181.90009,320.700004,129.300002,838.200012,183.000003,503.700007,205.200003
7,6387.10009,6860.9001,6869.0001,6999.1001,473.800007,130.100002,815.800012,8.1,481.900007,203.800003
8,7202.90011,7507.90011,7723.80012,7845.10012,305.000005,121.300002,873.700013,215.900003,520.900008,231.500003
9,8076.60012,8299.30012,8556.00013,8667.70013,222.700004,111.700002,838.500013,256.700003,479.400007,247.400004
10,8915.10013,9154.30014,9424.70014,9564.80014,239.200003,140.100003,850.500013,270.400004,509.600007,200.800003
11,9765.60015,10044.0001,10286.9002,10436.1002,278.400004,149.200003,875.200013,242.900003,521.300007,204.700003
12,10640.8002,10838.5002,11224.1002,11339.2002,197.700003,115.100002,911.300013,385.600005,583.300008,212.900003
13,11552.1002,11942.0002,12081.7002,12190.9002,389.900006,109.200002,867.200013,139.700002,529.600008,228.400003
14,12419.3002,12795.0002,12897.6002,13028.7002,375.700006,131.100002,808.900012,102.600001,478.300007,199.500003
15,13228.2002,13681.7002,13697.3002,13883.7002,453.500007,186.400003,826.700012,15.6,469.100007,171.200002
16,14054.9002,14472.7002,14630.5002,14749.7002,417.800007,119.200002,951.700015,157.800002,575.600009,256.900004
17,15006.6002,15336.7002,15506.1002,15685.8002,330.100005,179.700003,913.400013,169.400002,499.500007,234.200003
18,15920.0002,16180.9002,16426.9002,16539.7002,260.900004,112.800001,854.700013,246.000004,506.900008,235.000004
19,16774.7003,17020.4003,17267.4003,17383.5003,245.700004,116.100002,824.600012,247.000003,492.700007,215.800003
20,17599.3003,17886.1003,18166.9003,18281.9003,286.800005,115.000001,885.000013,280.800004,567.600009,202.400003
21,18484.3003,18783.8003,19063.8003,19179.8003,299.500005,116.000002,915.200014,280.000004,579.500009,219.700003
22,19399.5003,19733.3003,19909.4003,20086.1003,333.800005,176.700002,863.100013,176.100003,509.900008,176.500003
23,20262.6003,20566.0003,20775.5003,20895.6003,303.400004,120.100001,862.400013,209.500004,512.900008,229.400004
24,21125.0003,21477.4003,21696.5003,21822.1003,352.400005,125.600002,948.900014,219.100003,571.500008,251.800004
25,22073.9003,22439.1003,22649.3003,22780.6003,365.200005,131.300001,924.600014,210.200004,575.400009,217.900004
26,22998.5003,23334.0003,23551.6004,23673.2004,335.500005,121.600002,879.700013,217.600003,553.100008,205.000003
27,23878.2004,24008.4004,24441.6004,24560.6004,130.200002,119.000002,897.500013,433.200006,563.400008,215.100003
28,24775.7004,25087.8004,25353.0004,25467.5004,312.100005,114.500001,935.000014,265.200004,577.300009,243.200004
29,25710.7004,26005.7004,26284.8004,26405.5004,295.000005,120.700001,909.300014,279.100004,574.100009,214.500004
30,26620.0004,26984.0004,27191.9004,27349.6004,364.000005,157.700003,928.400014,207.900003,571.900008,198.800003
31,27548.4004,27828.8004,28154.9004,28277.6004,280.400004,122.700001,977.700014,326.100005,606.500009,248.500004
32,28526.1004,28828.6004,29136.0004,29251.9004,302.500005,115.900002,948.900014,307.400004,609.900009,223.100003
33,29475.0004,29746.5004,30052.4004,30232.1005,271.500004,179.700002,930.200014,305.900005,577.400009,173.100003
34,30405.2005,30765.0005,30934.7005,31053.0005,359.800005,118.300002,872.500013,169.700003,529.500008,224.700003
35,31277.7005,31576.9005,31889.6005,32081.6005,299.200005,192.000003,983.900015,312.700004,611.900009,180.000003
36,32261.6005,32758.7005,32867.4005,32991.1005,497.100007,123.700002,948.700014,108.700002,605.800009,219.200003
37,33210.3005,33546.9005,33831.7005,33955.2005,336.600005,123.500002,969.400014,284.800004,621.400009,224.500003
38,34179.7005,34536.0005,34783.4005,34912.2005,356.300006,128.800002,992.100015,247.400003,603.700009,259.600004
39,35171.8005,35599.1005,35828.7005,35947.0005,427.300006,118.300002,1030.90001,229.600004,656.90001,255.700003
40,36202.7005,36511.7005,36720.1005,36893.2006,309.000005,173.100003,868.200013,208.400003,517.400008,177.700002
41,37070.9006,37382.6006,37612.4006,37728.8006,311.700005,116.400002,875.000013,229.800003,541.500008,217.100003
42,37945.9006,38276.9006,38618.7006,38745.0006,331.000005,126.300002,1016.30002,341.800005,672.80001,217.200004
43,38962.2006,39597.2006,39561.4006,39739.1006,635.000009,177.700002,956.800014,-35.8,599.200009,179.900003
44,39919.0006,40517.0006,40486.7006,40611.7006,598.000009,125.000002,895.800013,-30.300001,567.700008,203.100003
45,40814.8006,41148.4006,41453.6006,41585.1006,333.600005,131.500002,974.900015,305.200005,638.80001,204.600003
46,41789.7006,42152.8006,42350.2006,42531.2006,363.100005,181.000003,948.400014,197.400003,560.500008,206.900003
47,42738.1006,43086.3006,43289.7006,43411.3006,348.200005,121.600002,903.900013,203.400003,551.600008,230.700003
48,43642.0007,44037.7007,44189.1007,44309.4007,395.700006,120.300002,901.200014,151.400002,547.100008,233.800004
49,44543.2007,44893.8007,45154.9007,45267.6007,350.600005,112.700002,937.600014,261.100004,611.700009,213.200003
50,45480.8007,46062.2007,46044.2007,46170.3007,581.400008,126.100002,884.700013,-18,563.400008,195.200003
51,46365.5007,46682.2007,46892.6007,47013.0007,316.700005,120.400002,850.900013,210.400003,527.100008,203.400003
52,47216.4007,47504.6007,47789.3007,47962.8007,288.200004,173.500003,924.100013,284.700004,572.900008,177.700002
53,48140.5007,48455.4007,48733.1007,48895.9007,314.900005,162.800003,965.000015,277.700004,592.600009,209.600003
54,49105.5007,49485.3007,49686.9007,49805.0007,379.800005,118.100002,930.000014,201.600003,581.400008,230.500004
55,50035.5007,50278.6007,50581.9008,50732.1008,243.100003,150.200002,890.300013,303.300005,546.400008,193.700003
56,51542.9008,51635.8008,51596.5008,51712.0008,92.900001,115.500002,407.500006,-39.3,53.600001,238.400003
57,51950.4008,52315.9008,52583.0008,52727.3008,365.500006,144.300002,996.300015,267.100004,632.60001,219.400003
58,52946.7008,53266.7008,53488.9008,53607.9008,320.000005,119.000002,872.500013,222.200003,542.200008,211.300003
59,53819.2008,54198.2008,54400.1008,54564.8008,379.000006,164.700002,963.900014,201.900003,580.900009,218.300003
60,54783.1008,55143.7008,55362.3008,55517.8008,360.600006,155.500002,941.400014,218.600003,579.200009,206.700003
61,55724.5008,56136.3008,56261.6008,56402.5008,411.800006,140.900002,875.500013,125.300002,537.100008,197.500003
62,56600.0008,57007.9008,57154.3009,57270.9009,407.900006,116.600001,919.700014,146.400003,554.300009,248.800004
63,57519.7009,57780.8009,58100.5009,58219.9009,261.100004,119.400002,911.400014,319.700005,580.800009,211.200003
64,58431.1009,58768.6009,58989.7009,59106.5009,337.500005,116.800002,909.000013,221.100003,558.600008,233.600003
65,59340.1009,59637.3009,59918.0009,60041.5009,297.200005,123.500002,935.600014,280.700004,577.900009,234.200003
66,60275.7009,60648.6009,60971.6009,61086.8009,372.900006,115.200001,1110.10002,323.000005,695.900011,299.000005
67,61385.8009,61866.6009,61906.9009,62036.8009,480.800007,129.900002,886.600013,40.3,521.100007,235.600004
68,62272.4009,62543.8009,62822.8009,62969.4009,271.400004,146.600002,911.600014,279.000004,550.400008,214.600004
69,63184.0009,63469.8009,63695.6009,63849.301,285.800004,153.700002,868.100012,225.800003,511.600007,202.800003
70,64052.101,64247.401,64663.901,64778.301,195.300003,114.400001,947.500015,416.500007,611.80001,221.300004
71,64999.601,65357.401,65523.201,65675.101,357.800005,151.900003,842.900012,165.800002,523.600007,167.400002
72,65842.501,66101.301,66397.001,66523.001,258.800004,126.000002,859.300013,295.700004,554.500008,178.800003
73,66701.801,67009.101,67279.001,67398.301,307.300005,119.300001,937.900014,269.900004,577.200009,241.400004
74,67639.701,67943.101,68170.701,68324.001,303.400004,153.300002,870.700013,227.600004,531.000008,186.400003
75,68510.401,68865.501,69058.301,69206.301,355.100005,148.000002,880.300013,192.800003,547.900008,184.400003
76,69390.701,69609.801,69984.201,70106.401,219.100003,122.200002,924.800014,374.400006,593.500009,209.100003
77,70315.501,70688.6011,70917.4011,71048.0011,373.100005,130.600002,930.100014,228.800004,601.900009,197.600003
78,71245.6011,71573.8011,71794.9011,71949.9011,328.200005,155.000002,887.100013,221.100003,549.300008,182.800003
79,72132.7011,72510.1011,72691.2011,72865.8011,377.400005,174.600003,911.200013,181.100003,558.500008,178.100002
80,73043.9011,73370.7011,73666.4011,73754.0011,326.800005,87.600001,942.600014,295.700005,622.50001,232.500003
81,73986.5011,74257.8011,74499.5011,74647.4011,271.300005,147.900002,849.300013,241.700003,513.000008,188.400003
82,74835.8011,75085.6011,75406.1011,75527.3011,249.800004,121.200001,894.200013,320.500005,570.300009,202.700003
83,76248.1011,76380.0011,76386.9011,76513.5011,131.900002,126.600002,459.200007,6.9,138.800002,193.800003
84,76707.3011,76997.8011,77316.7012,77447.5012,290.500004,130.800002,935.400014,318.900005,609.400009,195.200003
85,77642.7012,77974.4012,78247.2012,78436.5012,331.700005,189.300003,995.000015,272.800004,604.500009,201.200003
86,78637.7012,79010.8012,79276.5012,79441.9012,373.100005,165.400003,1026.50001,265.700004,638.800009,222.300003
87,79664.2012,79998.0012,80278.0012,80421.9012,333.800005,143.900002,963.000014,280.000004,613.800009,205.300003
88,80627.2012,80874.0012,81166.6012,81310.4012,246.800004,143.800003,885.400014,292.600004,539.400008,202.200003
89,81512.6012,81773.0012,82086.3012,82204.8012,260.400004,118.500002,915.800013,313.300004,573.700008,223.600003
90,82962.2012,83085.2012,83083.0012,83235.3012,123.000002,152.300002,458.900007,-2.2,120.800002,185.800003
91,83421.1012,83790.3012,83955.4013,84133.3013,369.200006,177.900003,895.300013,165.100002,534.300008,183.100002
92,84316.4013,84646.7013,84896.3013,85013.0013,330.300005,116.700002,915.300014,249.600004,579.900009,218.700003
93,85231.7013,85537.8013,85919.6013,86072.5013,306.100005,152.900003,1088.10002,381.800005,687.90001,247.300003
94,86319.8013,86705.1013,86893.5013,87042.3013,385.300006,148.800002,927.800014,188.400003,573.700009,205.300003
95,87247.6013,87560.9013,87824.1013,87990.2013,313.300005,166.100002,912.200014,263.200004,576.500009,169.600003
96,88159.8013,88493.6013,88717.1013,88868.8013,333.800005,151.700002,891.500013,223.500003,557.300008,182.500003
97,89051.3013,89302.7013,89660.5013,89810.5013,251.400004,150.000002,930.000014,357.800005,609.200009,170.800003
98,89981.3013,90285.3013,90573.6013,90746.3014,304.000004,172.700002,952.900014,288.300005,592.300009,187.900003
99,90934.2014,91444.5014,91538.3014,91663.3014,510.300008,125.000002,919.400014,93.800001,604.100009,190.300003
100,91853.6014,92127.6014,92499.1014,92662.6014,274.000004,163.500003,993.800015,371.500005,645.500009,184.800003
101,92847.4014,93180.1014,93478.7014,93631.4014,332.700004,152.700002,991.200014,298.600005,631.300009,207.200003
102,93838.6014,94150.5014,94374.9014,94525.3014,311.900005,150.400003,869.500013,224.400003,536.300008,182.800002
103,94708.1014,94975.0014,95287.8014,95472.1014,266.900004,184.300003,945.400014,312.800005,579.700009,181.400002
104,95653.5014,95934.4014,96278.6014,96397.0014,280.900005,118.400001,952.100015,344.200005,625.10001,208.600004
105,96605.6014,97098.7014,97220.1014,97386.8015,493.100007,166.700002,934.800013,121.400002,614.500009,153.600002
106,97540.4015,97957.3015,98122.0015,98290.7015,416.900007,168.700003,918.300014,164.700002,581.600009,168.000002
107,98458.7015,98889.0015,99138.6015,99260.2015,430.300007,121.600002,1019.00001,249.600003,679.90001,217.500003
108,99477.7015,99836.8015,100151.001,100267.301,359.100006,116.300002,1009.40001,314.200004,673.30001,219.800003
109,100487.101,100847.702,101070.102,101224.902,360.600006,154.800002,929.700014,222.400003,583.000009,191.900003
110,101416.802,101772.202,101996.002,102167.002,355.400006,171.000002,922.300014,223.800003,579.200009,172.100003
111,102339.102,102737.302,103080.502,103231.202,398.200006,150.700002,1075.40002,343.200005,741.400011,183.300003
112,103414.502,103705.602,104042.102,104230.902,291.100004,188.800003,997.000015,336.500005,627.600009,180.600003
113,104411.502,104708.002,105056.202,105219.002,296.500004,162.800003,990.200015,348.200005,644.700009,182.700003
114,105401.702,105710.402,106018.302,106182.202,308.700004,163.900002,979.900014,307.900005,616.600009,199.400003
115,106381.602,106681.402,107026.002,107145.102,299.800005,119.100002,994.100015,344.600005,644.40001,230.600003
116,107375.702,107728.302,107983.502,108140.602,352.600005,157.100002,970.200014,255.200004,607.800009,205.300003
117,108345.902,108617.402,108958.902,109078.902,271.500005,120.000001,956.700015,341.500005,613.00001,223.700004
118,109884.102,109986.702,110064.602,110213.002,102.600002,148.400002,532.000008,77.900001,180.500003,203.100003
119,110416.102,110708.202,111024.102,111172.802,292.100005,148.700003,960.500015,315.900004,608.000009,203.800003
120,111376.602,111737.902,112062.402,112185.402,361.300005,123.000002,1000.60002,324.500005,685.80001,191.800003
121,112377.202,112687.602,113025.102,113196.702,310.400004,171.600003,1062.90001,337.500005,647.900009,243.400003
122,113440.102,113736.802,114060.102,114207.302,296.700005,147.200002,969.100015,323.300005,620.00001,201.900003
123,114409.202,114734.402,115020.302,115177.202,325.200005,156.900002,957.600014,285.900004,611.100009,189.600003
124,115366.802,115714.202,115974.802,116129.802,347.400005,155.000002,948.100014,260.600004,608.000009,185.100003
125,116910.202,117096.302,117063.902,117213.302,186.100003,149.400003,500.400008,-32.400001,153.700002,197.300003
126,118024.702,118134.902,118086.602,118252.902,110.200001,166.300002,412.000006,-48.3,61.900001,183.800003
127,118436.702,118746.102,119001.102,119175.502,309.400004,174.400003,921.900014,255.000004,564.400008,183.100003
128,119358.602,119668.402,120069.702,120230.402,309.800004,160.700003,1091.00002,401.300006,711.10001,219.200003
129,120449.602,121133.402,121100.102,121249.602,683.80001,149.500002,997.700015,-33.3,650.50001,197.700003
130,121447.302,121700.502,122009.802,122156.002,253.200003,146.200002,917.700013,309.300005,562.500008,209.000003
131,122365.002,122647.402,123031.502,123208.402,282.400005,176.900003,1031.40002,384.100005,666.50001,188.000003
132,123396.402,123808.902,124086.902,124196.202,412.500006,109.300002,1022.40002,278.000004,690.50001,222.600003
133,124418.802,124742.502,125084.902,125233.202,323.700005,148.300002,997.300015,342.400005,666.10001,182.900003
134,125416.102,125810.502,126040.802,126221.402,394.400006,180.600003,1052.50002,230.300003,624.700009,247.200004
135,126468.602,126745.002,127039.202,127191.802,276.400004,152.600002,914.400013,294.200004,570.600008,191.200003
136,127383.002,127709.802,127997.102,128155.402,326.800005,158.300003,952.300014,287.300004,614.100009,179.900002
137,128335.302,128575.302,128977.702,129131.802,240.000004,154.100002,965.400015,402.400006,642.40001,168.900003
138,129954.502,130045.302,130044.002,130165.402,90.800002,121.400002,441.000007,-1.3,89.500002,230.100003
139,130395.502,130681.802,131018.402,131211.002,286.300004,192.600003,1030.80002,336.600005,622.900009,215.300003
140,131426.302,131775.802,132141.802,132261.502,349.500006,119.700002,1059.90002,366.000005,715.500011,224.700003
141,133195.302,133274.502,133247.502,133401.402,79.200001,153.900002,427.300006,-27,52.200001,221.200003
142,133622.602,133929.702,134338.702,134458.502,307.100005,119.800002,1072.50002,409.000006,716.100011,236.600003
143,135200.302,135446.302,135504.402,135615.002,246.000003,110.600002,658.200009,58.100001,304.100004,243.500003
144,136551.802,136677.902,136718.302,136879.602,126.100002,161.300003,570.000008,40.4,166.500002,242.200003
145,137775.602,137894.902,137875.402,138033.402,119.300002,158.000002,476.600007,-19.5,99.800002,218.800003
146,138252.202,138613.002,138915.102,139069.802,360.800005,154.700002,1018.60002,302.100005,662.90001,201.000003
147,139923.802,140073.602,140118.902,140237.002,149.800002,118.100002,562.400008,45.300001,195.100003,249.200003
148,141150.202,141261.002,141321.302,141475.602,110.800002,154.300002,574.400009,60.300001,171.100003,249.000004
149,142374.402,142604.402,142579.002,142737.602,230.000003,158.600002,597.200008,-25.4,204.600003,234.000003
150,142971.602,143286.902,143679.102,143833.502,315.300005,154.400002,1074.70002,392.200006,707.500011,212.800003
151,144735.002,144949.002,144896.002,145010.402,214.000003,114.400002,535.500008,-53.000001,161.000002,260.100004
152,145270.502,145669.102,146075.502,146228.702,398.600006,153.200002,1201.20002,406.400006,805.000012,243.000004
153,146471.702,146762.702,147113.702,147254.602,291.000004,140.900002,1024.00002,351.000005,642.000009,241.100004
154,148119.902,148262.602,148260.402,148412.202,142.700002,151.800003,521.200008,-2.2,140.500002,228.900003
155,149332.302,149511.802,149442.802,149628.002,179.500003,185.200003,528.700008,-69.000001,110.500002,233.000003
156,149861.002,150165.302,150561.502,150712.102,304.300005,150.600002,1051.20002,396.200006,700.500011,200.100003
157,150912.202,151177.602,151629.002,151748.402,265.400004,119.400002,1074.60002,451.400006,716.80001,238.400004
158,151986.802,152297.802,152621.002,152740.902,311.000004,119.900002,973.200014,323.200005,634.200009,219.100003
159,153546.002,153782.102,153806.502,153926.702,236.100004,120.200002,616.200009,24.4,260.500004,235.500003
160,154816.702,154930.902,154915.302,155076.402,114.200002,161.100003,493.800007,-15.600001,98.600001,234.100003
161,155310.502,155584.402,155938.602,156096.902,273.900004,158.300002,992.700015,354.200006,628.10001,206.300003
162,156303.202,156707.002,156973.902,157116.102,403.800006,142.200002,1030.30002,266.900004,670.70001,217.400003
163,158007.902,158264.402,158227.202,158348.802,256.500003,121.600002,604.000009,-37.2,219.300003,263.100004
164,159255.002,159457.802,159491.102,159609.802,202.800003,118.700001,587.600009,33.300001,236.100004,232.800004
165,160528.902,160720.002,160788.502,160956.402,191.100003,167.900002,630.400009,68.500001,259.600004,202.900003
166,161159.302,161558.402,161863.302,161986.002,399.100006,122.700002,1064.40002,304.900005,704.000011,237.700003
167,162223.702,162578.702,162866.702,163016.502,355.000006,149.800002,983.400015,288.000004,643.00001,190.600003
168,163207.102,163882.402,163898.102,164048.502,675.30001,150.400003,1047.50002,15.7,691.00001,206.100003
169,164254.602,164888.002,164912.102,165061.002,633.400009,148.900003,1001.90002,24.1,657.500009,195.500003
170,165256.502,165620.802,165896.102,166050.202,364.300005,154.100002,972.400014,275.300004,639.600009,178.700003
171,166939.502,167032.402,167007.002,167154.402,92.900001,147.400002,408.900006,-25.4,67.500001,194.000003
172,167348.402,167680.602,168111.203,168290.903,332.200005,179.700003,1129.60002,430.600006,762.800011,187.100003
173,168478.003,168833.803,169140.303,169256.203,355.800005,115.900002,1006.70002,306.500004,662.300009,228.500004
174,169484.703,169751.503,170077.503,170263.403,266.800003,185.900003,991.500014,326.000005,592.800008,212.800003
175,171126.603,171221.003,171187.403,171340.903,94.400001,153.500002,439.200007,-33.6,60.800001,224.900004
176,171565.803,171851.403,172152.003,172304.803,285.600004,152.800003,953.100014,300.600004,586.200008,214.100003
177,172518.903,172990.703,173199.503,173354.303,471.800007,154.800002,1017.90001,208.800003,680.60001,182.500003
178,173536.803,173814.703,174260.603,174377.603,277.900004,117.000001,1074.80002,445.900007,723.800011,234.000004
179,175299.103,175411.603,175436.803,175552.303,112.500002,115.500002,511.200008,25.2,137.700002,258.000004
180,176467.703,176668.803,176635.903,176787.203,201.100003,151.300002,575.300008,-32.900001,168.200002,255.800004
181,177043.003,177335.603,177814.803,177965.003,292.600005,150.200002,1135.20002,479.200007,771.800012,213.200003
182,178178.203,178463.903,178850.203,178995.103,285.700004,144.900002,1007.20002,386.300006,672.00001,190.300003
183,179185.403,179526.103,179908.203,180047.703,340.700005,139.500002,1103.20002,382.100006,722.800011,240.900004
184,180288.603,180668.503,180932.003,181059.903,379.900005,127.900002,1022.80001,263.500004,643.400009,251.500004
185,181311.403,181661.903,181990.903,182145.903,350.500005,155.000002,1035.40002,329.000005,679.50001,200.900003
186,182346.803,182729.803,183036.303,183189.203,383.000006,152.900003,1051.00002,306.500004,689.50001,208.600003
187,184036.603,184215.203,184214.403,184360.703,178.600003,146.300002,544.600008,-0.8,177.800003,220.500003
188,184581.203,184920.403,185262.503,185386.603,339.200006,124.100001,1034.00002,342.100005,681.300011,228.600004
189,185615.203,185931.003,186280.503,186394.403,315.800005,113.900001,1034.80001,349.500005,665.30001,255.600004
190,186650.003,186938.303,187310.203,187431.303,288.300005,121.100002,1014.60002,371.900005,660.20001,233.300003
191,187664.603,187984.503,188335.703,188482.103,319.900005,146.400003,1004.50001,351.200005,671.10001,187.000002
192,189305.603,189402.503,189384.403,189535.303,96.900001,150.900002,427.900006,-18.1,78.800001,198.200003
193,189733.503,190104.403,190464.503,190629.503,370.900006,165.000003,1099.20002,360.100005,731.000011,203.200003
194,190832.703,191527.403,191557.803,191714.303,694.70001,156.500003,1076.10002,30.4,725.10001,194.500003
195,191908.803,192292.303,192634.503,192780.503,383.500005,146.000003,1092.90002,342.200005,725.70001,221.200003
196,193001.703,193358.403,193619.403,193761.003,356.700005,141.600002,953.300014,261.000004,617.700009,194.000003
197,193955.003,194443.803,194720.403,194829.803,488.800007,109.400001,1098.10002,276.600005,765.400012,223.300004
198,195053.103,195398.003,195738.803,195885.403,344.900005,146.600002,1068.90002,340.800005,685.70001,236.600003
199,196122.003,196411.003,196714.203,196856.603,289.000005,142.400002,947.200015,303.200004,592.200009,212.600004
200,197069.203,197466.703,197730.603,197869.403,397.500005,138.800002,1014.10002,263.900004,661.400009,213.900004
201,198815.203,198905.603,198875.703,199019.403,90.400001,143.700003,437.700006,-29.900001,60.5,233.500003
202,199252.903,199566.603,199867.703,200010.703,313.700005,143.000002,984.800015,301.100004,614.800009,227.000004
203,200237.703,200655.103,200838.303,200984.503,417.400006,146.200002,925.000014,183.200003,600.600009,178.200003
204,201162.703,201443.003,201866.603,202015.603,280.300004,149.000002,1035.30002,423.600006,703.90001,182.400003
205,202198.003,202608.003,202955.103,203094.603,410.000006,139.500002,1111.20002,347.100005,757.100011,214.600004
206,203309.203,203572.503,203997.003,204141.703,263.300003,144.700002,1045.60002,424.500007,687.80001,213.100003
207,204354.803,204762.103,205028.903,205145.303,407.300006,116.400002,1049.90002,266.800004,674.10001,259.400004
208,205404.703,205701.803,206032.003,206178.203,297.100004,146.200002,982.900014,330.200005,627.300009,209.400003
209,206387.603,206748.003,206978.903,207158.403,360.400006,179.500003,974.000015,230.900003,591.300009,203.200003
210,207361.603,207718.103,207999.803,208149.303,356.500005,149.500003,999.000015,281.700004,638.200009,211.300003
211,208360.603,208609.203,208957.303,209120.003,248.600004,162.700002,982.300014,348.100005,596.700009,222.900003
212,209342.903,209641.803,209956.703,210099.503,298.900005,142.800002,976.200015,314.900005,613.80001,219.600003
213,210319.103,210616.303,210891.903,211034.503,297.200004,142.600002,915.300014,275.600005,572.800009,199.900003
214,211234.403,211873.803,211902.803,212053.003,639.400009,150.200002,1005.30001,29.000001,668.40001,186.700003
215,212239.703,212529.103,212792.703,212943.703,289.400004,151.000002,880.000013,263.600004,553.000008,176.000003
216,213119.703,213461.303,213749.203,213901.703,341.600005,152.500002,983.200014,287.900004,629.500009,201.200003
217,214102.903,214402.403,214663.903,214845.903,299.500005,182.000002,932.900014,261.500004,561.000009,189.900003
218,215035.803,215352.903,215643.303,215789.803,317.100005,146.500003,937.600014,290.400004,607.500009,183.600002
219,215973.403,216314.203,216551.803,216715.103,340.800005,163.300002,902.900014,237.600004,578.400009,161.200003
220,216876.303,217586.003,217564.103,217728.503,709.70001,164.400002,1050.70001,-21.9,687.80001,198.500003
221,217927.003,218224.303,218593.503,218740.203,297.300005,146.700002,1011.90002,369.200005,666.50001,198.700003
222,218938.903,219328.403,219526.003,219671.603,389.500006,145.600002,936.500014,197.600003,587.100009,203.800003
223,219875.403,220108.203,220523.103,220665.203,232.800004,142.100002,980.200015,414.900006,647.70001,190.400003
224,220855.603,221292.403,221561.703,221678.503,436.800007,116.800001,1045.00002,269.300004,706.100011,222.100004
225,221900.603,222193.803,222519.603,222665.403,293.200004,145.800002,950.900014,325.800005,619.000009,186.100003
226,222851.503,223294.103,223584.503,223730.603,442.600006,146.100002,1090.90002,290.400005,733.000011,211.800003
227,223942.403,224643.903,224706.503,224851.403,701.50001,144.900003,1101.90002,62.600001,764.100011,192.900002
228,225044.303,225405.203,225653.203,225798.403,360.900006,145.200003,932.400014,248.000003,608.900009,178.300002
229,225976.703,226336.703,226623.603,226745.203,360.000006,121.600002,991.900015,286.900004,646.90001,223.400003
230,227596.803,227690.403,227772.703,227921.003,93.600002,148.300002,527.900008,82.300001,175.900003,203.700003
231,228124.703,228466.903,228800.503,228952.303,342.200005,151.800003,1025.90002,333.600005,675.80001,198.300003
232,229150.603,229478.703,229755.403,229912.503,328.100004,157.100002,950.900014,276.700005,604.800009,189.000003
233,230101.503,230439.003,230794.403,230936.603,337.500005,142.200002,1031.50001,355.400005,692.90001,196.400003
234,231133.003,231497.403,231852.003,232002.703,364.400006,150.700002,1054.20002,354.600005,719.000011,184.500003
235,232187.203,232538.703,232809.303,232962.103,351.500005,152.800002,961.200014,270.600004,622.100009,186.300003
236,233148.403,233482.003,233753.203,233907.403,333.600005,154.200002,928.300014,271.200004,604.800009,169.300003
237,234076.703,234486.303,234722.003,234877.704,409.600006,155.700002,1002.20002,235.700004,645.30001,201.200003
238,235078.904,235679.404,235740.704,235889.604,600.500009,148.900002,997.300015,61.300001,661.80001,186.600003
239,236076.204,236393.104,236694.204,236840.804,316.900005,146.600002,957.300014,301.100004,618.000009,192.700003
240,237033.504,237373.104,237640.504,237789.304,339.600005,148.800002,941.100014,267.400004,607.000009,185.300003
241,237974.604,238497.804,238644.904,238764.004,523.200008,119.100002,989.100015,147.100002,670.30001,199.700003
242,238963.704,239278.504,239587.304,239744.204,314.800005,156.900002,960.400014,308.800004,623.600009,179.900003
243,239924.104,240227.904,240601.604,240748.204,303.800005,146.600002,1005.10002,373.700005,677.50001,181.000003
244,240929.204,241366.404,241548.204,241698.804,437.200007,150.600003,943.900014,181.800002,619.000009,174.300002
245,241873.104,242194.104,242552.004,242703.404,321.000005,151.400003,1017.10002,357.900005,678.90001,186.800002
246,242890.204,243196.704,243479.704,243621.104,306.500005,141.400002,931.700014,283.000004,589.500009,200.800003
247,243821.904,244158.804,244516.704,244634.004,336.900005,117.300001,1052.60002,357.900006,694.800011,240.500004
248,244874.504,245230.604,245583.404,245732.504,356.100005,149.100003,1054.20002,352.800005,708.90001,196.200003
249,245928.704,246307.104,246581.204,246724.304,378.400005,143.100002,989.500014,274.100004,652.500009,193.900003
250,246918.204,247283.904,247499.704,247647.604,365.700006,147.900002,927.000014,215.800003,581.500009,197.600003
251,247845.204,248227.704,248556.904,248704.404,382.500006,147.500002,1063.90002,329.200005,711.700011,204.700003
252,248909.104,249210.504,249609.004,249749.404,301.400005,140.400003,1022.60002,398.500005,699.90001,182.300002
253,249931.704,250264.104,250643.104,250760.804,332.400005,117.700002,1024.70002,379.000006,711.400011,195.600003
254,250956.404,251284.304,251588.604,251713.104,327.900004,124.500002,981.300014,304.300005,632.200009,224.600003
255,251937.704,252243.204,252571.504,252719.704,305.500005,148.200002,965.700015,328.300005,633.80001,183.700003
256,252903.404,253216.404,253549.004,253732.204,313.000004,183.200003,994.400014,332.600005,645.600009,165.600002
257,253897.804,254559.904,254605.804,254717.804,662.10001,112.000002,1029.20002,45.900001,708.000011,209.200003
258,254927.004,255220.304,255569.304,255735.304,293.300004,166.000003,990.500014,349.000005,642.300009,182.200002
259,255917.504,256258.304,256613.604,256731.504,340.800006,117.900002,1038.40002,355.300005,696.100011,224.400003
260,257610.504,257714.704,257716.304,257841.304,104.200001,125.000002,465.700007,1.6,105.800001,234.900004
261,258076.204,258400.304,258691.004,258807.304,324.100004,116.300002,948.900014,290.700005,614.800009,217.800003
262,259632.604,259733.904,259711.504,259875.904,101.300001,164.400002,429.400006,-22.4,78.900001,186.100003
263,260062.004,260391.604,260788.204,260956.004,329.600005,167.800003,1091.40002,396.600006,726.200011,197.400002
264,261153.404,261494.504,261834.404,261969.704,341.100006,135.300002,1014.20002,339.900005,681.000011,197.900003
265,262167.604,262484.404,262808.004,262927.704,316.800004,119.700002,988.400014,323.600005,640.400009,228.300003
266,263156.004,263450.304,263741.304,263861.304,294.300005,120.000002,908.800014,291.000004,585.300009,203.500003
267,264639.504,264733.804,264719.504,264873.404,94.300002,153.900002,412.900007,-14.3,80.000002,179.000003
268,265052.404,265477.004,265673.404,265826.404,424.600006,153.000002,931.400013,196.400003,621.000009,157.400002
269,265983.804,266295.704,266626.704,266740.104,311.900005,113.400002,961.000015,331.000005,642.90001,204.700003
270,267573.504,267741.504,267735.504,267852.804,168.000003,117.300001,478.400007,-6,162.000003,199.100003
271,268051.904,268367.004,268710.504,268860.304,315.100005,149.800002,1002.80001,343.500005,658.60001,194.400003
272,269054.704,269379.504,269693.404,269844.804,324.800005,151.400002,993.400015,313.900005,638.70001,203.300003
273,270048.104,270427.404,270717.904,270835.704,379.300006,117.800002,992.600015,290.500004,669.80001,205.000003
274,271677.704,271770.604,271734.904,271879.204,92.900002,144.300002,399.800006,-35.700001,57.200001,198.300003
275,272077.504,272430.804,272798.104,272971.204,353.300006,173.100003,1041.10002,367.300005,720.600011,147.400002
276,273718.004,273858.504,273848.904,273975.304,140.500002,126.400002,469.000007,-9.6,130.900002,211.700003
277,274187.004,274466.404,274819.004,274975.304,279.400004,156.300002,954.600014,352.600005,632.000009,166.300003
278,275803.504,275915.804,275912.904,276076.204,112.300001,163.300003,435.600006,-2.9,109.400001,162.900002
279,276239.104,276547.704,276915.204,277037.904,308.600005,122.700002,993.200015,367.500005,676.10001,194.400003
280,277232.304,277555.004,277816.404,278003.204,322.700005,186.800003,950.900014,261.400004,584.100009,180.000002
281,278813.604,278925.404,278867.204,279018.604,111.800001,151.400003,398.900006,-58.200001,53.6,193.900003
282,279855.004,279932.004,279970.704,280082.604,77.000001,111.900002,440.700007,38.700001,115.700002,213.100003
283,280933.304,281005.004,280994.304,281153.404,71.700001,159.100003,398.000006,-10.7,61.000001,177.900002
284,281976.904,282068.804,282107.904,282227.204,91.900001,119.300002,446.000006,39.100001,131.000002,195.700002
285,283067.904,283155.604,283164.404,283285.004,87.700001,120.600002,438.800007,8.8,96.500001,221.700004
286,283506.704,283860.204,284223.604,284338.604,353.500005,115.000002,1039.10002,363.400005,716.90001,207.200003
287,284545.804,284902.704,285168.904,285325.104,356.900005,156.200003,962.700014,266.200004,623.100009,183.400002
288,286154.104,286266.304,286270.104,286392.704,112.200002,122.600002,466.200007,3.8,116.000002,227.600003
289,286620.304,286982.504,287351.104,287468.704,362.200005,117.600002,1065.80002,368.600006,730.800011,217.400003
290,287686.104,288058.404,288381.104,288498.004,372.300005,116.900002,1038.50001,322.700005,695.00001,226.600003
291,289389.904,289559.204,289533.004,289685.704,169.300003,152.700003,482.500007,-26.200001,143.100002,186.700002
292,289872.404,290264.204,290539.804,290664.904,391.800006,125.100002,983.000015,275.600004,667.40001,190.500003
293,290855.404,291171.204,291545.104,291715.104,315.800005,170.000003,1016.60001,373.900005,689.70001,156.900002
294,291872.004,292188.204,292633.204,292763.204,316.200005,130.000002,1075.40002,445.000007,761.200012,184.200002
295,292947.404,293357.804,293617.604,293780.404,410.400006,162.800003,1019.50001,259.800004,670.20001,186.500002
296,293966.904,294278.704,294608.604,294794.504,311.800005,185.900003,990.900015,329.900005,641.70001,163.300002
297,294957.804,295364.304,295662.904,295784.304,406.500006,121.400002,1022.70002,298.600005,705.100011,196.200002
298,295980.504,296365.104,296652.804,296812.904,384.600006,160.100003,988.700015,287.700004,672.30001,156.300002
299,296969.204,297277.804,297601.204,297789.804,308.600005,188.600002,1004.00001,323.400005,632.00001,183.400003
300,297973.204,298344.804,298585.804,298701.904,371.600006,116.100002,909.700014,241.000003,612.600009,181.000003
301,298882.904,299260.504,299589.504,299704.204,377.600005,114.700002,1018.10001,329.000005,706.60001,196.800003
302,299901.004,300292.804,300574.004,300689.904,391.800006,115.900002,996.100015,281.200004,673.00001,207.200003
303,300897.104,301289.104,301584.204,301741.904,392.000006,157.700002,1002.00001,295.100004,687.10001,157.200003
304,301899.104,302220.305,302531.605,302680.505,321.200004,148.900002,956.800014,311.300005,632.500009,175.400003
305,302855.905,303226.005,303598.005,303751.005,370.100005,153.000002,1057.20002,372.000006,742.100011,162.100003
306,303913.105,304222.105,304647.705,304754.205,309.000004,106.500001,1070.30002,425.600007,734.600011,229.200004
307,304983.405,305377.905,305632.405,305765.205,394.500005,132.800002,956.800014,254.500004,649.000009,175.000003
308,305940.205,306259.705,306493.605,306674.805,319.500005,181.200003,912.800013,233.900003,553.400008,178.200002
309,306853.005,307144.205,307503.305,307620.205,291.200005,116.900002,975.700015,359.100005,650.30001,208.500003
310,307828.705,308275.805,308479.105,308633.105,447.100007,154.000002,986.100015,203.300003,650.40001,181.700003
311,308814.805,309181.505,309430.005,309552.905,366.700005,122.900002,955.600014,248.500004,615.200009,217.500003
312,309770.405,310181.605,310429.605,310579.805,411.200006,150.200002,987.700015,248.000004,659.20001,178.300003
313,310758.105,311053.105,311401.805,311554.805,295.000004,153.000003,956.800014,348.700005,643.700009,160.100002
314,311714.905,312059.905,312447.105,312563.105,345.000005,116.000002,1070.90002,387.200006,732.200011,222.700003
315,312785.805,313170.405,313415.905,313533.605,384.600006,117.700002,939.800014,245.500003,630.100009,192.000003
316,313725.605,313991.205,314211.805,314333.805,265.600004,122.000002,802.300012,220.600003,486.200007,194.100003
317,314527.905,315148.105,315145.305,315292.905,620.200009,147.600002,927.400014,-2.8,617.400009,162.400003
318,315455.305,315825.305,316028.805,316169.605,370.000005,140.800002,876.800013,203.500003,573.500008,162.500003
319,316332.105,316665.405,316845.105,317007.405,333.300005,162.300003,838.200012,179.700002,513.000007,162.900002
320,317170.305,317523.605,317767.605,317878.405,353.300005,110.800002,888.800013,244.000004,597.300009,180.700002
321,318059.105,318390.805,318677.305,318820.405,331.700005,143.100002,931.700014,286.500005,618.20001,170.400002
322,318990.805,319317.205,319591.905,319739.205,326.400005,147.300002,902.100014,274.700004,601.100009,153.700003
323,319892.905,320233.305,320484.305,320635.305,340.400005,151.000002,882.900013,251.000004,591.400009,140.500002
324,320775.805,321101.405,321344.405,321481.705,325.600005,137.300002,895.800013,243.000003,568.600008,189.900003
325,321671.605,322047.805,322296.605,322439.305,376.200006,142.700002,942.300014,248.800004,625.00001,174.600002
326,322613.905,322942.405,323192.505,323321.605,328.500005,129.100002,880.000013,250.100004,578.600009,172.300002
327,323493.905,323748.105,324090.705,324204.205,254.200004,113.500002,903.400014,342.600005,596.800009,193.100003
328,324397.305,324812.605,324954.005,325100.405,415.300006,146.400002,872.000013,141.400002,556.700008,168.900003
329,325269.305,325601.205,325885.405,326032.505,331.900005,147.100002,918.600014,284.200004,616.100009,155.400003
330,326187.905,326526.105,326798.905,326940.405,338.200005,141.500002,914.000013,272.800004,611.000009,161.500002
331,327101.905,327420.905,327698.105,327869.505,319.000005,171.400003,913.900014,277.200004,596.200009,146.300002
332,328015.805,328447.005,328631.305,328742.705,431.200006,111.400002,900.500013,184.300003,615.500009,173.600002
333,328916.305,329315.805,329578.605,329735.005,399.500006,156.400002,978.600015,262.800004,662.30001,159.900003
334,329894.905,330548.305,330570.105,330715.405,653.40001,145.300002,998.300015,21.8,675.20001,177.800003
335,330893.205,331318.805,331521.305,331666.805,425.600006,145.500002,937.000014,202.500003,628.100009,163.400003
336,331830.205,332135.305,332410.805,332525.805,305.100004,115.000002,881.000013,275.500004,580.600008,185.400003
337,332711.205,333410.705,333443.405,333576.505,699.50001,133.100002,1032.10002,32.700001,732.200011,166.800002
338,333743.305,334118.905,334403.605,334556.305,375.600006,152.700002,979.100015,284.700004,660.30001,166.100003
339,334722.405,335047.905,335373.305,335529.605,325.500005,156.300003,983.700014,325.400004,650.900009,176.500002
340,335706.105,336012.805,336319.205,336472.705,306.700005,153.500002,920.500014,306.400005,613.10001,153.900002
341,336626.605,336979.205,337250.205,337430.705,352.600005,180.500003,954.100014,271.000004,623.600009,150.000002
342,337580.705,337904.305,338217.805,338369.005,323.600005,151.200002,962.700015,313.500005,637.10001,174.400003
343,338543.405,338901.805,339155.905,339311.705,358.400005,155.800002,931.500014,254.100004,612.500009,163.200003
344,339474.905,339829.705,340085.405,340262.505,354.800005,177.100002,964.300014,255.700004,610.500009,176.700003
345,340439.205,340755.405,341101.705,341249.605,316.200005,147.900002,976.600014,346.300005,662.50001,166.200002
346,341415.805,341783.205,342109.205,342254.205,367.400006,145.000002,997.400015,326.000005,693.400011,159.000002
347,342413.205,342730.505,343053.805,343197.705,317.300005,143.900002,945.900014,323.300005,640.60001,161.400002
348,343359.105,344073.605,344055.105,344207.005,714.500011,151.900002,1033.20002,-18.5,696.000011,185.300003
349,345057.205,345153.905,345113.705,345266.905,96.700001,153.200002,385.800006,-40.2,56.500001,176.100003
350,345443.005,345803.105,346130.805,346247.005,360.100005,116.200001,995.600014,327.700005,687.80001,191.600003
351,346438.605,346805.605,347093.805,347242.005,367.000006,148.200002,982.400015,288.200004,655.20001,179.000003
352,347421.005,347745.105,348042.505,348193.005,324.100005,150.500002,960.600014,297.400004,621.500009,188.600003
353,348381.605,348666.205,349007.705,349152.505,284.600005,144.800002,952.100014,341.500005,626.10001,181.200002
354,349333.705,349698.605,349984.605,350105.805,364.900006,121.200002,956.000015,286.000004,650.90001,183.900003
355,350916.905,351059.005,351027.705,351173.605,142.100002,145.900002,429.400006,-31.3,110.800002,172.700002
356,351346.305,351654.505,351963.205,352115.505,308.200005,152.300002,947.000015,308.700005,616.90001,177.800003
357,352293.305,352592.205,352919.505,353065.205,298.900004,145.700002,944.800014,327.300005,626.200009,172.900003
358,353238.105,353629.705,353898.105,354018.105,391.600005,120.000002,967.000014,268.400004,660.000009,187.000003
359,354205.105,354540.705,354913.105,355067.905,335.600005,154.800002,1027.30001,372.400006,708.000011,164.500002
360,355909.705,356008.305,355968.105,356112.405,98.600002,144.300002,373.800006,-40.200001,58.400001,171.100003
361,356283.505,356675.005,356935.205,357049.905,391.500006,114.700001,963.700014,260.200004,651.70001,197.300003
362,357247.205,357616.505,357905.705,358048.905,369.300006,143.200002,971.600015,289.200004,658.50001,169.900003
363,358218.805,358644.605,358842.905,358985.605,425.800006,142.700002,938.400014,198.300003,624.100009,171.600003
364,359157.205,359479.305,359766.605,359881.505,322.100005,114.900002,895.000013,287.300004,609.400009,170.700002
365,360052.205,360475.905,360738.605,360879.305,423.700007,140.700003,1007.90002,262.700003,686.40001,180.800002
366,361060.105,361448.905,361694.305,361843.705,388.800006,149.400002,960.300015,245.400004,634.20001,176.700003
367,362020.405,362421.805,362627.005,362777.505,401.400006,150.500002,907.900013,205.200003,606.600009,150.800002
368,362928.305,363276.805,363560.205,363708.805,348.500005,148.600003,944.000014,283.400004,631.900009,163.500002
369,363872.305,364243.605,364578.205,364684.505,371.300006,106.300001,1017.90002,334.600005,705.900011,205.700003
370,364890.205,365165.405,365473.005,365612.705,275.200004,139.700002,907.800014,307.600005,582.800009,185.300003
371,365798.005,366076.705,366413.505,366525.605,278.700004,112.100002,905.400013,336.800005,615.500009,177.800002
372,366703.405,366995.105,367302.605,367433.805,291.700005,131.200002,871.000013,307.500004,599.200009,140.600002
373,367574.405,367903.305,368227.405,368382.605,328.900005,155.200002,966.300015,324.100005,653.00001,158.100003
374,368540.705,368893.905,369137.106,369278.706,353.200005,141.600002,905.600013,243.200004,596.400009,167.600002
375,369446.306,369814.906,370002.006,370122.306,368.600006,120.300002,847.000013,187.100002,555.700008,171.000003
376,370293.306,370608.506,370897.806,371044.406,315.200004,146.600002,912.800013,289.300005,604.500009,161.700002
377,371206.106,371555.706,371819.106,371968.406,349.600006,149.300002,910.900014,263.400004,613.00001,148.600002
378,372117.006,372383.706,372631.406,372780.206,266.700004,148.800002,802.200012,247.700004,514.400008,139.000002
379,373530.706,373626.106,373591.006,373728.906,95.400001,137.900002,364.200005,-35.1,60.300001,166.000002
380,373894.906,374214.706,374492.406,374608.306,319.800005,115.900002,913.500014,277.700004,597.500009,200.100003
381,374808.406,375437.806,375524.306,375666.306,629.400009,142.000002,1016.40002,86.500002,715.900011,158.500002
382,375824.806,376092.306,376468.306,376616.006,267.500004,147.700002,951.000014,376.000006,643.50001,159.800002
383,376775.806,377125.106,377348.806,377496.306,349.300006,147.500002,874.000013,223.700003,573.000009,153.500002
384,377649.806,377946.606,378241.906,378398.806,296.800005,156.900003,892.400014,295.300004,592.100009,143.400002
385,378542.206,378910.106,379107.906,379221.106,367.900005,113.200002,877.500013,197.800003,565.700008,198.600003
386,379419.706,379811.506,380026.806,380169.606,391.800006,142.800002,898.000013,215.300003,607.100009,148.100002
387,380317.706,380633.606,380899.506,381030.306,315.900005,130.800002,884.400013,265.900004,581.800009,171.800002
388,381202.106,381818.406,381844.406,381978.306,616.30001,133.900002,943.800014,26,642.30001,167.600002
389,382145.906,382482.206,382719.206,382865.406,336.300005,146.200002,874.500013,237.000004,573.300009,155.000002
390,383020.406,383354.006,383585.506,383746.106,333.600005,160.600002,873.700013,231.500004,565.100009,148.000002
391,383894.106,384226.906,384523.506,384630.506,332.800005,107.000001,905.000014,296.600005,629.40001,168.600003
392,384799.106,385146.606,385408.106,385553.506,347.500005,145.400002,897.300013,261.500004,609.000009,142.900002
393,385696.406,385979.406,386211.806,386354.106,283.000005,142.300002,806.500012,232.400003,515.400008,148.800002
394,386502.906,386814.906,387029.606,387163.406,312.000005,133.800002,804.400012,214.700003,526.700008,143.900002
395,387307.306,387937.806,387919.606,388058.706,630.50001,139.100003,907.100014,-18.200001,612.300009,155.700002
396,388214.406,388550.506,388783.306,388894.406,336.100005,111.100002,862.700013,232.800003,568.900008,182.700003
397,389077.106,389436.706,389646.206,389794.406,359.600005,148.200002,856.700012,209.500003,569.100008,139.400002
398,389933.806,390309.106,390515.906,390678.806,375.300006,162.900003,894.800014,206.800003,582.100009,149.800002
399,390828.606,391164.006,391461.506,391567.206,335.400005,105.700002,921.600014,297.500004,632.900009,183.000003
400,391750.206,392057.806,392360.806,392473.306,307.600004,112.500001,901.900013,303.000005,610.600009,178.800003
401,392652.106,392972.306,393274.406,393420.306,320.200005,145.900002,918.700014,302.100004,622.300009,150.500003
402,393570.806,393863.906,394083.106,394233.206,293.100004,150.100003,805.900012,219.200003,512.300007,143.500002
403,394376.706,394696.306,394960.906,395108.906,319.600004,148.000003,887.000013,264.600004,584.200008,154.800002
404,395263.706,395532.706,395828.506,395975.806,269.000004,147.300002,841.500012,295.800004,564.800008,129.400002
405,396105.206,396387.206,396640.606,396753.506,282.000005,112.900002,803.300012,253.400003,535.400008,155.000002
406,396908.506,397541.106,397588.006,397707.206,632.60001,119.200001,933.500014,46.900001,679.500011,134.800002
407,397842.006,398199.606,398388.806,398526.706,357.600006,137.900003,833.500013,189.200002,546.800008,148.800002
408,398675.506,398997.606,399218.106,399334.606,322.100005,116.500002,828.500012,220.500003,542.600008,169.400002
409,399504.006,399862.406,400129.006,400269.606,358.400005,140.600002,903.200014,266.600004,625.000009,137.600003
410,400407.206,400747.106,400989.606,401137.706,339.900005,148.100002,869.400012,242.500003,582.400008,138.900002
411,401276.606,401577.406,401749.206,401862.806,300.800005,113.600001,740.600012,171.800003,472.600008,154.400003
412,402017.206,402634.006,402684.806,402777.306,616.800009,92.500002,907.600013,50.8,667.600009,147.500002
413,402924.806,403249.406,403522.906,403668.106,324.600005,145.200002,875.600013,273.500004,598.100009,132.300002
414,403800.406,404145.006,404396.206,404512.606,344.600005,116.400002,864.900013,251.200004,595.800009,152.700002
415,404665.306,405053.406,405283.606,405430.906,388.100006,147.300002,903.000013,230.200003,618.300009,137.400002
416,405568.306,405886.606,406170.206,406282.506,318.300005,112.300002,852.600013,283.600004,601.900009,138.400002
417,406420.906,406760.306,406954.206,407117.606,339.400005,163.400003,847.800013,193.900003,533.300008,151.100002
418,407268.706,407536.906,407796.706,407943.306,268.200004,146.600002,810.200012,259.800004,528.000008,135.600002
419,408078.906,408470.306,408672.706,408813.106,391.400006,140.400002,878.800013,202.400003,593.800009,144.600002
420,408957.706,409301.806,409552.006,409635.206,344.100005,83.200001,839.400012,250.200004,594.300009,161.900002
421,409797.106,410128.206,410388.706,410475.206,331.100005,86.500002,833.700013,260.500004,591.600009,155.600002
422,410630.806,411005.806,411229.506,411363.706,375.000005,134.200002,880.700013,223.700004,598.700009,147.800002
423,411511.506,411849.306,412057.406,412214.406,337.800005,157.000002,824.600012,208.100003,545.900008,121.700002
424,412336.106,412702.806,412927.806,413067.906,366.700006,140.100002,870.100013,225.000003,591.700009,138.300002
425,413206.206,413482.806,413757.206,413903.706,276.600004,146.500003,830.700013,274.400004,551.000008,133.200002
426,414036.906,414341.306,414570.806,414729.706,304.400004,158.900002,848.600012,229.500004,533.900008,155.800002
427,414885.506,415320.706,415478.306,415623.306,435.200007,145.000002,873.600013,157.600002,592.800009,135.800002
428,415759.106,416029.406,416323.706,416445.906,270.300004,122.200002,808.400012,294.300005,564.600009,121.600001
429,416567.506,416913.106,417164.806,417311.806,345.600005,147.000002,879.700013,251.700004,597.300009,135.400002
430,417447.206,417799.006,418038.306,418150.706,351.800006,112.400002,864.400013,239.300003,591.100009,160.900002
431,418311.606,418864.006,418830.906,418991.106,552.400009,160.200002,793.400012,-33.100001,519.300008,113.900002
432,419105.006,419420.006,419750.206,419897.406,315.000005,147.200002,921.100014,330.200005,645.20001,128.700002
433,420026.106,420401.806,420623.806,420778.106,375.700005,154.300002,875.100013,222.000004,597.700009,123.100002
434,420901.206,421210.006,421503.506,421654.406,308.800005,150.900002,881.700013,293.500004,602.300009,128.500002
435,421782.906,422150.306,422425.806,422545.106,367.400006,119.300001,924.000014,275.500004,642.90001,161.800003
436,422706.906,423045.106,423352.406,423495.906,338.200005,143.500003,924.400014,307.300004,645.500009,135.400002
437,423631.306,423994.006,424293.106,424404.906,362.700005,111.800002,941.500014,299.100004,661.800009,167.900003
438,425184.006,425260.006,425237.706,425376.406,76.000001,138.700002,339.400005,-22.3,53.700001,147.000002
439,425523.406,425881.106,426252.006,426376.906,357.700005,124.900002,1001.70002,370.900006,728.600011,148.200002
440,426525.106,426862.906,427198.106,427306.306,337.800005,108.200001,966.100014,335.200005,673.00001,184.900003
441,427491.206,427863.006,428097.006,428232.906,371.800006,135.900002,895.700013,234.000003,605.800009,154.000002
442,428386.906,428774.806,429057.706,429207.106,387.900006,149.400003,959.800015,282.900004,670.80001,139.600002
443,429346.706,429714.806,429998.606,430115.106,368.100005,116.500002,948.000014,283.800004,651.900009,179.600003
444,430294.706,430627.006,430916.206,431068.506,332.300005,152.300002,916.500014,289.200004,621.500009,142.700003
445,431211.206,431522.106,431878.006,431993.506,310.900004,115.500002,946.800014,355.900005,666.800009,164.500003
446,432158.006,432478.406,432751.106,432905.906,320.400004,154.800003,879.600013,272.700004,593.100008,131.700002
447,433037.606,433399.006,433671.706,433844.806,361.400005,173.100003,941.000014,272.700004,634.100009,133.800002
448,433978.606,434352.306,434625.006,434772.206,373.700005,147.200003,949.500014,272.700004,646.400009,155.900002
449,434928.106,435364.806,435584.806,435704.806,436.700006,120.000002,965.400014,220.000004,656.70001,188.700002
450,435893.506,436291.007,436533.807,436649.407,397.500006,115.600002,906.800014,242.800004,640.30001,150.900002
451,436800.307,437204.907,437456.907,437611.407,404.600006,154.500002,952.000014,252.000004,656.60001,140.900002
452,437752.307,438165.707,438455.607,438571.607,413.400006,116.000002,993.500015,289.900004,703.30001,174.200003
453,438745.807,439106.007,439372.207,439506.307,360.200005,134.100002,882.900013,266.200004,626.400009,122.400002
454,439628.707,440007.407,440320.107,440493.407,378.700006,173.300003,1006.60001,312.700004,691.40001,141.900002
455,440635.307,440957.907,441252.407,441369.007,322.600005,116.600002,928.800014,294.500004,617.100009,195.100003
456,441564.107,441885.207,442258.907,442345.707,321.100005,86.800001,968.300014,373.700005,694.80001,186.700003
457,442532.407,442932.407,443232.807,443347.607,400.000006,114.800001,994.200015,300.400005,700.400011,179.000003
458,443526.607,444183.807,444182.707,444353.807,657.20001,171.100002,994.900015,-1.1,656.10001,167.700003
459,444521.507,444825.507,445158.107,445335.107,304.000004,177.000003,946.400014,332.600005,636.600009,132.800002
460,445467.907,445790.807,446070.207,446203.307,322.900005,133.100002,897.700013,279.400004,602.300009,162.300002
461,446365.607,446761.907,446981.407,447128.407,396.300006,147.000002,920.300014,219.500004,615.80001,157.500002
462,447285.907,447589.707,447872.107,448015.907,303.800005,143.800002,870.200013,282.400004,586.200009,140.200002
463,448156.107,448523.307,448764.407,448916.607,367.200006,152.200002,912.300014,241.100003,608.300009,151.800003
464,449068.407,449398.107,449675.507,449823.607,329.700005,148.100002,909.100013,277.400004,607.100009,153.900002
465,449977.507,450384.307,450617.907,450776.307,406.800006,158.400002,946.300014,233.600004,640.40001,147.500002
466,450923.807,451251.007,451596.607,451716.807,327.200005,120.200002,957.200015,345.600005,672.80001,164.200003
467,451881.007,452200.907,452539.207,452657.107,319.900004,117.900002,937.800014,338.300005,658.200009,161.700003
468,452818.807,453137.807,453436.807,453577.307,319.000004,140.500002,945.100014,299.000005,618.000009,186.600003
469,453763.907,454127.107,454417.507,454576.907,363.200005,159.400003,960.700014,290.400004,653.600009,147.700002
470,454724.607,455037.907,455358.307,455526.207,313.300005,167.900003,973.100014,320.400004,633.700009,171.500002
471,455697.707,456004.307,456350.407,456498.307,306.600005,147.900002,939.600014,346.100005,652.70001,139.000002
472,456637.307,456949.207,457252.307,457406.307,311.900005,154.000002,912.800014,303.100005,615.00001,143.800002
473,457550.107,457928.907,458231.407,458377.807,378.800006,146.400002,975.700015,302.500004,681.30001,148.000003
474,458525.807,458941.307,459165.207,459297.707,415.500006,132.500002,924.500013,223.900003,639.400009,152.600002
475,459450.307,459780.307,460042.007,460194.007,330.000005,152.000002,911.300014,261.700004,591.700009,167.600003
476,460361.607,460982.907,460978.307,461119.707,621.300009,141.400002,909.000013,-4.6,616.700009,150.900002
477,461270.607,461573.707,461885.607,462078.107,303.100005,192.500003,971.200015,311.900005,615.00001,163.700002
478,462870.407,462946.807,462946.907,463105.607,76.400001,158.700003,385.500006,0.1,76.500001,150.300002
479,463255.907,463576.907,463885.307,463999.007,321.000005,113.700002,918.000014,308.400004,629.400009,174.900003
480,464173.907,464569.007,464820.307,464973.807,395.100006,153.500003,953.000014,251.300003,646.400009,153.100002
481,465126.907,465545.307,465746.307,465896.707,418.400006,150.400002,925.200014,201.000003,619.400009,155.400003
482,466052.107,466437.007,466666.907,466818.407,384.900005,151.500002,928.400014,229.900004,614.800009,162.100003
483,466980.507,467329.607,467619.307,467759.507,349.100005,140.200002,943.500014,289.700004,638.800009,164.500003
484,467924.007,468227.907,468538.807,468673.307,303.900004,134.500002,932.900014,310.900005,614.800009,183.600003
485,468856.907,469179.807,469458.607,469612.407,322.900004,153.800003,896.000013,278.800004,601.700008,140.500002
486,469752.907,470070.107,470360.507,470511.907,317.200005,151.400002,906.600013,290.400004,607.600009,147.600002
487,470659.507,470979.807,471293.407,471412.207,320.300005,118.800002,923.600014,313.600005,633.90001,170.900002
488,471583.107,471885.707,472156.707,472296.307,302.600005,139.600002,867.900013,271.000004,573.600009,154.700002
489,472451.007,472914.907,473065.807,473202.607,463.900007,136.800002,914.500014,150.900002,614.800009,162.900003
490,473365.507,473783.707,473976.207,474119.807,418.200006,143.600002,915.500013,192.500003,610.700009,161.200002
491,474281.007,474633.507,474873.807,474992.207,352.500006,118.400002,905.100014,240.300003,592.800009,193.900003
492,475186.107,475531.907,475752.007,475919.707,345.800005,167.700003,853.400013,220.100003,565.900008,119.800002
493,476039.507,476321.207,476572.007,476718.207,281.700004,146.200003,826.400012,250.800003,532.500007,147.700002
494,476865.907,477174.407,477412.807,477543.607,308.500004,130.800002,839.800012,238.400004,546.900008,162.100002
495,477705.707,478028.407,478298.207,478441.007,322.700005,142.800002,876.900013,269.800004,592.500009,141.600002
496,478582.607,478907.807,479178.207,479296.007,325.200005,117.800002,849.400013,270.400004,595.600009,136.000002
497,479432.007,479831.607,479981.807,480121.507,399.600006,139.700002,825.900012,150.200002,549.800008,136.400002
498,480257.907,480624.107,480798.407,480965.307,366.200006,166.900003,860.700013,174.300002,540.500008,153.300002
499,481118.607,481394.907,481658.507,481795.807,276.300004,137.300002,830.500013,263.600004,539.900008,153.300003
500,481949.107,482330.307,482452.507,482593.407,381.200005,140.900002,793.500011,122.200002,503.400007,149.200002
501,482742.607,483094.807,483292.807,483448.007,352.200006,155.200002,841.100013,198.000003,550.200009,135.700002
502,483583.707,483939.707,484172.407,484292.607,356.000005,120.200002,834.400012,232.700004,588.700009,125.500001
503,484418.107,484754.307,484987.807,485138.907,336.200005,151.100002,867.300013,233.500004,569.700009,146.500002
504,485285.407,485659.007,485899.107,486033.307,373.600006,134.200002,904.700014,240.100003,613.700009,156.800003
505,486190.107,486552.707,486753.007,486894.107,362.600005,141.100002,842.400012,200.300003,562.900008,138.400002
506,487032.507,487627.407,487614.907,487759.907,594.900009,145.000002,880.200013,-12.5,582.400009,152.800002
507,487912.707,488302.407,488527.607,488662.207,389.700006,134.600002,904.400014,225.200004,614.90001,154.900002
508,488817.107,489099.807,489367.107,489507.307,282.700004,140.200002,842.200012,267.300004,550.000008,152.000002
509,489659.307,490001.007,490233.707,490378.207,341.700006,144.500002,867.000013,232.700003,574.400009,148.100002
510,490526.307,490981.007,491122.507,491261.607,454.700007,139.100002,876.200013,141.500002,596.200009,140.900002
511,491402.507,491725.907,492000.807,492136.107,323.400005,135.300002,875.100014,274.900004,598.300009,141.500003
512,492277.607,492699.607,492863.307,493009.007,422.000006,145.700002,879.000013,163.700002,585.700008,147.600003
513,493156.607,493486.707,493796.607,493928.707,330.100005,132.100002,903.600013,309.900004,640.000009,131.500002
514,494060.207,494425.507,494619.107,494781.907,365.300006,162.800003,890.200013,193.600002,558.900008,168.500002
515,494950.407,495241.607,495559.307,495702.507,291.200005,143.200003,914.100014,317.700004,608.900009,162.000002
516,495864.507,496178.907,496560.407,496682.607,314.400005,122.200002,984.600015,381.500005,695.90001,166.500003
517,496849.107,497138.807,497536.607,497644.407,289.700004,107.800001,1005.50001,397.800006,687.50001,210.200004
518,497854.607,498251.707,498529.807,498644.407,397.100006,114.600001,992.700014,278.100004,675.20001,202.900003
519,499499.007,499584.407,499551.507,499664.707,85.400001,113.200002,383.000006,-32.9,52.500001,217.300003
520,499882.007,500245.907,500531.307,500666.207,363.900005,134.900003,968.500014,285.400004,649.300009,184.300002
521,500850.507,501168.207,501525.507,501657.407,317.700005,131.900002,960.000015,357.300005,675.00001,153.100003
522,501810.507,502248.707,502418.707,502585.207,438.200006,166.500002,940.700014,170.000003,608.200009,166.000003
523,503418.408,503520.908,503499.808,503614.108,102.500001,114.300001,404.400006,-21.1,81.400001,208.700004
524,503822.808,504165.908,504465.908,504581.708,343.100005,115.800002,957.700014,300.000004,643.100009,198.800003
525,505426.008,505508.708,505506.408,505645.808,82.700002,139.400002,359.800006,-2.3,80.400002,140.000002
526,506464.408,506573.608,506583.108,506661.308,109.200002,78.200001,411.500006,9.5,118.700002,214.600003
527,506875.908,507232.108,507579.808,507706.108,356.200005,126.300001,1043.30002,347.700006,703.900011,213.100004
528,508543.308,508625.208,508653.508,508713.708,81.900001,60.2,376.600005,28.300001,110.200002,206.200003
529,509552.508,509648.408,509634.608,509748.808,95.900001,114.200002,391.200006,-13.8,82.100001,194.900003
530,510594.108,510673.508,510681.608,510800.708,79.400002,119.100002,386.500006,8.1,87.500002,179.900002
531,511618.608,511701.308,511667.508,511830.608,82.700001,163.100003,409.200006,-33.800001,48.9,197.200003
532,512027.808,512369.708,512687.308,512795.008,341.900005,107.700001,938.500014,317.600005,659.50001,171.300003
533,513596.608,513718.908,513716.808,513862.808,122.300002,146.000002,438.500007,-2.1,120.200002,172.300003
534,514035.108,514365.408,514703.008,514809.708,330.300005,106.700001,960.400014,337.600005,667.90001,185.800003
535,514995.508,515463.308,515667.708,515802.908,467.800007,135.200002,984.000015,204.400003,672.20001,176.600003
536,515979.508,516350.508,516681.108,516803.208,371.000005,122.100002,976.900014,330.600005,701.60001,153.200002
537,517630.508,517722.708,517702.208,517809.408,92.200002,107.200002,342.500005,-20.500001,71.700001,163.600002
538,517973.008,518302.608,518668.008,518784.908,329.600005,116.900001,988.100015,365.400006,695.000011,176.200003
539,518961.108,519289.508,519582.208,519723.308,328.400005,141.100002,928.100014,292.700004,621.100009,165.900003
540,519889.208,520241.408,520481.208,520599.908,352.200005,118.700002,890.200013,239.800004,592.000009,179.500002
541,520779.408,521142.808,521422.408,521541.308,363.400006,118.900002,975.600015,279.600004,643.00001,213.700003
542,521755.008,522071.108,522368.408,522526.608,316.100004,158.200002,939.900014,297.300005,613.400009,168.300003
543,522694.908,523036.408,523286.508,523403.008,341.500005,116.500001,878.400013,250.100004,591.600009,170.300003
544,523573.308,523908.608,524266.208,524379.508,335.300005,113.300002,1014.60002,357.600005,692.90001,208.400003
545,524587.908,524917.808,525245.808,525389.108,329.900005,143.300002,976.800015,328.000005,657.90001,175.600003
546,525564.708,525914.208,526166.308,526306.308,349.500005,140.000003,912.400013,252.100003,601.600008,170.800002
547,526477.108,526825.908,527120.108,527198.508,348.800005,78.400001,963.300014,294.200005,643.00001,241.900003
548,528008.708,528136.708,528139.708,528262.908,128.000002,123.200002,445.300007,3,131.000002,191.100003
549,529061.308,529160.608,529166.308,529325.708,99.300001,159.400003,444.700006,5.7,105.000001,180.300002
550,529506.008,529883.308,530118.008,530253.508,377.300006,135.500002,918.700014,234.700003,612.000009,171.200003
551,530424.708,530758.608,530984.508,531130.808,333.900005,146.300002,861.200013,225.900003,559.800008,155.100003
552,531285.908,531904.508,531897.708,532044.208,618.600009,146.500002,918.400013,-6.8,611.800009,160.100002
553,532204.308,532510.708,532838.008,532944.808,306.400005,106.800001,887.800014,327.300005,633.70001,147.300003
554,533092.108,533425.508,533720.308,533868.708,333.400005,148.400002,923.500013,294.800004,628.200009,146.900002
555,534015.608,534370.008,534573.108,534705.208,354.400006,132.100002,847.000013,203.100003,557.500009,157.400002
556,534862.608,535206.208,535431.508,535541.008,343.600005,109.500001,849.000013,225.300004,568.900009,170.600003
557,535711.608,536080.308,536339.308,536444.408,368.700005,105.100002,898.700013,259.000004,627.700009,165.900002
558,536610.308,536955.108,537186.208,537292.908,344.800005,106.700001,851.800013,231.100004,575.900009,169.200003
559,537462.108,537812.908,538059.408,538139.608,350.800005,80.200001,848.900012,246.500004,597.300009,171.400002
560,538311.008,538676.108,538883.908,539023.708,365.100006,139.800002,862.400013,207.800003,572.900009,149.700002
561,539173.408,539577.108,539777.208,539945.908,403.700006,168.700003,953.500015,200.100003,603.800009,181.000003
562,540126.908,540431.708,540744.008,540823.408,304.800004,79.400001,888.600013,312.300005,617.100009,192.100003
563,541015.508,541348.808,541657.108,541799.308,333.300005,142.200002,956.700014,308.300004,641.600009,172.900003
564,541972.208,542370.308,542642.608,542723.108,398.100006,80.500001,939.000014,272.300004,670.40001,188.100003
565,542911.208,543229.508,543577.808,543657.808,318.300005,80.000001,930.800014,348.300005,666.60001,184.200003
566,544479.608,544539.108,544538.308,544682.908,59.500001,144.600002,377.200006,-0.8,58.700001,173.900003
567,545516.308,545603.008,545585.508,545729.408,86.700001,143.900002,401.700006,-17.5,69.200001,188.600003
568,545918.008,546255.408,546611.108,546702.108,337.400005,91.000001,951.100014,355.700005,693.10001,167.000003
569,547476.008,547566.108,547588.808,547666.908,90.100001,78.100001,390.100006,22.700001,112.800002,199.200003
570,547866.108,548179.808,548509.808,548622.008,313.700005,112.200002,940.400014,330.000004,643.700009,184.500003
571,549458.508,549541.308,549541.608,549661.908,82.800001,120.300002,393.000005,0.3,83.100001,189.600002
572,549851.508,550244.408,550575.408,550690.308,392.900006,114.900002,1047.20002,331.000005,723.900011,208.400003
573,550898.708,551266.308,551589.708,551705.108,367.600006,115.400002,981.200015,323.400004,691.00001,174.800003
574,551879.908,552186.608,552503.808,552619.608,306.700004,115.800002,908.000013,317.200005,623.900009,168.300002
575,552787.908,553105.108,553422.008,553574.908,317.200005,152.900002,940.900014,316.900005,634.10001,153.900002
576,553728.808,554116.108,554401.908,554556.608,387.300006,154.700003,988.500015,285.800004,673.10001,160.700002
577,554717.308,555362.208,555396.108,555485.608,644.90001,89.500001,966.300014,33.9,678.80001,198.000003
578,555683.608,556323.508,556359.408,556481.708,639.90001,122.300002,963.400015,35.9,675.80001,165.300003
579,556647.008,557039.208,557342.108,557458.908,392.200006,116.800002,960.800014,302.900004,695.10001,148.900002
580,557607.808,557932.808,558262.108,558380.208,325.000005,118.100002,960.600014,329.300005,654.30001,188.200002
581,558568.408,558902.308,559203.808,559371.908,333.900005,168.100002,969.000015,301.500005,635.40001,165.500003
582,560093.008,560226.408,560269.908,560383.608,133.400002,113.700001,449.500007,43.500001,176.900003,158.900003
583,560542.508,560963.008,561170.708,561325.008,420.500006,154.300002,934.500014,207.700003,628.200009,152.000003
584,561477.008,561831.008,562143.008,562277.408,354.000005,134.400002,973.200014,312.000005,666.00001,172.800002
585,562450.208,562785.208,563080.208,563221.008,335.000005,140.800002,933.300014,295.000005,630.00001,162.500002
586,563383.508,563757.408,564023.408,564131.808,373.900006,108.400001,938.900014,266.000004,639.90001,190.600003
587,564977.108,565052.208,565064.308,565212.608,75.100001,148.300002,422.100006,12.1,87.200001,186.600003
588,565399.208,565809.408,566098.508,566240.208,410.200006,141.700002,1021.20002,289.100005,699.300011,180.200002
589,566420.408,567148.608,567138.508,567281.508,728.200011,143.000002,1041.70002,-10.1,718.100011,180.600003
590,567462.108,567853.508,568131.408,568212.408,391.400006,81.000001,956.800014,277.900004,669.30001,206.500003
591,568418.908,569148.208,569187.008,569323.808,729.300011,136.800002,1086.40002,38.800001,768.100012,181.500002
592,569505.308,569955.508,570218.908,570365.708,450.200007,146.800002,1027.30002,263.400004,713.600011,166.900003
593,571155.309,571239.109,571263.909,571364.709,83.800001,100.800002,394.500006,24.8,108.600001,185.100003
594,572214.609,572300.009,572292.209,572412.109,85.400001,119.900002,389.000005,-7.8,77.600001,191.500002
595,572603.609,572910.909,573324.209,573458.309,307.300005,134.100002,1011.80002,413.300006,720.600011,157.100003
596,573615.409,574013.709,574364.309,574447.109,398.300005,82.800001,1079.10002,350.600006,748.900011,247.400004
597,574694.509,575085.809,575432.709,575548.309,391.300005,115.600001,1043.30001,346.900006,738.200011,189.500003
598,575737.809,576107.509,576325.909,576504.509,369.700006,178.600003,959.900014,218.400003,588.100009,193.200002
599,576697.709,577079.909,577324.909,577442.309,382.200006,117.400002,928.800014,245.000004,627.20001,184.200002
600,577626.509,577983.009,578325.109,578486.509,356.500006,161.400002,1028.10002,342.100005,698.600011,168.100003
601,579313.609,579383.209,579353.909,579447.509,69.600001,93.600001,341.400006,-29.3,40.300001,207.500004
602,579655.009,580026.009,580340.309,580452.509,371.000005,112.200001,999.800014,314.300005,685.30001,202.300003
603,580654.809,580997.709,581304.909,581422.709,342.900006,117.800002,959.000015,307.200004,650.10001,191.100003
604,581613.809,581957.809,582224.809,582342.209,344.000005,117.400002,921.500013,267.000004,611.000009,193.100002
605,582535.309,582857.209,583140.609,583224.809,321.900005,84.200002,867.600013,283.400004,605.300009,178.100002
606,583402.909,583734.309,584001.209,584119.909,331.400005,118.700002,905.500014,266.900004,598.300009,188.500003
607,584308.409,584642.509,584926.109,585065.309,334.100005,139.200002,902.000013,283.600004,617.700009,145.100002
608,585210.409,585885.909,585911.209,586025.509,675.50001,114.300001,971.100015,25.300001,700.800011,156.000003
609,586181.509,586845.309,586820.309,586965.909,663.80001,145.600002,952.600014,-25.000001,638.800009,168.200003
610,587134.109,587848.909,587865.009,587952.609,714.800011,87.600001,979.500015,16.1,730.900011,161.000003
611,588113.609,588827.609,588788.609,588935.609,714.00001,147.000002,995.500014,-39,675.00001,173.500002
612,589109.109,589437.309,589763.609,589884.509,328.200005,120.900002,945.600015,326.300005,654.50001,170.200003
613,590686.909,590801.709,590740.709,590919.309,114.800002,178.600002,432.600006,-61.000001,53.800001,200.200003
614,591701.209,591798.409,591829.009,591963.609,97.200001,134.600002,441.400007,30.600001,127.800002,179.000003
615,592142.609,592435.109,592749.409,592866.509,292.500004,117.100001,918.500013,314.300005,606.800009,194.600003
616,593061.109,593417.609,593721.209,593868.409,356.500006,147.200002,962.800015,303.600004,660.10001,155.500003
617,594023.909,594680.809,594662.209,594809.509,656.900009,147.300002,963.300014,-18.6,638.300009,177.700003
618,595606.809,595692.509,595722.409,595835.409,85.700002,113.000002,400.200006,29.9,115.600002,171.600002
619,596007.009,596337.909,596626.609,596768.209,330.900005,141.600003,934.900014,288.700004,619.600009,173.700002
620,597559.009,597664.909,597675.309,597835.809,105.900002,160.500002,443.200007,10.4,116.300002,166.400003
621,598628.609,598732.709,598684.609,598822.209,104.100002,137.600002,379.100006,-48.100001,56.000001,185.500003
622,599683.309,599749.009,599745.509,599826.409,65.700001,80.900001,343.000005,-3.5,62.200001,199.900003
623,600026.309,600374.709,600687.209,600846.709,348.400005,159.500002,982.600015,312.500005,660.90001,162.200003
624,601008.909,601364.709,601675.309,601786.809,355.800005,111.500001,980.700014,310.600005,666.40001,202.800003
625,602609.109,602725.109,602670.409,602814.409,116.000001,144.000003,398.000006,-54.700001,61.3,192.700003
626,603007.109,603326.509,603656.009,603772.509,319.400004,116.500002,975.300014,329.500005,648.900009,209.900003
627,604615.009,604704.709,604667.809,604821.509,89.700002,153.700003,382.700006,-36.900001,52.800001,176.200002
628,604997.709,605367.109,605681.609,605828.509,369.400006,146.900003,1003.90002,314.500004,683.90001,173.100002
629,606694.409,606760.609,606788.509,606924.109,66.200001,135.600002,425.200007,27.900001,94.100002,195.500003
630,607725.509,607826.709,607796.109,607909.609,101.200001,113.500002,430.300006,-30.6,70.600001,246.200003
631,608783.609,608959.909,608976.309,609088.809,176.300002,112.500002,514.500007,16.4,192.700002,209.300003
632,609925.409,610017.209,610022.709,610169.309,91.800001,146.600002,453.000006,5.5,97.300001,209.100003
633,610378.409,610846.909,610998.209,611167.709,468.500007,169.500002,975.800015,151.300003,619.80001,186.500003
634,611980.509,612085.309,612029.309,612175.709,104.800002,146.400002,388.700006,-56.000001,48.800001,193.500003
635,613019.709,613109.809,613088.109,613205.109,90.100001,117.000001,397.000006,-21.7,68.400001,211.600004
636,613416.709,613774.109,613896.309,614057.109,357.400005,160.800002,850.400012,122.200002,479.600007,210.000003
637,614267.109,614622.009,614815.909,614955.509,354.900006,139.600003,900.100014,193.900002,548.800008,211.700003
638,615167.209,615549.309,615730.709,615864.209,382.100005,133.500002,857.000012,181.400003,563.500008,160.000002
639,616024.209,616283.309,616570.609,616685.009,259.100004,114.400001,837.000013,287.300005,546.400009,176.200003
640,616861.209,617164.509,617312.309,617418.809,303.300004,106.500001,829.900012,147.800003,451.100007,272.300004
641,617691.109,618046.409,618220.409,618357.909,355.300006,137.500002,801.000012,174.000002,529.300008,134.200002
642,618492.109,618858.809,619011.809,619167.709,366.700006,155.900002,824.800013,153.000002,519.700008,149.200003
643,619316.909,619588.709,619754.109,619866.409,271.800004,112.300002,718.80001,165.400002,437.200006,169.300002
644,620035.709,620422.609,620612.809,620746.109,386.900006,133.300002,856.600013,190.200003,577.100009,146.200002
645,620892.309,621160.109,621445.809,621539.309,267.800004,93.500002,799.700012,285.700004,553.500008,152.700002
646,621692.009,622238.309,622259.909,622396.709,546.300008,136.800002,839.500012,21.6,567.900008,134.800002
647,622531.509,622888.709,623097.209,623233.809,357.200006,136.600002,837.000013,208.500003,565.700009,134.700002
648,623368.509,623658.309,623909.109,624022.609,289.800004,113.500002,791.900012,250.800004,540.600008,137.800002
649,625856.109,626123.909,626372.509,626542.409,267.800004,169.900002,817.800012,248.600004,516.400008,131.500002
650,626673.909,627039.209,627255.309,627362.409,365.300006,107.100001,848.000013,216.100003,581.400009,159.500003
651,627521.909,627941.509,628175.209,628270.709,419.600006,95.500001,901.300013,233.700004,653.30001,152.500002
652,628423.209,628812.909,629056.409,629197.009,389.700006,140.600002,918.900014,243.500004,633.20001,145.100002
653,629342.109,629686.909,629916.209,630085.709,344.800005,169.500003,895.300013,229.300003,574.100008,151.700002
654,630832.509,630924.009,630890.209,631031.309,91.500002,141.100002,352.000005,-33.800001,57.700001,153.200002
655,631184.509,631834.609,631864.909,631972.109,650.10001,107.200001,975.800015,30.300001,680.400011,188.200003
656,632160.309,632550.809,632831.809,632940.309,390.500006,108.500002,953.000014,281.000004,671.50001,173.000002
657,633113.309,633490.109,633733.809,633903.609,376.800006,169.800003,938.700014,243.700003,620.500009,148.400002
658,634052.009,634332.609,634553.809,634643.409,280.600004,89.600001,792.000012,221.200004,501.800008,200.600003
659,634844.009,635485.309,635508.109,635645.809,641.300009,137.700002,957.700014,22.800001,664.10001,155.900002
660,635801.709,636138.109,636419.409,636548.109,336.400005,128.700002,857.000013,281.300004,617.700009,110.600002
661,636658.709,636935.109,637141.909,637259.709,276.400004,117.800002,759.500011,206.800003,483.200007,158.500002
662,637418.209,638009.91,637993.61,638126.11,591.700009,132.500002,842.600013,-16.3,575.400009,134.700002
663,638260.81,638565.41,638797.71,638929.81,304.600004,132.100002,797.400012,232.300004,536.900008,128.400002
664,639058.21,639408.11,639654.51,639797.91,349.900005,143.400002,849.300012,246.400004,596.300009,109.600001
665,639907.51,640332.51,640518.61,640626.71,425.000007,108.100002,873.800013,186.100002,611.100009,154.600002
666,640781.31,641427.31,641409.21,641556.61,646.00001,147.400002,901.500014,-18.1,627.90001,126.200002
667,641682.81,642059.91,642343.01,642483.51,377.100005,140.500002,946.000014,283.100005,660.20001,145.300002
668,643217.81,643411.21,643403.41,643496.21,193.400003,92.800002,478.400007,-7.800001,185.600002,200.000003
669,643696.21,644335.61,644412.91,644504.01,639.400009,91.100001,952.900014,77.300002,716.700011,145.100002
670,645300.41,645383.11,645347.51,645462.21,82.700001,114.700002,329.500005,-35.600001,47.1,167.700003
671,646246.11,646326.81,646346.11,646439.41,80.700001,93.300002,353.900005,19.3,100.000001,160.600002
672,647230.31,647299.61,647255.51,647370.21,69.300002,114.700002,304.300005,-44.100001,25.200001,164.400002
673,648125.21,648199.71,648226.91,648334.01,74.500001,107.100002,388.100006,27.2,101.700001,179.300003
674,648513.31,648880.51,649103.81,649251.51,367.200005,147.700003,920.400013,223.300003,590.500008,182.200002
675,649433.71,649803.31,649936.91,650050.21,369.600006,113.300002,802.800012,133.600002,503.200008,186.300002
676,650236.51,650840.81,650863.91,650973.81,604.300009,109.900001,880.500013,23.100001,627.40001,143.200002
677,651117.01,651479.71,651666.01,651783.61,362.700006,117.600001,829.500013,186.300003,549.000009,162.900003
678,651946.51,652541.51,652510.01,652643.51,595.000009,133.500002,845.200012,-31.500001,563.500008,148.200002
679,652791.71,653111.71,653325.11,653450.61,320.000005,125.500002,788.000012,213.400003,533.400008,129.100002
680,653579.71,653951.61,654079.31,654217.41,371.900006,138.100002,763.600011,127.700002,499.600008,125.900001
681,656004.11,656359.51,656612.81,656692.91,355.400006,80.100001,848.500013,253.300003,608.700009,159.700003
682,656852.61,657222.91,657486.91,657569.81,370.300005,82.900002,875.500013,264.000004,634.300009,158.300002
683,657728.11,658091.01,658349.31,658467.31,362.900005,118.000002,869.000013,258.300004,621.200009,129.800002
684,658597.11,658934.11,659235.91,659353.21,337.000005,117.300002,891.100013,301.800004,638.800009,135.000002
685,659488.21,660130.61,660188.51,660268.11,642.40001,79.600001,953.700014,57.900001,700.300011,173.800002
686,661043.11,661106.31,661115.51,661255.91,63.200001,140.400002,366.300006,9.2,72.400001,153.500003
687,662000.41,662084.41,662089.91,662203.31,84.000001,113.400002,346.700005,5.5,89.500001,143.800002
688,662984.01,663056.41,663050.81,663164.51,72.400001,113.700002,331.300005,-5.6,66.800001,150.800002
689,663906.31,663976.21,663981.31,664132.01,69.900001,150.700002,362.300005,5.1,75.000001,136.600002
690,664869.91,664996.91,665038.21,665155.11,127.000002,116.900002,435.400007,41.300001,168.300003,150.200002
691,665947.91,666040.21,666026.01,666175.01,92.300002,149.000002,368.000006,-14.2,78.100002,140.900002
692,666315.91,666745.31,666993.11,667139.51,429.400006,146.400002,979.300014,247.800004,677.20001,155.700002
693,667959.21,668023.81,667996.41,668108.81,64.600001,112.400002,331.000005,-27.4,37.200001,181.400002
694,668938.41,669018.11,668968.81,669079.11,79.700001,110.300002,335.900005,-49.300001,30.4,195.200003
695,669274.31,669602.61,669948.91,670102.61,328.300005,153.700002,953.800014,346.300005,674.60001,125.500002
696,670866.61,670949.21,670962.81,671105.91,82.600001,143.100002,392.200006,13.6,96.200001,152.900003
697,671901.91,671985.71,671957.51,672103.81,83.800001,146.300002,369.800006,-28.2,55.600001,167.900003
698,672271.71,672621.91,672924.71,673038.81,350.200005,114.100002,938.900014,302.800004,653.000009,171.800003
699,673210.61,673546.21,673899.91,673985.21,335.600005,85.300001,956.900014,353.700005,689.30001,182.300003
700,674167.51,674551.01,674881.71,675000.41,383.500006,118.700001,994.200015,330.700005,714.200011,161.300003
701,675161.71,675484.51,675816.51,675967.51,322.800005,151.000003,963.400014,332.000004,654.800009,157.600002
702,676125.11,676500.21,676748.91,676866.51,375.100006,117.600002,919.100014,248.700003,623.800009,177.700003
703,677044.21,677738.81,677724.31,677843.91,694.60001,119.600002,989.000014,-14.5,680.10001,189.300002
704,678033.21,678404.31,678709.91,678762.91,371.100006,53,986.700015,305.600005,676.700011,257.000004
705,679019.91,679365.41,679611.91,679765.91,345.500005,154.000002,897.100014,246.500004,592.000009,151.100003
706,679917.01,680565.61,680590.11,680699.91,648.600009,109.800001,964.600014,24.500001,673.10001,181.700003
707,680881.61,681288.91,681628.61,681713.81,407.300006,85.200001,1027.20001,339.700005,747.000011,195.000003
708,681908.81,682525.41,682553.11,682626.91,616.600009,73.800001,936.000014,27.700001,644.30001,217.900003
709,682844.81,683166.31,683523.01,683639.51,321.500005,116.500002,961.000015,356.700005,678.20001,166.300003
710,683805.81,684126.21,684423.11,684539.81,320.400004,116.700001,921.800013,296.900005,617.300009,187.800003
711,685332.31,685417.51,685442.81,685522.11,85.200002,79.300001,378.100006,25.3,110.500002,188.300003
712,685710.41,686112.41,686309.21,686422.81,402.000006,113.600001,883.900013,196.800003,598.800009,171.500003
713,687199.11,687320.31,687272.41,687424.31,121.200002,151.900002,375.900006,-47.900001,73.300001,150.700003
714,687575.01,687980.51,688225.81,688318.81,405.500006,93.000002,934.400014,245.300003,650.800009,190.600003
715,688509.41,688891.01,689166.31,689279.91,381.600005,113.600002,960.300014,275.300004,656.900009,189.800003
716,689469.71,689806.61,690158.71,690240.21,336.900005,81.500001,950.400014,352.100005,689.00001,179.900003
717,690420.11,690772.11,691067.61,691162.31,352.000005,94.700001,939.400014,295.500005,647.50001,197.200003
718,691359.51,691692.41,692018.71,692181.01,332.900005,162.300002,970.700015,326.300005,659.20001,149.200003
719,692330.21,692656.01,692993.11,693106.01,325.800004,112.900002,947.600014,337.100005,662.900009,171.800003
720,693277.81,693922.31,693959.41,694068.71,644.500009,109.300001,969.200014,37.100001,681.60001,178.300003
721,694247.01,694570.61,694868.51,694988.11,323.600005,119.600002,924.000014,297.900004,621.500009,182.900003
722,695745.31,695827.11,695800.71,695920.21,81.800002,119.500002,367.600006,-26.400001,55.400001,192.700003
723,696112.91,696458.11,696762.71,696875.81,345.200005,113.100001,937.900014,304.600005,649.80001,175.000003
724,697050.81,697330.01,697687.81,697807.71,279.200004,119.900002,948.800014,357.800005,637.000009,191.900003
725,697999.61,698355.21,698675.81,698797.11,355.600005,121.300002,943.100014,320.600005,676.20001,145.600002
726,698942.71,699629.71,699655.51,699768.01,687.00001,112.500001,1007.40002,25.800001,712.800011,182.100003
727,699950.11,700278.91,700597.61,700682.11,328.800005,84.500001,913.600014,318.700005,647.50001,181.600003
728,700863.71,701200.71,701503.71,701616.91,337.000005,113.200002,930.700014,303.000004,640.000009,177.500003
729,701794.41,702397.81,702389.61,702505.91,603.400009,116.300002,892.600013,-8.200001,595.200008,181.100003
730,702687.01,703297.71,703297.01,703415.21,610.700009,118.200002,908.300013,-0.7,610.000009,180.100002
731,704189.21,704276.51,704246.01,704391.81,87.300002,145.800002,356.000006,-30.500001,56.800001,153.400003
732,704545.21,704867.611,705183.811,705296.911,322.400004,113.100002,927.600013,316.200005,638.600009,175.900002
733,705472.811,705792.411,706103.211,706216.111,319.600005,112.900001,912.000014,310.800005,630.40001,168.700003
734,706926.611,707042.711,707039.611,707185.111,116.100002,145.500002,413.900006,-3.1,113.000002,155.400002
735,707340.511,707697.111,708004.011,708124.011,356.600006,120.000002,964.000015,306.900004,663.50001,180.500003
736,708304.511,708981.011,709004.411,709086.011,676.50001,81.600001,973.000014,23.4,699.90001,191.500003
737,709277.511,709614.611,709892.411,710010.811,337.100005,118.400002,925.000014,277.800004,614.900009,191.700003
738,710794.311,710888.711,710865.611,711020.311,94.400001,154.700002,383.000005,-23.1,71.300001,157.000002
739,711777.111,711858.211,711913.111,712001.111,81.100002,88.000002,393.400006,54.9,136.000002,169.400002
740,712170.511,712512.111,712799.811,712945.911,341.600005,146.100002,925.900014,287.700005,629.30001,150.500002
741,713096.411,713705.911,713734.411,713846.211,609.500009,111.800002,925.300014,28.5,638.000009,175.500003
742,714021.711,714335.611,714643.211,714754.211,313.900004,111.000002,920.900013,307.600005,621.500009,188.400002
743,714942.611,715291.511,715561.211,715675.011,348.900006,113.800001,909.200014,269.700004,618.60001,176.800003
744,715851.811,716165.411,716484.811,716627.411,313.600005,142.600003,918.500014,319.400004,633.000009,142.900002
745,716770.311,717450.611,717417.011,717510.911,680.30001,93.900002,935.100014,-33.600001,646.700009,194.500003
746,717705.411,718308.111,718388.311,718508.211,602.700009,119.900002,938.600014,80.200001,682.90001,135.800002
747,718644.011,719036.511,719315.611,719405.311,392.500005,89.700001,921.800013,279.100005,671.60001,160.500002
748,719565.811,719910.111,720165.411,720311.511,344.300005,146.100002,899.400014,255.300004,599.600009,153.700003
749,720465.211,721063.811,721130.611,721215.511,598.600009,84.900001,924.700014,66.800001,665.40001,174.400003
750,721389.911,721775.711,721996.811,722111.111,385.800005,114.300001,905.600013,221.100004,606.900009,184.400003
751,722295.511,722634.111,722830.011,722943.511,338.600005,113.500002,810.500012,195.900003,534.500008,162.500002
752,723106.011,723396.611,723711.211,723824.811,290.600004,113.600002,856.500013,314.600005,605.200009,137.700002
753,723962.511,724329.411,724573.011,724685.211,366.900005,112.200002,895.700013,243.600004,610.500009,173.000002
754,724858.211,725521.411,725511.811,725652.511,663.20001,140.700002,925.000014,-9.6,653.60001,130.700002
755,725783.211,726390.211,726404.711,726513.111,607.000009,108.400002,910.500014,14.5,621.500009,180.600003
756,726693.711,727010.011,727268.411,727414.011,316.300004,145.600002,865.500012,258.400004,574.700008,145.200002
757,727559.211,727902.611,728200.011,728299.511,343.400006,99.500002,890.000014,297.400004,640.80001,149.700002
758,728449.211,728760.911,729067.811,729120.911,311.700004,53.100001,913.200013,306.900005,618.600009,241.500003
759,729362.411,729654.711,729980.011,730092.311,292.300005,112.300001,874.300013,325.300005,617.60001,144.400002
760,730236.711,730771.511,730892.011,730945.211,534.800008,53.200001,939.500014,120.500002,655.30001,231.000003
761,731176.211,731576.811,731753.811,731901.511,400.600006,147.700002,855.000013,177.000003,577.600009,129.700002
762,732031.211,732706.611,732687.811,732801.711,675.40001,113.900002,957.500014,-18.8,656.60001,187.000002
763,732988.711,733333.311,733572.811,733712.511,344.600006,139.700002,879.800013,239.500003,584.100009,156.000002
764,733868.511,734174.311,734455.111,734574.011,305.800005,118.900002,880.800014,280.800004,586.600009,175.300003
765,734749.311,735119.811,735329.911,735472.911,370.500005,143.000002,877.800013,210.100003,580.600008,154.200003
766,735627.111,735937.311,736226.711,736366.711,310.200004,140.000002,886.100013,289.400005,599.600009,146.500002
767,736513.211,737132.211,737129.411,737274.311,619.000009,144.900002,907.400013,-2.8,616.200009,146.300002
768,737420.611,737725.811,737982.111,738092.411,305.200005,110.300001,840.900013,256.300004,561.500009,169.100003
769,738261.511,738618.211,738807.911,738930.511,356.700005,122.600002,843.200013,189.700003,546.400008,174.200003
770,739104.711,739461.911,739654.111,739794.211,357.200005,140.100002,832.500012,192.200003,549.400008,143.000002
771,739937.211,740223.511,740462.111,740628.611,286.300004,166.500002,808.400012,238.600004,524.900008,117.000002
772,740745.611,741034.711,741329.611,741413.411,289.100004,83.800001,834.900012,294.900005,584.000009,167.100002
773,741580.511,741894.411,742128.411,742255.011,313.900005,126.600001,803.700012,234.000004,547.900009,129.200002
774,742384.211,742741.711,742928.911,743076.211,357.500006,147.300002,826.500013,187.200003,544.700009,134.500002
775,743210.711,743602.611,743810.811,743916.611,391.900006,105.800001,887.300013,208.200003,600.100009,181.400003
776,744098.011,744654.211,744655.811,744799.911,556.200008,144.100002,846.000013,1.6,557.800008,144.100003
777,744944.011,745567.811,745557.711,745705.511,623.800009,147.800002,898.900013,-10.1,613.700009,137.400002
778,745842.911,746222.811,746424.711,746570.411,379.900006,145.700002,864.800013,201.900003,581.800009,137.300002
779,746707.711,747053.211,747257.411,747406.011,345.500005,148.600002,836.600012,204.200003,549.700008,138.300002
780,747544.311,748071.211,748072.611,748198.411,526.900008,125.800002,804.400012,1.4,528.300008,150.300002
781,748348.711,748955.511,748965.011,749083.111,606.800009,118.100002,897.500014,9.5,616.300009,163.100003
782,749246.211,749545.511,749735.711,749914.511,299.300004,178.800003,804.400012,190.200003,489.500007,136.100002
783,750050.611,750614.511,750618.711,750731.711,563.900008,113.000002,849.500012,4.2,568.100008,168.400002
784,750900.111,751509.711,751508.211,751624.911,609.600009,116.700002,888.600014,-1.5,608.100009,163.800003
785,751788.711,752108.611,752355.311,752472.011,319.900004,116.700002,837.900012,246.700004,566.600008,154.600002
786,752626.611,752991.711,753220.211,753333.211,365.100005,113.000002,866.300013,228.500004,593.600009,159.700002
787,753492.911,753859.011,754056.411,754209.511,366.100005,153.100003,859.600013,197.400003,563.500008,143.000002
788,754352.511,754898.811,754897.111,755061.811,546.300008,164.700002,818.300012,-1.7,544.600008,109.000002
789,755170.811,755781.711,755755.411,755865.211,610.900009,109.800001,875.200013,-26.3,584.600009,180.800003
790,756046.011,756368.311,756603.511,756718.711,322.300005,115.200002,830.600012,235.200003,557.500008,157.900002
791,756876.611,757445.111,757470.211,757582.611,568.500009,112.400002,876.000013,25.1,593.600009,170.000002
792,757752.611,758356.511,758343.811,758463.511,603.900009,119.700002,885.700014,-12.7,591.200009,174.800003
793,758638.311,758956.611,759259.211,759379.311,318.300004,120.100002,882.100013,302.600005,620.900009,141.100002
794,759520.411,759822.811,760098.811,760184.511,302.400004,85.700002,826.600012,276.000004,578.400008,162.500002
795,760347.011,760658.911,760918.911,761031.911,311.900005,113.000001,859.200013,260.000004,571.900009,174.300003
796,761206.211,761518.511,761820.011,761930.011,312.300005,110.000002,898.400013,301.500004,613.800009,174.600002
797,762104.611,762704.211,762680.911,762834.311,599.600009,153.400002,864.400013,-23.3,576.300009,134.700002
798,762969.011,763282.011,763542.611,763626.311,313.000005,83.700001,831.600013,260.600004,573.600009,174.300003
799,763800.611,764135.911,764388.711,764567.411,335.300005,178.700003,885.800013,252.800003,588.100008,119.000002
800,764686.411,764990.411,765241.611,765356.911,304.000004,115.300002,836.800012,251.200004,555.200008,166.300002
801,765523.211,765833.611,766089.011,766181.911,310.400005,92.900001,828.900013,255.400004,565.800009,170.200003
802,766352.111,766939.211,766906.811,767049.111,587.100008,142.300002,832.700012,-32.4,554.700008,135.700002
803,767184.811,767790.211,767763.311,767910.811,605.400009,147.500002,868.900013,-26.9,578.500009,142.900002
804,768053.711,768352.611,768630.811,768743.711,298.900004,112.900002,861.500013,278.200004,577.100008,171.500003
805,768915.211,769309.311,769498.811,769651.911,394.100006,153.100003,863.700013,189.500002,583.600008,127.000002
806,769778.911,770182.011,770372.911,770519.211,403.100006,146.300003,876.300013,190.900002,594.000008,136.000002
807,770655.211,770994.911,771214.911,771368.411,339.700005,153.500002,843.900012,220.000003,559.700008,130.700002
808,771499.111,771798.012,772067.712,772181.712,298.900005,114.000001,843.800013,269.700004,568.600009,161.200003
809,772342.912,772920.712,772953.212,773073.512,577.800008,120.300002,865.400013,32.500001,610.300009,134.800002
810,773208.312,773552.412,773807.612,773962.712,344.100005,155.100002,883.100013,255.200004,599.300009,128.700002
811,774091.412,774424.612,774714.512,774797.012,333.200005,82.500001,875.000013,289.900004,623.100009,169.400003
812,774966.412,775287.912,775536.412,775652.712,321.500005,116.300002,849.200013,248.500003,570.000008,162.900003
813,775815.612,776432.712,776463.512,776575.312,617.100009,111.800002,934.100013,30.8,647.900009,174.400002
814,776749.712,777347.112,777350.912,777465.112,597.400009,114.200002,893.000014,3.8,601.200009,177.600003
815,777642.712,778012.012,778218.712,778332.312,369.300005,113.600002,846.900012,206.700003,576.000008,157.300002
816,778489.612,779073.112,779118.312,779237.612,583.500009,119.300002,906.900014,45.200001,628.70001,158.900002
817,779396.512,780021.412,779978.812,780101.312,624.900009,122.500001,883.000013,-42.6,582.300009,178.200003
818,780279.512,780634.312,780886.412,780948.612,354.800005,62.200001,850.200013,252.100004,606.900009,181.100003
819,781129.712,781490.512,781673.712,781821.112,360.800005,147.400002,815.200012,183.200003,544.000008,123.800002
820,781944.912,782385.512,782554.912,782680.812,440.600006,125.900002,850.500013,169.400003,610.000009,114.600002
821,782795.412,783159.112,783375.712,783461.312,363.700005,85.600001,818.000012,216.600003,580.300008,152.100003
822,783613.412,784000.312,784178.912,784270.812,386.900006,91.900002,836.300012,178.600002,565.500008,178.900002
823,784449.712,784796.312,785018.312,785132.312,346.600005,114.000001,808.200012,222.000004,568.600009,125.600002
824,785257.912,785622.812,785805.212,785918.212,364.900006,113.000002,816.300012,182.400002,547.300008,156.000002
825,786074.212,786388.912,786619.112,786705.112,314.700005,86.000001,796.300012,230.200004,544.900009,165.400002
826,786870.512,787202.112,787382.112,787494.212,331.600005,112.100002,777.500012,180.000003,511.600008,153.800002
827,787648.012,787963.812,788173.912,788320.912,315.800005,147.000002,799.500012,210.100003,525.900008,126.600002
828,788447.512,788772.512,788975.412,789087.112,325.000005,111.700001,799.100012,202.900003,527.900008,159.500003
829,789246.612,789596.412,789807.512,789944.112,349.800005,136.600002,794.000012,211.100003,560.900008,96.500002
830,790040.612,790389.412,790596.212,790708.012,348.800005,111.800001,820.100012,206.800003,555.600008,152.700003
831,790860.712,791205.512,791409.212,791495.512,344.800005,86.300001,780.800011,203.700003,548.500008,146.000002
832,791641.512,792014.712,792169.312,792284.212,373.200006,114.900002,801.700012,154.600002,527.800008,159.000002
833,792443.212,792802.212,792971.112,793059.612,359.000006,88.500002,796.200012,168.900002,527.900008,179.800002
834,793239.412,793576.512,793750.712,793910.812,337.100005,160.100002,782.800012,174.200003,511.300008,111.400002
835,794022.212,794580.412,794611.812,794731.012,558.200008,119.200001,851.100013,31.400001,589.600009,142.300003
836,794873.312,795160.712,795367.812,795481.212,287.400004,113.400002,779.500011,207.100003,494.500007,171.600002
837,795652.812,795968.612,796186.512,796312.712,315.800005,126.200002,774.300012,217.900003,533.700008,114.400002
838,796427.112,796734.712,796927.412,797044.512,307.600004,117.100002,783.900011,192.700003,500.300007,166.500002
839,797211.012,797536.312,797767.812,797855.612,325.300005,87.800001,806.000012,231.500004,556.800009,161.400002
840,798017.012,798417.512,798575.012,798657.912,400.500006,82.900001,784.900012,157.500003,558.000009,144.000002
841,798801.912,799137.512,799328.812,799441.212,335.600005,112.400002,802.500012,191.300003,526.900008,163.200002
842,799604.412,799985.612,800103.512,800272.212,381.200006,168.700003,789.900012,117.900001,499.100007,122.100002
843,800394.312,800682.812,800928.512,801044.112,288.500004,115.600001,817.100012,245.700004,534.200008,167.300003
844,801211.412,801516.512,801719.412,801867.612,305.100005,148.200002,783.700012,202.900003,508.000008,127.500002
845,801995.112,802292.312,802508.912,802620.112,297.200004,111.200002,781.800011,216.600003,513.800007,156.800002
846,802776.912,803068.512,803287.512,803447.412,291.600005,159.900002,785.600012,219.000003,510.600008,115.100002
847,803562.512,803878.612,804079.612,804190.712,316.100005,111.100001,780.900012,201.000003,517.100008,152.700003
848,804343.412,804731.012,804874.112,805026.712,387.600005,152.600002,794.400011,143.100003,530.700008,111.100001
849,805137.812,805468.612,805668.712,805823.512,330.800005,154.800003,573.800009,200.100003,530.900008,-111.900002
850,805711.612,806239.112,806486.812,806597.912,527.500008,111.100001,1039.00002,247.700004,775.200012,152.700003
851,806750.612,807088.412,807267.412,807377.212,337.800005,109.800002,789.000011,179.000002,516.800007,162.400002
852,807539.612,807894.712,808068.212,808216.612,355.100006,148.400002,790.500012,173.500002,528.600008,113.500002
853,808330.112,808677.412,808827.712,808998.912,347.300005,171.200003,783.400012,150.300002,497.600007,114.600002
854,809113.512,809442.412,809638.612,809750.812,328.900005,112.200001,781.200011,196.200003,525.100008,143.900002
855,809894.712,810233.012,810414.812,810548.712,338.300005,133.900002,576.000009,181.800003,520.100008,-78.000001
856,810470.712,810976.112,811167.312,811274.912,505.400007,107.600002,944.000014,191.200003,696.60001,139.800002
857,811414.712,811742.912,811907.612,812019.612,328.200005,112.000002,728.900011,164.700002,492.900007,124.000002
858,812143.612,812448.712,812660.312,812771.112,305.100004,110.800001,774.800011,211.600004,516.700008,147.300002
859,812918.412,813451.312,813449.512,813562.312,532.900008,112.800002,787.000012,-1.8,531.100008,143.100002
860,813705.412,814052.312,814194.712,814348.412,346.900005,153.700003,774.700012,142.400002,489.300007,131.700002
861,814480.112,814762.312,814969.412,815100.612,282.200004,131.200002,741.500011,207.100003,489.300007,121.000002
862,815221.612,815566.912,815700.512,815805.612,345.300005,105.100001,740.700011,133.600002,478.900007,156.700003
863,815962.312,816264.912,816451.512,816604.212,302.600004,152.700002,754.000011,186.600003,489.200007,112.100002
864,816716.312,817030.612,817238.912,817349.912,314.300005,111.000001,786.500012,208.300003,522.600008,152.900003
865,817502.812,817885.412,818003.312,818112.512,382.600005,109.200002,755.600011,117.900002,500.500007,145.900002
866,818258.412,818560.212,818767.912,818877.612,301.800004,109.700001,764.600011,207.700004,509.500008,145.400002
867,819023.012,819369.212,819506.912,819617.612,346.200006,110.700001,732.500011,137.700002,483.900008,137.900002
868,819755.512,820084.412,820233.712,820383.112,328.900005,149.400003,734.100011,149.300002,478.200007,106.500001
869,820489.612,820827.912,820973.212,821084.812,338.300005,111.600002,732.800011,145.300002,483.600007,137.600002
870,821222.412,821558.412,821718.712,821845.812,336.000005,127.100001,754.800011,160.300003,496.300008,131.400002
871,821977.212,822295.312,822465.112,822566.412,318.100005,101.300001,744.900012,169.800003,487.900008,155.700003
872,822722.112,823043.112,823233.412,823363.812,321.000004,130.400002,768.800011,190.300003,511.300007,127.100002
873,823490.912,823819.912,823981.012,824089.212,329.000005,108.200002,758.200011,161.100002,490.100007,159.900002
874,824249.112,824562.112,824729.012,824839.112,313.000005,110.100002,733.400011,166.900002,479.900007,143.400002
875,824982.512,825276.112,825482.412,825630.412,293.600005,148.000002,767.000012,206.300003,499.900008,119.100002
876,825749.512,826131.712,826226.912,826336.612,382.200005,109.700001,739.100011,95.200002,477.400007,152.000003
877,826488.612,826814.012,826988.612,827135.312,325.400004,146.700002,754.500011,174.600003,500.000007,107.800002
878,827243.112,827646.812,827742.312,827851.912,403.700006,109.600002,757.300011,95.500001,499.200007,148.500002
879,828000.412,828326.012,828498.812,828604.812,325.600005,106.000001,745.600011,172.800003,498.400008,141.200002
880,828746.012,829057.512,829258.812,829347.512,311.500005,88.700001,744.200011,201.300003,512.800008,142.700002
881,829490.212,829805.712,829984.912,830095.612,315.500005,110.700001,747.000011,179.200003,494.700008,141.600002
882,830237.212,830557.312,830767.412,830846.512,320.100005,79.100002,754.400012,210.100003,530.200008,145.100002
883,830991.612,831325.212,831523.012,831617.312,333.600005,94.300001,735.900011,197.800003,531.400008,110.200002
884,831727.512,832008.912,832207.112,832313.712,281.400004,106.600001,731.300011,198.200003,479.600007,145.100003
885,832458.812,832813.912,832925.412,833032.712,355.100005,107.300001,717.50001,111.500002,466.600007,143.600002
886,833176.312,833439.512,833666.112,833776.112,263.200004,110.000001,749.200011,226.600004,489.800008,149.400002
887,833925.512,834261.912,834425.712,834573.312,336.400005,147.600002,765.300012,163.800003,500.200008,117.500002
888,834690.812,834968.312,835199.512,835308.612,277.500004,109.100002,772.600011,231.200003,508.700007,154.800002
889,835463.412,835732.412,835986.612,836098.112,269.000004,111.500002,788.800012,254.200004,523.200008,154.100002
890,836252.212,836645.112,836802.512,836885.812,392.900006,83.300002,785.900012,157.400002,550.300008,152.300002
891,837038.112,837401.912,837519.912,837627.412,363.800005,107.500002,737.600011,118.000002,481.800007,148.300002
892,837775.712,838130.312,838282.012,838392.512,354.600005,110.500002,773.300011,151.700002,506.300007,156.500002
893,838549.012,838830.613,839057.313,839169.013,281.600005,111.700002,765.500012,226.700003,508.300008,145.500002
894,839314.513,839880.413,839860.713,839988.213,565.900008,127.500002,811.400012,-19.7,546.200008,137.700002
895,840125.913,840510.413,840629.113,840740.113,384.500006,111.000002,764.800011,118.700001,503.200007,150.600002
896,840890.713,841175.613,841361.613,841472.813,284.900004,111.200002,723.900011,186.000003,470.900007,141.800002
897,841614.613,841904.213,842133.713,842216.313,289.600004,82.600001,740.600011,229.500004,519.100008,138.900002
898,842355.213,842635.313,842796.313,842902.713,280.100004,106.400001,683.90001,161.000003,441.100007,136.400002
899,843039.113,843362.613,843482.713,843587.613,323.500005,104.900001,705.900011,120.100002,443.600007,157.400003
900,843745.013,844004.613,844131.913,844237.713,259.600004,105.800001,646.500009,127.300002,386.900006,153.800002
901,844391.513,844627.613,844791.913,844903.913,236.100004,112.000002,659.00001,164.300002,400.400006,146.600002
902,845050.513,845348.013,845513.913,845623.213,297.500005,109.300002,727.300011,165.900002,463.400007,154.600002
903,845777.813,846159.513,846193.113,846297.913,381.700006,104.800002,694.10001,33.6,415.300006,174.000002
904,846471.913,846677.213,846895.913,846978.313,205.300003,82.400001,666.60001,218.700004,424.000007,160.200002
905,847138.513,847425.713,847558.813,847673.713,287.200005,114.900001,689.100011,133.100002,420.300007,153.900003
906,847827.613,848162.713,848257.313,848367.113,335.100005,109.800002,703.70001,94.600001,429.700006,164.200002
907,848531.313,848780.713,848909.113,849017.713,249.400004,108.600001,674.60001,128.400002,377.800006,188.200003
908,849205.913,849426.313,849654.813,849765.213,220.400003,110.400001,761.800012,228.500004,448.900007,202.500004
909,849967.713,850304.113,850434.113,850543.113,336.400005,109.000002,754.300011,130.000001,466.400006,178.900003
910,850722.013,851054.113,851180.413,851288.813,332.100005,108.400001,756.600011,126.300002,458.400007,189.800003
911,851478.613,851721.413,851934.713,852047.313,242.800004,112.600001,777.300012,213.300003,456.100007,208.600004
912,852255.913,852588.213,852698.213,852810.013,332.300005,111.800002,755.100011,110.000001,442.300006,201.000003
913,853011.013,853277.813,853442.313,853554.513,266.800004,112.200002,738.400011,164.500002,431.300006,194.900003
914,853749.413,854022.613,854188.913,854299.213,273.200004,110.300002,766.400011,166.300002,439.500006,216.600003
915,854515.813,854786.413,854955.413,855019.113,270.600004,63.700001,710.100011,169.000003,439.600007,206.800003
916,855225.913,855540.313,855671.513,855782.513,314.400005,111.000002,783.200012,131.200001,445.600006,226.600004
917,856009.113,856274.013,856431.913,856542.713,264.900003,110.800001,742.800011,157.900003,422.800006,209.200004
918,856751.913,856994.913,857160.513,857272.313,243.000003,111.800001,735.800011,165.600003,408.600006,215.400004
919,857487.713,857745.113,857930.313,858039.113,257.400003,108.800002,760.300011,185.200003,442.600006,208.900003
920,858248.013,858515.813,858685.713,858797.413,267.800004,111.700002,762.800011,169.900002,437.700006,213.400003
921,859010.813,859360.113,859442.213,859525.713,349.300005,83.500001,727.400011,82.100002,431.400007,212.500003
922,859738.213,860041.013,860199.913,860286.413,302.800005,86.500001,764.600011,158.900002,461.700007,216.400003
923,860502.813,860750.713,860931.713,861038.313,247.900004,106.600001,775.000012,181.000003,428.900007,239.500004
924,861277.813,861499.713,861671.413,861780.613,221.900003,109.200002,746.800011,171.700003,393.600006,244.000003
925,862024.613,862224.713,862392.813,862504.813,200.100003,112.000001,692.30001,168.100003,368.200006,212.100003
926,862716.913,863001.913,863131.013,863243.913,285.000005,112.900001,768.600012,129.100002,414.100007,241.600004
927,863485.513,863705.313,863879.013,863993.413,219.800003,114.400002,725.700011,173.700003,393.500006,217.800003
928,864211.213,864488.413,864607.613,864717.513,277.200004,109.900001,728.400011,119.200002,396.400006,222.100004
929,864939.613,865141.213,865326.313,865445.613,201.600003,119.300002,759.100011,185.100002,386.700005,253.100004
930,865698.713,865897.113,866062.613,866174.713,198.400003,112.100002,670.30001,165.500002,363.900005,194.300003
931,866369.013,866584.813,866767.813,866883.213,215.800003,115.400002,783.300012,183.000003,398.800006,269.100004
932,867152.313,867445.713,867550.113,867660.713,293.400004,110.600001,786.000011,104.400002,397.800006,277.600004
933,867938.313,868172.013,868327.313,868474.113,233.700004,146.800002,755.400012,155.300002,389.000006,219.600004
934,868693.713,868898.913,869093.513,869226.613,205.200003,133.100001,764.200011,194.600003,399.800006,231.300004
935,869457.913,869703.913,869860.613,869975.713,246.000004,115.100002,754.100011,156.700002,402.700006,236.300003
936,870212.013,870475.313,870641.113,870745.813,263.300004,104.700001,772.200012,165.800003,429.100007,238.400004
937,870984.213,871325.013,871327.413,871463.913,340.800005,136.500002,714.40001,2.4,343.200005,234.700003
938,871698.613,872075.413,872076.013,872187.913,376.800006,111.900002,722.200011,0.6,377.400006,232.900003
939,872420.813,872759.113,872816.013,872927.713,338.300005,111.700002,719.900011,56.900001,395.200006,213.000003
940,873140.713,873484.113,873570.713,873656.513,343.400005,85.800001,764.100011,86.600001,430.000006,248.300004
941,873904.813,874134.013,874276.813,874408.813,229.200004,132.000002,784.500012,142.800002,372.000006,280.500004
942,874689.313,874934.413,875047.713,875133.213,245.100004,85.500002,668.50001,113.300001,358.400005,224.600003
943,875357.813,875566.913,875737.613,875848.313,209.100003,110.700001,746.500011,170.700003,379.800006,256.000004
944,876104.313,876321.813,876477.713,876591.513,217.500003,113.800001,701.80001,155.900003,373.400006,214.600003
945,876806.113,877098.213,877224.713,877289.613,292.100005,64.900001,705.700011,126.500002,418.600007,222.200003
946,877511.813,877791.213,877872.613,877984.813,279.400004,112.200002,707.20001,81.400001,360.800005,234.200003
947,878219.013,878428.113,878592.313,878706.013,209.100004,113.700002,723.800011,164.200002,373.300006,236.800003
948,878942.813,879220.413,879300.513,879414.013,277.600004,113.500001,699.400011,80.100002,357.700006,228.200004
949,879642.213,879912.813,880012.613,880124.913,270.600004,112.300002,738.400011,99.800001,370.400005,255.700004
950,880380.613,880615.613,880753.213,880841.413,235.000003,88.200002,717.30001,137.600002,372.600005,256.500003
951,881097.913,881358.213,881421.413,881550.913,260.300004,129.500002,677.40001,63.200001,323.500005,224.400003
952,881775.313,882152.213,882156.113,882269.113,376.900006,113.000002,723.200011,3.9,380.800006,229.400003
953,882498.513,882702.513,882889.813,882968.913,204.000003,79.100001,723.000011,187.300003,391.300006,252.600004
954,883221.513,883423.913,883544.213,883671.713,202.400003,127.500002,694.30001,120.300002,322.700005,244.100003
955,883915.813,884133.013,884297.613,884415.613,217.200004,118.000002,753.400012,164.600002,381.800006,253.600004
956,884669.213,884884.913,885025.213,885142.213,215.700003,117.000002,734.600011,140.300002,356.000005,261.600004
957,885403.813,885714.113,885737.313,885842.813,310.300004,105.500001,699.50001,23.200001,333.500005,260.500004
958,886103.313,886314.313,886425.913,886537.913,211.000003,112.000001,669.60001,111.600002,322.600005,235.000004
959,886772.913,887006.913,887132.213,887244.413,234.000003,112.200002,691.90001,125.300002,359.300005,220.400003
960,887464.813,887699.413,887831.513,887941.113,234.600004,109.600001,695.300011,132.100002,366.700006,219.000004
961,888160.113,888371.113,888558.113,888666.413,211.000003,108.300001,733.700011,187.000003,398.000006,227.400004
962,888893.813,889200.413,889286.813,889394.613,306.600004,107.800002,776.300011,86.400001,393.000005,275.500004
963,889670.113,889929.013,889959.713,890073.513,258.900004,113.800002,636.00001,30.7,289.600004,232.600004
964,890306.113,890477.813,890679.813,890782.213,171.700002,102.400002,717.40001,202.000003,373.700005,241.300003
965,891023.513,891404.813,891420.113,891528.213,381.300006,108.100002,759.700012,15.3,396.600006,255.000004
966,891783.213,892017.713,892108.913,892221.713,234.500003,112.800002,705.20001,91.200001,325.700004,266.700004
967,892488.413,892703.413,892876.613,892989.413,215.000003,112.800002,782.000012,173.200003,388.200006,281.000004
968,893270.413,893572.113,893641.613,893753.413,301.700004,111.800002,693.20001,69.500001,371.200005,210.200003
969,893963.613,894216.613,894317.013,894429.013,253.000004,112.000002,719.000011,100.400001,353.400005,253.600004
970,894682.613,894974.313,895057.913,895142.413,291.700004,84.500002,706.60001,83.600001,375.300005,246.800003
971,895389.213,895586.213,895724.813,895837.313,197.000003,112.500002,686.200011,138.600002,335.600005,238.100004
972,896075.413,896298.213,896466.913,896570.113,222.800003,103.200002,745.400011,168.700002,391.500005,250.700004
973,896820.813,897020.913,897187.613,897300.713,200.100003,113.100002,726.60001,166.700002,366.800005,246.700003
974,897547.413,897858.813,897897.213,898005.813,311.400005,108.600001,700.900011,38.400001,349.800006,242.500004
975,898248.313,898482.313,898572.613,898685.413,234.000003,112.800001,680.10001,90.300002,324.300005,243.000004
976,898928.413,899193.113,899298.613,899406.613,264.700004,108.000001,723.100011,105.500002,370.200006,244.900004
977,899651.513,899854.713,899992.513,900097.813,203.200003,105.300002,681.40001,137.800002,341.000005,235.100003
978,900332.913,900541.513,900674.313,900783.113,208.600003,108.800002,684.30001,132.800002,341.400005,234.100003
979,901017.213,901266.213,901395.213,901481.213,249.000004,86.000001,732.200011,129.000002,378.000006,268.200004
980,901749.413,902030.313,902060.613,902160.313,280.900004,99.700001,647.40001,30.300001,311.200005,236.500004
981,902396.813,902631.913,902747.213,902853.313,235.100003,106.100002,692.50001,115.300002,350.400005,236.000003
982,903089.313,903314.313,903489.913,903573.213,225.000003,83.300001,713.400011,175.600003,400.600006,229.500004
983,903802.713,904130.213,904203.613,904287.513,327.500005,83.900001,724.300011,73.400001,400.900006,239.500004
984,904527.013,904853.713,904888.813,904971.913,326.700004,83.100001,659.200009,35.100001,361.800005,214.300003
985,905186.213,905427.613,905542.413,905645.313,241.400004,102.900001,694.200011,114.800002,356.200006,235.100004
986,905880.413,906171.314,906228.214,906347.714,290.900004,119.500002,712.90001,56.900001,347.800005,245.600003
987,906593.314,906784.314,906943.914,907056.914,191.000003,113.000001,680.70001,159.600003,350.600006,217.100003
988,907274.014,907542.614,907668.514,907782.114,268.600004,113.600002,749.300012,125.900002,394.500006,241.200004
989,908023.314,908259.814,908408.714,908486.614,236.500003,77.900002,691.30001,148.900002,385.400005,228.000003
990,908714.614,908978.814,909025.514,909104.114,264.200004,78.600001,588.800009,46.700001,310.900005,199.300003
991,909303.414,909541.714,909683.814,909767.814,238.300003,84.000002,744.200011,142.100002,380.400005,279.800004
992,910047.614,910410.414,910444.814,910542.814,362.800005,98.000001,752.300011,34.400001,397.200006,257.100004
993,910799.914,911031.214,911151.914,911253.114,231.300003,101.200002,688.60001,120.700002,352.000005,235.400003
994,911488.514,911738.114,911809.814,911910.114,249.600004,100.300002,671.80001,71.700001,321.300005,250.200003
995,912160.314,912309.314,912494.014,912604.314,149.000002,110.300002,709.500011,184.700003,333.700005,265.500004
996,912869.814,913079.314,913184.814,913296.814,209.500003,112.000001,668.20001,105.500002,315.000005,241.200004
997,913538.014,913678.714,913908.414,913987.714,140.700002,79.300001,684.20001,229.700003,370.400005,234.500004
998,914222.214,914474.314,914547.914,914656.014,252.100004,108.100001,655.20001,73.600001,325.700005,221.400004
999,914877.414,915137.414,915225.014,915326.914,260.000004,101.900001,709.00001,87.600001,347.600005,259.500004
1000,915586.414,915770.914,915926.714,916036.414,184.500003,109.700002,680.00001,155.800002,340.300005,230.000003
1001,916266.414,916509.614,916624.714,916734.814,243.200004,110.100001,685.200011,115.100002,358.300006,216.800004
1002,916951.614,917261.214,917327.814,917428.414,309.600004,100.600002,710.70001,66.600001,376.200005,233.900003
1003,917662.314,917850.514,917972.214,918059.414,188.200003,87.200001,608.400009,121.700002,309.900005,211.300003
1004,918270.714,918540.114,918640.114,918748.314,269.400004,108.200001,681.50001,100.000002,369.400006,203.900003
1005,918952.214,919194.614,919316.614,919425.814,242.400004,109.200002,679.100011,122.000002,364.400006,205.500003
1006,919631.314,919916.714,920023.714,920085.414,285.400004,61.700001,674.90001,107.000001,392.400005,220.800004
1007,920306.214,920642.014,920640.614,920747.314,335.800005,106.700001,674.50001,-1.4,334.400005,233.400004
1008,920980.714,921210.614,921274.814,921384.414,229.900003,109.600002,611.200009,64.200001,294.100004,207.500003
1009,921591.914,921811.514,921912.914,922007.214,219.600003,94.300001,628.900009,101.400002,321.000005,213.600003
1010,922220.814,922454.314,922598.914,922721.614,233.500004,122.700002,718.700011,144.600002,378.100006,217.900003
1011,922939.514,923191.514,923312.914,923447.114,252.000004,134.200002,714.500011,121.400001,373.400005,206.900004
1012,923654.014,923919.114,923959.514,924070.414,265.100003,110.900002,631.600009,40.400001,305.500004,215.200003
1013,924285.614,924561.714,924626.014,924732.414,276.100004,106.400002,660.70001,64.300001,340.400005,213.900003
1014,924946.314,925157.114,925261.314,925368.914,210.800003,107.600002,654.10001,104.200001,315.000004,231.500004
1015,925600.414,925799.114,925908.514,926015.414,198.700002,106.900002,613.700009,109.400002,308.100004,198.700003
1016,926214.114,926428.614,926540.014,926639.214,214.500003,99.200001,659.500009,111.400002,325.900005,234.400003
1017,926873.614,926996.214,927170.914,927280.114,122.600002,109.200002,603.400009,174.700003,297.300005,196.900002
1018,927477.014,927762.814,927827.014,927986.814,285.800005,159.800002,704.900011,64.200001,350.000006,195.100003
1019,928181.914,928444.614,928519.414,928628.114,262.700004,108.700002,641.10001,74.800001,337.500005,194.900003
1020,928823.014,929020.814,929141.614,929250.514,197.800002,108.900002,616.000009,120.800002,318.600004,188.500003
1021,929439.014,929767.714,929807.714,929889.114,328.700005,81.400001,645.500009,40,368.700005,195.400003
1022,930084.514,930428.614,930473.714,930568.114,344.100005,94.400002,734.800011,45.100001,389.200006,251.200003
1023,930819.314,931162.714,931203.714,931298.614,343.400005,94.900001,735.000011,41.000001,384.400006,255.700004
1024,931554.314,931765.814,931791.814,931936.914,211.500003,145.100002,580.800009,26.000001,237.500004,198.200003
1025,932135.114,932314.914,932449.814,932575.814,179.800003,126.000001,614.600009,134.900002,314.700005,173.900003
1026,932749.714,932875.114,933096.614,933200.714,125.400002,104.100002,636.40001,221.500003,346.900005,185.400003
1027,933386.114,933692.714,933782.414,933893.514,306.600004,111.100002,717.70001,89.700001,396.300005,210.300003
1028,934103.814,934326.114,934416.714,934563.014,222.300004,146.300002,642.50001,90.600001,312.900005,183.300003
1029,934746.314,934993.014,935071.414,935167.714,246.700003,96.300001,612.000009,78.400002,325.100005,190.600003
1030,935358.314,935638.114,935755.714,935859.214,279.800004,103.500001,739.400011,117.600002,397.400006,238.500004
1031,936097.714,936307.614,936452.014,936557.714,209.900003,105.700002,689.50001,144.400002,354.300005,229.500003
1032,936787.214,936982.814,937135.914,937239.414,195.600003,103.500002,661.50001,153.100002,348.700005,209.300003
1033,937448.714,937587.314,937712.314,937836.114,138.600002,123.800002,575.600009,125.000002,263.600004,188.200003
1034,938024.314,938381.514,938445.214,938484.314,357.200005,39.100001,648.400009,63.700001,420.900006,188.400002
1035,938672.714,939048.114,939070.314,939144.114,375.400006,73.800001,704.300011,22.2,397.600006,232.900004
1036,939377.014,939698.114,939769.614,939829.914,321.100005,60.300001,661.80001,71.500001,392.600006,208.900003
1037,940038.814,940266.114,940391.214,940497.514,227.300003,106.300002,675.00001,125.100002,352.400005,216.300003
1038,940713.814,940995.814,941085.614,941189.014,282.000004,103.400002,715.60001,89.800001,371.800005,240.400003
1039,941429.414,941646.014,941762.314,941823.414,216.600004,61.100001,606.500009,116.300001,332.900005,212.500003
1040,942035.914,942174.914,942265.614,942394.914,139.000003,129.300002,580.400009,90.700001,229.700004,221.400003
1041,942616.314,942816.914,942992.314,943099.514,200.600003,107.200001,687.20001,175.400003,376.000006,204.000003
1042,943303.514,943618.414,943655.814,943756.214,314.900005,100.400001,678.90001,37.400001,352.300006,226.200003
1043,943982.414,944230.914,944325.014,944434.014,248.500004,109.000001,669.30001,94.100002,342.600006,217.700003
1044,944651.714,944907.814,945012.214,945160.914,256.100004,148.700002,687.000011,104.400002,360.500006,177.800003
1045,945338.714,945628.614,945737.814,945841.714,289.900004,103.900001,720.40001,109.200002,399.100006,217.400003
1046,946059.114,946359.314,946374.114,946455.414,300.200005,81.300001,629.20001,14.8,315.000005,232.900004
1047,946688.314,946772.014,946945.414,947054.114,83.700001,108.700001,562.500008,173.400003,257.100004,196.700003
1048,947250.814,947592.614,947606.014,947713.714,341.800005,107.700002,652.10001,13.4,355.200005,189.200003
1049,947902.914,948218.514,948286.614,948370.914,315.600005,84.300001,656.70001,68.100001,383.700006,188.700003
1050,948559.614,948835.414,948918.514,949024.714,275.800004,106.200002,656.300009,83.100001,358.900005,191.200002
1051,949215.914,949530.714,949566.614,949685.714,314.800005,119.100001,671.20001,35.900001,350.700006,201.400003
1052,949887.114,950212.114,950266.714,950375.014,325.000005,108.300002,698.300011,54.600001,379.600006,210.400003
1053,950585.414,950792.814,950937.314,951038.614,207.400003,101.300002,688.50001,144.500002,351.900005,235.300003
1054,951273.914,951454.014,951566.114,951679.114,180.100003,113.000002,647.70001,112.100001,292.200004,242.500004
1055,951921.614,952077.714,952178.514,952287.314,156.100002,108.800001,537.500008,100.800002,256.900004,171.800003
1056,952459.114,952646.014,952747.414,952874.014,186.900003,126.600002,639.100009,101.400001,288.300004,224.200003
1057,953098.214,953255.314,953413.214,953516.514,157.100003,103.300002,601.500009,157.900002,315.000005,183.200002
1058,953699.714,953943.614,954038.614,954151.514,243.900004,112.900002,648.20001,95.000001,338.900005,196.400003
1059,954347.914,954690.214,954786.514,954886.514,342.300005,100.000002,780.600012,96.300001,438.600006,242.000004
1060,955128.514,955345.214,955473.714,955556.614,216.700003,82.900001,668.100009,128.500002,345.200005,240.000003
1061,955796.614,955990.814,956047.714,956175.914,194.200003,128.200002,570.700009,56.900001,251.100004,191.400003
1062,956367.314,956494.014,956673.914,956783.814,126.700002,109.900001,604.300009,179.900003,306.600005,187.800003
1063,956971.614,957308.114,957338.414,957443.814,336.500005,105.400002,667.20001,30.3,366.800005,195.000003
1064,957638.814,957941.814,958032.714,958160.514,303.000004,127.800002,710.200011,90.900002,393.900006,188.500003
1065,958349.014,958529.614,958667.314,958773.914,180.600002,106.600002,641.700009,137.700002,318.300004,216.800003
1066,958990.714,959202.214,959366.114,959477.814,211.500003,111.700001,722.000011,163.900003,375.400006,234.900004
1067,959712.714,959945.914,960073.114,960178.314,233.200003,105.200002,682.40001,127.200002,360.400005,216.800003
1068,960395.114,960634.714,960691.914,960755.114,239.600004,63.200001,515.200008,57.2,296.800004,155.200003
1069,960910.314,961056.814,961218.414,961324.514,146.500002,106.100002,611.400009,161.600002,308.100004,197.200003
1070,961521.714,961743.914,961898.014,961980.614,222.200003,82.600002,672.50001,154.100002,376.300005,213.600003
1071,962194.214,962448.314,962592.214,962674.014,254.100004,81.800001,667.80001,143.900002,398.000006,188.000003
1072,962862.014,963035.614,963252.814,963313.714,173.600002,60.9,661.20001,217.200004,390.800006,209.500004
1073,963523.214,963645.514,963975.714,964054.114,122.300001,78.400002,782.100011,330.200005,452.500006,251.200003
1074,964305.314,964619.214,964673.314,964778.114,313.900005,104.800001,693.800011,54.100001,368.000006,221.000004
1075,964999.114,965152.614,965274.614,965373.314,153.500002,98.700001,611.600009,122.000002,275.500004,237.400004
1076,965610.714,965738.814,965913.714,966021.414,128.100002,107.700002,634.900009,174.900002,303.000004,224.200003
1077,966245.614,966301.214,966618.714,966720.614,55.600001,101.900001,702.600011,317.500005,373.100006,227.600004
1078,968366.514,968429.314,968699.414,968804.314,62.800001,104.900001,694.20001,270.100004,332.900005,256.400004
1079,970329.514,970481.014,970672.214,970756.414,151.500002,84.200001,644.70001,191.200003,342.700005,217.800004
1080,998773.715,999137.015,999143.615,999303.915,363.300005,160.300003,797.600012,6.6,369.900005,267.400004
1081,1003749.51,1004027.21,1004103.91,1004190.11,277.700004,86.200002,789.900012,76.700001,354.400005,349.300005
1082,1008479.42,1008680.22,1008894.22,1008987.72,200.800003,93.500001,799.500011,214.000003,414.800006,291.200004
1083,1009278.92,1009437.72,1009708.22,1009810.12,158.800003,101.900001,910.100014,270.500004,429.300007,378.900006
1084,1012580.62,1012662.62,1012887.22,1013027.02,82.000001,139.800002,722.20001,224.600003,306.600004,275.800004
1085,1016898.72,1017070.32,1017116.52,1017226.72,171.600003,110.200002,615.800009,46.2,217.800003,287.800004
1086,1017514.52,1017683.22,1017847.42,1017924.82,168.700003,77.400001,637.40001,164.200002,332.900005,227.100004
1087,1018151.92,1018311.02,1018447.42,1018529.62,159.100002,82.200001,643.800009,136.400002,295.500004,266.100004
1088,1018795.72,1019146.72,1019284.52,1019368.12,351.000005,83.600001,979.800015,137.800003,488.800008,407.400006
1089,1019775.52,1019978.32,1020108.62,1020174.42,202.800003,65.800001,778.500011,130.300002,333.100005,379.600005
1090,1020554.02,1020643.82,1020849.12,1020968.22,89.800002,119.100002,720.600011,205.300003,295.100005,306.400004
1091,1021274.62,1021440.22,1021615.62,1021728.52,165.600003,112.900002,727.800011,175.400002,341.000005,273.900004
1092,1022002.42,1022087.62,1022309.22,1022416.12,85.200001,106.900001,644.00001,221.600004,306.800005,230.300004
1093,1022646.42,1022708.22,1023029.12,1023093.52,61.800001,64.400001,704.00001,320.900004,382.700005,256.900004
1094,1023350.42,1023593.22,1023769.32,1023877.52,242.800004,108.200002,901.300014,176.100002,418.900006,374.200006
1095,1024251.72,1024337.62,1024563.62,1024709.52,85.900001,145.900002,763.800011,226.000003,311.900004,306.000005
1096,1026500.92,1026803.42,1026745.12,1026906.12,302.500005,161.000002,612.500009,-58.300001,244.200004,207.300003
1097,1027113.42,1027221.12,1027417.32,1027536.62,107.700002,119.300001,617.100009,196.200003,303.900005,193.900003
1098,1027730.52,1028113.92,1028290.62,1028363.82,383.400006,73.200001,1062.90002,176.700003,560.100009,429.600006
1099,1028793.42,1028975.92,1028999.72,1029111.42,182.500003,111.700002,679.10001,23.8,206.300003,361.100005
1100,1029472.52,1029569.52,1029772.82,1029884.82,97.000002,112.000001,739.100011,203.300003,300.300005,326.800005
1101,1030211.62,1030300.22,1030460.42,1030571.62,88.600002,111.200002,595.300009,160.200002,248.800004,235.300003
1102,1030806.92,1031191.12,1031200.52,1031308.92,384.200006,108.400002,758.500012,9.4,393.600006,256.500004
1103,1031565.42,1031801.42,1031887.52,1031973.22,236.000003,85.700002,658.100009,86.100001,322.100004,250.300003
1104,1032223.52,1032421.02,1032553.02,1032671.72,197.500003,118.700002,652.60001,132.000002,329.500005,204.400003
1105,1032876.12,1033247.52,1033372.42,1033458.52,371.400006,86.100002,952.800014,124.900001,496.300007,370.400005
1106,1033828.92,1034088.02,1034132.22,1034244.82,259.100004,112.600001,737.700011,44.200001,303.300005,321.800005
1107,1034566.62,1034777.52,1034912.72,1035018.22,210.900003,105.500002,784.000012,135.200002,346.100005,332.400005
1108,1035350.62,1035493.72,1035614.72,1035725.32,143.100002,110.600002,617.900009,121.000002,264.100004,243.200003
1109,1035968.52,1036045.12,1036372.82,1036451.12,76.600001,78.300001,733.100011,327.700005,404.300006,250.500004
1110,1036701.62,1036954.82,1037067.02,1037149.32,253.200004,82.300001,690.50001,112.200002,365.400006,242.800003
1111,1037392.12,1037511.52,1037716.82,1037831.82,119.400002,115.000002,632.90001,205.300003,324.700005,193.200003
1112,1038025.02,1038480.22,1038447.82,1038581.22,455.200007,133.400002,913.200013,-32.400001,422.800006,357.000005
1113,1038938.22,1039226.22,1039278.02,1039428.42,288.000005,150.400003,821.200013,51.8,339.800005,331.000005
1114,1039759.42,1039947.72,1040070.12,1040155.82,188.300002,85.700002,702.40001,122.400002,310.700004,306.000004
1115,1040461.82,1040555.82,1040804.52,1040915.32,94.000001,110.800002,801.900012,248.700004,342.700005,348.400005
1116,1041263.72,1041410.52,1041533.12,1041647.32,146.800002,114.200002,611.600009,122.600002,269.400004,228.000003
1117,1041875.32,1042172.62,1042262.22,1042372.72,297.300005,110.500002,754.600011,89.600001,386.900006,257.200003
1118,1042629.92,1042870.02,1042944.42,1043060.42,240.100004,116.000002,648.00001,74.400001,314.500005,217.500003
1119,1043277.92,1043507.42,1043631.92,1043793.42,229.500003,161.500003,803.200012,124.500002,354.000005,287.700004
1120,1044081.12,1044277.32,1044508.72,1044568.72,196.200003,60.000001,786.600012,231.400003,427.600006,299.000005
1121,1044867.72,1045066.22,1045277.02,1045385.82,198.500003,108.800001,868.600013,210.800003,409.300006,350.500006
1122,1047184.52,1047397.72,1047532.82,1047617.02,213.200003,84.200002,665.40001,135.100002,348.300005,232.900003
1123,1047849.92,1048078.72,1048234.82,1048311.12,228.800004,76.300001,669.90001,156.100002,384.900006,208.700003
1124,1048519.82,1048846.12,1048840.02,1048990.92,326.300005,150.900002,687.10001,-6.1,320.200005,216.000003
1125,1049206.92,1049411.42,1049684.52,1049790.72,204.500003,106.200001,896.300014,273.100005,477.600008,312.500005
1126,1050103.22,1050270.52,1050425.62,1050579.32,167.300002,153.700002,824.100012,155.100003,322.400005,348.000005
1127,1052248.52,1052420.12,1052537.42,1052677.52,171.600002,140.100002,644.100009,117.300002,288.900004,215.100003
1128,1052892.62,1053204.22,1053258.22,1053386.82,311.600005,128.600002,686.000011,54.000001,365.600006,191.800003
1129,1053578.62,1053876.72,1053973.12,1054105.82,298.100004,132.700002,808.800012,96.400001,394.500005,281.600005
1130,1054387.42,1054534.32,1054772.42,1054882.52,146.900002,110.100002,829.500012,238.100003,385.000005,334.400005
1131,1055216.92,1055373.52,1055507.32,1055616.92,156.600002,109.600002,695.10001,133.800002,290.400004,295.100004
1132,1055912.02,1055995.92,1056218.62,1056324.42,83.900002,105.800001,673.40001,222.700003,306.600005,261.000004
1133,1056585.42,1056705.92,1056945.52,1057058.82,120.500002,113.300001,708.900011,239.600004,360.100006,235.500004
1134,1057294.32,1057588.62,1057700.62,1057810.22,294.300004,109.600002,789.100012,112.000002,406.300006,273.200004
1135,1058083.42,1058304.52,1058457.62,1058540.22,221.100003,82.600001,684.00001,153.100002,374.200005,227.200004
1136,1058767.42,1059065.02,1059200.42,1059315.22,297.600004,114.800002,858.300013,135.400002,433.000006,310.500005
1137,1059625.72,1059900.32,1059999.62,1060110.32,274.600004,110.700002,836.900012,99.300001,373.900005,352.300005
1138,1060462.62,1060617.32,1060759.52,1060864.12,154.700002,104.600001,721.700011,142.200003,296.900005,320.200005
1139,1061184.32,1061353.52,1061532.32,1061638.82,169.200002,106.500002,742.100011,178.800003,348.000005,287.600004
1140,1061926.42,1062019.12,1062273.22,1062386.82,92.700001,113.600002,695.10001,254.100004,346.800005,234.700003
1141,1062621.52,1062953.22,1063026.82,1063126.02,331.700005,99.200002,749.900011,73.600001,405.300006,245.400003
1142,1063371.42,1063605.82,1063719.62,1063847.32,234.400004,127.700002,668.80001,113.800002,348.200006,192.900002
1143,1064040.22,1064315.92,1064359.42,1064522.22,275.700005,162.800003,751.900012,43.5,319.200005,269.900004
1144,1064792.12,1064994.92,1065233.22,1065318.52,202.800003,85.300001,869.100013,238.300003,441.100006,342.700006
1145,1065661.22,1065862.72,1066000.52,1066098.12,201.500003,97.600001,734.200011,137.800002,339.300005,297.300005
1146,1066395.42,1066543.92,1066761.12,1066870.62,148.500002,109.500002,811.700012,217.200003,365.700005,336.500005
1147,1067207.12,1067489.42,1067519.82,1067625.82,282.300004,106.000002,667.00001,30.4,312.700004,248.300004
1148,1067874.12,1068196.42,1068236.22,1068355.32,322.300004,119.100002,738.600011,39.800001,362.100005,257.400004
1149,1068612.72,1068744.12,1068938.72,1069054.42,131.400002,115.700002,660.800009,194.600002,326.000004,219.100003
1150,1069273.52,1069623.22,1069632.12,1069739.92,349.700006,107.800001,685.400011,8.9,358.600006,219.000004
1151,1069958.92,1070160.32,1070339.92,1070451.82,201.400003,111.900002,849.100012,179.600002,381.000005,356.200005
1152,1070808.02,1070980.62,1071083.02,1071238.72,172.600003,155.700003,702.700011,102.400001,275.000004,272.000004
1153,1071510.72,1071724.22,1071882.62,1071991.12,213.500003,108.500002,778.200011,158.400002,371.900005,297.800004
1154,1073629.62,1073961.42,1074045.72,1074111.22,331.800005,65.500001,680.00001,84.300002,416.100007,198.400002
1155,1074309.62,1074581.12,1074653.82,1074776.12,271.500005,122.300001,671.90001,72.700001,344.200006,205.400003
1156,1074981.52,1075377.32,1075448.52,1075512.82,395.800006,64.300001,776.400012,71.200001,467.000007,245.100004
1157,1075757.92,1075841.72,1076121.22,1076255.92,83.800001,134.700002,748.900011,279.500004,363.300005,250.900004
1158,1076506.82,1076802.42,1076883.02,1076991.02,295.600005,108.000001,775.000012,80.600001,376.200006,290.800005
1159,1077281.82,1077466.92,1077568.02,1077684.92,185.100003,116.900002,933.500014,101.100001,286.200004,530.400008
1160,1078215.32,1078299.02,1078407.72,1078428.22,83.700001,20.5,426.800006,108.700002,192.400003,213.900003
1161,1078642.12,1078948.62,1079058.92,1079120.12,306.500005,61.200001,680.80001,110.300001,416.800006,202.800003
1162,1079322.92,1079505.42,1079686.02,1079803.62,182.500003,117.600001,746.100011,180.600003,363.100006,265.400004
1163,1080069.02,1080268.82,1080379.32,1080506.32,199.800003,127.000002,711.500011,110.500002,310.300005,274.200004
1164,1080780.52,1080848.02,1081094.12,1081236.22,67.500001,142.100002,747.900011,246.100004,313.600005,292.200004
1165,1081528.42,1081700.02,1081876.12,1081955.52,171.600003,79.400001,700.50001,176.100002,347.700005,273.400004
1166,1082228.92,1082361.62,1082533.42,1082616.52,132.700002,83.100001,706.700011,171.800003,304.500005,319.100005
1167,1082935.62,1083195.52,1083238.72,1083347.52,259.900004,108.800001,597.000009,43.200001,303.100005,185.100003
1168,1083532.62,1083870.42,1083893.82,1084026.82,337.800005,133.000002,735.300011,23.4,361.200005,241.100004
1169,1084267.92,1084466.22,1084587.72,1084755.22,198.300003,167.500002,725.500011,121.500002,319.800005,238.200004
1170,1084993.42,1085306.82,1085338.82,1085464.02,313.400004,125.200002,758.300011,32.000001,345.400005,287.700004
1171,1085751.72,1086084.62,1086114.92,1086223.12,332.900005,108.200002,764.700011,30.3,363.200005,293.300004
1172,1086516.42,1086705.82,1086846.72,1086972.52,189.400003,125.800002,746.500011,140.900002,330.300005,290.400004
1173,1087262.92,1087346.62,1087568.22,1087685.72,83.700002,117.500002,702.100011,221.600003,305.300005,279.300004
1174,1087965.02,1088072.32,1088222.12,1088359.92,107.300002,137.800002,620.100009,149.800002,257.100004,225.200003
1175,1088585.12,1088816.82,1088971.52,1089013.02,231.700004,41.500001,655.40001,154.700002,386.400006,227.500003
1176,1089240.52,1089445.52,1089613.82,1089723.22,205.000003,109.400001,766.600011,168.300003,373.300006,283.900004
1177,1090007.12,1090180.42,1090342.72,1090427.22,173.300003,84.500002,718.500011,162.300002,335.600005,298.400004
1178,1090725.62,1090930.32,1091093.22,1091176.72,204.700003,83.500001,764.000011,162.900003,367.600006,312.900004
1179,1091489.62,1091570.12,1091777.32,1091882.02,80.500002,104.700001,693.100011,207.200003,287.700005,300.700005
1180,1092182.72,1092266.42,1092459.22,1092572.72,83.700001,113.500002,643.000009,192.800003,276.500004,253.000003
1181,1092825.72,1093070.62,1093154.92,1093265.82,244.900004,110.900002,674.60001,84.300001,329.200005,234.500003
1182,1093500.32,1093842.72,1093835.12,1093954.12,342.400006,119.000002,800.600012,-7.600001,334.800005,346.800005
1183,1094300.92,1094515.92,1094619.22,1094726.72,215.000004,107.500002,708.800011,103.300001,318.300005,283.000004
1184,1095009.72,1095151.62,1095334.62,1095444.02,141.900002,109.400001,772.100011,183.000003,324.900005,337.800005
1185,1097090.32,1097347.22,1097474.92,1097558.52,256.900004,83.600001,667.00001,127.700002,384.600006,198.800003
1186,1097757.32,1098050.12,1098078.92,1098192.22,292.800004,113.300001,689.50001,28.800001,321.600005,254.600004
1187,1098446.82,1098748.72,1098817.42,1098926.72,301.900005,109.300001,769.400012,68.700001,370.600006,289.500005
1188,1099216.22,1099575.92,1099553.02,1099656.22,359.700005,103.200001,717.10001,-22.9,336.800005,277.100004
1189,1101296.42,1101585.32,1101697.22,1101806.22,288.900004,109.000001,729.90001,111.900002,400.800006,220.100003
1190,1102026.32,1102280.82,1102423.02,1102445.52,254.500004,22.500001,653.60001,142.200002,396.700006,234.400003
1191,1102679.92,1102958.22,1103115.92,1103239.22,278.300004,123.300002,837.300013,157.700003,436.000007,278.000004
1192,1103517.22,1103773.52,1103836.32,1103933.62,256.300004,97.300002,740.600011,62.8,319.100004,324.200005
1193,1104257.82,1104543.12,1104527.62,1104634.22,285.300004,106.600001,667.00001,-15.5,269.800004,290.600005
1194,1104924.82,1105179.22,1105257.32,1105360.32,254.400003,103.000001,736.900011,78.100002,332.500005,301.400005
1195,1105661.72,1105757.02,1105960.52,1106076.62,95.300001,116.100002,662.30001,203.500003,298.800004,247.400004
1196,1106324.02,1106461.72,1106579.52,1106713.82,137.700002,134.300002,573.800008,117.800001,255.500003,184.000003
1197,1106897.82,1107174.22,1107287.52,1107352.72,276.400004,65.200001,665.20001,113.300002,389.700006,210.300003
1198,1107563.02,1107848.62,1107954.82,1108063.72,285.600004,108.900001,817.800012,106.200002,391.800006,317.100005
1199,1108380.82,1108572.32,1108641.22,1108783.22,191.500003,142.000002,693.900011,68.900001,260.400004,291.500005
1200,1109074.72,1109251.52,1109389.02,1109493.02,176.800002,104.000002,709.90001,137.500002,314.300004,291.600004
1201,1109784.62,1109951.02,1110097.12,1110175.82,166.400003,78.700001,667.40001,146.100002,312.500005,276.200004
1202,1110452.02,1110614.72,1110769.12,1110880.72,162.700002,111.600001,652.10001,154.400003,317.100005,223.400004
1203,1111104.12,1111326.12,1111461.02,1111570.12,222.000003,109.100002,678.30001,134.900002,356.900005,212.300003
1204,1111782.42,1112089.52,1112178.32,1112285.52,307.100004,107.200001,771.100011,88.800002,395.900006,268.000004
1205,1112553.52,1112806.22,1112915.62,1113015.62,252.700004,100.000001,772.600012,109.400002,362.100006,310.500005
1206,1113326.12,1113593.22,1113641.52,1113741.82,267.100004,100.300001,744.600011,48.300001,315.400005,328.900005
1207,1114070.72,1114222.62,1114361.42,1114444.02,151.900002,82.600002,721.800011,138.800002,290.700004,348.500005
1208,1114792.52,1114945.72,1115057.22,1115169.12,153.200002,111.900001,637.000009,111.500002,264.700004,260.400004
1209,1115429.52,1115599.82,1115793.62,1115822.12,170.300003,28.5,617.500009,193.800003,364.100006,224.900003
1210,1116047.02,1116320.62,1116395.92,1116500.82,273.600004,104.900001,722.800011,75.300002,348.900006,269.000004
1211,1116769.82,1117078.22,1117108.92,1117189.52,308.400005,80.600001,758.700011,30.7,339.100005,339.000005
1212,1117528.52,1117830.92,1117837.32,1117940.82,302.400005,103.500002,712.800011,6.4,308.800005,300.500004
1213,1118241.32,1118398.32,1118530.82,1118662.32,157.000002,131.500002,727.200011,132.500002,289.500004,306.200005
1214,1120363.82,1120622.82,1120711.42,1120816.62,259.000004,105.200001,675.90001,88.600001,347.600005,223.100004
1215,1121039.72,1121359.12,1121403.52,1121517.12,319.400005,113.600002,702.10001,44.4,363.800005,224.700003
1216,1121741.82,1122040.02,1122151.92,1122244.02,298.200005,92.100002,773.800012,111.900001,410.100006,271.600004
1217,1122515.62,1122853.42,1122891.82,1122968.32,337.800005,76.500002,738.000011,38.4,376.200005,285.300004
1218,1123253.62,1123488.42,1123544.92,1123637.82,234.800003,92.900002,723.900011,56.500001,291.300004,339.700005
1219,1123977.52,1124189.52,1124320.32,1124398.62,212.000003,78.300001,694.70001,130.800002,342.800005,273.600004
1220,1124672.22,1124751.52,1124993.12,1125101.62,79.300001,108.500001,640.500009,241.600004,320.900005,211.100003
1221,1125312.72,1125543.32,1125647.42,1125752.62,230.600004,105.200002,639.60001,104.100001,334.700005,199.700003
1222,1125952.32,1126233.92,1126285.32,1126404.62,281.600004,119.300002,658.10001,51.400001,333.000005,205.800003
1223,1126610.42,1126892.82,1127005.82,1127089.02,282.400004,83.200001,726.100011,113.000002,395.400006,247.500004
1224,1127336.52,1127732.12,1127715.22,1127814.72,395.600006,99.500002,768.400011,-16.900001,378.700005,290.200004
1225,1128104.92,1128370.52,1128402.02,1128529.02,265.600004,127.000001,683.00001,31.500001,297.100005,258.900004
1226,1128787.92,1128919.62,1129119.92,1129221.62,131.700002,101.700002,712.900011,200.300003,332.000005,279.200004
1227,1129500.82,1129579.92,1129808.42,1129887.32,79.100001,78.900002,611.700009,228.500003,307.600004,225.200003
1228,1130112.52,1130317.12,1130461.92,1130574.32,204.600003,112.400002,633.100009,144.800002,349.400005,171.300002
1229,1130745.62,1131161.22,1131127.62,1131267.42,415.600007,139.800002,710.400011,-33.600001,382.000006,188.600003
1230,1131456.02,1131715.42,1131865.02,1131947.32,259.400004,82.300001,792.900012,149.600002,409.000006,301.600005
1231,1132248.92,1132490.12,1132602.22,1132704.52,241.200003,102.300002,720.000011,112.100002,353.300005,264.400004
1232,1132968.92,1133218.02,1133296.12,1133390.22,249.100003,94.100002,775.700011,78.100001,327.200004,354.400005
1233,1133744.62,1133854.72,1134044.32,1134125.02,110.100002,80.700001,649.20001,189.600003,299.700005,268.800004
1234,1134393.82,1134651.52,1134762.82,1134842.72,257.700004,79.900001,682.10001,111.300001,369.000005,233.200004
1235,1135075.92,1135295.02,1135410.52,1135499.12,219.100003,88.600001,680.50001,115.500002,334.600005,257.300004
1236,1135756.42,1136118.22,1136143.92,1136250.32,361.800005,106.400001,814.500012,25.700001,387.500006,320.600005
1237,1136570.92,1136862.72,1136918.02,1137044.52,291.800005,126.500002,824.700013,55.3,347.100005,351.100006
1238,1137395.62,1137604.72,1137630.22,1137779.32,209.100003,149.100002,645.400009,25.5,234.600003,261.700004
1239,1138041.02,1138343.52,1138378.62,1138487.92,302.500005,109.300002,769.500012,35.1,337.600005,322.600005
1240,1138810.52,1139079.32,1139112.82,1139198.42,268.800004,85.600001,649.900009,33.5,302.300004,262.000004
1241,1139460.42,1139846.82,1139853.12,1139959.72,386.400006,106.600002,779.100012,6.3,392.700006,279.800004
1242,1140239.52,1140481.22,1140590.92,1140672.12,241.700003,81.200001,771.100011,109.700002,351.400005,338.500005
1243,1141010.62,1141312.52,1141400.52,1141444.72,301.900005,44.200001,769.500012,88.000001,389.900006,335.400005
1244,1141780.12,1141979.62,1142068.32,1142151.12,199.500003,82.800001,669.10001,88.700001,288.200004,298.100005
1245,1142449.22,1142631.62,1142791.52,1142926.22,182.400003,134.700002,764.600011,159.900002,342.300005,287.600004
1246,1143213.82,1143396.62,1143585.52,1143647.32,182.800003,61.800001,682.50001,188.900003,371.700006,249.000003
1247,1143896.32,1144302.12,1144273.12,1144372.32,405.800006,99.200001,697.800011,-29,376.800006,221.800004
1248,1144594.12,1144914.92,1145005.52,1145067.02,320.800005,61.500001,738.600011,90.600001,411.400006,265.700004
1249,1145332.72,1145624.62,1145699.92,1145806.22,291.900004,106.300002,863.300013,75.300001,367.200005,389.800006
1250,1146196.02,1146286.62,1146446.32,1146528.12,90.600001,81.800002,660.100009,159.700002,250.300003,328.000004
1251,1148139.92,1148441.72,1148528.42,1148628.52,301.800004,100.100002,746.900011,86.700001,388.500005,258.300004
1252,1148886.82,1149077.92,1149206.22,1149269.12,191.100003,62.9,626.100009,128.300002,319.400005,243.800004
1253,1149512.92,1149737.32,1149872.92,1149980.02,224.400003,107.100002,781.200012,135.600002,360.000005,314.100005
1254,1150294.12,1150618.52,1150641.22,1150746.42,324.400005,105.200001,839.300012,22.7,347.100005,387.000006
1255,1151133.42,1151212.62,1151287.82,1151433.32,79.200001,145.500002,587.400009,75.200002,154.400003,287.500004
1256,1151720.82,1151798.22,1152042.22,1152154.12,77.400001,111.900001,699.30001,244.000004,321.400005,266.000004
1257,1152420.12,1152690.82,1152793.42,1152853.92,270.700004,60.500001,661.90001,102.600002,373.300006,228.100003
1258,1153082.02,1153284.82,1153411.02,1153497.42,202.800003,86.400001,648.70001,126.200002,329.000005,233.300004
1259,1153730.72,1154067.92,1154113.52,1154194.82,337.200005,81.300001,773.100011,45.600001,382.800006,309.000004
1260,1154503.82,1154696.22,1154853.82,1154960.32,192.400003,106.500001,736.400011,157.600003,350.000006,279.900004
1261,1155240.22,1155456.92,1155602.22,1155688.22,216.700004,86.000001,732.700011,145.300002,362.000006,284.700004
1262,1155972.92,1156052.12,1156254.62,1156373.82,79.200002,119.200001,650.30001,202.500003,281.700005,249.400004
1263,1156623.22,1156691.32,1156928.32,1157020.52,68.100001,92.200001,638.90001,237.000004,305.100005,241.600004
1264,1157262.12,1157653.52,1157655.62,1157763.02,391.400005,107.400002,716.60001,2.1,393.500005,215.700003
1265,1157978.72,1158297.82,1158377.92,1158420.52,319.100005,42.600001,688.30001,80.100001,399.200006,246.500003
1266,1158667.02,1158834.32,1159090.22,1159149.22,167.300003,59.000001,774.200012,255.900004,423.200007,292.000004
1267,1159441.22,1159655.22,1159710.12,1159814.02,214.000003,103.900002,658.70001,54.900001,268.900004,285.900004
1268,1160099.92,1160259.22,1160448.82,1160529.62,159.300002,80.800001,691.40001,189.600003,348.900005,261.700004
1269,1160791.32,1160953.72,1161229.32,1161274.42,162.400003,45.1,715.600011,275.600004,438.000007,232.500004
1270,1161506.92,1161762.92,1161843.72,1161923.92,256.000004,80.200001,646.000009,80.800001,336.800005,229.000003
1271,1162152.92,1162526.32,1162554.72,1162615.92,373.400006,61.200001,665.30001,28.4,401.800006,202.300003
1272,1162818.22,1163265.42,1163234.72,1163375.62,447.200007,140.900002,816.400013,-30.7,416.500007,259.000004
1273,1163634.62,1163983.72,1164015.02,1164155.02,349.100005,140.000002,761.200011,31.3,380.400005,240.800004
1274,1164395.82,1164675.32,1164752.92,1164858.92,279.500004,106.000002,746.500011,77.600001,357.100005,283.400004
1275,1165142.32,1165370.92,1165470.82,1165577.52,228.600003,106.700001,715.800011,99.900002,328.500005,280.600005
1276,1165858.12,1166090.32,1166192.12,1166269.72,232.200003,77.600001,725.00001,101.800002,334.000005,313.400004
1277,1166583.12,1166885.62,1166895.52,1166983.32,302.500005,87.800001,611.80001,9.9,312.400005,211.600004
1278,1167194.92,1167590.02,1167595.32,1167698.02,395.100005,102.700001,729.20001,5.300001,400.400006,226.100003
1279,1167924.12,1168256.22,1168344.42,1168383.42,332.100005,39,676.10001,88.200002,420.300007,216.800003
1280,1168600.22,1168943.22,1169004.62,1169144.42,343.000006,139.800002,843.800013,61.400001,404.400007,299.600004
1281,1169444.02,1169703.52,1169790.02,1169810.72,259.500004,20.700001,721.100011,86.500001,346.000005,354.400005
1282,1170165.12,1170430.52,1170503.82,1170608.42,265.400004,104.600001,731.500011,73.300001,338.700005,288.200005
1283,1170896.62,1171188.82,1171216.02,1171355.82,292.200004,139.800003,723.900011,27.2,319.400004,264.700004
1284,1171620.52,1171862.02,1171989.52,1172052.32,241.500003,62.800001,642.900009,127.500002,369.000005,211.100003
1285,1172263.42,1172537.82,1172657.52,1172721.12,274.400004,63.600001,654.90001,119.700002,394.100006,197.200003
1286,1172918.32,1173293.22,1173265.22,1173353.52,374.900005,88.300001,624.700009,-28,346.900005,189.500003
1287,1173543.02,1173880.22,1173971.42,1174077.32,337.200005,105.900001,798.600012,91.200002,428.400007,264.300004
1288,1174341.62,1174678.72,1174744.52,1174852.22,337.100005,107.700002,794.600012,65.800001,402.900006,284.000004
1289,1175136.22,1175317.42,1175430.32,1175560.02,181.200003,129.700002,664.70001,112.900001,294.100004,240.900004
1290,1175800.92,1176047.52,1176137.22,1176240.92,246.600003,103.700001,713.60001,89.700002,336.300005,273.600004
1291,1176514.52,1176676.82,1176837.92,1176945.02,162.300003,107.100002,667.60001,161.100002,323.400005,237.100003
1292,1177182.12,1177308.92,1177512.92,1177618.02,126.800002,105.100002,644.00001,204.000003,330.800005,208.100003
1293,1177826.12,1178154.82,1178198.82,1178300.72,328.700005,101.900001,693.90001,44.000001,372.700006,219.300003
1294,1178520.02,1178832.02,1178916.52,1178999.32,312.000005,82.800001,752.500012,84.500001,396.500006,273.200005
1295,1179272.52,1179550.32,1179674.42,1179776.12,277.800004,101.700001,799.700011,124.100002,401.900006,296.100004
1296,1180072.22,1180312.42,1180460.62,1180601.02,240.200004,140.400002,782.100012,148.200002,388.400006,253.300004
1297,1180854.32,1180994.22,1181197.72,1181278.02,139.900002,80.300001,717.000011,203.500003,343.400005,293.300005
1298,1181571.32,1181865.52,1181956.62,1182037.12,294.200004,80.500001,701.20001,91.100002,385.300006,235.400003
1299,1182272.52,1182619.42,1182658.42,1182739.22,346.900005,80.800001,672.80001,39.000001,385.900006,206.100003
1300,1182945.32,1183159.72,1183279.72,1183426.12,214.400003,146.400002,656.20001,120.000002,334.400005,175.400003
1301,1183601.52,1183988.12,1184057.12,1184162.42,386.600006,105.300001,823.100012,69.000001,455.600007,262.200004
1302,1184424.62,1184784.02,1184812.12,1184949.82,359.400006,137.700002,786.400012,28.1,387.500006,261.200004
1303,1185211.02,1185499.02,1185532.52,1185638.12,288.000004,105.600001,701.70001,33.500001,321.500005,274.600004
1304,1185912.72,1186028.22,1186228.62,1186326.92,115.500002,98.300002,675.300011,200.400003,315.900005,261.100004
1305,1186588.02,1186751.82,1186997.92,1187077.42,163.800002,79.500001,687.30001,246.100004,409.900006,197.900003
1306,1187275.32,1187590.92,1187672.52,1187805.12,315.600004,132.600002,742.900011,81.600002,397.200006,213.100003
1307,1188018.22,1188227.62,1188385.42,1188467.72,209.400003,82.300002,679.20001,157.800002,367.200005,229.700003
1308,1188697.42,1189039.42,1189053.52,1189164.32,342.000005,110.800002,787.000012,14.1,356.100005,320.100005
1309,1189484.42,1189560.42,1189787.92,1189890.52,76.000001,102.600002,703.90001,227.500003,303.500004,297.800004
1310,1190188.32,1190430.92,1190527.62,1190627.52,242.600004,99.900002,737.300011,96.700001,339.300005,298.100004
1311,1190925.62,1191150.32,1191196.82,1191279.12,224.700004,82.300001,615.900009,46.5,271.200004,262.400004
1312,1191541.52,1191913.62,1191933.82,1191995.72,372.100006,61.900001,676.20001,20.2,392.300006,222.000003
1313,1192217.72,1192548.42,1192582.02,1192685.02,330.700005,103.000001,684.000011,33.600001,364.300006,216.700004
1314,1192901.72,1193136.72,1193226.92,1193327.12,235.000003,100.200002,617.000009,90.200001,325.200004,191.600003
1315,1193518.72,1193909.22,1193944.42,1194046.92,390.500006,102.500002,829.200012,35.2,425.700006,301.000004
1316,1194347.92,1194639.72,1194684.72,1194826.62,291.800005,141.900002,748.000011,45,336.800005,269.300004
1317,1195095.92,1195365.02,1195444.62,1195522.32,269.100004,77.700001,732.300011,79.600002,348.700006,305.900004
1318,1195828.22,1195984.12,1196128.32,1196253.72,155.900003,125.400002,922.400014,144.200002,300.100005,496.900007
1319,1196750.62,1196898.02,1196871.42,1196978.02,147.400002,106.600001,454.800007,-26.6,120.800002,227.400004
1320,1197205.42,1197592.12,1197526.72,1197684.52,386.700006,157.800002,699.30001,-65.400001,321.300005,220.200003
1321,1197904.72,1198304.42,1198269.82,1198383.52,399.700006,113.700001,722.400011,-34.6,365.100006,243.600004
1322,1198627.12,1198907.72,1199066.02,1199218.92,280.600004,152.900003,853.700013,158.300002,438.900006,261.900004
1323,1199480.82,1199916.42,1199901.42,1200038.32,435.600006,136.900002,846.100012,-15,420.600006,288.600004
1324,1200326.92,1200599.62,1200648.72,1200797.42,272.700004,148.700002,772.600012,49.100001,321.800005,302.100005
1325,1201099.52,1201460.22,1201511.42,1201628.12,360.700005,116.700002,815.900012,51.200001,411.900006,287.300004
1326,1201915.42,1202127.82,1202253.42,1202360.92,212.400003,107.500002,712.300011,125.600002,338.000005,266.800004
1327,1202627.72,1203011.22,1202989.72,1203099.62,383.500005,109.900002,702.50001,-21.5,362.000005,230.600003
1328,1203330.22,1203703.02,1203756.42,1203862.42,372.800006,106.000002,760.800011,53.4,426.200006,228.600003
1329,1204091.02,1204334.82,1204456.12,1204597.72,243.800004,141.600002,703.600011,121.300002,365.100006,196.900003
1330,1204794.62,1205283.92,1205275.12,1205384.02,489.300007,108.900002,848.100012,-8.8,480.500007,258.700003
1331,1205642.72,1205957.52,1206082.62,1206225.82,314.800005,143.200002,812.500013,125.100002,439.900007,229.400004
1332,1206455.22,1206797.22,1206893.52,1206996.42,342.000005,102.900002,808.500012,96.300001,438.300006,267.300004
1333,1207263.72,1207628.72,1207679.42,1207782.92,365.000005,103.500001,790.500011,50.700001,415.700006,271.300004
1334,1208054.22,1208377.22,1208453.72,1208588.92,323.000005,135.200002,747.500012,76.500001,399.500006,212.800004
1335,1208801.72,1209192.12,1209247.12,1209356.72,390.400005,109.600002,759.400011,55.000001,445.400006,204.400003
1336,1209561.12,1209795.22,1209955.42,1210102.72,234.100003,147.300002,714.600011,160.200003,394.300006,173.000003
1337,1210275.72,1210763.52,1210753.62,1210905.32,487.800007,151.700002,922.600013,-9.9,477.900007,293.000004
1338,1211198.32,1211593.42,1211614.22,1211728.42,395.100006,114.200002,775.900012,20.8,415.900006,245.800004
1339,1211974.22,1212309.22,1212471.52,1212543.32,335.000005,71.800001,820.200012,162.300002,497.300007,251.100004
1340,1212794.42,1213165.02,1213205.92,1213348.62,370.600006,142.700002,791.200012,40.9,411.500006,237.000004
1341,1213585.62,1213673.72,1213959.62,1214105.32,88.100001,145.700003,697.00001,285.900004,374.000005,177.300002
1342,1214282.62,1214792.72,1214772.02,1214879.22,510.100008,107.200001,842.800013,-20.7,489.400008,246.200004
1343,1215125.42,1215498.72,1215562.82,1215672.72,373.300005,109.900002,784.800011,64.100001,437.400006,237.500003
1344,1215910.22,1216357.12,1216325.82,1216458.82,446.900007,133.000002,797.900012,-31.3,415.600007,249.300003
1345,1216708.12,1217073.42,1217180.92,1217319.52,365.300006,138.600002,838.000013,107.500001,472.800007,226.600004
1346,1217546.12,1217871.22,1217983.72,1218120.52,325.100005,136.800002,794.100012,112.500001,437.600006,219.700004
1347,1218340.22,1218816.62,1218801.82,1218943.12,476.400007,141.300002,875.000013,-14.8,461.600007,272.100004
1348,1219215.22,1219479.92,1219587.02,1219696.92,264.700004,109.900002,739.500011,107.100001,371.800005,257.800004
1349,1219954.72,1220433.12,1220429.62,1220549.72,478.400007,120.100002,800.400012,-3.5,474.900007,205.400003
1350,1220755.12,1221177.22,1221204.52,1221344.82,422.100006,140.300002,813.800012,27.3,449.400006,224.100004
1351,1221568.92,1221944.62,1221938.82,1222048.32,375.700005,109.500002,697.20001,-5.8,369.900005,217.800003
1352,1222266.12,1222694.62,1222770.12,1222911.62,428.500007,141.500002,866.700013,75.500001,504.000008,221.200003
1353,1223132.82,1223663.32,1223614.22,1223722.02,530.500008,107.800002,865.700013,-49.100001,481.400007,276.500004
1354,1223998.52,1224287.12,1224400.72,1224501.62,288.600004,100.900001,753.200011,113.600002,402.200006,250.100004
1355,1224751.72,1224895.02,1225149.02,1225254.92,143.300002,105.900002,726.700011,254.000004,397.300006,223.500003
1356,1225478.42,1225779.72,1225948.42,1226067.72,301.300005,119.300002,847.500013,168.700002,470.000007,258.200004
1357,1226325.92,1226748.32,1226788.52,1226898.82,422.400006,110.300001,785.100011,40.200001,462.600007,212.200003
1358,1227111.02,1227474.12,1227497.52,1227656.62,363.100006,159.100003,708.500011,23.4,386.500006,162.900002
1359,1227819.52,1228283.92,1228257.32,1228410.72,464.400007,153.400003,830.300012,-26.600001,437.800006,239.100003
1360,1228649.82,1229048.32,1229113.92,1229211.72,398.500006,97.800002,816.300012,65.600001,464.100007,254.400003
1361,1229466.12,1229828.02,1229892.52,1230001.22,361.900006,108.700001,733.600011,64.500001,426.400007,198.500003
1362,1230199.72,1230555.82,1230625.62,1230731.02,356.100006,105.400001,771.300012,69.800001,425.900007,240.000004
1363,1230971.02,1231370.12,1231382.62,1231486.42,399.100006,103.800002,718.300011,12.5,411.600006,202.900003
1364,1231689.32,1232123.52,1232159.52,1232239.32,434.200006,79.800001,762.500011,36.000001,470.200007,212.500003
1365,1232451.82,1232755.62,1232856.12,1232993.92,303.800004,137.800002,739.500011,100.500002,404.300006,197.400003
1366,1233191.32,1233559.52,1233594.72,1233740.92,368.200005,146.200002,811.800012,35.200001,403.400006,262.200004
1367,1234003.12,1234452.42,1234421.92,1234551.02,449.300007,129.100002,775.200012,-30.500001,418.800006,227.300004
1368,1234778.32,1235217.82,1235178.52,1235334.02,439.500006,155.500002,791.100011,-39.3,400.200006,235.400003
1369,1235569.42,1235879.32,1235991.82,1236123.82,309.900005,132.000002,767.600012,112.500002,422.400007,213.200003
1370,1236337.02,1236738.42,1236756.82,1236859.32,401.400006,102.500002,720.000011,18.4,419.800006,197.700003
1371,1237057.02,1237584.22,1237532.52,1237670.82,527.200007,138.300002,844.800012,-51.7,475.500007,231.000003
1372,1237901.82,1238306.92,1238302.12,1238450.62,405.100006,148.500002,716.000011,-4.8,400.300006,167.200003
1373,1238617.82,1238995.42,1239062.32,1239205.52,377.600005,143.200003,762.900011,66.900001,444.500006,175.200002
1374,1239380.72,1239725.32,1239812.52,1239954.12,344.600005,141.600002,814.000012,87.200002,431.800007,240.600003
1375,1240194.72,1240659.82,1240639.82,1240760.62,465.100007,120.800002,811.400012,-20,445.100007,245.500003
1376,1241006.12,1241491.52,1241455.42,1241580.92,485.400008,125.500002,796.500012,-36.100001,449.300007,221.700003
1377,1241802.62,1242216.92,1242223.32,1242361.12,414.300006,137.800002,791.200012,6.400001,420.700007,232.700003
1378,1242593.82,1242746.22,1242970.62,1243081.12,152.400002,110.500001,703.500011,224.400004,376.800006,216.200004
1379,1243297.32,1243573.12,1243731.92,1243869.92,275.800004,138.000002,766.400011,158.800002,434.600006,193.800003
1380,1244063.72,1244422.22,1244563.22,1244647.92,358.500005,84.700002,785.700012,141.000002,499.500007,201.500003
1381,1244849.42,1245180.92,1245313.92,1245424.02,331.500005,110.100001,779.400011,133.000002,464.500007,204.800003
1382,1245628.82,1246184.12,1246128.32,1246271.72,555.300009,143.400002,844.600013,-55.800001,499.500008,201.700003
1383,1246473.42,1246804.92,1246966.52,1247079.62,331.500005,113.100002,815.900012,161.600002,493.100007,209.700003
1384,1247289.32,1247782.62,1247808.02,1247924.52,493.300007,116.500002,840.800013,25.400001,518.700008,205.600003
1385,1248130.12,1248269.62,1248581.02,1248690.92,139.500002,109.900002,758.800011,311.400004,450.900006,198.000003
1386,1248888.92,1249294.42,1249297.22,1249433.82,405.500006,136.600002,731.500011,2.8,408.300006,186.600003
1387,1249620.42,1250061.72,1250047.62,1250150.52,441.300006,102.900002,765.400011,-14.1,427.200006,235.300003
1388,1250385.82,1250763.62,1250782.32,1250955.72,377.800006,173.400003,806.600012,18.7,396.500006,236.700003
1389,1251192.42,1251573.32,1251660.72,1251803.22,380.900006,142.500002,833.000013,87.400001,468.300007,222.200004
1390,1252025.42,1252383.42,1252496.32,1252635.62,358.000005,139.300002,861.900012,112.900002,470.900007,251.700003
1391,1252887.32,1253110.72,1253290.82,1253428.02,223.400004,137.200003,770.900012,180.100002,403.500006,230.200003
1392,1253658.22,1253814.62,1254096.22,1254178.82,156.400002,82.600002,780.300012,281.600004,438.000006,259.700004
1393,1254438.52,1254648.72,1254870.12,1255037.82,210.200003,167.700003,776.200011,221.400003,431.600006,176.900002
1394,1255214.72,1255631.62,1255623.82,1255749.82,416.900006,126.000002,722.700011,-7.8,409.100006,187.600003
1395,1255937.42,1256278.52,1256312.62,1256423.22,341.100005,110.600001,695.80001,34.100001,375.200006,210.000003
1396,1256633.22,1257120.32,1257158.02,1257295.32,487.100008,137.300002,923.700014,37.7,524.800008,261.600004
1397,1257556.92,1257955.92,1258011.32,1258104.12,399.000006,92.800001,785.900012,55.400001,454.400007,238.700004
1398,1258342.82,1258643.12,1258765.72,1258886.32,300.300004,120.600002,794.100012,122.600002,422.900006,250.600004
1399,1259136.92,1259507.12,1259554.42,1259683.72,370.200005,129.300002,812.200012,47.300001,417.500006,265.400004
1400,1259949.12,1260044.32,1260335.02,1260459.52,95.200001,124.500002,757.200011,290.700004,385.900005,246.800004
1401,1260706.32,1261032.92,1261134.12,1261236.82,326.600005,102.700002,757.600011,101.200001,427.800006,227.100003
1402,1261463.92,1261777.72,1261823.62,1261933.22,313.800005,109.600001,686.100011,45.900001,359.700006,216.800004
1403,1262150.02,1262648.62,1262721.22,1262860.22,498.600007,139.000002,910.600013,72.600001,571.200008,200.400003
1404,1263060.62,1263432.62,1263591.52,1263684.52,372.000006,93.000001,832.900012,158.900002,530.900008,209.000003
1405,1263893.52,1264194.02,1264343.02,1264450.22,300.500005,107.200002,779.200012,149.000002,449.500007,222.500003
1406,1264672.72,1264871.92,1265070.32,1265178.12,199.200003,107.800002,735.000011,198.400003,397.600006,229.600003
1407,1265407.72,1265866.02,1265839.92,1265983.32,458.300007,143.400003,780.600012,-26.100001,432.200006,205.000003
1408,1266188.32,1266547.42,1266645.52,1266781.42,359.100005,135.900003,789.400011,98.100001,457.200006,196.300002
1409,1266977.72,1267179.22,1267338.82,1267452.02,201.500003,113.200002,661.00001,159.600003,361.100006,186.700002
1410,1267638.72,1268175.92,1268233.32,1268338.62,537.200008,105.300002,966.000015,57.400001,594.600009,266.100004
1411,1268604.72,1269058.82,1269032.92,1269170.02,454.100006,137.100002,770.200011,-25.9,428.200006,204.900003
1412,1269374.92,1269831.22,1269774.22,1269912.92,456.300007,138.700002,721.600011,-57.000001,399.300006,183.600003
1413,1270096.52,1270392.62,1270545.42,1270627.12,296.100004,81.700001,727.400011,152.800003,448.900007,196.800003
1414,1270823.92,1271075.62,1271267.32,1271425.92,251.700004,158.600003,782.600011,191.700002,443.400006,180.600002
1415,1271606.52,1272067.92,1272079.72,1272186.92,461.400007,107.200002,803.700012,11.8,473.200007,223.300003
1416,1272410.22,1272745.02,1272875.62,1272979.82,334.800005,104.200002,814.300013,130.600002,465.400007,244.700004
1417,1273224.52,1273550.02,1273726.52,1273805.32,325.500004,78.800001,817.500012,176.500003,502.000007,236.700004
1418,1274042.02,1274531.42,1274500.52,1274640.82,489.400007,140.300002,825.000012,-30.9,458.500007,226.200003
1419,1274867.02,1275077.72,1275256.32,1275391.02,210.700003,134.700002,757.600011,178.600003,389.300006,233.600003
1420,1275624.62,1276054.92,1276127.62,1276203.12,430.300007,75.500001,788.400012,72.700001,503.000008,209.900003
1421,1276413.02,1276792.92,1276916.22,1277003.22,379.900006,87.000001,797.200012,123.300002,503.200008,207.000003
1422,1277210.22,1277572.32,1277632.82,1277782.52,362.100005,149.700002,766.700011,60.500001,422.600006,194.400003
1423,1277976.92,1278420.32,1278483.02,1278631.42,443.400007,148.400002,895.300014,62.700001,506.100008,240.800004
1424,1278872.22,1279238.82,1279349.12,1279482.62,366.600005,133.500002,804.900012,110.300002,476.900007,194.500003
1425,1279677.12,1280089.42,1280124.42,1280263.32,412.300006,138.900002,762.300011,35,447.300006,176.100003
1426,1280439.42,1280866.02,1280838.42,1280999.72,426.600006,161.300002,728.400011,-27.6,399.000006,168.100003
1427,1281167.82,1281482.42,1281677.92,1281788.02,314.600005,110.100002,845.400012,195.500002,510.100007,225.200003
1428,1282013.22,1282349.52,1282490.52,1282634.52,336.300005,144.000002,814.100013,141.000003,477.300008,192.800003
1429,1282827.32,1283113.22,1283199.42,1283369.82,285.900004,170.400003,715.40001,86.200001,372.100005,172.900002
1430,1283542.72,1284064.22,1284045.72,1284186.92,521.500008,141.200002,865.900013,-18.5,503.000008,221.700003
1431,1284408.62,1284746.72,1284874.32,1285015.12,338.100005,140.800002,831.300013,127.600002,465.700007,224.800004
1432,1285239.92,1285540.52,1285695.22,1285832.62,300.600004,137.400002,801.800012,154.700002,455.300006,209.100004
1433,1286041.72,1286309.12,1286480.22,1286625.42,267.400003,145.200002,761.600011,171.100003,438.500006,177.900003
1434,1286803.32,1287293.62,1287274.12,1287420.92,490.300007,146.800002,811.600012,-19.5,470.800007,194.000003
1435,1287614.92,1288027.32,1288094.12,1288248.02,412.400006,153.900002,853.100013,66.800001,479.200007,220.000004
1436,1288468.02,1288969.62,1288949.52,1289087.92,501.600007,138.400002,916.300013,-20.1,481.500007,296.400004
1437,1289384.32,1289737.62,1289809.42,1289949.62,353.300006,140.200002,764.300012,71.800001,425.100007,199.000003
1438,1290148.62,1290590.92,1290595.22,1290751.32,442.300006,156.100003,807.300012,4.3,446.600006,204.600003
1439,1290955.92,1291423.42,1291409.22,1291578.42,467.500007,169.200003,845.600012,-14.200001,453.300006,223.100003
1440,1291801.52,1292213.62,1292310.72,1292453.42,412.100006,142.700002,834.100013,97.100002,509.200008,182.200003
1441,1292635.62,1292956.62,1293120.82,1293230.52,321.000005,109.700002,812.700012,164.200002,485.200007,217.800003
1442,1293448.32,1293941.12,1293926.02,1294058.72,492.800007,132.700002,808.000012,-15.1,477.700007,197.600003
1443,1294256.32,1294581.42,1294697.32,1294850.82,325.100005,153.500003,805.700012,115.900001,441.000006,211.200003
1444,1295062.02,1295359.22,1295597.22,1295731.92,297.200004,134.700002,867.100013,238.000004,535.200008,197.200003
1445,1295929.12,1296309.72,1296405.92,1296543.22,380.600006,137.300002,836.700012,96.200001,476.800007,222.600003
1446,1296765.82,1297045.72,1297218.32,1297356.22,279.900004,137.900002,774.700012,172.600003,452.500007,184.300003
1447,1297540.52,1297761.32,1298021.12,1298099.22,220.800003,78.100001,762.600011,259.800004,480.600007,203.900003
1448,1298303.12,1298858.92,1298836.82,1298971.12,555.800009,134.300002,881.800013,-22.100001,533.700008,213.800003
1449,1299184.92,1299482.52,1299694.22,1299792.22,297.600005,98.000001,802.600012,211.700003,509.300008,195.300003
1450,1299987.52,1300323.42,1300474.22,1300614.22,335.900005,140.000002,811.100012,150.800003,486.700008,184.400002
1451,1300798.62,1301339.62,1301320.12,1301460.12,541.000008,140.000002,877.400013,-19.5,521.500008,215.900003
1452,1301676.02,1302166.42,1302101.82,1302248.22,490.400008,146.400002,811.100013,-64.600001,425.800007,238.900004
1453,1302487.12,1302653.42,1302888.02,1303035.92,166.300002,147.900002,718.10001,234.600004,400.900006,169.300002
1454,1303205.22,1303548.42,1303709.72,1303847.92,343.200005,138.200002,830.700013,161.300003,504.500008,188.000003
1455,1304035.92,1304510.62,1304482.32,1304631.02,474.700007,148.700003,765.000011,-28.300001,446.400006,169.900002
1456,1304800.92,1305107.12,1305331.92,1305411.02,306.200005,79.100001,781.400012,224.800003,531.000008,171.300003
1457,1305582.32,1306158.92,1306111.82,1306258.32,576.600008,146.500002,872.200013,-47.1,529.500008,196.200003
1458,1306454.52,1306940.02,1307012.42,1307144.42,485.500007,132.000002,900.800013,72.400001,557.900008,210.900003
1459,1307355.32,1307558.42,1307784.32,1307917.82,203.100003,133.500001,754.100011,225.900004,429.000007,191.600003
1460,1308109.42,1308295.62,1308572.52,1308703.42,186.200003,130.900002,772.000012,276.900004,463.100007,178.000003
1461,1308881.42,1309236.02,1309304.62,1309465.22,354.600005,160.600003,787.800012,68.600001,423.200006,204.000003
1462,1309669.22,1310101.92,1310085.22,1310200.32,432.700006,115.100002,760.800011,-16.7,416.000006,229.700003
1463,1310430.02,1310965.42,1310973.52,1311098.82,535.400008,125.300002,879.300013,8.1,543.500008,210.500003
1464,1311309.32,1311852.52,1311835.12,1311918.22,543.200008,83.100001,799.100012,-17.4,525.800008,190.200003
1465,1312108.42,1312441.22,1312613.42,1312701.32,332.800005,87.900002,763.600011,172.200002,505.000007,170.700002
1466,1312872.02,1313050.42,1313288.22,1313434.22,178.400003,146.000002,719.600011,237.800004,416.200007,157.400002
1467,1313591.62,1313913.92,1314133.72,1314214.52,322.300005,80.800001,846.200013,219.800003,542.100008,223.300004
1468,1314437.82,1314940.42,1314867.52,1315026.92,502.600007,159.400002,795.400012,-72.900001,429.700006,206.300004
1469,1315233.22,1315572.62,1315687.72,1315802.22,339.400005,114.500002,791.300011,115.100001,454.500006,222.300003
1470,1316024.52,1316624.22,1316575.92,1316695.72,599.700009,119.800001,901.900014,-48.3,551.400009,230.700004
1471,1316926.42,1317241.72,1317401.62,1317523.52,315.300004,121.900002,817.300012,159.900003,475.200007,220.200003
1472,1317743.72,1317995.12,1318254.32,1318324.52,251.400004,70.200001,760.000011,259.200004,510.600008,179.200002
1473,1318503.72,1318826.72,1318928.92,1319063.42,323.000005,134.500002,726.600011,102.200002,425.200007,166.900002
1474,1319230.32,1319611.22,1319697.22,1319856.12,380.900006,158.900002,837.100013,86.000001,466.900007,211.300004
1475,1320067.42,1320309.52,1320458.02,1320598.92,242.100003,140.900002,690.90001,148.500002,390.600005,159.400003
1476,1320758.32,1321241.12,1321224.32,1321337.42,482.800007,113.100001,828.600012,-16.8,466.000007,249.500004
1477,1321586.92,1322107.72,1322119.72,1322263.22,520.800008,143.500002,891.200013,12,532.800008,214.900003
1478,1322478.12,1323057.82,1322991.32,1323129.22,579.700009,137.900002,844.100013,-66.500001,513.200008,193.000003
1479,1323322.22,1323780.92,1323753.22,1323911.52,458.700007,158.300003,798.600012,-27.700001,431.000006,209.300003
1480,1324120.82,1324324.22,1324569.22,1324684.62,203.400003,115.400001,733.600011,245.000004,448.400007,169.800003
1481,1324854.42,1325279.52,1325367.62,1325512.62,425.100006,145.000002,804.900012,88.100002,513.200008,146.700002
1482,1325659.32,1326166.62,1326147.62,1326277.22,507.300007,129.600002,813.400012,-19,488.300007,195.500003
1483,1326472.72,1326737.22,1326921.42,1327034.62,264.500004,113.200001,798.800012,184.200003,448.700007,236.900004
1484,1327271.52,1327858.22,1327796.62,1327920.52,586.700009,123.900002,860.900013,-61.600001,525.100008,211.900003
1485,1328132.42,1328422.72,1328634.72,1328743.92,290.300004,109.200002,790.000011,212.000003,502.300007,178.500002
1486,1328922.42,1329247.42,1329435.22,1329548.32,325.000005,113.100002,786.500012,187.800003,512.800008,160.600002
1487,1329708.92,1330197.42,1330157.52,1330317.42,488.500007,159.900002,788.600012,-39.9,448.600007,180.100003
1488,1330497.52,1330783.32,1331016.22,1331123.72,285.800004,107.500001,823.800012,232.900004,518.700008,197.600003
1489,1331321.32,1331559.02,1331716.92,1331809.22,237.700004,92.300002,683.30001,157.900002,395.600006,195.400002
1490,1332004.62,1332558.02,1332591.92,1332698.62,553.400009,106.700002,871.600013,33.9,587.300009,177.600002
1491,1332876.22,1333274.02,1333437.72,1333523.22,397.800006,85.500001,822.500013,163.700003,561.500009,175.500003
1492,1333698.72,1334006.22,1334276.62,1334366.82,307.500004,90.200002,824.600012,270.400004,577.900008,156.500002
1493,1334523.32,1335046.32,1335074.02,1335153.32,523.000008,79.300001,822.100012,27.7,550.700008,192.100003
1494,1335345.42,1335947.72,1335943.32,1336081.12,602.300009,137.800002,957.400014,-4.4,597.900009,221.700003
1495,1336302.82,1336879.02,1336920.52,1337000.22,576.200009,79.700001,978.000015,41.500001,617.70001,280.600004
1496,1337280.82,1337747.52,1337868.72,1338003.52,466.700007,134.800002,932.700014,121.200002,587.900009,210.000003
1497,1338213.52,1338792.42,1338759.42,1338899.22,578.900009,139.800002,897.100013,-33.000001,545.900008,211.400003
1498,1339110.62,1339434.32,1339703.12,1339818.72,323.700005,115.600002,875.700013,268.800004,592.500009,167.600002
1499,1339986.32,1340540.52,1340590.32,1340701.22,554.200009,110.900002,928.800014,49.8,604.000009,213.900003
1500,1340915.12,1341569.72,1341520.82,1341630.82,654.60001,110.000002,976.800015,-48.900001,605.700009,261.100004
1501,1341891.92,1342193.12,1342359.42,1342500.32,301.200004,140.900002,802.800012,166.300003,467.500007,194.400003
1502,1342694.72,1343098.32,1343242.82,1343374.42,403.600006,131.600002,891.600013,144.500002,548.100008,211.900003
1503,1343586.32,1343782.52,1344026.92,1344143.12,196.200003,116.200001,770.300011,244.400004,440.600007,213.500003
1504,1344356.62,1344745.22,1344914.32,1344999.82,388.600006,85.500001,850.300013,169.100003,557.700009,207.100003
1505,1345206.92,1345812.62,1345781.42,1345890.72,605.700009,109.300001,912.600014,-31.2,574.500009,228.800004
1506,1346119.52,1346674.12,1346707.52,1346821.62,554.600008,114.100001,911.500013,33.400001,588.000009,209.400003
1507,1347031.02,1347462.42,1347530.82,1347676.82,431.400007,146.000002,841.500013,68.400001,499.800008,195.700003
1508,1347872.52,1348078.82,1348369.32,1348508.72,206.300003,139.400002,818.300012,290.500004,496.800007,182.100003
1509,1348690.82,1349103.12,1349249.62,1349386.52,412.300006,136.900002,897.000013,146.500002,558.800008,201.300003
1510,1349587.82,1350039.42,1350163.42,1350250.62,451.600007,87.200001,881.200014,124.000002,575.600009,218.400004
1511,1350469.02,1351021.92,1351051.52,1351189.32,552.900008,137.800002,911.600013,29.6,582.500008,191.300003
1512,1351380.62,1351928.32,1351894.22,1352034.02,547.700008,139.800002,845.600013,-34.1,513.600008,192.200003
1513,1352226.22,1352488.82,1352695.22,1352838.02,262.600004,142.800002,777.900011,206.400003,469.000007,166.100002
1514,1353004.12,1353481.92,1353508.42,1353616.12,477.800007,107.700001,807.300012,26.500001,504.300008,195.300003
1515,1353811.42,1354191.62,1354367.12,1354443.22,380.200006,76.100001,872.000013,175.500003,555.700009,240.200003
1516,1354683.42,1354951.72,1355135.22,1355262.72,268.300004,127.500002,787.700012,183.500003,451.800007,208.400003
1517,1355471.12,1356126.32,1356136.72,1356272.92,655.20001,136.200002,1004.70002,10.4,665.60001,202.900003
1518,1356475.82,1357034.42,1357014.42,1357149.12,558.600008,134.700002,883.100013,-20,538.600008,209.800003
1519,1357358.92,1357696.52,1357859.32,1357996.42,337.600005,137.100002,804.900012,162.800003,500.400008,167.400002
1520,1358163.82,1358610.42,1358637.72,1358745.82,446.600007,108.100002,775.600012,27.3,473.900007,193.600003
1521,1358939.42,1359496.62,1359534.22,1359660.82,557.200008,126.600002,966.800014,37.600001,594.800009,245.400003
1522,1359906.22,1360449.52,1360499.22,1360559.22,543.300008,60.000001,934.900014,49.700001,593.000009,281.900004
1523,1360841.12,1361296.52,1361340.62,1361429.52,455.400007,88.900001,837.400013,44.100001,499.500008,249.000004
1524,1361678.52,1362063.42,1362220.72,1362334.62,384.900005,113.900001,873.200013,157.300003,542.200008,217.100004
1525,1362551.72,1363014.02,1363017.02,1363164.12,462.300006,147.100002,790.300011,3.000001,465.300007,177.900002
1526,1363342.02,1363860.12,1363862.02,1363996.42,518.100008,134.400002,884.100014,1.9,520.000008,229.700004
1527,1364226.12,1364824.02,1364804.12,1364964.52,597.900008,160.400003,931.100013,-19.9,578.000008,192.700002
1528,1365157.22,1365741.72,1365759.02,1365865.12,584.500009,106.100002,905.400014,17.3,601.800009,197.500003
1529,1366062.62,1366456.52,1366597.62,1366683.52,393.900006,85.900001,815.800012,141.100002,535.000008,194.900003
1530,1366878.42,1367252.02,1367362.42,1367420.22,373.600006,57.800001,734.000011,110.400001,484.000007,192.200003
1531,1367612.42,1367974.12,1368078.22,1368197.82,361.700005,119.600002,770.100011,104.100002,465.800007,184.700002
1532,1368382.52,1369033.02,1369018.52,1369151.82,650.50001,133.300002,963.600015,-14.5,636.00001,194.300003
1533,1369346.12,1369705.52,1369863.82,1369961.82,359.400005,98.000001,809.600012,158.300003,517.700008,193.900003
1534,1370155.72,1370527.92,1370673.02,1370768.72,372.200005,95.700001,806.500012,145.100003,517.300008,193.500003
1535,1370962.22,1371444.52,1371415.52,1371548.32,482.300007,132.800002,737.100011,-29,453.300007,151.000002
1536,1371699.32,1372030.72,1372162.12,1372271.72,331.400005,109.600001,797.800012,131.400002,462.800007,225.400004
1537,1372497.12,1373090.22,1373083.02,1373206.62,593.100009,123.600001,885.700013,-7.2,585.900009,176.200003
1538,1373382.82,1373912.02,1373902.62,1374039.62,529.200008,137.000002,832.100012,-9.4,519.800008,175.300002
1539,1374214.92,1374567.82,1374681.62,1374815.22,352.900006,133.600002,758.700012,113.800001,466.700007,158.400003
1540,1374973.62,1375168.62,1375383.72,1375526.02,195.000003,142.300002,700.80001,215.100003,410.100006,148.400002
1541,1375674.42,1376166.22,1376204.72,1376341.42,491.800007,136.700002,842.500013,38.500001,530.300008,175.500003
1542,1376516.92,1376787.02,1376924.12,1376988.52,270.100004,64.400001,650.900009,137.100002,407.200006,179.300002
1543,1377167.82,1377792.12,1377765.22,1377898.12,624.30001,132.900002,908.800014,-26.900001,597.400009,178.500003
1544,1378076.62,1378539.62,1378590.32,1378688.72,463.000007,98.400001,799.700012,50.700001,513.700008,187.600003
1545,1378876.32,1379255.82,1379393.22,1379528.92,379.500006,135.700002,791.200012,137.400002,516.900008,138.600002
1546,1379667.52,1380170.32,1380124.12,1380224.02,502.800007,99.900002,734.600011,-46.200001,456.600006,178.100003
1547,1380402.12,1380868.32,1380925.22,1381068.82,466.200007,143.600003,857.800012,56.9,523.100007,191.100002
1548,1381259.92,1381683.62,1381724.52,1381784.12,423.700007,59.600001,725.500011,40.9,464.600007,201.300003
1549,1381985.42,1382494.12,1382553.02,1382678.72,508.700008,125.700002,867.800013,58.900001,567.600009,174.500002
1550,1382853.22,1383344.22,1383366.02,1383466.72,491.000007,100.700001,783.800012,21.800001,512.800008,170.300003
1551,1383637.02,1383984.22,1384086.62,1384223.92,347.200005,137.300003,743.000011,102.400001,449.600006,156.100002
1552,1384380.02,1384834.82,1384866.42,1384972.62,454.800007,106.200002,749.500011,31.6,486.400007,156.900002
1553,1385129.52,1385470.82,1385597.82,1385710.12,341.300005,112.300002,758.000011,127.000002,468.300007,177.400002
1554,1387636.82,1388038.72,1388194.92,1388261.72,401.900006,66.800001,812.300013,156.200003,558.100009,187.400003
1555,1388449.12,1388689.22,1388945.12,1389030.32,240.100003,85.200001,721.90001,255.900004,496.000007,140.700002
1556,1389171.02,1389647.02,1389646.62,1389782.02,476.000007,135.400002,765.800012,-0.4,475.600007,154.800003
1557,1389936.82,1390344.32,1390373.32,1390522.22,407.500006,148.900002,747.700011,29,436.500006,162.300003
1558,1390684.52,1391244.02,1391273.22,1391380.42,559.500008,107.200001,873.000013,29.200001,588.700009,177.100003
1559,1391557.52,1391932.32,1392076.82,1392207.82,374.800005,131.000002,819.100012,144.500003,519.300008,168.800002
1560,1392376.62,1392692.62,1392903.02,1392956.12,316.000005,53.100001,771.500012,210.400003,526.400008,192.000003
1561,1393148.12,1393557.82,1393602.92,1393717.52,409.700006,114.600002,720.80001,45.1,454.800006,151.400002
1562,1393868.92,1394233.12,1394332.62,1394472.12,364.200006,139.500002,765.600012,99.500001,463.700007,162.400003
1563,1394634.52,1395165.82,1395131.52,1395289.12,531.300008,157.600002,851.300012,-34.300001,497.000007,196.700003
1564,1395485.82,1396037.22,1395996.52,1396129.02,551.400009,132.500002,815.100013,-40.700001,510.700008,171.900003
1565,1396300.92,1396665.52,1396756.42,1396887.82,364.600005,131.400002,746.300011,90.900001,455.500006,159.400003
1566,1397047.22,1397474.42,1397477.22,1397617.72,427.200006,140.500002,716.60001,2.8,430.000006,146.100002
1567,1397763.82,1398166.72,1398326.52,1398396.82,402.900006,70.300001,792.300012,159.800003,562.700009,159.300002
1568,1398556.12,1399016.52,1399045.72,1399197.22,460.400007,151.500003,819.900012,29.2,489.600007,178.800002
1569,1399376.02,1399792.02,1399911.32,1400043.62,416.000007,132.300002,821.600013,119.300001,535.300008,154.000003
1570,1400197.62,1400702.42,1400720.92,1400854.22,504.800007,133.300002,803.500012,18.5,523.300007,146.900003
1571,1401001.12,1401263.42,1401436.32,1401587.42,262.300003,151.100002,716.50001,172.900003,435.200006,130.200002
1572,1401717.62,1401918.22,1402218.92,1402318.42,200.600003,99.500001,758.500012,300.700005,501.300008,157.700003
1573,1402476.12,1402851.92,1402988.52,1403126.72,375.800005,138.200002,823.900012,136.600002,512.400007,173.300003
1574,1403300.02,1403901.92,1403935.32,1404071.62,601.900009,136.300002,929.100014,33.4,635.300009,157.500003
1575,1404229.12,1404604.52,1404756.02,1404885.52,375.400005,129.500002,814.500012,151.500002,526.900007,158.100003
1576,1405043.62,1405433.92,1405541.72,1405682.02,390.300006,140.300002,773.900011,107.800001,498.100007,135.500002
1577,1405817.52,1406313.52,1406298.02,1406433.62,496.000008,135.600002,763.900012,-15.500001,480.500007,147.800003
1578,1406581.42,1406973.22,1407060.52,1407205.12,391.800006,144.600002,798.900012,87.300001,479.100007,175.200003
1579,1407380.32,1407883.32,1407881.52,1408023.92,503.000007,142.400002,817.200012,-1.8,501.200007,173.600003
1580,1408197.52,1408640.42,1408709.02,1408841.72,442.900006,132.700002,810.600012,68.600001,511.500007,166.400003
1581,1409008.12,1409279.22,1409446.92,1409597.12,271.100004,150.200003,728.900011,167.700002,438.800006,139.900002
1582,1409737.02,1410233.52,1410215.52,1410358.02,496.500007,142.500002,780.400011,-18,478.500007,159.400002
1583,1410517.42,1410897.32,1411014.62,1411136.72,379.900006,122.100002,821.100013,117.300002,497.200008,201.800003
1584,1411338.52,1411770.12,1411890.62,1412028.72,431.600006,138.100002,855.400012,120.500002,552.100008,165.200002
1585,1412193.92,1412591.62,1412726.72,1412860.32,397.700006,133.600002,845.300013,135.100002,532.800008,178.900003
1586,1413039.22,1413377.82,1413536.42,1413666.72,338.600005,130.300002,792.400012,158.600002,497.200007,164.900003
1587,1413831.62,1414264.32,1414340.12,1414421.32,432.700006,81.200002,781.400011,75.800001,508.500007,191.700002
1588,1414613.02,1415036.72,1415119.82,1415263.42,423.700007,143.600002,828.400013,83.100001,506.800008,178.000003
1589,1415441.42,1416017.72,1416020.62,1416159.22,576.300008,138.600002,902.700013,2.9,579.200008,184.900003
1590,1416344.12,1416756.72,1416858.02,1416992.42,412.600006,134.400002,819.800012,101.300002,513.900008,171.500002
1591,1417163.92,1417595.82,1417717.72,1417821.92,431.900007,104.200001,853.700013,121.900002,553.800009,195.700003
1592,1418017.62,1418252.12,1418459.02,1418567.12,234.500004,108.100001,719.800011,206.900003,441.400007,170.300003
1593,1418737.42,1419092.92,1419263.12,1419344.92,355.500005,81.800001,798.700012,170.200003,525.700008,191.200003
1594,1419536.12,1420124.22,1420099.12,1420239.92,588.100008,140.800002,890.400013,-25.1,563.000008,186.600003
1595,1420426.52,1420825.22,1421002.62,1421109.22,398.700006,106.600001,850.400013,177.400003,576.100009,167.700003
1596,1421276.92,1421673.82,1421786.42,1421918.02,396.900006,131.600002,811.900012,112.600001,509.500007,170.800003
1597,1422088.82,1422483.42,1422499.82,1422606.12,394.600006,106.300001,692.30001,16.4,411.000006,175.000003
1598,1422781.12,1423357.92,1423358.92,1423505.62,576.800009,146.700002,914.200014,1,577.800009,189.700003
1599,1423695.32,1424030.82,1424243.92,1424347.32,335.500005,103.400001,857.500012,213.100003,548.600008,205.500003
1600,1424552.82,1424959.42,1425107.42,1425251.92,406.600007,144.500002,864.900013,148.000002,554.600009,165.800002
1601,1425417.72,1426014.72,1425981.12,1426114.22,597.000009,133.100002,895.800014,-33.6,563.400009,199.300003
1602,1426313.52,1426758.02,1426903.52,1427021.02,444.500006,117.500001,877.900013,145.500003,590.000009,170.400003
1603,1427191.42,1427573.62,1427773.42,1427918.92,382.200006,145.500003,922.100014,199.800002,582.000008,194.600003
1604,1428113.52,1428711.32,1428648.52,1428801.12,597.800008,152.600002,870.200013,-62.8,535.000008,182.600003
1605,1428983.72,1429271.22,1429430.52,1429559.62,287.500004,129.100002,752.200011,159.300002,446.800006,176.300003
1606,1429735.92,1430091.12,1430274.42,1430405.42,355.200005,131.000002,832.800012,183.300003,538.500008,163.300002
1607,1430568.72,1430964.82,1431105.62,1431218.62,396.100006,113.000002,813.900012,140.800002,536.900008,164.000002
1608,1431382.62,1431720.72,1431920.92,1432074.92,338.100005,154.000003,847.100013,200.200003,538.300008,154.800002
1609,1432229.72,1432684.52,1432682.82,1432843.42,454.800007,160.600002,769.000011,-1.7,453.100007,155.300002
1610,1432998.72,1433476.82,1433552.72,1433695.32,478.100007,142.600002,878.600013,75.900002,554.000009,182.000002
1611,1433877.32,1434442.62,1434442.12,1434554.52,565.300009,112.400002,853.600013,-0.5,564.800009,176.400002
1612,1434730.92,1435182.72,1435265.72,1435407.62,451.800007,141.900002,852.100013,83.000001,534.800008,175.400003
1613,1435583.02,1436073.92,1436072.92,1436180.32,490.900007,107.400002,778.300011,-1,489.900007,181.000002
1614,1436361.32,1436841.92,1436969.32,1437107.02,480.600008,137.700002,943.800015,127.400002,608.00001,198.100003
1615,1437305.12,1437650.22,1437806.42,1437963.82,345.100005,157.400002,854.600012,156.200002,501.300007,195.900003
1616,1438159.72,1438393.92,1438604.92,1438739.22,234.200004,134.300002,755.100012,211.000003,445.200007,175.600003
1617,1438914.82,1439385.52,1439478.92,1439619.32,470.700007,140.400002,895.200013,93.400001,564.100008,190.700003
1618,1439810.02,1440239.32,1440347.42,1440481.42,429.300006,134.000002,858.800013,108.100002,537.400008,187.400003
1619,1440668.82,1440954.82,1441133.92,1441240.22,286.000004,106.300001,760.900011,179.100003,465.100007,189.500003
1620,1441429.72,1441809.92,1441964.62,1442120.82,380.200006,156.200002,854.700013,154.700002,534.900008,163.600003
1621,1442284.42,1442650.02,1442858.92,1442953.22,365.600005,94.300002,850.900012,208.900003,574.500008,182.100002
1622,1443135.32,1443469.52,1443653.72,1443788.32,334.200005,134.600002,836.500013,184.200003,518.400008,183.500003
1623,1443971.82,1444401.02,1444544.72,1444639.32,429.200006,94.600002,859.400013,143.700002,572.900008,191.900003
1624,1444831.22,1445267.22,1445390.22,1445524.52,436.000006,134.300002,886.600013,123.000002,559.000008,193.300003
1625,1445717.82,1446127.22,1446251.72,1446402.52,409.400006,150.800002,855.400013,124.500002,533.900008,170.700003
1626,1446573.22,1446932.42,1447078.62,1447221.82,359.200005,143.200002,807.000012,146.200002,505.400007,158.400003
1627,1447380.22,1448011.82,1447999.42,1448153.22,631.600009,153.800002,967.400014,-12.4,619.200009,194.400003
1628,1448347.62,1448881.82,1448890.22,1449032.22,534.200008,142.000002,881.300013,8.4,542.600008,196.700003
1629,1449228.92,1449754.72,1449773.82,1449881.12,525.800008,107.300002,869.800013,19.1,544.900008,217.600003
1630,1450098.72,1450720.22,1450689.12,1450830.32,621.500009,141.200002,941.200014,-31.1,590.400009,209.600003
1631,1451039.92,1451474.52,1451585.12,1451725.92,434.600007,140.800002,867.200013,110.600001,545.200008,181.200003
1632,1451907.12,1452487.52,1452480.82,1452632.82,580.400009,152.000002,912.400014,-6.7,573.700009,186.700003
1633,1452819.52,1453367.12,1453403.52,1453546.42,547.600008,142.900003,931.200014,36.4,584.000008,204.300003
1634,1453750.72,1454215.52,1454270.92,1454406.52,464.800006,135.600002,854.400012,55.400001,520.200007,198.600003
1635,1454605.12,1454972.52,1455111.32,1455248.12,367.400006,136.800002,826.000013,138.800002,506.200008,183.000003
1636,1455431.12,1456033.72,1456043.42,1456125.42,602.600009,82.000001,913.700013,9.7,612.300009,219.400003
1637,1456344.82,1456907.62,1456940.62,1457073.32,562.800009,132.700002,943.200014,33,595.800009,214.700003
1638,1457288.02,1457750.52,1457823.92,1457966.82,462.500007,142.900002,871.600013,73.400001,535.900008,192.800003
1639,1458159.62,1458602.62,1458745.62,1458894.12,443.000007,148.500002,915.000014,143.000002,586.000009,180.500003
1640,1459074.62,1459648.22,1459620.42,1459765.52,573.600008,145.100002,880.100013,-27.8,545.800008,189.200003
1641,1459954.72,1460537.02,1460559.02,1460669.72,582.300009,110.700002,941.600014,22,604.300009,226.600003
1642,1460896.32,1461339.32,1461452.02,1461588.62,443.000007,136.600002,892.100013,112.700001,555.700008,199.800003
1643,1461788.42,1462138.12,1462314.92,1462426.72,349.700006,111.800002,871.100013,176.800002,526.500008,232.800003
1644,1462659.52,1463227.12,1463191.62,1463340.92,567.600009,149.300002,859.900013,-35.500001,532.100008,178.500003
1645,1463519.42,1464043.12,1464085.12,1464251.82,523.700008,166.700002,938.900014,42.000001,565.700009,206.500003
1646,1464458.32,1464943.72,1465041.12,1465171.02,485.400007,129.900002,923.000014,97.400002,582.800009,210.300003
1647,1465381.32,1465820.62,1465925.02,1466069.42,439.300006,144.400002,883.800013,104.400002,543.700008,195.700003
1648,1466265.12,1466831.42,1466799.52,1466940.52,566.300008,141.000002,875.500013,-31.9,534.400008,200.100003
1649,1467140.62,1467703.52,1467665.02,1467772.02,562.900008,107.000002,831.700012,-38.5,524.400008,200.300002
1650,1467972.32,1468354.32,1468485.12,1468642.52,382.000006,157.400002,879.200014,130.800002,512.800008,209.000004
1651,1468851.52,1469414.32,1469382.12,1469523.52,562.800008,141.400003,904.800013,-32.200001,530.600007,232.800003
1652,1469756.32,1470138.12,1470279.22,1470419.32,381.800006,140.100002,850.600013,141.100002,522.900008,187.600003
1653,1470606.92,1470982.42,1471142.52,1471291.02,375.500005,148.500002,858.800013,160.100003,535.600008,174.700003
1654,1471465.72,1471996.12,1472023.02,1472166.52,530.400007,143.500002,901.100013,26.900001,557.300008,200.300003
1655,1472366.82,1472866.12,1472932.12,1473042.02,499.300007,109.900002,912.300014,66.000001,565.300008,237.100004
1656,1473279.12,1473678.02,1473784.92,1473926.82,398.900006,141.900002,833.800012,106.900001,505.800007,186.100003
1657,1474112.92,1474605.82,1474644.82,1474764.52,492.900007,119.700002,817.600012,39.000001,531.900008,166.000002
1658,1474930.52,1475555.92,1475492.42,1475600.52,625.400009,108.100001,901.400014,-63.5,561.900009,231.400004
1659,1475831.92,1476196.52,1476391.32,1476530.52,364.600005,139.200002,922.800013,194.800003,559.400008,224.200003
1660,1476754.72,1477081.42,1477268.32,1477412.62,326.700005,144.300002,884.500014,186.900003,513.600008,226.600004
1661,1477639.22,1478006.02,1478161.32,1478318.32,366.800005,157.000003,892.300013,155.300002,522.100007,213.200003
1662,1478531.52,1478892.72,1479064.22,1479203.62,361.200005,139.400002,903.500013,171.500003,532.700008,231.400003
1663,1479435.02,1479855.62,1479982.72,1480115.12,420.600007,132.400002,896.800014,127.100001,547.700008,216.700004
1664,1480331.82,1480955.42,1480941.82,1481055.92,623.600009,114.100001,954.000014,-13.6,610.000009,229.900004
1665,1481285.82,1481794.92,1481778.62,1481923.92,509.100007,145.300002,920.100014,-16.3,492.800007,282.000005
1666,1482205.92,1482677.02,1482722.42,1482856.62,471.100007,134.200002,876.900013,45.4,516.500007,226.200004
1667,1483082.82,1483501.22,1483657.32,1483762.12,418.400006,104.800002,900.800013,156.100002,574.500008,221.500003
1668,1483983.62,1484410.72,1484569.32,1484701.62,427.100006,132.300002,945.800014,158.600003,585.700009,227.800003
1669,1484929.42,1485401.42,1485455.42,1485607.62,472.000007,152.200002,871.200013,54.000001,526.000008,193.000003
1670,1485800.62,1486192.12,1486341.42,1486481.12,391.500006,139.700002,891.300013,149.300002,540.800008,210.800003
1671,1486691.92,1487124.32,1487282.12,1487418.92,432.400007,136.800002,962.100015,157.800002,590.200009,235.100004
1672,1487654.02,1488057.62,1488238.42,1488384.52,403.600006,146.100003,957.600014,180.800002,584.400008,227.100003
1673,1488611.62,1488955.02,1489218.62,1489354.72,343.400005,136.100002,992.000015,263.600004,607.000009,248.900004
1674,1489603.62,1490161.02,1490229.82,1490367.62,557.400008,137.800002,1069.20002,68.800001,626.200009,305.200005
1675,1490672.82,1491275.02,1491268.42,1491409.72,602.200009,141.300002,1008.90002,-6.6,595.600009,272.000004
1676,1491681.72,1492039.62,1492305.42,1492440.42,357.900005,135.000002,1048.40002,265.800004,623.700009,289.700004
1677,1492730.12,1493349.82,1493329.72,1493481.72,619.70001,152.000003,983.500015,-20.100001,599.600009,231.900003
1678,1493713.62,1494200.62,1494276.52,1494402.22,487.000007,125.700002,961.500014,75.900001,562.900008,272.900004
1679,1494675.12,1495227.52,1495300.12,1495380.62,552.400009,80.500001,974.900015,72.600001,625.00001,269.400004
1680,1495650.02,1496119.82,1496142.92,1496281.92,469.800007,139.000002,837.700012,23.1,492.900007,205.800003
1681,1496487.72,1497187.72,1497216.82,1497302.02,700.000011,85.200002,1080.10002,29.1,729.100011,265.800003
1682,1497567.82,1498199.92,1498179.22,1498288.82,632.10001,109.600001,921.700014,-20.7,611.40001,200.700003
1683,1498489.52,1499064.82,1499083.62,1499220.42,575.300009,136.800002,957.800015,18.8,594.100009,226.900004
1684,1499447.32,1500080.32,1500042.02,1500183.92,633.000009,141.900002,946.800014,-38.300001,594.700008,210.200004
1685,1500394.12,1500993.02,1501014.62,1501153.32,598.900009,138.700002,997.000014,21.6,620.500009,237.800003
1686,1501391.12,1502103.02,1502079.52,1502192.12,711.900011,112.600001,1047.60002,-23.5,688.400011,246.600004
1687,1502438.72,1502953.72,1503074.22,1503215.42,515.000008,141.200002,1030.40002,120.500002,635.50001,253.700003
1688,1503469.12,1504046.12,1504094.92,1504235.62,577.000009,140.700002,1033.80002,48.800001,625.80001,267.300004
1689,1504502.92,1505177.72,1505213.72,1505355.82,674.80001,142.100003,1083.50002,36,710.80001,230.600003
1690,1505586.42,1506264.72,1506266.22,1506407.42,678.30001,141.200002,1064.80002,1.5,679.80001,243.800004
1691,1506651.22,1507265.72,1507267.62,1507381.52,614.500009,113.900002,965.300014,1.9,616.400009,235.000003
1692,1507616.52,1508264.42,1508253.12,1508393.82,647.90001,140.700002,1006.60001,-11.3,636.60001,229.300003
1693,1508623.12,1509331.62,1509328.12,1509474.72,708.500011,146.600002,1093.40002,-3.5,705.000011,241.800004
1694,1509716.52,1510345.22,1510380.02,1510500.22,628.700009,120.200002,1026.80002,34.8,663.500009,243.100004
1695,1510743.32,1511391.22,1511398.72,1511506.52,647.900009,107.800001,1010.70001,7.500001,655.40001,247.500004
1696,1511754.02,1512099.42,1512351.82,1512498.22,345.400005,146.400002,995.300015,252.400004,597.800009,251.100004
1697,1512749.32,1513089.42,1513357.92,1513499.72,340.100005,141.800002,991.900015,268.500004,608.600009,241.500004
1698,1513741.22,1514298.42,1514350.92,1514491.92,557.200008,141.000002,1001.70001,52.500001,609.700009,251.000003
1699,1514742.92,1515405.22,1515353.12,1515494.32,662.30001,141.200002,1016.70002,-52.1,610.20001,265.300004
1700,1515759.62,1516344.62,1516407.12,1516550.82,585.000008,143.700002,1047.70002,62.500001,647.500009,256.500004
1701,1516807.32,1517414.42,1517462.52,1517599.02,607.100009,136.500002,1032.40002,48.100001,655.20001,240.700004
1702,1517839.72,1518462.02,1518438.62,1518595.02,622.300009,156.400003,974.200014,-23.400001,598.900008,218.900003
1703,1518813.92,1519454.12,1519406.32,1519564.12,640.20001,157.800002,962.600014,-47.800001,592.400009,212.400003
1704,1519776.52,1520332.82,1520410.72,1520554.02,556.300009,143.300002,983.500015,77.900001,634.20001,206.000003
1705,1520760.02,1521394.52,1521402.92,1521545.52,634.50001,142.600002,1032.30001,8.4,642.90001,246.800003
1706,1521792.32,1522352.02,1522390.42,1522518.02,559.700009,127.600002,939.100014,38.4,598.100009,213.400003
1707,1522731.42,1523307.52,1523284.82,1523423.32,576.100009,138.500002,914.600014,-22.7,553.400009,222.700003
1708,1523646.02,1524177.52,1524256.62,1524368.22,531.500008,111.600002,923.600014,79.100001,610.600009,201.400003
1709,1524569.62,1525161.82,1525184.92,1525319.92,592.200009,135.000002,978.700014,23.1,615.300009,228.400003
1710,1525548.32,1525958.72,1526137.22,1526278.72,410.400007,141.500002,936.100014,178.500002,588.900009,205.700003
1711,1526484.42,1527065.52,1527116.62,1527207.32,581.100009,90.700001,990.800015,51.100001,632.20001,267.900004
1712,1527475.22,1528091.52,1528055.62,1528190.12,616.300009,134.500002,938.700014,-35.9,580.400009,223.800003
1713,1528413.92,1528916.42,1528964.32,1529104.72,502.500008,140.400002,907.400014,47.9,550.400008,216.600004
1714,1529321.32,1529601.12,1529828.72,1529978.92,279.800004,150.200002,851.400012,227.600003,507.400007,193.800003
1715,1530172.72,1530719.92,1530702.92,1530844.62,547.200009,141.700002,894.200014,-17.000001,530.200008,222.300004
1716,1531066.92,1531599.32,1531633.42,1531775.62,532.400008,142.200002,909.300013,34.1,566.500008,200.600003
1717,1531976.22,1532604.02,1532612.52,1532751.42,627.80001,138.900002,994.900015,8.5,636.30001,219.700003
1718,1532971.12,1533400.92,1533522.92,1533661.12,429.800006,138.200002,903.200014,122.000002,551.800008,213.200004
1719,1533874.32,1534533.82,1534529.52,1534665.42,659.500009,135.900002,980.600014,-4.3,655.200009,189.500003
1720,1534854.92,1535323.92,1535453.82,1535593.72,469.000007,139.900002,940.800014,129.900002,598.900009,202.000003
1721,1535795.72,1536368.42,1536420.82,1536561.22,572.700009,140.400003,990.100015,52.4,625.100009,224.600003
1722,1536785.82,1537385.52,1537364.42,1537511.62,599.700009,147.200002,935.200014,-21.1,578.600009,209.400003
1723,1537721.02,1538371.12,1538383.82,1538520.62,650.10001,136.800002,1022.80001,12.7,662.80001,223.200003
1724,1538743.82,1539328.72,1539270.82,1539438.92,584.900009,168.100002,908.900014,-57.900001,527.000008,213.800004
1725,1539652.72,1540187.42,1540250.82,1540390.42,534.700008,139.600002,943.000014,63.400001,598.100009,205.300003
1726,1540595.72,1541241.52,1541237.52,1541344.22,645.800009,106.700002,970.000014,-4,641.800009,221.500003
1727,1541565.72,1542102.02,1542135.42,1542272.22,536.300008,136.800002,932.700014,33.400001,569.700009,226.200003
1728,1542498.42,1542829.12,1543050.92,1543191.32,330.700005,140.400002,895.300013,221.800003,552.500008,202.400003
1729,1543393.72,1544055.12,1544077.42,1544206.12,661.40001,128.700001,1020.80002,22.300001,683.700011,208.400004
1730,1544414.52,1544924.72,1544998.72,1545135.32,510.200007,136.600002,936.300014,74.000001,584.200008,215.500004
1731,1545350.82,1546060.02,1546021.32,1546159.32,709.20001,138.000002,1096.20002,-38.7,670.50001,287.700004
1732,1546447.02,1546674.72,1546879.72,1547015.12,227.700003,135.400002,814.000012,205.000003,432.700006,245.900004
1733,1547261.02,1547461.22,1547699.12,1547805.62,200.200003,106.500001,767.200011,237.900004,438.100007,222.600003
1734,1548028.22,1548636.42,1548603.02,1548745.42,608.200009,142.400002,944.900014,-33.4,574.800009,227.700003
1735,1548973.12,1549643.42,1549596.92,1549751.22,670.30001,154.300002,1004.50001,-46.5,623.80001,226.400003
1736,1549977.62,1550506.32,1550552.22,1550689.42,528.700008,137.200002,903.000014,45.900001,574.600009,191.200003
1737,1550880.62,1551293.72,1551462.02,1551602.92,413.100006,140.900002,894.900013,168.300003,581.400009,172.600002
1738,1551775.52,1552392.42,1552410.92,1552542.02,616.900009,131.100002,953.100014,18.500001,635.40001,186.600002
1739,1552728.62,1553292.92,1553294.72,1553378.02,564.300009,83.300001,864.200013,1.8,566.100009,214.800003
1740,1553592.82,1554201.42,1554153.92,1554321.52,608.600009,167.600002,879.700013,-47.5,561.100009,151.000002
1741,1554472.52,1555113.12,1555050.72,1555190.92,640.60001,140.200002,909.500014,-62.400001,578.200009,191.100003
1742,1555382.02,1555707.72,1555864.72,1556010.62,325.700005,145.900002,801.100012,157.000002,482.700007,172.500003
1743,1556183.12,1556814.02,1556766.62,1556893.92,630.900009,127.300002,901.900013,-47.4,583.500009,191.100002
1744,1557085.02,1557657.32,1557649.62,1557785.12,572.300009,135.500002,905.400014,-7.7,564.600009,205.300003
1745,1557990.42,1558519.42,1558543.42,1558690.52,529.000008,147.100002,878.700013,24,553.000008,178.600003
1746,1558869.12,1559175.72,1559436.22,1559575.52,306.600005,139.300002,898.300013,260.500003,567.100008,191.900003
1747,1559767.42,1560106.52,1560345.42,1560483.72,339.100005,138.300002,914.000014,238.900004,578.000009,197.700003
1748,1560681.42,1561232.22,1561257.52,1561392.52,550.800008,135.000002,900.500013,25.300001,576.100009,189.400002
1749,1561581.92,1562150.12,1562123.62,1562253.22,568.200009,129.600002,880.000013,-26.500001,541.700008,208.700003
1750,1562461.92,1563047.82,1563031.32,1563164.92,585.900009,133.600002,910.000014,-16.5,569.400009,207.000003
1751,1563371.92,1563940.72,1563973.52,1564105.52,568.800009,132.000002,944.600014,32.8,601.600009,211.000003
1752,1564878.92,1564989.32,1564944.32,1565087.52,110.400001,143.200003,433.200006,-45.000001,65.4,224.600003
1753,1565312.12,1565949.62,1565894.12,1566031.62,637.500009,137.500002,954.100014,-55.5,582.000009,234.600003
1754,1566266.22,1566556.82,1566835.72,1566978.12,290.600005,142.400002,933.000014,278.900004,569.500009,221.100003
1755,1567199.22,1567739.62,1567760.42,1567896.02,540.400008,135.600002,896.400013,20.8,561.200008,199.600003
1756,1568095.62,1568642.72,1568696.82,1568837.42,547.100009,140.600002,957.900015,54.1,601.200009,216.100004
1757,1569053.52,1569638.72,1569673.32,1569808.82,585.200008,135.500002,971.300014,34.600001,619.800009,216.000003
1758,1570024.82,1570605.92,1570600.72,1570741.02,581.100009,140.300002,945.000014,-5.2,575.900009,228.800003
1759,1570969.82,1571575.32,1571535.42,1571673.92,605.500009,138.500002,916.600014,-39.9,565.600009,212.500003
1760,1571886.42,1572229.52,1572474.72,1572616.52,343.100005,141.800002,931.500014,245.200004,588.300009,201.400003
1761,1572817.92,1573474.12,1573418.82,1573565.22,656.20001,146.400002,961.300014,-55.300001,600.900009,214.000003
1762,1573779.22,1574373.72,1574359.82,1574495.52,594.500009,135.700002,918.100014,-13.9,580.600009,201.800003
1763,1574697.32,1575270.32,1575301.82,1575428.32,573.000008,126.500002,961.900014,31.500001,604.500009,230.900003
1764,1575659.22,1576010.02,1576168.92,1576322.52,350.800005,153.600002,829.600013,158.900003,509.700008,166.300003
1765,1576488.82,1577122.92,1577108.62,1577266.82,634.100009,158.200002,962.100014,-14.3,619.800009,184.100003
1766,1577450.92,1577778.82,1578043.12,1578180.52,327.900005,137.400002,946.000014,264.300004,592.200009,216.400003
1767,1578396.92,1578947.72,1578922.92,1579062.02,550.800008,139.100002,865.000013,-24.8,526.000008,199.900003
1768,1579261.92,1579910.42,1579860.62,1579999.02,648.500009,138.400002,940.300014,-49.8,598.700009,203.200003
1769,1580202.22,1580545.02,1580802.82,1580939.22,342.800005,136.400002,921.900014,257.800004,600.600009,184.900003
1770,1581124.12,1581728.42,1581711.12,1581840.42,604.300009,129.300002,927.900013,-17.300001,587.000008,211.600003
1771,1582052.02,1582369.32,1582631.52,1582767.82,317.300005,136.300002,905.500014,262.200004,579.500009,189.700003
1772,1582957.52,1583579.72,1583548.72,1583687.22,622.200009,138.500002,915.400014,-31,591.200009,185.700003
1773,1583872.92,1584474.92,1584459.12,1584628.92,602.000009,169.800003,913.200013,-15.800001,586.200008,157.200002
1774,1584786.12,1585278.82,1585358.92,1585496.32,492.700007,137.400002,893.000013,80.100002,572.800009,182.800002
1775,1585679.12,1586280.62,1586286.12,1586425.62,601.500009,139.500002,950.000015,5.500001,607.00001,203.500003
1776,1586629.12,1587250.42,1587185.12,1587350.62,621.300009,165.500002,899.300013,-65.300001,556.000008,177.800003
1777,1587528.42,1588142.62,1588168.92,1588277.12,614.200009,108.200001,939.300014,26.300001,640.50001,190.600003
1778,1588467.72,1589068.52,1589078.02,1589217.22,600.800009,139.200002,942.000014,9.5,610.300009,192.500003
1779,1589409.72,1590049.12,1590006.82,1590147.02,639.40001,140.200002,942.900014,-42.300001,597.100009,205.600003
1780,1590352.62,1590897.22,1590898.32,1591037.82,544.600008,139.500002,866.300013,1.1,545.700008,181.100003
1781,1591218.92,1591806.02,1591825.02,1591965.72,587.100009,140.700002,932.300014,19,606.100009,185.500003
1782,1592151.22,1592594.22,1592739.62,1592879.72,443.000007,140.100002,906.200013,145.400002,588.400009,177.700002
1783,1593057.42,1593358.32,1593527.82,1593667.72,300.900005,139.900002,806.600012,169.500002,470.400007,196.300003
1784,1593864.02,1594223.12,1594354.62,1594517.62,359.100006,163.000002,867.700013,131.500002,490.600008,214.100003
1785,1594731.72,1595260.32,1595270.22,1595393.52,528.600008,123.300002,857.200013,9.9,538.500008,195.400003
1786,1595588.92,1595934.02,1596102.62,1596212.32,345.100005,109.700001,781.800012,168.600003,513.700008,158.400003
1787,1596370.72,1596602.82,1596830.02,1596986.92,232.100003,156.900002,762.400011,227.200004,459.300007,146.200002
1788,1597133.12,1597433.92,1597523.82,1597654.52,300.800005,130.700002,765.300012,89.900001,390.700006,243.900004
1789,1597898.42,1598488.82,1598446.02,1598566.02,590.400008,120.000001,853.900012,-42.8,547.600008,186.300003
1790,1598752.32,1599088.52,1599239.72,1599378.92,336.200005,139.200002,778.100012,151.200003,487.400008,151.500002
1791,1599530.42,1600002.02,1600024.02,1600134.72,471.600007,110.700002,743.100011,22,493.600007,138.800002
1792,1600273.52,1600624.12,1600780.52,1600923.72,350.600005,143.200003,809.900012,156.400002,507.000007,159.700002
1793,1601083.42,1601656.62,1601614.82,1601749.32,573.200009,134.500002,828.400012,-41.800001,531.400008,162.500002
1794,1601911.82,1602260.12,1602446.82,1602590.52,348.300006,143.700002,842.400013,186.700002,535.000008,163.700003
1795,1602754.22,1602979.62,1603227.52,1603367.32,225.400003,139.800002,768.500011,247.900004,473.300007,155.400002
1796,1603522.72,1603855.72,1604041.02,1604140.02,333.000005,99.000002,819.800013,185.300003,518.300008,202.500003
1797,1604342.52,1605029.62,1605000.92,1605078.82,687.10001,77.900002,934.500013,-28.700001,658.400009,198.200002
1798,1605277.02,1605842.22,1605848.22,1605987.62,565.200009,139.400002,878.500014,6,571.200009,167.900003
1799,1606155.52,1606518.72,1606785.02,1606932.22,363.200005,147.200002,934.600014,266.300004,629.500009,157.900003
1800,1607090.12,1607517.32,1607667.22,1607810.52,427.200006,143.300002,894.000013,149.900002,577.100008,173.600003
1801,1607984.12,1608650.72,1608642.22,1608767.22,666.60001,125.000001,978.600014,-8.5,658.10001,195.500003
1802,1608962.72,1609585.12,1609553.22,1609701.02,622.40001,147.800002,957.800015,-31.900001,590.500009,219.500004
1803,1609920.52,1610217.52,1610485.22,1610633.32,297.000004,148.100002,863.300013,267.700004,564.700008,150.500003
1804,1610783.82,1611321.02,1611303.92,1611432.42,537.200008,128.500002,817.300012,-17.100001,520.100007,168.700003
1805,1611601.12,1612019.42,1612099.42,1612232.22,418.300006,132.800002,816.200012,80.000001,498.300007,185.100003
1806,1612417.32,1613000.02,1613012.42,1613114.62,582.700009,102.200001,872.500013,12.4,595.100009,175.200003
1807,1613289.82,1613789.12,1613813.22,1613945.82,499.300007,132.600002,826.800012,24.100001,523.400008,170.800002
1808,1614116.62,1614378.12,1614592.62,1614764.32,261.500004,171.700003,806.900012,214.500003,476.000007,159.200002
1809,1614923.52,1615181.52,1615405.22,1615521.12,258.000004,115.900002,758.100012,223.700003,481.700007,160.500003
1810,1615681.62,1616194.12,1616242.22,1616377.32,512.500007,135.100002,849.100012,48.100001,560.600008,153.400002
1811,1616530.72,1617131.72,1617105.52,1617237.42,601.000009,131.900002,857.000013,-26.2,574.800009,150.300002
1812,1617387.72,1617657.02,1617918.42,1618031.42,269.300004,113.000002,783.700012,261.400004,530.700008,140.000002
1813,1618171.42,1618543.12,1618634.02,1618763.22,371.700005,129.200001,783.200011,90.900002,462.600007,191.400003
1814,1618954.62,1619533.82,1619545.12,1619672.12,579.200009,127.000002,894.400014,11.3,590.500009,176.900003
1815,1619849.02,1620414.52,1620413.12,1620514.22,565.500008,101.100002,832.500012,-1.4,564.100008,167.300002
1816,1620681.52,1620967.42,1621204.92,1621344.32,285.900004,139.400002,810.300012,237.500004,523.400008,147.500002
1817,1621491.82,1622113.42,1622111.52,1622243.92,621.600009,132.400002,925.700014,-1.9,619.700009,173.600003
1818,1622417.52,1622751.12,1623010.72,1623151.42,333.600005,140.700002,899.200013,259.600004,593.200009,165.300002
1819,1623316.72,1623772.42,1623764.62,1623906.22,455.700007,141.600002,760.700012,-7.8,447.900007,171.200003
1820,1624077.42,1624708.72,1624725.42,1624853.72,631.300009,128.300002,933.600014,16.7,648.000009,157.300003
1821,1625011.02,1625373.52,1625580.22,1625685.82,362.500005,105.600002,855.800012,206.700003,569.200008,181.000002
1822,1625866.82,1626156.82,1626403.22,1626559.22,290.000005,156.000003,833.600013,246.400003,536.400008,141.200002
1823,1626700.42,1627136.82,1627105.32,1627225.22,436.400006,119.900002,731.800011,-31.5,404.900006,207.000003
1824,1627432.22,1628062.12,1628028.52,1628177.82,629.900009,149.300002,936.600014,-33.6,596.300009,191.000003
1825,1628368.82,1628689.92,1628893.72,1629032.62,321.100004,138.900002,820.900012,203.800003,524.900007,157.100003
1826,1629189.72,1629769.12,1629734.52,1629859.42,579.400008,124.900002,820.600012,-34.6,544.800008,150.900002
1827,1630010.32,1630521.52,1630511.72,1630647.22,511.200008,135.500002,806.800012,-9.8,501.400008,169.900002
1828,1630817.12,1631314.12,1631365.72,1631499.22,497.000007,133.500002,817.400012,51.600001,548.600008,135.300002
1829,1631634.52,1631949.92,1632165.92,1632304.12,315.400005,138.200002,820.800012,216.000003,531.400008,151.200002
1830,1632455.32,1633003.82,1633004.02,1633132.72,548.500009,128.700002,851.800013,0.2,548.700009,174.400002
1831,1633307.12,1633898.42,1633899.22,1633999.72,591.300009,100.500001,855.200013,0.8,592.100009,162.600003
1832,1634162.32,1634581.32,1634728.92,1634808.92,419.000006,80.000002,843.400012,147.600002,566.600008,196.800002
1833,1635005.72,1635545.12,1635555.62,1635687.12,539.400009,131.500002,818.800013,10.5,549.900009,137.400002
1834,1635824.52,1636284.12,1636376.12,1636509.72,459.600007,133.600002,826.700012,92.000001,551.600008,141.500002
1835,1636651.22,1636894.02,1637187.12,1637315.22,242.800004,128.100002,593.900009,293.100004,535.900008,-70.100001
1836,1637245.12,1637770.72,1637961.82,1638069.42,525.600008,107.600001,975.300014,191.100003,716.700011,151.000002
1837,1638220.42,1638754.42,1638787.22,1638924.52,534.000008,137.300002,845.800013,32.800001,566.800009,141.700002
1838,1639066.22,1639692.22,1639686.52,1639820.22,626.000009,133.700002,903.800013,-5.7,620.300009,149.800002
1839,1639970.02,1640349.02,1640495.52,1640631.02,379.000006,135.500002,819.600013,146.500002,525.500008,158.600003
1840,1640789.62,1641224.52,1641420.42,1641507.92,434.900006,87.500001,891.500013,195.900003,630.800009,173.200003
1841,1641681.12,1642153.42,1642226.92,1642381.22,472.300007,154.300002,873.200013,73.500001,545.800008,173.100003
1842,1642554.32,1642943.82,1643156.32,1643267.22,389.500006,110.900002,878.900013,212.500003,602.000009,166.000002
1843,1643433.22,1643779.52,1643946.92,1644093.62,346.300005,146.700002,811.200012,167.400003,513.700008,150.800002
1844,1644244.42,1644873.72,1644888.42,1644994.82,629.30001,106.400001,937.300014,14.7,644.00001,186.900003
1845,1645181.72,1645827.12,1645790.42,1645923.42,645.40001,133.000002,926.300014,-36.700001,608.700009,184.600003
1846,1646108.02,1646410.42,1646666.72,1646808.22,302.400004,141.500002,854.300013,256.300004,558.700008,154.100003
1847,1646962.32,1647580.12,1647548.42,1647704.52,617.800009,156.100003,882.300013,-31.700001,586.100008,140.100002
1848,1647844.62,1648245.92,1648376.12,1648483.02,401.300006,106.900001,831.000012,130.200002,531.500008,192.600003
1849,1648675.62,1649034.32,1649291.12,1649379.52,358.700006,88.400002,870.800013,256.800003,615.500009,166.900002
1850,1649546.42,1650161.72,1650144.72,1650280.32,615.300009,135.600002,889.500013,-17,598.300009,155.600002
1851,1650435.92,1651051.12,1651022.32,1651130.32,615.20001,108.000002,886.500014,-28.800001,586.400009,192.100003
1852,1651322.42,1651634.12,1652061.62,1652162.32,311.700004,100.700001,997.900014,427.500007,739.200011,158.000002
1853,1652320.32,1652681.22,1652983.32,1653122.62,360.900006,139.300002,971.500015,302.100004,663.00001,169.200003
1854,1653291.82,1653758.62,1653883.52,1653991.52,466.800007,108.000001,895.300013,124.900002,591.700009,195.600003
1855,1654187.12,1654795.62,1654809.72,1654910.02,608.500009,100.300001,917.400014,14.100001,622.60001,194.500003
1856,1655104.52,1655482.22,1655694.82,1655773.62,377.700006,78.800001,815.200012,212.600003,590.300009,146.100002
1857,1655919.72,1656250.42,1656427.62,1656601.22,330.700005,173.600002,843.400013,177.200003,507.900008,161.900003
1858,1656763.12,1657438.02,1657375.82,1657522.22,674.90001,146.400002,941.000014,-62.200001,612.700009,181.900003
1859,1657704.12,1657934.32,1658156.22,1658267.52,230.200003,111.300002,694.10001,221.900003,452.100006,130.700002
1860,1658398.22,1659009.82,1659022.82,1659159.32,611.600009,136.500002,931.000014,13,624.600009,169.900003
1861,1659329.22,1659907.82,1659981.42,1660084.92,578.600009,103.500001,893.000013,73.600001,652.20001,137.300002
1862,1660222.22,1660616.02,1660816.42,1660953.72,393.800006,137.300002,877.600013,200.400003,594.200009,146.100002
1863,1661099.82,1661446.72,1661636.22,1661772.52,346.900005,136.300002,813.200012,189.500003,536.400008,140.500002
1864,1661913.02,1662329.22,1662428.32,1662566.52,416.200007,138.200002,818.700013,99.100001,515.300008,165.200003
1865,1662731.72,1663319.02,1663276.62,1663403.32,587.300008,126.700002,825.000012,-42.4,544.900008,153.400002
1866,1663556.72,1663913.82,1664081.52,1664213.52,357.100005,132.000002,795.100012,167.700003,524.800008,138.300002
1867,1664351.82,1664630.42,1664861.32,1664965.72,278.600004,104.400002,752.400011,230.900003,509.500007,138.500002
1868,1665104.22,1665545.22,1665671.52,1665767.72,441.000007,96.200002,803.700012,126.300001,567.300008,140.200002
1869,1665907.92,1666355.82,1666476.42,1666587.92,447.900007,111.500002,848.500013,120.600001,568.500008,168.500003
1870,1666756.42,1667087.02,1667276.12,1667409.12,330.600005,133.000002,802.700012,189.100002,519.700007,150.000003
1871,1667559.12,1667917.02,1668102.82,1668228.42,357.900005,125.600002,819.800012,185.800003,543.700008,150.500002
1872,1668378.92,1669092.02,1669021.82,1669209.52,713.10001,187.700003,978.000014,-70.200001,642.900009,147.400002
1873,1669356.92,1669729.02,1669941.92,1670047.32,372.100006,105.400002,836.200013,212.900003,585.000009,145.800002
1874,1670193.12,1670512.92,1670715.92,1670834.12,319.800005,118.200001,784.800012,203.000003,522.800008,143.800003
1875,1670977.92,1671509.22,1671505.12,1671616.92,531.300007,111.800002,768.200011,-4.1,527.200007,129.200002
1876,1671746.12,1672329.52,1672369.32,1672507.62,583.400009,138.300002,921.500014,39.8,623.200009,160.000003
1877,1672667.62,1673045.62,1673325.72,1673364.72,378.000005,39.000001,875.100013,280.100004,658.100009,178.000003
1878,1673542.72,1674110.82,1674136.82,1674245.32,568.100008,108.500001,898.900013,26.000001,594.100009,196.300003
1879,1674441.62,1674833.42,1674956.32,1675081.42,391.800006,125.100002,844.100013,122.900002,514.700008,204.300003
1880,1675285.72,1675912.42,1675902.02,1676031.52,626.700009,129.500002,889.300013,-10.4,616.300009,143.500002
1881,1676175.02,1676552.52,1676687.72,1676768.02,377.500006,80.300001,791.600012,135.200002,512.700008,198.600003
1882,1676966.62,1677329.02,1677470.32,1677607.52,362.400005,137.200002,792.300012,141.300002,503.700007,151.400003
1883,1677758.93,1678119.33,1678316.13,1678441.73,360.400005,125.600002,842.200012,196.800003,557.200008,159.400002
1884,1678601.13,1679001.43,1679082.83,1679214.33,400.300006,131.500002,739.600011,81.400001,481.700007,126.400002
1885,1679340.73,1679862.23,1679847.63,1679974.53,521.500008,126.900002,768.400012,-14.6,506.900008,134.600002
1886,1680109.13,1680369.63,1680543.83,1680662.03,260.500003,118.200002,678.40001,174.200003,434.700006,125.500002
1887,1680787.53,1681221.03,1681367.53,1681469.63,433.500006,102.100002,807.500012,146.500002,580.000008,125.400002
1888,1681595.03,1681862.43,1682043.03,1682180.23,267.400004,137.200002,711.80001,180.600002,448.000006,126.600002
1889,1682306.83,1682684.23,1682808.43,1682940.03,377.400006,131.600002,764.900012,124.200002,501.600008,131.700002
1890,1683071.73,1683454.83,1683507.53,1683614.03,383.100005,106.500002,706.00001,52.700001,435.800006,163.700002
1891,1683777.73,1684328.33,1684347.33,1684447.93,550.600008,100.600001,840.300013,19.000001,569.600009,170.100003
1892,1684618.03,1684917.13,1685102.13,1685240.83,299.100004,138.700002,746.500011,185.000003,484.100007,123.700002
1893,1685364.53,1685751.83,1685907.23,1686049.23,387.300006,142.000002,799.600012,155.400002,542.700008,114.900002
1894,1686164.13,1686744.53,1686836.33,1686940.23,580.400008,103.900001,916.700013,91.800002,672.20001,140.600002
1895,1687080.83,1687612.43,1687580.93,1687726.33,531.600008,145.400002,773.200012,-31.5,500.100008,127.700002
1896,1687854.03,1688578.73,1688547.03,1688681.33,724.700011,134.300002,987.100015,-31.700001,693.00001,159.800003
1897,1688841.13,1689230.03,1689488.33,1689545.33,388.900005,57.000001,876.100013,258.300004,647.200009,171.900003
1898,1689717.23,1690143.63,1690287.53,1690441.53,426.400006,154.000003,867.500013,143.900002,570.300008,143.200002
1899,1691201.03,1691260.23,1691242.03,1691381.33,59.200001,139.300003,330.800005,-18.200001,41,150.500002
1900,1691531.83,1691933.83,1692188.73,1692300.53,402.000006,111.800001,921.800014,254.900004,656.90001,153.100003
1901,1692453.63,1693127.83,1693149.93,1693229.03,674.20001,79.100001,965.600014,22.1,696.30001,190.200003
1902,1694012.93,1694096.43,1694096.23,1694234.03,83.500001,137.800002,376.100005,-0.2,83.300001,155.000002
1903,1694389.03,1694824.63,1695048.33,1695189.63,435.600007,141.300002,989.100015,223.700003,659.30001,188.500003
1904,1695378.13,1695968.33,1695969.23,1696108.53,590.200009,139.300002,883.300013,0.9,591.100009,152.900002
1905,1696261.43,1696785.13,1696930.13,1697043.03,523.700008,112.900002,935.200014,145.000002,668.70001,153.600002
1906,1697196.63,1697484.63,1697648.23,1697788.03,288.000004,139.800002,722.700011,163.600003,451.600007,131.300002
1907,1697919.33,1698255.83,1698556.23,1698689.93,336.500005,133.700002,920.900014,300.400004,636.900009,150.300003
1908,1698840.23,1699507.53,1699532.33,1699642.73,667.30001,110.400002,959.300014,24.8,692.10001,156.800002
1909,1699799.53,1700184.93,1700471.23,1700582.23,385.400006,111.000002,952.800014,286.300004,671.70001,170.100002
1910,1700752.33,1701095.53,1701393.43,1701532.23,343.200005,138.800002,928.900014,297.900005,641.10001,149.000002
1911,1701681.23,1702345.73,1702385.03,1702494.13,664.50001,109.100001,975.800015,39.300001,703.800011,162.900003
1912,1702657.03,1703088.13,1703284.33,1703389.53,431.100006,105.200001,886.900013,196.200003,627.300009,154.400003
1913,1703543.93,1703858.23,1704148.03,1704290.43,314.300004,142.400002,912.800013,289.800005,604.100009,166.300002
1914,1704456.73,1704996.43,1704966.83,1705111.53,539.700008,144.700002,794.300012,-29.6,510.100008,139.500002
1915,1705251.03,1705924.43,1705910.33,1706023.83,673.40001,113.500002,939.400014,-14.1,659.30001,166.600002
1916,1706190.43,1706542.73,1706851.93,1706939.53,352.300005,87.600001,914.400014,309.200005,661.50001,165.300003
1917,1707104.83,1707609.93,1707718.93,1707858.23,505.100007,139.300002,922.200014,109.000002,614.100009,168.800003
1918,1708027.03,1708360.23,1708605.13,1708749.13,333.200005,144.000002,884.600013,244.900003,578.100008,162.500003
1919,1708911.63,1709248.53,1709488.43,1709596.63,336.900005,108.200002,847.100012,239.900003,576.800008,162.100002
1920,1709758.73,1710053.93,1710299.83,1710414.33,295.200005,114.500002,789.600012,245.900003,541.100008,134.000002
1921,1710548.33,1711135.03,1711128.93,1711273.43,586.700009,144.500002,872.500013,-6.1,580.600009,147.400002
1922,1711420.83,1711774.23,1711991.33,1712098.43,353.400005,107.100001,869.200013,217.100004,570.500009,191.600003
1923,1712290.03,1712768.03,1712795.43,1712875.03,478.000007,79.600001,754.400011,27.400001,505.400008,169.400002
1924,1713044.43,1713427.73,1713529.03,1713666.93,383.300006,137.900002,766.300012,101.300002,484.600008,143.800002
1925,1713810.73,1714321.13,1714268.53,1714375.73,510.400007,107.200001,748.400011,-52.6,457.800007,183.400003
1926,1714559.13,1714929.43,1715077.63,1715209.83,370.300005,132.200002,802.900012,148.200003,518.500008,152.200002
1927,1715362.03,1715712.93,1715887.73,1715967.53,350.900005,79.800001,759.800011,174.800003,525.700008,154.300002
1928,1716121.83,1716586.73,1716575.63,1716713.93,464.900007,138.300002,716.900011,-11.1,453.800007,124.800002
1929,1716838.73,1717155.33,1717408.53,1717497.33,316.600005,88.800002,781.800012,253.200003,569.800008,123.200002
1930,1717620.53,1717996.13,1718151.93,1718289.53,375.600005,137.600003,802.500011,155.800002,531.400007,133.500001
1931,1720134.83,1720495.53,1720719.03,1720852.93,360.700005,133.900002,869.400013,223.500004,584.200009,151.300002
1932,1721004.23,1721588.33,1721612.53,1721724.43,584.100009,111.900002,868.800013,24.2,608.300009,148.600002
1933,1721873.03,1722314.63,1722471.33,1722585.93,441.600006,114.600002,852.500013,156.700003,598.300009,139.600002
1934,1722725.53,1723040.43,1723312.13,1723423.73,314.900004,111.600002,839.700012,271.700004,586.600008,141.500002
1935,1723565.23,1724032.63,1724006.03,1724144.73,467.400007,138.700002,710.300011,-26.6,440.800007,130.800002
1936,1724275.53,1724841.13,1724892.03,1724997.93,565.600008,105.900001,855.900012,50.900001,616.500009,133.500002
1937,1725131.43,1725486.43,1725644.73,1725781.43,355.000006,136.700002,776.500012,158.300002,513.300008,126.500002
1938,1725907.93,1726462.73,1726465.33,1726599.13,554.800008,133.800002,826.200012,2.6,557.400008,135.000002
1939,1726734.13,1727049.13,1727252.03,1727391.83,315.000005,139.800002,783.600012,202.900003,517.900008,125.900002
1940,1727517.73,1728005.43,1728031.53,1728173.93,487.700007,142.400002,769.700011,26.100001,513.800008,113.500001
1941,1728287.43,1728823.23,1728937.33,1729024.43,535.800008,87.100001,880.100014,114.100002,649.90001,143.100003
1942,1729167.53,1729510.23,1729732.13,1729841.23,342.700005,109.100002,807.800012,221.900003,564.600008,134.100002
1943,1729975.33,1730340.13,1730451.23,1730561.13,364.800005,109.900001,710.50001,111.100002,475.900007,124.700002
1944,1730685.83,1731074.63,1731220.93,1731357.33,388.800006,136.400002,800.500012,146.300002,535.100008,129.000002
1945,1731486.33,1731836.93,1731997.43,1732099.83,350.600005,102.400001,764.300012,160.500003,511.100008,150.800003
1946,1732250.63,1732521.23,1732679.03,1732817.03,270.600004,138.000002,687.40001,157.800002,428.400006,121.000002
1947,1732938.03,1733262.13,1733457.13,1733593.33,324.100005,136.200002,790.600012,195.000003,519.100008,135.300002
1948,1733728.63,1734076.93,1734196.53,1734336.03,348.300005,139.500002,726.70001,119.600002,467.900007,119.300001
1949,1735915.03,1736248.93,1736365.43,1736468.53,333.900005,103.100001,689.50001,116.500002,450.400007,136.000002
1950,1736604.53,1737035.83,1737123.23,1737249.83,431.300007,126.600002,764.900012,87.400001,518.700008,119.600002
1951,1737369.43,1737678.63,1737914.13,1738024.93,309.200004,110.800002,758.600011,235.500004,544.700008,103.100001
1952,1738128.03,1738689.43,1738733.83,1738836.23,561.400008,102.400002,825.100012,44.400001,605.800009,116.900001
1953,1738953.13,1739399.23,1739415.33,1739554.23,446.100007,138.900002,700.000011,16.1,462.200007,98.900002
1954,1739653.13,1740224.03,1740225.63,1740358.53,570.900008,132.900002,826.400012,1.6,572.500008,121.000002
1955,1740479.53,1740882.33,1741014.43,1741154.33,402.800006,139.900002,799.100012,132.100002,534.900008,124.300002
1956,1741278.63,1741859.63,1741844.63,1741983.33,581.000009,138.700002,838.000013,-15,566.000009,133.300002
1957,1742116.63,1742523.63,1742671.73,1742810.23,407.000006,138.500002,828.400012,148.100002,555.100008,134.800002
1958,1742945.03,1743544.13,1743524.13,1743658.53,599.100009,134.400002,846.000013,-20,579.100009,132.500002
1959,1743791.03,1744175.03,1744414.13,1744523.33,384.000005,109.200001,883.300013,239.100004,623.100009,151.000003
1960,1744674.33,1745039.83,1745257.33,1745389.73,365.500005,132.400002,872.000013,217.500003,583.000008,156.600003
1961,1745546.33,1745887.73,1746116.23,1746254.83,341.400005,138.600002,855.400012,228.500003,569.900008,146.900002
1962,1746401.73,1746903.83,1746939.53,1747048.73,502.100008,109.200002,794.900012,35.7,537.800008,147.900002
1963,1747196.63,1747587.53,1747837.13,1747929.23,390.900006,92.100001,888.500013,249.600004,640.50001,155.900002
1964,1748085.13,1748386.43,1748618.53,1748762.93,301.300005,144.400003,827.900013,232.100003,533.400008,150.100002
1965,1748913.03,1749340.33,1749357.13,1749465.13,427.300006,108.000002,673.80001,16.8,444.100006,121.700002
1966,1749586.83,1749969.83,1750135.03,1750259.73,383.000006,124.700002,802.500012,165.200002,548.200008,129.600002
1967,1750389.33,1750665.73,1750838.53,1750964.73,276.400004,126.200001,714.50001,172.800003,449.200007,139.100002
1968,1751103.83,1751439.53,1751559.73,1751695.33,335.700005,135.600002,720.900011,120.200002,455.900007,129.400002
1969,1751824.73,1752148.33,1752326.13,1752459.03,323.600005,132.900002,788.200012,177.800003,501.400008,153.900002
1970,1752612.93,1753042.53,1753069.73,1753117.33,429.600006,47.6,673.80001,27.200001,456.800007,169.400003
1971,1753286.73,1753612.63,1753777.03,1753905.93,325.900005,128.900002,743.100011,164.400002,490.300007,123.900002
1972,1754029.83,1754284.83,1754457.23,1754604.33,255.000004,147.100003,713.400011,172.400002,427.400006,138.900002
1973,1754743.23,1755068.63,1755216.93,1755352.53,325.400005,135.600002,725.500011,148.300002,473.700007,116.200002
1974,1755468.73,1755808.73,1755939.73,1756079.53,340.000005,139.800002,722.20001,131.000002,471.000007,111.400001
1975,1756190.93,1756496.53,1756645.53,1756797.53,305.600005,152.000002,696.200011,149.000002,454.600007,89.600002
1976,1756887.13,1757230.43,1757420.73,1757503.53,343.300005,82.800001,747.100011,190.300003,533.600008,130.700002
1977,1757634.23,1757957.13,1758077.43,1758217.93,322.900005,140.500002,726.100011,120.300001,443.200006,142.400003
1978,1758360.33,1758629.83,1758834.63,1758915.03,269.500004,80.400001,684.90001,204.800003,474.300007,130.200002
1979,1759045.23,1759499.93,1759570.93,1759704.53,454.700007,133.600002,773.200011,71.000001,525.700008,113.900001
1980,1759818.43,1760198.73,1760336.03,1760470.33,380.300006,134.300002,769.200012,137.300002,517.600008,117.300002
1981,1760587.63,1761144.93,1761193.53,1761297.13,557.300008,103.600001,838.200012,48.600001,605.900009,128.700002
1982,1761425.83,1761852.93,1762015.73,1762120.03,427.100007,104.300002,822.600013,162.800002,589.900009,128.400002
1983,1762248.43,1762552.53,1762732.93,1762870.53,304.100004,137.600002,741.300011,180.400003,484.500007,119.200002
1984,1762989.73,1763286.73,1763517.83,1763639.83,297.000004,122.000002,752.800011,231.100003,528.100007,102.700002
1985,1763742.53,1764320.53,1764334.13,1764415.13,578.000008,81.000001,816.900012,13.600001,591.600009,144.300002
1986,1764559.43,1764921.83,1765078.53,1765218.23,362.400005,139.700002,792.300012,156.700003,519.100008,133.500002
1987,1765351.73,1765940.33,1765932.03,1766037.93,588.600009,105.900002,822.100012,-8.300001,580.300008,135.900002
1988,1766173.83,1766525.43,1766717.83,1766820.43,351.600005,102.600002,778.900012,192.400003,544.000008,132.300002
1989,1766952.73,1767289.83,1767456.83,1767593.53,337.100005,136.700002,765.300011,167.000002,504.100007,124.500002
1990,1767718.03,1767987.33,1768271.73,1768380.03,269.300004,108.300002,619.900009,284.400004,553.700008,-42.100001
1991,1768337.93,1768926.93,1769058.23,1769193.73,589.000009,135.500002,989.100015,131.300002,720.300011,133.300002
1992,1769327.03,1769711.53,1769892.13,1769999.23,384.500006,107.100002,808.000012,180.600002,565.100008,135.800002
1993,1770135.03,1770538.83,1770674.43,1770780.03,403.800006,105.600002,811.700012,135.600002,539.400008,166.700002
1994,1770946.73,1771232.63,1771472.43,1771607.23,285.900004,134.800002,792.400012,239.800004,525.700008,131.900002
1995,1771739.13,1772132.53,1772266.83,1772407.23,393.400006,140.400002,794.200012,134.300002,527.700008,126.100002
1996,1772533.33,1772804.93,1773041.03,1773183.83,271.600004,142.800002,776.600011,236.100003,507.700007,126.100002
1997,1773309.93,1773540.93,1773774.03,1773935.83,231.000004,161.800003,525.600008,233.100003,464.100007,-100.300002
1998,1773835.53,1774662.93,1774627.73,1774767.63,827.400013,139.900002,1088.30002,-35.200001,792.200012,156.200002
1999,1774923.83,1775322.93,1775512.33,1775617.73,399.100006,105.400002,833.300013,189.400003,588.500009,139.400002
2000,1775757.13,1776051.73,1776258.83,1776395.93,294.600004,137.100002,772.800011,207.100003,501.700007,134.000002
2001,1776529.93,1776887.23,1777060.83,1777198.63,357.300006,137.800002,789.600012,173.600002,530.900008,120.900002
2002,1777319.53,1777618.43,1777821.53,1777960.73,298.900005,139.200002,763.200011,203.100003,502.000008,122.000001
2003,1778082.73,1778454.83,1778697.63,1778806.03,372.100006,108.400001,866.200013,242.800004,614.90001,142.900002
2004,1778948.93,1779247.93,1779498.93,1779633.13,299.000005,134.200002,823.300013,251.000004,550.000009,139.100002
2005,1779772.23,1780084.73,1780359.33,1780468.53,312.500004,109.200002,829.500012,274.600004,587.100008,133.200002
2006,1780601.73,1780873.63,1781159.53,1781268.23,271.900004,108.700002,805.400012,285.900004,557.800008,138.900002
2007,1781407.13,1781786.23,1781956.83,1782098.83,379.100006,142.000002,833.100012,170.600002,549.700008,141.400002
2008,1782240.23,1782491.93,1782701.83,1782813.53,251.700004,111.700002,734.200011,209.900003,461.600007,160.900002
2009,1782974.43,1783324.23,1783559.13,1783673.33,349.800006,114.200002,838.600013,234.900003,584.700009,139.700002
2010,1783813.03,1784127.53,1784392.43,1784499.43,314.500005,107.000001,835.300012,264.900004,579.400009,148.900002
2011,1784648.33,1784972.53,1785151.93,1785291.03,324.200005,139.100002,780.700012,179.400003,503.600008,138.000002
2012,1785429.03,1785705.33,1785978.63,1786087.83,276.300004,109.200002,802.200012,273.300004,549.600008,143.400002
2013,1786231.23,1786602.93,1786743.63,1786884.03,371.700005,140.400002,805.500012,140.700003,512.400008,152.700002
2014,1787036.73,1787387.23,1787546.83,1787687.63,350.500005,140.800002,785.700012,159.600003,510.100008,134.800002
2015,1787822.43,1788162.33,1788367.23,1788503.93,339.900005,136.700002,820.800012,204.900003,544.800008,139.300002
2016,1788643.23,1788956.63,1789158.43,1789298.73,313.400005,140.300002,802.400012,201.800003,515.200008,146.900002
2017,1789445.63,1789722.23,1789914.33,1790025.83,276.600004,111.500001,724.300011,192.100003,468.700007,144.100003
2018,1790169.93,1790717.63,1790695.73,1790832.13,547.700008,136.400002,808.100012,-21.900001,525.800007,145.900003
2019,1790978.03,1791292.43,1791479.73,1791616.53,314.400004,136.800002,759.800011,187.300003,501.700007,121.300002
2020,1791737.83,1791986.23,1792238.33,1792359.83,248.400004,121.500002,742.600011,252.100003,500.500007,120.600002
2021,1792480.43,1792804.33,1793007.23,1793150.33,323.900005,143.100002,577.800009,202.900003,526.800008,-92.100001
2022,1793058.23,1793568.23,1793781.03,1793921.73,510.000007,140.700003,1007.50002,212.800003,722.80001,144.000002
2023,1794065.73,1794369.93,1794543.63,1794691.53,304.200004,147.900002,756.600011,173.700003,477.900007,130.800002
2024,1794822.33,1795138.03,1795340.33,1795481.33,315.700005,141.000002,795.700012,202.300003,518.000008,136.700002
2025,1795618.03,1796035.93,1796120.83,1796245.53,417.900006,124.700002,777.900011,84.900001,502.800007,150.400002
2026,1796395.93,1796715.83,1796937.33,1797017.63,319.900005,80.300002,781.400012,221.500003,541.400008,159.700002
2027,1797177.33,1797529.73,1797692.13,1797827.33,352.400005,135.200002,800.600012,162.400003,514.800008,150.600002
2028,1797977.93,1798274.43,1798490.83,1798627.03,296.500004,136.200002,792.800012,216.400004,512.900008,143.700002
2029,1798770.73,1799045.93,1799297.83,1799406.43,275.200004,108.600001,773.000011,251.900004,527.100008,137.300002
2030,1799543.73,1799826.83,1800018.93,1800159.43,283.100005,140.500002,749.600011,192.100002,475.200007,133.900002
2031,1800293.33,1800572.53,1800826.23,1800935.63,279.200005,109.400002,822.400013,253.700003,532.900008,180.100003
2032,1801115.73,1801450.53,1801637.33,1801718.33,334.800005,81.000002,773.900011,186.800002,521.600007,171.300002
2033,1801889.63,1802199.43,1802435.23,1802516.63,309.800005,81.400002,800.700012,235.800003,545.600008,173.700002
2034,1802690.33,1802981.53,1803230.63,1803337.93,291.200005,107.300002,821.500012,249.100003,540.300008,173.900002
2035,1803511.83,1803808.03,1804109.83,1804195.63,296.200005,85.800002,603.200009,301.800004,598.000009,-80.600002
2036,1804115.03,1804623.33,1804817.13,1804951.23,508.300008,134.100002,959.700015,193.800003,702.100011,123.500002
2037,1805074.73,1805369.43,1805649.63,1805729.63,294.700004,80.000001,829.000012,280.200004,574.900008,174.100003
2038,1805903.73,1806489.73,1806451.33,1806560.43,586.000009,109.100002,858.700013,-38.400001,547.600008,202.000003
2039,1806762.43,1807053.93,1807283.53,1807395.53,291.500004,112.000001,808.200012,229.600004,521.100008,175.100003
2040,1807570.63,1807918.53,1808154.73,1808234.53,347.900005,79.800001,839.400012,236.200004,584.100009,175.500002
2041,1808410.03,1808793.03,1808923.03,1809063.63,383.000006,140.600002,789.100012,130.000002,513.000008,135.500002
2042,1809199.13,1809558.43,1809809.53,1809901.43,359.300006,91.900002,844.000013,251.100003,610.400009,141.700002
2043,1810043.13,1810375.13,1810543.23,1810678.03,332.000005,134.800002,779.000011,168.100002,500.100007,144.100002
2044,1810822.13,1811160.83,1811343.13,1811454.03,338.700005,110.900002,585.000009,182.300003,521.000008,-46.900001
2045,1811407.13,1811981.03,1812144.13,1812255.03,573.900009,110.900002,1019.00001,163.100002,737.000011,171.100002
2046,1812426.13,1812735.93,1812949.63,1813086.33,309.800005,136.700002,806.900012,213.700003,523.500008,146.700002
2047,1813233.03,1813546.93,1813762.23,1813870.73,313.900005,108.500002,811.200012,215.300003,529.200008,173.500002
2048,1814044.23,1814578.13,1814561.13,1814698.73,533.900008,137.600002,788.600012,-17,516.900008,134.100002
2049,1814832.83,1815167.53,1815362.73,1815502.63,334.700005,139.900002,802.300012,195.200003,529.900008,132.500002
2050,1815635.13,1815946.13,1816181.93,1816315.83,311.000005,133.900002,828.400012,235.800003,546.800008,147.700002
2051,1816463.53,1816820.73,1817001.43,1817135.43,357.200006,134.000002,812.900013,180.700002,537.900008,141.000003
2052,1817276.43,1817579.03,1817766.93,1817874.43,302.600004,107.500001,762.600011,187.900003,490.500007,164.600003
2053,1818039.03,1818380.53,1818571.83,1818709.93,341.500005,138.100002,810.400012,191.300003,532.800008,139.500002
2054,1818849.43,1819148.13,1819347.93,1819489.13,298.700004,141.200003,759.300011,199.800003,498.500007,119.600001
2055,1819608.73,1819958.93,1820194.23,1820332.73,350.200006,138.500002,870.300013,235.300003,585.500009,146.300002
2056,1820479.03,1820840.13,1820962.23,1821093.73,361.100006,131.500002,755.700012,122.100001,483.200007,141.000003
2057,1821234.73,1821581.13,1821746.03,1821881.13,346.400005,135.100002,780.000011,164.900002,511.300007,133.600002
2058,1822014.73,1822293.73,1822518.23,1822669.13,279.000004,150.900002,766.200012,224.500004,503.500008,111.800002
2059,1822780.93,1823119.93,1823301.33,1823447.23,339.000005,145.900002,795.300011,181.400002,520.400007,129.000002
2060,1823576.23,1823852.63,1824105.73,1824252.63,276.400005,146.900002,814.300013,253.100003,529.500008,137.900003
2061,1824390.53,1824694.13,1824929.03,1825069.73,303.600004,140.700002,824.000012,234.900004,538.500008,144.800002
2062,1825214.53,1825508.23,1825709.03,1825851.13,293.700004,142.100002,766.000011,200.800003,494.500007,129.400002
2063,1825980.53,1826384.13,1826525.83,1826675.53,403.600006,149.700003,820.400012,141.700002,545.300008,125.400001
2064,1826800.93,1827103.33,1827306.93,1827418.63,302.400005,111.700002,776.300012,203.600003,506.000008,158.600002
2065,1827577.23,1827892.53,1828080.13,1828218.93,315.300005,138.800002,795.400012,187.600003,502.900008,153.700002
2066,1828372.63,1828631.43,1828811.63,1828920.33,258.800004,108.700002,695.10001,180.200002,439.000006,147.400002
2067,1829067.73,1829312.63,1829589.23,1829731.93,244.900004,142.700002,804.500012,276.600004,521.500008,140.300002
2068,1829872.23,1830246.33,1830399.03,1830538.03,374.100006,139.000002,802.500012,152.700002,526.800008,136.700002
2069,1830674.73,1830975.53,1831199.93,1831338.43,300.800005,138.500002,798.200012,224.400003,525.200008,134.500002
2070,1831472.93,1831767.73,1831977.63,1832116.43,294.800004,138.800002,778.700012,209.900004,504.700008,135.200002
2071,1832251.63,1832823.83,1832833.43,1832967.53,572.200008,134.100002,865.800013,9.6,581.800008,149.900003
2072,1833117.43,1833436.73,1833647.33,1833784.93,319.300004,137.600003,791.400011,210.600003,529.900007,123.900001
2073,1833908.83,1834249.73,1834430.93,1834540.23,340.900005,109.300002,782.800012,181.200003,522.100008,151.400002
2074,1834691.63,1835014.13,1835225.83,1835382.33,322.500005,156.500002,800.200012,211.700003,534.200008,109.500002
2075,1835491.83,1835857.03,1836029.13,1836167.73,365.200005,138.600002,804.900012,172.100003,537.300008,129.000002
2076,1836296.73,1836604.03,1836823.83,1836969.83,307.300005,146.000002,810.900012,219.800003,527.100008,137.800002
2077,1837107.63,1837442.73,1837632.73,1837743.23,335.100005,110.500002,805.600012,190.000003,525.100008,170.000002
2078,1837913.23,1838228.43,1838516.83,1838605.43,315.200005,88.600001,837.200013,288.400004,603.600009,145.000003
2079,1838750.43,1839082.73,1839277.63,1839386.63,332.300004,109.000002,808.300012,194.900003,527.200007,172.100003
2080,1839558.73,1839860.33,1840065.23,1840204.33,301.600004,139.100002,763.900011,204.900003,506.500007,118.300002
2081,1840322.63,1840700.23,1840877.83,1840987.03,377.600006,109.200002,834.200012,177.600002,555.200008,169.800002
2082,1841156.83,1841505.13,1841695.93,1841845.83,348.300006,149.900003,817.500013,190.800002,539.100008,128.500002
2083,1841974.33,1842552.53,1842543.33,1842662.03,578.200008,118.700002,842.900012,-9.2,569.000008,155.200002
2084,1842817.23,1843191.13,1843325.63,1843462.43,373.900006,136.800002,780.200012,134.500002,508.400008,135.000002
2085,1843597.43,1843953.33,1844147.43,1844260.63,355.900005,113.200002,786.900011,194.100003,550.000008,123.700001
2086,1844384.33,1844674.43,1844876.53,1844988.43,290.100005,111.900001,753.900012,202.100003,492.200008,149.800003
2087,1845138.23,1845490.33,1845624.33,1845774.13,352.100005,149.800002,763.400011,134.000002,486.100007,127.500002
2088,1845901.63,1846309.43,1846434.13,1846567.13,407.800006,133.000002,804.300012,124.700002,532.500008,138.800002
2089,1846705.93,1846999.63,1847184.13,1847324.73,293.700004,140.600002,740.300011,184.500003,478.200007,121.500002
2090,1847446.23,1847723.83,1847953.73,1848061.13,277.600004,107.400001,767.500012,229.900004,507.500008,152.600003
2091,1848213.73,1848626.83,1848722.83,1848880.73,413.100006,157.900002,767.500011,96.000001,509.100007,100.500002
2092,1848981.23,1849248.93,1849493.23,1849606.13,267.700004,112.900001,785.900012,244.300004,512.000008,161.000003
2093,1849767.13,1850311.83,1850326.03,1850447.23,544.700008,121.200002,808.000012,14.2,558.900008,127.900002
2094,1850575.13,1850951.93,1851089.53,1851233.43,376.800005,143.900003,791.400012,137.600002,514.400007,133.100002
2095,1851366.53,1851676.33,1851854.53,1851960.53,309.800004,106.000001,752.800011,178.200003,488.000007,158.800003
2096,1852119.33,1852452.43,1852644.73,1852753.43,333.100005,108.700001,768.500011,192.300003,525.400008,134.400002
2097,1852887.83,1853225.73,1853385.53,1853513.63,337.900005,128.100002,753.200011,159.800003,497.700008,127.400001
2098,1853641.03,1853944.43,1854112.33,1854260.53,303.400005,148.200003,750.000012,167.900002,471.300007,130.500002
2099,1854391.03,1854702.73,1854871.53,1855012.93,311.700004,141.400002,751.400011,168.800003,480.500007,129.500002
2100,1855142.43,1855451.13,1855614.23,1855744.73,308.700004,130.500002,730.300011,163.100003,471.800007,128.000002
2101,1855872.73,1856197.63,1856336.73,1856484.23,324.900004,147.500002,722.40001,139.100003,464.000007,110.900001
2102,1856595.13,1856851.23,1857051.73,1857164.53,256.100004,112.800002,716.600011,200.500003,456.600007,147.200002
2103,1857311.73,1857604.53,1857802.03,1857909.53,292.800004,107.500002,741.000011,197.500003,490.300007,143.200002
2104,1858052.73,1858355.53,1858571.33,1858712.93,302.800005,141.600002,782.200012,215.800003,518.600008,122.000002
2105,1858834.93,1859176.33,1859397.73,1859503.93,341.400005,106.200002,778.500011,221.400003,562.800008,109.500001
2106,1859613.43,1859987.03,1860129.13,1860231.33,373.600006,102.200002,780.000012,142.100002,515.700008,162.100002
2107,1860393.43,1860730.13,1860921.23,1861057.13,336.700005,135.900002,797.800012,191.100003,527.800008,134.100002
2108,1861191.23,1861546.43,1861657.33,1861804.93,355.200005,147.600002,732.600011,110.900002,466.100007,118.900002
2109,1861923.83,1862332.43,1862420.13,1862525.63,408.600006,105.500002,758.200011,87.700001,496.300007,156.400002
2110,1862682.03,1862948.13,1863165.33,1863291.13,266.100004,125.800002,744.300011,217.200003,483.300007,135.200002
2111,1863426.33,1863807.63,1863925.43,1864071.53,381.300006,146.100002,769.100012,117.800002,499.100008,123.900002
2112,1864195.43,1864486.33,1864690.93,1864865.03,290.900004,174.100003,755.800011,204.600003,495.500007,86.200001
2113,1864951.23,1865252.33,1865453.23,1865596.53,301.100004,143.300003,764.400011,200.900003,502.000007,119.100001
2114,1865715.63,1866046.93,1866221.43,1866346.13,331.300005,124.700002,742.300011,174.500003,505.800008,111.800001
2115,1866457.93,1866791.23,1866965.33,1867131.03,333.300005,165.700002,779.200012,174.100003,507.400008,106.100002
2116,1867237.13,1867590.13,1867739.73,1867876.23,353.000005,136.500003,765.300011,149.600002,502.600007,126.200001
2117,1868002.43,1868275.93,1868466.33,1868611.43,273.500004,145.100002,724.500011,190.400003,463.900007,115.500002
2118,1868726.93,1869067.73,1869257.43,1869402.13,340.800005,144.700002,798.900012,189.700003,530.500008,123.700002
2119,1869525.83,1869806.53,1870010.43,1870143.83,280.700004,133.400002,763.000011,203.900003,484.600007,145.000002
2120,1870288.83,1870593.83,1870783.73,1870920.63,305.000005,136.900002,770.000012,189.900003,494.900008,138.200002
2121,1871058.83,1871363.73,1871511.63,1871652.43,304.900004,140.800002,727.500011,147.900003,452.800007,133.900002
2122,1871786.33,1872068.43,1872246.73,1872386.93,282.100004,140.200002,719.100011,178.300003,460.400007,118.500002
2123,1872505.43,1872854.83,1873021.73,1873164.83,349.400005,143.100002,788.200011,166.900002,516.300007,128.800002
2124,1873293.63,1873680.33,1873818.33,1873959.83,386.700006,141.500002,801.400012,138.000002,524.700008,135.200002
2125,1874095.03,1874366.03,1874586.63,1874729.23,271.000004,142.600002,772.800012,220.600004,491.600008,138.600002
2126,1874867.83,1875179.63,1875343.03,1875483.33,311.800004,140.300002,746.600011,163.400003,475.200007,131.100002
2127,1875614.43,1875936.63,1876121.63,1876263.33,322.200005,141.700003,774.900011,185.000002,507.200007,126.000001
2128,1876389.33,1876705.53,1876916.93,1877058.23,316.200005,141.300002,809.900012,211.400003,527.600008,141.000002
2129,1877199.23,1877501.73,1877717.53,1877859.63,302.500005,142.100002,785.500012,215.800003,518.300008,125.100002
2130,1877984.73,1878231.23,1878425.43,1878580.43,246.500004,155.000002,665.80001,194.200003,440.700007,70.100001
2131,1878650.53,1878967.83,1879140.13,1879276.33,317.300005,136.200002,746.000011,172.300002,489.600007,120.200002
2132,1879396.53,1879699.03,1879909.33,1880056.83,302.500005,147.500002,782.700012,210.300003,512.800008,122.400002
2133,1880179.23,1880500.43,1880684.13,1880818.13,321.200005,134.000002,774.700011,183.700002,504.900007,135.800002
2134,1880953.93,1881277.33,1881451.23,1881596.03,323.400005,144.800002,752.200012,173.900003,497.300008,110.100002
2135,1881706.13,1881963.93,1882216.13,1882361.23,257.800003,145.100002,764.200011,252.200004,510.000007,109.100002
2136,1882470.33,1882812.23,1882972.33,1883123.43,341.900005,151.100003,763.500011,160.100002,502.000007,110.400001
2137,1883233.83,1883503.23,1883790.33,1883896.63,269.400004,106.300001,816.800013,287.100005,556.500009,154.000003
2138,1884050.63,1884304.53,1884557.03,1884701.93,253.900003,144.900002,786.400011,252.500004,506.400007,135.100002
2139,1884837.03,1885107.13,1885325.83,1885471.83,270.100004,146.000002,772.400012,218.700004,488.800008,137.600002
2140,1885609.43,1885929.73,1886121.53,1886262.93,320.300005,141.400003,790.400012,191.800002,512.100007,136.900002
2141,1886399.83,1886708.43,1886944.93,1887088.13,308.600004,143.200002,850.200012,236.500004,545.100008,161.900002
2142,1887250.03,1887590.33,1887744.33,1887891.63,340.300005,147.300002,784.800012,154.000003,494.300008,143.200002
2143,1888034.83,1888330.43,1888532.73,1888671.33,295.600004,138.600002,767.000011,202.300003,497.900007,130.500002
2144,1888801.83,1889056.23,1889307.23,1889444.83,254.400004,137.600002,779.800012,251.000004,505.400008,136.800002
2145,1889581.63,1889869.73,1890082.93,1890230.63,288.100004,147.700003,774.100011,213.200003,501.300007,125.100001
2146,1890355.73,1890670.23,1890859.13,1890968.83,314.500005,109.700002,788.500012,188.900003,503.400008,175.400002
2147,1891144.23,1891566.63,1891667.13,1891811.23,422.400007,144.100002,807.000012,100.500001,522.900008,140.000002
2148,1891951.23,1892229.13,1892458.63,1892603.43,277.900004,144.800002,795.700012,229.500004,507.400008,143.500002
2149,1892746.93,1892987.13,1893239.73,1893388.13,240.200004,148.400003,782.000012,252.600003,492.800007,140.800002
2150,1893528.93,1893835.83,1894030.23,1894175.53,306.900004,145.300002,791.500012,194.400003,501.300007,144.900003
2151,1894320.43,1894622.23,1894808.73,1894914.53,301.800004,105.800001,767.000011,186.500003,488.300007,172.900003
2152,1895087.43,1895444.13,1895575.33,1895682.33,356.700005,107.000002,747.000011,131.200002,487.900007,152.100002
2153,1895834.43,1896153.83,1896325.33,1896466.63,319.400005,141.300003,769.400012,171.500002,490.900007,137.200002
2154,1896603.83,1896944.13,1897109.83,1897219.23,340.300005,109.400002,789.400011,165.700002,506.000007,174.000002
2155,1897393.23,1897733.83,1897887.23,1898029.73,340.600005,142.500002,776.900012,153.400003,494.000008,140.400002
2156,1898170.13,1898632.33,1898629.13,1898739.73,462.200007,110.600001,728.100011,-3.2,459.000007,158.500003
2157,1898898.23,1899268.73,1899394.33,1899537.13,370.500005,142.800002,776.000011,125.600002,496.100007,137.100002
2158,1899674.23,1899996.93,1900201.03,1900306.73,322.700005,105.700002,587.300009,204.100003,526.800008,-45.200001
2159,1900261.53,1900864.53,1901020.63,1901169.13,603.000009,148.500003,1021.80001,156.100002,759.100011,114.200001
2160,1901283.33,1901647.83,1901860.83,1901974.23,364.500006,113.400002,828.900013,213.000003,577.500009,138.000002
2161,1902112.23,1902436.23,1902673.93,1902763.13,324.000005,89.200001,800.200012,237.700003,561.700008,149.300003
2162,1902912.43,1903258.03,1903419.03,1903560.43,345.600005,141.400002,778.500011,161.000002,506.600007,130.500002
2163,1903690.93,1904059.73,1904202.43,1904358.13,368.800006,155.700002,790.100012,142.700002,511.500008,122.900002
2164,1904481.03,1904777.73,1904985.23,1905115.73,296.700004,130.500002,783.700012,207.500003,504.200007,149.000003
2165,1905264.73,1905539.23,1905780.33,1905860.03,274.500004,79.700002,762.600011,241.100003,515.600007,167.300002
2166,1906027.33,1906338.83,1906528.13,1906637.23,311.500005,109.100002,776.200012,189.300002,500.800007,166.300003
2167,1906803.53,1907169.13,1907321.13,1907429.03,365.600005,107.900002,792.100011,152.000002,517.600007,166.600002
2168,1907595.63,1907896.73,1908122.63,1908260.63,301.100005,138.000002,568.800009,225.900003,527.000008,-96.200001
2169,1908164.43,1908677.03,1908894.03,1909056.73,512.600008,162.700002,1010.20002,217.000003,729.600011,117.900002
2170,1909174.63,1909749.83,1909697.63,1909807.93,575.200008,110.300001,805.600012,-52.2,523.000008,172.300003
2171,1909980.23,1910309.03,1910503.63,1910614.83,328.800005,111.200001,805.900012,194.600003,523.400008,171.300003
2172,1910786.13,1911106.93,1911269.43,1911380.13,320.800005,110.700002,778.000012,162.500002,483.300007,184.000003
2173,1911564.13,1911906.83,1912094.43,1912242.83,342.700005,148.400003,816.200012,187.600002,530.300007,137.500002
2174,1912380.33,1912681.23,1912899.83,1913043.93,300.900004,144.100003,798.800012,218.600003,519.500007,135.200002
2175,1913179.13,1913496.23,1913662.63,1913775.03,317.100004,112.400001,800.000012,166.400003,483.500007,204.100004
2176,1913979.13,1914353.03,1914459.63,1914595.63,373.900005,136.000002,768.800011,106.600002,480.500007,152.300002
2177,1914747.93,1915012.93,1915209.13,1915316.03,265.000004,106.900001,735.700011,196.200003,461.200007,167.600003
2178,1915483.63,1915661.13,1915916.43,1916026.23,177.500003,109.800002,694.50001,255.300003,432.800006,151.900002
2179,1916178.13,1916457.13,1916615.13,1916721.83,279.000004,106.700001,704.800011,158.000003,437.000007,161.100003
2180,1916882.93,1917178.03,1917339.63,1917476.13,295.100004,136.500002,749.700011,161.600003,456.700007,156.500002
2181,1917632.63,1917909.33,1918074.33,1918181.43,276.700004,107.100001,734.800011,165.000003,441.700007,186.000003
2182,1918367.43,1918712.33,1918817.03,1918937.33,344.900005,120.300001,732.600011,104.700002,449.600007,162.700003
2183,1919100.03,1919334.13,1919500.13,1919605.93,234.100003,105.800001,700.00001,166.000003,400.100006,194.100003
2184,1919800.03,1920029.13,1920271.73,1920314.13,229.100004,42.400001,714.100011,242.600003,471.700007,200.000003
2185,1920514.13,1920751.03,1920928.03,1921033.93,236.900003,105.900002,719.300011,177.000003,413.900006,199.500003
2186,1921233.43,1921614.33,1921717.63,1921800.23,380.900005,82.600001,799.700012,103.300002,484.200007,232.900004
2187,1922033.13,1922268.93,1922469.63,1922579.43,235.800003,109.800002,810.000012,200.700003,436.500006,263.700004
2188,1922843.13,1923138.63,1923237.13,1923348.53,295.500004,111.400002,733.200011,98.500001,394.000005,227.800004
2189,1923576.33,1923979.93,1924007.93,1924092.33,403.600006,84.400001,754.000011,28,431.600006,238.000004
2190,1924330.33,1924557.53,1924780.23,1924864.83,227.200003,84.600002,750.900011,222.700003,449.900006,216.400003
2191,1925081.23,1925404.03,1925558.03,1925641.43,322.800005,83.400001,768.500011,154.000002,476.800007,208.300003
2192,1925849.73,1926112.83,1926238.13,1926353.53,263.100004,115.400002,721.400011,125.300002,388.400006,217.600003
2193,1926571.13,1926863.73,1926989.83,1927096.63,292.600005,106.800002,770.200012,126.100001,418.700006,244.700004
2194,1927341.33,1927565.63,1927704.73,1927813.83,224.300003,109.100002,691.00001,139.100002,363.400005,218.500003
2195,1928032.33,1928186.73,1928458.53,1928543.03,154.400002,84.500002,702.90001,271.800004,426.200006,192.200002
2196,1928735.23,1928992.13,1929170.03,1929278.53,256.900004,108.500001,764.800012,177.900003,434.800007,221.500004
2197,1929500.03,1929770.33,1929956.03,1930039.03,270.300004,83.000001,781.200011,185.700003,456.000007,242.200003
2198,1930281.23,1930523.43,1930648.83,1930757.93,242.200004,109.100002,727.200011,125.400002,367.600006,250.500003
2199,1931008.43,1931207.33,1931401.43,1931488.73,198.900003,87.300001,724.100011,194.100003,393.000006,243.800004
2200,1931732.53,1932057.13,1932185.33,1932293.83,324.600005,108.500001,829.500012,128.200002,452.800007,268.200004
2201,1932562.03,1932819.93,1932970.73,1933081.23,257.900004,110.500001,763.400012,150.800003,408.700007,244.200004
2202,1933325.43,1933590.73,1933769.23,1933880.03,265.300004,110.800002,824.800012,178.500002,443.800006,270.200004
2203,1934150.23,1934339.73,1934524.73,1934637.93,189.500003,113.200001,758.900011,185.000003,374.500006,271.200004
2204,1934909.13,1935135.13,1935331.13,1935442.83,226.000004,111.700001,841.200013,196.000003,422.000007,307.500005
2205,1935750.33,1936002.43,1936176.73,1936238.03,252.100004,61.300001,772.800011,174.300002,426.400006,285.100004
2206,1936523.13,1936757.43,1936984.03,1937066.83,234.300004,82.800002,835.300013,226.600003,460.900007,291.600004
2207,1937358.43,1937607.83,1937739.23,1937846.63,249.400004,107.400001,775.500011,131.400002,380.800006,287.300004
2208,1938133.93,1938484.83,1938522.43,1938633.33,350.900006,110.900002,776.700012,37.6,388.500006,277.300004
2209,1938910.63,1939162.73,1939340.63,1939426.03,252.100004,85.400002,789.300012,177.900002,430.000006,273.900004
2210,1939699.93,1939833.73,1940059.93,1940173.93,133.800002,114.000002,708.40001,226.200003,360.000005,234.400003
2211,1940408.33,1940694.03,1940875.03,1940985.03,285.700005,110.000002,863.600013,181.000002,466.700007,286.900004
2212,1941271.93,1941540.53,1941626.03,1941735.03,268.600004,109.000002,764.800012,85.500001,354.100005,301.700005
2213,1942036.73,1942307.03,1942375.63,1942485.23,270.300004,109.600001,723.10001,68.600001,338.900005,274.600004
2214,1942759.83,1942948.53,1943130.53,1943242.03,188.700003,111.500002,779.700012,182.000003,370.700006,297.500004
2215,1943539.53,1943682.73,1943900.73,1944012.93,143.200002,112.200002,721.800011,218.000003,361.200005,248.400004
2216,1944261.33,1944489.43,1944641.23,1944752.13,228.100003,110.900002,770.600011,151.800002,379.900005,279.800004
2217,1945031.93,1945406.23,1945435.03,1945546.83,374.300006,111.800002,828.200013,28.8,403.100006,313.300005
2218,1945860.13,1946083.43,1946231.93,1946342.63,223.300003,110.700002,725.40001,148.500002,371.800005,242.900003
2219,1946585.53,1946812.93,1947031.93,1947141.53,227.400004,109.600002,809.900012,219.000003,446.400007,253.900003
2220,1947395.43,1947646.83,1947818.73,1947929.03,251.400004,110.300001,820.500013,171.900003,423.300007,286.900005
2221,1948215.93,1948459.73,1948564.03,1948676.63,243.800003,112.600002,734.500011,104.300002,348.100005,273.800004
2222,1948950.43,1949217.83,1949338.63,1949448.03,267.400004,109.400002,779.100011,120.800001,388.200005,281.500004
2223,1949729.53,1949976.33,1950103.93,1950215.33,246.800004,111.400001,736.700011,127.600002,374.400006,250.900004
2224,1950466.23,1950728.83,1950847.83,1950960.03,262.600004,112.200002,747.100011,119.000002,381.600006,253.300003
2225,1951213.33,1951534.33,1951611.93,1951722.73,321.000005,110.800002,783.400012,77.600001,398.600006,274.000004
2226,1951996.73,1952238.53,1952338.23,1952447.93,241.800004,109.700002,708.600011,99.700001,341.500005,257.400004
2227,1952705.33,1952914.73,1953071.23,1953180.03,209.400003,108.800002,708.30001,156.500002,365.900005,233.600003
2228,1953413.63,1953743.03,1953811.13,1953920.13,329.400005,109.000002,752.300011,68.100001,397.500006,245.800003
2229,1954165.93,1954426.73,1954547.23,1954631.33,260.800004,84.100001,736.400011,120.500002,381.300006,271.000004
2230,1954902.33,1955231.83,1955344.13,1955405.13,329.500005,61.000001,747.300011,112.300002,441.800007,244.500003
2231,1955649.63,1955838.53,1956020.13,1956130.63,188.900003,110.500002,697.000011,181.600003,370.500006,216.000003
2232,1956346.63,1956594.93,1956725.13,1956838.93,248.300004,113.800002,735.700011,130.200001,378.500005,243.400004
2233,1957082.33,1957294.93,1957440.83,1957549.73,212.600003,108.900002,729.800011,145.900002,358.500005,262.400004
2234,1957812.13,1958053.43,1958210.63,1958340.33,241.300003,129.700002,759.400011,157.200003,398.500006,231.200003
2235,1958571.53,1958805.63,1958887.43,1958998.73,234.100003,111.300001,698.00001,81.800002,315.900005,270.800004
2236,1959269.53,1959407.03,1959589.13,1959698.83,137.500002,109.700002,673.70001,182.100003,319.600005,244.400003
2237,1959943.23,1960196.83,1960306.53,1960413.43,253.600004,106.900001,743.700012,109.700002,363.300006,273.500005
2238,1960686.93,1960977.63,1961040.23,1961147.43,290.700004,107.200001,695.90001,62.600001,353.300005,235.400004
2239,1961382.83,1961712.63,1961760.03,1961870.23,329.800005,110.200001,725.400011,47.400001,377.200006,238.000004
2240,1962108.23,1962341.73,1962446.33,1962559.23,233.500003,112.900001,692.50001,104.600002,338.100005,241.500004
2241,1962800.73,1963015.83,1963187.23,1963272.63,215.100003,85.400001,750.600011,171.400003,386.500006,278.700004
2242,1963551.33,1963788.03,1963951.83,1964034.13,236.700004,82.300001,756.200011,163.800002,400.500006,273.400004
