# Supplementary material for: Robust dynamical invariants in sequential neural activity
Source: Sci Rep. 2019 Jun 21;9:9048. doi: 10.1038/s41598-019-44953-2 (PMC6588702; doi:10.1038/s41598-019-44953-2)
Supplement: Supplementary file 4 — Dataset [file 41598_2019_44953_MOESM4_ESM.zip › data/PTX/Control_exp_12.txt]

%If you use these data please cite:
%%  I. Elices, R. Levi, D. Arroyo, F. B. Rodriguez, and P. Varona. Robust dynamical invariants in sequential neural activity
% (1:n-1)' firstLP' lastLP' firstPD' lastPD' burstLPd' burstPDd' Period' latenc' LPPDfst2fst' PDLP'
1,1103.90002,1300.40002,1819.90003,1933.80003,196.500003,113.900002,955.900015,519.500008,716.000011,126.000002
2,2059.80003,2367.30004,2800.00004,2912.60004,307.500004,112.600001,979.600014,432.700007,740.200011,126.800002
3,3039.40004,3341.20005,3758.40006,3874.50006,301.800005,116.100002,957.700015,417.200006,719.000011,122.600002
4,3997.10006,4247.90006,4777.40007,4888.20007,250.800003,110.800002,1015.60001,529.500008,780.300011,124.500002
5,5012.70007,5285.20008,5795.10009,5909.70009,272.500004,114.600002,1017.60001,509.900007,782.400011,120.600002
6,6030.30009,6301.60009,6795.0001,6909.0001,271.300004,114.000002,1003.50002,493.400007,764.700011,124.800002
7,7033.80011,7297.70011,7710.80012,7824.60012,263.900004,113.800002,921.000014,413.100006,677.00001,130.200002
8,7954.80012,8211.10012,8739.20013,8854.80013,256.300003,115.600002,1019.10001,528.100008,784.400011,119.100002
9,8973.90013,9193.10014,9687.00014,9798.90015,219.200003,111.900002,955.800014,493.900007,713.10001,130.800002
10,9929.70015,10188.9002,10734.7002,10852.5002,259.200004,117.800002,1038.30002,545.800008,805.000012,115.500001
11,10968.0002,11188.3002,11772.8002,11886.2002,220.300004,113.400002,1042.40002,584.500008,804.800012,124.200002
12,12010.4002,12226.8002,12788.4002,12909.7002,216.400003,121.300001,1017.30001,561.600009,778.000012,118.000002
13,13027.7002,13285.8002,13855.1002,13975.4002,258.100004,120.300002,1067.60002,569.300008,827.400012,119.900002
14,14095.3002,14379.5002,14842.6002,14962.3002,284.200004,119.700002,981.900015,463.100007,747.300011,114.900002
15,15077.2002,15350.6002,15864.1002,15977.5002,273.400004,113.400002,1024.50001,513.500007,786.900011,124.200002
16,16101.7002,16388.7002,16857.9003,16971.1003,287.000004,113.200002,997.800015,469.200007,756.200011,128.400002
17,17099.5003,17376.7003,17814.9003,17931.2003,277.200004,116.300002,946.500014,438.200006,715.40001,114.800002
18,18046.0003,18349.0003,18805.3003,18916.2003,303.000004,110.900002,992.400015,456.300007,759.300011,122.200002
19,19038.4003,19305.2003,19789.8003,19901.4003,266.800004,111.600002,988.500014,484.600007,751.400011,125.500001
20,20026.9003,20314.3003,20799.7003,20917.2003,287.400005,117.500002,1012.00002,485.400007,772.800012,121.700002
21,21038.9003,21348.1003,21791.8003,21907.7003,309.200004,115.900001,989.700014,443.700007,752.900011,120.900002
22,22028.6003,22276.9003,22842.8003,22958.4003,248.300004,115.600002,1051.10002,565.900008,814.200012,121.300002
23,23079.7003,23397.5003,23869.3004,23982.6004,317.800005,113.300001,1029.10001,471.800007,789.600012,126.200002
24,24108.8004,24365.2004,24794.2004,24914.6004,256.400004,120.400002,931.600014,429.000006,685.40001,125.800002
25,25040.4004,25262.8004,25828.8004,25939.6004,222.400003,110.800002,1016.90001,566.000009,788.400012,117.700001
26,26057.3004,26320.0004,26836.2004,26948.7004,262.700004,112.500002,1014.40001,516.200008,778.900012,123.000001
27,27071.7004,27365.8004,27817.9004,27930.0004,294.100005,112.100001,986.300015,452.100007,746.200012,128.000002
28,28058.0004,28338.7004,28920.7004,29039.9004,280.700004,119.200002,1095.20002,582.000009,862.700013,113.300001
29,29153.2004,29479.6004,29947.8004,30065.8004,326.400005,118.000002,1040.80002,468.200007,794.600012,128.200002
30,30194.0004,30426.6005,30894.4005,31004.3005,232.600003,109.900002,933.900014,467.800007,700.40001,123.600002
31,31127.9005,31380.3005,31829.8005,31944.4005,252.400004,114.600002,941.000014,449.500006,701.90001,124.500002
32,32068.9005,32335.8005,32869.0005,32979.6005,266.900004,110.600001,1034.00002,533.200008,800.100012,123.300002
33,33102.9005,33379.5005,33944.6005,34058.2005,276.600004,113.600002,1084.90002,565.100009,841.700013,129.600001
34,34187.8005,34444.3005,34992.9005,35111.2005,256.500004,118.300002,1045.00002,548.600008,805.100012,121.600002
35,35232.8005,35536.4005,36030.2005,36145.6005,303.600005,115.400002,1034.80002,493.800007,797.400012,122.000001
36,36267.6005,36535.9005,37098.2006,37206.0006,268.300004,107.800001,1066.80002,562.300009,830.600013,128.400002
37,37334.4006,37613.1006,38109.2006,38226.5006,278.700004,117.300002,1013.60001,496.100008,774.800012,121.500001
38,38348.0006,38578.4006,39085.7006,39207.5006,230.400004,121.800002,979.900015,507.300007,737.700011,120.400002
39,39327.9006,39559.2006,40221.5006,40340.8006,231.300003,119.300002,1131.30002,662.30001,893.600013,118.400002
40,40459.2006,40710.3006,41203.9006,41329.7006,251.100004,125.800002,991.600015,493.600007,744.700011,121.100002
41,41450.8006,41705.4006,42169.4006,42294.0006,254.600003,124.600002,961.900014,464.000007,718.60001,118.700002
42,42412.7006,42720.8006,43239.5006,43351.8006,308.100005,112.300002,1070.10002,518.700007,826.800012,131.000002
43,43482.8006,43730.1007,44276.3007,44387.0007,247.300004,110.700001,1038.30002,546.200008,793.500012,134.100002
44,44521.1007,44817.1007,45304.6007,45421.9007,296.000005,117.300002,1022.20002,487.500007,783.500012,121.400002
45,45543.3007,45874.4007,46478.4007,46589.4007,331.100005,111.000001,1175.20002,604.000009,935.100014,129.100002
46,46718.5007,47029.8007,47534.1007,47657.6007,311.300005,123.500002,1060.30002,504.300007,815.600012,121.200002
47,47778.8007,48052.7007,48632.4007,48741.4007,273.900004,109.000001,1091.70002,579.700009,853.600013,129.100002
48,48870.5007,49175.2007,49617.4007,49741.8007,304.700005,124.400002,987.500015,442.200006,746.900011,116.200002
49,49858.0007,50091.4007,50634.8008,50753.1008,233.400003,118.300001,1014.10002,543.400009,776.800012,119.000002
50,50872.1008,51159.2008,51725.0008,51831.4008,287.100004,106.400001,1087.50002,565.800009,852.900013,128.200002
51,51959.6008,52213.9008,52721.9008,52846.6008,254.300004,124.700001,999.300015,508.000008,762.300012,112.300002
52,52958.9008,53201.1008,53852.4008,53956.8008,242.200004,104.400002,1122.80002,651.300009,893.500013,124.900002
53,54081.7008,54264.8008,54752.9008,54862.7008,183.100003,109.800002,911.700013,488.100007,671.20001,130.700001
54,54993.4008,55274.8008,55575.3008,55682.9008,281.400005,107.600002,820.900013,300.500004,581.900009,131.400002
55,55814.3008,55989.8008,56348.8008,56452.1008,175.500002,103.300001,766.500011,359.000006,534.500008,128.700002
56,56580.8008,56799.5008,57148.2009,57251.6009,218.700003,103.400001,813.500012,348.700006,567.400009,142.700002
57,57394.3009,57612.7009,57929.1009,58035.7009,218.400003,106.600002,776.000012,316.400005,534.800008,134.600002
58,58170.3009,58275.3009,58749.9009,58852.5009,105.000001,102.600002,804.200012,474.600007,579.600008,122.000002
59,58974.5009,59152.0009,59541.3009,59652.1009,177.500002,110.800002,799.900012,389.300006,566.800008,122.300002
60,59774.4009,59921.3009,60357.5009,60468.7009,146.900002,111.200002,819.400012,436.200006,583.100008,125.100002
61,60593.8009,60689.1009,61172.5009,61283.6009,95.300001,111.100001,823.100012,483.400008,578.700009,133.300002
62,61416.9009,61549.5009,62059.0009,62166.6009,132.600002,107.600001,886.000013,509.500008,642.10001,136.300002
63,62302.9009,62406.7009,62944.1009,63057.4009,103.800002,113.300002,886.000014,537.400008,641.20001,131.500002
64,63188.9009,63329.9009,63918.901,64030.301,141.000002,111.400002,977.800014,589.000008,730.00001,136.400002
65,64166.701,64278.301,64859.201,64967.901,111.600002,108.700002,950.600014,580.900008,692.50001,149.400002
66,65117.301,65271.301,65813.901,65926.401,154.000003,112.500001,943.300014,542.600008,696.600011,134.200002
67,66060.601,66161.001,66772.801,66882.601,100.400002,109.800002,971.600015,611.800009,712.200011,149.600002
68,67032.201,67230.701,67843.501,67951.501,198.500003,108.000002,1066.40002,612.800009,811.300012,147.100002
69,68098.601,68253.201,68858.401,68963.101,154.600002,104.700002,1026.50002,605.200009,759.800011,162.000002
70,69125.101,69157.201,69863.801,69976.101,32.100001,112.300002,1000.50001,706.60001,738.700011,149.500002
71,70125.601,70311.101,70944.0011,71055.6011,185.500003,111.600002,1083.60002,632.900009,818.400012,153.600002
72,71209.2011,71241.1011,71983.1011,72097.1011,31.900001,114.000001,1046.10002,742.000011,773.900012,158.200003
73,72255.3011,72372.5011,72853.7011,72965.7011,117.200001,112.000001,863.900013,481.200008,598.400009,153.500003
74,73119.2011,73159.0011,74052.8011,74158.3011,39.8,105.500002,1208.90002,893.800013,933.600013,169.800003
75,74328.1011,74387.5011,75252.3011,75359.2011,59.4,106.900002,1194.10002,864.800013,924.200013,163.000002
76,75522.2011,75575.1011,76405.3011,76517.3011,52.900001,112.000001,1164.70002,830.200013,883.100014,169.600003
77,78827.0012,78913.0012,79781.1012,79891.7012,86.000001,110.600001,1234.70002,868.100013,954.100014,170.000003
78,81936.4012,82091.5012,82998.8012,83115.4012,155.100002,116.600002,1352.70002,907.300014,1062.40002,173.700002
79,85603.1013,85739.4013,86519.0013,86632.8013,136.300002,113.800002,1191.70002,779.600011,915.900013,162.000002
80,86794.8013,86889.5013,87798.7013,87911.2013,94.700002,112.500002,1336.90002,909.200013,1003.90002,220.500003
81,100707.402,100771.002,101994.502,102107.502,63.600001,113.000002,1587.30002,1223.50002,1287.10002,187.200002
82,102294.702,102388.802,103382.702,103493.202,94.100002,110.500001,1400.30002,993.900015,1088.00002,201.800003
83,112582.902,112645.902,113637.502,113750.402,63.000001,112.900002,1364.20002,991.600014,1054.60002,196.700003
84,115643.702,115723.402,116909.302,117024.002,79.700001,114.700002,1572.80002,1185.90002,1265.60002,192.500003
85,117216.502,117279.702,118218.302,118334.902,63.200001,116.600001,1308.70002,938.600014,1001.80002,190.300003
86,120257.102,120290.102,121684.602,121789.702,33,105.100002,1734.70003,1394.50002,1427.50002,202.100003
87,121991.802,122187.202,122982.702,123096.702,195.400003,114.000001,1310.70002,795.500012,990.900015,205.800003
88,125153.302,125228.502,126488.502,126596.802,75.200001,108.300001,1650.70002,1260.00002,1335.20002,207.200004
89,132424.102,132458.802,133720.302,133835.502,34.700001,115.200001,1593.00002,1261.50002,1296.20002,181.600003
90,134017.102,134151.802,134995.202,135113.502,134.700002,118.300001,1290.00002,843.400013,978.100015,193.600003
91,135307.102,135412.002,135899.902,136010.402,104.900002,110.500002,902.500014,487.900007,592.800009,199.200003
92,136209.602,136251.702,137613.602,137725.402,42.1,111.800001,1730.80003,1361.90002,1404.00002,215.000003
93,137940.402,138105.602,138864.602,138978.802,165.200003,114.200002,1232.70002,759.000011,924.200014,194.300003
94,140818.902,140852.202,142138.402,142239.802,33.300001,101.400002,1627.20002,1286.20002,1319.50002,206.300003
95,142446.102,142571.902,143519.902,143633.502,125.800001,113.600001,1377.60002,948.000015,1073.80002,190.200003
96,145650.502,145760.002,147048.502,147160.302,109.500002,111.800002,1718.10003,1288.50002,1398.00002,208.300003
97,147368.602,147493.602,148582.502,148687.502,125.000002,105.000002,1527.80002,1088.90002,1213.90002,208.900003
98,150561.102,150647.102,152026.502,152138.402,86.000001,111.900002,1779.30003,1379.40002,1465.40002,202.000003
99,152340.402,152532.702,152996.802,153112.402,192.300003,115.600002,965.200014,464.100007,656.40001,193.200002
100,153305.602,153384.902,153975.802,154092.102,79.300002,116.300002,982.000015,590.900008,670.20001,195.500003
101,154287.602,154374.102,155114.402,155253.802,86.500001,139.400002,1141.40002,740.300011,826.800012,175.200003
102,155429.002,155527.502,156621.002,156732.302,98.500002,111.300001,1496.40002,1093.50002,1192.00002,193.100003
103,158724.302,158790.102,159971.902,160080.202,65.800001,108.300001,1553.00002,1181.80002,1247.60002,197.100003
104,160277.302,160403.202,161338.902,161439.902,125.900002,101.000002,1375.40002,935.700014,1061.60002,212.800003
105,161652.702,161791.602,162325.602,162451.902,138.900002,126.300002,995.600015,534.000008,672.90001,196.400003
106,166029.602,166214.202,166988.402,167137.402,184.600003,149.000003,1267.90002,774.200011,958.800014,160.100002
107,168983.603,169122.203,170320.103,170437.703,138.600002,117.600002,1617.70002,1197.90002,1336.50002,163.600002
108,178541.603,178629.803,179568.803,179688.103,88.200002,119.300002,1321.90002,939.000014,1027.20002,175.400002
109,182493.803,182611.603,183635.403,183747.503,117.800002,112.100002,1429.40002,1023.80001,1141.60002,175.700003
110,185626.903,185674.903,187041.203,187156.603,48.000001,115.400002,1705.10002,1366.30002,1414.30002,175.400002
111,187332.003,187443.803,188487.603,188605.803,111.800002,118.200001,1447.90002,1043.80002,1155.60002,174.100003
112,190559.203,190622.403,191966.903,192091.303,63.2,124.400001,1708.70002,1344.50002,1407.70002,176.600003
113,192267.903,192352.003,193401.003,193506.103,84.100001,105.100001,1429.50002,1049.00002,1133.10002,191.300003
114,196184.803,196304.203,197240.703,197355.203,119.400002,114.500002,1343.00002,936.500014,1055.90002,172.600002
115,197527.803,197651.503,198338.203,198452.703,123.700002,114.500002,1108.20002,686.70001,810.400012,183.300003
116,202029.103,202203.703,203202.403,203309.703,174.600003,107.300002,1458.30002,998.700015,1173.30002,177.700002
117,203487.403,203608.003,204459.503,204561.703,120.600002,102.200001,1270.20002,851.500013,972.100015,195.900003
118,206475.103,206539.503,207754.703,207876.603,64.400001,121.900002,1567.00002,1215.20002,1279.60002,165.500002
119,208042.103,208105.703,209203.003,209321.003,63.600001,118.000002,1448.10002,1097.30002,1160.90002,169.200003
120,211237.203,211330.803,212582.003,212700.803,93.600001,118.800001,1631.20002,1251.20002,1344.80002,167.600003
121,212868.403,213054.903,214019.603,214140.003,186.500003,120.400002,1440.20002,964.700014,1151.20002,168.600002
122,214308.603,214437.803,215400.103,215508.503,129.200002,108.400001,1381.90002,962.300015,1091.50002,182.000003
123,215690.503,215722.103,216324.703,216454.103,31.600001,129.400002,925.400014,602.600008,634.200009,161.800003
124,216615.903,216713.503,217909.403,218025.203,97.600001,115.800002,1583.50002,1195.90002,1293.50002,174.200002
125,218199.403,218261.503,219421.403,219546.603,62.100001,125.200001,1518.30002,1159.90002,1222.00002,171.100003
126,219717.703,219930.803,220523.603,220634.503,213.100003,110.900002,1089.70002,592.800009,805.900012,172.900002
127,220807.403,220894.203,221461.103,221572.103,86.800002,111.000002,960.000015,566.900008,653.70001,195.300003
128,221767.403,221800.703,223015.603,223130.603,33.3,115.000002,1544.10002,1214.90002,1248.20002,180.900003
129,223311.503,223431.803,224686.303,224811.003,120.300001,124.700002,1661.20002,1254.50002,1374.80002,161.700002
130,224972.703,225130.703,226083.303,226192.803,158.000003,109.500002,1398.50002,952.600014,1110.60002,178.400002
131,226371.203,226505.003,227616.803,227736.703,133.800002,119.900002,1537.10002,1111.80002,1245.60002,171.600002
132,227908.303,228005.003,228845.703,228967.703,96.700002,122.000002,1231.30002,840.700012,937.400014,171.900002
133,229139.603,229267.103,229852.503,229967.403,127.500002,114.900002,1005.00001,585.400009,712.900011,177.200002
134,230144.603,230178.303,230801.603,230946.503,33.700001,144.900002,945.200015,623.300009,657.00001,143.300003
135,231089.803,231261.403,232420.603,232529.203,171.600002,108.600002,1624.40002,1159.20002,1330.80002,185.000003
136,232714.203,232861.803,233821.503,233931.403,147.600002,109.900002,1401.70002,959.700014,1107.30002,184.500003
137,234115.903,234259.903,234724.103,234857.403,144.000002,133.300002,905.700013,464.200007,608.200009,164.200002
138,235021.604,235092.304,236423.304,236535.004,70.700001,111.700002,1692.60002,1331.00002,1401.70002,179.200002
139,236714.204,236813.304,237476.404,237594.804,99.100002,118.400001,1049.70002,663.10001,762.200012,169.100003
140,237763.904,237886.604,239098.304,239216.104,122.700002,117.800002,1623.50002,1211.70002,1334.40002,171.300002
141,241249.604,241310.904,242962.504,243076.904,61.300001,114.400002,2004.10003,1651.60002,1712.90003,176.800003
142,243253.704,243453.304,244615.704,244736.104,199.600003,120.400002,1647.90002,1162.40002,1362.00002,165.500002
143,244901.604,245182.404,246154.004,246268.804,280.800005,114.800002,1537.50002,971.600014,1252.40002,170.300002
144,246439.104,246666.804,247550.704,247713.504,227.700004,162.800002,1430.40002,883.900013,1111.60002,156.000003
145,247869.504,248068.204,249032.504,249152.204,198.700003,119.700002,1443.50002,964.300014,1163.00002,160.800002
146,249313.004,249491.804,250565.004,250717.204,178.800003,152.200002,1533.30002,1073.20002,1252.00002,129.100002
147,250846.304,251012.704,252153.704,252274.204,166.400002,120.500002,1593.40002,1141.00002,1307.40002,165.500003
148,252439.704,252626.904,253490.704,253600.704,187.200002,110.000002,1323.90002,863.800013,1051.00001,162.900002
149,253763.604,254010.604,254890.504,255003.104,247.000004,112.600002,1407.90002,879.900013,1126.90002,168.400002
150,255171.504,255366.104,256392.304,256508.304,194.600003,116.000001,1505.20002,1026.20002,1220.80002,168.400003
151,256676.704,256800.104,258002.104,258125.704,123.400002,123.600001,1602.70002,1202.00002,1325.40002,153.700003
152,258279.404,258436.804,259169.504,259285.404,157.400002,115.900002,1168.70002,732.700011,890.100013,162.700002
153,259448.104,259739.004,260794.104,260920.104,290.900004,126.000002,1636.90002,1055.10002,1346.00002,164.900002
154,261085.004,261284.704,262382.804,262529.704,199.700003,146.900002,1574.20002,1098.10002,1297.80002,129.500002
155,262659.204,262885.204,263883.204,264005.704,226.000003,122.500002,1501.90002,998.000015,1224.00002,155.400002
156,264161.104,264416.804,265394.504,265517.404,255.700004,122.900002,1517.00002,977.700015,1233.40002,160.700002
157,265678.104,265869.404,266858.004,266974.304,191.300003,116.300002,1468.70002,988.600014,1179.90002,172.500003
158,267146.804,267350.904,268359.304,268491.804,204.100003,132.500002,1520.20002,1008.40002,1212.50002,175.200002
159,268667.004,268795.304,269678.804,269796.604,128.300002,117.800001,1293.00002,883.500014,1011.80002,163.400003
160,269960.004,270084.504,271399.404,271521.004,124.500002,121.600002,1720.40002,1314.90002,1439.40002,159.400002
161,271680.404,271841.204,273125.204,273246.004,160.800003,120.800002,1719.40003,1284.00002,1444.80002,153.800002
162,273399.804,273635.504,274770.604,274890.404,235.700003,119.800002,1651.20003,1135.10002,1370.80002,160.600003
163,275051.004,275333.904,276257.904,276377.304,282.900004,119.400001,1481.60002,924.000014,1206.90002,155.300003
164,276532.604,276826.504,277808.004,277922.904,293.900004,114.900001,1554.20002,981.500015,1275.40002,163.900003
165,278086.804,278364.504,279291.804,279414.104,277.700004,122.300002,1485.10002,927.300014,1205.00002,157.800002
166,279571.904,279815.204,281045.204,281168.704,243.300004,123.500002,1761.60003,1230.00002,1473.30002,164.800002
167,281333.504,281692.104,282752.204,282873.704,358.600006,121.500002,1716.40003,1060.10002,1418.70002,176.200003
168,283049.904,283373.504,284093.404,284240.104,323.600005,146.700003,1344.20002,719.90001,1043.50001,154.000002
169,284394.104,284623.204,285904.804,286025.604,229.100003,120.800002,1789.80003,1281.60002,1510.70002,158.300002
170,286183.904,286494.204,287543.504,287663.104,310.300005,119.600002,1647.30003,1049.30002,1359.60002,168.100002
171,287831.204,288160.104,289331.004,289458.304,328.900005,127.300002,1791.20003,1170.90002,1499.80002,164.100003
172,289622.404,289982.304,290973.704,291096.404,359.900005,122.700002,1637.80002,991.400015,1351.30002,163.800002
173,291260.204,291513.804,292539.504,292664.904,253.600004,125.400002,1566.40002,1025.70002,1279.30002,161.700002
174,292826.604,293087.304,294246.704,294360.504,260.700004,113.800001,1698.00003,1159.40002,1420.10002,164.100003
175,294524.604,294847.004,295724.504,295848.904,322.400005,124.400001,1490.70002,877.500013,1199.90002,166.400003
176,296015.304,296272.904,297388.904,297507.604,257.600004,118.700002,1710.20003,1116.00002,1373.60002,217.900003
177,297725.504,297988.304,298992.704,299116.604,262.800004,123.900002,1563.60002,1004.40002,1267.20002,172.500003
178,299289.104,299509.304,300623.604,300767.604,220.200003,144.000002,1650.20002,1114.30002,1334.50002,171.700002
179,300939.304,301268.504,302602.305,302718.005,329.200005,115.700002,1980.10003,1333.80002,1663.00002,201.400003
180,302919.405,303190.705,303884.705,303997.805,271.300004,113.100002,1273.90002,694.00001,965.300014,195.500003
181,304193.305,304396.505,305887.005,305999.505,203.200003,112.500002,1978.50003,1490.50002,1693.70003,172.300002
182,306171.805,306456.105,307650.905,307785.005,284.300005,134.100002,1777.70003,1194.80002,1479.10002,164.500003
183,307949.505,308236.505,309633.105,309761.005,287.000004,127.900002,1966.90003,1396.60002,1683.60002,155.400002
184,309916.405,310241.505,311299.905,311415.105,325.100005,115.200001,1673.90003,1058.40002,1383.50002,175.200003
185,311590.305,311864.405,313224.905,313351.405,274.100004,126.500002,1920.60003,1360.50002,1634.60002,159.500003
186,313510.905,313788.305,314733.805,314857.305,277.400004,123.500002,1512.10002,945.500014,1222.90002,165.700002
187,315023.005,315311.405,316704.905,316861.005,288.400005,156.100003,1970.30003,1393.50002,1681.90002,132.300002
188,316993.305,317326.105,318308.805,318430.005,332.800005,121.200002,1603.60002,982.700014,1315.50002,166.900002
189,318596.905,318851.105,320279.005,320415.705,254.200004,136.700002,1969.10003,1427.90002,1682.10003,150.300002
190,320566.005,320939.905,322408.205,322533.305,373.900005,125.100002,2132.20003,1468.30002,1842.20003,164.900003
191,322698.205,322992.205,324426.505,324551.805,294.000004,125.300002,2029.00003,1434.30002,1728.30003,175.400003
192,324727.205,325049.105,326517.005,326633.305,321.900005,116.300002,2074.90003,1467.90002,1789.80003,168.800003
193,326802.105,327156.005,328302.205,328440.505,353.900005,138.300002,1788.50003,1146.20002,1500.10002,150.100002
194,328590.605,328932.105,329818.605,329930.405,341.500005,111.800001,1521.00002,886.500014,1228.00002,181.200003
195,330111.605,330375.205,331562.105,331681.605,263.600004,119.500001,1739.20003,1186.90002,1450.50002,169.200003
196,331850.805,332105.805,333231.805,333402.505,255.000004,170.700002,1669.50003,1126.00002,1381.00002,117.800002
197,333520.305,333812.905,335079.005,335202.305,292.600004,123.300002,1849.60003,1266.10002,1558.70002,167.600002
198,335369.905,335622.405,337175.305,337295.305,252.500004,120.000002,2100.20003,1552.90002,1805.40003,174.800003
199,337470.105,337758.805,339234.805,339395.705,288.700004,160.900002,2054.30003,1476.00002,1764.70003,128.700002
200,339524.405,339851.605,341385.705,341508.605,327.200005,122.900002,2151.30003,1534.10002,1861.30003,167.100002
201,341675.705,341957.805,343867.205,343983.505,282.100005,116.300002,2477.40004,1909.40003,2191.50003,169.600002
202,344153.105,344427.305,345816.105,345934.605,274.200004,118.500002,1941.90003,1388.80002,1663.00002,160.400002
203,346095.005,346422.905,347688.605,347810.605,327.900005,122.000002,1884.20003,1265.70002,1593.60002,168.600002
204,347979.205,348118.905,349599.005,349721.505,139.700002,122.500002,1899.60003,1480.10002,1619.80002,157.300003
205,358887.505,359166.405,360292.205,360415.905,278.900004,123.700002,1724.30003,1125.80002,1404.70002,195.900003
206,360611.805,360908.305,362019.305,362143.605,296.500004,124.300001,1708.10002,1111.00002,1407.50002,176.300003
207,362319.905,362574.305,364036.305,364181.205,254.400004,144.900002,2020.20003,1462.00002,1716.40003,158.900002
208,364340.105,364578.105,365878.405,366028.605,238.000004,150.200002,1833.50003,1300.30002,1538.30002,145.000002
209,366173.605,366474.805,367881.205,367994.705,301.200005,113.500002,1993.10003,1406.40002,1707.60003,172.000002
210,368166.705,368484.905,370004.306,370147.106,318.200005,142.800003,2134.50003,1519.40002,1837.60003,154.100002
211,370301.206,370621.906,372126.506,372279.506,320.700005,153.000002,2137.00003,1504.60002,1825.30003,158.700003
212,372438.206,372729.206,374382.106,374503.506,291.000004,121.400002,2226.60003,1652.90003,1943.90003,161.300002
213,374664.806,375042.806,377187.006,377308.806,378.000006,121.800001,2813.30004,2144.20003,2522.20004,169.300003
214,377478.106,377862.106,379295.906,379477.006,384.000006,181.100003,2110.40003,1433.80002,1817.80003,111.500001
215,379588.506,379910.106,381426.106,381588.806,321.600005,162.700002,2141.90003,1516.00002,1837.60003,141.600002
216,381730.406,381967.206,383546.206,383669.906,236.800004,123.700002,2111.70003,1579.00002,1815.80003,172.200003
217,383842.106,384150.406,385472.606,385590.906,308.300004,118.300002,1916.70003,1322.20002,1630.50002,167.900002
218,385758.806,386074.506,387623.106,387819.506,315.700005,196.400003,2150.60003,1548.60002,1864.30003,89.900001
219,387909.406,388061.106,389972.306,390154.606,151.700003,182.300003,2360.50004,1911.20003,2062.90003,115.300001
220,390269.906,390507.706,391928.106,392090.006,237.800004,161.900003,1950.10003,1420.40002,1658.20002,130.000002
221,392220.006,392441.406,394170.006,394296.406,221.400003,126.400001,2234.50003,1728.60003,1950.00003,158.100003
222,394454.506,394784.006,396265.906,396382.606,329.500005,116.700002,2094.80003,1481.90002,1811.40003,166.700002
223,396549.306,396854.306,398558.706,398728.206,305.000005,169.500003,2294.40003,1704.40002,2009.40003,115.500001
224,398843.706,399106.806,400918.206,401034.106,263.100004,115.900002,2354.40003,1811.40003,2074.50003,164.000002
225,401198.106,401355.406,402985.906,403103.706,157.300003,117.800002,2070.50003,1630.50002,1787.80003,164.900002
226,403268.606,403535.006,405054.706,405176.006,266.400004,121.300002,2071.50003,1519.70002,1786.10003,164.100002
227,405340.106,405597.406,407287.906,407451.706,257.300004,163.800003,2241.30003,1690.50003,1947.80003,129.700001
228,407581.406,407827.606,409653.906,409773.306,246.200004,119.400002,2355.50004,1826.30003,2072.50003,163.600003
229,409936.906,410235.906,411762.706,411884.306,299.000004,121.600002,2111.20003,1526.80002,1825.80003,163.800002
230,412048.106,412334.406,413961.806,414079.606,286.300004,117.800001,2188.80003,1627.40002,1913.70003,157.300003
231,414236.906,414533.506,416346.506,416467.206,296.600004,120.700002,2385.90003,1813.00003,2109.60003,155.600002
232,416622.806,416915.506,418529.606,418653.806,292.700005,124.200001,2191.10003,1614.10002,1906.80003,160.100003
233,418813.906,419059.006,420695.606,420823.606,245.100003,128.000002,2168.50003,1636.60002,1881.70003,158.800002
234,420982.406,421244.906,422912.006,423036.706,262.500004,124.700002,2215.70003,1667.10003,1929.60003,161.400002
235,423198.106,423525.306,425364.906,425491.706,327.200005,126.800002,2445.80004,1839.60003,2166.80003,152.200003
236,425643.906,425991.006,428013.006,428185.006,347.100005,172.000002,2668.60004,2022.00003,2369.10004,127.500002
237,428312.506,428635.806,430535.306,430697.606,323.300005,162.300003,2513.80004,1899.50003,2222.80003,128.700002
238,430826.306,431212.506,432811.306,432999.706,386.200006,188.400003,2280.30003,1598.80002,1985.00003,106.900002
239,433106.606,433452.106,435225.106,435386.706,345.500005,161.600003,2410.70004,1773.00003,2118.50003,130.600002
240,435517.306,435891.506,437014.207,437187.107,374.200005,172.900003,1789.30003,1122.70002,1496.90002,119.500001
241,437306.607,437676.407,438867.107,438987.707,369.800006,120.600001,1837.30003,1190.70002,1560.50002,156.200003
242,439143.907,439328.407,441148.907,441271.007,184.500003,122.100001,2284.50003,1820.50003,2005.00003,157.400003
243,441428.407,441770.307,443471.207,443593.807,341.900005,122.600002,2334.70003,1700.90002,2042.80003,169.300003
244,443763.107,444148.807,445670.507,445787.707,385.700005,117.200002,2176.50003,1521.70002,1907.40003,151.900002
245,445939.607,446279.007,447675.307,447833.807,339.400005,158.500002,2032.00003,1396.30002,1735.70003,137.800002
246,447971.607,448286.607,450067.307,450243.207,315.000005,175.900002,2394.60004,1780.70003,2095.70003,123.000002
247,450366.207,450705.207,452367.507,452492.207,339.000005,124.700002,2280.70003,1662.30003,2001.30003,154.700002
248,452646.907,453042.107,454378.407,454501.307,395.200006,122.900002,2015.70003,1336.30002,1731.50003,161.300002
249,454662.607,455027.407,456765.107,456923.907,364.800005,158.800003,2391.40004,1737.70003,2102.50003,130.100002
250,457054.007,457372.407,459138.507,459264.007,318.400004,125.500002,2369.20003,1766.10003,2084.50003,159.200002
251,459423.207,459797.007,461214.107,461336.207,373.800006,122.100001,2070.30003,1417.10002,1790.90003,157.300003
252,461493.507,461796.307,463181.507,463302.907,302.800004,121.400002,1972.40003,1385.20002,1688.00003,163.000002
253,463465.907,463867.407,465191.307,465315.507,401.500006,124.200002,2001.20003,1323.90002,1725.40003,151.600002
254,465467.107,465844.007,467537.207,467661.907,376.900006,124.700002,2349.20003,1693.20002,2070.10003,154.400002
255,467816.307,468035.107,469785.407,469908.507,218.800003,123.100002,2245.70003,1750.30003,1969.10003,153.500002
256,470062.007,470449.807,471921.707,472045.307,387.800006,123.600002,2136.70003,1471.90002,1859.70003,153.400002
257,472198.707,472480.007,474169.807,474291.207,281.300005,121.400001,2257.70003,1689.80003,1971.10003,165.200003
258,474456.407,474857.807,476338.307,476458.707,401.400006,120.400002,2171.00003,1480.50002,1881.90003,168.700002
259,476627.407,476999.007,478467.707,478628.507,371.600006,160.800002,2136.10003,1468.70002,1840.30003,135.000002
260,478763.507,479209.507,480853.207,480974.807,446.000007,121.600002,2363.60004,1643.70002,2089.70003,152.300002
261,481127.107,481518.707,483104.007,483232.507,391.600006,128.500002,2255.80003,1585.30002,1976.90003,150.400002
262,483382.907,483675.007,485601.007,485724.807,292.100004,123.800002,2496.30004,1926.00003,2218.10003,154.400002
263,485879.207,486207.607,487206.907,487324.307,328.400005,117.400002,1608.00002,999.300015,1327.70002,162.900002
264,487487.207,487743.007,489445.807,489566.507,255.800004,120.700002,2236.70003,1702.80003,1958.60003,157.400002
265,489723.907,490111.007,491376.507,491533.007,387.100006,156.500002,1938.80003,1265.50002,1652.60002,129.700002
266,491662.707,491954.807,493764.807,493891.107,292.100005,126.300002,2386.60004,1810.00003,2102.10003,158.200002
267,494049.307,494314.807,496008.907,496134.207,265.500004,125.300002,2240.00003,1694.10002,1959.60003,155.100002
268,496289.307,496682.007,498529.207,498701.007,392.700006,171.800002,2525.80004,1847.20003,2239.90003,114.100002
269,498815.107,499102.807,501066.907,501196.007,287.700004,129.100002,2528.80004,1964.10003,2251.80003,147.900003
270,501343.907,501663.707,503316.508,503434.108,319.800004,117.600002,2249.80003,1652.80003,1972.60003,159.600002
271,503593.708,503917.908,505590.408,505713.208,324.200005,122.800002,2278.40003,1672.50003,1996.70003,158.900002
272,505872.108,506219.608,507782.208,507908.508,347.500005,126.300001,2191.20003,1562.60002,1910.10003,154.800003
273,508063.308,508499.108,509888.308,510008.608,435.800006,120.300002,2101.10003,1389.20002,1825.00003,155.800002
274,510164.408,510593.208,512458.108,512620.308,428.800006,162.200003,2578.80004,1864.90003,2293.70003,122.900001
275,512743.208,513200.408,514606.508,514775.808,457.200007,169.300003,2163.90003,1406.10002,1863.30003,131.300002
276,514907.108,515295.508,516935.508,517063.708,388.400006,128.200002,2307.00003,1640.00002,2028.40003,150.400002
277,517214.108,517589.508,519622.808,519748.808,375.400006,126.000002,2695.00004,2033.30003,2408.70004,160.300002
278,519909.108,520212.108,521967.808,522093.508,303.000005,125.700002,2339.90003,1755.70003,2058.70003,155.500002
279,522249.008,522673.408,524118.308,524243.608,424.400006,125.300002,2158.40003,1444.90002,1869.30003,163.800002
280,524407.408,524731.508,526610.408,526740.808,324.100005,130.400002,2481.10004,1878.90003,2203.00003,147.700002
281,526888.508,527318.108,529161.108,529285.308,429.600007,124.200002,2557.60004,1843.00003,2272.60003,160.800002
282,529446.108,529866.708,531556.408,531743.908,420.600007,187.500003,2415.30004,1689.70003,2110.30003,117.500001
283,531861.408,532335.708,534169.908,534295.908,474.300007,126.000002,2601.30004,1834.20003,2308.50004,166.800002
284,534462.708,534900.608,536304.108,536429.708,437.900007,125.600001,2129.00003,1403.50002,1841.40003,162.000003
285,536591.708,537024.708,538067.108,538218.808,433.000006,151.700002,1776.70003,1042.40002,1475.40002,149.600002
286,538368.408,538815.208,540686.308,540810.608,446.800007,124.300002,2603.90004,1871.10003,2317.90004,161.700002
287,540972.308,541399.308,543637.208,543756.408,427.000006,119.200002,2945.20004,2237.90003,2664.90004,161.100002
288,543917.508,544374.108,545761.108,545913.708,456.600007,152.600003,2140.80003,1387.00002,1843.60003,144.600002
289,546058.308,546522.408,548044.308,548168.308,464.100007,124.000002,2276.10003,1521.90002,1986.00003,166.100003
290,548334.408,548781.708,550746.208,550871.708,447.300006,125.500002,2710.30004,1964.50003,2411.80004,173.000002
291,551044.708,551526.308,553530.908,553689.908,481.600007,159.000003,2788.00004,2004.60003,2486.20004,142.800002
292,553832.708,554324.608,556389.308,556576.408,491.900007,187.100003,2871.90004,2064.70003,2556.60004,128.200002
293,556704.608,557095.808,558905.608,559033.708,391.200005,128.100002,2504.40004,1809.80003,2201.00003,175.300003
294,559209.008,559617.408,561697.308,561821.508,408.400006,124.200002,2781.70004,2079.90003,2488.30004,169.200002
295,561990.708,562428.708,564243.408,564366.108,438.000007,122.700002,2547.60004,1814.70003,2252.70003,172.200002
296,564538.308,564975.608,566816.008,566988.308,437.300007,172.300003,2578.80004,1840.40003,2277.70003,128.800002
297,567117.108,567605.408,569700.508,569866.208,488.300007,165.700003,2883.00004,2095.10003,2583.40004,133.900002
298,570000.108,570440.508,572216.309,572392.909,440.400006,176.600002,2520.40004,1775.80003,2216.20003,127.600002
299,572520.509,573007.509,575013.009,575187.809,487.000007,174.800003,2806.80004,2005.50003,2492.50004,139.500002
300,575327.309,575763.809,577384.409,577549.709,436.500007,165.300002,2369.30003,1620.60002,2057.10003,146.900002
301,577696.609,578107.509,580074.209,580200.109,410.900006,125.900002,2680.80004,1966.70003,2377.60004,177.300002
302,580377.409,580819.209,582401.909,582561.609,441.800007,159.700003,2332.30003,1582.70002,2024.50003,148.100002
303,582709.709,583115.009,584402.809,584524.109,405.300006,121.300002,1990.60003,1287.80002,1693.10003,176.200003
304,584700.309,585156.909,586500.709,586657.909,456.600007,157.200002,2115.30003,1343.80002,1800.40003,157.700002
305,586815.609,587240.309,588642.109,588770.809,424.700007,128.700002,2128.20003,1401.80002,1826.50003,173.000003
306,588943.809,589320.709,591141.609,591340.109,376.900006,198.500003,2504.90004,1820.90003,2197.80003,108.600001
307,591448.709,591892.609,593068.509,593225.309,443.900007,156.800003,1931.20003,1175.90002,1619.80002,154.600002
308,593379.909,593852.709,595253.009,595376.809,472.800007,123.800002,2171.30003,1400.30002,1873.10003,174.400002
309,595551.209,595976.109,597288.809,597447.409,424.900007,158.600003,2043.90003,1312.70002,1737.60003,147.700002
310,597595.109,598048.909,598778.709,598930.209,453.800007,151.500003,1500.60002,729.80001,1183.60002,165.500002
311,599095.709,599448.409,601204.809,601326.409,352.700005,121.600001,2401.50004,1756.40003,2109.10003,170.800003
312,601497.209,601878.809,603864.409,604045.509,381.600006,181.100003,2660.80004,1985.60003,2367.20003,112.500002
313,604158.009,604613.609,606136.609,606290.509,455.600006,153.900002,2290.10003,1523.00002,1978.60003,157.600003
314,606448.109,606924.709,608387.509,608511.009,476.600007,123.500002,2250.90003,1462.80002,1939.40003,188.000002
315,608699.009,609124.409,610828.109,610973.009,425.400007,144.900002,2431.40004,1703.70003,2129.10003,157.400003
316,611130.409,611544.709,613241.109,613401.809,414.300006,160.700002,2418.30004,1696.40003,2110.70003,146.900003
317,613548.709,613924.209,615401.909,615519.009,375.500005,117.100002,2142.50003,1477.70002,1853.20003,172.200003
318,615691.209,615897.309,617466.909,617610.209,206.100003,143.300002,2073.40003,1569.60002,1775.70003,154.400002
319,617764.609,618105.909,619491.309,619639.809,341.300005,148.500002,2023.90003,1385.40002,1726.70003,148.700003
320,619788.509,620109.809,621325.809,621446.909,321.300004,121.100002,1820.90003,1216.00002,1537.30002,162.500003
321,621609.409,621944.309,623367.309,623486.909,334.900005,119.600002,2044.70003,1423.00002,1757.90003,167.200002
322,623654.109,623974.309,625144.909,625327.809,320.200005,182.900003,1777.20003,1170.60002,1490.80002,103.500002
323,625431.309,625587.609,627137.909,627259.009,156.300002,121.100002,1995.00003,1550.30002,1706.60003,167.300002
324,627426.309,627681.109,629324.209,629437.309,254.800004,113.100001,2172.50003,1643.10003,1897.90003,161.500003
325,629598.809,629941.909,631542.109,631690.009,343.100005,147.900002,2233.90003,1600.20002,1943.30003,142.700002
326,631832.709,631981.609,633407.109,633566.509,148.900002,159.400002,1872.40003,1425.50002,1574.40002,138.600002
327,633705.109,633975.509,634883.209,634999.309,270.400004,116.100002,1463.30002,907.700013,1178.10002,169.100003
328,635168.409,635358.909,636537.109,636695.909,190.500003,158.800003,1661.10002,1178.20002,1368.70002,133.600001
329,636829.509,637119.009,638389.91,638503.01,289.500005,113.100001,1834.00003,1270.90002,1560.40002,160.500003
330,638663.51,638820.21,640098.01,640230.71,156.700002,132.700002,1719.00002,1277.80002,1434.50002,151.800002
331,640382.51,640566.11,641716.51,641852.01,183.600003,135.500002,1615.00002,1150.40002,1334.00002,145.500003
332,641997.51,642218.51,643381.01,643511.11,221.000003,130.100002,1668.30002,1162.50002,1383.50002,154.700002
333,643665.81,643881.51,645214.61,645368.31,215.700004,153.700003,1831.40003,1333.10002,1548.80002,128.900002
334,645497.21,645803.31,647052.51,647203.91,306.100004,151.400002,1842.80003,1249.20002,1555.30002,136.100002
335,647340.01,647714.11,648824.41,648978.11,374.100006,153.700003,1774.90003,1110.30002,1484.40002,136.800002
336,649114.91,649423.91,650478.11,650627.31,309.000004,149.200002,1658.70002,1054.20002,1363.20002,146.300002
337,650773.61,651142.11,652427.81,652569.21,368.500006,141.400002,1946.70003,1285.70002,1654.20003,151.100002
338,652720.31,653032.51,654464.31,654580.31,312.200005,116.000002,2020.30003,1431.80002,1744.00003,160.300002
339,654740.61,655147.81,656279.71,656400.61,407.200006,120.900002,1821.50003,1131.90002,1539.10002,161.500003
340,656562.11,656757.11,658246.41,658366.11,195.000002,119.700001,1968.80003,1489.30002,1684.30003,164.800003
341,658530.91,658849.61,660030.91,660158.91,318.700005,128.000002,1777.00003,1181.30002,1500.00002,149.000002
342,660307.91,660617.01,662097.91,662244.61,309.100005,146.700002,2066.20003,1480.90002,1790.00003,129.500002
343,662374.11,662595.81,663961.41,664139.31,221.700003,177.900002,1863.40003,1365.60002,1587.30002,98.200002
344,664237.51,664605.11,665748.41,665861.61,367.600005,113.200002,1785.80003,1143.30002,1510.90002,161.700003
345,666023.31,666397.41,667645.01,667759.91,374.100005,114.900001,1903.80003,1247.60002,1621.70002,167.200003
346,667927.11,668220.81,669395.21,669505.31,293.700004,110.100001,1747.30003,1174.40002,1468.10002,169.100003
347,669674.41,669986.41,671361.21,671477.21,312.000005,116.000002,1971.10003,1374.80002,1686.80003,168.300002
348,671645.51,671967.81,673330.31,673466.21,322.300005,135.900002,1968.60003,1362.50002,1684.80003,147.900003
349,673614.11,673873.21,675168.51,675309.81,259.100003,141.300002,1845.80003,1295.30002,1554.40002,150.100002
350,675459.91,675678.61,677189.71,677305.21,218.700003,115.500002,2013.30003,1511.10002,1729.80003,168.000002
351,677473.21,677882.61,678738.11,678914.91,409.400006,176.800003,1547.80002,855.500013,1264.90002,106.100001
352,679021.01,679409.11,680639.11,680778.51,388.100006,139.400002,1908.20003,1230.00002,1618.10002,150.700003
353,680929.21,681248.21,682492.51,682606.91,319.000004,114.400002,1849.00003,1244.30002,1563.30002,171.300002
354,682778.21,683160.51,684458.91,684580.01,382.300006,121.100002,1966.00003,1298.40002,1680.70003,164.200002
355,684744.21,685047.11,686307.91,686457.41,302.900005,149.500002,1853.80003,1260.80002,1563.70002,140.600002
356,686598.01,686863.61,688028.31,688187.01,265.600004,158.700003,1713.90003,1164.70002,1430.30002,124.900002
357,688311.91,688679.11,689815.01,689935.01,367.200005,120.000002,1781.10003,1135.90002,1503.10002,158.000002
358,690093.01,690414.31,691885.71,692004.61,321.300005,118.900002,2068.10003,1471.40002,1792.70003,156.500002
359,692161.11,692488.91,693647.11,693763.81,327.800005,116.700002,1762.10003,1158.20002,1486.00002,159.400002
360,693923.21,694252.31,695666.91,695782.91,329.100005,116.000002,2011.40003,1414.60002,1743.70003,151.700002
361,695934.61,696253.61,697599.51,697719.51,319.000005,120.000002,1940.90003,1345.90002,1664.90002,156.000002
362,697875.51,698094.91,699476.11,699593.41,219.400003,117.300002,1873.60003,1381.20002,1600.60002,155.700002
363,699749.11,700190.51,701132.91,701250.81,441.400007,117.900001,1658.50003,942.400014,1383.80002,156.800003
364,701407.61,701805.31,702985.51,703125.11,397.700006,139.600002,1854.90003,1180.20002,1577.90002,137.400002
365,703262.51,703671.61,704600.91,704713.911,409.100007,113.000002,1614.70002,929.300013,1338.40002,163.300002
366,704877.211,705256.111,706156.411,706298.211,378.900006,141.800002,1565.70002,900.300014,1279.20002,144.700002
367,706442.911,706686.911,707886.311,708023.311,244.000003,137.000002,1721.40002,1199.40002,1443.40002,141.000002
368,708164.311,708512.711,709614.711,709728.711,348.400006,114.000002,1731.90003,1102.00002,1450.40002,167.500002
369,709896.211,710305.111,711185.111,711331.411,408.900006,146.300003,1567.90002,880.000013,1288.90002,132.700002
370,711464.111,711757.111,713139.911,713286.311,293.000004,146.400002,1961.50003,1382.80002,1675.80003,139.300002
371,713425.611,713613.211,715119.511,715249.111,187.600003,129.600002,1965.80003,1506.30002,1693.90002,142.300002
372,715391.411,715824.711,716696.211,716878.611,433.300007,182.400002,1584.80002,871.500013,1304.80002,97.600002
373,716976.211,717316.811,718572.311,718685.211,340.600005,112.900001,1871.30003,1255.50002,1596.10002,162.300003
374,718847.511,719235.011,720122.711,720253.111,387.500005,130.400002,1563.90002,887.700014,1275.20002,158.300002
375,720411.411,720790.611,721917.611,722061.911,379.200006,144.300003,1783.70003,1127.00002,1506.20002,133.200002
376,722195.111,722492.911,723773.811,723910.111,297.800004,136.300002,1866.40003,1280.90002,1578.70002,151.400002
377,724061.511,724417.011,725429.111,725593.011,355.500006,163.900002,1650.00003,1012.10001,1367.60002,118.500002
378,725711.511,726045.311,727258.311,727375.611,333.800005,117.300002,1819.50003,1213.00002,1546.80002,155.400002
379,727531.011,727903.611,729095.311,729207.511,372.600006,112.200002,1834.30003,1191.70002,1564.30002,157.800002
380,729365.311,729724.111,730830.411,730943.411,358.800006,113.000002,1742.10003,1106.30002,1465.10002,164.000002
381,731107.411,731407.411,732706.011,732818.611,300.000005,112.600002,1870.10003,1298.60002,1598.60002,158.900002
382,732977.511,733350.611,734346.311,734482.111,373.100006,135.800002,1646.10002,995.700015,1368.80002,141.500002
383,734623.611,734917.611,736295.511,736414.611,294.000004,119.100001,1951.90003,1377.90002,1671.90002,160.900003
384,736575.511,736832.611,738270.511,738413.211,257.100004,142.700002,1975.70003,1437.90002,1695.00002,138.000002
385,738551.211,738869.011,740349.411,740466.211,317.800005,116.800002,2074.10003,1480.40002,1798.20003,159.100002
386,740625.311,740962.411,742014.211,742126.711,337.100005,112.500002,1671.30003,1051.80002,1388.90002,169.900002
387,742296.611,742595.211,744074.611,744196.611,298.600005,122.000001,2043.30003,1479.40002,1778.00003,143.300003
388,744339.911,744756.411,746077.611,746194.811,416.500006,117.200002,2004.10003,1321.20002,1737.70003,149.200002
389,746344.011,746558.511,747856.011,747967.911,214.500004,111.900002,1779.10003,1297.50002,1512.00002,155.200002
390,748123.111,748420.511,749567.011,749683.311,297.400004,116.300002,1719.60003,1146.50002,1443.90002,159.400003
391,749842.711,750246.711,751202.311,751357.111,404.000006,154.800002,1635.10002,955.600014,1359.60002,120.700002
392,751477.811,751746.811,753177.111,753294.811,269.000004,117.700002,1981.30003,1430.30002,1699.30003,164.300002
393,753459.111,753864.911,754954.411,755109.511,405.800006,155.100002,1774.40003,1089.50002,1495.30002,124.000002
394,755233.511,755552.111,756596.411,756709.911,318.600005,113.500002,1632.00002,1044.30001,1362.90002,155.600002
395,756865.511,757187.511,758500.811,758617.211,322.000005,116.400001,1902.30003,1313.30002,1635.30003,150.600003
396,758767.811,759067.111,760270.311,760416.711,299.300004,146.400002,1780.50003,1203.20002,1502.50002,131.600002
397,760548.311,760805.111,762284.411,762432.911,256.800004,148.500002,2012.10003,1479.30002,1736.10003,127.500002
398,762560.411,762926.511,764177.511,764311.211,366.100005,133.700002,1886.10003,1251.00002,1617.10002,135.300002
399,764446.511,764828.011,765939.111,766079.011,381.500006,139.900002,1771.90003,1111.10002,1492.60002,139.400003
400,766218.411,766557.311,767836.511,767975.911,338.900005,139.400002,1897.20003,1279.20002,1618.10002,139.700002
401,768115.611,768406.911,769749.011,769899.411,291.300004,150.400002,1914.10003,1342.10002,1633.40002,130.300002
402,770029.711,770448.611,771525.511,771665.611,418.900007,140.100002,1777.90003,1076.90002,1495.80002,142.000002
403,771807.612,772218.512,773396.212,773532.112,410.900006,135.900002,1867.00003,1177.70002,1588.60002,142.500002
404,773674.612,773976.312,775226.812,775359.612,301.700004,132.800002,1832.50003,1250.50002,1552.20002,147.500002
405,775507.112,775787.212,776761.412,776893.912,280.100004,132.500002,1536.10002,974.200015,1254.30002,149.300002
406,777043.212,777302.912,778431.212,778558.912,259.700004,127.700001,1664.00002,1128.30002,1388.00002,148.300003
407,778707.212,779041.112,780284.112,780414.712,333.900005,130.600002,1846.80003,1243.00002,1576.90002,139.300002
408,780554.012,780914.012,781700.512,781846.012,360.000006,145.500002,1424.70002,786.500011,1146.50002,132.700002
409,781978.712,782201.812,783549.412,783696.912,223.100004,147.500002,1845.00003,1347.60002,1570.70002,126.800002
410,783823.712,784148.612,785194.112,785327.812,324.900005,133.700002,1639.60002,1045.50001,1370.40002,135.500002
411,785463.312,785770.812,786850.212,786997.612,307.500005,147.400002,1663.10003,1079.40002,1386.90002,128.800002
412,787126.412,787395.212,788437.912,788574.812,268.800004,136.900002,1591.00002,1042.70002,1311.50002,142.600002
413,788717.412,789056.912,790138.412,790254.512,339.500005,116.100002,1693.70003,1081.50002,1421.00002,156.600002
414,790411.112,790681.912,791951.212,792087.112,270.800004,135.900002,1812.50003,1269.30002,1540.10002,136.500002
415,792223.612,792606.912,793699.812,793811.412,383.300006,111.600002,1747.30003,1092.90002,1476.20002,159.500002
416,793970.912,794312.112,795646.912,795820.312,341.200005,173.400003,1951.20003,1334.80002,1676.00002,101.800001
417,795922.112,796314.112,797590.412,797734.712,392.000006,144.300002,1940.50003,1276.30002,1668.30003,127.900002
418,797862.612,798249.912,799128.612,799241.212,387.300006,112.600002,1535.50002,878.700013,1266.00002,156.900002
419,799398.112,799767.512,800974.812,801134.212,369.400005,159.400003,1851.70003,1207.30002,1576.70002,115.600002
420,801249.812,801567.412,802680.812,802822.212,317.600004,141.400002,1698.20002,1113.40002,1431.00002,125.800002
421,802948.012,803262.412,804509.112,804620.712,314.400005,111.600002,1828.00003,1246.70002,1561.10002,155.300002
422,804776.012,805097.212,806329.012,806472.512,321.200005,143.500002,1835.20003,1231.80002,1553.00002,138.700002
423,806611.212,806970.312,808232.312,808370.312,359.100006,138.000002,1899.80003,1262.00002,1621.10003,140.700002
424,808511.012,808940.412,809835.712,809972.312,429.400006,136.600003,1604.10002,895.300013,1324.70002,142.800002
425,810115.112,810449.012,811688.812,811845.312,333.900005,156.500002,1850.20003,1239.80002,1573.70002,120.000002
426,811965.312,812293.812,812987.212,813123.312,328.500005,136.100002,1302.50002,693.40001,1021.90002,144.500003
427,813267.812,813597.812,814700.812,814831.212,330.000005,130.400002,1710.30003,1103.00002,1433.00002,146.900002
428,814978.112,815191.612,815998.612,816131.812,213.500003,133.200002,1293.80002,807.000012,1020.50001,140.100002
429,816271.912,816514.912,817833.112,817972.112,243.000004,139.000002,1830.30003,1318.20002,1561.20002,130.100002
430,818102.212,818511.612,819558.912,819690.112,409.400006,131.200002,1727.60003,1047.30002,1456.70002,139.700002
431,819829.812,820174.912,821166.312,821276.512,345.100006,110.200002,1606.60002,991.400014,1336.50002,159.900002
432,821436.412,821652.612,822866.612,822999.112,216.200004,132.500002,1703.10003,1214.00002,1430.20002,140.400002
433,823139.512,823472.612,824516.412,824654.412,333.100005,138.000002,1653.20002,1043.80001,1376.90002,138.300002
434,824792.712,825093.912,826142.212,826272.212,301.200005,130.000002,1615.50002,1048.30001,1349.50002,136.000002
435,826408.212,826653.212,827672.312,827808.512,245.000004,136.200002,1539.60002,1019.10001,1264.10002,139.300002
436,827947.812,828281.512,829039.612,829183.412,333.700005,143.800002,1377.60002,758.100012,1091.80002,142.000002
437,829325.412,829630.112,830613.912,830727.112,304.700004,113.200002,1559.70002,983.800015,1288.50002,158.000002
438,830885.112,831274.112,832345.512,832479.712,389.000006,134.200002,1732.00003,1071.40002,1460.40002,137.400002
439,832617.112,832885.112,833891.512,834027.112,268.000004,135.600002,1543.10002,1006.40002,1274.40002,133.100002
440,834160.212,834529.812,835667.512,835797.812,369.600005,130.300002,1777.50003,1137.70002,1507.30002,139.900002
441,835937.712,836296.812,837334.912,837469.812,359.100006,134.900002,1674.20002,1038.10002,1397.20002,142.100002
442,837611.912,837935.012,839030.913,839168.813,323.100005,137.900002,1698.80003,1095.90002,1419.00002,141.900002
443,839310.713,839671.013,840875.113,841007.413,360.300005,132.300002,1842.00003,1204.10002,1564.40002,145.300002
444,841152.713,841594.313,842450.813,842583.013,441.600007,132.200002,1566.90002,856.500012,1298.10002,136.600003
445,842719.613,843115.013,844215.113,844358.213,395.400005,143.100002,1771.90003,1100.10002,1495.50002,133.300002
446,844491.513,844849.113,845778.113,845911.113,357.600005,133.000002,1558.90002,929.000014,1286.60002,139.300002
447,846050.413,846466.213,847324.813,847464.713,415.800006,139.900002,1549.80002,858.600013,1274.40002,135.500002
448,847600.213,847988.913,848914.413,849060.313,388.700006,145.900002,1583.70002,925.500014,1314.20002,123.600002
449,849183.913,849511.713,850540.213,850681.813,327.800005,141.600002,1635.30002,1028.50001,1356.30002,137.400002
450,850819.213,851173.513,852007.513,852145.113,354.300005,137.600002,1466.30002,834.000013,1188.30002,140.400002
451,852285.513,852676.813,853655.713,853788.713,391.300006,133.000002,1644.50003,978.900014,1370.20002,141.300003
452,853930.013,854303.113,855469.413,855601.513,373.100005,132.100002,1809.70003,1166.30002,1539.40002,138.200003
453,855739.713,856015.513,856984.413,857124.813,275.800004,140.400002,1512.10002,968.900014,1244.70002,127.000002
454,857251.813,857520.613,858574.813,858711.813,268.800004,137.000002,1592.00002,1054.20002,1323.00002,132.000002
455,858843.813,859068.513,860159.113,860297.013,224.700003,137.900002,1586.20002,1090.60002,1315.30002,133.000002
456,860430.013,860737.613,861849.013,861984.813,307.600005,135.800002,1697.40003,1111.40002,1419.00002,142.600002
457,862127.413,862442.413,863291.413,863427.013,315.000004,135.600002,1438.40002,849.000013,1164.00002,138.800002
458,863565.813,863843.713,864849.513,864984.913,277.900004,135.400002,1555.00002,1005.80002,1283.70002,135.900002
459,865120.813,865405.513,866574.113,866705.113,284.700005,131.000002,1720.60003,1168.60002,1453.30002,136.300002
460,866841.413,867229.513,868114.613,868249.813,388.100006,135.200002,1540.80002,885.100013,1273.20002,132.400002
461,869093.213,869156.413,869672.713,869820.113,63.200001,147.400002,868.000013,516.300008,579.500009,141.100002
462,869961.213,870157.413,871271.913,871405.413,196.200003,133.500002,1574.40002,1114.50002,1310.70002,130.200002
463,871535.613,871806.113,872829.513,872968.413,270.500004,138.900002,1565.10002,1023.40002,1293.90002,132.300002
464,873100.713,873420.813,874442.713,874576.213,320.100005,133.500002,1613.30002,1021.90002,1342.00002,137.800002
465,874714.013,875077.413,876046.913,876183.613,363.400006,136.700002,1607.00002,969.500014,1332.90002,137.400002
466,876321.013,876714.713,877383.413,877517.013,393.700006,133.600002,1343.90002,668.70001,1062.40002,147.900002
467,877664.913,878032.013,878960.113,879096.513,367.100006,136.400002,1575.80002,928.100014,1295.20002,144.200002
468,879240.713,879583.913,880940.813,881073.313,343.200005,132.500002,1972.50003,1356.90002,1700.10003,139.900002
469,881213.213,881551.713,882656.113,882788.613,338.500005,132.500002,1715.30003,1104.40002,1442.90002,139.900002
470,882928.513,883352.413,884128.513,884267.213,423.900006,138.700002,1484.20002,776.100012,1200.00002,145.500002
471,884412.713,884760.413,885682.413,885817.313,347.700005,134.900002,1539.20002,922.000014,1269.70002,134.600002
472,885951.913,886311.113,887071.313,887204.413,359.200005,133.100002,1393.60002,760.200011,1119.40002,141.100002
473,887345.513,887637.713,888755.613,888901.413,292.200005,145.800003,1708.10003,1117.90002,1410.10002,152.200002
474,889053.613,889476.813,890403.813,890535.113,423.200006,131.300002,1629.60002,927.000014,1350.20002,148.100002
475,890683.213,891057.913,891923.213,892062.413,374.700006,139.200002,1523.20002,865.300013,1240.00002,144.000002
476,892206.413,892623.613,893516.713,893654.113,417.200006,137.400002,1585.80002,893.100013,1310.30002,138.100003
477,893792.213,894173.013,895136.413,895269.613,380.800005,133.200002,1619.60002,963.400015,1344.20002,142.200002
478,895411.813,895795.713,896749.413,896893.013,383.900005,143.600002,1612.20002,953.700015,1337.60002,131.000002
479,897024.013,897388.613,898235.813,898372.413,364.600005,136.600002,1489.30002,847.200013,1211.80002,140.900002
480,898513.313,898895.813,899818.313,899959.813,382.500006,141.500002,1576.20002,922.500013,1305.00002,129.700002
481,900089.513,900499.413,901333.513,901467.413,409.900006,133.900002,1527.90002,834.100013,1244.00002,150.000002
482,901617.413,901999.513,902937.013,903075.113,382.100006,138.100002,1601.60002,937.500014,1319.60002,143.900002
483,903219.013,903589.313,904402.313,904538.513,370.300006,136.200002,1464.70002,813.000012,1183.30002,145.200002
484,904683.713,905067.313,906069.614,906202.014,383.600006,132.400002,1660.70002,1002.30001,1385.90002,142.400003
485,906344.414,906751.314,907633.814,907769.114,406.900006,135.300002,1571.10002,882.500013,1289.40002,146.400002
486,907915.514,908331.714,909320.014,909455.814,416.200006,135.800002,1678.10003,988.300015,1404.50002,137.800002
487,909593.614,909961.614,910899.414,911036.414,368.000005,137.000003,1591.20002,937.800014,1305.80002,148.400002
488,911184.814,911587.414,912370.614,912514.814,402.600006,144.200003,1469.70002,783.200011,1185.80002,139.700002
489,912654.514,912960.114,914297.014,914434.314,305.600004,137.300002,1916.60003,1336.90002,1642.50002,136.800002
490,914571.114,914939.714,915928.214,916071.614,368.600006,143.400003,1643.90002,988.500014,1357.10002,143.400002
491,916215.014,916648.714,917798.814,917942.014,433.700006,143.200002,1869.60003,1150.10002,1583.80002,142.600003
492,918084.614,918501.314,919688.414,919823.714,416.700006,135.300002,1886.30003,1187.10002,1603.80002,147.200003
493,919970.914,920389.114,921364.214,921508.214,418.200006,144.000003,1673.10003,975.100014,1393.30002,135.800002
494,921644.014,922038.114,923082.214,923219.514,394.100005,137.300002,1724.00002,1044.10002,1438.20002,148.500002
495,923368.014,923748.914,924798.914,924940.414,380.900006,141.500002,1712.20003,1050.00002,1430.90002,139.800002
496,925080.214,925482.414,926592.614,926729.614,402.200006,137.000002,1799.00003,1110.20002,1512.40002,149.600003
497,926879.214,927232.314,928353.414,928486.414,353.100005,133.000002,1753.60003,1121.10002,1474.20002,146.400002
498,928632.814,929017.914,930302.414,930447.914,385.100005,145.500002,1953.20003,1284.50002,1669.60003,138.100002
499,930586.014,930972.614,931989.814,932129.914,386.600006,140.100002,1690.80003,1017.20001,1403.80002,146.900002
500,932276.814,932683.314,933592.714,933747.214,406.500006,154.500002,1605.90002,909.400014,1315.90002,135.500002
501,933882.714,934278.414,935392.014,935524.814,395.700006,132.800002,1794.10003,1113.60002,1509.30002,152.000003
502,935676.814,936091.814,936780.114,936913.114,415.000006,133.000002,1397.10002,688.30001,1103.30002,160.800002
503,937073.914,937433.914,938640.014,938781.514,360.000006,141.500002,1857.10003,1206.10002,1566.10002,149.500002
504,938931.014,939310.814,940570.814,940712.514,379.800006,141.700002,1932.90003,1260.00002,1639.80003,151.400002
505,940863.914,941247.014,942440.014,942575.714,383.100006,135.700002,1858.00003,1193.00002,1576.10002,146.200003
506,942721.914,943155.214,944585.914,944721.214,433.300006,135.300002,2150.30003,1430.70002,1864.00003,151.000003
507,944872.214,945320.614,946421.314,946563.814,448.400006,142.500002,1843.40003,1100.70002,1549.10002,151.800002
508,946715.614,947103.814,948248.014,948382.814,388.200006,134.800002,1820.60003,1144.20002,1532.40002,153.400002
509,948536.214,948964.014,950408.214,950543.714,427.800007,135.500002,2153.10003,1444.20002,1872.00003,145.600002
510,950689.314,951107.014,952594.014,952730.514,417.700007,136.500002,2182.90003,1487.00002,1904.70003,141.700002
511,952872.214,953292.814,954556.814,954693.914,420.600006,137.100002,1977.10003,1264.00002,1684.60002,155.400002
512,954849.314,955239.314,956415.714,956555.314,390.000006,139.600002,1857.20003,1176.40002,1566.40002,151.200002
513,956706.514,957156.714,958468.514,958612.014,450.200007,143.500002,2058.10003,1311.80002,1762.00003,152.600003
514,958764.614,959188.914,960059.414,960203.414,424.300006,144.000002,1586.30002,870.500013,1294.80002,147.500002
515,960350.914,960778.614,961966.014,962104.514,427.700007,138.500002,1904.50003,1187.40002,1615.10002,150.900003
516,962255.414,962648.014,963861.214,963999.314,392.600006,138.100002,1890.00003,1213.20002,1605.80002,146.100002
517,964145.414,964586.114,965793.214,965930.214,440.700006,137.000002,1936.90003,1207.10002,1647.80002,152.100003
518,966082.314,966507.914,967369.114,967502.214,425.600006,133.100002,1572.60002,861.200013,1286.80002,152.700002
519,967654.914,968047.814,969103.114,969241.114,392.900006,138.000002,1731.90003,1055.30002,1448.20002,145.700002
520,969386.814,969597.514,970848.314,970984.814,210.700003,136.500002,1741.60003,1250.80002,1461.50002,143.600002
521,971128.414,971454.114,972625.814,972757.814,325.700005,132.000002,1775.60003,1171.70002,1497.40002,146.200002
522,972904.014,973165.215,974222.515,974358.815,261.200004,136.300002,1597.70002,1057.30002,1318.50002,142.900002
523,974501.715,974785.515,975797.815,975931.215,283.800004,133.400002,1570.10002,1012.30002,1296.10002,140.600002
524,976071.815,976326.015,977545.415,977681.515,254.200003,136.100002,1753.60003,1219.40002,1473.60002,143.900002
525,977825.415,978018.215,979114.015,979241.115,192.800003,127.100002,1561.00002,1095.80002,1288.60002,145.300002
526,979386.415,979656.115,980552.815,980685.115,269.700004,132.300002,1437.40002,896.700013,1166.40002,138.700002
527,980823.815,981101.915,982102.015,982236.515,278.100005,134.500002,1554.50002,1000.10001,1278.20002,141.800003
528,982378.315,982618.215,983577.715,983714.215,239.900003,136.500002,1480.30002,959.500014,1199.40002,144.400003
529,983858.615,984063.615,985174.615,985306.015,205.000003,131.400002,1591.20002,1111.00002,1316.00002,143.800002
530,985449.815,985725.815,986856.815,986988.615,276.000004,131.800002,1679.50003,1131.00002,1407.00002,140.700002
531,987129.315,987308.415,988031.715,988162.115,179.100003,130.400002,1179.00002,723.300011,902.400014,146.200002
532,988308.315,988515.615,989527.015,989657.915,207.300003,130.900002,1494.10002,1011.40002,1218.70002,144.500002
533,989802.415,990096.715,990762.215,990898.815,294.300005,136.600002,1233.10002,665.50001,959.800015,136.700002
534,991035.515,991282.315,992316.615,992449.215,246.800003,132.600002,1552.30002,1034.30002,1281.10002,138.600002
535,992587.815,992893.715,993813.315,993945.315,305.900004,132.000002,1496.10002,919.600014,1225.50002,138.600002
536,994083.915,994433.515,995289.315,995429.215,349.600005,139.900002,1489.00002,855.800013,1205.40002,143.700002
537,995572.915,995785.915,996766.515,996898.115,213.000003,131.600002,1470.20002,980.600015,1193.60002,145.000002
538,997043.115,997382.915,998293.415,998425.915,339.800005,132.500002,1523.30002,910.500014,1250.30002,140.500002
539,998566.415,998836.315,999784.715,999916.315,269.900004,131.600002,1493.30002,948.400014,1218.30002,143.400002
540,1000059.71,1000420.51,1001184.71,1001318.51,360.800005,133.800002,1401.60002,764.200012,1125.00002,142.800002
541,1001461.31,1001678.21,1002630.81,1002761.51,216.900003,130.700002,1438.90002,952.600014,1169.50002,138.700002
542,1002900.21,1003110.01,1004160.41,1004296.51,209.800004,136.100002,1530.90002,1050.40002,1260.20002,134.600002
543,1004431.11,1004706.91,1005664.41,1005800.01,275.800004,135.600002,1495.70002,957.500015,1233.30002,126.800001
544,1005926.81,1006279.31,1007053.12,1007186.62,352.500006,133.500002,1399.20002,773.800011,1126.30002,139.400002
545,1007326.02,1007543.22,1008688.12,1008820.52,217.200004,132.400002,1632.50003,1144.90002,1362.10002,138.000002
546,1008958.52,1009273.72,1009931.02,1010069.12,315.200004,138.100002,1245.20002,657.30001,972.500014,134.600002
547,1010203.72,1010466.72,1011503.52,1011638.42,263.000004,134.900002,1567.10002,1036.80002,1299.80002,132.400002
548,1011770.82,1011997.82,1012983.32,1013117.42,227.000003,134.100002,1478.40002,985.500015,1212.50002,131.800002
549,1013249.22,1013513.62,1014376.12,1014508.12,264.400004,132.000002,1385.30002,862.500012,1126.90002,126.400002
550,1014634.52,1014903.62,1015779.52,1015915.22,269.100004,135.700002,1417.20002,875.900013,1145.00002,136.500002
551,1016051.72,1016285.72,1017290.72,1017423.92,234.000004,133.200002,1509.50002,1005.00001,1239.00002,137.300002
552,1017561.22,1017829.22,1018626.72,1018753.72,268.000004,127.000002,1327.90002,797.500012,1065.50002,135.400002
553,1018889.12,1019196.82,1020161.32,1020296.62,307.700004,135.300002,1539.00002,964.500015,1272.20002,131.500002
554,1020428.12,1020755.32,1021630.52,1021762.72,327.200004,132.200002,1477.40002,875.200013,1202.40002,142.800003
555,1021905.52,1022174.72,1022891.82,1023024.32,269.200004,132.500002,1257.00002,717.10001,986.300014,138.200002
556,1023162.52,1023391.32,1024365.92,1024499.72,228.800004,133.800002,1475.70002,974.600014,1203.40002,138.500002
557,1024638.22,1024994.72,1026011.82,1026149.82,356.500006,138.000002,1645.50002,1017.10002,1373.60002,133.900002
558,1026283.72,1026587.82,1027335.02,1027465.72,304.100004,130.700002,1320.30002,747.200011,1051.30002,138.300002
559,1027604.02,1027931.82,1028773.82,1028912.32,327.800005,138.500002,1440.40002,842.000013,1169.80002,132.100002
560,1029044.42,1029387.22,1030090.62,1030218.62,342.800005,128.000001,1315.90002,703.400011,1046.20002,141.700003
561,1030360.32,1030674.02,1031371.62,1031504.72,313.700004,133.100002,1279.70002,697.600011,1011.30002,135.300002
562,1031640.02,1031882.42,1032529.42,1032659.42,242.400003,130.000002,1161.50002,647.00001,889.400013,142.100002
563,1032801.52,1033034.22,1033955.12,1034084.82,232.700003,129.700002,1421.30002,920.900014,1153.60002,138.000002
564,1034222.82,1034538.62,1035382.42,1035516.12,315.800005,133.700002,1425.20002,843.800012,1159.60002,131.900002
565,1035648.02,1035935.12,1036830.72,1036961.42,287.100005,130.700002,1450.20002,895.600013,1182.70002,136.800002
566,1037098.22,1037440.12,1038257.32,1038390.12,341.900005,132.800002,1421.60002,817.200012,1159.10002,129.700002
567,1038519.82,1038760.82,1039612.12,1039742.12,241.000004,130.000002,1359.10002,851.300012,1092.30002,136.800002
568,1039878.92,1040195.02,1040982.72,1041114.32,316.100005,131.600002,1374.00002,787.700012,1103.80002,138.600002
569,1041252.92,1041566.72,1042452.82,1042583.52,313.800005,130.700002,1465.10002,886.100013,1199.90002,134.500002
570,1044161.72,1044450.72,1045175.42,1045308.22,289.000005,132.800002,1286.80002,724.70001,1013.70001,140.300002
571,1045448.52,1045747.72,1046601.42,1046734.42,299.200005,133.000002,1423.30002,853.700013,1152.90002,137.400002
572,1046871.82,1047193.62,1048067.02,1048199.82,321.800004,132.800002,1463.60002,873.400013,1195.20002,135.600002
573,1048335.42,1048572.32,1049419.62,1049557.62,236.900004,138.000002,1358.40002,847.300013,1084.20002,136.200002
574,1049693.82,1050000.02,1051112.62,1051242.92,306.200004,130.300002,1686.40003,1112.60002,1418.80002,137.300002
575,1051380.22,1051748.52,1052636.42,1052770.22,368.300005,133.800001,1525.70002,887.900014,1256.20002,135.700003
576,1052905.92,1053191.82,1054098.92,1054230.42,285.900004,131.500002,1461.00002,907.100013,1193.00002,136.500002
577,1054366.92,1054717.32,1055686.32,1055820.62,350.400006,134.300002,1590.50002,969.000014,1319.40002,136.800002
578,1055957.42,1056292.72,1056979.42,1057114.62,335.300005,135.200002,1297.10002,686.70001,1022.00001,139.900002
579,1057254.52,1057598.62,1058549.62,1058686.52,344.100005,136.900002,1564.10002,951.000015,1295.10002,132.100002
580,1058818.62,1059173.92,1059785.72,1059928.42,355.300005,142.700002,1248.00002,611.800009,967.100014,138.200002
581,1060066.62,1060344.22,1061264.52,1061399.22,277.600004,134.700002,1461.70002,920.300014,1197.90002,129.100002
582,1061528.32,1061872.22,1062654.22,1062787.52,343.900005,133.300002,1394.70002,782.000012,1125.90002,135.500002
583,1062923.02,1063281.92,1064062.32,1064196.32,358.900005,134.000002,1408.50002,780.400012,1139.30002,135.200002
584,1064331.52,1064695.82,1065507.22,1065644.92,364.300005,137.700002,1447.00002,811.400012,1175.70002,133.600002
585,1065778.52,1066150.82,1067161.92,1067297.72,372.300006,135.800002,1653.60002,1011.10001,1383.40002,134.400002
586,1067432.12,1067835.72,1068572.62,1068709.82,403.600006,137.200002,1422.60002,736.900011,1140.50002,144.900002
587,1068854.72,1069215.82,1070041.92,1070180.32,361.100006,138.400002,1461.20002,826.100012,1187.20002,135.600002
588,1070315.92,1070690.22,1071741.92,1071879.42,374.300006,137.500002,1696.50002,1051.70002,1426.00002,133.000002
589,1072012.42,1072409.22,1073272.22,1073405.92,396.800006,133.700002,1536.20002,863.000013,1259.80002,142.700002
590,1073548.62,1073899.12,1074743.62,1074879.82,350.500005,136.200002,1462.00002,844.500013,1195.00002,130.800002
591,1075010.62,1075380.82,1076322.02,1076456.12,370.200005,134.100002,1583.80002,941.200014,1311.40002,138.300003
592,1076594.42,1076988.82,1077846.42,1077980.02,394.400005,133.600002,1519.00002,857.600013,1252.00002,133.400002
593,1078113.42,1078482.82,1079425.52,1079568.32,369.400006,142.800002,1600.20002,942.700014,1312.10002,145.300002
594,1079713.62,1080094.42,1081084.42,1081221.92,380.800006,137.500002,1646.20003,990.000014,1370.80002,137.900003
595,1081359.82,1081732.82,1082675.42,1082819.42,373.000005,144.000002,1588.90002,942.600014,1315.60002,129.300002
596,1082948.72,1083335.12,1084140.22,1084274.72,386.400006,134.500002,1468.40002,805.100012,1191.50002,142.400002
597,1084417.12,1084789.22,1085594.52,1085732.72,372.100006,138.200002,1456.90002,805.300012,1177.40002,141.300002
598,1085874.02,1086281.62,1087057.22,1087192.12,407.600006,134.900002,1457.90002,775.600011,1183.20002,139.800003
599,1087331.92,1087659.32,1088564.92,1088701.82,327.400004,136.900002,1518.30002,905.600014,1233.00002,148.400002
600,1088850.22,1089261.02,1090087.62,1090223.22,410.800006,135.600002,1512.90002,826.600013,1237.40002,139.900002
601,1090363.12,1090795.02,1091534.92,1091675.22,431.900006,140.300002,1448.40002,739.900011,1171.80002,136.300002
602,1091811.52,1092127.52,1093238.32,1093376.52,316.000005,138.200002,1704.00003,1110.80002,1426.80002,139.000002
603,1093515.52,1093881.12,1094968.92,1095104.02,365.600005,135.100002,1726.90003,1087.80002,1453.40002,138.400002
604,1095242.42,1095635.72,1096535.42,1096670.82,393.300006,135.400002,1568.70002,899.700014,1293.00002,140.300002
605,1096811.12,1097146.12,1098074.32,1098211.82,335.000005,137.500002,1539.30002,928.200014,1263.20002,138.600002
606,1098350.42,1098690.42,1099876.52,1100012.02,340.000005,135.500002,1800.50003,1186.10002,1526.10002,138.900003
607,1100150.92,1100428.22,1101329.02,1101465.32,277.300004,136.300002,1448.90002,900.800013,1178.10002,134.500002
608,1101599.82,1101930.32,1102923.72,1103061.62,330.500005,137.900002,1597.00002,993.400015,1323.90002,135.200002
609,1103196.82,1103466.52,1104577.02,1104717.12,269.700004,140.100003,1647.20002,1110.50002,1380.20002,126.900001
610,1104844.02,1105089.22,1106113.42,1106257.32,245.200004,143.900003,1545.30002,1024.20001,1269.40002,132.000001
611,1106389.32,1106678.32,1107616.02,1107751.02,289.000005,135.000002,1497.30002,937.700014,1226.70002,135.600002
612,1107886.62,1108190.12,1109152.02,1109288.22,303.500004,136.200002,1541.40002,961.900015,1265.40002,139.800002
613,1109428.02,1109725.92,1110847.72,1110987.62,297.900004,139.900002,1694.80003,1121.80002,1419.70002,135.200002
614,1111122.82,1111436.52,1112331.32,1112476.42,313.700005,145.100002,1486.40002,894.800013,1208.50002,132.800002
615,1112609.22,1112884.52,1113989.92,1114126.02,275.300004,136.100002,1652.30003,1105.40002,1380.70002,135.500002
616,1114261.52,1114542.02,1115691.92,1115835.62,280.500004,143.700002,1712.10003,1149.90002,1430.40002,138.000002
617,1115973.62,1116257.62,1117245.02,1117382.32,284.000005,137.300002,1543.80002,987.400014,1271.40002,135.100002
618,1117517.42,1117823.32,1118830.62,1118973.42,305.900005,142.800002,1593.60002,1007.30001,1313.20002,137.600002
619,1119111.02,1119400.02,1120375.02,1120510.72,289.000004,135.700002,1537.60002,975.000015,1264.00002,137.900002
620,1120648.62,1120896.72,1121927.52,1122062.12,248.100004,134.600002,1541.00002,1030.80001,1278.90002,127.500002
621,1122189.62,1122457.12,1123265.72,1123406.32,267.500004,140.600002,1347.90002,808.600012,1076.10002,131.200002
622,1123537.52,1123918.72,1124792.32,1124931.92,381.200006,139.600002,1527.10002,873.600013,1254.80002,132.700002
623,1125064.62,1125426.32,1126400.42,1126535.92,361.700005,135.500002,1599.40002,974.100015,1335.80002,128.100002
624,1126664.02,1126928.92,1127825.22,1127962.42,264.900004,137.200002,1435.20002,896.300013,1161.20002,136.800002
625,1128099.22,1128413.32,1129222.42,1129357.42,314.100005,135.000002,1386.40002,809.100012,1123.20002,128.200002
626,1129485.62,1129717.22,1130490.22,1130625.12,231.600003,134.900002,1269.20002,773.000012,1004.60001,129.700002
627,1130754.82,1131053.32,1132003.12,1132140.22,298.500004,137.100002,1511.20002,949.800014,1248.30002,125.800002
628,1132266.02,1132643.92,1133134.72,1133274.02,377.900006,139.300002,1139.60002,490.800007,868.700013,131.600002
629,1133405.62,1133583.42,1134552.52,1134694.92,177.800003,142.400002,1419.60002,969.100014,1146.90002,130.300002
630,1134825.22,1135183.52,1135999.62,1136140.52,358.300006,140.900002,1443.60002,816.100012,1174.40002,128.300002
631,1136268.82,1136579.82,1137339.22,1137478.72,311.000004,139.500002,1342.10002,759.400012,1070.40002,132.200002
632,1137610.92,1137903.42,1138717.42,1138857.32,292.500004,139.900002,1379.60002,814.000012,1106.50002,133.200002
633,1138990.52,1139300.42,1140172.72,1140310.92,309.900005,138.200002,1455.60002,872.300013,1182.20002,135.200002
634,1140446.12,1140795.02,1141431.22,1141563.62,348.900005,132.400002,1255.60002,636.20001,985.100015,138.100002
635,1141701.72,1142033.02,1143035.02,1143170.82,331.300005,135.800002,1600.10002,1002.00002,1333.30002,131.000002
636,1143301.82,1143595.72,1144458.72,1144591.62,293.900004,132.900002,1426.80002,863.000013,1156.90002,137.000002
637,1144728.62,1145105.02,1145845.82,1145981.92,376.400005,136.100002,1391.40002,740.800011,1117.20002,138.100003
638,1146120.02,1146508.92,1147300.92,1147437.92,388.900005,137.000002,1448.40002,792.000012,1180.90002,130.500002
639,1147568.42,1147860.62,1148694.92,1148831.52,292.200004,136.600002,1398.80002,834.300013,1126.50002,135.700002
640,1148967.22,1149275.92,1150056.92,1150198.12,308.700005,141.200002,1362.20002,781.000011,1089.70002,131.300002
641,1150329.42,1150591.02,1151518.52,1151653.92,261.600004,135.400002,1461.80002,927.500014,1189.10002,137.300002
642,1151791.22,1152053.32,1152843.12,1152985.52,262.100004,142.400002,1322.50002,789.800012,1051.90002,128.200002
643,1153113.72,1153467.62,1154340.72,1154483.12,353.900005,142.400002,1490.30002,873.100013,1227.00002,120.900002
644,1154604.02,1154833.52,1155607.52,1155745.62,229.500003,138.100002,1271.20002,774.000012,1003.50002,129.600002
645,1155875.22,1156151.52,1157158.82,1157297.62,276.300004,138.800002,1549.30002,1007.30001,1283.60002,126.900002
646,1157424.52,1157739.72,1158696.32,1158829.72,315.200005,133.400002,1537.30002,956.600014,1271.80002,132.100002
647,1158961.82,1159313.02,1160088.02,1160225.12,351.200005,137.100002,1397.40002,775.000012,1126.20002,134.100002
648,1160359.22,1160629.32,1161621.82,1161759.72,270.100004,137.900002,1527.10002,992.500015,1262.60002,126.600001
649,1161886.32,1162148.52,1163103.72,1163236.52,262.200004,132.800002,1484.50002,955.200015,1217.40002,134.300002
650,1163370.82,1163673.02,1164588.12,1164720.52,302.200004,132.400002,1477.10002,915.100014,1217.30002,127.400002
651,1164847.92,1165205.82,1165995.92,1166130.92,357.900005,135.000002,1408.10002,790.100012,1148.00002,125.100002
652,1166256.02,1166581.22,1167419.12,1167551.22,325.200004,132.100002,1426.70002,837.900013,1163.10002,131.500002
653,1167682.72,1168094.32,1168861.02,1169001.12,411.600006,140.100002,1451.80002,766.700011,1178.30002,133.400002
654,1169134.52,1169430.22,1170177.22,1170313.92,295.700005,136.700002,1309.30002,747.000011,1042.70002,129.900002
655,1170443.82,1170774.42,1171457.22,1171587.72,330.600005,130.500002,1279.40002,682.80001,1013.40002,135.500002
656,1171723.22,1172056.12,1172718.92,1172850.62,332.900005,131.700002,1260.80002,662.80001,995.700015,133.400002
657,1172984.02,1173246.02,1174079.62,1174211.72,262.000004,132.100002,1361.20002,833.600012,1095.60002,133.500002
658,1174345.22,1174689.72,1175585.92,1175725.72,344.500005,139.800002,1515.50002,896.200014,1240.70002,135.000002
659,1175860.72,1176160.82,1176949.72,1177086.52,300.100004,136.800002,1360.60002,788.900012,1089.00002,134.800002
660,1177221.32,1177526.72,1178337.72,1178467.52,305.400005,129.800002,1387.30002,811.000012,1116.40002,141.100002
661,1178608.62,1178932.12,1179745.62,1179875.62,323.500004,130.000002,1401.90002,813.500013,1137.00002,134.900002
662,1180010.52,1180336.72,1181198.92,1181335.32,326.200004,136.400002,1453.40002,862.200013,1188.40002,128.600002
663,1181463.92,1181828.02,1182558.62,1182695.22,364.100006,136.600003,1362.90002,730.60001,1094.70002,131.600001
664,1182826.82,1183209.52,1184033.42,1184174.62,382.700006,141.200003,1484.60002,823.900012,1206.60002,136.800002
665,1184311.42,1184663.32,1185485.62,1185627.42,351.900005,141.800002,1447.40002,822.300012,1174.20002,131.400002
666,1185758.82,1186087.12,1186971.32,1187105.62,328.300005,134.300002,1484.70002,884.200013,1212.50002,137.900002
667,1187243.52,1187623.92,1188358.72,1188494.22,380.400006,135.500002,1385.60002,734.800011,1115.20002,134.900002
668,1188629.12,1188938.92,1189481.42,1189614.92,309.800005,133.500002,1121.90002,542.500008,852.300013,136.100002
669,1189751.02,1190111.72,1190883.72,1191017.62,360.700005,133.900002,1404.30002,772.000012,1132.70002,137.700002
670,1191155.32,1191524.12,1192333.32,1192468.72,368.800005,135.400002,1448.90002,809.200012,1178.00002,135.500002
671,1192604.22,1192922.22,1193801.22,1193934.52,318.000005,133.300002,1469.10002,879.000013,1197.00002,138.800002
672,1194073.32,1194485.42,1195357.42,1195492.02,412.100006,134.600002,1556.00002,872.000013,1284.10002,137.300002
673,1195629.32,1196000.92,1197027.92,1197167.92,371.600006,140.000002,1671.40003,1027.00001,1398.60002,132.800002
674,1197300.72,1197660.72,1198603.22,1198738.12,360.000006,134.900002,1575.80002,942.500014,1302.50002,138.400002
675,1198876.52,1199252.02,1199972.52,1200118.92,375.500005,146.400002,1375.40002,720.500011,1096.00002,133.000002
676,1200251.92,1200619.02,1201505.12,1201642.72,367.100006,137.600002,1521.40002,886.100013,1253.20002,130.600002
677,1201773.32,1202139.92,1203146.72,1203281.92,366.600005,135.200002,1646.90002,1006.80001,1373.40002,138.300002
678,1203420.22,1203823.42,1204753.62,1204891.92,403.200006,138.300002,1607.60002,930.200014,1333.40002,135.900002
679,1205027.82,1205454.32,1206257.42,1206399.92,426.500007,142.500002,1508.30002,803.100012,1229.60002,136.200002
680,1206536.12,1206901.02,1207738.12,1207878.62,364.900005,140.500002,1483.10002,837.100013,1202.00002,140.600002
681,1208019.22,1208396.52,1209408.22,1209548.82,377.300006,140.600002,1667.70003,1011.70002,1389.00002,138.100002
682,1209686.92,1210049.82,1210938.22,1211076.02,362.900005,137.800002,1529.30002,888.400013,1251.30002,140.200003
683,1211216.22,1211626.32,1212593.52,1212732.82,410.100006,139.300002,1652.40002,967.200014,1377.30002,135.800002
684,1212868.62,1213311.72,1214078.52,1214229.52,443.100007,151.000002,1492.90002,766.800011,1209.90002,132.000002
685,1214361.52,1214760.82,1215973.82,1216111.92,399.300006,138.100002,1877.40003,1213.00002,1612.30002,127.000002
686,1216238.92,1216701.32,1217619.52,1217756.42,462.400007,136.900002,1660.30003,918.200014,1380.60002,142.800002
687,1217899.22,1218343.62,1219117.32,1219270.82,444.400007,153.500003,1501.90002,773.700011,1218.10002,130.300001
688,1219401.12,1219749.12,1220842.32,1220979.12,348.000006,136.800002,1713.40003,1093.20002,1441.20002,135.400002
689,1221114.52,1221547.42,1222655.22,1222791.02,432.900006,135.800002,1809.70003,1107.80002,1540.70002,133.200002
690,1222924.22,1223318.42,1224167.42,1224316.22,394.200006,148.800002,1516.70002,849.000013,1243.20002,124.700002
691,1224440.92,1224772.82,1225797.62,1225934.72,331.900005,137.100002,1628.90002,1024.80001,1356.70002,135.100002
692,1226069.82,1226458.02,1227330.92,1227468.12,388.200006,137.200002,1538.60002,872.900013,1261.10002,140.300002
693,1227608.42,1228012.32,1229018.52,1229153.22,403.900006,134.700002,1683.90003,1006.20002,1410.10002,139.100002
694,1229292.32,1229661.82,1230607.52,1230742.72,369.500005,135.200002,1604.00002,945.700014,1315.20002,153.600003
695,1230896.32,1231276.42,1232360.62,1232499.32,380.100005,138.700002,1747.40003,1084.20002,1464.30002,144.400002
696,1232643.72,1233053.92,1234061.72,1234198.42,410.200006,136.700002,1694.90003,1007.80002,1418.00002,140.200002
697,1234338.62,1234754.82,1235491.92,1235631.72,416.200006,139.800002,1431.00002,737.100011,1153.30002,137.900002
698,1235769.62,1236191.82,1237061.82,1237205.12,422.200007,143.300002,1578.40002,870.000013,1292.20002,142.900002
699,1237348.02,1237722.92,1238675.22,1238815.82,374.900006,140.600002,1613.50002,952.300014,1327.20002,145.700002
700,1238961.52,1239341.42,1240205.82,1240348.02,379.900006,142.200002,1516.80002,864.400013,1244.30002,130.300002
701,1240478.32,1240876.62,1242006.52,1242138.12,398.300006,131.600002,1802.50003,1129.90002,1528.20002,142.700002
702,1242280.82,1242731.92,1243430.12,1243571.22,451.100007,141.100002,1434.10002,698.200011,1149.30002,143.700002
703,1243714.92,1244056.22,1245020.32,1245153.92,341.300005,133.600002,1576.00002,964.100014,1305.40002,137.000002
704,1245290.92,1245691.92,1246715.92,1246858.02,401.000006,142.100002,1696.20003,1024.00002,1425.00002,129.100002
705,1246987.12,1247366.62,1248307.42,1248451.52,379.500005,144.100002,1603.00002,940.800014,1320.30002,138.600002
706,1248590.12,1248962.82,1250029.72,1250166.22,372.700006,136.500002,1716.90003,1066.90002,1439.60002,140.800002
707,1250307.02,1250748.62,1251769.22,1251910.92,441.600007,141.700002,1740.60003,1020.60001,1462.20002,136.700002
708,1252047.62,1252414.02,1253401.42,1253534.62,366.400005,133.200002,1632.70002,987.400015,1353.80002,145.700002
709,1253680.32,1254091.42,1255078.52,1255212.62,411.100006,134.100002,1680.40002,987.100015,1398.20002,148.100002
710,1255360.72,1255764.92,1256691.92,1256827.02,404.200006,135.100002,1612.30002,927.000014,1331.20002,146.000002
711,1256973.02,1257351.22,1258351.52,1258490.02,378.200006,138.500002,1653.60003,1000.30002,1378.50002,136.600002
712,1258626.62,1259031.72,1259997.92,1260135.52,405.100006,137.600002,1657.50002,966.200014,1371.30002,148.600003
713,1260284.12,1260645.72,1261475.62,1261615.52,361.600005,139.900003,1480.10002,829.900012,1191.50002,148.700002
714,1261764.22,1262144.82,1263048.52,1263190.02,380.600005,141.500002,1575.30002,903.700014,1284.30002,149.500002
715,1263339.52,1263798.62,1264792.72,1264927.52,459.100007,134.800002,1735.40003,994.100015,1453.20002,147.400002
716,1265074.92,1265532.52,1266543.92,1266684.02,457.600007,140.100002,1752.40003,1011.40002,1469.00002,143.300002
717,1266827.32,1267248.22,1268165.42,1268303.32,420.900006,137.900002,1628.20002,917.200014,1338.10002,152.200002
718,1268455.52,1268883.32,1269845.52,1269987.72,427.800007,142.200002,1667.60003,962.200014,1390.00002,135.400002
719,1270123.12,1270494.62,1271534.42,1271669.82,371.500006,135.400002,1694.80003,1039.80002,1411.30002,148.100003
720,1271817.92,1272180.12,1272891.12,1273025.82,362.200005,134.700002,1359.00002,711.000011,1073.20002,151.100002
721,1273176.92,1273566.52,1274828.32,1274961.62,389.600006,133.300002,1932.00003,1261.80002,1651.40002,147.300003
722,1275108.92,1275533.02,1276593.62,1276731.12,424.100006,137.500002,1765.30003,1060.60002,1484.70002,143.100002
723,1276874.22,1277294.12,1278393.92,1278529.72,419.900006,135.800002,1802.10003,1099.80002,1519.70002,146.600002
724,1278676.32,1279100.02,1280243.52,1280389.22,423.700006,145.700002,1842.60003,1143.50002,1567.20002,129.700002
725,1280518.92,1280888.22,1281990.62,1282124.82,369.300006,134.200002,1754.40003,1102.40002,1471.70002,148.500002
726,1282273.32,1282646.82,1283779.72,1283917.92,373.500006,138.200002,1784.40003,1132.90002,1506.40002,139.800002
727,1284057.72,1284468.52,1285385.82,1285526.92,410.800006,141.100002,1621.40002,917.300014,1328.10002,152.200002
728,1285679.12,1286055.92,1287389.72,1287521.82,376.800006,132.100002,1993.50003,1333.80002,1710.60003,150.800002
729,1287672.62,1288131.52,1289067.52,1289209.32,458.900007,141.800002,1688.40003,936.000014,1394.90002,151.700002
730,1289361.02,1289793.22,1290939.32,1291087.42,432.200006,148.100003,1864.00003,1146.10002,1578.30002,137.600002
731,1291225.02,1291641.92,1292733.62,1292871.32,416.900006,137.700002,1798.60003,1091.70002,1508.60002,152.300003
732,1293023.62,1293401.02,1294590.62,1294726.12,377.400005,135.500002,1852.70003,1189.60002,1567.00002,150.200002
733,1294876.32,1295285.02,1296375.12,1296509.62,408.700006,134.500002,1782.00003,1090.10002,1498.80002,148.700003
734,1296658.32,1297121.72,1298233.42,1298370.42,463.400007,137.000002,1857.50003,1111.70002,1575.10002,145.400002
735,1298515.82,1298957.22,1300053.82,1300189.32,441.400007,135.500002,1813.80003,1096.60002,1538.00002,140.300002
736,1300329.62,1300548.42,1301679.52,1301815.62,218.800004,136.100002,1631.20002,1131.10002,1349.90002,145.200002
737,1301960.82,1302308.92,1303167.52,1303301.52,348.100005,134.000002,1480.00002,858.600013,1206.70002,139.300002
738,1303440.82,1303685.62,1304632.52,1304766.52,244.800003,134.000002,1461.20002,946.900015,1191.70002,135.500002
739,1304902.02,1305164.72,1305910.62,1306043.52,262.700003,132.900002,1278.80002,745.900012,1008.60001,137.300002
740,1306180.82,1306359.82,1307389.02,1307523.02,179.000002,134.000002,1479.80002,1029.20002,1208.20002,137.600002
741,1307660.62,1307911.32,1308675.82,1308807.82,250.700003,132.000002,1286.50002,764.500012,1015.20002,139.300002
742,1308947.12,1309207.92,1309881.92,1310014.52,260.800004,132.600002,1205.30002,674.00001,934.800014,137.900002
743,1310152.42,1310353.62,1311114.02,1311246.02,201.200003,132.000002,1234.30002,760.400011,961.600014,140.700002
744,1311386.72,1311651.02,1312312.12,1312444.52,264.300004,132.400002,1188.40002,661.10001,925.400014,130.600002
745,1312575.12,1312828.22,1313553.42,1313686.82,253.100004,133.400002,1250.50002,725.20001,978.300014,138.800003
746,1313825.62,1314082.32,1314819.52,1314955.52,256.700003,136.000002,1264.70002,737.200011,993.900014,134.800002
747,1315090.32,1315358.12,1316254.22,1316388.02,267.800004,133.800002,1431.80002,896.100014,1163.90002,134.100002
748,1316522.12,1316774.82,1317453.52,1317586.02,252.700003,132.500002,1199.50002,678.700011,931.400014,135.600002
749,1317721.62,1317969.52,1318651.42,1318781.52,247.900003,130.100002,1196.20002,681.90001,929.800013,136.300002
750,1318917.82,1319162.32,1319834.12,1319966.22,244.500004,132.100002,1183.60002,671.80001,916.300014,135.200002
751,1320101.42,1320338.32,1321038.82,1321171.42,236.900004,132.600002,1204.20002,700.50001,937.400014,134.200002
752,1321305.62,1321484.12,1322364.82,1322496.12,178.500003,131.300002,1321.50002,880.700013,1059.20002,131.000002
753,1322627.12,1322877.82,1323570.92,1323705.82,250.700003,134.900002,1215.70002,693.100011,943.800014,137.000002
754,1323842.82,1324069.32,1324787.12,1324921.92,226.500003,134.800002,1216.00002,717.800011,944.300014,136.900002
755,1325058.82,1325266.02,1325986.32,1326118.32,207.200003,132.000002,1196.30002,720.300011,927.500014,136.800002
756,1326255.12,1326588.12,1327187.12,1327317.52,333.000005,130.400002,1202.80002,599.000009,932.000014,140.400002
757,1327457.92,1327741.02,1328313.72,1328447.02,283.100004,133.300002,1122.80002,572.700008,855.800012,133.700002
758,1328580.72,1328876.42,1329506.12,1329642.42,295.700005,136.300002,1196.00002,629.700009,925.400014,134.300002
759,1329776.72,1330028.52,1330767.02,1330903.02,251.800004,136.000002,1253.80002,738.500011,990.300015,127.500002
760,1331030.52,1331306.62,1331978.22,1332111.72,276.100004,133.500002,1212.40002,671.60001,947.700014,131.200002
761,1332242.92,1332514.22,1333068.82,1333203.62,271.300004,134.800002,1088.70002,554.600008,825.900012,128.000002
762,1333331.62,1333570.42,1334298.02,1334429.52,238.800004,131.500002,1232.80002,727.600011,966.400015,134.900002
763,1334564.42,1334803.12,1335505.32,1335640.12,238.700003,134.800002,1208.00002,702.200011,940.900014,132.300002
764,1335772.42,1336036.82,1336664.52,1336796.12,264.400003,131.600002,1159.30002,627.70001,892.100013,135.600002
765,1336931.72,1337158.82,1337739.52,1337871.02,227.100003,131.500002,1075.70002,580.700009,807.800012,136.400002
766,1338007.42,1338271.22,1339006.22,1339136.52,263.800004,130.300002,1263.30002,735.000011,998.800015,134.200002
767,1339270.72,1339559.42,1340152.72,1340285.32,288.700004,132.600002,1148.20002,593.300009,882.000013,133.600002
768,1340418.92,1340690.32,1341292.42,1341421.12,271.400004,128.700002,1141.40002,602.100009,873.500013,139.200002
769,1341560.32,1341913.72,1342507.22,1342642.62,353.400005,135.400002,1212.00002,593.500009,946.900014,129.700002
770,1342772.32,1343053.22,1343690.42,1343824.42,280.900004,134.000002,1190.60002,637.20001,918.100014,138.500002
771,1343962.92,1344238.42,1344977.02,1345113.42,275.500004,136.400002,1281.10002,738.600011,1014.10002,130.600002
772,1345244.02,1345486.32,1346128.32,1346263.02,242.300003,134.700002,1152.50002,642.00001,884.300013,133.500002
773,1346396.52,1346727.12,1347361.32,1347492.12,330.600005,130.800002,1227.50002,634.200009,964.800014,131.900002
774,1347624.02,1347996.82,1348546.32,1348681.72,372.800006,135.400002,1191.20002,549.500008,922.300014,133.500002
775,1348815.22,1349020.92,1349863.52,1349996.12,205.700003,132.600002,1309.70002,842.600013,1048.30002,128.800001
776,1350124.92,1350431.52,1351078.32,1351210.62,306.600005,132.300002,1217.20002,646.80001,953.400015,131.500002
777,1351342.12,1351537.22,1352374.02,1352510.92,195.100002,136.900002,1291.30002,836.800013,1031.90002,122.500002
778,1352633.42,1352993.72,1353563.32,1353698.72,360.300005,135.400002,1198.70002,569.600009,929.900014,133.400002
779,1353832.12,1354138.32,1354658.02,1354797.42,306.200004,139.400002,1092.00002,519.700008,825.900012,126.700002
780,1354924.12,1355118.22,1355866.52,1356000.42,194.100003,133.900002,1209.40002,748.300011,942.400014,133.100002
781,1356133.52,1356328.52,1357076.92,1357215.02,195.000003,138.100002,1206.20002,748.400011,943.400014,124.700002
782,1357339.72,1357658.22,1358159.42,1358299.42,318.500005,140.000002,1088.40002,501.200007,819.700012,128.700002
783,1358428.12,1358769.92,1359409.22,1359549.32,341.800005,140.100002,1256.00002,639.30001,981.100015,134.800002
784,1359684.12,1359846.82,1360712.82,1360853.42,162.700002,140.600002,1290.90002,866.000013,1028.70002,121.600002
785,1360975.02,1361302.22,1361859.62,1361999.12,327.200005,139.500002,1151.90002,557.400008,884.600013,127.800002
786,1362126.92,1362416.32,1363265.22,1363407.62,289.400005,142.400002,1409.30002,848.900012,1138.30002,128.600002
787,1363536.22,1363840.62,1364618.22,1364750.82,304.400005,132.600002,1341.60002,777.600011,1082.00002,127.000002
788,1364877.82,1365210.32,1365873.02,1366008.52,332.500005,135.500002,1265.00002,662.70001,995.200015,134.300002
789,1366142.82,1366330.32,1367075.72,1367211.62,187.500003,135.900002,1195.90002,745.400011,932.900014,127.100002
790,1367338.72,1367578.02,1368465.02,1368601.22,239.300004,136.200002,1391.20002,887.000013,1126.30002,128.700002
791,1368729.92,1369066.52,1369698.52,1369836.52,336.600005,138.000002,1228.60002,632.000009,968.600014,122.000002
792,1369958.52,1370239.52,1370846.32,1370983.42,281.000004,137.100002,1158.80002,606.800009,887.800013,133.900002
793,1371117.32,1371389.92,1372215.02,1372352.42,272.600004,137.400002,1362.60002,825.100013,1097.70002,127.500002
794,1372479.92,1372798.12,1373591.62,1373725.92,318.200004,134.300002,1374.30002,793.500012,1111.70002,128.300002
795,1373854.22,1374236.72,1374888.42,1375023.62,382.500006,135.200002,1303.40002,651.700009,1034.20001,134.000002
796,1375157.62,1375476.92,1376257.62,1376394.72,319.300005,137.100002,1361.50002,780.700012,1100.00002,124.400002
797,1376519.12,1376833.82,1377472.62,1377606.32,314.700004,133.700002,1213.80002,638.80001,953.500014,126.600002
798,1377732.92,1377970.22,1378600.22,1378737.52,237.300003,137.300002,1135.60002,630.00001,867.300013,131.000002
799,1378868.52,1379039.12,1379950.02,1380084.32,170.600002,134.300002,1342.20002,910.900014,1081.50002,126.400002
800,1380210.72,1380535.92,1381194.22,1381332.42,325.200005,138.200002,1251.80002,658.300009,983.500014,130.100002
801,1381462.52,1381698.82,1382567.32,1382701.22,236.300004,133.900002,1367.40002,868.500013,1104.80002,128.700002
802,1382829.92,1383163.62,1383830.22,1383969.62,333.700005,139.400002,1269.40002,666.60001,1000.30001,129.700002
803,1384099.32,1384372.92,1385066.22,1385199.02,273.600004,132.800002,1236.10002,693.30001,966.900014,136.400002
804,1385335.42,1385642.62,1386400.52,1386542.82,307.200005,142.300002,1330.80002,757.900011,1065.10002,123.400002
805,1386666.22,1386902.12,1387616.82,1387749.92,235.900003,133.100002,1212.40002,714.700011,950.600014,128.700002
806,1387878.62,1388154.72,1388917.22,1389052.72,276.100004,135.500002,1308.20002,762.500011,1038.60001,134.100002
807,1389186.82,1389453.12,1390240.12,1390379.22,266.300004,139.100002,1322.10002,787.000012,1053.30002,129.700002
808,1390508.92,1390733.82,1391477.52,1391613.52,224.900004,136.000002,1236.60002,743.700011,968.600015,132.000002
809,1391745.52,1392061.82,1392818.42,1392955.32,316.300004,136.900002,1343.30002,756.600012,1072.90002,133.500002
810,1393088.82,1393305.72,1394054.92,1394193.62,216.900003,138.700002,1232.80002,749.200011,966.100014,128.000002
811,1394321.62,1394593.12,1395350.72,1395491.42,271.500004,140.700002,1294.40002,757.600011,1029.10001,124.600002
812,1395616.02,1395972.52,1396523.22,1396671.42,356.500006,148.200002,1180.50002,550.700008,907.200014,125.100002
813,1396796.52,1397074.72,1397863.92,1398001.72,278.200004,137.800002,1336.20002,789.200012,1067.40002,131.000002
814,1398132.72,1398414.02,1399075.32,1399217.92,281.300004,142.600002,1210.40002,661.30001,942.600014,125.200002
815,1399343.12,1399568.12,1400298.82,1400435.62,225.000003,136.800002,1218.10002,730.700011,955.700014,125.600002
816,1400561.22,1400849.82,1401538.22,1401672.92,288.600004,134.700002,1242.80002,688.400011,977.000015,131.100002
817,1401804.02,1402150.82,1402824.32,1402965.22,346.800005,140.900002,1290.10002,673.50001,1020.30001,128.900002
818,1403094.12,1403454.02,1404208.32,1404340.82,359.900005,132.500002,1378.20002,754.300011,1114.20002,131.500002
819,1404472.32,1404801.92,1405606.42,1405739.62,329.600005,133.200002,1393.50002,804.500012,1134.10002,126.200002
820,1405865.82,1406175.82,1406819.82,1406954.72,310.000005,134.900002,1224.40002,644.000009,954.000014,135.500002
821,1407090.22,1407402.72,1408209.82,1408344.52,312.500005,134.700002,1390.00002,807.100012,1119.60002,135.700002
822,1408480.22,1408854.62,1409460.32,1409596.52,374.400006,136.200002,1240.30002,605.700009,980.100015,124.000001
823,1409720.52,1410091.62,1410654.62,1410787.82,371.100006,133.200002,1200.70002,563.000008,934.100014,133.400002
824,1410921.22,1411266.22,1411865.42,1412002.22,345.000006,136.800002,1213.80002,599.200008,944.200014,132.800002
825,1412135.02,1412479.12,1413108.92,1413243.12,344.100006,134.200002,1245.50002,629.800009,973.900015,137.400002
826,1413380.52,1413683.72,1414333.12,1414467.42,303.200005,134.300002,1219.70002,649.400009,952.600014,132.800002
827,1414600.22,1414876.42,1415575.92,1415715.42,276.200004,139.500002,1252.40002,699.500011,975.700015,137.200002
828,1415852.62,1416150.52,1416906.12,1417041.52,297.900004,135.400002,1316.20002,755.600012,1053.50002,127.300001
829,1417168.82,1417403.02,1418203.62,1418336.62,234.200004,133.000002,1299.90002,800.600012,1034.80002,132.100002
830,1418468.72,1418827.62,1419388.42,1419523.52,358.900005,135.100002,1193.20002,560.800009,919.700014,138.400002
831,1419661.92,1419965.92,1420581.52,1420721.72,304.000004,140.200002,1191.70002,615.600009,919.600013,131.900002
832,1420853.62,1421168.12,1421957.42,1422088.42,314.500005,131.000002,1370.40002,789.300012,1103.80002,135.600002
833,1422224.02,1422567.12,1423279.52,1423412.52,343.100005,133.000001,1324.30002,712.400011,1055.50002,135.800003
834,1423548.32,1423863.52,1424531.52,1424662.32,315.200004,130.800002,1250.30002,668.00001,983.200014,136.300002
835,1424798.62,1425120.92,1425869.12,1426003.82,322.300005,134.700002,1345.90002,748.200011,1070.50002,140.700002
836,1426144.52,1426435.72,1427102.42,1427236.02,291.200005,133.600002,1232.30002,666.700009,957.900014,140.800003
837,1427376.82,1427693.52,1428382.92,1428514.02,316.700004,131.100002,1281.90002,689.400011,1006.10001,144.700002
838,1428658.72,1429020.12,1429512.42,1429645.32,361.400005,132.900002,1130.70002,492.300007,853.700012,144.100003
839,1429789.42,1430132.32,1430783.82,1430919.02,342.900005,135.200002,1271.00002,651.500009,994.400014,141.400002
840,1431060.42,1431423.12,1432189.32,1432320.62,362.700006,131.300002,1398.20002,766.200011,1128.90002,138.000002
841,1432458.62,1432761.72,1433516.32,1433648.32,303.100005,132.000002,1328.10002,754.600011,1057.70002,138.400002
842,1433786.72,1434113.92,1434903.32,1435040.52,327.200005,137.200002,1390.00002,789.400012,1116.60002,136.200002
843,1435176.72,1435539.72,1436190.42,1436330.62,363.000005,140.200002,1295.50002,650.70001,1013.70002,141.600002
844,1436472.22,1436831.62,1437399.62,1437538.82,359.400005,139.200002,1211.30002,568.000009,927.400014,144.700002
845,1437683.52,1437988.62,1438839.62,1438972.32,305.100005,132.700002,1426.70002,851.000012,1156.10002,137.900002
846,1439110.22,1439469.52,1440132.32,1440268.82,359.300006,136.500002,1297.80002,662.80001,1022.10002,139.200002
847,1440408.02,1440732.32,1441592.52,1441733.02,324.300005,140.500002,1454.80002,860.200012,1184.50002,129.800002
848,1441862.82,1442263.72,1442911.32,1443048.12,400.900006,136.800002,1324.10002,647.60001,1048.50002,138.800002
849,1443186.92,1443555.02,1444205.42,1444345.52,368.100006,140.100002,1298.70002,650.400009,1018.50002,140.100003
850,1444485.62,1444836.82,1445619.52,1445755.62,351.200005,136.100002,1403.90002,782.700011,1133.90002,133.900002
851,1445889.52,1446283.12,1447032.52,1447172.32,393.600006,139.800003,1419.30002,749.400011,1143.00002,136.500002
852,1447308.82,1447659.02,1448384.92,1448522.62,350.200005,137.700002,1344.00002,725.900011,1076.10002,130.200002
853,1448652.82,1449044.42,1449791.32,1449929.42,391.600005,138.100002,1410.40002,746.900012,1138.50002,133.800002
854,1450063.22,1450411.42,1451059.42,1451200.42,348.200005,141.000003,1266.20002,648.000009,996.200014,129.000001
855,1451329.42,1451709.52,1452497.32,1452633.92,380.100006,136.600002,1442.10002,787.800012,1167.90002,137.600002
856,1452771.52,1453102.82,1453905.92,1454052.92,331.300005,147.000002,1411.90002,803.100012,1134.40002,130.500002
857,1454183.42,1454549.62,1455149.22,1455287.12,366.200005,137.900002,1239.20002,599.600009,965.800014,135.500002
858,1455422.62,1455730.62,1456446.62,1456584.62,308.000005,138.000002,1291.00002,716.000011,1024.00002,129.000002
859,1456713.62,1457072.82,1457630.92,1457772.12,359.200005,141.200002,1193.50002,558.100008,917.300013,135.000003
860,1457907.12,1458204.12,1458907.42,1459051.32,297.000004,143.900003,1268.10002,703.30001,1000.30001,123.900001
861,1459175.22,1459499.22,1460091.32,1460228.72,324.000005,137.400002,1193.30002,592.100009,916.100014,139.800002
862,1460368.52,1460677.42,1461211.12,1461351.42,308.900005,140.300002,1115.60002,533.700008,842.600013,132.700002
863,1461484.12,1461769.62,1462483.52,1462629.52,285.500004,146.000002,1273.20002,713.900011,999.400015,127.800002
864,1462757.32,1463073.82,1463837.12,1463981.32,316.500004,144.200002,1349.20002,763.300012,1079.80002,125.200002
865,1464106.52,1464415.22,1465236.32,1465375.62,308.700004,139.300002,1395.60002,821.100013,1129.80002,126.500002
866,1465502.12,1465814.72,1466573.82,1466718.42,312.600004,144.600002,1341.00002,759.100012,1071.70002,124.700002
867,1466843.12,1467158.02,1467866.72,1468007.72,314.900004,141.000002,1295.10002,708.700011,1023.60001,130.500002
868,1468138.22,1468492.32,1469134.52,1469277.42,354.100005,142.900002,1259.20002,642.20001,996.300015,120.000002
869,1469397.42,1469739.02,1470270.02,1470415.02,341.600005,145.000002,1144.20002,531.000008,872.600013,126.600002
870,1470541.62,1470904.72,1471507.72,1471647.42,363.100005,139.700002,1231.70002,603.000009,966.100014,125.900002
871,1471773.32,1472121.22,1472839.52,1472982.62,347.900005,143.100002,1332.30002,718.300011,1066.20002,123.000002
872,1473105.62,1473442.62,1474243.22,1474391.02,337.000005,147.800002,1409.60002,800.600012,1137.60002,124.200002
873,1474515.22,1474850.52,1475628.52,1475767.72,335.300005,139.200002,1372.40002,778.000012,1113.30002,119.900001
874,1475887.62,1476224.82,1476793.92,1476936.12,337.200005,142.200002,1176.30002,569.100009,906.300014,127.800002
875,1477063.92,1477375.62,1477997.32,1478136.92,311.700005,139.600002,1197.80002,621.700009,933.400014,124.800002
876,1478261.72,1478609.12,1479194.82,1479337.92,347.400005,143.100002,1198.20002,585.700009,933.100014,122.000002
877,1479459.92,1479790.22,1480449.02,1480589.02,330.300005,140.000002,1254.90002,658.800009,989.100014,125.800002
878,1480714.82,1481083.92,1481687.42,1481832.22,369.100006,144.800002,1243.60002,603.500009,972.600015,126.200002
879,1481958.42,1482265.22,1482956.32,1483111.42,306.800004,155.100002,1268.10002,691.100011,997.900015,115.100002
880,1483226.52,1483578.02,1484333.72,1484474.62,351.500005,140.900002,1377.40002,755.700011,1107.20002,129.300002
881,1484603.92,1484984.52,1485594.82,1485733.92,380.600006,139.100002,1268.20002,610.300009,990.900015,138.200002
882,1485872.12,1486256.02,1486786.42,1486929.42,383.900006,143.000002,1192.50002,530.400008,914.300014,135.200002
883,1487064.62,1487387.42,1488091.32,1488234.52,322.800005,143.200002,1298.10002,703.90001,1026.70002,128.200002
884,1488362.72,1488736.22,1489368.52,1489509.12,373.500006,140.600002,1267.00002,632.300009,1005.80001,120.600002
885,1489629.72,1489925.72,1490517.22,1490664.92,296.000005,147.700003,1153.40002,591.500008,887.500013,118.200001
886,1490783.12,1491000.02,1491743.02,1491883.32,216.900004,140.300002,1221.70002,743.000011,959.900015,121.500002
887,1492004.82,1492332.32,1492802.52,1492946.62,327.500004,144.100003,1067.50002,470.200007,797.700011,125.700002
888,1493072.32,1493328.92,1493961.82,1494097.12,256.600003,135.300002,1153.70002,632.90001,889.500013,128.900002
889,1494226.02,1494511.42,1495067.12,1495204.52,285.400004,137.400002,1107.70002,555.700008,841.100012,129.200002
890,1495333.72,1495631.62,1496267.72,1496405.42,297.900005,137.700002,1193.80002,636.100009,934.000014,122.100002
891,1496527.52,1496772.72,1497365.92,1497503.52,245.200004,137.600003,1103.50002,593.200008,838.400012,127.500001
892,1497631.02,1497882.52,1498441.32,1498583.92,251.500004,142.600002,1084.80002,558.800009,810.300013,131.900002
893,1498715.82,1498976.52,1499577.02,1499719.52,260.700003,142.500003,1125.70002,600.500009,861.200012,122.000001
894,1499841.52,1500095.32,1500789.02,1500927.52,253.800004,138.500003,1212.20002,693.70001,947.500014,126.200001
895,1501053.72,1501271.82,1501871.52,1502009.62,218.100004,138.100002,1085.00002,599.700009,817.800013,129.100002
896,1502138.72,1502460.12,1502975.82,1503114.62,321.400004,138.800002,1105.90002,515.700008,837.100012,130.000002
897,1503244.62,1503559.52,1504102.62,1504245.82,314.900005,143.200002,1122.90002,543.100008,858.000013,121.700002
898,1504367.52,1504657.72,1505187.22,1505326.42,290.200004,139.200002,1081.70002,529.500008,819.700012,122.800002
899,1505449.22,1505764.82,1506315.62,1506450.82,315.600005,135.200002,1132.90002,550.800008,866.400013,131.300002
900,1506582.12,1506846.12,1507437.32,1507572.02,264.000004,134.700002,1117.20002,591.200009,855.200013,127.300001
901,1507699.32,1508028.52,1508530.12,1508671.22,329.200005,141.100002,1105.30002,501.600008,830.800013,133.400002
902,1508804.62,1509042.22,1509642.72,1509792.22,237.600003,149.500003,1110.20002,600.500009,838.100012,122.600001
903,1509914.82,1510193.92,1510778.22,1510911.12,279.100005,132.900002,1131.50002,584.300008,863.400013,135.200002
904,1511046.32,1511280.62,1512003.62,1512138.52,234.300004,134.900002,1224.50002,723.000011,957.300015,132.300002
905,1512270.82,1512596.32,1513102.92,1513247.42,325.500004,144.500002,1108.50002,506.600008,832.100012,131.900002
906,1513379.32,1513674.72,1514229.82,1514363.72,295.400005,133.900002,1117.60002,555.100008,850.500013,133.200002
907,1514496.92,1514796.32,1515309.62,1515445.42,299.400004,135.800002,1081.30002,513.300008,812.700012,132.800002
908,1515578.22,1515905.12,1516451.32,1516589.22,326.900005,137.900002,1145.80002,546.200008,873.100013,134.800002
909,1516724.02,1517038.52,1517578.32,1517720.62,314.500005,142.300002,1118.30002,539.800008,854.300013,121.700002
910,1517842.32,1518141.82,1518757.02,1518895.72,299.500004,138.700002,1185.20002,615.200009,914.700013,131.800002
911,1519027.52,1519288.42,1519878.22,1520016.92,260.900004,138.700002,1115.30002,589.800009,850.700013,125.900002
912,1520142.82,1520415.32,1521046.72,1521181.82,272.500004,135.100002,1172.10002,631.400009,903.900013,133.100002
913,1521314.92,1521680.12,1522177.92,1522320.02,365.200006,142.100002,1132.60002,497.800007,863.000013,127.500002
914,1522447.52,1522726.12,1523479.42,1523614.52,278.600004,135.100002,1302.10002,753.300012,1031.90002,135.100002
915,1523749.62,1524103.42,1524686.22,1524822.52,353.800005,136.300002,1204.50002,582.800009,936.600014,131.600002
916,1524954.12,1525258.62,1528219.42,1528352.42,304.500004,133.000002,3586.30005,2960.80004,3265.30005,188.000003
917,1528540.42,1529045.72,1530078.72,1530224.22,505.300008,145.500002,1838.20003,1033.00002,1538.30002,154.400002
918,1530378.62,1530795.42,1532046.52,1532201.62,416.800007,155.100003,1972.30003,1251.10002,1667.90002,149.300002
919,1532350.92,1532755.02,1533927.92,1534058.72,404.100006,130.800002,1875.40003,1172.90002,1577.00002,167.600003
920,1534226.32,1534652.42,1535542.52,1535668.32,426.100006,125.800002,1601.80002,890.100013,1316.20002,159.800003
921,1535828.12,1536219.12,1537140.42,1537275.62,391.000005,135.200002,1604.50002,921.300014,1312.30002,157.000003
922,1537432.62,1537798.12,1538707.32,1538841.12,365.500005,133.800002,1560.90002,909.200014,1274.70002,152.400002
923,1538993.52,1539400.02,1540216.62,1540343.82,406.500006,127.200002,1517.20002,816.600012,1223.10002,166.900002
924,1540510.72,1540887.62,1541578.22,1541712.62,376.900006,134.400002,1358.50002,690.60001,1067.50002,156.600003
925,1541869.22,1542270.12,1543081.12,1543207.52,400.900006,126.400002,1496.10002,811.000012,1211.90002,157.800002
926,1543365.32,1543752.52,1544394.82,1544518.92,387.200006,124.100002,1313.20002,642.300009,1029.50001,159.600003
927,1544678.52,1545035.12,1545764.12,1545888.42,356.600005,124.300002,1365.60002,729.000011,1085.60002,155.700002
928,1546044.12,1546437.22,1547018.32,1547155.12,393.100006,136.800002,1250.70002,581.100008,974.200014,139.700002
929,1547294.82,1547634.82,1548624.72,1548751.02,340.000006,126.300002,1600.20002,989.900014,1329.90002,144.000002
930,1548895.02,1549169.92,1549866.12,1549991.22,274.900004,125.100002,1247.90002,696.200011,971.100015,151.700002
931,1550142.92,1550502.42,1551086.32,1551214.72,359.500005,128.400002,1218.10002,583.900009,943.400014,146.300002
932,1551361.02,1551693.82,1552354.52,1552477.72,332.800005,123.200002,1263.50002,660.70001,993.500015,146.800002
933,1552624.52,1552898.52,1553582.62,1553706.02,274.000004,123.400002,1229.50002,684.10001,958.100014,148.000002
934,1553854.02,1554060.52,1554896.42,1555025.82,206.500003,129.400002,1307.00002,835.900013,1042.40002,135.200002
935,1555161.02,1555499.62,1555944.62,1556075.32,338.600005,130.700002,1059.80001,445.000006,783.600011,145.500002
936,1556220.82,1556471.92,1557107.82,1557239.72,251.100004,131.900002,1156.80002,635.90001,887.000014,137.900002
937,1557377.62,1557643.32,1558282.32,1558417.42,265.700004,135.100002,1168.80002,639.000009,904.700013,129.000002
938,1558546.42,1558818.02,1559351.22,1559484.82,271.600004,133.600002,1074.10002,533.200008,804.800012,135.700002
939,1559620.52,1559887.82,1560449.12,1560581.62,267.300004,132.500001,1091.70002,561.300009,828.600013,130.600002
940,1560712.22,1560916.92,1561546.12,1561679.32,204.700003,133.200002,1101.90002,629.20001,833.900013,134.800002
941,1561814.12,1562107.12,1562692.52,1562822.72,293.000004,130.200002,1145.90002,585.400009,878.400013,137.300002
942,1562960.02,1563227.72,1563870.32,1563999.22,267.700004,128.900002,1172.00002,642.600009,910.300013,132.800002
943,1564132.02,1564425.72,1565013.92,1565145.82,293.700005,131.900001,1150.50002,588.200009,881.900014,136.700003
944,1565282.52,1565617.52,1566120.92,1566247.22,335.000005,126.300002,1100.30002,503.400007,838.400012,135.600002
945,1566382.82,1566655.62,1567293.82,1567418.92,272.800004,125.100002,1174.00002,638.200009,911.000013,137.900002
946,1567556.82,1567884.52,1568339.72,1568469.92,327.700005,130.200002,1053.10002,455.200007,782.900012,140.000002
947,1568609.92,1568916.62,1569535.02,1569665.42,306.700005,130.400002,1190.50002,618.400009,925.100014,135.000002
948,1569800.42,1570034.62,1570704.12,1570833.12,234.200003,129.000002,1162.10002,669.50001,903.700013,129.400002
949,1570962.52,1571225.62,1571885.92,1572014.22,263.100004,128.300002,1183.50002,660.30001,923.400014,131.800002
950,1572146.02,1572436.12,1572983.92,1573112.82,290.100004,128.900002,1102.80002,547.800008,837.900012,136.000002
951,1573248.82,1573496.72,1574114.92,1574248.72,247.900004,133.800002,1132.70002,618.200009,866.100013,132.800002
952,1574381.52,1574677.02,1575271.72,1575406.12,295.500005,134.400002,1151.90002,594.700008,890.200013,127.300002
953,1575533.42,1575842.82,1576429.42,1576564.72,309.400005,135.300002,1158.90002,586.600009,896.000014,127.600002
954,1576692.32,1576894.72,1577533.62,1577662.82,202.400003,129.200002,1105.90002,638.900009,841.300012,135.400002
955,1577798.22,1578082.32,1578562.12,1578697.72,284.100004,135.600002,1035.80002,479.800007,763.900011,136.300002
956,1578834.02,1579066.22,1579681.72,1579816.42,232.200004,134.700002,1111.50002,615.500009,847.700013,129.100002
957,1579945.52,1580252.72,1580722.12,1580852.22,307.200005,130.100002,1032.10001,469.400007,776.600012,125.400001
958,1580977.62,1581274.82,1581828.92,1581963.12,297.200005,134.200002,1118.10002,554.100008,851.300013,132.600002
959,1582095.72,1582359.32,1582934.52,1583082.02,263.600004,147.500002,1103.60002,575.200009,838.800013,117.300002
960,1583199.32,1583450.42,1584036.42,1584171.32,251.100003,134.900002,1096.70002,586.000009,837.100012,124.700002
961,1584296.02,1584558.52,1585110.32,1585237.92,262.500004,127.600002,1080.10002,551.800008,814.300012,138.200002
962,1585376.12,1585656.32,1586283.52,1586417.92,280.200004,134.400002,1175.10002,627.200009,907.400013,133.300002
963,1586551.22,1586854.42,1587395.02,1587530.32,303.200005,135.300002,1108.20002,540.600008,843.800013,129.100002
964,1587659.42,1587864.52,1588458.12,1588587.52,205.100003,129.400002,1058.20002,593.600009,798.700012,130.100002
965,1588717.62,1588991.92,1589584.72,1589723.82,274.300004,139.100002,1131.20002,592.800009,867.100013,125.000002
966,1589848.82,1590076.52,1590652.72,1590781.82,227.700003,129.100001,1065.80001,576.200009,803.900012,132.800002
967,1590914.62,1591176.52,1591759.72,1591893.02,261.900004,133.300002,1108.50002,583.200009,845.100013,130.100002
968,1592023.12,1592264.02,1592829.02,1592971.82,240.900004,142.800002,1073.70002,565.000008,805.900012,125.000002
969,1593096.82,1593332.32,1593994.82,1594125.82,235.500004,131.000002,1156.70002,662.500009,898.000013,127.700002
970,1594253.52,1594553.42,1595010.92,1595143.12,299.900005,132.200001,1026.10002,457.500007,757.400012,136.500003
971,1595279.62,1595528.92,1596172.72,1596291.72,249.300003,119.000002,1153.10002,643.80001,893.100013,141.000002
972,1596432.72,1596664.92,1597270.12,1597405.02,232.200003,134.900002,1099.50002,605.200009,837.400012,127.200002
973,1597532.22,1597879.52,1598409.12,1598539.82,347.300005,130.700002,1142.20002,529.600008,876.900013,134.600002
974,1598674.42,1598970.82,1599493.82,1599620.82,296.400005,127.000002,1084.80002,523.000007,819.400012,138.400002
975,1599759.22,1600023.92,1600567.02,1600703.22,264.700004,136.200002,1075.60002,543.100008,807.800012,131.600002
976,1600834.82,1601139.32,1601681.82,1601813.62,304.500005,131.800002,1107.60002,542.500008,847.000013,128.800002
977,1601942.42,1602179.42,1602837.12,1602958.82,237.000003,121.700002,1159.30002,657.70001,894.700013,142.900002
978,1603101.72,1603375.42,1604004.22,1604136.52,273.700004,132.300001,1169.20002,628.80001,902.500014,134.400002
979,1604270.92,1604605.22,1605163.32,1605293.02,334.300005,129.700002,1153.20002,558.100009,892.400014,131.100002
980,1605424.12,1605748.82,1606237.52,1606389.42,324.700005,151.900002,1074.20002,488.700007,813.400012,108.900002
981,1606498.32,1606778.42,1607331.52,1607463.22,280.100004,131.700002,1097.90002,553.100008,833.200012,133.000002
982,1607596.22,1607832.62,1608516.82,1608648.22,236.400004,131.400002,1189.90002,684.20001,920.600014,137.900002
983,1608786.12,1609019.12,1609689.52,1609822.82,233.000003,133.300002,1166.60002,670.40001,903.400013,129.900002
984,1609952.72,1610242.52,1610809.52,1610968.42,289.800004,158.900002,1118.70002,567.000009,856.800013,103.000002
985,1611071.42,1611327.22,1611910.12,1612045.82,255.800004,135.700002,1106.40002,582.900008,838.700012,132.000002
986,1612177.82,1612483.62,1613061.72,1613196.72,305.800005,135.000003,1147.80002,578.100008,883.900013,128.900001
987,1613325.62,1613602.62,1614200.02,1614332.62,277.000005,132.600002,1134.90002,597.400008,874.400013,127.900002
988,1614460.52,1614732.52,1615300.12,1615491.82,272.000004,191.700003,1108.80002,567.600009,839.600013,77.500001
989,1615569.32,1615837.22,1616555.62,1616677.72,267.900004,122.100001,1247.40002,718.400011,986.300015,139.000002
990,1616816.72,1617137.52,1617656.22,1617791.42,320.800005,135.200002,1106.60002,518.700008,839.500013,131.900002
991,1617923.32,1618200.72,1618822.42,1618955.62,277.400004,133.200002,1165.50002,621.700009,899.100013,133.200002
992,1619088.82,1619370.52,1619911.62,1620044.72,281.700005,133.100002,1087.70002,541.100008,822.800013,131.800002
993,1620176.52,1620437.22,1621024.52,1621153.22,260.700003,128.700002,1114.60002,587.300009,848.000012,137.900002
994,1621291.12,1621535.62,1622216.42,1622355.02,244.500004,138.600002,1189.20002,680.80001,925.300014,125.300002
995,1622480.32,1622823.82,1623406.92,1623534.22,343.500005,127.300002,1198.10002,583.100009,926.600014,144.200002
996,1623678.42,1623975.92,1624622.02,1624755.32,297.500004,133.300002,1212.80002,646.10001,943.600014,135.900002
997,1624891.22,1625229.92,1625841.02,1625972.22,338.700005,131.200002,1214.60002,611.100009,949.800014,133.600002
998,1626105.82,1626412.02,1627049.12,1627186.22,306.200004,137.100002,1209.40002,637.10001,943.300014,129.000002
999,1627315.22,1627683.82,1628247.22,1628386.02,368.600005,138.800002,1208.40002,563.400009,932.000014,137.600002
1000,1628523.62,1628825.42,1629521.02,1629655.02,301.800004,134.000002,1267.00002,695.600011,997.400015,135.600002
1001,1629790.62,1630098.22,1630736.72,1630872.12,307.600004,135.400002,1210.70002,638.50001,946.100014,129.200002
1002,1631001.32,1631344.02,1631896.32,1632035.42,342.700005,139.100002,1164.50002,552.300008,895.000013,130.400002
1003,1632165.82,1632447.12,1633146.62,1633282.02,281.300004,135.400002,1252.90002,699.500011,980.800015,136.700002
1004,1633418.72,1633808.12,1634385.42,1634521.32,389.400006,135.900002,1233.50002,577.300008,966.700014,130.900002
1005,1634652.22,1634948.22,1635519.72,1635655.12,296.000005,135.400002,1141.70002,571.500008,867.500013,138.800002
1006,1635793.92,1636107.82,1636724.12,1636857.82,313.900005,133.700002,1200.40002,616.300009,930.200014,136.500002
1007,1636994.32,1637318.32,1637871.22,1638005.62,324.000005,134.400002,1145.70002,552.900008,876.900013,134.400002
1008,1638140.02,1638437.52,1638844.32,1639007.32,297.500005,163.000002,975.700015,406.800006,704.300011,108.400002
1009,1639115.72,1639431.42,1640029.42,1640166.72,315.700004,137.300002,1180.60002,598.000009,913.700013,129.600002
1010,1640296.32,1640622.92,1641232.82,1641383.82,326.600005,151.000003,1200.50002,609.900009,936.500014,113.000001
1011,1641496.82,1641739.42,1642269.72,1642409.82,242.600004,140.100002,1043.20002,530.300008,772.900012,130.200002
1012,1642540.02,1642821.72,1643262.62,1643386.82,281.700004,124.200001,978.200014,440.900007,722.600011,131.400002
1013,1643518.22,1643711.82,1644144.22,1644271.62,193.600003,127.400002,877.000013,432.400007,626.00001,123.600001
1014,1644395.22,1644606.32,1644978.62,1645104.62,211.100004,126.000002,838.300013,372.300005,583.400009,128.900002
1015,1645233.52,1645380.32,1645803.22,1645935.02,146.800002,131.800002,832.500012,422.900006,569.700008,131.000002
1016,1646066.02,1646159.02,1646601.32,1646735.12,93.000002,133.800002,798.000012,442.300006,535.300008,128.900002
1017,1646864.02,1647029.52,1647506.22,1647641.22,165.500003,135.000002,907.000014,476.700007,642.20001,129.800002
1018,1647771.02,1647873.32,1648391.42,1648509.92,102.300001,118.500002,877.600013,518.100008,620.400009,138.700002
1019,1648648.62,1648771.42,1649201.42,1649311.82,122.800002,110.400002,823.400012,430.000006,552.800008,160.200002
1020,1649472.02,1649573.52,1650097.92,1650237.32,101.500002,139.400002,902.400013,524.400007,625.900009,137.100002
1021,1650374.42,1650476.72,1650979.22,1651112.12,102.300002,132.900001,885.200014,502.500008,604.80001,147.500003
1022,1651259.62,1651334.22,1651926.52,1652027.52,74.600001,101.000001,934.100014,592.300009,666.90001,166.200003
1023,1652193.72,1652298.02,1652825.52,1652960.42,104.300001,134.900002,911.000013,527.500008,631.800009,144.300002
1024,1653104.72,1653209.12,1653872.12,1654005.22,104.400002,133.100002,1043.50002,663.00001,767.400012,143.000002
1025,1654148.22,1654223.12,1654826.02,1654964.72,74.900001,138.700002,957.400014,602.900009,677.80001,140.900002
1026,1655105.62,1655156.62,1655821.12,1655916.32,51.000001,95.200001,994.400015,664.50001,715.500011,183.700003
1027,1656100.02,1656131.12,1656819.72,1656958.82,31.1,139.100002,1011.90002,688.600011,719.700011,153.100002
1028,1657111.92,1657223.22,1657801.32,1657954.82,111.300002,153.500002,987.600015,578.100008,689.40001,144.700003
1029,1658099.52,1658185.52,1658837.02,1658940.82,86.000001,103.800001,1024.60001,651.50001,737.500011,183.300003
1030,1659124.12,1659177.22,1659765.92,1659880.42,53.100001,114.500002,908.300013,588.700008,641.800009,152.000002
1031,1660032.42,1660146.82,1660763.42,1660862.52,114.400002,99.100002,1010.60002,616.600009,731.000011,180.500002
1032,1661043.02,1661129.82,1661829.92,1661930.62,86.800002,100.700002,1066.60002,700.10001,786.900012,179.000002
1033,1662109.62,1662182.92,1662760.22,1662895.92,73.300001,135.700002,949.100015,577.300009,650.60001,162.800003
1034,1663058.72,1663158.62,1663849.42,1663952.72,99.900001,103.300002,1096.70002,690.80001,790.700011,202.700003
1035,1664155.42,1664184.62,1664714.02,1664817.82,29.2,103.800002,862.400013,529.400008,558.600008,200.000003
1036,1665017.82,1665103.52,1665737.92,1665872.42,85.700001,134.500002,1016.20002,634.400009,720.10001,161.600003
1037,1666034.02,1666095.52,1666891.62,1666990.92,61.500001,99.300001,1133.10002,796.100012,857.600013,176.200003
1038,1667167.12,1667201.42,1667967.42,1668107.22,34.3,139.800002,1102.90002,766.000012,800.300012,162.800002
1039,1671528.92,1671584.52,1672440.92,1672587.62,55.600001,146.700002,1227.80002,856.400012,912.000013,169.100003
1040,1672756.72,1672875.82,1673312.62,1673454.52,119.100002,141.900002,857.900013,436.800006,555.900008,160.100003
1041,1673614.62,1673674.72,1674663.02,1674806.72,60.100001,143.700003,1351.90002,988.300014,1048.40002,159.800002
1042,1678276.03,1678368.83,1679186.83,1679332.33,92.800002,145.500002,1214.00002,818.000012,910.800014,157.700002
1043,1679490.03,1679613.63,1680307.83,1680408.03,123.600002,100.200001,1115.50002,694.200011,817.800013,197.500003
1044,1682674.53,1682759.43,1683622.73,1683773.53,84.900001,150.800002,1298.30002,863.300013,948.200014,199.300003
1045,1688317.53,1688352.13,1689317.03,1689453.43,34.6,136.400002,1301.50002,964.900015,999.500015,165.600002
1046,1689619.03,1689680.93,1690568.53,1690710.13,61.900001,141.600003,1264.70002,887.600013,949.500014,173.600002
1047,1690883.73,1691068.73,1691828.33,1691967.93,185.000003,139.600002,1246.10002,759.600011,944.600014,161.900003
1048,1692129.83,1692166.43,1692701.23,1692838.43,36.6,137.200002,883.000013,534.800008,571.400008,174.400003
1049,1693012.83,1693072.33,1694008.03,1694137.73,59.500001,129.700002,1303.60002,935.700014,995.200015,178.700002
1050,1694316.43,1694488.73,1695266.13,1695367.53,172.300003,101.400002,1271.90002,777.400011,949.700014,220.800003
1051,1697864.43,1698018.33,1698970.43,1699067.63,153.900002,97.200001,1406.60002,952.100015,1106.00002,203.400003
1052,1701136.53,1701198.13,1702317.63,1702451.73,61.600001,134.100002,1503.00002,1119.50002,1181.10002,187.800002
1053,1702639.53,1702800.23,1703578.93,1703713.33,160.700003,134.400002,1265.40002,778.700011,939.400014,191.600003
1054,1703904.93,1703989.03,1704920.63,1705064.03,84.100001,143.400002,1329.40002,931.600014,1015.70002,170.300003
1055,1705234.33,1705293.43,1705785.83,1705919.33,59.100001,133.500002,881.800013,492.400007,551.500008,196.800003
1056,1706116.13,1706258.43,1707103.53,1707238.43,142.300002,134.900002,1290.40002,845.100013,987.400015,168.100002
1057,1707406.53,1707470.63,1708405.33,1708532.53,64.100001,127.200002,1317.60002,934.700014,998.800015,191.600003
1058,1710595.43,1710660.23,1711710.53,1711838.03,64.800001,127.500002,1409.50002,1050.30001,1115.10002,166.900003
