# Supplementary material for: Robust dynamical invariants in sequential neural activity
Source: Sci Rep. 2019 Jun 21;9:9048. doi: 10.1038/s41598-019-44953-2 (PMC6588702; doi:10.1038/s41598-019-44953-2)
Supplement: Supplementary file 4 — Dataset [file 41598_2019_44953_MOESM4_ESM.zip › data/PTX/PTX_Ethanol_exp_11.txt]

%If you use these data please cite:
%%  I. Elices, R. Levi, D. Arroyo, F. B. Rodriguez, and P. Varona. Robust dynamical invariants in sequential neural activity
% (1:n-1)' firstLP' lastLP' firstPD' lastPD' burstLPd' burstPDd' Period' latenc' LPPDfst2fst' PDLP'
1,3909.30006,4303.10006,4388.40006,4543.10007,393.800006,154.700003,705.000011,85.300001,479.100007,71.200001
2,4614.30007,5050.80008,5022.20007,7231.30011,436.500006,2209.10003,619.300009,-28.6,407.900006,-1997.70003
3,5233.60008,7517.80011,7494.10011,7646.70011,2284.20003,152.600002,2413.00004,-23.7,2260.50003,-0.1
4,7646.60011,7871.20012,7888.00012,8027.90012,224.600003,139.900002,370.700005,16.800001,241.400004,-10.600001
5,8017.30012,8259.00012,8299.30012,8451.70013,241.700004,152.400002,427.700007,40.300001,282.000005,-6.7
6,8445.00013,8715.20013,8701.10013,8836.10013,270.200004,135.000002,412.700006,-14.1,256.100004,21.6
7,8857.70013,9051.50014,9073.70013,11112.6002,193.800003,2038.90003,363.400005,22.2,216.000003,-1891.50003
8,9221.10014,11350.0002,11363.5002,11490.1002,2128.90003,126.600002,2269.90003,13.5,2142.40003,0.9
9,11491.0002,11778.0002,11764.5002,11902.7002,287.000005,138.200002,406.800006,-13.500001,273.500004,-4.9
10,11897.8002,12195.6002,12159.5002,15556.2002,297.800005,3396.70005,415.600006,-36.100001,261.700004,-3242.80005
11,12313.4002,15682.8002,15723.8002,15848.1002,3369.40005,124.300002,3533.20005,41,3410.40005,-1.5
12,15846.6002,15973.6002,16010.9002,16152.3002,127.000002,141.400002,305.000005,37.300001,164.300003,-0.7
13,17828.9003,17923.2003,17934.7003,18080.2003,94.300001,145.500002,257.300004,11.5,105.800001,6.000001
14,20410.0003,20610.8003,20643.8003,20790.6003,200.800003,146.800002,383.000006,33.000001,233.800004,2.4
15,20793.0003,20972.0003,20968.9003,22575.7003,179.000003,1606.80002,312.700004,-3.100001,175.900002,-1470.00002
16,21105.7003,22732.9003,22731.1003,22853.5003,1627.20002,122.400002,1750.00003,-1.8,1625.40002,2.2
17,22855.7003,23029.8003,23044.7003,23151.5003,174.100002,106.800002,325.600004,14.9,189.000002,29.8
18,23181.3003,23394.5003,23406.6003,23534.8004,213.200004,128.200002,402.000006,12.1,225.300004,48.5
19,24721.0004,25138.2004,25272.1004,25435.1004,417.200007,163.000002,760.700012,133.900002,551.100009,46.600001
20,25481.7004,25689.1004,25702.4004,26013.5004,207.400003,311.100005,415.900006,13.3,220.700003,-115.900002
21,25897.6004,26168.6004,26288.2004,26449.8004,271.000004,161.600002,579.200009,119.600002,390.600006,27.000001
22,26476.8004,26850.6004,26806.7004,26958.7004,373.800005,152.000003,498.900007,-43.900001,329.900004,17
23,26975.7004,27278.1004,27275.4004,28778.3004,302.400004,1502.90002,464.500007,-2.7,299.700004,-1338.10002
24,27440.2004,29118.6004,29107.7004,29221.9004,1678.40002,114.200001,1806.90003,-10.9,1667.50002,25.200001
25,30150.1004,30383.4005,30399.9005,30541.0005,233.300004,141.100002,397.800006,16.5,249.800004,6.9
26,30547.9005,30733.7005,30818.9005,30971.1005,185.800003,152.200003,426.100007,85.200001,271.000004,2.9
27,30974.0005,31216.2005,31278.3005,31442.6005,242.200003,164.300003,456.300006,62.100001,304.300004,-12.300001
28,31430.3005,31647.9005,31650.0005,31778.6005,217.600004,128.600002,344.800005,2.1,219.700004,-3.500001
29,31775.1005,32076.1005,32081.5005,32219.5005,301.000005,138.000002,444.000007,5.4,306.400005,-0.4
30,32219.1005,32425.1005,32435.5005,32584.3005,206.000003,148.800003,345.600005,10.4,216.400003,-19.600001
31,32564.7005,32803.3005,32814.1005,32945.6005,238.600004,131.500002,389.900006,10.8,249.400004,9
32,32954.6005,33170.9005,33194.5005,33330.2005,216.300003,135.700002,396.300006,23.600001,239.900004,20.7
33,33350.9005,33552.1005,33599.1005,34635.3005,201.200003,1036.20002,392.300006,47.000001,248.200004,-892.100013
34,33743.2005,34974.2005,34985.9005,35149.1005,1231.00002,163.200003,1415.00002,11.7,1242.70002,9.1
35,35158.2005,35713.9005,35672.2005,35933.4005,555.700008,261.200003,692.60001,-41.7,514.000008,-82.600001
36,35850.8005,36096.0005,36094.0005,36260.0005,245.200004,166.000002,412.000006,-2,243.200004,2.8
37,36262.8005,36586.5005,36580.0005,37183.3006,323.700005,603.300009,491.400008,-6.5,317.200005,-429.100006
38,38445.6006,38682.7006,38711.8006,38867.8006,237.100003,156.000002,427.400006,29.100001,266.200004,5.2
39,38873.0006,39060.5006,39106.1006,39246.5006,187.500003,140.400002,384.800006,45.600001,233.100004,11.3
40,39257.8006,39430.9006,39458.4006,39611.2006,173.100003,152.800002,357.500005,27.5,200.600003,4.1
41,39615.3006,39782.6006,39834.5006,39925.0006,167.300003,90.500001,319.400005,51.900001,219.200004,9.7
42,39934.7006,40074.8006,40111.5006,40261.6006,140.100002,150.100002,338.300005,36.700001,176.800003,11.4
43,43202.4006,43373.1006,43544.4006,43706.1007,170.700002,161.700002,602.000009,171.300003,342.000005,98.300002
44,44950.7007,45206.2007,45221.9007,45373.3007,255.500004,151.400002,388.200006,15.7,271.200004,-34.4
45,45338.9007,45601.5007,45622.7007,46452.2007,262.600004,829.500012,439.600006,21.2,283.800004,-673.70001
46,45778.5007,46738.6007,46725.3007,46875.6007,960.100014,150.300003,1097.10002,-13.3,946.800014,0
47,47857.5007,48050.2007,48066.1007,48204.1007,192.700003,138.000002,407.700006,15.9,208.600003,61.100001
48,48265.2007,48638.9007,48624.9007,48805.9007,373.700006,181.000002,580.700009,-14,359.700006,40.000001
49,48845.9007,49123.8007,49280.1007,49467.7007,277.900004,187.600003,652.20001,156.300002,434.200006,30.400001
50,49498.1007,49902.7007,49917.1007,50270.2007,404.600006,353.100005,587.000008,14.4,419.000006,-185.100003
51,50085.1007,50718.9008,50701.0008,50898.7008,633.80001,197.700002,819.300013,-17.9,615.90001,5.700001
52,50904.4008,51204.5008,51240.7008,52532.2008,300.100004,1291.50002,512.700007,36.200001,336.300005,-1115.10002
53,51417.1008,52858.2008,52859.1008,53000.3008,1441.10002,141.200002,1615.50002,0.9,1442.00002,32.3
54,53032.6008,53307.9008,53296.9008,53472.9008,275.300004,176.000003,431.500007,-11,264.300004,-8.8
55,53464.1008,53728.9008,53772.6008,54137.2008,264.800004,364.600006,465.300007,43.7,308.500004,-207.800003
56,55548.2008,56448.9008,56449.0008,56599.3008,900.700013,150.300002,1080.00002,0.1,900.800013,28.900001
57,56628.2008,56838.8008,56884.3008,57979.4009,210.600003,1095.10002,418.900006,45.500001,256.100004,-932.300014
58,57047.1009,58155.1009,58170.6009,58309.0009,1108.00002,138.400002,1280.10002,15.5,1123.50002,18.2
59,58327.2009,58519.8009,58570.9009,58734.3009,192.600003,163.400002,427.700007,51.100001,243.700004,20.600001
60,58754.9009,58949.5009,59007.7009,59357.2009,194.600002,349.500005,425.800006,58.200001,252.800003,-176.500002
61,59180.7009,59693.7009,59709.7009,59869.0009,513.000008,159.300002,711.60001,16,529.000008,23.3
62,59892.3009,60177.5009,60180.6009,60355.4009,285.200005,174.800002,483.000008,3.1,288.300005,19.900001
63,60375.3009,60546.5009,60515.4009,60673.6009,171.200002,158.200002,303.600004,-31.1,140.100002,5.3
64,60678.9009,60861.3009,61062.6009,62329.7009,182.400003,1267.10002,608.400009,201.300003,383.700006,-1042.40002
65,61287.3009,62421.9009,62591.4009,62754.7009,1134.60002,163.300002,1463.80002,169.500003,1304.10002,-3.6
66,62751.1009,63035.6009,63057.8009,63927.401,284.500004,869.600013,478.100007,22.200001,306.700005,-698.200011
67,63229.2009,64251.701,64267.701,64391.801,1022.50001,124.100002,1247.00002,16.000001,1038.50002,84.400001
68,64476.201,64917.301,64904.701,65699.001,441.100006,794.300012,688.00001,-12.6,428.500006,-534.800008
69,65969.001,66045.701,66055.401,66221.101,76.700001,165.700003,288.400004,9.7,86.400001,36.3
70,68228.601,68336.501,68496.601,68644.001,107.900001,147.400002,473.600007,160.100003,268.000004,58.200001
71,68702.201,68932.701,68992.701,69713.101,230.500003,720.400011,527.700008,60.000001,290.500004,-483.200007
72,69229.901,69743.801,70025.901,70192.001,513.900007,166.100003,1075.50002,282.100004,796.000011,113.400002
73,70305.401,70377.501,70354.601,70493.801,72.100001,139.200002,280.900004,-22.900001,49.2,92.500002
74,70586.3011,70717.8011,70900.5011,71064.9011,131.500002,164.400003,691.20001,182.700002,314.200004,212.600003
75,72569.1011,72727.4011,72723.1011,73705.0011,158.300003,981.900014,454.400007,-4.3,154.000003,-681.50001
76,73023.5011,73730.8011,73929.3011,74082.5011,707.300011,153.200002,1076.30002,198.500003,905.800014,17.3
77,74099.8011,74436.4011,74446.5011,75738.5011,336.600005,1292.00002,541.700008,10.1,346.700005,-1097.00002
78,81912.6012,82074.5012,82110.7012,82918.9012,161.900002,808.200012,1149.40002,36.200001,198.100003,143.100002
79,83062.0012,83140.8012,83286.3012,83537.9012,78.800001,251.600004,517.900007,145.500002,224.300003,42
80,83579.9012,83928.2013,83945.7013,84282.3013,348.300006,336.600005,842.300013,17.5,365.800006,139.900002
81,84876.3013,85062.8013,85065.9013,86002.1013,186.500003,936.200014,487.200007,3.1,189.600003,-638.60001
82,85363.5013,86892.4013,86885.8013,87610.1013,1528.90002,724.30001,1736.60003,-6.6,1522.30002,-510.000007
83,87904.9013,88542.4013,88507.2013,89065.3013,637.500009,558.100008,810.200012,-35.2,602.300009,-350.200005
84,89427.2013,89684.2013,89664.5013,89928.0013,257.000003,263.500004,468.400007,-19.7,237.300003,-32.4
85,89895.6013,90516.4013,90496.2013,92037.5014,620.800009,1541.30002,792.400011,-20.200001,600.600008,-1349.50002
86,90688.0014,92437.1014,92445.7014,92607.6014,1749.10003,161.900002,1905.80003,8.600001,1757.70003,-13.8
87,92593.8014,92983.2014,92965.9014,93961.4014,389.400006,995.500015,561.500008,-17.300001,372.100005,-806.100012
88,93155.3014,94600.9014,94606.3014,95344.2014,1445.60002,737.900011,1696.10002,5.4,1451.00002,-492.800008
89,97496.7015,97563.9015,97560.8015,98141.4015,67.200001,580.600008,504.600007,-3.1,64.100001,-140.100002
90,99969.9015,100063.001,100056.201,100537.201,93.100001,481.000007,333.900005,-6.8,86.300001,-233.400003
91,100303.801,101009.202,100979.402,102849.502,705.40001,1870.10003,876.700013,-29.8,675.60001,-1669.00003
92,103048.302,103281.402,103279.302,103422.102,233.100003,142.800002,473.500007,-2.1,231.000003,99.700002
93,103521.802,103939.002,103539.702,103701.502,417.200006,161.800002,539.900008,-399.300006,17.9,360.200006
94,104061.702,104230.602,104246.702,104781.802,168.900002,535.100008,489.000007,16.1,185.000002,-231.100003
95,105855.702,106886.002,106884.602,107909.002,1030.30002,1024.40002,1215.70002,-1.4,1028.90002,-837.600013
96,108116.302,108287.302,108281.502,109026.002,171.000003,744.500011,385.500006,-5.8,165.200003,-524.200008
97,109381.602,109664.102,109667.902,109984.202,282.500004,316.300005,563.100008,3.8,286.300004,-39.500001
98,109944.702,110134.002,110392.002,111449.002,189.300003,1057.00002,718.800011,258.000004,447.300007,-785.500012
99,114277.102,114461.702,114439.002,115173.602,184.600003,734.600011,978.400014,-22.700001,161.900002,81.900001
100,115255.502,115344.402,115699.102,116329.002,88.900002,629.900009,915.100014,354.700005,443.600007,-158.400002
101,116170.602,116647.802,116838.602,117338.502,477.200007,499.900007,960.400014,190.800003,668.00001,-207.500003
102,118730.902,120451.402,119847.602,120298.902,1720.50003,451.300007,1908.60003,-603.800009,1116.70002,340.600005
103,120639.502,120857.002,120868.002,121536.902,217.500003,668.90001,475.200007,11,228.500003,-422.200006
104,121818.902,122445.802,121929.302,122227.302,626.90001,298.000004,783.600012,-516.500008,110.400002,375.200006
105,122602.502,122804.202,122799.102,123285.902,201.700003,486.800007,496.800007,-5.1,196.600003,-186.600003
106,123099.302,123694.502,123710.402,124311.202,595.200009,600.800009,822.900013,15.9,611.100009,-389.000005
107,126049.802,126156.002,126147.502,126541.702,106.200002,394.200006,296.400005,-8.5,97.700002,-195.500003
108,126944.302,127145.702,127099.102,127731.202,201.400003,632.100009,401.100006,-46.600001,154.800002,-385.800005
109,127345.402,128016.002,128028.302,128726.902,670.60001,698.60001,950.800014,12.3,682.90001,-430.700006
110,129034.702,129284.102,129250.002,129729.002,249.400003,479.000007,451.600006,-34.1,215.300003,-242.700004
111,129486.302,130212.402,130196.702,130626.602,726.100011,429.900006,952.000015,-15.7,710.400011,-188.300002
112,134593.402,134691.602,135140.002,135310.202,98.200001,170.200002,837.800012,448.400007,546.600008,121.000002
113,135431.202,135614.602,135674.202,136843.702,183.400003,1169.50002,571.100009,59.600001,243.000004,-841.400012
114,136002.302,137179.402,137190.502,137346.502,1177.10002,156.000003,1376.40002,11.1,1188.20002,32.2
115,137378.702,137604.402,137658.502,139521.902,225.700003,1863.40003,483.800007,54.100001,279.800004,-1659.40002
116,140472.702,140860.002,140967.002,141305.102,387.300006,338.100005,690.800011,107.000002,494.300008,-141.600002
117,141163.502,141547.402,141611.902,141789.002,383.900005,177.100003,661.800009,64.500001,448.400006,36.3
118,141825.302,142097.702,142081.002,142290.702,272.400004,209.700003,512.900008,-16.7,255.700004,47.500001
119,142338.202,142771.002,142774.202,144175.302,432.800006,1401.10002,651.50001,3.200001,436.000007,-1185.60002
120,142989.702,144539.702,144536.502,145386.802,1550.00002,850.300012,1725.60002,-3.2,1546.80002,-671.50001
121,144715.302,145666.502,145667.302,145799.602,951.200015,132.300002,1110.80002,0.8,952.000015,26.5
122,145826.102,146042.702,146064.602,146225.502,216.600003,160.900002,417.400006,21.900001,238.500004,18
123,146243.502,146615.302,146639.302,146810.802,371.800006,171.500003,617.800009,24,395.800006,50.5
124,151793.002,151886.902,151870.802,151996.202,93.900001,125.400002,283.700004,-16.1,77.800001,80.500001
125,152536.202,152601.502,152623.102,152792.702,65.300001,169.600003,376.800006,21.6,86.900001,120.300002
126,156294.302,156406.702,156738.302,158004.402,112.400002,1266.10002,1036.20002,331.600005,444.000007,-673.90001
127,157330.502,158464.402,158447.402,159659.902,1133.90002,1212.50002,1310.00002,-17,1116.90002,-1019.40001
128,158640.502,159990.902,159985.802,160131.202,1350.40002,145.400002,1568.10002,-5.1,1345.30002,77.400001
129,160208.602,160975.902,160966.502,161206.902,767.300012,240.400003,1061.70002,-9.4,757.900012,63.400001
130,161270.302,161579.302,161895.402,162038.502,309.000005,143.100003,872.900013,316.100004,625.100009,104.700001
131,162143.202,162617.402,162160.802,162301.902,474.200007,141.100002,631.70001,-456.600007,17.6,473.000008
132,162774.902,163166.602,163093.502,164886.302,391.700005,1792.80003,547.200008,-73.100001,318.600004,-1564.20002
133,165843.802,166493.102,166475.102,167968.203,649.30001,1493.10002,896.000014,-18,631.30001,-1228.40002
134,168730.903,170517.503,170544.603,170675.503,1786.60003,130.900002,2005.50003,27.1,1813.70003,60.900001
135,170736.403,171087.803,171092.603,172098.803,351.400005,1006.20002,555.600008,4.8,356.200005,-806.800012
136,171292.003,172481.003,172488.503,173085.003,1189.00002,596.500009,1385.40002,7.5,1196.50002,-407.600006
137,176341.403,176595.403,176853.703,177003.903,254.000003,150.200003,722.30001,258.300004,512.300007,59.8
138,177063.703,177337.503,177360.803,177885.903,273.800005,525.100008,531.100008,23.3,297.100005,-291.100005
139,177594.803,177906.803,178018.103,178858.503,312.000005,840.400012,638.00001,111.300002,423.300007,-625.700009
140,178232.803,179036.203,179017.903,179146.403,803.400012,128.500001,956.200014,-18.3,785.100012,42.600001
141,181010.403,181117.503,181299.803,181466.403,107.100002,166.600002,542.500008,182.300003,289.400005,86.500001
142,191910.903,191988.303,191980.503,192394.803,77.400001,414.300006,647.000009,-7.8,69.600001,163.100002
143,193511.303,193907.203,193945.903,194630.003,395.900005,684.10001,799.700011,38.700001,434.600006,-319.000005
144,203780.403,204405.703,204628.903,205216.103,625.300009,587.200009,1202.20002,223.200003,848.500012,-233.500004
145,205665.503,206233.703,206759.803,207055.403,568.200008,295.600004,1250.40002,526.100008,1094.30002,-139.500002
146,206915.903,207146.203,207299.503,207466.903,230.300004,167.400002,807.900012,153.300002,383.600006,256.900004
147,207723.803,208691.403,209091.703,209481.403,967.600015,389.700006,1520.80002,400.300006,1367.90002,-236.800004
148,211752.403,212124.303,212246.403,213394.203,371.900006,1147.80002,653.30001,122.100002,494.000008,-988.500015
149,212405.703,213536.603,213592.403,213682.103,1130.90002,89.700001,1393.00002,55.800001,1186.70002,116.600002
150,216539.703,217669.503,217733.203,218361.503,1129.80002,628.30001,1330.80002,63.7,1193.50002,-491.000007
151,223008.903,223142.303,224618.503,225146.303,133.400002,527.800008,1741.40003,1476.20002,1609.60002,-396.000006
152,224750.303,225286.803,225306.403,225456.303,536.500008,149.900003,751.800011,19.6,556.100008,45.8
153,225502.103,225634.503,225651.803,226286.203,132.400002,634.40001,370.200006,17.3,149.700002,-413.900006
154,229333.003,230133.703,230165.603,230280.003,800.700012,114.400001,1034.30002,31.900001,832.600013,87.300002
155,230367.303,230523.703,230540.203,230681.503,156.400002,141.300002,431.700006,16.5,172.900002,117.500002
156,230799.003,230855.403,230949.003,231683.203,56.400001,734.200011,315.800005,93.600001,150.000002,-568.400008
157,231114.803,231778.403,231991.003,232114.103,663.60001,123.100002,1225.50002,212.600003,876.200013,226.200003
158,232340.303,232553.903,232591.103,234151.503,213.600003,1560.40002,460.200007,37.200001,250.800004,-1351.00002
159,236249.904,236347.404,236404.504,236536.704,97.500002,132.200002,343.800006,57.100001,154.600003,57.000001
160,236593.704,236716.204,236715.904,237210.504,122.500001,494.600008,288.800004,-0.3,122.200001,-328.000005
161,236882.504,237317.404,237407.304,237525.804,434.900006,118.500001,678.40001,89.900002,524.800008,35.100001
162,238069.204,238607.504,238651.404,238772.304,538.300008,120.900002,744.600011,43.9,582.200008,41.500001
163,238813.804,239015.804,239032.304,239354.904,202.000003,322.600005,378.500005,16.5,218.500003,-162.600003
164,239192.304,239516.704,239526.204,239624.604,324.400005,98.400002,457.600007,9.5,333.900005,25.3
165,240761.904,240913.304,240905.704,241362.704,151.400002,457.000007,387.800005,-7.6,143.800002,-213.000004
166,241149.704,241544.304,241736.704,242573.104,394.600006,836.400013,738.100011,192.400003,587.000009,-685.300011
167,241887.804,242661.404,242890.904,243017.104,773.600012,126.200002,1311.40002,229.500003,1003.10002,182.100003
168,243199.204,243336.504,243313.604,245057.804,137.300002,1744.20003,267.100004,-22.9,114.400002,-1591.50002
169,249835.704,250800.704,250796.904,250931.104,965.000014,134.200002,1135.70002,-3.8,961.200014,40.300001
170,250971.404,251162.504,251143.904,251239.604,191.100003,95.700002,368.800005,-18.600001,172.500002,100.600001
171,251340.204,251406.804,251379.404,251538.504,66.600001,159.100002,217.100003,-27.4,39.200001,18.8
172,251557.304,251716.004,251757.704,252440.304,158.700003,682.600011,342.100006,41.7,200.400003,-540.900008
173,251899.404,252572.104,252641.704,252776.304,672.70001,134.600002,881.200013,69.600001,742.300011,4.3
174,252780.604,252952.304,252950.404,253060.904,171.700002,110.500002,317.900004,-1.9,169.800002,37.6
175,253098.504,253286.404,253301.404,253468.804,187.900003,167.400003,383.000006,15,202.900003,12.7
176,253481.504,253621.904,253640.604,253754.704,140.400002,114.100001,324.500005,18.700001,159.100003,51.300001
177,253806.004,253894.604,253915.804,254525.104,88.600001,609.300009,297.300004,21.200001,109.800002,-421.800007
178,254103.304,254705.104,254743.904,254861.604,601.800009,117.700002,775.900012,38.800001,640.60001,17.6
179,254879.204,255048.904,255050.704,255154.204,169.700003,103.500001,312.500005,1.8,171.500003,37.500001
180,255191.704,255380.704,255484.004,255626.704,189.000002,142.700002,589.500008,103.300002,292.300004,154.500002
181,255781.204,255896.804,255887.804,256490.004,115.600002,602.200009,428.500007,-9,106.600002,-280.300004
182,256209.704,256741.904,256757.304,257092.604,532.200008,335.300005,697.80001,15.4,547.600008,-185.100003
183,256907.504,257240.204,257445.504,257568.504,332.700005,123.000002,838.000013,205.300003,538.000008,177.000003
184,257745.504,257850.904,257887.804,258703.404,105.400001,815.600012,331.500005,36.900001,142.300002,-626.400009
185,258077.004,258828.204,258846.704,258956.504,751.200011,109.800002,886.500013,18.5,769.700011,7
186,258963.504,259173.504,259271.804,259400.204,210.000003,128.400002,582.400009,98.300001,308.300004,145.700003
187,259545.904,259740.904,259756.304,260154.204,195.000002,397.900006,341.900005,15.400001,210.400003,-266.400004
188,262013.404,262108.204,262211.804,262562.904,94.800002,351.100005,394.400006,103.600001,198.400003,-155.100002
189,266243.904,266369.904,266377.404,266508.104,126.000002,130.700002,293.100005,7.5,133.500002,28.900001
190,266537.004,266638.904,266647.104,266766.304,101.900001,119.200002,262.500004,8.2,110.100001,33.200001
191,266799.504,266918.604,266921.204,267244.504,119.100001,323.300005,255.300003,2.6,121.700001,-189.700003
192,267054.804,267385.804,267405.504,267498.104,331.000005,92.600001,488.000008,19.700001,350.700006,44.700001
193,267542.804,267692.304,267676.904,267987.104,149.500002,310.200004,274.500004,-15.4,134.100002,-169.800002
194,267817.304,268059.104,268220.804,268354.204,241.800003,133.400002,649.700009,161.700003,403.500006,112.800001
195,268467.004,268587.604,268618.504,269371.504,120.600002,753.000011,461.000007,30.900001,151.500003,-443.500007
196,268928.004,269561.704,269584.304,270167.704,633.70001,583.400009,824.800013,22.6,656.30001,-414.900006
197,269752.804,270284.204,270419.804,270542.304,531.400008,122.500001,875.900013,135.600002,667.00001,86.400002
198,272130.604,272274.704,272295.804,272428.504,144.100002,132.700002,391.300006,21.100001,165.200003,93.400001
199,272521.904,272650.304,272720.304,272893.504,128.400002,173.200002,428.500006,70.000001,198.400003,56.900001
200,272950.404,273262.304,273381.704,273590.704,311.900005,209.000003,773.700012,119.400002,431.300007,133.400002
201,276805.604,277386.704,277470.004,277591.704,581.100008,121.700001,945.000014,83.300002,664.40001,158.900003
202,277750.604,277884.304,277887.804,278730.504,133.700002,842.700012,1222.50002,3.5,137.200002,242.600004
203,278973.104,279019.204,279085.404,279415.204,46.100001,329.800005,290.700004,66.200001,112.300002,-151.400003
204,279263.804,279621.804,279619.004,279741.104,358.000006,122.100001,486.000008,-2.8,355.200006,8.700001
205,279749.804,279913.804,279910.304,280243.804,164.000002,333.500005,292.400004,-3.5,160.500002,-201.600003
206,280042.204,280439.504,280524.704,280639.804,397.300006,115.100002,705.30001,85.200001,482.500007,107.700001
207,284692.604,285226.904,285234.404,285370.704,534.300008,136.300002,707.200011,7.5,541.800008,29.100001
208,285399.804,285608.004,285608.604,285741.704,208.200003,133.100002,381.800005,0.6,208.800003,39.9
209,285781.604,285904.904,285911.504,286383.904,123.300002,472.400007,299.400005,6.6,129.900002,-302.900004
210,286081.004,286532.504,286662.504,286821.504,451.500007,159.000002,860.700013,130.000002,581.500009,120.200002
211,286941.704,287166.704,287181.504,287646.104,225.000003,464.600007,827.600012,14.8,239.800003,123.200002
212,287769.304,287887.204,288058.504,288204.704,117.900002,146.200003,582.300009,171.300002,289.200004,146.900002
213,288351.604,288569.004,288544.904,288693.404,217.400003,148.500002,451.500007,-24.1,193.300003,109.700002
214,288803.104,289045.804,289229.304,290030.504,242.700003,801.200012,1376.30002,183.500003,426.200006,148.900002
215,290179.404,290261.404,290350.904,291670.604,82.000001,1319.70002,802.600012,89.500002,171.500003,-688.60001
216,292453.004,292679.804,292721.904,292867.104,226.800003,145.200002,487.900007,42.100001,268.900004,73.800001
217,292940.904,293003.804,293004.304,293106.704,62.900001,102.400002,179.700003,0.5,63.400001,13.9
218,293120.604,293322.104,293379.004,294835.304,201.500003,1456.30002,671.10001,56.900001,258.400004,-1043.60002
219,293791.704,294934.104,295034.004,295430.404,1142.40002,396.400006,1719.30003,99.900001,1242.30002,80.600001
220,300386.004,300595.804,300587.704,300712.604,209.800003,124.900002,327.500005,-8.1,201.700003,0.9
221,302285.105,302876.305,302983.505,303127.905,591.200009,144.400002,915.600014,107.200002,698.400011,72.800001
222,304737.905,304970.705,304957.105,305113.405,232.800003,156.300003,515.300008,-13.6,219.200003,139.800002
223,305253.205,305600.805,305852.805,305982.505,347.600005,129.700001,1034.80001,252.000004,599.600009,305.500005
224,306288.005,306498.105,306501.305,307043.505,210.100003,542.200008,904.700014,3.2,213.300003,149.200003
225,307192.705,307346.705,307574.505,307897.305,154.000002,322.800005,795.000011,227.800003,381.800005,90.400001
226,309411.905,309876.505,310181.005,310368.305,464.600007,187.300003,1105.10002,304.500004,769.100011,148.700002
227,310517.005,310878.205,310904.205,312640.305,361.200005,1736.10003,738.700011,26.000001,387.200006,-1384.60002
228,311255.705,312848.605,312862.705,312976.205,1592.90002,113.500002,1759.20003,14.1,1607.00002,38.7
229,313766.005,313931.005,313887.805,314227.105,165.000003,339.300005,302.000005,-43.200001,121.800002,-159.100002
230,314068.005,314520.205,314525.405,314666.105,452.200007,140.700002,615.500009,5.2,457.400007,17.4
231,314683.505,315025.205,315011.805,315326.205,341.700005,314.400005,505.900008,-13.4,328.300005,-136.800002
232,315189.405,315595.305,315589.105,315729.905,405.900006,140.800002,547.200008,-6.2,399.700006,6.7
233,315736.605,315967.005,315977.005,316121.105,230.400003,144.100003,422.800006,10,240.400003,38.3
234,316159.405,316428.205,316419.905,316565.005,268.800004,145.100002,422.300006,-8.3,260.500004,16.7
235,316581.705,316852.905,316881.705,317010.505,271.200004,128.800002,474.900008,28.800001,300.000005,46.100001
236,317056.605,317274.005,317320.705,317522.205,217.400003,201.500003,423.800006,46.7,264.100003,-41.8
237,317480.405,317734.605,317805.205,318203.405,254.200004,398.200006,407.400006,70.600001,324.800005,-315.600005
238,317887.805,318344.305,318515.305,318684.205,456.500007,168.900003,806.800012,171.000002,627.500009,10.4
239,318694.605,319039.905,319062.505,319211.605,345.300005,149.100003,520.800008,22.6,367.900005,3.8
240,319215.405,319544.005,319554.605,320471.805,328.600005,917.200013,512.300007,10.6,339.200005,-744.100011
241,319727.705,320595.405,320709.605,320813.305,867.700013,103.700001,1134.40002,114.200002,981.900015,48.800001
242,320862.105,321148.305,321118.705,321266.205,286.200004,147.500002,418.600006,-29.6,256.600004,14.5
243,321280.705,321510.605,321527.405,321647.005,229.900004,119.600002,401.300006,16.8,246.700004,35
244,322562.905,322853.505,322857.005,323174.905,290.600004,317.900005,456.300006,3.5,294.100004,-155.700003
245,323019.205,323335.805,323340.805,323478.905,316.600005,138.100002,449.300007,5,321.600005,-10.4
246,323468.505,323665.905,323742.605,323989.905,197.400003,247.300004,426.500006,76.700001,274.100004,-94.900002
247,323895.005,324181.705,324234.905,324374.605,286.700005,139.700003,487.000008,53.2,339.900005,7.4
248,324382.005,324618.605,324674.305,325349.005,236.600003,674.70001,458.100006,55.700001,292.300004,-508.900008
249,324840.105,325481.905,325640.505,325796.905,641.80001,156.400003,977.500015,158.600002,800.400012,20.7
250,325817.605,326000.405,325999.805,326149.105,182.800003,149.300002,344.900005,-0.6,182.200003,13.4
251,326162.505,326413.605,326442.505,327166.705,251.100004,724.200011,464.500007,28.9,280.000004,-539.700008
252,326627.005,327226.605,327337.105,327620.505,599.600009,283.400004,864.800013,110.500002,710.100011,-128.700002
253,327491.805,328011.405,327830.105,327896.305,519.600008,66.200001,723.200011,-181.300003,338.300005,318.700005
254,333023.805,333083.205,333087.505,333920.305,59.400001,832.800013,265.900004,4.3,63.700001,-630.60001
255,333289.705,334066.605,334075.905,334197.805,776.900012,121.900002,946.300015,9.3,786.200012,38.200001
256,334236.005,334373.005,334373.305,334553.205,137.000002,179.900002,329.800004,0.3,137.300002,12.6
257,334565.805,334692.105,334724.405,334846.505,126.300002,122.100002,356.200006,32.300001,158.600003,75.500001
258,334922.005,335014.605,335131.605,335251.505,92.600001,119.900002,403.200006,117.000002,209.600003,73.700001
259,335325.205,335586.505,335579.305,335738.305,261.300004,159.000002,470.800007,-7.2,254.100004,57.700001
260,335796.005,335868.705,335933.005,336066.105,72.700001,133.100002,349.500005,64.300001,137.000002,79.400001
261,336145.505,336501.705,336519.405,336648.205,356.200005,128.800001,590.900009,17.700001,373.900006,88.200002
262,336736.405,337052.505,337159.205,337349.305,316.100004,190.100003,659.00001,106.700002,422.800006,46.100001
263,337395.405,337727.905,337807.305,338388.605,332.500005,581.300008,574.300008,79.400001,411.900006,-418.900006
264,337969.705,338557.405,338752.705,339127.505,587.700009,374.800005,1000.80001,195.300003,783.000012,-157.000002
265,338970.505,339453.405,339445.505,339581.805,482.900007,136.300002,670.20001,-7.9,475.000007,58.900001
266,339640.705,339915.205,339921.205,340082.105,274.500004,160.900003,486.500007,6,280.500004,45.1
267,340127.205,340369.705,340444.105,340601.505,242.500004,157.400002,547.400008,74.400001,316.900005,73.100001
268,340674.605,340996.005,341036.305,341517.105,321.400005,480.800007,594.900009,40.300001,361.700006,-247.600004
269,341269.505,341763.305,341887.805,342371.605,493.800008,483.800007,924.400014,124.500002,618.30001,-177.700003
270,342193.905,342718.705,342925.405,343462.505,524.800008,537.100008,1009.70001,206.700003,731.500011,-258.900004
271,343203.605,343758.105,343887.805,344501.105,554.500008,613.300009,943.900014,129.700002,684.20001,-353.600005
272,344147.505,344693.805,344879.705,345554.105,546.300008,674.40001,977.800015,185.900003,732.200011,-428.800006
273,345125.305,345665.705,345858.605,345959.405,540.400008,100.800001,878.000013,192.900003,733.300011,43.900001
274,346003.305,346258.405,346279.005,347125.905,255.100004,846.900013,466.700007,20.6,275.700004,-655.90001
275,346470.005,347390.405,347391.905,347549.805,920.400014,157.900002,1085.60002,1.5,921.900014,5.8
276,347555.605,347725.505,347717.305,347975.005,169.900003,257.700004,286.100004,-8.200001,161.700002,-133.300002
277,347841.705,348133.705,348144.405,348273.105,292.000005,128.700002,419.600006,10.7,302.700005,-11.800001
278,348261.305,348473.205,348533.905,348820.305,211.900004,286.400004,417.500007,60.700001,272.600005,-141.500002
279,348678.805,349002.505,349015.805,349146.305,323.700005,130.500002,456.900007,13.3,337.000005,-10.6
280,349135.705,349364.205,349400.705,349552.905,228.500003,152.200003,410.200006,36.5,265.000003,-7
281,350172.405,350457.705,350542.605,350837.405,285.300004,294.800005,509.100008,84.900001,370.200005,-155.900002
282,350681.505,351100.505,351114.705,351262.905,419.000006,148.200002,573.000008,14.2,433.200006,-8.4
283,351254.505,351492.005,351552.605,351976.405,237.500004,423.800006,469.000007,60.600001,298.100005,-252.900004
284,351723.505,352069.305,352229.905,352370.605,345.800005,140.700002,648.60001,160.600003,506.400008,1.5
285,352372.105,352685.105,352685.905,353210.005,313.000004,524.100008,494.800007,0.8,313.800004,-343.100005
286,352866.905,353317.905,353448.605,353575.005,451.000007,126.400002,731.700011,130.700002,581.700009,23.6
287,353598.605,353832.805,353846.905,353941.005,234.200004,94.100001,350.300005,14.1,248.300004,7.9
288,353948.905,354103.305,354109.505,354223.505,154.400003,114.000001,294.400005,6.2,160.600003,19.800001
289,354243.305,354430.905,354456.805,354631.505,187.600002,174.700002,353.800005,25.900001,213.500003,-34.4
290,354597.105,354828.205,354878.505,355221.905,231.100003,343.400005,441.400006,50.300001,281.400004,-183.400003
291,355038.505,355372.005,355472.805,355586.305,333.500005,113.500002,615.80001,100.800002,434.300007,68.000001
292,356360.105,356568.005,356566.905,356687.205,207.900003,120.300002,358.400006,-1.1,206.800003,31.300001
293,356718.505,356915.105,357005.405,357141.505,196.600002,136.100002,460.700006,90.300002,286.900004,37.7
294,357179.205,357351.505,357395.805,357766.505,172.300003,370.700005,411.800007,44.300001,216.600004,-175.500002
295,357591.005,357879.905,357887.805,358245.505,288.900004,357.700005,454.800006,7.9,296.800004,-199.700003
296,358045.805,358424.205,358525.405,358954.705,378.400006,429.300007,653.70001,101.200001,479.600007,-255.200004
297,358699.505,359102.005,359209.105,359354.305,402.500006,145.200002,677.70001,107.100002,509.600008,22.9
298,359377.205,359568.405,359573.705,359691.705,191.200003,118.000002,332.900005,5.3,196.500003,18.4
299,359710.105,359887.205,359887.805,360388.905,177.100003,501.100007,361.400005,0.6,177.700003,-317.400005
300,360071.505,360522.705,360627.305,360756.705,451.200007,129.400002,707.700011,104.600002,555.800009,22.5
301,360779.205,360958.505,360958.605,361065.305,179.300003,106.700001,323.700005,0.1,179.400003,37.600001
302,361102.905,361293.005,361338.605,361473.805,190.100003,135.200002,402.500006,45.6,235.700003,31.600001
303,362157.605,362311.705,362323.805,362449.105,154.100002,125.300002,313.600004,12.1,166.200002,22.1
304,362471.205,362653.305,362763.105,362996.205,182.100003,233.100003,467.700007,109.800002,291.900005,-57.300001
305,362938.905,363213.405,363297.305,363530.005,274.500004,232.700003,521.100008,83.900002,358.400006,-70.000001
306,363460.005,363729.805,363817.805,364240.805,269.800004,423.000007,427.800006,88.000001,357.800005,-353.000006
307,363887.805,364471.005,364506.705,364652.205,583.200009,145.500002,771.600012,35.700001,618.90001,7.2
308,365324.205,365548.305,365581.405,365964.705,224.100003,383.300005,429.800006,33.100001,257.200004,-210.700003
309,365754.005,366044.505,366227.005,366356.505,290.500004,129.500002,624.000009,182.500003,473.000007,21.5
310,366378.005,366621.905,366635.705,366789.405,243.900004,153.700003,419.500007,13.8,257.700004,8.1
311,366797.505,367015.305,367064.605,367212.505,217.800003,147.900002,436.100006,49.300001,267.100004,21.1
312,367233.605,367416.305,367458.805,367599.705,182.700003,140.900002,380.300006,42.500001,225.200004,14.2
313,368461.305,368702.205,368759.105,368879.705,240.900003,120.600002,482.800007,56.900001,297.800004,64.400001
314,368944.105,369097.405,369152.406,369457.106,153.300002,304.700004,364.100005,55.000001,208.300003,-148.900002
315,370987.406,371219.406,371369.806,371500.106,232.000004,130.300002,559.200008,150.400002,382.400006,46.5
316,372561.806,372845.006,372939.306,373077.106,283.200004,137.800002,535.600008,94.300001,377.500005,20.300001
317,373097.406,373281.906,373277.806,373429.306,184.500002,151.500003,326.300004,-4.1,180.400002,-5.600001
318,374504.106,374547.406,374734.406,374877.006,43.3,142.600002,426.300006,187.000003,230.300003,53.400001
319,374930.406,375200.606,375194.006,375564.606,270.200004,370.600005,464.000007,-6.6,263.600004,-170.200002
320,375394.406,375753.406,375850.206,375883.706,359.000005,33.5,493.400007,96.800002,455.800007,4.1
321,375887.806,376016.506,376044.206,377022.406,128.700002,978.200015,357.400005,27.7,156.400002,-777.200012
322,376245.206,377156.906,377361.406,377472.206,911.700014,110.800002,1378.70002,204.500003,1116.20002,151.700002
323,377623.906,377765.306,377758.806,378128.606,141.400002,369.800006,305.000005,-6.5,134.900002,-199.700003
324,377928.906,378297.506,378486.306,379310.106,368.600005,823.800012,763.500011,188.800003,557.400008,-617.700009
325,378692.406,379393.706,379577.906,379688.406,701.30001,110.500002,1053.90002,184.200003,885.500013,57.900001
326,380418.906,380648.906,380767.506,381006.206,230.000003,238.700003,524.200007,118.600002,348.600005,-63.100001
327,380943.106,381278.706,381333.806,381459.406,335.600005,125.600002,567.300009,55.100001,390.700006,51.000001
328,381510.406,381771.606,381783.506,382075.706,261.200004,292.200004,403.000006,11.9,273.100004,-162.300002
329,383500.506,383821.206,383887.806,384064.206,320.700004,176.400003,576.500008,66.600001,387.300005,12.8
330,384886.106,385217.106,385326.206,385536.206,331.000005,210.000003,589.700009,109.100002,440.100007,-60.400001
331,387157.606,387529.006,388087.806,388199.806,371.400006,112.000002,1131.10002,558.800008,930.200014,88.900001
332,388288.706,388390.806,388393.006,388532.606,102.100001,139.600002,326.000005,2.200001,104.300002,82.100001
333,388614.706,388681.306,388696.406,388815.206,66.600001,118.800002,328.400005,15.1,81.700001,127.900002
334,388943.106,388982.506,389033.306,389209.206,39.4,175.900003,367.000005,50.800001,90.200001,100.900001
335,389310.106,389340.806,389365.506,389466.006,30.700001,100.500001,288.600004,24.7,55.400001,132.700002
336,389598.706,389653.806,389710.606,389886.706,55.100001,176.100003,289.100005,56.800001,111.900002,1.1
337,389887.806,390046.306,390071.206,390209.406,158.500002,138.200002,433.800006,24.900001,183.400003,112.200001
338,390321.606,390511.606,390542.706,390715.306,190.000003,172.600002,500.300008,31.100001,221.100004,106.600002
339,390821.906,391063.606,391155.406,391531.706,241.700003,376.300005,702.80001,91.800002,333.500005,-7
340,391524.706,391826.306,391887.806,392289.706,301.600005,401.900006,641.60001,61.500001,363.100006,-123.400002
341,392832.306,392971.506,392969.006,393109.806,139.200002,140.800002,446.800006,-2.5,136.700002,169.300002
342,393279.106,393597.206,393645.306,393887.006,318.100005,241.700003,608.700009,48.100001,366.200006,0.8
343,393887.806,394033.506,394353.006,394544.906,145.700003,191.900003,746.500012,319.500004,465.200007,89.400002
344,394634.306,395071.506,395092.006,395535.106,437.200006,443.100007,701.70001,20.5,457.700006,-199.100003
345,397064.806,397123.406,397134.906,397293.306,58.600001,158.400002,307.700004,11.5,70.100001,79.200001
346,399202.106,399358.806,399325.606,399484.206,156.700002,158.600003,354.500005,-33.200001,123.500001,72.400001
347,399556.606,399887.406,399887.806,400094.806,330.800005,207.000003,624.700009,0.4,331.200005,86.500001
348,400181.306,400329.706,400314.306,400684.806,148.400002,370.500006,310.500005,-15.4,133.000002,-193.000003
349,401108.706,401149.606,401155.106,401540.806,40.900001,385.700005,279.200004,5.5,46.400001,-152.900002
350,401387.906,401982.306,402000.306,402378.206,594.400009,377.900006,852.500013,18,612.400009,-137.800002
351,402240.406,402785.206,402826.306,403887.006,544.800008,1060.70002,814.500012,41.100001,585.900009,-832.100012
352,403054.906,404053.406,404038.606,404271.006,998.500015,232.400003,1134.50002,-14.8,983.700015,-81.600001
353,404189.406,404496.806,404528.206,405581.106,307.400004,1052.90002,480.900007,31.400001,338.800005,-910.800014
354,404670.306,405690.506,405782.506,405887.206,1020.20002,104.700001,1217.50002,92.000002,1112.20002,0.6
355,405887.806,406097.906,406182.406,406295.006,210.100003,112.600001,508.200008,84.500002,294.600005,101.000002
356,406396.006,406515.306,406605.806,406988.706,119.300002,382.900006,363.000005,90.500001,209.800003,-229.700004
357,406759.006,407123.806,407213.206,407333.706,364.800006,120.500002,614.000009,89.400001,454.200007,39.3
358,407373.006,407582.106,407630.306,407885.906,209.100003,255.600004,405.100006,48.200001,257.300004,-107.800002
359,407778.106,407933.906,408028.906,408177.906,155.800003,149.000002,410.100006,95.000001,250.800004,10.3
360,408188.206,408392.706,408444.706,408944.206,204.500004,499.500008,408.800007,52,256.500004,-347.200005
361,408597.006,409124.206,409153.906,409277.606,527.200007,123.700002,686.00001,29.700001,556.900008,5.4
362,409283.006,409612.506,409622.806,409791.406,329.500005,168.600002,503.200007,10.3,339.800005,-5.2
363,409786.206,409904.706,409977.506,410115.806,118.500002,138.300002,339.800005,72.800001,191.300003,10.2
364,410126.006,410339.306,410391.906,410553.806,213.300004,161.900003,407.100006,52.6,265.900004,-20.700001
365,410533.106,410771.006,410795.706,411265.106,237.900004,469.400007,426.900007,24.7,262.600004,-305.100004
366,410960.006,411367.606,411511.906,411993.006,407.600006,481.100007,710.10001,144.300002,551.900008,-322.900005
367,411670.106,412216.906,412287.006,412922.506,546.800009,635.500009,787.300012,70.100001,616.90001,-465.100007
368,412457.406,413065.806,413228.006,413382.906,608.400009,154.900002,951.500014,162.200003,770.600012,26
369,413408.906,413653.106,413699.406,413886.306,244.200004,186.900002,478.900007,46.300001,290.500005,1.5
370,413887.806,413983.006,414090.106,414493.906,95.200002,403.800006,396.200006,107.100001,202.300003,-209.900003
371,414284.006,414611.406,414770.706,414934.706,327.400005,164.000002,666.50001,159.300003,486.700008,15.8
372,414950.506,415201.506,415222.606,415358.206,251.000004,135.600002,430.600007,21.1,272.100004,22.900001
373,415381.106,415602.606,415608.406,416716.806,221.500003,1108.40002,417.800006,5.8,227.300003,-917.900014
374,415798.906,416862.606,417015.006,417499.006,1063.70002,484.000007,1430.00002,152.400002,1216.10002,-270.100004
375,417228.906,417715.706,417807.906,417886.306,486.800007,78.400001,699.300011,92.200002,579.000009,41.900001
376,417928.206,418101.806,418147.306,418842.506,173.600002,695.20001,399.300006,45.500001,219.100003,-515.000007
377,418327.506,419130.306,419156.906,419571.206,802.800012,414.300006,1025.20002,26.6,829.400012,-218.500003
378,419352.706,419701.506,419778.506,419885.306,348.800005,106.800002,535.100008,77.000001,425.800006,2.5
379,419887.806,420002.206,420017.306,420138.106,114.400002,120.800002,290.400004,15.1,129.500002,40.1
380,420178.206,420406.306,420447.706,420812.506,228.100004,364.800006,653.30001,41.4,269.500004,19
381,420831.506,420949.806,421046.406,421167.706,118.300002,121.300002,414.400006,96.600001,214.900003,78.200001
382,422346.206,422641.706,422748.406,422883.106,295.500005,134.700002,610.60001,106.700001,402.200006,73.700002
383,422956.806,423031.606,423020.806,423392.206,74.800001,371.400005,248.200003,-10.8,64.000001,-187.200003
384,423205.006,423494.806,423568.506,423687.206,289.800005,118.700001,553.200008,73.700001,363.500006,71.000001
385,425395.206,425535.706,425539.106,425652.006,140.500002,112.900002,334.500005,3.4,143.900002,77.700001
386,425729.706,425886.506,425880.106,425970.306,156.800002,90.200001,307.800004,-6.4,150.400002,67.200001
387,426037.506,426196.506,426209.806,426734.106,159.000003,524.300008,452.200007,13.3,172.300003,-244.400004
388,427330.606,427538.506,427550.606,427711.906,207.900003,161.300002,484.700007,12.1,220.000003,103.400002
389,427815.306,428086.706,428165.106,428560.106,271.400004,395.000006,665.20001,78.400001,349.800005,-79.600001
390,429147.706,429241.406,429238.206,429740.706,93.700001,502.500008,574.700008,-3.2,90.500001,-18.300001
391,430465.506,430562.906,430519.006,430892.306,97.400002,373.300006,573.000009,-43.900001,53.500001,146.200002
392,431852.906,432265.306,432247.506,432458.606,412.400006,211.100003,611.700009,-17.8,394.600006,6
393,433180.606,433489.706,433796.906,433886.106,309.100004,89.200001,727.700011,307.200005,616.300009,22.200001
394,433908.306,434202.106,434227.106,434385.306,293.800004,158.200003,532.300008,25,318.800004,55.300001
395,434440.606,434784.906,434863.306,435218.406,344.300005,355.100005,735.000011,78.400001,422.700006,-42.8
396,435175.606,435505.606,435634.906,436121.806,330.000005,486.900008,705.90001,129.300001,459.300006,-240.300004
397,436527.807,436648.707,436616.607,436999.407,120.900002,382.800006,333.100005,-32.100001,88.800001,-138.500002
398,436860.907,437312.207,437490.707,437681.907,451.300006,191.200003,888.100013,178.500003,629.800009,67.100001
399,437749.007,438029.207,438111.607,438502.807,280.200004,391.200006,705.50001,82.400001,362.600005,-48.300001
400,439081.307,439209.807,439187.807,439795.507,128.500002,607.700009,384.500006,-22.000001,106.500001,-329.700004
401,440165.007,440303.707,440305.007,440706.807,138.700002,401.800006,426.000006,1.3,140.000002,-115.800002
402,440591.007,441009.507,441415.507,441628.007,418.500007,212.500003,1230.40002,406.000006,824.500013,193.400003
403,441821.407,441998.507,442114.807,442304.707,177.100002,189.900003,697.70001,116.300002,293.400004,214.400003
404,442519.107,442658.107,442747.307,443836.807,139.000002,1089.50002,509.900008,89.200001,228.200003,-807.800012
405,443029.007,444156.107,444163.907,444588.807,1127.10002,424.900006,1332.50002,7.800001,1134.90002,-227.300003
406,444361.507,444777.107,444915.207,445037.007,415.600006,121.800002,766.000011,138.100002,553.700008,90.500001
407,445127.507,445364.007,445362.607,445944.907,236.500003,582.300009,397.800006,-1.4,235.100003,-419.600006
408,445525.307,446068.707,446318.007,446475.907,543.400008,157.900002,980.200014,249.300004,792.700012,29.6
409,446505.507,446732.907,446758.807,447902.607,227.400004,1143.80002,415.700007,25.9,253.300004,-981.400014
410,446921.207,448111.007,448220.407,448667.107,1189.80002,446.700007,1472.00002,109.400002,1299.20002,-273.900004
411,448393.207,448852.207,448852.407,448960.907,459.000006,108.500002,604.400009,0.2,459.200006,36.700001
412,448997.607,449289.607,449273.907,449437.707,292.000004,163.800002,419.100006,-15.7,276.300004,-21
413,449416.707,449653.907,449746.607,449945.707,237.200003,199.100003,484.000007,92.700002,329.900005,-45.000001
414,449900.707,450310.707,450305.507,450458.007,410.000006,152.500002,568.400009,-5.2,404.800006,11.100001
415,450469.107,450711.407,450742.607,450888.107,242.300003,145.500002,430.700006,31.200001,273.500004,11.7
416,450899.807,451099.507,451153.807,451479.807,199.700003,326.000005,412.300006,54.300001,254.000004,-167.700003
417,451312.107,451733.007,451818.907,451880.007,420.900006,61.100001,575.700009,85.900002,506.800008,7.8
418,452679.707,453133.307,453231.107,453334.607,453.600007,103.500001,716.200011,97.800002,551.400009,61.300001
419,453395.907,453567.207,453573.307,453694.007,171.300003,120.700002,351.600005,6.1,177.400003,53.5
420,453747.507,453887.607,453887.807,454656.107,140.100002,768.300012,1502.60002,0.2,140.300002,594.000009
421,456000.107,456501.107,456940.607,457057.307,501.000007,116.700002,1190.80002,439.500007,940.500014,133.600002
422,457190.907,457272.507,457309.107,457708.207,81.600001,399.100006,520.400007,36.6,118.200001,3.1
423,457711.307,457864.107,457887.807,458289.807,152.800003,402.000006,708.900011,23.7,176.500003,130.400002
424,458420.207,458530.207,458657.707,458829.907,110.000002,172.200002,568.800008,127.500002,237.500004,159.100002
425,458989.007,459239.707,459272.307,459494.707,250.700004,222.400003,642.70001,32.600001,283.300005,137.000002
426,460112.907,460176.207,460197.307,460372.307,63.300001,175.000003,440.200007,21.1,84.400001,180.800003
427,460553.107,460859.607,460891.307,461604.707,306.500004,713.40001,614.700009,31.700001,338.200005,-436.900006
428,461949.707,462307.307,462309.507,462491.607,357.600005,182.100003,681.80001,2.2,359.800005,139.900002
429,462631.507,462879.807,463097.007,463262.707,248.300003,165.700002,755.700011,217.200004,465.500007,124.500002
430,463752.807,463881.607,463887.807,464326.407,128.800002,438.600007,389.000006,6.2,135.000002,-184.600003
431,464141.807,464645.907,464688.707,465404.107,504.100008,715.400011,767.100012,42.8,546.900008,-495.200007
432,465769.507,465884.507,465898.007,466230.107,115.000001,332.100005,519.100007,13.5,128.500001,58.500001
433,466288.607,466413.007,466667.607,466827.407,124.400002,159.800002,638.40001,254.600004,379.000006,99.600002
434,466927.007,467284.907,467255.807,467398.607,357.900005,142.800002,533.900008,-29.1,328.800005,62.300001
435,467460.907,467738.207,467732.307,468955.207,277.300004,1222.90002,423.500006,-5.9,271.400004,-1070.80002
436,467884.407,469292.907,469321.507,469830.307,1408.50002,508.800008,1606.40002,28.6,1437.10002,-339.500005
437,469490.807,469946.707,469958.307,470093.807,455.900007,135.500002,590.100009,11.6,467.500007,-12.9
438,470080.907,470270.507,470283.507,470387.907,189.600003,104.400001,356.500005,13,202.600003,49.500001
439,470437.407,470559.707,470684.107,470803.707,122.300002,119.600002,452.600007,124.400002,246.700004,86.300001
440,471855.307,472028.607,472036.707,472413.007,173.300003,376.300006,365.200006,8.1,181.400003,-192.500003
441,472220.507,472705.307,472880.707,473019.707,484.800007,139.000003,884.900013,175.400002,660.200009,85.700001
442,473105.407,473442.807,473441.707,473615.507,337.400005,173.800002,663.90001,-1.1,336.300005,153.800003
443,473769.307,473868.707,473887.807,474308.807,99.400001,421.000007,272.600004,19.1,118.500001,-266.900004
444,475207.407,475419.707,475887.807,476201.507,212.300003,313.700005,820.300012,468.100007,680.40001,-173.800003
445,476027.707,476448.107,476501.307,476646.907,420.400007,145.600003,663.10001,53.2,473.600007,43.9
446,476690.807,476981.807,476986.707,477604.307,291.000005,617.600009,494.900008,4.9,295.900005,-418.600006
447,478450.707,478714.007,478750.007,478980.707,263.300004,230.700003,447.800007,36.000001,299.300005,-82.200001
448,478898.507,479142.707,479200.507,479524.507,244.200004,324.000004,470.300007,57.800001,302.000005,-155.700002
449,479368.807,479674.107,479776.807,480336.607,305.300005,559.800009,610.600009,102.700001,408.000006,-357.200006
450,479979.407,480575.307,480590.707,480877.407,595.900009,286.700005,798.800012,15.4,611.300009,-99.200002
451,480778.207,481083.707,481143.107,481702.807,305.500005,559.700008,699.200011,59.400001,364.900006,-225.400003
452,482313.907,482609.007,482713.907,483064.907,295.100004,351.000005,620.700009,104.900002,400.000006,-130.300002
453,482934.607,483260.207,483361.507,483499.707,325.600005,138.200002,676.40001,101.300002,426.900007,111.300001
454,484330.307,484502.507,484635.807,484969.807,172.200003,334.000005,483.300007,133.300002,305.500005,-156.200003
455,484813.607,485127.007,485236.707,485859.607,313.400005,622.900009,689.200011,109.700002,423.100007,-356.800005
456,485502.807,486141.107,486170.307,486334.307,638.300009,164.000002,885.700013,29.200001,667.50001,54.200001
457,486388.507,486708.407,486712.207,487677.707,319.900005,965.500014,477.600007,3.8,323.700005,-811.600012
458,486866.107,487880.207,487881.307,487934.607,1014.10002,53.300001,1143.70002,1.1,1015.20002,75.200001
459,488009.807,488199.007,488274.007,488412.607,189.200003,138.600002,500.500007,75.000001,264.200004,97.700001
460,489310.007,489445.007,489747.507,490450.407,135.000002,702.90001,840.300013,302.500005,437.500007,-300.100004
461,490901.007,491171.107,491186.207,491341.907,270.100004,155.700003,628.800009,15.1,285.200004,187.900002
462,491529.807,491887.807,491881.307,492101.007,358.000006,219.700003,683.300011,-6.5,351.500006,112.100002
463,492739.407,493029.807,493060.607,493695.807,290.400005,635.20001,908.100014,30.8,321.200005,-48.300001
464,493647.507,494277.607,494237.707,494423.107,630.100009,185.400002,841.900012,-39.9,590.200009,66.300001
465,494489.407,494871.207,494905.907,495653.007,381.800006,747.100011,682.000011,34.700001,416.500007,-481.600007
466,496018.107,496202.207,496222.607,496730.607,184.100003,508.000008,724.900011,20.4,204.500003,12.4
467,496743.007,497034.207,497334.507,497495.907,291.200004,161.400002,882.400013,300.300005,591.500009,129.500002
468,497625.407,497934.807,497937.207,498848.207,309.400005,911.000013,588.200009,2.4,311.800005,-634.600009
469,498213.607,499384.707,499348.207,500054.607,1171.10002,706.40001,1390.50002,-36.5,1134.60002,-450.500006
470,499604.107,500573.007,500593.507,500746.907,968.900014,153.400003,1272.60002,20.5,989.400014,129.800002
471,500876.707,501185.807,501454.907,501622.707,309.100004,167.800003,902.600013,269.100004,578.200008,156.600002
472,501779.307,501985.407,502220.207,502400.107,206.100003,179.900002,727.800011,234.800004,440.900007,107.000002
473,502507.107,502812.607,502873.307,503961.008,305.500004,1087.70002,600.300009,60.700001,366.200005,-853.600013
474,503107.407,504550.408,504525.608,504890.308,1443.00002,364.700005,1746.40003,-24.8,1418.20002,-36.5
475,504853.808,505189.308,505358.708,505545.908,335.500005,187.200003,789.500012,169.400002,504.900007,97.400002
476,505643.308,505861.508,505881.308,506082.808,218.200003,201.500003,532.600008,19.8,238.000003,93.100002
477,506490.908,506696.008,506688.108,507234.708,205.100003,546.600008,497.300008,-7.9,197.200003,-246.500003
478,506988.208,507461.308,507653.508,508843.308,473.100007,1189.80002,883.200013,192.200003,665.30001,-971.900014
479,507871.408,509386.108,509393.008,509551.708,1514.70002,158.700002,1805.60003,6.900001,1521.60002,125.300002
480,509677.008,509955.908,510008.208,510172.908,278.900004,164.700002,627.400009,52.300001,331.200005,131.500002
481,510304.408,510546.408,510800.308,510977.308,242.000004,177.000002,778.600012,253.900004,495.900008,105.700002
482,512556.808,513334.508,513352.208,513845.208,777.700011,493.000007,1067.90002,17.700001,795.400012,-220.500003
483,513624.708,514037.608,514315.308,514472.408,412.900006,157.100002,1001.10001,277.700004,690.60001,153.400003
484,514625.808,514887.108,515045.308,515428.608,261.300003,383.300005,725.20001,158.200003,419.500006,-77.600001
485,515351.008,515696.008,515854.608,515937.008,345.000005,82.400001,669.80001,158.600003,503.600008,83.800001
486,516020.808,516259.408,516390.708,517107.708,238.600004,717.000011,638.50001,131.300002,369.900006,-448.400007
487,516659.308,517233.808,517377.808,517497.708,574.500008,119.900001,910.900013,144.000003,718.500011,72.500001
488,517570.208,517913.708,517937.808,518675.508,343.500006,737.700011,630.30001,24.1,367.600006,-475.000007
489,519201.708,519349.908,519345.808,519535.208,148.200002,189.400003,486.100007,-4.1,144.100002,152.600002
490,519687.808,519735.608,519715.208,519880.408,47.800001,165.200003,193.500003,-20.400001,27.4,0.9
491,519881.308,520041.808,520291.508,521230.708,160.500002,939.200014,812.000012,249.700004,410.200006,-537.400008
492,521636.708,521834.408,521824.508,521960.108,197.700003,135.600002,451.200007,-9.9,187.800003,127.800002
493,522087.908,522340.208,522511.108,522674.108,252.300003,163.000002,786.900011,170.900003,423.200006,200.700003
494,522874.808,523036.608,523135.208,523289.908,161.800003,154.700003,585.000009,98.600001,260.400004,169.900002
495,523925.608,523990.608,523970.908,524595.208,65.000001,624.300009,444.800007,-19.7,45.300001,-224.800003
496,524370.408,524797.108,525040.408,525740.608,426.700006,700.20001,1129.50002,243.300004,670.00001,-240.700003
497,526097.308,526164.908,526147.308,526963.008,67.600001,815.700012,438.700007,-17.6,50.000001,-427.000006
498,526536.008,527119.408,527376.108,527557.808,583.400009,181.700002,1130.40002,256.700004,840.100013,108.600002
499,527666.408,527820.008,527881.308,528023.108,153.600002,141.800002,455.400007,61.300001,214.900003,98.700002
500,528121.808,528309.808,528393.108,528555.708,188.000002,162.600002,540.500008,83.300002,271.300004,106.600002
501,529094.708,529166.308,529177.808,529853.808,71.600001,676.00001,604.500009,11.5,83.100001,-154.600002
502,529699.208,530026.408,530383.708,530581.308,327.200005,197.600003,1018.10001,357.300005,684.50001,136.000002
503,531878.608,531961.508,532296.808,533107.808,82.900001,811.000012,888.300013,335.300005,418.200006,-340.900005
504,537255.208,538847.208,539342.508,539682.408,1592.00002,339.900005,2552.30004,495.300008,2087.30003,125.100002
505,540668.708,540737.708,540756.108,541079.508,69.000001,323.400005,557.400008,18.4,87.400001,146.600002
506,543361.808,543443.808,543471.808,543709.908,82.000001,238.100004,567.000008,28,110.000001,218.900003
507,543928.808,544135.908,544132.508,544677.608,207.100003,545.100008,901.800014,-3.4,203.700003,153.000003
508,545245.508,545344.708,545392.308,545875.908,99.200001,483.600007,677.20001,47.600001,146.800002,46.800001
509,545922.708,546124.608,546253.808,546900.508,201.900003,646.700009,795.900012,129.200002,331.100005,-181.900002
510,547342.008,547997.008,548026.908,548490.708,655.00001,463.800007,1285.10002,29.9,684.90001,136.400002
511,548627.108,548801.508,549096.908,549591.808,174.400003,494.900008,1133.00002,295.400004,469.800007,168.300002
512,550154.308,550568.608,550608.308,550806.508,414.300006,198.200003,1232.60002,39.700001,454.000007,580.400008
513,552044.808,552490.808,552483.808,553165.108,446.000007,681.30001,926.600014,-7,439.000007,-193.700003
514,553660.308,553786.608,553773.008,554419.208,126.300002,646.200009,603.400009,-13.6,112.700002,-155.500002
515,558658.808,558989.808,558968.308,559636.208,331.000005,667.90001,1089.50002,-21.500001,309.500004,112.100002
516,563257.408,563490.108,563480.808,563869.608,232.700004,388.800005,708.100011,-9.3,223.400004,95.900002
517,564399.908,564844.608,564829.908,565313.508,444.700007,483.600007,1030.10002,-14.7,430.000007,116.500002
518,567677.408,568146.208,568170.808,568612.108,468.800007,441.300007,939.700014,24.6,493.400007,5
519,568617.108,569119.208,568730.108,568825.708,502.100008,95.600001,627.000009,-389.100006,113.000002,418.400006
520,569244.108,569696.408,569695.808,570775.909,452.300007,1080.10002,673.60001,-0.6,451.700007,-858.200013
521,569917.708,571503.009,571496.109,572165.209,1585.30002,669.10001,1835.60003,-6.9,1578.40002,-411.900006
522,572493.109,572874.309,572874.209,574334.609,381.200005,1460.40002,673.70001,-0.1,381.100005,-1167.80002
523,576382.809,577123.009,577132.909,578021.809,740.200011,888.900013,1013.10001,9.9,750.100011,-625.900009
524,577395.909,578591.709,578580.209,579054.509,1195.80002,474.300007,1464.10002,-11.5,1184.30002,-194.500003
525,578860.009,579455.509,579167.309,579344.509,595.500009,177.200003,848.500012,-288.200005,307.300004,364.000005
526,579708.509,580188.209,580168.109,581393.109,479.700007,1225.00002,775.600012,-20.1,459.600007,-909.000013
527,580484.109,581953.509,581881.309,582422.409,1469.40002,541.100008,1699.80003,-72.200001,1397.20002,-238.500004
528,582767.109,583095.109,583124.709,583304.609,328.000005,179.900003,637.800009,29.6,357.600005,100.300001
529,584909.809,585635.709,585633.309,586071.409,725.900011,438.100006,1112.70002,-2.4,723.500011,-48.900001
530,586022.509,586650.709,586662.509,587170.309,628.20001,507.800008,893.000014,11.8,640.00001,-254.800004
531,587579.409,587847.709,587847.509,588321.709,268.300004,474.200007,626.700009,-0.2,268.100004,-115.600002
532,588734.109,588792.509,588781.809,589738.509,58.400001,956.700014,336.100005,-10.7,47.700001,-668.30001
533,590930.809,591573.809,591566.909,591701.809,643.000009,134.900002,880.000013,-6.9,636.100009,109.000002
534,591810.809,592335.509,592347.509,592505.909,524.700007,158.400002,844.200012,12.000001,536.700008,149.100002
535,592655.009,592855.109,592858.509,593481.609,200.100003,623.10001,456.300007,3.4,203.500003,-370.300006
536,593816.909,593864.409,593881.309,594019.109,47.5,137.800002,291.600004,16.900001,64.400001,89.400001
537,596000.109,596445.009,596427.609,597134.709,444.900007,707.100011,757.000011,-17.400001,427.500006,-377.600006
538,598716.509,598894.509,598893.509,599480.209,178.000002,586.700009,572.000008,-1,177.000002,-191.700003
539,599288.509,599657.809,599649.109,599760.509,369.300006,111.400002,569.400009,-8.700001,360.600005,97.400002
540,600057.309,600440.509,600457.709,600642.209,383.200005,184.500002,716.80001,17.200001,400.400006,131.900002
541,600774.109,601236.109,601252.309,601428.709,462.000007,176.400003,786.100012,16.2,478.200007,131.500002
542,601560.209,602319.509,602330.509,602815.809,759.300011,485.300008,1179.10002,11,770.300011,-76.500001
543,603315.609,603422.709,603436.809,603957.409,107.100002,520.600008,422.900006,14.1,121.200002,-218.900004
544,604395.309,604597.209,604592.209,604756.509,201.900003,164.300003,496.600008,-5,196.900003,135.400002
545,604891.909,605222.909,605388.409,605573.809,331.000005,185.400003,813.200012,165.500002,496.500007,131.300002
546,605705.109,605880.609,605881.309,607646.409,175.500002,1765.10003,350.700005,0.7,176.200002,-1590.60002
547,608235.009,608430.709,608413.909,608871.309,195.700003,457.400007,326.100005,-16.8,178.900003,-310.200005
548,614025.509,614406.609,614916.509,615038.509,381.100005,122.000002,1226.40002,509.900008,891.000013,213.400003
549,615251.909,615318.209,615310.209,615879.509,66.300001,569.300008,320.800005,-8,58.300001,-306.800004
550,615572.709,615968.309,616041.309,616183.709,395.600006,142.400002,732.800011,73.000001,468.600007,121.800002
551,616305.509,616460.109,616497.309,616639.109,154.600002,141.800002,508.600007,37.200001,191.800003,175.000002
552,616814.109,616980.209,616966.209,617356.009,166.100003,389.800005,293.200005,-14,152.100003,-248.700003
553,617107.309,617505.509,617544.409,617727.909,398.200006,183.500003,625.800009,38.9,437.100006,5.2
554,617733.109,617979.709,618111.809,618266.109,246.600004,154.300002,686.70001,132.100002,378.700006,153.700002
555,618419.809,618758.409,618832.709,619450.309,338.600005,617.60001,669.80001,74.300001,412.900006,-360.700006
556,619089.609,620304.409,620311.009,620859.909,1214.80002,548.900009,1374.20002,6.6,1221.40002,-396.100006
557,621365.009,621425.309,621453.309,621879.809,60.300001,426.500007,304.000005,28,88.300001,-210.800003
558,621669.009,621911.409,622139.109,622297.009,242.400003,157.900002,781.000011,227.700004,470.100007,153.000002
559,622450.009,622552.809,622629.909,622837.509,102.800002,207.600003,305.700005,77.100001,179.900003,-81.800001
560,622755.709,623201.509,623206.609,624791.209,445.800006,1584.60002,635.300009,5.100001,450.900007,-1400.20002
561,623391.009,624956.309,624988.909,625276.409,1565.30002,287.500004,1732.90003,32.6,1597.90002,-152.500002
562,625123.909,625396.609,625580.409,626757.109,272.700004,1176.70002,617.200009,183.800003,456.500007,-1016.00001
563,625741.109,626840.209,627069.109,627501.909,1099.10002,432.800007,1482.50002,228.900003,1328.00002,-278.300005
564,627223.609,627598.109,627881.309,628004.509,374.500006,123.200002,877.800013,283.200004,657.70001,96.900001
565,628101.409,628384.909,628472.009,628640.809,283.500005,168.800002,643.40001,87.100001,370.600006,104.000002
566,628744.809,628934.809,628933.509,629293.509,190.000003,360.000005,383.500006,-1.3,188.700003,-165.200002
567,629128.309,629472.509,629781.009,629888.109,344.200005,107.100002,877.900013,308.500004,652.700009,118.100002
568,630006.209,630278.809,630303.609,630439.409,272.600004,135.800002,568.500008,24.8,297.400004,135.300002
569,631558.309,631725.809,631701.909,631880.009,167.500002,178.100003,323.000005,-23.9,143.600002,1.3
570,631881.309,632067.609,632150.209,632304.109,186.300003,153.900002,600.100009,82.600001,268.900004,177.300003
571,632481.409,632678.709,632905.009,633061.309,197.300003,156.300002,806.500012,226.300003,423.600006,226.600004
572,633287.909,633548.409,633682.209,633832.509,260.500004,150.300002,704.00001,133.800002,394.300006,159.400002
573,633991.909,634235.309,634472.309,634660.909,243.400004,188.600003,792.500012,237.000003,480.400007,123.500002
574,634784.409,635035.109,635197.809,635879.709,250.700004,681.90001,871.500013,162.700002,413.400006,-223.800003
575,635655.909,635948.509,636289.309,637096.909,292.600004,807.600012,1280.10002,340.800005,633.400009,-160.900002
576,638846.81,639388.21,639404.51,639590.11,541.400008,185.600003,852.900012,16.3,557.700008,109.600001
577,639699.71,639866.11,639881.31,640560.91,166.400003,679.60001,495.800008,15.2,181.600003,-365.400005
578,641028.61,641187.01,641159.31,641309.91,158.400002,150.600002,437.600007,-27.7,130.700002,156.300003
579,641931.31,642198.61,642392.61,642802.51,267.300004,409.900007,896.700013,194.000002,461.300006,25.5
580,642828.01,643066.31,643303.41,644091.11,238.300003,787.700012,760.400011,237.100004,475.400007,-502.700008
581,644293.41,644611.11,644619.01,645275.71,317.700004,656.700009,600.900009,7.900001,325.600005,-381.400005
582,645766.61,645960.81,645977.21,646314.41,194.200003,337.200005,678.90001,16.4,210.600003,131.100002
583,646856.61,646987.21,646997.51,647322.41,130.600002,324.900005,442.300007,10.3,140.900002,-23.5
584,647298.91,647824.11,647479.71,647613.71,525.200007,134.000002,712.80001,-344.400005,180.800002,398.000006
585,648011.71,648342.11,648357.11,648524.61,330.400005,167.500003,683.60001,15,345.400005,170.700002
586,648695.31,648858.81,649062.11,649855.41,163.500003,793.300012,872.300013,203.300003,366.800006,-287.800005
587,650127.91,650404.61,650425.01,650583.01,276.700004,158.000002,612.100009,20.4,297.100004,157.000003
588,652693.81,652892.71,652918.11,653920.01,198.900003,1001.90002,1277.60002,25.4,224.300003,51.400001
589,654372.51,654572.91,654617.51,654796.31,200.400003,178.800002,670.40001,44.600001,245.000004,246.600004
590,655042.91,655205.61,655374.61,655580.11,162.700002,205.500003,786.600012,169.000003,331.700005,249.400004
591,655829.51,655945.51,656125.51,656313.11,116.000001,187.600003,741.000011,180.000003,296.000004,257.400004
592,656570.51,656797.21,656876.71,657558.61,226.700003,681.90001,961.500014,79.500001,306.200004,-26.6
593,657996.61,658269.91,658284.71,658712.91,273.300004,428.200007,818.900012,14.8,288.100004,102.600001
594,659275.41,659490.51,659513.61,659688.71,215.100003,175.100002,561.400008,23.100001,238.200004,148.100002
595,661937.31,662572.71,662592.41,662776.91,635.400009,184.500003,1006.80002,19.7,655.100009,167.200003
596,665137.71,665439.91,665437.21,665636.51,302.200005,199.300003,632.90001,-2.7,299.500005,134.100002
597,665770.61,665953.01,665990.01,666166.81,182.400002,176.800003,504.100007,37.000001,219.400003,107.900001
598,666274.71,666485.31,666577.11,666981.91,210.600003,404.800006,720.200011,91.800002,302.400005,13
599,667393.01,667754.91,667734.11,668756.81,361.900005,1022.70002,792.100012,-20.8,341.100005,-571.700008
600,669062.01,669511.91,669494.91,669872.11,449.900007,377.200006,748.900011,-17.000001,432.900006,-61.200001
601,670315.71,670544.71,670497.21,671332.41,229.000004,835.200013,520.100008,-47.500001,181.500003,-496.600008
602,671561.61,671881.21,671827.41,671912.81,319.600005,85.400001,444.500007,-53.800001,265.800004,93.300002
603,672006.11,672425.11,672436.51,672645.61,419.000006,209.100003,664.60001,11.4,430.400006,25.100001
604,672670.71,673027.31,673016.61,673431.01,356.600005,414.400006,631.700009,-10.7,345.900005,-128.600002
605,673302.41,673614.21,673881.31,674328.01,311.800005,446.700006,865.700013,267.100004,578.900009,-159.900002
606,674168.11,674545.41,674762.81,674915.91,377.300006,153.100002,893.600013,217.400003,594.700009,145.800002
607,675061.71,675288.31,675333.21,675880.51,226.600004,547.300008,642.10001,44.9,271.500004,-176.700002
608,677383.61,677880.81,677835.21,678311.91,497.200007,476.700007,668.20001,-45.6,451.600007,-260.100004
609,678689.11,678890.91,678895.61,679092.71,201.800003,197.100003,527.300008,4.7,206.500003,123.700002
610,679216.41,679695.31,679648.21,680506.11,478.900007,857.900012,738.800011,-47.1,431.800007,-550.900008
611,682069.01,682692.61,682683.01,683437.41,623.600009,754.400011,933.400014,-9.6,614.000009,-435.000006
612,684626.71,685140.61,685134.31,685538.41,513.900007,404.100006,771.100011,-6.3,507.600007,-140.600002
613,685972.01,686090.61,686105.51,686930.91,118.600002,825.400012,447.600006,14.9,133.500002,-511.300008
614,686419.61,687501.91,687457.31,687880.31,1082.30002,423.000006,1277.80002,-44.600001,1037.70002,-182.900003
615,687697.41,688154.91,688180.61,688370.01,457.500007,189.400003,729.900011,25.700001,483.200008,57.3
616,688427.31,688846.41,688867.11,689466.01,419.100007,598.900009,823.400013,20.7,439.800007,-215.300003
617,689827.61,689880.31,689881.31,690886.41,52.700001,1005.10001,292.400005,1,53.700001,-766.400011
618,690120.01,691188.21,691214.21,691922.81,1068.20002,708.60001,1316.60002,26,1094.20002,-486.200007
619,691436.61,692281.41,692282.81,692842.71,844.800013,559.900008,1119.80002,1.4,846.200013,-286.300004
620,692556.41,693078.61,693225.81,693640.51,522.200008,414.700006,943.200014,147.200002,669.40001,-140.900002
621,694003.31,694104.81,694106.41,694552.31,101.500002,445.900007,497.300008,1.6,103.100002,-51.700001
622,695670.91,695761.61,695860.21,695940.21,90.700002,80.000001,336.300005,98.600001,189.300003,67.000001
623,697698.51,697763.91,697881.31,698216.31,65.4,335.000005,336.800005,117.400002,182.800002,-181.000002
624,698035.31,698381.21,698428.21,698702.11,345.900005,273.900004,624.500009,47,392.900005,-42.3
625,698659.81,698933.11,698969.71,699124.41,273.300004,154.700003,546.300008,36.6,309.900004,81.700001
626,699206.11,699305.81,699316.61,699645.01,99.700001,328.400005,314.200005,10.800001,110.500002,-124.700002
627,699520.31,699812.31,699881.31,700366.71,292.000004,485.400007,583.500008,69.000001,361.000005,-262.900004
628,700103.81,700640.61,700691.21,700856.51,536.800008,165.300003,829.100013,50.600001,587.400009,76.400001
629,700932.91,701047.81,701046.41,701363.91,114.900001,317.500005,341.200005,-1.4,113.500001,-89.800001
630,701274.11,701487.21,701690.71,701880.71,213.100003,190.000003,607.200009,203.500003,416.600006,0.6
631,701881.31,702123.31,702103.31,702256.81,242.000003,153.500002,453.500007,-20,222.000003,78.000002
632,704542.31,704644.711,704633.51,704809.011,102.400002,175.500002,334.100005,-11.2,91.200002,67.400001
633,704876.411,705264.611,705245.911,705407.811,388.200006,161.900002,642.40001,-18.7,369.500006,111.000002
634,705518.811,705634.911,705565.311,705714.211,116.100002,148.900002,232.500004,-69.600001,46.500001,37.100001
635,705751.311,705869.811,706109.811,706302.211,118.500001,192.400003,618.600009,240.000004,358.500005,67.700001
636,707762.311,708535.611,708547.511,708779.911,773.300012,232.400004,1198.20002,11.9,785.200012,180.600002
637,708960.511,709260.711,709319.511,709516.911,300.200005,197.400003,625.70001,58.800001,359.000006,69.300001
638,709586.211,709988.411,709983.211,710155.411,402.200006,172.200002,614.700009,-5.2,397.000006,45.500001
639,710200.911,710879.711,710891.811,711288.111,678.80001,396.300006,1001.00001,12.1,690.90001,-86.200001
640,711833.511,712476.511,712459.711,712665.011,643.00001,205.300004,1022.30002,-16.800001,626.200009,190.800002
641,713232.511,713764.911,713740.611,713875.311,532.400008,134.700002,816.800012,-24.3,508.100008,174.000002
642,715847.011,716627.611,716630.911,717151.011,780.600012,520.100007,1184.10002,3.3,783.900012,-119.900001
643,717686.311,718393.611,718367.511,718569.011,707.300011,201.500003,1016.70002,-26.1,681.200011,134.000002
644,719125.911,719481.711,719458.111,720207.211,355.800005,749.100011,755.400011,-23.6,332.200005,-325.900005
645,720631.011,721132.311,721157.111,721544.311,501.300008,387.200006,1013.90001,24.8,526.100008,100.600001
646,722069.811,722253.111,722237.311,722795.511,183.300002,558.200008,506.300007,-15.8,167.500002,-219.400003
647,723279.711,723757.311,723731.911,724737.911,477.600007,1006.00001,744.700011,-25.400001,452.200006,-713.50001
648,725037.511,725644.011,725589.911,725880.911,606.500009,291.000004,860.500013,-54.100001,552.400008,17.100001
649,726389.111,726597.011,726609.611,726793.011,207.900003,183.400003,561.600008,12.6,220.500003,157.700002
650,726950.711,727233.911,727385.111,727869.411,283.200005,484.300007,763.000012,151.200002,434.400007,-155.700002
651,729712.111,730201.611,730181.211,730646.311,489.500007,465.100006,967.500014,-20.4,469.100007,33.300001
652,731136.311,731215.811,731229.411,731443.711,79.500001,214.300003,418.400006,13.6,93.100001,111.000002
653,733928.211,734168.711,734164.111,734319.511,240.500004,155.400002,518.300008,-4.6,235.900004,127.000002
654,734446.511,735039.511,735035.411,735966.111,593.000009,930.700014,874.200013,-4.1,588.900009,-645.40001
655,736218.311,736463.011,736458.211,736829.411,244.700003,371.200006,682.20001,-4.8,239.900003,71.100001
656,736900.511,737081.811,737455.111,738100.611,181.300002,645.50001,1601.00002,373.300006,554.600008,400.900006
657,740441.811,740878.211,740852.011,741044.111,436.400007,192.100002,915.600014,-26.2,410.200007,313.300005
658,741357.411,741558.011,742059.911,742244.111,200.600003,184.200002,1197.70002,501.900008,702.500011,311.000005
659,742555.111,742679.511,742949.811,743654.911,124.400002,705.10001,1271.70002,270.300004,394.700006,171.900003
660,744191.811,744593.311,744581.311,745599.311,401.500006,1018.00001,944.800014,-12,389.500006,-462.700007
661,745961.811,746032.111,746054.211,746304.711,70.300001,250.500004,513.600007,22.1,92.400001,170.700002
662,753165.811,753254.911,753478.311,753979.411,89.100001,501.100007,1092.50002,223.400004,312.500005,278.900004
663,754818.311,754930.511,754919.411,755388.911,112.200001,469.500007,845.500012,-11.1,101.100001,274.900004
664,756123.911,756427.711,756567.811,758129.711,303.800005,1561.90002,2313.80003,140.100002,443.900007,308.000005
665,758437.711,758630.511,758642.411,759248.811,192.800002,606.400009,1119.70002,11.900001,204.700003,308.600004
666,759557.411,759809.311,759881.311,760934.811,251.900004,1053.50002,1508.10002,72.000001,323.900005,130.700002
667,761065.511,761192.911,761414.011,762055.811,127.400002,641.80001,1163.20002,221.100003,348.500005,172.900002
668,762462.111,762733.311,762775.111,762948.611,271.200004,173.500003,683.90001,41.8,313.000004,197.400003
669,763146.011,763419.011,763789.311,764871.011,273.000004,1081.70002,1884.30003,370.300005,643.300009,159.300003
670,765402.911,765644.911,765624.111,765992.511,242.000004,368.400005,478.400008,-20.8,221.200004,-111.200001
671,768131.211,768394.911,768403.511,768610.611,263.700004,207.100003,684.30001,8.6,272.300004,204.900003
672,769376.311,769573.311,769610.011,770293.511,197.000003,683.50001,1147.80002,36.7,233.700003,230.600004
673,771779.111,771880.812,771881.312,772659.712,101.700002,778.400012,999.400015,0.5,102.200002,118.800001
674,773167.512,773596.712,773600.312,773879.412,429.200006,279.100004,714.000011,3.600001,432.800007,2.1
675,776289.912,777056.612,777265.912,778435.612,766.700011,1169.70002,2498.80004,209.300003,976.000014,353.100005
676,778788.712,778999.412,779050.612,780193.012,210.700003,1142.40002,1552.30002,51.200001,261.900004,148.000002
677,780341.012,780470.612,780615.612,781396.712,129.600002,781.100012,1172.00002,145.000002,274.600004,116.300001
678,781513.012,781653.112,781881.312,782142.812,140.100003,261.500004,752.400012,228.200003,368.300006,122.600002
679,782265.412,782869.112,782848.612,783020.112,603.700009,171.500003,934.400014,-20.500001,583.200008,179.700003
680,785939.512,786850.212,786865.712,787072.712,910.700014,207.000003,1258.40002,15.5,926.200014,125.200002
681,787197.912,787782.112,787771.512,788710.712,584.200009,939.200014,772.500012,-10.6,573.600009,-740.300011
682,791258.512,791526.912,791492.512,791624.212,268.400004,131.700002,397.600006,-34.400001,234.000003,31.900001
683,793041.012,793339.412,793322.312,793670.712,298.400005,348.400006,447.300007,-17.100001,281.300004,-182.400003
684,793488.312,793891.912,793881.312,794379.512,403.600006,498.200007,616.200009,-10.6,393.000006,-275.000004
685,794104.512,794727.012,794710.112,795074.112,622.500009,364.000006,767.600012,-16.9,605.600009,-202.000003
686,794872.112,795323.312,795396.512,795748.212,451.200006,351.700006,697.70001,73.200001,524.400007,-178.400003
687,795569.812,795909.112,795881.312,796035.212,339.300005,153.900002,503.500007,-27.8,311.500005,38.1
688,796073.312,796306.112,796375.112,797120.512,232.800004,745.400011,473.600007,69.000001,301.800005,-573.600009
689,796546.912,797390.412,797387.012,797527.412,843.500013,140.400002,1003.40002,-3.4,840.100013,22.9
690,799184.412,799391.612,799398.812,799519.412,207.200003,120.600002,389.900006,7.2,214.400003,54.900001
691,800284.912,800521.312,800505.012,800628.912,236.400004,123.900002,386.400006,-16.300001,220.100003,42.400001
692,800671.312,801004.512,800973.712,801120.312,333.200005,146.600003,457.900007,-30.800001,302.400004,8.9
693,801129.212,801441.112,801431.212,801552.612,311.900004,121.400002,469.900007,-9.9,302.000004,46.500001
694,802429.012,802675.312,802705.012,802825.512,246.300004,120.500002,443.200007,29.7,276.000004,46.700001
695,802872.212,803161.812,803153.812,803745.312,289.600004,591.500009,440.800006,-8,281.600004,-432.300007
696,803313.012,803985.812,803985.612,804347.312,672.80001,361.700006,840.700013,-0.2,672.60001,-193.600003
697,804153.712,804761.312,804755.512,805096.112,607.600009,340.600005,827.900012,-5.8,601.800009,-114.500002
698,805999.212,806106.812,806076.012,806203.712,107.600002,127.700002,273.600004,-30.800001,76.800001,69.100001
699,806272.812,806547.112,806569.912,806716.112,274.300004,146.200002,502.200008,22.800001,297.100005,58.900001
700,806775.012,806985.012,807020.612,807143.212,210.000003,122.600001,428.400006,35.600001,245.600004,60.200001
701,807203.412,807464.812,807514.312,807658.212,261.400004,143.900002,489.600008,49.500001,310.900005,34.800001
702,807693.012,807968.112,807976.612,808490.712,275.100004,514.100007,464.700006,8.5,283.600004,-333.000005
703,808157.712,808807.512,808818.912,808939.012,649.80001,120.100002,823.800013,11.4,661.20001,42.500001
704,808981.512,809345.612,809329.312,809489.212,364.100005,159.900002,550.200008,-16.3,347.800005,42.500001
705,810512.412,810788.512,810852.212,811177.812,276.100004,325.600004,528.500007,63.700001,339.800005,-136.900002
706,811040.912,811329.712,811561.512,812226.312,288.800005,664.80001,691.900011,231.800003,520.600008,-493.500007
707,811732.812,812386.412,812540.312,812676.912,653.60001,136.600002,987.300014,153.900002,807.500012,43.2
708,812720.112,812914.912,812979.612,813116.212,194.800003,136.600002,438.800007,64.700001,259.500004,42.700001
709,813158.912,813308.212,813354.312,813876.112,149.300002,521.800008,375.600006,46.100001,195.400003,-341.600005
710,814133.912,814180.012,814174.412,814326.012,46.1,151.600002,218.700003,-5.6,40.5,26.600001
711,815422.512,815526.112,815543.912,815678.012,103.600001,134.100002,338.400005,17.800001,121.400002,82.900001
712,815760.912,815931.812,815992.012,816525.512,170.900002,533.500008,653.10001,60.200001,231.100003,-111.500001
713,816414.012,816623.712,816857.912,817007.212,209.700003,149.300002,706.20001,234.200003,443.900006,113.000002
714,817120.212,817291.312,817323.512,817747.412,171.100003,423.900006,385.800006,32.2,203.300003,-241.400003
715,817506.012,817880.412,817881.312,817941.712,374.400005,60.400001,542.700008,0.9,375.300005,107.000002
716,818048.712,818184.412,818247.112,818415.412,135.700002,168.300002,460.800007,62.700001,198.400003,94.100002
717,818509.512,818608.912,818675.712,819069.112,99.400001,393.400006,363.000005,66.800001,166.200002,-196.600003
718,819256.512,819404.212,819417.512,819915.612,147.700002,498.100008,363.300005,13.3,161.000002,-295.800005
719,819619.812,820196.612,820217.812,820348.012,576.800009,130.200002,835.500013,21.2,598.000009,107.300002
720,820455.312,820687.012,820709.312,820862.012,231.700003,152.700002,520.100007,22.300001,254.000004,113.400001
721,820975.412,821125.612,821142.212,821517.312,150.200003,375.100006,631.70001,16.6,166.800003,89.800001
722,821607.112,821761.512,821881.312,822089.512,154.400002,208.200003,626.800009,119.800002,274.200004,144.400002
723,822233.912,822464.412,822534.312,823018.712,230.500004,484.400007,556.300009,69.900001,300.400005,-228.500003
724,823356.912,823700.412,823718.212,823879.812,343.500005,161.600003,524.400008,17.8,361.300005,1.5
725,827137.112,827763.412,827762.512,828266.012,626.30001,503.500007,1333.10002,-0.9,625.40001,204.200003
726,828847.612,828931.512,828950.112,829115.012,83.900001,164.900003,505.200007,18.6,102.500001,237.800003
727,829805.212,830418.312,830419.412,830590.812,613.100009,171.400003,988.100015,1.1,614.200009,202.500003
728,831196.712,831309.712,831298.512,831545.312,113.000001,246.800004,501.900007,-11.2,101.800001,153.300002
729,832138.512,833228.812,833236.312,833427.612,1090.30002,191.300003,1486.70002,7.5,1097.80002,197.600003
730,834124.312,834397.712,834435.812,834624.112,273.400004,188.300003,654.80001,38.100001,311.500005,155.000002
731,835391.712,835514.912,835518.112,836613.412,123.200002,1095.30002,445.200007,3.2,126.400002,-776.500012
732,835836.912,837194.712,837187.512,837347.312,1357.80002,159.800002,1617.50002,-7.2,1350.60002,107.100002
733,838636.912,839065.713,839065.713,840009.113,428.800006,943.400014,724.00001,0,428.800006,-648.20001
734,841417.213,842046.613,842040.213,842235.813,629.400009,195.600003,881.200013,-6.4,623.000009,62.600001
735,842298.413,842644.413,842663.413,842809.213,346.000005,145.800002,588.500009,19.000001,365.000006,77.700001
736,842886.913,843133.413,843145.513,843296.913,246.500004,151.400002,460.500007,12.1,258.600004,50.500001
737,843347.413,843725.313,843675.913,844709.013,377.900005,1033.10002,569.100008,-49.4,328.500005,-792.500012
738,843916.513,845469.213,845480.813,845677.713,1552.70002,196.900003,1868.80003,11.600001,1564.30002,107.600001
739,845785.313,846259.313,846249.713,847123.813,474.000007,874.100013,727.000011,-9.6,464.400007,-611.500009
740,846512.313,847793.613,847790.913,847868.013,1281.30002,77.100001,1474.20002,-2.7,1278.60002,118.500002
741,847986.513,848599.313,848574.713,848978.713,612.800009,404.000006,913.300014,-24.6,588.200009,-78.900001
742,849398.013,849622.313,849617.013,849823.713,224.300003,206.700003,508.200008,-5.3,219.000003,82.500002
743,849906.213,850470.813,850479.713,850643.413,564.600008,163.700003,840.400012,8.9,573.500008,103.200001
744,850746.613,851201.713,851200.313,851366.813,455.100007,166.500002,716.500011,-1.4,453.700007,96.300002
745,851463.113,851915.013,851920.713,852381.113,451.900007,460.400006,716.00001,5.7,457.600007,-202.000003
746,852179.113,852935.113,852906.713,853090.713,756.000012,184.000003,981.900015,-28.400001,727.600011,70.300001
747,853161.013,853657.213,853634.013,853879.913,496.200007,245.900004,735.100011,-23.2,473.000007,16.2
748,853896.113,854383.113,854368.613,854839.113,487.000007,470.500007,724.500011,-14.5,472.500007,-218.500003
749,854620.613,855320.913,855324.913,855506.913,700.30001,182.000003,929.300014,4,704.30001,43.000001
750,855549.913,855834.213,855881.313,856031.413,284.300004,150.100002,560.000008,47.100001,331.400005,78.500001
751,856109.913,856513.713,856546.913,856995.813,403.800006,448.900006,702.00001,33.200001,437.000007,-183.900003
752,857361.813,857567.913,857584.513,859118.713,206.100003,1534.20002,466.400007,16.6,222.700003,-1290.50002
753,857828.213,859512.813,859509.313,859668.113,1684.60003,158.800002,1924.40003,-3.5,1681.10003,84.500001
754,860827.413,861236.013,861232.313,861749.113,408.600006,516.800008,627.10001,-3.7,404.900006,-294.600004
755,861454.513,862121.213,862084.613,863142.313,666.70001,1057.70002,858.700012,-36.600001,630.100009,-829.100013
756,863933.713,864731.513,864712.913,865777.613,797.800012,1064.70002,982.500014,-18.600001,779.200011,-861.400013
757,864916.213,866108.113,866100.113,866297.113,1191.90002,197.000003,1397.10002,-8,1183.90002,16.2
758,866313.313,866600.713,866691.813,867079.513,287.400004,387.700005,647.40001,91.100002,378.500006,-118.800001
759,866960.713,867543.413,867480.213,868008.813,582.700008,528.600008,738.200011,-63.200001,519.500007,-309.900004
760,867698.913,868505.713,868442.913,868654.613,806.800012,211.700003,953.700014,-62.800001,744.000011,-2
761,868652.613,869009.713,868994.013,869138.713,357.100005,144.700002,564.600008,-15.7,341.400005,78.500001
762,869217.213,869630.913,869587.113,869880.013,413.700007,292.900004,617.40001,-43.800001,369.900006,-45.4
763,869834.613,870100.713,870128.513,870343.413,266.100004,214.900003,568.500008,27.8,293.900004,59.700001
764,870403.113,870755.413,870773.613,871653.713,352.300005,880.100013,613.600009,18.200001,370.500006,-637.00001
765,871016.713,872069.513,872056.613,872237.513,1052.80002,180.900002,1300.50002,-12.9,1039.90002,79.700002
766,872317.213,872620.213,872624.113,872778.613,303.000004,154.500002,539.300008,3.9,306.900004,77.900002
767,872856.513,873249.413,873249.813,874477.513,392.900005,1227.70002,612.300009,0.4,393.300005,-1008.70002
768,873468.813,875187.613,875201.913,875369.813,1718.80003,167.900002,2003.10003,14.300001,1733.10003,102.100002
769,875471.913,875829.613,875955.813,876348.513,357.700005,392.700006,821.400012,126.200002,483.900007,-55.200001
770,876746.413,876911.413,876929.413,877107.313,165.000002,177.900003,441.500006,18,183.000002,80.600001
771,878534.213,878858.913,878852.513,879509.313,324.700005,656.80001,722.800011,-6.4,318.300005,-252.300004
772,879257.013,879648.513,879689.313,880021.513,391.500006,332.200005,733.800011,40.8,432.300006,-30.7
773,879990.813,880573.713,880570.313,881175.613,582.900009,605.300009,1128.20002,-3.4,579.500009,-56.600001
774,881639.413,881738.513,881731.113,881873.613,99.100002,142.500002,241.900004,-7.4,91.700002,7.7
775,883547.313,883752.613,883756.713,883880.013,205.300003,123.300002,479.100007,4.1,209.400003,146.400002
776,884026.413,884206.313,884245.313,884650.613,179.900003,405.300006,783.700012,39,218.900003,159.500003
777,884810.113,884862.713,885142.313,885342.213,52.6,199.900003,746.400011,279.600005,332.200005,214.300003
778,885826.913,886094.013,886099.113,886630.913,267.100004,531.800008,789.500012,5.1,272.200004,-14.5
779,887037.813,887554.713,887548.513,887753.613,516.900008,205.100003,843.500012,-6.2,510.700008,127.700001
780,887881.313,888103.813,888117.113,888793.413,222.500004,676.30001,539.400009,13.3,235.800004,-372.700005
781,889151.213,889565.113,889585.613,889919.013,413.900007,333.400005,783.200012,20.5,434.400007,15.4
782,889934.413,890107.713,890093.513,890241.813,173.300003,148.300003,386.800006,-14.200001,159.100002,79.400001
783,890577.013,891000.713,890975.113,891166.513,423.700006,191.400002,705.00001,-25.6,398.100006,115.500002
784,891282.013,891792.313,891791.613,892158.713,510.300008,367.100005,887.500013,-0.7,509.600008,10.8
785,892564.913,892845.913,892861.713,893271.613,281.000004,409.900006,641.50001,15.800001,296.800005,-65.200001
786,893206.413,893773.813,893401.913,893534.813,567.400008,132.900002,729.000011,-371.900005,195.500003,400.600006
787,893935.413,894172.213,894176.613,894372.313,236.800003,195.700003,536.300008,4.4,241.200003,99.400002
788,894471.713,895133.113,895120.213,895314.713,661.40001,194.500003,958.000014,-12.900001,648.500009,115.000002
789,895429.713,895907.313,895907.513,896424.213,477.600007,516.700008,785.200012,0.2,477.800007,-209.300003
790,896872.113,897104.213,897111.213,897742.313,232.100004,631.100009,642.70001,7,239.100004,-227.500003
791,898091.913,898325.313,898334.813,898994.613,233.400003,659.80001,542.400008,9.5,242.900003,-360.300005
792,898634.313,899816.313,899783.813,899867.113,1182.00002,83.300001,1339.80002,-32.5,1149.50002,107.000002
793,899974.113,900408.213,900404.013,900852.213,434.100006,448.200007,882.600013,-4.2,429.900006,4.5
794,900856.713,901484.613,901469.413,901671.313,627.900009,201.900003,924.100014,-15.2,612.700009,109.500002
795,901780.813,902262.213,902222.313,902611.413,481.400007,389.100006,754.900011,-39.900001,441.500006,-75.700001
796,902535.713,903090.813,902725.113,902866.613,555.100008,141.500002,680.50001,-365.700005,189.400003,349.600005
797,903216.213,903467.313,903437.913,903675.813,251.100004,237.900004,520.900008,-29.400001,221.700003,61.300001
798,903737.113,904243.713,904238.913,904410.213,506.600007,171.300003,796.300012,-4.8,501.800007,123.200002
799,906061.714,906577.014,906557.714,906730.214,515.300008,172.500002,773.500012,-19.3,496.000008,105.000002
800,906835.214,907365.914,907360.914,907987.714,530.700008,626.800009,801.300012,-5,525.700008,-351.200005
801,908250.514,908705.814,908709.414,908889.914,455.300007,180.500003,750.200011,3.6,458.900007,110.800001
802,910429.814,910985.914,911003.114,911439.714,556.100009,436.600007,935.600014,17.2,573.300009,-74.300002
803,911947.414,912318.914,912322.014,912946.314,371.500006,624.300009,835.500013,3.1,374.600006,-163.400002
804,913338.014,913603.114,913619.714,914256.114,265.100004,636.400009,695.80001,16.6,281.700004,-222.300003
805,914740.914,915070.214,915074.114,915302.814,329.300005,228.700003,684.50001,3.9,333.200005,122.600002
806,915425.414,915482.314,915446.914,915852.614,56.900001,405.700006,224.700003,-35.400001,21.5,-202.500003
807,916235.114,916609.514,916619.914,916792.514,374.400006,172.600002,736.500011,10.4,384.800006,179.100003
808,916971.614,917204.614,917330.114,917499.414,233.000003,169.300003,666.00001,125.500002,358.500005,138.200002
809,917637.614,917815.614,917902.314,918072.314,178.000003,170.000002,554.900008,86.700001,264.700004,120.200002
810,918192.514,918616.014,918626.814,919066.714,423.500006,439.900006,883.600013,10.800001,434.300007,9.4
811,919506.314,919641.914,919639.414,919879.614,135.600002,240.200003,402.100006,-2.5,133.100002,28.800001
812,921529.214,922221.814,922225.314,922681.214,692.60001,455.900007,1231.20002,3.5,696.10001,79.200001
813,923103.514,923324.714,923314.714,923753.914,221.200004,439.200007,554.000009,-10.000001,211.200003,-96.400001
814,923657.514,924274.314,924244.214,924927.314,616.800009,683.10001,1288.60002,-30.100001,586.700008,18.800001
815,925252.914,925525.514,925520.314,925940.714,272.600004,420.400007,575.800009,-5.2,267.400004,-112.000002
816,925828.714,926449.014,926460.614,926658.214,620.300009,197.600003,926.500014,11.6,631.900009,97.000002
817,927784.314,928075.914,928062.314,928256.414,291.600004,194.100003,560.300008,-13.6,278.000004,88.200001
818,929797.514,930134.814,930129.914,930567.514,337.300005,437.600007,821.300012,-4.9,332.400005,51.3
819,930618.814,930832.114,931027.314,931202.014,213.300003,174.700003,716.300011,195.200003,408.500006,133.100002
820,932783.614,933207.314,933208.214,933357.614,423.700006,149.400002,718.70001,0.9,424.600006,144.700002
821,933502.314,933751.414,933735.514,934116.214,249.100004,380.700005,454.700007,-15.9,233.200004,-159.200002
822,933957.014,934664.114,934662.314,934835.614,707.100011,173.300002,983.600015,-1.8,705.300011,105.000002
823,936057.514,936277.714,936471.714,936849.714,220.200004,378.000005,929.900014,194.000003,414.200007,137.700002
824,936987.414,937121.914,937226.714,937664.414,134.500002,437.700006,979.600015,104.800002,239.300004,302.600005
825,937967.014,938035.814,938015.514,938210.514,68.800001,195.000002,312.300004,-20.3,48.500001,68.800001
826,938279.314,938629.714,938638.314,938812.114,350.400006,173.800002,606.600009,8.6,359.000006,73.800001
827,938885.914,939486.314,939483.814,939674.314,600.400009,190.500003,899.700014,-2.5,597.900009,111.300002
828,940838.814,941242.114,941244.314,941456.314,403.300006,212.000003,664.400009,2.2,405.500006,46.9
829,941503.214,941785.414,941814.914,942305.114,282.200005,490.200007,428.200007,29.5,311.700005,-373.700005
830,941931.414,942945.814,942946.614,943383.214,1014.40002,436.600007,1279.20002,0.8,1015.20001,-172.600003
831,943210.614,943605.314,943693.814,943848.714,394.700006,154.900002,688.30001,88.500001,483.200007,50.200001
832,943898.914,944011.914,944005.614,944630.814,113.000002,625.200009,296.300005,-6.3,106.700002,-435.600006
833,944195.214,945064.214,945014.814,945173.014,869.000013,158.200002,1042.10001,-49.400001,819.600012,64.300001
834,945237.314,945630.114,945641.114,945880.114,392.800006,239.000004,631.10001,11,403.800006,-11.7
835,945868.414,946090.514,946078.314,947151.114,222.100003,1072.80002,438.900006,-12.2,209.900003,-843.800013
836,946307.314,947782.414,947779.914,947919.814,1475.10002,139.900002,1648.90002,-2.5,1472.60002,36.400001
837,947956.214,948429.414,948445.014,948641.014,473.200007,196.000003,756.700011,15.6,488.800007,71.900001
838,948712.914,949261.714,949215.114,949393.914,548.800008,178.800003,784.900012,-46.600001,502.200007,103.900002
839,949497.814,949870.014,949881.314,950226.514,372.200005,345.200005,579.700008,11.3,383.500005,-149.000002
840,950077.514,951801.714,951787.914,952442.414,1724.20003,654.500009,2027.60003,-13.8,1710.40003,-337.300005
841,952942.514,953972.914,953974.114,954579.914,1030.40002,605.800009,1454.50002,1.2,1031.60001,-182.900002
842,955092.614,955867.814,955881.314,956012.614,775.200012,131.300002,1055.50002,13.5,788.700012,135.500002
843,956148.114,956907.714,956921.114,957113.814,759.600011,192.700003,1114.90002,13.4,773.000011,149.200002
844,960033.214,960501.314,960506.514,960687.914,468.100007,181.400002,800.700012,5.2,473.300007,146.000003
845,960833.914,961396.614,961366.714,961544.914,562.700008,178.200003,864.000012,-29.900001,532.800007,153.000002
846,963458.214,963947.814,963934.314,964641.914,489.600007,707.60001,811.000012,-13.5,476.100007,-372.700005
847,965047.714,965525.014,965547.814,965730.314,477.300007,182.500003,804.600012,22.800001,500.100008,122.000001
848,965852.314,966220.214,966217.814,966407.014,367.900006,189.200003,924.600014,-2.4,365.500006,369.900005
849,968296.514,968479.814,968639.814,968832.514,183.300002,192.700003,628.000009,160.000003,343.300005,92.000001
850,968924.514,969022.414,969138.714,969540.114,97.900002,401.400006,665.70001,116.300001,214.200003,50.100001
851,969590.214,969730.714,969881.314,970335.514,140.500002,454.200007,726.800011,150.600002,291.100004,-18.5
852,970317.014,970776.414,970794.114,971232.714,459.400007,438.600006,802.700012,17.7,477.100007,-113.000001
853,971119.714,971859.514,971881.314,972022.614,739.800011,141.300002,1006.80001,21.8,761.600011,103.900002
854,973174.415,973600.915,973583.915,974130.915,426.500007,547.000008,693.500011,-17,409.500007,-263.000004
855,973867.915,974882.915,974885.315,975087.815,1015.00001,202.500003,1316.60002,2.4,1017.40001,96.700001
856,975184.515,975702.215,975225.215,975880.715,517.700008,655.50001,725.000011,-477.000007,40.700001,28.8
857,980445.315,980536.215,980582.215,980737.715,90.900001,155.500002,463.200007,46.000001,136.900002,170.800003
858,980908.515,981163.315,981207.115,981879.915,254.800003,672.80001,887.200013,43.800001,298.600004,-84.200001
859,982101.215,982556.715,982611.715,982803.915,455.500007,192.200003,922.300014,55.000001,510.500008,219.600003
860,983529.815,983615.715,983592.215,984338.715,85.900001,746.500011,765.200011,-23.5,62.400001,-43.700001
861,984655.415,985029.915,985007.115,985242.915,374.500005,235.800003,723.30001,-22.8,351.700005,135.800002
862,987044.415,987129.315,987093.715,987296.815,84.900001,203.100003,378.700006,-35.6,49.300001,126.300002
863,987781.415,987877.015,987881.315,988029.215,95.600002,147.900002,363.200006,4.3,99.900002,115.400002
864,988562.615,988854.915,988875.515,989851.215,292.300004,975.700015,893.600013,20.6,312.900004,-395.000006
865,990025.715,991157.015,991159.915,991972.215,1131.30002,812.300013,1488.50002,2.9,1134.20002,-458.000007
866,992257.915,993515.515,993488.915,993696.215,1257.60002,207.300003,1603.90002,-26.600001,1231.00002,165.600003
867,994185.715,994498.415,994495.415,995705.915,312.700004,1210.50002,638.600009,-3,309.700004,-881.600013
868,994824.315,996199.515,996202.515,996421.015,1375.20002,218.500003,1637.30002,3,1378.20002,40.6
869,996461.615,996616.915,996569.915,996696.315,155.300003,126.400002,288.700005,-47.000001,108.300002,54.000001
870,997100.815,997477.815,997493.815,997855.715,377.000006,361.900005,731.000011,16,393.000006,-23.9
871,997831.815,998442.615,998446.215,998938.515,610.800009,492.300007,903.400013,3.6,614.400009,-203.300003
872,1001533.91,1001581.41,1001596.91,1001743.11,47.500001,146.200002,310.900005,15.5,63.000001,101.700002
873,1003744.21,1004050.81,1004068.31,1004247.51,306.600005,179.200002,584.300009,17.5,324.100005,81.000002
874,1004328.51,1004520.81,1004520.41,1004896.51,192.300003,376.100005,436.900006,-0.4,191.900003,-131.100002
875,1005153.91,1005226.61,1005228.51,1005983.31,72.700001,754.800011,440.700007,1.9,74.600001,-388.700005
876,1005594.61,1006555.31,1006531.41,1006695.52,960.700014,164.100003,1209.40002,-23.900001,936.800013,108.500002
877,1008082.82,1008135.42,1008122.42,1008312.52,52.6,190.100003,274.800004,-13,39.6,45.100001
878,1008357.62,1008574.32,1008536.62,1008684.42,216.700003,147.800003,395.300006,-37.700001,179.000002,68.500001
879,1008752.92,1008919.12,1008932.52,1009064.92,166.200002,132.400002,401.800006,13.4,179.600002,89.800002
880,1009154.72,1009340.12,1009329.82,1010054.42,185.400002,724.600011,390.600005,-10.3,175.100002,-509.100008
881,1009545.32,1010537.12,1010519.92,1010683.12,991.800015,163.200002,1229.40002,-17.2,974.600015,91.600002
882,1010774.72,1011768.72,1011781.52,1011908.42,994.000015,126.900002,1246.80002,12.8,1006.80002,113.100001
883,1012021.52,1012071.72,1012034.22,1012551.82,50.200001,517.600008,210.600003,-37.500001,12.7,-319.700005
884,1012818.92,1013553.42,1013530.22,1013711.62,734.500011,181.400002,1035.60002,-23.2,711.300011,142.900003
885,1013854.52,1014466.92,1014462.02,1015109.12,612.400009,647.100009,972.900014,-4.9,607.500009,-281.700004
886,1014827.42,1016386.42,1016409.52,1016621.32,1559.00002,211.800003,1946.30003,23.100001,1582.10002,152.400002
887,1018460.92,1019576.22,1019586.22,1019880.82,1115.30002,294.600004,1441.20002,10,1125.30002,21.300001
888,1019902.12,1020686.62,1020679.92,1020910.12,784.500011,230.200004,1101.30002,-6.7,777.800011,93.300001
889,1021003.42,1021758.22,1021785.52,1021922.22,754.800011,136.700002,1082.30002,27.300001,782.100012,163.500002
890,1022085.72,1022982.52,1022959.52,1023448.32,896.800014,488.800008,1202.70002,-23.000001,873.800013,-159.900003
891,1023288.42,1024254.42,1024234.52,1024423.52,966.000015,189.000003,1272.90002,-19.900001,946.100014,137.800002
892,1025009.52,1025430.12,1025383.72,1025579.12,420.600006,195.400003,697.40001,-46.400001,374.200005,127.800002
893,1025706.92,1026161.72,1026125.22,1026300.72,454.800007,175.500003,686.90001,-36.500001,418.300006,93.100001
894,1027979.42,1028837.22,1028837.52,1029062.82,857.800013,225.300003,1181.60002,0.3,858.100013,98.200002
895,1029161.02,1029692.22,1029663.52,1029879.92,531.200008,216.400003,720.30001,-28.700001,502.500007,1.4
896,1029881.32,1030263.52,1030290.12,1030464.22,382.200006,174.100002,689.000011,26.600001,408.800007,106.100002
897,1030570.32,1031868.22,1030589.52,1031241.12,1297.90002,651.60001,1620.00002,-1278.70002,19.2,949.200014
898,1032792.72,1033247.52,1033271.32,1033452.72,454.800007,181.400003,745.700011,23.8,478.600007,85.700001
899,1033538.42,1033832.62,1033881.32,1033995.52,294.200004,114.200002,545.900008,48.700001,342.900005,88.800001
900,1034084.32,1034366.32,1034387.32,1034528.52,282.000004,141.200002,532.800008,21.000001,303.000005,88.600001
901,1034617.12,1035002.62,1035002.22,1035704.72,385.500006,702.50001,633.600009,-0.4,385.100006,-454.000007
902,1035250.72,1036553.62,1036538.92,1036724.12,1302.90002,185.200002,1597.70002,-14.7,1288.20002,124.300002
903,1036848.42,1037294.32,1037293.62,1037470.62,445.900007,177.000003,743.000011,-0.7,445.200007,120.800001
904,1037591.42,1038210.62,1038222.32,1038699.72,619.20001,477.400007,949.000014,11.7,630.90001,-159.300003
905,1039099.52,1039701.42,1039692.32,1040080.62,601.900009,388.300005,1078.80002,-9.1,592.800009,97.700002
906,1042142.32,1042736.12,1042765.32,1043458.22,593.800009,692.900011,1259.60002,29.2,623.000009,-56.300001
907,1043880.72,1044063.22,1044072.22,1044253.32,182.500003,181.100003,502.900008,9,191.500003,130.300002
908,1044383.62,1044789.92,1044785.22,1044995.72,406.300006,210.500003,729.60001,-4.7,401.600006,117.500001
909,1046243.02,1046551.12,1046789.22,1046907.32,308.100005,118.100002,750.000011,238.100003,546.200008,85.700001
910,1047334.52,1047498.42,1047510.82,1047704.12,163.900002,193.300003,536.300007,12.4,176.300002,166.700002
911,1047870.82,1048169.42,1048144.02,1048326.12,298.600005,182.100002,591.200009,-25.4,273.200005,135.900002
912,1048462.02,1048779.72,1048773.82,1049201.42,317.700005,427.600006,604.800009,-5.9,311.800005,-134.600002
913,1049066.82,1049880.52,1049839.92,1049950.62,813.700012,110.700001,1004.70001,-40.6,773.100012,120.900002
914,1050071.52,1050530.12,1050579.42,1050752.72,458.600007,173.300002,833.300013,49.300001,507.900008,152.100003
915,1050904.82,1050954.02,1050972.42,1051125.32,49.2,152.900002,293.500004,18.400001,67.600001,73.000001
916,1052310.52,1053142.52,1053161.42,1053334.92,832.000012,173.500003,1144.80002,18.9,850.900012,120.400002
917,1053455.32,1053839.72,1053829.22,1053949.02,384.400005,119.800002,608.100009,-10.5,373.900005,114.400002
918,1054063.42,1054906.22,1054906.62,1055127.92,842.800012,221.300004,1181.60002,0.4,843.200012,117.100001
919,1056928.62,1057547.72,1057564.72,1057793.52,619.10001,228.800003,942.000015,17,636.10001,77.100002
920,1057870.62,1057934.82,1057911.52,1058039.52,64.2,128.000002,304.300004,-23.3,40.9,135.400002
921,1058426.02,1058517.32,1058551.62,1058692.52,91.300001,140.900002,418.600006,34.300001,125.600002,152.100002
922,1058844.62,1059278.62,1059295.52,1059726.92,434.000006,431.400006,910.400014,16.900001,450.900007,28.100001
923,1060086.22,1060171.52,1060152.22,1060318.02,85.300001,165.800003,374.000005,-19.300001,66,142.200002
924,1060460.22,1060729.32,1060748.42,1061139.12,269.100004,390.700006,586.300009,19.1,288.200004,-92.600001
925,1062440.12,1062725.52,1062742.72,1062906.22,285.400004,163.500003,598.600009,17.2,302.600004,132.500002
926,1063038.72,1063300.52,1063362.72,1063532.32,261.800003,169.600003,633.800009,62.200001,324.000004,140.200002
927,1065392.22,1065803.62,1065795.42,1065867.22,411.400006,71.800001,614.600009,-8.2,403.200006,139.600002
928,1066006.82,1066266.82,1066292.62,1066969.32,260.000004,676.70001,575.200008,25.8,285.800004,-387.300006
929,1066582.02,1067880.92,1067807.92,1068170.62,1298.90002,362.700005,1523.60002,-73.000001,1225.90002,-65.000001
930,1068105.62,1068722.42,1068717.12,1068881.82,616.800009,164.700003,898.100013,-5.3,611.500009,121.900001
931,1069003.72,1069819.12,1069766.12,1069921.02,815.400013,154.900002,1039.80002,-53.000001,762.400012,122.500002
932,1070043.52,1070138.02,1070135.92,1070574.02,94.500001,438.100007,289.400004,-2.1,92.400001,-241.100004
933,1070332.92,1071030.62,1071012.72,1071467.92,697.700011,455.200007,922.300014,-17.900001,679.80001,-212.700003
934,1072911.42,1073600.72,1073608.82,1074490.02,689.30001,881.200013,925.500013,8.1,697.40001,-653.10001
935,1073836.92,1074739.02,1074743.02,1074870.32,902.100014,127.300002,1111.60002,4,906.100014,78.200001
936,1074948.52,1075143.92,1075153.02,1075777.32,195.400003,624.300009,395.900006,9.1,204.500003,-432.900006
937,1075344.42,1075949.22,1075939.82,1076097.02,604.800009,157.200002,797.500012,-9.4,595.400009,44.900001
938,1076141.92,1076507.12,1076488.22,1076669.32,365.200005,181.100003,568.900008,-18.9,346.300005,41.5
939,1076710.82,1077209.82,1077184.22,1077632.52,499.000008,448.300007,708.500011,-25.600001,473.400007,-213.200003
940,1077419.32,1077995.92,1077956.12,1078406.52,576.600008,450.400007,785.200011,-39.8,536.800008,-202.000004
941,1078204.52,1078922.82,1078880.32,1079059.82,718.300011,179.500002,906.500014,-42.5,675.800011,51.200001
942,1080393.72,1080864.52,1080868.12,1081464.82,470.800007,596.700009,689.80001,3.6,474.400007,-381.300006
943,1081083.52,1081755.32,1081766.32,1082930.22,671.80001,1163.90002,797.800012,11.000001,682.800011,-1048.90002
944,1081881.32,1083088.42,1083118.72,1083230.82,1207.10002,112.100001,1419.70002,30.300001,1237.40002,70.200001
945,1083301.02,1083559.42,1083528.52,1083694.92,258.400004,166.400002,446.600007,-30.9,227.500004,52.700001
946,1083747.62,1084011.72,1083947.92,1084100.62,264.100004,152.700002,450.400007,-63.800001,200.300003,97.400002
947,1084198.02,1084474.52,1084504.52,1084641.42,276.500004,136.900002,561.300008,30,306.500004,117.900002
948,1084759.32,1084938.42,1084918.82,1085310.22,179.100003,391.400005,387.500006,-19.6,159.500003,-163.400002
949,1085146.82,1085548.32,1085551.92,1085718.42,401.500006,166.500002,620.700009,3.6,405.100006,49.100001
950,1085767.52,1085863.72,1085931.12,1087001.72,96.200002,1070.60002,396.900006,67.400001,163.600003,-837.300013
951,1086164.42,1087312.32,1087287.02,1087438.92,1147.90002,151.900002,1363.10002,-25.3,1122.60002,88.600001
952,1087527.52,1087733.52,1087772.02,1087879.62,206.000003,107.600002,353.800006,38.500001,244.500004,1.7
953,1087881.32,1088027.02,1088026.22,1088152.62,145.700002,126.400002,373.500005,-0.8,144.900002,102.200001
954,1088254.82,1088675.92,1088659.32,1088828.72,421.100007,169.400003,678.20001,-16.600001,404.500006,104.300001
955,1088933.02,1089843.82,1089881.32,1090018.52,910.800014,137.200003,1266.80002,37.5,948.300014,181.300002
956,1090199.82,1090679.42,1090622.42,1090827.02,479.600007,204.600003,714.200011,-57,422.600007,87.000001
957,1090914.02,1091771.12,1091726.62,1091876.32,857.100013,149.700002,1050.00002,-44.500001,812.600012,87.700002
958,1091964.02,1092415.22,1092402.12,1092592.62,451.200006,190.500003,733.70001,-13.1,438.100006,105.100001
959,1092697.72,1093564.22,1093522.42,1093713.32,866.500013,190.900003,1122.90002,-41.8,824.700013,107.300001
960,1093820.62,1094626.72,1094626.62,1095104.82,806.100012,478.200007,1204.70002,-0.1,806.000012,-79.500001
961,1095025.32,1096163.82,1096174.32,1096416.82,1138.50002,242.500004,1463.60002,10.5,1149.00002,72.100001
962,1096488.92,1097302.12,1097320.72,1097510.62,813.200012,189.900003,1139.60002,18.6,831.800012,117.900002
963,1097628.52,1098122.52,1098128.42,1098928.42,494.000007,800.000012,753.000011,5.9,499.900007,-546.900008
964,1099187.72,1099880.02,1099867.92,1100710.52,692.30001,842.600013,1545.00002,-12.1,680.20001,22.2
965,1100957.32,1101484.72,1101467.72,1102178.32,527.400007,710.600011,1475.20002,-17,510.400007,254.200004
966,1102432.52,1102722.42,1102718.92,1102868.12,289.900004,149.200002,629.200009,-3.5,286.400004,193.600003
967,1103061.72,1103425.22,1103497.72,1103997.02,363.500005,499.300008,1048.40002,72.500001,436.000006,113.100002
968,1104110.12,1104253.02,1104483.82,1104644.42,142.900002,160.600002,796.800011,230.800003,373.700005,262.500004
969,1104906.92,1105022.62,1105093.42,1105282.32,115.700002,188.900003,620.50001,70.800001,186.500003,245.100004
970,1105527.42,1105583.62,1105844.22,1105954.22,56.2,110.000002,718.10001,260.600004,316.800004,291.300004
971,1106245.52,1106354.72,1106451.62,1106653.72,109.200002,202.100003,673.00001,96.900001,206.100003,264.800004
972,1106918.52,1107165.02,1107278.32,1107993.12,246.500004,714.80001,1179.20002,113.300002,359.800006,104.600002
973,1110113.72,1111405.72,1111440.12,1111660.02,1292.00002,219.900003,1722.50003,34.400001,1326.40002,176.200003
974,1112262.32,1112398.32,1112384.32,1112578.42,136.000002,194.100003,522.000008,-14,122.000002,205.900003
975,1112784.32,1113682.22,1113676.62,1113880.12,897.900013,203.500003,1097.20002,-5.6,892.300013,1.4
976,1113881.52,1114326.32,1114320.62,1114854.32,444.800007,533.700008,783.900012,-5.7,439.100007,-188.900003
977,1115330.12,1115880.92,1115881.32,1116070.42,550.800008,189.100003,928.200014,0.4,551.200008,187.900003
978,1116672.72,1117160.82,1117133.22,1117350.02,488.100007,216.800003,826.100012,-27.6,460.500007,148.800002
979,1118915.82,1119756.62,1119774.32,1121295.22,840.800013,1520.90002,1278.30002,17.7,858.500013,-1101.10002
980,1120194.12,1122185.92,1122181.32,1122369.42,1991.80003,188.100003,2322.50004,-4.6,1987.20003,147.200002
981,1122516.62,1123374.52,1123368.72,1123546.52,857.900013,177.800003,1188.70002,-5.800001,852.100012,158.800003
982,1125387.52,1126282.92,1126275.32,1126450.32,895.400013,175.000002,1204.70002,-7.6,887.800013,141.900003
983,1126592.22,1127014.92,1126980.52,1127162.22,422.700006,181.700003,704.80001,-34.400001,388.300005,134.800002
984,1127297.02,1127880.72,1127811.22,1127934.12,583.700009,122.900002,754.000011,-69.500001,514.200008,116.900001
985,1128051.02,1128587.12,1128549.22,1128736.02,536.100008,186.800002,786.300012,-37.9,498.200008,101.300002
986,1128837.32,1129448.32,1129438.52,1129624.42,611.000009,185.900003,914.700014,-9.8,601.200009,127.600002
987,1129752.02,1130388.72,1130395.72,1130570.32,636.700009,174.600003,949.300014,7,643.700009,131.000002
988,1130701.32,1131204.72,1131221.52,1131439.32,503.400007,217.800003,850.200012,16.800001,520.200008,112.200001
989,1131551.52,1132110.72,1132088.82,1132270.92,559.200009,182.100003,826.200013,-21.900001,537.300008,106.800002
990,1132377.72,1132838.72,1132865.82,1133056.42,461.000007,190.600003,783.200011,27.1,488.100007,104.500001
991,1133160.92,1133748.72,1133715.82,1133880.72,587.800009,164.900002,720.600011,-32.9,554.900009,0.8
992,1133881.52,1134464.12,1134436.82,1134629.52,582.600009,192.700003,849.100013,-27.300001,555.300008,101.100002
993,1136142.12,1136794.72,1136812.42,1136999.12,652.60001,186.700003,1013.20002,17.7,670.30001,156.200002
994,1137155.32,1137695.42,1137708.32,1137855.82,540.100008,147.500002,822.200012,12.9,553.000008,121.700002
995,1138372.62,1138527.82,1138505.02,1139244.52,155.200002,739.500011,537.400008,-22.8,132.400002,-334.500005
996,1139610.42,1139844.62,1139881.32,1140042.12,234.200003,160.800002,549.600008,36.700001,270.900004,117.900002
997,1140160.02,1140702.62,1140712.22,1140893.22,542.600008,181.000003,872.300013,9.6,552.200008,139.100002
998,1141032.32,1141497.92,1141527.22,1141705.42,465.600007,178.200003,807.800012,29.3,494.900007,134.700002
999,1141840.12,1142252.92,1142219.32,1142395.82,412.800006,176.500003,699.50001,-33.600001,379.200005,143.800002
1000,1142539.62,1142836.22,1142828.32,1143013.82,296.600005,185.500003,580.600009,-7.900001,288.700004,106.400002
1001,1143120.22,1143308.92,1143485.92,1143672.02,188.700003,186.100003,711.60001,177.000002,365.700005,159.800002
1002,1143831.82,1143907.72,1144075.32,1144513.82,75.900002,438.500007,772.100012,167.600002,243.500004,90.100001
1003,1144988.22,1145062.72,1145034.22,1145186.72,74.500001,152.500003,374.100005,-28.500001,46,175.600002
1004,1145693.42,1145880.92,1145881.32,1146040.82,187.500003,159.500002,556.600008,0.4,187.900003,209.200003
1005,1146250.02,1146457.72,1146556.32,1146740.72,207.700004,184.400003,675.100011,98.600001,306.300005,184.400003
1006,1146925.12,1147089.02,1147252.72,1147426.92,163.900002,174.200003,718.80001,163.700002,327.600004,217.000003
1007,1147643.92,1147794.72,1147884.12,1148635.72,150.800002,751.600011,1043.00002,89.400002,240.200004,51.200001
1008,1148979.82,1149263.02,1149241.42,1149897.32,283.200004,655.90001,808.900012,-21.6,261.600004,-108.600002
1009,1150129.82,1150392.22,1150380.32,1150547.12,262.400004,166.800002,525.800008,-11.9,250.500004,108.500002
1010,1151707.42,1152051.02,1152040.52,1152183.82,343.600005,143.300002,599.200009,-10.5,333.100005,122.800002
1011,1152306.62,1152709.42,1152726.72,1152895.12,402.800006,168.400002,721.50001,17.3,420.100006,133.000002
1012,1153028.12,1153688.82,1153657.82,1153858.22,660.70001,200.400003,910.000014,-31,629.70001,79.900001
1013,1153938.12,1154220.32,1154292.72,1154469.32,282.200004,176.600003,667.50001,72.400001,354.600005,136.300002
1014,1154605.62,1155026.12,1155041.02,1155219.02,420.500006,178.000003,755.200011,14.9,435.400006,141.800002
1015,1155360.82,1155870.72,1155881.32,1156325.62,509.900008,444.300007,905.500014,10.6,520.500008,-59.300001
1016,1156266.32,1156533.42,1156448.62,1156619.22,267.100004,170.600003,421.800006,-84.800002,182.300002,68.900001
1017,1156944.22,1157615.72,1157647.32,1157879.92,671.50001,232.600004,937.100014,31.6,703.10001,1.4
1018,1158316.32,1158774.12,1158811.42,1159031.52,457.800007,220.100003,880.600013,37.300001,495.100008,165.400002
1019,1159667.92,1159799.02,1159796.92,1160445.32,131.100002,648.40001,541.200008,-2.1,129.000002,-236.200004
1020,1160774.52,1161278.42,1161237.62,1161411.42,503.900007,173.800002,802.100012,-40.8,463.100007,165.200003
1021,1161949.22,1162011.62,1162016.62,1162197.02,62.400001,180.400003,392.100006,5,67.400001,144.300002
1022,1162341.32,1162730.42,1162736.52,1162918.52,389.100006,182.000003,694.500011,6.1,395.200006,117.300002
1023,1163035.82,1163357.72,1163415.12,1163880.32,321.900004,465.200007,661.900009,57.400001,379.300005,-182.600003
1024,1163697.72,1164158.72,1164155.52,1164638.72,461.000007,483.200007,705.100011,-3.2,457.800007,-235.900003
1025,1164402.82,1165350.22,1165325.02,1165511.72,947.400014,186.700002,1236.00002,-25.2,922.200014,127.100002
1026,1165638.82,1166048.62,1166062.62,1166769.02,409.800006,706.40001,734.700011,14.000001,423.800007,-395.500006
1027,1167074.22,1167574.32,1167552.72,1167924.22,500.100007,371.500005,776.300011,-21.6,478.500007,-73.700001
1028,1167850.52,1168426.12,1168425.72,1168614.82,575.600009,189.100003,831.200013,-0.4,575.200009,66.900001
1029,1168681.72,1169165.22,1169138.12,1169324.12,483.500007,186.000002,744.500011,-27.1,456.400007,102.100002
1030,1169426.22,1169747.82,1169772.42,1169871.32,321.600005,98.900001,536.100008,24.6,346.200005,91.000002
1031,1169962.32,1170550.12,1170517.92,1170712.72,587.800009,194.800003,855.900013,-32.200001,555.600008,105.500002
1032,1170818.22,1171343.92,1171369.02,1171873.32,525.700007,504.300007,873.800013,25.100001,550.800008,-181.300002
1033,1171692.02,1172417.82,1172385.32,1172563.92,725.80001,178.600003,996.100014,-32.5,693.30001,124.200001
1034,1173126.62,1173190.82,1173175.02,1173866.22,64.200001,691.20001,364.600005,-15.8,48.400001,-375.000006
1035,1174093.02,1174717.12,1174733.42,1174916.32,624.10001,182.900003,952.900015,16.3,640.40001,129.600002
1036,1175045.92,1175444.82,1175442.52,1175623.72,398.900005,181.200003,696.70001,-2.3,396.600005,118.900002
1037,1175742.62,1176097.72,1176137.72,1176315.92,355.100005,178.200002,682.60001,40.000001,395.100006,109.300002
1038,1176425.22,1177042.42,1177059.42,1177228.62,617.200009,169.200002,958.800014,17.000001,634.20001,155.400002
1039,1177384.02,1177616.92,1177678.22,1177871.62,232.900004,193.400003,572.900009,61.300001,294.200005,85.300001
1040,1179302.12,1179962.82,1179987.12,1180448.22,660.70001,461.100007,1237.80002,24.3,685.00001,91.700001
1041,1180539.92,1180850.02,1180918.92,1181122.12,310.100005,203.200003,698.700011,68.900001,379.000006,116.500002
1042,1181238.62,1181608.12,1181593.52,1181771.72,369.500005,178.200003,642.700009,-14.6,354.900005,109.600001
1043,1183300.42,1183880.02,1183821.42,1183927.52,579.600008,106.100002,852.600012,-58.600001,521.000007,225.500003
1044,1184153.02,1184316.02,1184483.92,1184650.32,163.000003,166.400003,694.400011,167.900002,330.900005,197.100003
1045,1184847.42,1184983.02,1185158.62,1185379.52,135.600002,220.900004,709.20001,175.600002,311.200004,177.100002
1046,1185556.62,1185879.92,1185881.32,1185979.72,323.300005,98.400001,642.20001,1.4,324.700005,219.100004
1047,1186198.82,1186381.72,1186537.62,1186719.82,182.900002,182.200003,729.400011,155.900003,338.800005,208.400003
1048,1187421.52,1187763.62,1187783.12,1187917.72,342.100005,134.600002,753.500011,19.5,361.600005,257.300004
1049,1188175.02,1188303.52,1188421.12,1188584.62,128.500002,163.500002,650.40001,117.600002,246.100004,240.800004
1050,1188825.42,1188954.92,1189000.82,1189173.42,129.500002,172.600003,582.600009,45.9,175.400002,234.600004
1051,1189408.02,1189479.42,1189683.32,1189859.32,71.400001,176.000002,662.500009,203.900003,275.300004,211.200003
1052,1192886.82,1193480.32,1193477.52,1194742.32,593.500009,1264.80002,2391.50004,-2.8,590.700009,536.000008
1053,1195278.32,1195783.82,1195881.32,1196648.52,505.500008,767.200011,1470.20002,97.500001,603.000009,100.000002
1054,1197030.12,1197140.32,1197204.22,1197377.92,110.200002,173.700002,571.700009,63.900001,174.100003,223.900004
1055,1197601.82,1198008.12,1198054.72,1198239.02,406.300006,184.300003,817.200012,46.6,452.900006,180.000003
1056,1198829.92,1199059.52,1199094.32,1200027.12,229.600003,932.800014,1246.70002,34.800001,264.400004,49.500001
1057,1200076.62,1201502.12,1201501.32,1201733.02,1425.50002,231.700003,1847.50003,-0.8,1424.70002,191.100003
1058,1202248.42,1202735.92,1202729.22,1202919.22,487.500007,190.000003,831.800012,-6.7,480.800007,161.000002
1059,1203080.22,1203607.92,1203617.42,1203879.72,527.700008,262.300004,801.100012,9.5,537.200008,1.6
1060,1203881.32,1204130.32,1204298.42,1204805.32,249.000004,506.900008,941.700014,168.100002,417.100006,17.7
1061,1204823.02,1205982.42,1206008.22,1206244.12,1159.40002,235.900003,1528.40002,25.8,1185.20002,107.300002
1062,1206351.42,1207133.42,1207157.92,1207352.32,782.000012,194.400003,1136.50002,24.5,806.500012,135.600002
1063,1207487.92,1207985.22,1207976.42,1208746.02,497.300007,769.600012,834.100012,-8.8,488.500007,-424.000007
1064,1208322.02,1209604.22,1209614.32,1209880.52,1282.20002,266.200004,1587.80002,10.1,1292.30002,29.3
1065,1209909.82,1210254.52,1210289.32,1210473.42,344.700005,184.100002,693.70001,34.800001,379.500006,130.100002
1066,1210603.52,1210861.32,1210877.42,1211029.12,257.800004,151.700003,538.600008,16.1,273.900004,113.000001
1067,1211142.12,1211502.92,1211488.72,1211670.52,360.800006,181.800002,632.20001,-14.2,346.600006,103.800002
1068,1211774.32,1212017.22,1212072.32,1212254.72,242.900003,182.400003,563.300008,55.100001,298.000004,82.900001
1069,1212337.62,1212723.52,1212737.32,1213193.82,385.900006,456.500007,696.100011,13.8,399.700006,-160.100002
1070,1213033.72,1213329.42,1213329.62,1213449.32,295.700004,119.700002,518.500007,0.2,295.900004,102.900001
1071,1213552.22,1214060.22,1214054.72,1214765.92,508.000008,711.20001,840.600013,-5.5,502.500008,-373.100005
1072,1214392.82,1215430.32,1215426.42,1215617.82,1037.50001,191.400003,1341.90002,-3.9,1033.60001,116.900002
1073,1215734.72,1216006.62,1215994.42,1216172.62,271.900004,178.200002,537.600008,-12.2,259.700004,99.700002
1074,1216272.32,1216562.52,1216562.32,1216743.02,290.200004,180.700003,558.700008,-0.2,290.000004,88.000001
1075,1216831.02,1217067.52,1217054.32,1217443.92,236.500004,389.600005,473.400007,-13.2,223.300004,-139.500002
1076,1217304.42,1217880.62,1217849.32,1218538.82,576.200009,689.500011,711.500011,-31.300001,544.900008,-522.900008
1077,1218015.92,1218959.72,1218985.92,1219148.42,943.800014,162.500003,1209.20002,26.2,970.000014,76.700001
1078,1219225.12,1219404.42,1219427.62,1219987.42,179.300003,559.800008,413.200006,23.2,202.500003,-349.100005
1079,1219638.32,1220350.22,1220367.72,1220500.92,711.900011,133.200002,974.100015,17.5,729.400011,111.500002
1080,1220612.42,1220880.62,1220903.82,1221074.22,268.200004,170.400002,537.300008,23.2,291.400004,75.500002
1081,1221149.72,1221767.42,1221750.22,1221867.82,617.700009,117.600002,815.300012,-17.200001,600.500008,97.200002
1082,1221965.02,1222354.62,1222336.32,1223664.52,389.600006,1328.20002,631.600009,-18.300001,371.300005,-1067.90002
1083,1222596.62,1224019.72,1224011.92,1224232.72,1423.10002,220.800003,1650.80003,-7.8,1415.30002,14.700001
1084,1224247.42,1224954.42,1224902.52,1225872.62,707.00001,970.100015,933.700014,-51.900001,655.100009,-691.50001
1085,1225181.12,1226517.42,1226489.82,1226679.62,1336.30002,189.800003,1591.90002,-27.600001,1308.70002,93.400001
1086,1226773.02,1227114.32,1227112.72,1227257.02,341.300005,144.300003,561.300009,-1.6,339.700005,77.300001
1087,1227334.32,1227699.42,1227703.12,1228283.32,365.100005,580.200009,547.000008,3.7,368.800005,-402.000006
1088,1227881.32,1228659.62,1228639.12,1228795.82,778.300011,156.700002,974.600014,-20.5,757.800011,60.100001
1089,1228855.92,1229212.72,1229210.22,1229383.82,356.800006,173.600002,598.200009,-2.5,354.300006,70.300001
1090,1229454.12,1229984.82,1229984.92,1230163.62,530.700008,178.700003,810.100012,0.1,530.800008,100.600001
1091,1230264.22,1230568.92,1230567.82,1230764.42,304.700005,196.600003,566.400009,-1.1,303.600005,66.200001
1092,1230830.62,1231035.42,1231057.92,1231217.72,204.800003,159.800003,453.100007,22.5,227.300003,66.000001
1093,1231283.72,1231522.42,1231532.92,1231735.12,238.700003,202.200003,477.600007,10.5,249.200003,26.200001
1094,1231761.32,1231950.02,1231881.32,1232123.82,188.700002,242.500004,389.600005,-68.700001,120.000001,27.1
1095,1232150.92,1232381.22,1232364.52,1232540.22,230.300004,175.700002,419.200007,-16.7,213.600004,29.900001
1096,1232570.12,1232883.92,1232885.72,1233025.22,313.800004,139.500003,552.200008,1.8,315.600004,97.100001
1097,1233122.32,1233310.42,1233310.62,1233462.62,188.100003,152.000002,413.000006,0.2,188.300003,72.700001
1098,1233535.32,1233736.22,1233713.92,1234719.72,200.900003,1005.80001,355.300005,-22.3,178.600003,-829.100013
1099,1233890.62,1235069.72,1235054.42,1235187.42,1179.10002,133.000002,1398.00002,-15.3,1163.80002,101.200001
1100,1235288.62,1235518.32,1235517.52,1235697.22,229.700004,179.700002,450.800007,-0.8,228.900004,42.200001
1101,1235739.42,1236019.22,1236008.82,1236603.22,279.800004,594.400009,485.900007,-10.4,269.400004,-377.900006
1102,1236225.32,1237383.32,1237360.12,1237538.92,1158.00002,178.800003,1430.50002,-23.2,1134.80002,116.900002
1103,1237655.82,1239063.82,1239081.42,1239285.22,1408.00002,203.800003,1775.20003,17.600001,1425.60002,145.800002
1104,1239431.02,1240418.82,1240388.32,1240583.82,987.800015,195.500003,1303.80002,-30.500001,957.300014,151.000002
1105,1240734.82,1241400.12,1241411.72,1242012.72,665.30001,601.000009,1129.50002,11.6,676.90001,-148.400002
1106,1242538.82,1243158.12,1243156.92,1243343.02,619.300009,186.100003,993.600015,-1.2,618.100009,189.400003
1107,1243532.42,1244204.42,1244202.32,1244391.82,672.00001,189.500003,1008.90002,-2.1,669.90001,149.500002
1108,1244541.32,1245255.52,1245215.62,1245411.52,714.200011,195.900003,1038.70002,-39.900001,674.30001,168.500003
1109,1245580.02,1245909.52,1245942.42,1246143.82,329.500004,201.400003,725.30001,32.900001,362.400005,161.500002
1110,1246305.32,1246657.22,1246704.32,1246864.42,351.900006,160.100003,720.300011,47.1,399.000006,161.200002
1111,1248250.12,1248588.32,1248591.52,1248756.02,338.200005,164.500003,676.20001,3.2,341.400005,170.300002
1112,1248926.32,1249208.32,1249238.62,1249399.92,282.000005,161.300003,640.50001,30.3,312.300005,166.900002
1113,1249897.62,1250304.72,1250243.92,1250421.22,407.100006,177.300003,704.90001,-60.800001,346.300005,181.300002
1114,1250602.52,1250865.12,1250929.92,1251880.02,262.600004,950.100014,885.100014,64.800001,327.400005,-392.400005
1115,1251487.62,1252498.62,1252502.62,1253073.52,1011.00001,570.900008,1534.60002,4,1015.00001,-51.300001
1116,1253022.22,1253733.32,1253747.12,1253871.42,711.100011,124.300002,1001.90001,13.8,724.900011,152.700002
1117,1254024.12,1254910.92,1254886.62,1255075.02,886.800014,188.400003,1243.70002,-24.300001,862.500013,192.800003
1118,1255267.82,1255761.02,1255753.12,1255881.32,493.200007,128.200002,751.300011,-7.9,485.300007,137.800002
1119,1256458.22,1256782.72,1256764.32,1256999.52,324.500005,235.200004,735.400011,-18.400001,306.100004,194.100003
1120,1257193.62,1257712.22,1257687.72,1258067.02,518.600007,379.300006,955.100014,-24.5,494.100007,81.700001
1121,1258148.72,1259048.32,1259023.72,1259515.02,899.600013,491.300007,1456.70002,-24.6,875.000013,90.400002
1122,1259605.42,1259810.42,1259988.72,1260156.22,205.000003,167.500003,751.700011,178.300002,383.300005,200.900003
1123,1260357.12,1260562.52,1260671.62,1260839.92,205.400003,168.300003,680.70001,109.100001,314.500004,197.900003
1124,1261037.82,1261173.72,1261267.82,1262056.22,135.900002,788.400012,1134.40002,94.100001,230.000003,116.000002
1125,1262172.22,1262578.92,1262591.82,1263072.32,406.700006,480.500007,923.100014,12.9,419.600006,23.000001
1126,1263431.92,1263516.12,1263529.12,1263704.72,84.200001,175.600003,427.900006,13,97.200001,155.100002
1127,1263859.82,1264072.52,1264126.72,1264288.92,212.700003,162.200002,584.800009,54.200001,266.900004,155.700003
1128,1264444.62,1265060.82,1265056.82,1265721.92,616.200009,665.10001,1347.10002,-4,612.200009,69.800001
1129,1266026.32,1266580.42,1266563.82,1266760.42,554.100009,196.600003,940.400014,-16.600001,537.500008,206.300003
1130,1267262.82,1267688.52,1267696.62,1267873.12,425.700006,176.500003,692.00001,8.1,433.800006,81.700001
1131,1267954.82,1268292.32,1268328.52,1268519.12,337.500005,190.600002,745.500011,36.200001,373.700006,181.200003
1132,1269006.42,1269164.82,1269175.32,1269361.52,158.400002,186.200003,527.000008,10.5,168.900002,171.900003
1133,1269533.42,1270130.92,1270153.82,1270663.52,597.500008,509.700007,1234.00002,22.900001,620.400009,103.900002
1134,1270767.42,1271300.42,1271290.12,1271484.72,533.000008,194.600003,913.100014,-10.3,522.700008,195.800003
1135,1271680.52,1271925.42,1271881.32,1272057.02,244.900003,175.700002,570.800008,-44.1,200.800003,194.300003
1136,1272251.32,1272457.62,1272517.82,1272684.32,206.300003,166.500002,603.800009,60.200001,266.500004,170.800003
1137,1272855.12,1273175.32,1273198.22,1273376.72,320.200005,178.500003,662.70001,22.9,343.100005,141.100002
1138,1273517.82,1274337.82,1274364.42,1274546.92,820.000012,182.500002,1219.00002,26.600001,846.600013,189.900003
1139,1274736.82,1275007.52,1275144.72,1275327.02,270.700004,182.300003,757.600011,137.200002,407.900006,167.400002
1140,1275950.32,1276181.22,1276218.72,1276449.02,230.900004,230.300004,635.90001,37.5,268.400004,137.200002
1141,1276586.22,1277072.92,1277085.42,1277282.72,486.700007,197.300003,834.800012,12.5,499.200007,138.300002
1142,1278693.52,1279159.82,1279145.22,1279334.72,466.300007,189.500003,750.400011,-14.6,451.700007,109.200001
1143,1279443.92,1279880.92,1279881.32,1280007.32,437.000007,126.000002,674.70001,0.4,437.400007,111.300001
1144,1280118.62,1280587.82,1280557.52,1280739.42,469.200007,181.900003,739.900011,-30.3,438.900007,119.100001
1145,1280858.52,1280893.92,1280866.02,1281006.82,35.400001,140.800002,184.300003,-27.900001,7.5,36.000001
1146,1281042.82,1281495.52,1281456.42,1281605.72,452.700007,149.300002,671.40001,-39.100001,413.600006,108.500002
1147,1281714.22,1281861.32,1281881.32,1282327.62,147.100002,446.300006,427.500006,20.000001,167.100003,-185.900003
1148,1282141.72,1282771.82,1282797.52,1282940.32,630.10001,142.800002,918.900014,25.7,655.80001,120.300002
1149,1283060.62,1283653.22,1283644.12,1283880.42,592.600009,236.300003,852.700013,-9.1,583.500009,32.900001
1150,1283913.32,1284203.12,1284224.32,1284399.72,289.800004,175.400003,598.600009,21.2,311.000004,112.200002
1151,1284511.92,1284822.82,1284855.22,1285015.72,310.900004,160.500002,596.700009,32.400001,343.300005,92.900002
1152,1285108.62,1285326.32,1285333.62,1285887.02,217.700003,553.400008,475.500007,7.3,225.000003,-302.900004
1153,1285584.12,1286284.32,1286278.62,1286675.72,700.20001,397.100006,928.100014,-5.7,694.50001,-163.500002
1154,1286512.22,1286845.12,1286821.32,1286947.22,332.900004,125.900002,494.600007,-23.8,309.100004,59.600001
1155,1287006.82,1287499.72,1287472.42,1287635.02,492.900007,162.600002,732.500011,-27.3,465.600007,104.300002
1156,1287739.32,1287959.52,1287950.72,1288107.82,220.200003,157.100002,472.600007,-8.8,211.400003,104.100002
1157,1288211.92,1288248.22,1288232.22,1288945.22,36.3,713.000011,195.200003,-16,20.3,-538.100008
1158,1288407.12,1289272.02,1289281.92,1289680.62,864.900013,398.700006,1104.70002,9.9,874.800013,-168.800003
1159,1289511.82,1289967.12,1289881.32,1290116.62,455.300007,235.300003,683.70001,-85.800001,369.500006,78.900001
1160,1290195.52,1290701.92,1290687.92,1290893.32,506.400008,205.400003,779.700012,-14,492.400008,81.900001
1161,1290975.22,1291309.22,1291323.82,1291478.92,334.000005,155.100003,598.100009,14.6,348.600005,94.400001
1162,1291573.32,1291960.22,1291904.62,1292080.22,386.900006,175.600002,624.000009,-55.600001,331.300005,117.100002
1163,1292197.32,1292610.62,1292621.82,1292845.92,413.300006,224.100003,695.500011,11.200001,424.500007,46.900001
1164,1292892.82,1293117.62,1293100.52,1293238.72,224.800003,138.200002,432.500006,-17.1,207.700003,86.600001
1165,1293325.32,1293462.22,1293496.52,1293627.82,136.900002,131.300002,390.300006,34.300001,171.200003,87.800001
1166,1294462.62,1294695.82,1294689.72,1294807.02,233.200003,117.300002,421.200006,-6.1,227.100003,76.800001
1167,1294883.82,1295088.32,1295084.52,1295229.82,204.500003,145.300002,422.200007,-3.8,200.700003,76.200002
1168,1295306.02,1295453.72,1295477.32,1295880.62,147.700002,403.300006,363.600005,23.6,171.300002,-211.000003
1169,1296478.62,1296756.62,1296707.12,1296843.12,278.000004,136.000002,432.100006,-49.500001,228.500003,67.600001
1170,1296910.72,1297073.22,1297086.52,1297233.72,162.500003,147.200002,381.700006,13.3,175.800003,58.700001
1171,1297292.42,1297466.52,1297457.42,1297578.52,174.100003,121.100001,354.900005,-9.1,165.000003,68.800001
1172,1297647.32,1297854.02,1297881.32,1298007.52,206.700004,126.200002,436.200007,27.3,234.000004,76.000001
1173,1298083.52,1298600.02,1298535.12,1298774.92,516.500008,239.800003,736.700011,-64.900001,451.600007,45.300001
1174,1298820.22,1299558.72,1299500.72,1299680.02,738.500011,179.300003,977.100014,-58.000001,680.50001,117.300001
1175,1299797.32,1300061.72,1300071.82,1300264.72,264.400004,192.900002,543.600009,10.100001,274.500005,76.200002
1176,1300340.92,1300631.32,1300651.12,1300806.82,290.400004,155.700003,585.100008,19.8,310.200004,119.200001
1177,1300926.02,1301205.12,1301188.22,1301913.72,279.100004,725.500011,576.500009,-16.9,262.200004,-411.200006
1178,1302247.92,1302361.72,1302356.12,1302510.72,113.800002,154.600002,413.100006,-5.6,108.200002,150.300002
1179,1302661.02,1303057.62,1303077.82,1303272.32,396.600006,194.500003,763.600012,20.2,416.800006,152.300003
1180,1303424.62,1303704.62,1303729.82,1303880.22,280.000004,150.400002,525.900007,25.2,305.200004,70.300001
1181,1303950.52,1304204.32,1304234.52,1304382.22,253.800004,147.700002,591.200009,30.200001,284.000005,159.500002
1182,1304541.72,1305872.62,1305881.32,1306026.72,1330.90002,145.400002,1677.60003,8.7,1339.60002,192.600003
1183,1306612.22,1306691.32,1306669.42,1306873.32,79.100001,203.900003,415.000006,-21.9,57.200001,153.900002
1184,1307027.22,1308090.42,1308108.22,1308312.62,1063.20002,204.400003,1540.40002,17.8,1081.00002,255.000004
1185,1309012.62,1309731.12,1309750.02,1309900.62,718.500011,150.600002,1077.60002,18.9,737.400011,189.600003
1186,1310466.82,1311319.92,1311295.32,1311505.92,853.100013,210.600003,1267.70002,-24.6,828.500013,228.600003
1187,1311734.52,1312015.42,1312052.92,1312258.22,280.900005,205.300003,704.100011,37.5,318.400005,180.400003
1188,1312831.32,1313368.22,1313359.52,1314278.92,536.900008,919.400013,1149.50002,-8.7,528.200008,-298.100004
1189,1314536.52,1315512.42,1315503.72,1315711.72,975.900015,208.000003,1370.50002,-8.7,967.200015,195.300003
1190,1315907.02,1316155.22,1316219.12,1316419.02,248.200003,199.900003,680.90001,63.900001,312.100004,168.900003
1191,1316587.92,1316902.22,1316941.42,1317100.72,314.300004,159.300002,697.50001,39.200001,353.500005,184.700003
1192,1317285.42,1317591.02,1317631.92,1317881.22,305.600005,249.300004,639.30001,40.9,346.500005,43.500001
1193,1317924.72,1318226.02,1318261.12,1318415.32,301.300004,154.200002,655.500009,35.100001,336.400005,164.900002
