# Supplementary material for: Robust dynamical invariants in sequential neural activity
Source: Sci Rep. 2019 Jun 21;9:9048. doi: 10.1038/s41598-019-44953-2 (PMC6588702; doi:10.1038/s41598-019-44953-2)
Supplement: Supplementary file 4 — Dataset [file 41598_2019_44953_MOESM4_ESM.zip › data/PTX/PTX_exp_11.txt]

%If you use these data please cite:
%%  I. Elices, R. Levi, D. Arroyo, F. B. Rodriguez, and P. Varona. Robust dynamical invariants in sequential neural activity
% (1:n-1)' firstLP' lastLP' firstPD' lastPD' burstLPd' burstPDd' Period' latenc' LPPDfst2fst' PDLP'
1,555.800008,957.200014,1013.40002,1103.00002,401.400006,89.600001,614.600009,56.200001,457.600007,67.400001
2,1170.40002,1478.90002,1472.70002,1576.50002,308.500005,103.800001,460.300007,-6.2,302.300005,54.200001
3,1630.70002,1868.10003,1911.70003,2007.40003,237.400004,95.700002,425.900007,43.6,281.000004,49.200001
4,2056.60003,2415.60004,2491.90004,2586.60004,359.000005,94.700002,582.300008,76.300001,435.300006,52.3
5,2638.90004,2871.80004,2941.10004,3036.50004,232.900004,95.400001,446.000007,69.300001,302.200005,48.400001
6,3084.90005,3418.90005,3457.80005,3549.20005,334.000005,91.400001,533.200008,38.900001,372.900006,68.900001
7,3618.10005,4307.90006,4331.70006,4413.50007,689.80001,81.800001,859.800013,23.800001,713.600011,64.400001
8,4477.90007,4739.60007,4747.50007,4841.10007,261.700004,93.600001,411.800006,7.9,269.600004,48.600001
9,4889.70007,5131.90008,5156.20008,5254.90008,242.200003,98.700001,407.400006,24.300001,266.500004,42.200001
10,5297.10008,5774.00009,5812.70009,5896.50009,476.900007,83.800001,668.80001,38.700001,515.600008,69.400001
11,5965.90009,6222.40009,6264.10009,6356.90009,256.500004,92.800002,439.500006,41.7,298.200004,48.5
12,6405.40009,6561.5001,6675.5001,6779.8001,156.100003,104.300002,430.000007,114.000001,270.100004,55.600001
13,6835.4001,7365.30011,7425.00011,7511.50011,529.900008,86.500001,744.500011,59.700001,589.600009,68.400001
14,7579.90011,7882.60012,7863.40012,7965.10012,302.700004,101.700002,435.100006,-19.2,283.500004,49.9
15,8015.00012,8287.20012,8285.30012,8397.30012,272.200004,112.000002,421.500007,-1.9,270.300004,39.200001
16,8436.50013,8992.30013,9004.70013,9088.30013,555.800008,83.600001,721.90001,12.4,568.200008,70.100001
17,9158.40014,9477.20014,9497.10014,9583.70014,318.800005,86.600001,479.400008,19.900001,338.700006,54.100001
18,9637.80014,10024.8001,10018.7001,10129.3002,387.000005,110.600002,548.400008,-6.1,380.900005,56.900001
19,10186.2002,10912.5002,10934.6002,11010.8002,726.300011,76.200001,892.100013,22.1,748.400011,67.500001
20,11078.3002,11407.5002,11385.0002,11475.9002,329.200005,90.900001,467.200007,-22.5,306.700005,69.600001
21,11545.5002,11851.4002,11871.8002,11957.8002,305.900005,86.000001,470.000007,20.4,326.300005,57.700001
22,12015.5002,12805.1002,12836.2002,12912.7002,789.600012,76.500001,969.400014,31.1,820.700012,72.200001
23,12984.9002,13255.3002,13254.6002,13341.2002,270.400005,86.600001,412.500007,-0.7,269.700005,56.200001
24,13397.4002,13724.9002,13725.7002,13826.7002,327.500005,101.000001,492.100007,0.8,328.300005,62.800001
25,13889.5002,14275.9002,14296.4002,14388.8002,386.400006,92.400001,570.700008,20.5,406.900006,71.400001
26,14460.2002,14709.7002,14751.9002,14835.4002,249.500004,83.500001,442.900007,42.200001,291.700005,67.700001
27,14903.1002,15294.6002,15273.8002,15380.5002,391.500006,106.700001,547.600008,-20.8,370.700006,70.200001
28,15450.7002,15772.2002,15780.5002,15863.7002,321.500005,83.200001,470.400007,8.3,329.800005,57.400001
29,15921.1002,16412.9002,16409.5002,16512.4002,491.800008,102.900001,670.70001,-3.4,488.400008,79.400001
30,16591.8002,16861.8003,16880.6003,16965.0003,270.000004,84.400001,440.100007,18.800001,288.800005,66.900001
31,17031.9003,17387.0003,17355.4003,17462.6003,355.100005,107.200001,506.200007,-31.6,323.500005,75.500001
32,17538.1003,17982.6003,18011.1003,18094.9003,444.500007,83.800002,634.30001,28.5,473.000007,77.500001
33,18172.4003,18460.6003,18451.8003,18543.0003,288.200004,91.200001,431.100006,-8.8,279.400004,60.500001
34,18603.5003,19242.9003,19265.3003,19341.6003,639.40001,76.300001,833.600013,22.4,661.80001,95.500002
35,19437.1003,19686.1003,19714.1003,19800.8003,249.000003,86.700001,433.200006,28.000001,277.000004,69.500001
36,19870.3003,20259.6003,20239.9003,20349.1003,389.300006,109.200001,545.900008,-19.7,369.600006,67.100001
37,20416.2003,20897.3003,20888.4003,21007.7003,481.100007,119.300002,651.30001,-8.9,472.200007,59.800001
38,21067.5003,21367.8003,21362.1003,21455.3003,300.300004,93.200002,456.000007,-5.7,294.600004,68.200001
39,21523.5003,22158.5003,22188.6003,22268.3003,635.000009,79.700001,838.800012,30.100001,665.10001,94.000001
40,23583.7004,23831.4004,23863.4004,23949.2004,247.700004,85.800001,438.500007,32.000001,279.700005,73.000001
41,24022.2004,24460.1004,24419.0004,24547.9004,437.900006,128.900002,589.400009,-41.1,396.800006,63.700001
42,24611.6004,25019.5004,25045.7004,25125.9004,407.900006,80.200001,602.200009,26.2,434.100006,87.900002
43,25213.8004,25457.8004,25507.4004,25592.6004,244.000003,85.200001,461.400007,49.600001,293.600004,82.600002
44,25675.2004,26444.2004,26444.1004,26554.1004,769.000011,110.000002,961.400014,-0.1,768.900011,82.500001
45,26636.6004,26847.3004,26870.1004,26951.3004,210.700003,81.200002,373.500005,22.8,233.500003,58.8
46,27010.1004,27563.6004,27587.3004,27671.0004,553.500009,83.700001,752.100012,23.7,577.200009,91.200002
47,27762.2004,28088.4004,28078.8004,28173.8004,326.200005,95.000002,493.600007,-9.600001,316.600004,82.000001
48,29528.3004,29999.3004,30020.5004,30133.4004,471.000007,112.900002,653.70001,21.2,492.200007,48.600001
49,30182.0004,30510.7005,30484.4005,30576.6005,328.700005,92.200002,469.400007,-26.300001,302.400004,74.800001
50,30932.5005,31195.8005,31234.6005,31350.5005,263.300004,115.900002,485.500007,38.8,302.100004,67.500001
51,31418.0005,31734.7005,31753.4005,31839.0005,316.700005,85.600001,514.100008,18.7,335.400005,93.100002
52,31932.1005,32515.5005,32536.2005,32785.0005,583.400009,248.800004,925.800014,20.7,604.100009,72.900001
53,32857.9005,33343.2005,33379.1005,33461.4005,485.300007,82.300002,691.50001,35.9,521.200007,88.000001
54,33549.4005,33821.6005,33819.1005,33912.8005,272.200004,93.700001,440.900006,-2.5,269.700004,77.500001
55,33990.3005,34545.7005,34500.9005,34616.7005,555.400009,115.800002,705.500011,-44.800001,510.600008,79.100001
56,34695.8005,34972.0005,34978.2005,35066.5005,276.200004,88.300002,471.800007,6.2,282.400004,101.100001
57,35167.6005,35436.5005,35466.1005,35552.3005,268.900004,86.200002,479.600007,29.6,298.500004,94.900001
58,35647.2005,36206.5005,36225.3005,36331.6005,559.300009,106.300001,758.600011,18.8,578.100009,74.200001
59,36405.8005,37252.0006,37275.5006,37383.2006,846.200013,107.700002,1047.00002,23.5,869.700013,69.600001
60,37452.8006,37693.7006,37730.1006,37814.1006,240.900004,84.000001,439.200007,36.4,277.300004,77.900002
61,37892.0006,38414.5006,38428.8006,38543.6006,522.500007,114.800001,725.10001,14.300001,536.800008,73.500001
62,38617.1006,38981.9006,38983.7006,39103.6006,364.800006,119.900002,585.600009,1.8,366.600006,99.100001
63,39202.7006,39505.7006,39476.1006,39565.5006,303.000005,89.400002,449.200007,-29.600001,273.400004,86.400001
64,39651.9006,40162.8006,40158.3006,40270.6006,510.900007,112.300002,695.30001,-4.5,506.400007,76.600001
65,40347.2006,40686.3006,40695.6006,40790.2006,339.100005,94.600002,523.600008,9.3,348.400005,80.600001
66,40870.8006,41103.9006,41170.9006,41257.7006,233.100003,86.800002,463.800007,67.000001,300.100004,76.900001
67,41334.6006,41986.3006,41997.4006,42080.9006,651.70001,83.500001,867.800013,11.1,662.80001,121.500002
68,42202.4006,42455.9006,42497.1006,42583.8006,253.500004,86.700002,455.400007,41.2,294.700004,74.000001
69,42657.8006,43223.9006,43250.3006,43360.3006,566.100008,110.000002,770.700011,26.4,592.500008,68.200001
70,43428.5006,43762.5007,43729.9007,43822.9007,334.000005,93.000001,484.100007,-32.6,301.400005,89.700001
71,43912.6007,44149.0007,44202.3007,44286.7007,236.400004,84.400001,475.700007,53.300001,289.700005,101.600001
72,44388.3007,44895.6007,44942.0007,45050.6007,507.300008,108.600001,754.700012,46.400001,553.700009,92.400002
73,45143.0007,45430.8007,45447.4007,45530.9007,287.800004,83.500001,478.000007,16.6,304.400004,90.100002
74,45621.0007,46108.4007,46126.9007,46237.4007,487.400007,110.500002,681.30001,18.5,505.900007,64.900001
75,46302.3007,46695.6007,46695.6007,46807.4007,393.300006,111.800001,562.300008,0,393.300006,57.200001
76,46864.6007,47154.6007,47179.1007,47263.4007,290.000005,84.300001,485.100008,24.5,314.500005,86.300002
77,47349.7007,47629.3007,47663.4007,47752.0007,279.600004,88.600002,510.300007,34.1,313.700004,108.000001
78,47860.0007,48427.8007,48467.3007,48573.8007,567.800009,106.500002,805.700012,39.5,607.300009,91.900001
79,48665.7007,49053.6007,49071.1007,49199.1007,387.900006,128.000002,588.900009,17.5,405.400006,55.500001
80,49254.6007,49530.4007,49551.8007,49639.8007,275.800004,88.000002,468.300007,21.4,297.200004,83.100001
81,49722.9007,50328.4008,50351.7008,50459.9008,605.500009,108.200002,842.300012,23.3,628.800009,105.300001
82,50565.2008,50701.3008,50760.2008,50848.0008,136.100003,87.800002,367.800006,58.9,195.000003,85.000001
83,50933.0008,51382.7008,51409.8008,51517.1008,449.700007,107.300002,660.80001,27.1,476.800007,76.700001
84,51593.8008,52036.7008,52023.8008,52145.0008,442.900006,121.200002,618.400009,-12.9,430.000006,67.200001
85,52212.2008,52524.0008,52511.6008,52600.1008,311.800005,88.500002,464.900007,-12.400001,299.400004,77.000001
86,52677.1008,53128.3008,53166.9008,53289.1008,451.200007,122.200002,677.20001,38.6,489.800007,65.200001
87,53354.3008,53624.7008,53666.5008,53751.8008,270.400004,85.300001,486.700007,41.800001,312.200005,89.200001
88,54111.6008,54372.9008,54394.1008,54477.0008,261.300004,82.900001,463.900007,21.200001,282.500005,98.500001
89,54575.5008,54990.1008,55005.8008,55116.5008,414.600006,110.700001,604.200009,15.700001,430.300007,63.200001
90,55179.7008,55475.9008,55516.3008,55602.4008,296.200005,86.100002,522.100008,40.4,336.600005,99.400001
91,55701.8008,56000.6008,56026.3008,56109.3008,298.800004,83.000001,513.700008,25.700001,324.500005,106.200002
92,56215.5008,56693.9008,56695.6008,56722.1008,478.400007,26.5,601.000009,1.7,480.100007,94.400002
93,56816.5008,57100.5009,57091.7009,57177.8009,284.000004,86.100001,432.100006,-8.8,275.200004,70.800001
94,57248.6009,57805.0009,57792.4009,57901.0009,556.400008,108.600002,739.300011,-12.6,543.800008,86.900001
95,58962.7009,59222.7009,59277.0009,59366.0009,260.000003,89.000002,505.500007,54.300001,314.300004,102.200001
96,59468.2009,60136.2009,60115.3009,60225.0009,668.00001,109.700001,866.600013,-20.9,647.10001,109.800002
97,60334.8009,60645.2009,60623.8009,60703.8009,310.400005,80.000002,427.200006,-21.400001,289.000004,58.2
98,60762.0009,61265.3009,61306.2009,61415.0009,503.300008,108.800001,733.200011,40.900001,544.200009,80.200001
99,61495.2009,61819.1009,61839.1009,61925.8009,323.900005,86.700002,527.500008,20,343.900005,96.900001
100,63224.0009,63501.1009,63543.5009,63650.6009,277.100004,107.100001,538.700008,42.400001,319.500005,112.100002
101,63762.7009,64207.801,64180.401,64295.401,445.100007,115.000002,605.600009,-27.400001,417.700006,72.900001
102,64368.301,65267.901,65236.601,65348.701,899.600014,112.100002,1060.00002,-31.300001,868.300013,79.600001
103,65428.301,65722.801,65731.101,65849.501,294.500004,118.400002,484.300007,8.3,302.800004,63.100001
104,65912.601,66488.901,66506.601,66615.701,576.300009,109.100002,786.400012,17.7,594.000009,83.300001
105,66699.001,66927.401,66994.201,67082.101,228.400003,87.900002,474.000007,66.800001,295.200004,90.900001
106,67173.001,67744.601,67761.001,67867.001,571.600008,106.000001,792.200012,16.400001,588.000009,98.200002
107,67965.201,68380.901,68390.201,68494.901,415.700006,104.700002,615.100009,9.3,425.000006,85.400001
108,68580.301,68923.801,68944.701,69056.801,343.500005,112.100002,537.200008,20.9,364.400005,60.700001
109,69117.501,69499.301,69515.501,69633.101,381.800006,117.600002,569.200008,16.2,398.000006,53.6
110,69686.701,70004.301,70040.101,70125.601,317.600005,85.500001,535.800008,35.800001,353.400006,96.900001
111,70222.501,70482.9011,70532.6011,70619.4011,260.400004,86.800001,499.000008,49.700001,310.100005,102.100002
112,70721.5011,71199.3011,71224.3011,71329.8011,477.800007,105.500002,712.40001,25,502.800007,104.100001
113,71433.9011,71872.1011,71848.9011,71957.8011,438.200007,108.900001,609.50001,-23.2,415.000007,85.600002
114,72043.4011,72307.8011,72342.2011,72429.2011,264.400003,87.000001,471.700007,34.400001,298.800004,85.900002
115,72515.1011,72980.3011,73007.0011,73108.5011,465.200006,101.500001,681.10001,26.700001,491.900007,87.700002
116,73196.2011,73640.6011,73679.7011,73791.5011,444.400006,111.800002,700.40001,39.100001,483.500007,105.100001
117,73896.6011,74183.6011,74204.4011,74293.3011,287.000004,88.900001,499.900008,20.800001,307.800005,103.200002
118,74396.5011,74879.9011,74888.0011,74992.7011,483.400007,104.700001,691.80001,8.1,491.500007,95.600002
119,75088.3011,75369.4011,75376.7011,75464.3011,281.100004,87.600002,464.100007,7.3,288.400004,88.100001
120,75552.4011,76071.4011,76106.3011,76215.0011,519.000008,108.700002,755.100011,34.9,553.900008,92.500001
121,76307.5011,77046.7011,77048.9011,77167.1012,739.200011,118.200002,920.000014,2.2,741.400011,60.400001
122,77227.5012,77700.4012,77737.4012,77823.2012,472.900007,85.800002,746.600011,37,509.900007,150.900002
123,77974.1012,78230.9012,78237.1012,78323.6012,256.800004,86.500001,457.600007,6.2,263.000004,108.100002
124,78704.1012,78996.1012,79037.3012,79141.7012,292.000004,104.400001,555.100008,41.200001,333.200005,117.500002
125,79259.2012,79702.2012,79684.3012,79795.4012,443.000007,111.100002,609.800009,-17.900001,425.100006,73.600001
126,79869.0012,80331.7012,80351.0012,80456.2012,462.700007,105.200002,668.80001,19.3,482.000007,81.600001
127,80537.8012,80820.9012,80810.9012,80899.8012,283.100004,88.900002,459.900007,-10,273.100004,97.900001
128,80997.7012,81300.8012,81301.3012,81429.5012,303.100004,128.200002,491.400007,0.5,303.600004,59.600001
129,81489.1012,82017.4012,82042.1012,82143.2012,528.300008,101.100001,748.700011,24.700001,553.000009,94.600001
130,82237.8012,82699.0012,82729.2012,82813.1012,461.200007,83.900001,721.400011,30.200001,491.400008,146.100002
131,82959.2012,83194.6012,83217.8012,83302.5012,235.400004,84.700001,445.200007,23.2,258.600004,101.900002
132,83404.4012,83972.6013,83970.3013,84082.5013,568.200008,112.200002,799.800012,-2.3,565.900008,121.700002
133,85278.8013,85816.1013,85778.7013,85884.7013,537.300008,106.000002,692.20001,-37.400001,499.900007,86.300001
134,85971.0013,86403.5013,86412.3013,86512.7013,432.500007,100.400001,618.200009,8.8,441.300007,76.500001
135,86589.2013,86808.9013,86846.3013,86928.2013,219.700004,81.900001,447.900007,37.4,257.100004,108.900002
136,87037.1013,87619.7013,87661.6013,87779.1013,582.600009,117.500002,829.800012,41.9,624.500009,87.800001
137,87866.9013,88152.1013,88178.7013,88265.0013,285.200005,86.300001,505.300008,26.6,311.800005,107.200002
138,88372.2013,88687.1013,88688.2013,88738.4013,314.900005,50.2,456.700007,1.1,316.000005,90.500002
139,88828.9013,89297.5013,89288.1013,89400.3013,468.600007,112.200002,657.300009,-9.400001,459.200006,85.900001
140,89486.2013,89802.2013,89777.9013,89892.3013,316.000005,114.400001,458.900007,-24.3,291.700005,52.800001
141,89945.1013,90432.3013,90459.0013,90565.6013,487.200008,106.600002,723.200011,26.7,513.900008,102.700001
142,90668.3014,90813.2014,90876.1014,90964.7014,144.900002,88.600001,399.000006,62.900001,207.800003,102.600002
143,91067.3014,91663.0014,91649.7014,91759.1014,595.700009,109.400001,797.000012,-13.3,582.400009,105.200002
144,91864.3014,92317.9014,92308.2014,92418.4014,453.600007,110.200002,622.400009,-9.700001,443.900006,68.300001
145,92486.7014,92938.2014,92931.9014,93044.1014,451.500007,112.200001,645.00001,-6.3,445.200007,87.600002
146,93131.7014,93469.9014,93449.9014,93561.9014,338.200005,112.000001,488.700007,-20,318.200005,58.500001
147,93620.4014,94090.4014,94113.6014,94218.9014,470.000007,105.300002,682.00001,23.2,493.200007,83.500001
148,94302.4014,94767.6014,94818.6014,94927.3014,465.200007,108.700002,731.400011,51.000001,516.200008,106.500001
149,95033.8014,95340.7014,95340.7014,95432.1014,306.900005,91.400001,495.900008,0,306.900005,97.600002
150,95529.7014,96040.5014,96055.4014,96159.7014,510.800007,104.300002,709.40001,14.9,525.700007,79.400001
151,96239.1014,96641.5014,96688.2014,96773.7014,402.400006,85.500001,607.300009,46.700001,449.100007,72.700001
152,96846.4014,97132.0014,97162.6014,97278.4015,285.600004,115.800002,495.600008,30.600001,316.200005,63.600001
153,97342.0015,97821.2015,97820.6015,97928.1015,479.200007,107.500001,669.300009,-0.6,478.600007,83.200001
154,98011.3015,98458.0015,98455.5015,98565.0015,446.700007,109.500002,657.70001,-2.5,444.200007,104.000001
155,98669.0015,98852.1015,98900.9015,98988.6015,183.100003,87.700001,431.700007,48.800001,231.900004,112.100002
156,99100.7015,99608.7015,99624.9015,99727.6015,508.000007,102.700001,734.400011,16.200001,524.200008,107.500002
157,99835.1015,100179.101,100148.901,100237.801,344.000005,88.900002,503.900007,-30.200001,313.800004,101.200001
158,100339.001,100796.502,100787.702,100895.702,457.500007,108.000001,641.10001,-8.8,448.700007,84.400002
159,100980.102,101400.802,101410.102,101512.202,420.700006,102.100002,601.700009,9.3,430.000006,69.600001
160,101581.802,101903.302,101882.102,101993.902,321.500004,111.800002,473.400007,-21.2,300.300004,61.300001
161,102055.202,102568.602,102617.302,102683.402,513.400007,66.100001,743.400011,48.700001,562.100008,115.200002
162,102798.602,102995.502,103042.102,103162.902,196.900003,120.800002,455.600007,46.6,243.500003,91.300002
163,103254.202,103735.702,103771.402,103873.902,481.500007,102.500002,719.30001,35.7,517.200007,99.600001
164,103973.502,104233.402,104262.602,104372.602,259.900004,110.000001,477.200007,29.200001,289.100005,78.100001
165,104450.702,104836.202,104855.902,104955.802,385.500006,99.900002,602.800009,19.7,405.200006,97.700001
166,105053.502,105484.602,105474.702,105580.302,431.100007,105.600001,618.30001,-9.9,421.200007,91.500002
167,105671.802,105988.602,105951.702,106063.202,316.800004,111.500001,448.200006,-36.9,279.900004,56.800001
168,106120.002,106589.402,106590.902,106681.002,469.400007,90.100002,634.10001,1.5,470.900007,73.100001
169,106754.102,107254.602,107233.102,107339.902,500.500007,106.800001,688.90001,-21.5,479.000007,103.100002
170,107443.002,107714.302,107713.202,107828.702,271.300004,115.500002,480.900007,-1.1,270.200004,95.200001
171,107923.902,108316.702,108343.902,108447.102,392.800006,103.200002,594.900009,27.2,420.000006,71.700001
172,108518.802,108860.002,108863.102,108971.402,341.200005,108.300002,523.900008,3.1,344.300005,71.300001
173,109042.702,109352.602,109351.902,109461.602,309.900004,109.700002,505.600007,-0.7,309.200004,86.700001
174,109548.302,109989.102,110006.102,110111.002,440.800007,104.900002,671.30001,17,457.800007,108.600001
175,110219.602,110451.502,110495.002,110579.702,231.900004,84.700001,454.600007,43.500001,275.400005,94.500001
176,110674.202,111176.602,111154.802,111257.802,502.400008,103.000002,688.30001,-21.800001,480.600007,104.700001
177,111362.502,111770.002,111774.102,111878.502,407.500007,104.400001,591.700009,4.1,411.600007,75.700001
178,111954.202,112253.602,112283.302,112394.302,299.400005,111.000002,504.900008,29.7,329.100005,64.800001
179,112459.102,112899.102,112892.902,112998.802,440.000006,105.900002,616.200009,-6.2,433.800006,76.500001
180,113075.302,113536.502,113513.102,113617.602,461.200007,104.500002,640.500009,-23.400001,437.800006,98.200001
181,113715.802,114073.502,114052.302,114163.902,357.700006,111.600001,527.400008,-21.2,336.500006,79.300001
182,114243.202,114740.902,114754.302,114855.902,497.700008,101.600001,726.500011,13.4,511.100008,113.800002
183,114969.702,115219.002,115231.002,115338.902,249.300004,107.900002,438.100007,12,261.300004,68.900001
184,115407.802,115894.502,115913.502,116012.702,486.700007,99.200002,699.10001,19,505.700007,94.200001
185,116106.902,116505.302,116503.702,116613.102,398.400006,109.400002,576.700009,-1.6,396.800006,70.500001
186,116683.602,116907.802,116943.102,117050.902,224.200003,107.800001,459.700007,35.300001,259.500004,92.400002
187,117143.302,117696.202,117699.902,117806.002,552.900008,106.100001,800.100011,3.7,556.600008,137.400002
188,117943.402,118188.602,118195.902,118281.002,245.200004,85.100002,454.300007,7.3,252.500004,116.700001
189,118397.702,118841.402,118836.302,118946.802,443.700007,110.500001,649.50001,-5.1,438.600007,100.400002
190,119047.202,119503.602,119473.602,119580.502,456.400007,106.900002,615.400009,-30.000001,426.400006,82.100001
191,119662.602,119940.502,119980.902,120094.502,277.900004,113.600002,502.300008,40.400001,318.300005,70.400001
192,120164.902,120687.102,120688.202,120722.002,522.200007,33.800001,679.80001,1.1,523.300007,122.700002
193,120844.702,121100.702,121115.502,121225.402,256.000004,109.900001,443.300006,14.8,270.800004,62.600001
194,121288.002,121760.302,121770.202,121870.202,472.300007,100.000001,659.10001,9.900001,482.200008,76.900001
195,121947.102,122394.302,122405.702,122509.702,447.200007,104.000002,660.90001,11.4,458.600007,98.300001
196,122608.002,122854.702,122901.502,123012.402,246.700004,110.900002,507.000008,46.8,293.500004,102.600002
197,123115.002,123785.902,123789.402,123895.302,670.90001,105.900001,904.500013,3.5,674.40001,124.200002
198,124019.502,124246.802,124285.302,124397.802,227.300003,112.500002,457.500007,38.500001,265.800004,79.200001
199,124760.202,125051.202,125082.302,125183.402,291.000004,101.100001,532.800008,31.100001,322.100005,109.600002
200,125293.002,125585.402,125615.402,125734.002,292.400004,118.600002,510.900008,30.000001,322.400005,69.900001
201,125803.902,126458.902,126459.902,126565.002,655.000009,105.100002,907.900013,1,656.000009,146.800002
202,126711.802,126858.602,126933.102,127043.802,146.800002,110.700002,436.400007,74.500001,221.300003,104.400002
203,127478.602,127717.002,127740.902,127844.202,238.400003,103.300002,476.500007,23.9,262.300003,110.900002
204,127955.102,128192.702,128261.502,128379.102,237.600003,117.600002,529.600008,68.800001,306.400004,105.600002
205,128484.702,128974.402,128991.602,129099.002,489.700007,107.400002,766.700011,17.2,506.900007,152.400002
206,129513.902,129756.302,129748.202,129862.202,242.400004,114.000002,483.000007,-8.100001,234.300003,134.700002
207,129996.902,130230.002,130251.902,130370.902,233.100004,119.000002,500.300008,21.9,255.000004,126.300002
208,130497.202,131011.402,131038.002,131148.302,514.200007,110.300001,837.300012,26.600001,540.800008,186.200003
209,131334.502,131812.202,131821.402,131931.002,477.700007,109.600002,743.400011,9.2,486.900007,146.900002
210,132077.902,132342.602,132329.302,132454.202,264.700004,124.900002,489.000007,-13.3,251.400004,112.700001
211,132761.602,133045.602,133108.202,133216.302,284.000005,108.100002,594.400009,62.6,346.600005,139.700002
212,133356.002,133818.402,133817.502,133931.702,462.400007,114.200002,737.900011,-0.9,461.500007,162.200002
213,134093.902,134367.002,134366.502,134481.102,273.100004,114.600002,530.800008,-0.5,272.600004,143.600002
214,134624.702,135140.202,135162.102,135266.902,515.500008,104.800002,766.700011,21.9,537.400008,124.500001
215,135391.402,135659.802,135671.402,135756.502,268.400004,85.100001,486.000008,11.600001,280.000005,120.900002
216,135877.402,136594.102,136607.902,136687.402,716.70001,79.500001,949.600014,13.800001,730.500011,139.600002
217,136827.002,137123.902,137115.802,137234.602,296.900004,118.800002,500.000007,-8.1,288.800004,92.400001
218,137327.002,137889.402,137921.802,138029.002,562.400009,107.200002,811.100012,32.4,594.800009,109.100001
219,138138.102,138686.602,138672.502,138712.502,548.500009,40.000001,728.500011,-14.100001,534.400008,154.100002
220,138866.602,139117.102,139135.002,139224.102,250.500004,89.100002,478.900007,17.9,268.400004,121.400001
221,139637.802,139956.402,139956.302,140066.902,318.600005,110.600001,564.500008,-0.1,318.500005,135.400002
222,140202.302,140487.102,140468.302,140580.402,284.800004,112.100002,439.500007,-18.8,266.000004,61.400001
223,140641.802,141271.102,141266.502,141376.902,629.300009,110.400002,895.600013,-4.6,624.700009,160.500002
224,141537.402,141787.902,141832.302,141944.902,250.500004,112.600002,529.500008,44.4,294.900004,122.000002
225,142360.302,142639.902,142688.002,142761.002,279.600005,73.000001,529.100008,48.1,327.700005,128.400002
226,142889.402,143173.802,143211.902,143302.902,284.400004,91.000001,544.900008,38.100001,322.500005,131.400002
227,144037.702,144214.602,144218.002,144328.902,176.900003,110.900002,452.000007,3.4,180.300003,160.800002
228,144489.702,144717.502,144713.802,144811.102,227.800003,97.300002,445.200007,-3.7,224.100003,123.800002
229,145279.502,145547.202,145549.502,145657.502,267.700004,108.000001,497.400007,2.3,270.000004,119.400002
230,145776.902,146352.802,146403.402,146516.102,575.900009,112.700001,909.200014,50.600001,626.50001,170.000003
231,146686.102,147003.502,146975.702,147097.302,317.400005,121.600002,582.300008,-27.800001,289.600004,171.100002
232,147482.602,147913.602,147923.602,148033.102,431.000006,109.500002,722.90001,10,441.000006,172.400002
233,148205.502,148398.202,148440.902,148530.902,192.700003,90.000001,455.800007,42.700001,235.400004,130.400002
234,148661.302,148992.602,149009.302,149112.202,331.300005,102.900002,537.000008,16.7,348.000005,86.100001
235,149198.302,149704.702,149682.302,149792.602,506.400008,110.300002,692.300011,-22.400001,484.000007,98.000002
236,149890.602,150425.602,150400.902,150508.702,535.000008,107.800002,700.50001,-24.700001,510.300007,82.400001
237,150591.102,151086.602,151111.802,151221.702,495.500007,109.900001,767.200011,25.200001,520.700008,136.600002
238,151358.302,151656.802,151676.902,151767.302,298.500005,90.400002,557.000009,20.1,318.600005,148.000002
239,152369.002,152690.002,152688.202,152771.902,321.000005,83.700001,569.500009,-1.8,319.200005,166.600003
240,152938.502,153207.902,153247.502,153335.002,269.400004,87.500001,513.700008,39.600001,309.000005,117.200002
241,153706.602,154047.102,154014.902,154121.302,340.500005,106.400002,492.500008,-32.2,308.300005,77.800001
242,154199.102,154683.902,154678.002,154741.002,484.800007,63.000001,634.100009,-5.9,478.900007,92.200001
243,154833.202,155321.702,155343.702,155452.002,488.500007,108.300001,723.100011,22.000001,510.500008,104.300002
244,155556.302,156093.802,156088.702,156205.402,537.500008,116.700002,760.600011,-5.1,532.400008,111.500001
245,156316.902,156687.402,156645.702,156729.302,370.500006,83.600001,531.200008,-41.700001,328.800005,118.800002
246,156848.102,157317.702,157338.502,157444.302,469.600007,105.800001,676.50001,20.800001,490.400008,80.300001
247,157524.602,157945.302,157967.402,158075.702,420.700007,108.300002,660.70001,22.1,442.800007,109.600001
248,158185.302,158685.202,158688.202,158799.602,499.900008,111.400001,747.800011,3,502.900008,133.500002
249,158933.102,159256.502,159247.102,159366.102,323.400005,119.000002,545.400008,-9.4,314.000005,112.400001
250,159478.502,159950.302,159965.002,160067.902,471.800007,102.900001,674.50001,14.700001,486.500008,85.100001
251,160153.002,160625.202,160604.302,160686.402,472.200008,82.100001,600.000009,-20.900001,451.300007,66.600001
252,160753.002,161293.402,161271.002,161378.602,540.400008,107.600002,770.400012,-22.4,518.000008,144.800002
253,161523.402,161759.802,161820.002,161936.102,236.400003,116.100002,514.800008,60.200001,296.600004,102.100002
254,162038.202,162469.402,162485.402,162589.202,431.200006,103.800002,628.400009,16,447.200006,77.400001
255,162666.602,163087.102,163072.902,163177.002,420.500006,104.100002,580.300009,-14.2,406.300006,69.900001
256,163246.902,163543.602,163566.802,163676.202,296.700004,109.400002,518.500007,23.2,319.900004,89.200001
257,163765.402,164362.902,164379.502,164486.402,597.500009,106.900002,844.000013,16.6,614.100009,123.000002
258,164609.402,164995.002,165034.102,165137.802,385.600006,103.700002,633.000009,39.1,424.700006,104.600001
259,165242.402,165719.902,165734.602,165837.202,477.500007,102.600001,669.20001,14.700001,492.200008,74.400001
260,165911.602,166407.102,166394.702,166504.102,495.500008,109.400002,671.10001,-12.400001,483.100007,78.600001
261,166582.702,166957.102,166992.102,167095.102,374.400006,103.000002,628.80001,35,409.400006,116.400002
262,167211.502,167720.102,167779.902,167886.703,508.600007,106.800002,773.200011,59.800001,568.400008,98.000001
263,167984.703,168379.503,168421.803,168529.103,394.800006,107.300001,630.20001,42.300001,437.100007,85.800002
264,168614.903,169023.203,169014.203,169121.003,408.300006,106.800001,586.600008,-9,399.300006,80.500001
265,169201.503,169534.903,169567.503,169677.703,333.400005,110.200001,550.800009,32.600001,366.000006,74.600002
266,169752.303,170207.103,170177.903,170285.503,454.800006,107.600001,638.200009,-29.2,425.600006,105.000002
267,170390.503,170801.503,170852.503,170969.903,411.000006,117.400002,709.800011,51.000001,462.000007,130.400002
268,171100.303,171376.503,171403.403,171489.403,276.200004,86.000001,508.600007,26.9,303.100004,119.500002
269,171608.903,172094.703,172110.203,172213.903,485.800007,103.700001,690.40001,15.500001,501.300008,85.400001
270,172299.303,172703.103,172688.203,172795.503,403.800006,107.300002,580.200009,-14.9,388.900006,84.000001
271,172879.503,173327.503,173296.403,173400.103,448.000007,103.700002,592.200009,-31.100001,416.900006,71.600001
272,173471.703,173983.903,173968.903,174083.203,512.200008,114.300002,723.700011,-15.000001,497.200007,112.200002
273,174195.403,174502.103,174510.203,174627.503,306.700004,117.300002,545.900008,8.1,314.800004,113.800002
274,174936.103,175229.303,175216.403,175327.803,293.200004,111.400002,504.100007,-12.9,280.300004,112.400001
275,175440.203,175878.603,175878.003,175987.203,438.400007,109.200001,620.10001,-0.6,437.800007,73.100002
276,176060.303,176501.103,176485.203,176592.903,440.800006,107.700001,591.900008,-15.9,424.900006,59.300001
277,176652.203,177023.603,177032.303,177136.903,371.400006,104.600002,576.200009,8.7,380.100006,91.500001
278,177228.403,177587.503,177577.203,177700.303,359.100005,123.100002,579.200009,-10.3,348.800005,107.300002
279,177807.603,178360.503,178361.003,178468.503,552.900008,107.500001,792.400011,0.5,553.400008,131.500002
280,178600.003,178867.803,178863.503,178974.803,267.800004,111.300002,466.000007,-4.3,263.500004,91.200001
281,179066.003,179509.403,179500.303,179606.103,443.400007,105.800001,619.80001,-9.1,434.300007,79.700002
282,179685.803,180133.403,180113.103,180217.003,447.600006,103.900001,601.800008,-20.3,427.300006,70.600001
283,180287.603,180699.003,180700.203,180809.703,411.400007,109.500001,619.00001,1.2,412.600007,96.900002
284,180906.603,181184.403,181233.503,181321.603,277.800004,88.100001,507.800007,49.100001,326.900005,92.800001
285,181414.403,181972.903,182015.003,182117.603,558.500009,102.600002,794.600012,42.1,600.600009,91.400001
286,182209.003,182646.903,182684.903,182754.903,437.900007,70.000001,614.700009,38,475.900007,68.800001
287,182823.703,183281.003,183244.103,183346.203,457.300007,102.100001,587.300009,-36.9,420.400007,64.800001
288,183411.003,183790.603,183802.303,183903.203,379.600006,100.900001,567.100008,11.7,391.300006,74.900001
289,183978.103,184435.703,184433.703,184542.203,457.600007,108.500002,692.700011,-2,455.600007,128.600002
290,184670.803,184884.903,184927.103,185045.303,214.100003,118.200001,476.000007,42.200001,256.300004,101.500002
291,185146.803,185662.303,185636.303,185745.603,515.500008,109.300002,716.400011,-26.000001,489.500007,117.600002
292,185863.203,186290.003,186267.603,186372.703,426.800006,105.100001,587.700008,-22.4,404.400006,78.200001
293,186450.903,186819.903,186802.203,186909.103,369.000006,106.900001,533.100008,-17.7,351.300006,74.900001
294,186984.003,187371.503,187404.703,187506.203,387.500006,101.500001,623.40001,33.200001,420.700007,101.200002
295,187607.403,188082.803,188070.503,188179.303,475.400007,108.800002,689.20001,-12.300001,463.100006,117.300002
296,189395.003,189862.903,189827.403,189931.203,467.900007,103.800001,623.700009,-35.5,432.400007,87.500001
297,190018.703,190455.503,190443.903,190549.403,436.800007,105.500001,605.50001,-11.6,425.200007,74.800002
298,190624.203,190956.303,190942.903,191048.103,332.100004,105.200002,496.700007,-13.4,318.700004,72.800001
299,191120.903,191530.803,191569.903,191676.503,409.900006,106.600001,645.30001,39.100001,449.000007,89.700002
300,191766.203,192074.403,192084.203,192170.703,308.200004,86.500002,510.700007,9.8,318.000004,106.200001
301,192276.903,193094.603,193068.503,193172.603,817.700012,104.100001,968.200015,-26.1,791.600012,72.500002
302,193245.103,193691.603,193672.903,193775.103,446.500006,102.200001,628.900009,-18.7,427.800006,98.900002
303,193874.003,194309.303,194270.303,194371.803,435.300006,101.500001,569.200008,-39,396.300006,71.400001
304,194443.203,194803.103,194788.203,194891.303,359.900006,103.100001,530.700008,-14.9,345.000006,82.600001
305,194973.903,195313.603,195294.603,195409.203,339.700005,114.600002,511.800008,-19,320.700005,76.500001
306,195485.703,196032.503,196034.903,196136.003,546.800008,101.100002,760.700011,2.4,549.200008,110.400001
307,196246.403,196516.003,196506.903,196616.703,269.600004,109.800002,435.800007,-9.1,260.500004,65.500001
308,196682.203,197024.303,196996.703,197096.303,342.100005,99.600002,486.100007,-27.600001,314.500004,72.000001
309,197168.303,197569.303,197595.803,197692.703,401.000006,96.900002,600.000009,26.5,427.500006,75.600001
310,197768.303,198193.103,198184.003,198289.403,424.800006,105.400002,645.20001,-9.1,415.700006,124.100002
311,198413.503,198808.903,198784.503,198889.903,395.400005,105.400002,605.300009,-24.4,371.000005,128.900002
312,199018.803,199285.103,199306.603,199415.803,266.300004,109.200002,484.900007,21.5,287.800004,87.900001
313,199503.703,200002.103,199978.303,200082.503,498.400007,104.200001,678.00001,-23.8,474.600007,99.200002
314,201294.703,201691.903,201691.803,201796.503,397.200005,104.700002,570.900008,-0.1,397.100005,69.100001
315,201865.603,202290.603,202290.103,202393.203,425.000006,103.100002,607.200009,-0.5,424.500006,79.600001
316,202472.803,202707.303,202721.903,202830.303,234.500004,108.400001,438.100007,14.6,249.100004,80.600002
317,202910.903,203374.003,203387.603,203489.203,463.100007,101.600001,680.30001,13.6,476.700007,102.000002
318,203591.203,204056.903,204074.903,204174.303,465.700007,99.400001,681.20001,18,483.700007,98.100002
319,204272.403,204549.703,204564.103,204686.403,277.300004,122.300002,415.800006,14.4,291.700004,1.8
320,204688.203,205127.103,205109.803,205209.803,438.900007,100.000002,619.500009,-17.300001,421.600006,97.900001
321,205307.703,205734.303,205716.303,205818.303,426.600007,102.000002,574.100009,-18.000001,408.600006,63.500001
322,205881.803,206270.303,206281.003,206377.703,388.500006,96.700001,558.800008,10.7,399.200006,62.900001
323,206440.603,206628.003,206688.203,206788.003,187.400003,99.800001,439.300007,60.200001,247.600004,91.900002
324,206879.903,207218.103,207208.703,207321.403,338.200005,112.700001,540.100008,-9.4,328.800005,98.600002
325,207420.003,207870.703,207906.303,208009.803,450.700007,103.500002,698.90001,35.6,486.300007,109.100001
326,208118.903,208552.403,208549.403,208686.803,433.500007,137.400002,591.300009,-3,430.500007,23.4
327,208710.203,209050.103,209063.503,209161.903,339.900005,98.400002,524.400008,13.4,353.300005,72.700001
328,209234.603,209602.603,209632.703,209733.603,368.000005,100.900001,558.200008,30.100001,398.100006,59.200001
329,209792.803,210196.203,210197.703,210299.703,403.400006,102.000002,581.100009,1.5,404.900006,74.200001
330,210373.903,211032.103,211049.503,211132.603,658.20001,83.100001,855.100013,17.4,675.60001,96.400002
331,211229.003,211759.203,211752.603,211860.303,530.200007,107.700002,741.900011,-6.6,523.600007,110.600002
332,211970.903,212370.103,212397.403,212498.603,399.200006,101.200001,605.300009,27.3,426.500006,77.600002
333,212576.203,212990.903,212973.803,213078.103,414.700006,104.300001,584.700008,-17.1,397.600006,82.800001
334,213160.903,213546.703,213537.903,213646.303,385.800006,108.400002,566.200009,-8.8,377.000006,80.800001
335,213727.103,214105.403,214080.203,214183.303,378.300005,103.100002,523.400008,-25.2,353.100005,67.200001
336,215420.703,215717.803,215703.903,215816.603,297.100004,112.700002,468.300007,-13.9,283.200004,72.400001
337,215889.003,216389.603,216374.503,216479.103,500.600007,104.600002,662.70001,-15.1,485.500007,72.600001
338,216551.703,216907.303,216901.903,217009.503,355.600005,107.600002,525.300008,-5.4,350.200005,67.500001
339,217077.003,217467.903,217477.403,217576.203,390.900006,98.800001,571.100008,9.5,400.400006,71.900001
340,217648.103,218043.803,218037.103,218145.003,395.700006,107.900002,581.700009,-6.7,389.000006,84.800001
341,219369.803,219793.403,219791.103,219897.703,423.600006,106.600002,600.800009,-2.3,421.300006,72.900001
342,219970.603,220348.403,220338.903,220445.303,377.800005,106.400002,544.500008,-9.5,368.300005,69.800001
343,220515.103,220832.603,220815.803,220917.903,317.500005,102.100002,473.800007,-16.800001,300.700004,71.000001
344,220988.903,221365.703,221360.703,221465.103,376.800006,104.400001,541.100008,-5,371.800006,64.900001
345,221530.003,221906.103,221930.203,222032.203,376.100006,102.000002,586.300009,24.1,400.200006,84.100001
346,222116.303,222528.703,222553.303,222687.003,412.400006,133.700002,571.900008,24.6,437.000006,1.2
347,222688.203,222907.703,222949.103,223060.203,219.500004,111.100002,460.500007,41.4,260.900004,88.500001
348,223148.703,223593.803,223571.903,223674.403,445.100007,102.500002,599.600009,-21.900001,423.200006,73.900001
349,223748.303,224129.003,224119.903,224225.103,380.700006,105.200001,551.000008,-9.1,371.600006,74.200001
350,225341.403,225718.203,225696.303,225804.803,376.800005,108.500002,545.000008,-21.9,354.900005,81.600001
351,225886.403,226324.603,226342.103,226441.403,438.200006,99.300001,639.000009,17.500001,455.700007,84.000001
352,226525.403,226768.503,226818.903,226926.603,243.100004,107.700001,470.800008,50.400001,293.500005,69.600002
353,226996.203,227412.203,227404.203,227510.303,416.000006,106.100001,603.500008,-8,408.000006,89.400001
354,227599.703,227853.003,227873.403,227977.003,253.300004,103.600001,451.800007,20.400001,273.700005,74.500001
355,228051.503,228425.103,228450.703,228552.703,373.600006,102.000002,557.600009,25.6,399.200006,56.400001
356,228609.103,228950.103,228934.303,229034.303,341.000005,100.000002,488.000007,-15.800001,325.200004,62.800001
357,229097.103,229467.403,229468.903,229571.203,370.300005,102.300002,545.400008,1.5,371.800005,71.300001
358,229642.503,230096.703,230101.803,230206.003,454.200007,104.200001,658.60001,5.1,459.300007,95.100002
359,230301.103,230678.103,230690.703,230760.303,377.000005,69.600001,542.800008,12.600001,389.600006,83.600001
360,230843.903,231121.503,231142.903,231225.103,277.600004,82.200002,479.400007,21.4,299.000004,98.200001
361,231323.303,231734.403,231759.303,231856.603,411.100006,97.300002,604.300009,24.9,436.000006,71.000001
362,231927.603,232350.303,232324.503,232425.703,422.700006,101.200001,575.900009,-25.8,396.900006,77.800002
363,232503.503,232845.603,232854.203,232950.703,342.100005,96.500001,508.200007,8.6,350.700005,61.000001
364,233011.703,233377.803,233365.303,233468.503,366.100006,103.200002,523.100008,-12.500001,353.600005,66.300001
365,233534.803,233897.503,233895.503,234002.103,362.700005,106.600002,542.200008,-2,360.700005,74.900001
366,234077.003,234535.303,234526.203,234633.503,458.300007,107.300001,632.200009,-9.1,449.200007,75.700001
367,234709.203,235001.204,235033.904,235136.004,292.000005,102.100002,501.500008,32.7,324.700005,74.700001
368,235210.704,235671.104,235666.604,235771.404,460.400007,104.800001,626.600009,-4.5,455.900007,65.900001
369,235837.304,236235.404,236231.504,236337.704,398.100006,106.200002,568.100009,-3.9,394.200006,67.700001
370,236405.404,236730.904,236701.004,236806.904,325.500005,105.900002,479.000007,-29.900001,295.600004,77.500001
371,236884.404,237210.904,237213.404,237319.904,326.500005,106.500001,492.000007,2.5,329.000005,56.500001
372,237376.404,237790.604,237782.204,237887.504,414.200006,105.300002,588.200009,-8.4,405.800006,77.100001
373,237964.604,238365.104,238398.004,238504.304,400.500006,106.300002,635.900009,32.9,433.400006,96.200001
374,238600.504,238961.804,238963.104,239070.304,361.300006,107.200001,571.200009,1.3,362.600006,101.400002
375,239171.704,239416.304,239461.404,239571.304,244.600004,109.900002,479.600007,45.1,289.700004,80.000001
376,239651.304,239991.504,239986.904,240107.004,340.200005,120.100002,517.200008,-4.6,335.600005,61.500001
377,240168.504,240567.004,240587.004,240686.104,398.500006,99.100002,519.700008,20,418.500006,2.1
378,240688.204,241097.404,241105.204,241215.304,409.200006,110.100001,582.700008,7.8,417.000006,55.600001
379,241270.904,241658.604,241661.704,241765.504,387.700006,103.800002,556.000009,3.1,390.800006,61.400001
380,241826.904,242203.604,242204.004,242309.504,376.700005,105.500002,547.300008,0.4,377.100005,64.700001
381,242374.204,242747.404,242738.604,242847.904,373.200005,109.300002,560.400008,-8.8,364.400005,86.700001
382,242934.604,243220.904,243257.304,243338.504,286.300004,81.200001,491.000007,36.400001,322.700005,87.100001
383,243425.604,243837.104,243863.704,243963.904,411.500006,100.200001,633.60001,26.600001,438.100007,95.300002
384,244059.204,244477.004,244470.704,244576.504,417.800006,105.800001,581.000008,-6.3,411.500006,63.700001
385,244640.204,244991.504,244974.504,245073.404,351.300006,98.900002,511.200008,-17.000001,334.300005,78.000001
386,245151.404,245511.904,245522.004,245621.904,360.500005,99.900001,538.600008,10.100001,370.600006,68.100001
387,245690.004,246025.704,246050.704,246150.404,335.700005,99.700002,532.900008,25,360.700005,72.500001
388,246222.904,246570.504,246559.404,246686.504,347.600005,127.100002,504.200008,-11.1,336.500005,40.600001
389,246727.104,247139.004,247107.504,247193.304,411.900006,85.800001,588.300008,-31.500001,380.400005,122.100002
390,247315.404,247612.404,247621.804,247705.104,297.000005,83.300001,480.500007,9.4,306.400005,90.800001
391,247795.904,248249.704,248246.504,248356.104,453.800007,109.600002,639.70001,-3.2,450.600007,79.500001
392,248435.604,248776.104,248793.904,248897.404,340.500005,103.500002,536.100008,17.8,358.300005,74.300001
393,248971.704,249340.004,249348.604,249430.204,368.300005,81.600001,547.400008,8.600001,376.900006,88.900001
394,249519.104,249922.804,249917.404,250019.604,403.700006,102.200002,573.400009,-5.4,398.300006,72.900001
395,250092.504,250469.704,250469.304,250572.604,377.200005,103.300002,541.900008,-0.4,376.800005,61.800001
396,250634.404,250904.304,250916.404,251021.904,269.900004,105.500002,438.700006,12.1,282.000004,51.2
397,251073.104,251475.604,251494.804,251575.504,402.500006,80.700001,602.700009,19.200001,421.700007,100.300001
398,251675.804,252030.304,252000.704,252090.504,354.500006,89.800001,508.400008,-29.600001,324.900005,93.700002
399,252184.204,252600.504,252645.304,252681.004,416.300006,35.7,574.300008,44.800001,461.100007,77.500001
400,252758.504,253180.504,253157.404,253263.204,422.000007,105.800002,598.200009,-23.100001,398.900006,93.500001
401,253356.704,253725.904,253751.704,253861.204,369.200006,109.500002,580.400009,25.8,395.000006,75.900001
402,253937.104,254357.904,254341.104,254446.504,420.800006,105.400002,572.700008,-16.8,404.000006,63.3
403,254509.804,254793.704,254804.104,254909.404,283.900005,105.300001,469.100007,10.4,294.300005,69.500001
404,254978.904,255326.904,255330.104,255435.504,348.000006,105.400001,529.500008,3.2,351.200006,72.900001
405,255508.404,255838.404,255858.904,255960.604,330.000005,101.700001,530.100008,20.500001,350.500006,77.900001
406,256038.504,256330.604,256343.804,256424.304,292.100005,80.500001,476.700007,13.2,305.300005,90.900001
407,256515.204,256898.904,256882.804,256983.204,383.700006,100.400001,555.500009,-16.1,367.600006,87.500002
408,257070.704,257445.804,257439.704,257546.404,375.100005,106.700002,573.200008,-6.1,369.000005,97.500001
409,257643.904,258023.204,258023.404,258127.004,379.300006,103.600001,558.300009,0.2,379.500006,75.200002
410,258202.204,258573.004,258574.304,258682.404,370.800005,108.100002,486.000007,1.3,372.100005,5.8
411,258688.204,259079.104,259067.804,259152.204,390.900006,84.400002,540.400008,-11.300001,379.600005,76.400001
412,259228.604,259639.304,259623.604,259724.704,410.700006,101.100001,558.700008,-15.7,395.000006,62.600001
413,259787.304,260138.704,260144.204,260249.204,351.400005,105.000002,524.800008,5.5,356.900005,62.900001
414,260312.104,260736.904,260710.104,260795.004,424.800006,84.900001,581.000009,-26.8,398.000006,98.100002
415,260893.104,261190.004,261185.704,261303.404,296.900004,117.700002,485.400007,-4.3,292.600004,75.100001
416,261378.504,261808.104,261830.704,261933.904,429.600006,103.200001,660.60001,22.600001,452.200007,105.200002
417,262039.104,262391.804,262415.704,262495.104,352.700005,79.400001,542.400008,23.9,376.600005,86.400002
418,262581.504,262900.904,262879.404,262983.304,319.400005,103.900002,475.000007,-21.500001,297.900004,73.200001
419,263056.504,263479.404,263437.804,263538.404,422.900006,100.600001,568.800008,-41.6,381.300006,86.900001
420,263625.304,263883.404,263902.904,263982.604,258.100004,79.700002,429.100007,19.5,277.600004,71.800001
421,264947.304,265278.904,265311.704,265392.804,331.600005,81.100002,538.300008,32.8,364.400005,92.800001
422,265485.604,265880.604,265898.504,265997.004,395.000006,98.500002,601.500009,17.9,412.900006,90.100001
423,266087.104,266344.904,266334.404,266449.104,257.800004,114.700001,434.600006,-10.5,247.300004,72.600001
424,266521.704,266849.204,266867.904,266963.004,327.500005,95.100001,525.700008,18.700001,346.200006,84.400001
425,267047.404,267404.904,267401.904,267503.904,357.500006,102.000001,537.600008,-3,354.500006,81.100001
426,267585.004,267898.304,267898.104,268000.604,313.300005,102.500002,486.500008,-0.2,313.100005,70.900001
427,268071.504,268401.104,268424.704,268523.704,329.600004,99.000001,518.800007,23.600001,353.200005,66.600001
428,268590.304,268867.604,268890.304,268985.704,277.300004,95.400001,453.300007,22.700001,300.000005,57.900001
429,269043.604,269388.504,269403.704,269497.704,344.900005,94.000002,512.600008,15.2,360.100005,58.500001
430,269556.204,269796.604,269847.404,269954.904,240.400003,107.500002,467.000007,50.800001,291.200004,68.300001
431,270023.204,270452.204,270430.004,270532.104,429.000006,102.100001,610.000009,-22.2,406.800006,101.100002
432,270633.204,270795.404,270842.904,270947.804,162.200002,104.900001,392.100006,47.500001,209.700003,77.500002
433,271025.304,271362.204,271361.404,271465.804,336.900005,104.400001,526.000007,-0.8,336.100005,85.500001
434,271551.304,271923.304,271950.104,272049.804,372.000006,99.700002,579.200009,26.8,398.800006,80.700001
435,272130.504,272495.104,272520.704,272617.304,364.600005,96.600001,592.100009,25.600001,390.200006,105.300002
436,272722.604,272957.904,272984.604,273083.304,235.300003,98.700001,425.500006,26.700001,262.000004,64.800001
437,273148.104,273496.104,273502.404,273604.204,348.000005,101.800001,521.900008,6.300001,354.300006,65.800001
438,273670.004,273998.704,274019.604,274115.804,328.700005,96.200002,512.400008,20.9,349.600005,66.600001
439,274182.404,274546.804,274569.404,274686.604,364.400005,117.200002,543.400008,22.6,387.000005,39.200001
440,274725.804,274941.904,274954.404,275032.704,216.100003,78.300001,400.600006,12.5,228.600003,93.700002
441,275126.404,275447.404,275490.904,275592.704,321.000004,101.800002,547.100008,43.500001,364.500005,80.800001
442,275673.504,276071.004,276056.304,276171.404,397.500006,115.100001,551.800008,-14.7,382.800006,53.900001
443,276225.304,276547.704,276581.904,276686.004,322.400005,104.100002,462.900007,34.2,356.600005,2.2
444,276688.204,277057.704,277035.904,277136.704,369.500005,100.800002,511.700008,-21.8,347.700005,63.200001
445,277199.904,277571.504,277584.904,277685.804,371.600005,100.900002,571.500008,13.4,385.000005,85.600001
446,277771.404,278060.204,278051.604,278138.404,288.800004,86.800002,455.200007,-8.6,280.200004,88.200001
447,278226.604,278687.304,278675.004,278719.304,460.700007,44.3,574.700008,-12.3,448.400007,82.000001
448,278801.304,279160.404,279185.904,279286.304,359.100006,100.400002,559.700009,25.5,384.600006,74.700001
449,279361.004,279745.804,279744.504,279848.104,384.800006,103.600001,548.100008,-1.3,383.500006,61.000001
450,279909.104,280264.504,280275.604,280373.704,355.400005,98.100002,530.500008,11.1,366.500005,65.900001
451,280439.604,280691.304,280704.404,280809.104,251.700004,104.700001,429.500006,13.1,264.800004,60.000001
452,280869.104,281158.704,281147.404,281229.404,289.600005,82.000002,433.500007,-11.300001,278.300004,73.200001
453,281302.604,281684.904,281691.504,281788.604,382.300005,97.100001,559.400008,6.600001,388.900006,73.400001
454,281862.004,282227.304,282225.004,282332.604,365.300006,107.600002,515.800008,-2.300001,363.000005,45.200001
455,282377.804,282651.104,282725.904,282834.504,273.300004,108.600002,527.900008,74.800001,348.100005,71.200001
456,282905.704,283172.004,283197.804,283280.704,266.300004,82.900001,459.300006,25.8,292.100004,84.300001
457,283365.004,283732.204,283775.004,283876.804,367.200006,101.800001,597.700009,42.800001,410.000007,85.900001
458,283962.704,284311.404,284335.904,284437.004,348.700006,101.100001,544.700008,24.5,373.200006,70.400001
459,284507.404,284760.604,284768.904,284873.204,253.200004,104.300002,440.100007,8.3,261.500004,74.300001
460,284947.504,285188.104,285226.304,285304.104,240.600004,77.800001,449.400007,38.2,278.800004,92.800002
461,285396.904,285725.304,285747.104,285845.204,328.400005,98.100001,504.700007,21.8,350.200005,56.400001
462,285901.604,286296.204,286276.504,286374.904,394.600006,98.400001,537.000008,-19.7,374.900006,63.700001
463,286438.604,286725.804,286729.404,286834.104,287.200005,104.700001,464.000007,3.6,290.800005,68.500001
464,286902.604,287154.904,287209.504,287291.904,252.300004,82.400001,479.900007,54.600001,306.900005,90.600001
465,287382.504,287605.804,287654.104,287734.404,223.300004,80.300002,446.000007,48.3,271.600004,94.100001
466,287828.504,288263.404,288256.104,288359.804,434.900006,103.700002,632.500009,-7.3,427.600006,101.200001
467,288461.004,288756.504,288784.904,288885.404,295.500005,100.500002,506.200008,28.4,323.900005,81.800001
468,288967.204,289323.404,289312.504,289395.104,356.200005,82.600001,513.900008,-10.9,345.300005,86.000002
469,289481.104,289870.004,289866.004,289972.904,388.900005,106.900002,582.600008,-4,384.900005,90.800001
470,290063.704,290318.604,290318.504,290424.604,254.900004,106.100002,419.700007,-0.1,254.800004,58.800001
471,291335.904,291772.704,291737.704,291841.004,436.800007,103.300002,622.70001,-35.000001,401.800006,117.600002
472,291958.604,292304.604,292321.004,292401.604,346.000005,80.600001,553.700008,16.4,362.400005,110.700002
473,292512.304,293199.404,293182.504,293286.804,687.10001,104.300001,836.600012,-16.9,670.20001,62.100001
474,293348.904,293696.604,293716.204,293817.804,347.700005,101.600001,540.400008,19.600001,367.300006,71.500001
475,293889.304,294276.604,294275.704,294377.904,387.300006,102.200002,567.400009,-0.9,386.400006,78.800001
476,294456.704,294718.504,294748.404,294827.804,261.800004,79.400001,444.600006,29.9,291.700004,73.500001
477,294901.304,295256.504,295273.804,295376.204,355.200006,102.400001,521.700008,17.3,372.500006,46.800001
478,295423.004,295763.404,295781.304,295879.404,340.400005,98.100002,519.100008,17.9,358.300005,62.700001
479,295942.104,296305.304,296352.304,296431.904,363.200005,79.600001,590.900009,47.000001,410.200006,101.100002
480,296533.004,296777.404,296796.504,296880.504,244.400003,84.000001,454.300006,19.100001,263.500004,106.800001
481,296987.304,297364.504,297387.004,297466.904,377.200006,79.900002,580.000009,22.5,399.700006,100.400001
482,297567.304,297963.104,297960.504,298065.404,395.800006,104.900002,564.800009,-2.6,393.200006,66.700001
483,298132.104,298522.504,298503.504,298607.404,390.400005,103.900002,546.400008,-19,371.400005,71.100001
484,298678.504,298920.504,298882.904,298964.704,242.000003,81.800001,361.800005,-37.6,204.400003,75.600001
485,299040.304,299383.504,299402.504,299502.404,343.200005,99.900002,516.400008,19,362.200005,54.300001
486,299556.704,299892.104,299914.704,299995.004,335.400005,80.300001,542.200008,22.6,358.000005,103.900002
487,300098.904,300365.304,300402.104,300483.004,266.400004,80.900002,482.600007,36.8,303.200004,98.500001
488,300581.504,300784.804,300843.104,300925.704,203.300003,82.600001,447.000007,58.300001,261.600004,102.800002
489,301028.504,301437.604,301441.304,301548.104,409.100006,106.800001,582.100008,3.7,412.800006,62.500001
490,301610.604,302043.705,302040.605,302141.905,433.100007,101.300001,629.40001,-3.1,430.000007,98.100002
491,302240.005,302563.705,302578.905,302678.205,323.700005,99.300001,440.500006,15.2,338.900005,2.3
492,302680.505,303026.105,302990.105,303093.405,345.600005,103.300001,481.000007,-36,309.600005,68.100001
493,303161.505,303484.305,303511.705,303590.805,322.800005,79.100001,502.000008,27.400001,350.200006,72.700001
494,303663.505,304047.705,304040.605,304146.505,384.200006,105.900001,545.000008,-7.1,377.100006,62.000001
495,304208.505,304566.105,304587.905,304678.305,357.600005,90.400001,472.000007,21.800001,379.400006,2.2
496,304680.505,305045.705,305048.405,305149.205,365.200006,100.800001,532.200008,2.7,367.900006,63.500001
497,305212.705,305486.005,305516.305,305593.505,273.300004,77.200001,481.000007,30.300001,303.600005,100.200001
498,305693.705,306074.105,306119.105,306225.805,380.400006,106.700001,624.100009,45.000001,425.400007,92.000001
499,307320.105,307723.605,307709.805,307820.505,403.500006,110.700002,575.000009,-13.8,389.700006,74.600001
500,307895.105,308247.205,308247.405,308334.305,352.100005,86.900002,516.500008,0.2,352.300005,77.300001
501,308411.605,308739.105,308710.705,308791.505,327.500005,80.800001,460.400007,-28.400001,299.100004,80.500002
502,308872.005,309268.605,309261.405,309364.205,396.600005,102.800002,552.200008,-7.2,389.400005,60.000001
503,309424.205,309792.505,309833.705,309913.505,368.300005,79.800001,585.600009,41.200001,409.500006,96.300002
504,310009.805,310310.805,310329.505,310410.505,301.000004,81.000001,496.800007,18.7,319.700004,96.100002
505,310506.605,310853.505,310872.305,310986.305,346.900005,114.000002,553.300008,18.8,365.700005,73.600001
506,311059.905,311496.305,311470.105,311553.905,436.400007,83.800002,608.300009,-26.200001,410.200006,114.300001
507,311668.205,312012.705,312025.005,312107.005,344.500005,82.000001,528.300008,12.300001,356.800006,89.500001
508,313205.605,313583.605,313566.105,313667.005,378.000006,100.900002,527.600008,-17.500001,360.500005,66.200001
509,313733.205,314104.505,314081.705,314161.405,371.300006,79.700001,507.000008,-22.800001,348.500005,78.800002
510,314240.205,314599.105,314621.005,314671.105,358.900005,50.100001,513.400007,21.9,380.800005,82.500001
511,314753.605,314955.705,315014.905,315099.505,202.100003,84.600001,443.100007,59.200001,261.300004,97.200002
512,315196.705,315660.705,315650.505,315758.305,464.000007,107.800001,642.300009,-10.2,453.800007,80.700001
513,315839.005,316181.805,316231.505,316338.305,342.800005,106.800002,567.100009,49.700001,392.500006,67.800001
514,316406.105,316704.305,316738.705,316818.705,298.200004,80.000001,514.100007,34.400001,332.600005,101.500001
515,316920.205,317301.605,317281.205,317383.805,381.400006,102.600001,546.200009,-20.4,361.000006,82.600002
516,317466.405,317714.805,317747.705,317828.205,248.400003,80.500001,454.700006,32.900001,281.300004,92.900001
517,317921.105,318275.805,318307.405,318415.705,354.700006,108.300002,536.400008,31.6,386.300006,41.8
518,318457.505,318729.405,318759.505,318842.305,271.900004,82.800001,470.600007,30.100001,302.000005,85.800001
519,318928.105,319273.405,319289.405,319390.805,345.300006,101.400001,524.800008,16,361.300006,62.100001
520,319452.905,319813.905,319808.605,319907.605,361.000006,99.000001,505.600008,-5.3,355.700006,50.900001
521,319958.505,320305.905,320313.805,320393.705,347.400005,79.900001,506.200007,7.9,355.300005,71.000001
522,320464.705,320722.105,320757.505,320863.805,257.400004,106.300001,464.700007,35.400001,292.800005,65.600001
523,320929.405,321166.705,321212.705,321296.305,237.300004,83.600002,462.000007,46,283.300004,95.100001
524,321391.405,321666.005,321669.505,321754.105,274.600004,84.600002,447.000007,3.5,278.100004,84.300001
525,321838.405,322275.905,322242.705,322345.905,437.500006,103.200001,594.700009,-33.2,404.300006,87.200002
526,322433.105,322670.305,322680.505,322763.505,237.200003,83.000002,386.900005,10.2,247.400003,56.5
527,322820.005,323170.805,323146.605,323252.805,350.800006,106.200002,490.700008,-24.200001,326.600005,57.900001
528,323310.705,323653.005,323653.805,323750.405,342.300005,96.600001,496.000007,0.8,343.100005,56.300001
529,323806.705,324179.105,324172.605,324254.505,372.400006,81.900001,531.900008,-6.5,365.900006,84.100001
530,324338.605,324634.505,324707.505,324810.905,295.900004,103.400001,564.200008,73.000002,368.900006,91.900001
531,324902.805,325173.905,325177.405,325259.805,271.100004,82.400001,458.700007,3.500001,274.600005,101.700001
532,325361.505,325704.505,325747.905,325854.305,343.000005,106.400002,588.400009,43.400001,386.400006,95.600001
533,325949.905,326306.305,326290.205,326370.705,356.400005,80.500001,512.000008,-16.1,340.300005,91.200002
534,326461.905,326754.505,326752.605,326853.905,292.600004,101.300002,458.400006,-1.9,290.700004,66.4
535,326920.305,327271.205,327301.205,327400.205,350.900006,99.000002,553.900009,30,380.900006,74.000001
536,327474.205,327862.905,327832.705,327910.905,388.700006,78.200001,517.500007,-30.200001,358.500005,80.800001
537,327991.705,328368.005,328331.105,328427.805,376.300006,96.700001,506.000008,-36.9,339.400006,69.900001
538,328497.705,328760.405,328779.005,328877.305,262.700004,98.300002,455.700007,18.6,281.300004,76.100001
539,328953.405,329210.205,329231.505,329312.805,256.800004,81.300001,468.100007,21.3,278.100004,108.700002
540,329421.505,329609.805,329664.505,329747.905,188.300003,83.400002,414.600006,54.7,243.000003,88.200001
541,329836.105,330269.705,330294.305,330394.305,433.600006,100.000001,631.300009,24.600001,458.200007,73.100001
542,330467.405,330799.005,330801.105,330905.705,331.600005,104.600002,526.200008,2.1,333.700005,87.900001
543,330993.605,331349.505,331389.305,331488.305,355.900005,99.000002,574.500009,39.800001,395.700006,79.800001
544,331568.105,331846.205,331848.605,331930.605,278.100004,82.000001,447.100006,2.4,280.500004,84.600001
545,332015.205,332376.805,332384.305,332495.805,361.600006,111.500002,531.200008,7.5,369.100006,50.6
546,332546.405,332800.305,332825.905,332904.505,253.900004,78.600002,434.800007,25.6,279.500004,76.700001
547,332981.205,333339.805,333337.805,333439.205,358.600005,101.400002,545.500008,-2,356.600005,87.500001
548,333526.705,333849.505,333827.505,333910.405,322.800005,82.900002,486.500007,-22.000001,300.800004,102.800001
549,334013.205,334448.205,334437.405,334546.705,435.000007,109.300001,622.700009,-10.8,424.200007,89.200001
550,334635.905,334898.605,334968.505,335080.105,262.700004,111.600002,506.700008,69.900001,332.600005,62.500001
551,335142.605,335431.405,335462.305,335545.605,288.800004,83.300001,495.200007,30.900001,319.700005,92.200001
552,335637.805,336021.105,336015.705,336097.205,383.300006,81.500001,555.900009,-5.4,377.900006,96.500002
553,336193.705,336533.205,336542.005,336679.705,339.500005,137.700002,516.100007,8.8,348.300005,30.1
554,336709.805,337005.705,336990.205,337072.105,295.900005,81.900001,442.300007,-15.5,280.400005,80.000001
555,337152.105,337490.505,337506.605,337611.605,338.400005,105.000002,519.100008,16.1,354.500005,59.600001
556,337671.205,338033.905,338055.705,338132.505,362.700005,76.800002,562.800008,21.8,384.500005,101.500001
557,338234.005,338605.805,338634.705,338671.905,371.800006,37.200001,487.000007,28.9,400.700006,49.1
558,338721.005,339014.705,339017.405,339103.505,293.700005,86.100001,483.500008,2.7,296.400005,101.000002
559,339204.505,339612.605,339615.105,339719.605,408.100006,104.500001,583.800008,2.5,410.600006,68.700001
560,339788.305,340162.905,340160.305,340265.905,374.600006,105.600001,541.900008,-2.6,372.000006,64.300001
561,340330.205,340632.305,340680.505,340775.105,302.100005,94.600001,512.400008,48.200001,350.300006,67.500001
562,340842.605,341193.805,341201.105,341282.005,351.200005,80.900001,527.300008,7.3,358.500005,87.900002
563,341369.905,341724.505,341703.705,341811.005,354.600005,107.300001,498.400007,-20.8,333.800005,57.300001
564,341868.305,342204.705,342210.205,342318.305,336.400005,108.100002,502.000008,5.5,341.900005,52.000001
565,342370.305,342694.905,342712.905,342793.205,324.600005,80.300001,511.900007,18,342.600005,89.000001
566,342882.205,343174.605,343184.605,343266.405,292.400005,81.800001,485.900008,10,302.400005,101.700002
567,343368.105,343723.305,343748.605,343857.605,355.200005,109.000002,562.600008,25.3,380.500005,73.100001
568,343930.705,344327.805,344316.905,344400.005,397.100006,83.100001,557.200008,-10.9,386.200006,87.900001
569,344487.905,344794.505,344793.405,344898.905,306.600005,105.500001,466.100007,-1.1,305.500005,55.100001
570,344954.005,345300.405,345324.205,345425.705,346.400005,101.500001,530.700008,23.800001,370.200006,59.000001
571,345484.705,345859.305,345836.505,345916.805,374.600006,80.300002,512.600008,-22.800001,351.800005,80.500001
572,345997.305,346366.205,346341.405,346447.005,368.900005,105.600001,501.700007,-24.8,344.100005,52.000001
573,346499.005,346791.605,346809.305,346888.305,292.600005,79.000001,477.100007,17.7,310.300005,87.800001
574,346976.105,347261.405,347278.305,347362.805,285.300005,84.500001,472.200007,16.9,302.200005,85.500001
575,347448.305,347890.805,347867.805,347951.205,442.500007,83.400001,614.50001,-23,419.500007,111.600002
576,348062.805,348379.705,348409.305,348489.405,316.900004,80.100001,518.200007,29.600001,346.500005,91.600001
577,348581.005,348900.205,348879.405,348982.705,319.200005,103.300001,458.000007,-20.8,298.400005,56.300001
578,349039.005,349380.705,349389.005,349466.705,341.700005,77.700001,492.000007,8.3,350.000005,64.300001
579,349531.005,349908.405,349921.505,350000.605,377.400006,79.100001,548.500009,13.1,390.500006,78.900002
580,350079.505,350452.905,350479.005,350556.105,373.400005,77.100001,563.300008,26.100001,399.500006,86.700001
581,350642.805,350857.005,350888.305,350967.005,214.200003,78.700001,398.400006,31.300001,245.500004,74.200001
582,351041.205,351389.205,351380.705,351489.105,348.000005,108.400002,491.400007,-8.5,339.500005,43.5
583,351532.605,351900.305,351876.605,351957.405,367.700006,80.800002,508.400008,-23.700001,344.000005,83.600001
584,352041.005,352439.805,352412.205,352498.305,398.800006,86.100002,539.800008,-27.600001,371.200005,82.500001
585,352580.805,352746.405,352773.505,352853.905,165.600002,80.400001,370.200005,27.100001,192.700003,97.100001
586,352951.005,353281.005,353324.505,353403.705,330.000005,79.200001,554.800009,43.500001,373.500006,102.100002
587,353505.805,353869.305,353850.505,353931.005,363.500005,80.500001,508.300007,-18.8,344.700005,83.100001
588,354014.105,354357.805,354364.005,354444.205,343.700005,80.200002,503.800008,6.2,349.900005,73.700001
589,354517.905,354829.905,354822.705,354925.905,312.000004,103.200002,463.100007,-7.2,304.800004,55.100001
590,354981.005,355290.905,355327.905,355406.105,309.900004,78.200001,505.200007,37.000001,346.900005,80.100001
591,355486.205,355786.105,355806.605,355919.105,299.900005,112.500002,483.000007,20.5,320.400005,50.1
592,355969.205,356291.405,356317.905,356395.705,322.200005,77.800001,522.500008,26.500001,348.700006,96.000001
593,356491.705,356797.905,356801.505,356905.005,306.200005,103.500001,486.200007,3.6,309.800005,72.900001
594,356977.905,357246.105,357246.305,357329.905,268.200004,83.600002,457.000007,0.2,268.400004,105.000001
595,357434.905,357812.405,357779.405,357886.905,377.500006,107.500002,531.800008,-33.000001,344.500005,79.800001
596,357966.705,358327.405,358322.305,358425.805,360.700005,103.500002,531.600008,-5.1,355.600005,72.500001
597,358498.305,358752.205,358747.305,358828.905,253.900004,81.600001,393.000006,-4.9,249.000004,62.400001
598,358891.305,359235.305,359272.905,359369.005,344.000005,96.100001,538.300008,37.600001,381.600006,60.600001
599,359429.605,359774.405,359769.105,359848.505,344.800005,79.400001,499.000007,-5.3,339.500005,80.100001
600,359928.605,360258.205,360258.705,360341.005,329.600005,82.300001,487.400008,0.5,330.100005,75.000002
601,360416.005,360673.505,360680.505,360743.905,257.500003,63.400001,417.700006,7.000001,264.500004,89.800001
602,360833.705,361106.305,361132.505,361211.605,272.600004,79.100001,478.300007,26.2,298.800004,100.400002
603,361312.005,361658.705,361695.405,361794.705,346.700005,99.300001,562.500008,36.700001,383.400006,79.800001
604,361874.505,362237.905,362225.505,362307.705,363.400006,82.200001,506.100008,-12.4,351.000006,72.900001
605,362380.605,362708.105,362693.705,362776.705,327.500005,83.000001,494.400007,-14.4,313.100005,98.300001
606,362875.005,363197.905,363201.405,363285.305,322.900005,83.900001,491.100008,3.5,326.400005,80.800002
607,363366.105,363737.105,363746.705,363826.105,371.000005,79.400001,559.100008,9.6,380.600005,99.100002
608,363925.205,364237.405,364238.105,364343.105,312.200005,105.000001,473.600007,0.7,312.900005,55.700001
609,364398.805,364638.005,364680.505,364743.805,239.200004,63.300001,409.200006,42.5,281.700004,64.200001
610,364808.005,365185.505,365169.305,365250.305,377.500006,81.000002,527.800008,-16.200001,361.300005,85.500001
611,365335.805,365594.905,365618.505,365701.805,259.100004,83.300001,474.200007,23.6,282.700004,108.200002
612,365810.005,366146.805,366184.305,366266.605,336.800005,82.300001,537.700008,37.500001,374.300006,81.100001
613,367289.305,367672.205,367666.205,367749.905,382.900006,83.700001,553.400008,-6,376.900006,92.800001
614,367842.705,368205.805,368197.705,368308.705,363.100006,111.000001,523.000008,-8.1,355.000006,57.000001
615,368365.705,369140.106,369134.206,369215.906,774.400012,81.700001,940.400014,-5.9,768.500012,90.200001
616,369306.106,369665.706,369653.406,369758.606,359.600005,105.200002,515.000008,-12.3,347.300005,62.500001
617,369821.106,370149.506,370149.506,370255.406,328.400005,105.900001,492.900007,0,328.400005,58.600001
618,370314.006,371078.606,371096.906,371176.206,764.600012,79.300001,934.600014,18.3,782.900012,72.400001
619,371248.606,371586.606,371583.406,371664.606,338.000005,81.200001,478.600007,-3.2,334.800005,62.600001
620,371727.206,372057.306,372056.506,372158.906,330.100005,102.400002,482.500007,-0.8,329.300005,50.8
621,372209.706,372514.106,372517.906,372628.306,304.400005,110.400002,469.300007,3.8,308.200005,50.7
622,372679.006,372955.506,372961.606,373044.106,276.500004,82.500001,449.600007,6.100001,282.600005,84.500001
623,373128.606,373445.706,373474.306,373555.306,317.100005,81.000001,511.100008,28.6,345.700005,84.400002
624,373639.706,374001.806,373987.806,374069.306,362.100005,81.500001,496.700007,-14,348.100005,67.100001
625,374136.406,374469.806,374458.506,374539.606,333.400005,81.100001,471.000007,-11.3,322.100005,67.800001
626,374607.406,374875.806,374887.506,374961.406,268.400004,73.900001,426.500006,11.7,280.100004,72.500001
627,375033.906,375360.806,375376.606,375452.306,326.900005,75.700001,509.100008,15.800001,342.700006,90.700001
628,375543.006,375878.206,375899.706,375979.306,335.200005,79.600002,535.500008,21.5,356.700005,99.200001
629,376078.506,376416.106,376415.506,376521.706,337.600005,106.200002,516.700008,-0.6,337.000005,73.500001
630,376595.206,376806.506,376832.806,376913.006,211.300003,80.200001,394.500006,26.3,237.600003,76.700002
631,376989.706,377348.206,377361.306,377441.306,358.500005,80.000001,531.300008,13.1,371.600005,79.700002
632,377521.006,377895.706,377889.106,377967.906,374.700005,78.800001,532.500007,-6.6,368.100005,85.600001
633,378053.506,378384.506,378370.706,378450.706,331.000005,80.000001,479.100008,-13.8,317.200005,81.900002
634,378744.606,378802.106,378799.806,378907.106,57.500001,107.300001,209.100003,-2.3,55.200001,46.600001
635,378953.706,379314.306,379291.406,379373.306,360.600005,81.900001,505.200007,-22.9,337.700005,85.600001
636,379458.906,379755.806,379754.206,379834.106,296.900005,79.900001,477.600007,-1.6,295.300005,102.400001
637,379936.506,380290.206,380305.506,380410.306,353.700006,104.800002,536.900008,15.3,369.000006,63.1
638,380473.406,380695.206,380716.106,380795.006,221.800004,78.900001,419.500007,20.9,242.700004,97.900002
639,380892.906,381241.406,381239.906,381351.406,348.500005,111.500002,534.500008,-1.5,347.000005,76.000001
640,381427.406,381697.806,381716.306,381797.206,270.400004,80.900001,452.300006,18.5,288.900004,82.500001
641,381879.706,382252.606,382277.006,382356.806,372.900006,79.800002,562.700009,24.4,397.300006,85.600001
642,382442.406,382763.006,382755.406,382864.706,320.600005,109.300002,478.400007,-7.600001,313.000004,56.100001
643,382920.806,383260.306,383247.906,383327.506,339.500005,79.600001,473.300007,-12.4,327.100005,66.600001
644,383394.106,383732.206,383739.906,383817.106,338.100005,77.200001,483.000007,7.7,345.800005,60.000001
645,383877.106,384241.706,384214.406,384295.406,364.600006,81.000001,498.200008,-27.300001,337.300005,79.900002
646,384375.306,384679.306,384680.506,384733.406,304.000004,52.900001,443.400006,1.2,305.200004,85.300001
647,384818.706,385148.706,385143.106,385226.106,330.000005,83.000001,497.900008,-5.6,324.400005,90.500002
648,385316.606,385550.606,385574.706,385652.706,234.000003,78.000001,396.600006,24.100001,258.100004,60.500001
649,385713.206,386030.206,386035.006,386136.906,317.000004,101.900002,464.100006,4.8,321.800004,40.4
650,386177.306,386494.206,386517.506,386591.106,316.900005,73.600001,496.800008,23.300001,340.200006,83.000001
651,386674.106,386938.506,386937.306,387017.406,264.400004,80.100001,426.600006,-1.2,263.200004,83.300001
652,387100.706,387339.806,387369.406,387447.906,239.100004,78.500001,422.300007,29.6,268.700004,75.100002
653,387523.006,387864.106,387886.506,387989.906,341.100005,103.400002,519.200007,22.4,363.500005,52.3
654,388042.206,388436.306,388411.806,388515.106,394.100006,103.300001,553.900009,-24.5,369.600006,81.000002
655,388596.106,388803.906,388819.706,388896.706,207.800003,77.000001,384.500005,15.8,223.600003,83.900001
656,388980.606,389306.106,389283.806,389388.306,325.500005,104.500001,469.400007,-22.3,303.200005,61.700001
657,389450.006,389736.706,389771.706,389869.706,286.700005,98.000002,480.700007,35,321.700005,61
658,389930.706,390229.206,390281.406,390382.806,298.500005,101.400001,528.800008,52.200001,350.700006,76.700001
659,390459.506,390666.606,390687.906,390764.606,207.100003,76.700001,420.700007,21.300001,228.400004,115.600002
660,390880.206,391058.506,391106.806,391186.706,178.300002,79.900001,392.100005,48.300001,226.600003,85.600001
661,391272.306,391611.906,391632.206,391731.806,339.600005,99.600001,518.200008,20.300001,359.900006,58.700001
662,391790.506,392126.506,392123.106,392226.506,336.000005,103.400002,481.800007,-3.4,332.600005,45.8
663,393181.006,393461.106,393476.106,393552.306,280.100004,76.200001,460.500007,15,295.100004,89.200002
664,393641.506,394013.006,394023.506,394127.506,371.500005,104.000002,548.600008,10.5,382.000005,62.600001
665,394190.106,394532.706,394568.806,394678.506,342.600005,109.700001,490.400007,36.100001,378.700006,2
666,394680.506,394897.906,394939.506,395021.006,217.400003,81.500001,421.300006,41.600001,259.000004,80.800001
667,395101.806,395416.806,395430.606,395528.506,315.000005,97.900002,480.100008,13.8,328.800005,53.400001
668,395581.906,395951.506,395922.906,396001.406,369.600005,78.500001,486.600007,-28.6,341.000005,67.100001
669,396068.506,396396.506,396386.306,396494.606,328.000005,108.300001,472.100007,-10.2,317.800005,46.000001
670,396540.606,396758.806,396770.506,396846.906,218.200003,76.400001,390.300006,11.7,229.900003,84.000002
671,396930.906,397292.706,397288.906,397372.006,361.800005,83.100001,543.300008,-3.8,358.000005,102.200002
672,397474.206,397761.706,397741.806,397823.706,287.500004,81.900001,422.200006,-19.9,267.600004,72.700001
673,397896.406,398327.706,398307.906,398411.506,431.300007,103.600002,583.400009,-19.800001,411.500006,68.300001
674,398479.806,398772.206,398783.106,398857.906,292.400004,74.800001,472.200007,10.9,303.300004,94.100002
675,398952.006,399242.706,399269.006,399344.306,290.700004,75.300001,476.300007,26.300001,317.000005,84.000001
676,399428.306,399756.106,399760.306,399863.106,327.800005,102.800001,488.600007,4.2,332.000005,53.800001
677,399916.906,400228.906,400257.906,400332.206,312.000005,74.300001,486.800007,29,341.000005,71.500001
678,400403.706,400613.106,400680.506,400771.206,209.400004,90.700001,436.900007,67.400001,276.800005,69.400001
679,400840.606,401107.906,401119.406,401199.406,267.300004,80.000001,456.900007,11.5,278.800004,98.100002
680,401297.506,401656.006,401667.106,401745.106,358.500005,78.000001,545.600008,11.1,369.600005,98.000002
681,401843.106,402136.806,402191.406,402294.406,293.700004,103.000002,524.500008,54.600001,348.300005,73.200001
682,403251.606,403604.706,403606.006,403684.806,353.100005,78.800001,508.900008,1.3,354.400005,75.700002
683,403760.506,404105.306,404122.106,404221.006,344.800005,98.900001,515.600007,16.8,361.600005,55.100001
684,404276.106,404582.806,404608.706,404670.406,306.700005,61.700001,425.100007,25.9,332.600005,30.800001
685,404701.206,405016.506,405026.106,405127.806,315.300004,101.700002,483.700007,9.6,324.900004,57.100001
686,405184.906,405440.506,405484.206,405566.506,255.600004,82.300001,485.200007,43.7,299.300004,103.600002
687,405670.106,406026.206,406029.406,406113.306,356.100005,83.900002,539.700008,3.2,359.300005,96.500001
688,406209.806,406468.106,406488.106,406571.406,258.300004,83.300001,447.800007,20,278.300004,86.200002
689,406657.606,407005.806,406977.106,407059.006,348.200005,81.900002,500.600007,-28.700001,319.500004,99.200001
690,407158.206,407518.306,407525.506,407623.606,360.100005,98.100001,523.300008,7.200001,367.300006,57.900001
691,407681.506,408017.106,408035.706,408113.806,335.600005,78.100001,497.400007,18.6,354.200005,65.100001
692,408178.906,408482.006,408500.306,408576.006,303.100005,75.700001,476.000007,18.3,321.400005,78.900001
693,408654.906,408931.406,408908.306,408988.606,276.500005,80.300001,418.600007,-23.100001,253.400004,84.900002
694,409073.506,409423.506,409459.306,409537.106,350.000005,77.800002,566.400008,35.8,385.800005,102.800001
695,409639.906,409920.206,409925.106,410007.106,280.300004,82.000002,456.300007,4.9,285.200004,89.100001
696,410096.206,410452.606,410493.306,410573.806,356.400005,80.500001,605.700009,40.700001,397.100006,128.100002
697,410701.906,410934.206,410951.706,411030.206,232.300003,78.500001,448.900007,17.500001,249.800004,120.600002
698,411150.806,411410.706,411394.706,411475.006,259.900003,80.300001,399.500006,-16,243.900003,75.300002
699,411550.306,411897.106,411914.106,412014.206,346.800005,100.100001,515.300007,17,363.800005,51.400001
700,412065.606,412425.806,412432.706,412534.706,360.200006,102.000001,528.100008,6.9,367.100006,59.000001
701,412593.706,412838.106,412854.406,412931.306,244.400004,76.900001,419.900006,16.3,260.700004,82.300001
702,413013.606,413340.206,413358.706,413458.106,326.600005,99.400001,504.300008,18.500001,345.100006,59.800001
703,413517.906,413836.606,413850.206,413929.106,318.700005,78.900001,500.900007,13.6,332.300005,89.700001
704,414018.806,414394.106,414441.206,414519.506,375.300006,78.300001,720.900011,47.100001,422.400007,220.200003
705,414739.706,414822.506,414838.706,414920.206,82.800001,81.500001,287.000004,16.200001,99.000002,106.500001
706,415026.706,415363.406,415399.806,415503.806,336.700005,104.000001,540.900008,36.400001,373.100006,63.800001
707,415567.606,415929.406,415938.806,416041.506,361.800006,102.700002,541.600009,9.4,371.200006,67.700001
708,416109.206,416457.606,416468.606,416545.706,348.400005,77.100001,525.200007,11,359.400005,88.700001
709,416634.406,416912.606,416907.406,417014.706,278.200004,107.300002,422.200007,-5.2,273.000004,41.900001
710,417056.606,417398.806,417404.506,417482.706,342.200005,78.200001,501.700007,5.7,347.900005,75.600001
711,417558.306,417858.406,417854.606,417935.506,300.100005,80.900001,468.800007,-3.8,296.300005,91.600001
712,418027.106,418397.706,418408.906,418489.306,370.600006,80.400001,557.700008,11.2,381.800006,95.500001
713,418584.806,418784.906,418806.506,418888.606,200.100003,82.100001,403.100006,21.600001,221.700004,99.300001
714,418987.906,419344.106,419372.506,419452.606,356.200006,80.100001,585.500009,28.4,384.600006,120.800002
715,419573.406,419894.506,419905.906,419984.106,321.100005,78.200001,503.400008,11.4,332.500005,92.700002
716,420076.806,420468.606,420442.706,420523.706,391.800005,81.000001,523.000007,-25.9,365.900005,76.100001
717,420599.806,420869.406,420875.806,420955.506,269.600004,79.700001,450.700007,6.400001,276.000005,95.000001
718,421050.506,421410.406,421398.306,421479.906,359.900006,81.600002,503.000008,-12.100001,347.800005,73.600001
719,421553.506,421850.906,421883.806,421987.506,297.400004,103.700001,486.300007,32.900001,330.300005,52.300001
720,422039.806,422373.506,422379.206,422481.906,333.700005,102.700001,510.700007,5.7,339.400005,68.600001
721,422550.506,422814.306,422827.506,422908.106,263.800004,80.600001,452.000007,13.200001,277.000005,94.400001
722,423002.506,423294.706,423297.106,423376.906,292.200005,79.800001,479.100007,2.4,294.600005,104.700001
723,423481.606,423839.506,423853.806,423929.806,357.900006,76.000001,535.000008,14.3,372.200006,86.800001
724,424016.606,424406.506,424376.106,424458.106,389.900006,82.000001,522.800008,-30.4,359.500006,81.300001
725,424539.406,424710.306,424680.506,424827.306,170.900003,146.800002,331.200005,-29.800001,141.100002,43.300001
726,424870.606,425215.106,425204.506,425284.706,344.500005,80.200001,489.100007,-10.6,333.900005,75.000001
727,425359.706,425685.206,425684.706,425789.906,325.500005,105.200002,498.400008,-0.5,325.000005,68.200001
728,425858.106,426226.206,426251.306,426331.406,368.100005,80.100001,570.700008,25.100001,393.200006,97.400001
729,426428.806,426622.506,426680.506,426724.306,193.700003,43.800001,382.300006,58.000001,251.700004,86.800001
730,426811.106,427214.006,427223.906,427303.006,402.900006,79.100001,605.200009,9.9,412.800006,113.300002
731,427416.306,427782.606,427782.306,427886.406,366.300005,104.100002,582.600009,-0.3,366.000005,112.500002
732,427998.906,428334.706,428322.306,428404.106,335.800005,81.800002,482.500007,-12.400001,323.400004,77.300001
733,428481.406,428747.706,428745.506,428853.906,266.300004,108.400001,431.900006,-2.2,264.100004,59.400001
734,428913.306,429271.206,429284.306,429360.806,357.900006,76.500001,516.500008,13.1,371.000006,69.000001
735,429429.806,429761.806,429779.106,429854.706,332.000005,75.600001,497.700007,17.3,349.300005,72.800001
736,429927.506,430264.906,430289.406,430388.106,337.400005,98.700001,517.900008,24.500001,361.900006,57.300001
737,430445.406,430727.106,430748.706,430826.406,281.700004,77.700001,482.500007,21.600001,303.300005,101.500001
738,430927.906,431191.506,431204.506,431286.406,263.600004,81.900002,445.200007,13,276.600004,86.700001
739,431373.106,431794.506,431782.506,431864.406,421.400006,81.900001,602.300009,-12,409.400006,111.000002
740,431975.406,432316.406,432348.906,432452.206,341.000005,103.300001,541.200008,32.500001,373.500006,64.400001
741,432516.606,432794.006,432803.006,432884.406,277.400004,81.400001,447.200007,9,286.400004,79.400002
742,432963.806,433313.006,433332.506,433431.906,349.200005,99.400002,525.900007,19.5,368.700005,57.8
743,433489.706,433820.506,433813.406,433922.306,330.800005,108.900002,478.300008,-7.1,323.700005,45.700001
744,433968.006,434301.706,434296.706,434407.706,333.700005,111.000001,481.200007,-5,328.700005,41.500001
745,434449.206,434725.106,434741.506,434819.506,275.900004,78.000001,462.200007,16.4,292.300004,91.900002
746,434911.406,435273.606,435310.606,435420.506,362.200005,109.900001,576.100008,37.000001,399.200006,67.000001
747,435487.506,435777.306,435775.306,435862.506,289.800005,87.200001,486.800008,-2,287.800005,111.800002
748,435974.306,436311.207,436332.707,436433.707,336.900005,101.000001,536.300008,21.5,358.400005,76.900002
749,436510.607,436796.907,436810.007,436885.907,286.300004,75.900001,455.700006,13.1,299.400004,80.400001
750,436966.307,437311.607,437320.207,437424.407,345.300005,104.200001,505.100008,8.600001,353.900006,47.000001
751,437471.407,437815.807,437834.507,437911.907,344.400005,77.400001,522.700008,18.7,363.100005,82.200002
752,437994.107,438296.407,438318.707,438397.907,302.300004,79.200002,484.200007,22.3,324.600004,80.400001
753,438478.307,438761.807,438753.107,438835.907,283.500004,82.800001,455.800007,-8.7,274.800004,98.200002
754,438934.107,439236.607,439220.307,439308.707,302.500004,88.400001,467.100007,-16.3,286.200004,92.500002
755,439401.207,439777.507,439804.307,439883.707,376.300005,79.400001,608.500009,26.800001,403.100006,126.000002
756,440009.707,440363.707,440361.507,440466.707,354.000005,105.200001,519.600007,-2.2,351.800005,62.600001
757,440529.307,440841.007,440830.207,440912.007,311.700005,81.800001,467.000007,-10.8,300.900005,84.300001
758,440996.307,441347.307,441340.307,441450.607,351.000006,110.300002,507.300008,-7.000001,344.000005,53.000001
759,441503.607,441847.607,441839.507,441921.307,344.000005,81.800001,493.600007,-8.1,335.900005,75.900001
760,441997.207,442325.107,442326.207,442439.107,327.900005,112.900002,498.500008,1.1,329.000005,56.600001
761,442754.407,442813.207,442823.407,442904.907,58.8,81.500001,262.000003,10.200001,69.000001,111.500001
762,443016.407,443288.307,443283.107,443373.507,271.900005,90.400002,456.100007,-5.200001,266.700004,99.000001
763,443472.507,443850.107,443854.507,443938.507,377.600006,84.000001,582.000009,4.4,382.000006,116.000002
764,444054.507,444330.507,444374.307,444486.007,276.000004,111.700001,497.100007,43.800001,319.800005,65.600001
765,444728.707,444851.807,444873.107,444952.607,123.100002,79.500001,322.200005,21.3,144.400002,98.300002
766,445050.907,445372.307,445394.207,445471.907,321.400005,77.700001,503.100007,21.9,343.300005,82.100001
767,445554.007,445902.107,445905.507,446012.107,348.100005,106.600001,536.200008,3.400001,351.500006,78.100001
768,446090.207,446455.507,446464.307,446543.007,365.300006,78.700001,529.100008,8.8,374.100006,76.300001
769,446619.307,446887.407,446913.707,447017.907,268.100004,104.200001,451.900007,26.300001,294.400005,53.300001
770,447071.207,447385.107,447416.307,447494.507,313.900005,78.200001,496.000007,31.2,345.100005,72.700001
771,447567.207,447935.807,447924.707,448008.507,368.600006,83.800001,552.700009,-11.1,357.500006,111.400002
772,448119.907,448389.307,448388.207,448474.107,269.400004,85.900001,453.700006,-1.1,268.300004,99.500001
773,448573.607,448847.907,448844.107,448955.507,274.300004,111.400002,447.700007,-3.8,270.500004,65.800001
774,449021.307,449409.507,449388.407,449494.407,388.200006,106.000002,548.500008,-21.100001,367.100005,75.400001
775,449569.807,449897.907,449923.707,450000.707,328.100005,77.000002,499.200008,25.8,353.900005,68.300001
776,450069.007,450424.407,450411.507,450493.207,355.400005,81.700001,503.100007,-12.9,342.500005,78.900001
777,450572.107,450859.407,450847.507,450952.307,287.300004,104.800002,439.300007,-11.9,275.400004,59.100001
778,451011.407,451360.307,451403.007,451482.907,348.900005,79.900002,581.600008,42.7,391.600005,110.100001
779,451593.007,451890.107,451889.107,451973.807,297.100005,84.700001,484.900007,-1,296.100005,104.100001
780,452077.907,452452.807,452449.007,452556.807,374.900006,107.800002,566.100009,-3.8,371.100006,87.200001
781,452644.007,452903.407,452883.707,452972.607,259.400004,88.900002,418.000006,-19.700001,239.700003,89.400001
782,453062.007,453485.807,453455.007,453560.007,423.800006,105.000002,553.600008,-30.8,393.000006,55.6
783,453615.607,453997.307,453997.907,454105.707,381.700006,107.800002,542.300008,0.6,382.300006,52.2
784,454157.907,454518.707,454509.707,454591.507,360.800006,81.800001,509.600008,-9,351.800006,76.000001
785,454667.507,454856.607,454850.707,454957.807,189.100003,107.100001,351.200005,-5.9,183.200003,60.900001
786,455018.707,455418.807,455408.607,455493.107,400.100006,84.500001,595.000009,-10.2,389.900006,120.600002
787,455613.707,455837.907,455881.107,455965.307,224.200004,84.200001,425.300007,43.2,267.400004,73.700002
788,456039.007,456425.807,456476.107,456555.707,386.800005,79.600001,624.200009,50.300001,437.100006,107.500002
789,456663.207,456954.907,456995.807,457072.307,291.700004,76.500001,513.200007,40.900001,332.600005,104.100001
790,457176.407,457501.207,457478.707,457589.107,324.800005,110.400002,466.400007,-22.5,302.300005,53.7
791,457642.807,457979.807,457985.907,458066.707,337.000005,80.800001,491.700008,6.100001,343.100006,67.800001
792,458134.507,458472.707,458483.507,458558.907,338.200005,75.400001,482.500007,10.8,349.000005,58.100001
793,458617.007,458857.707,458880.307,458954.707,240.700004,74.400001,419.300006,22.6,263.300004,81.600001
794,459036.307,459370.807,459393.507,459470.807,334.500005,77.300002,534.600008,22.7,357.200005,100.100001
795,459570.907,459816.807,459853.107,459934.307,245.900004,81.200002,451.400007,36.3,282.200004,88.000001
796,460022.307,460400.407,460403.807,460511.007,378.100006,107.200001,581.700009,3.4,381.500006,93.000002
797,460604.007,460905.107,460889.907,460973.407,301.100004,83.500001,445.000006,-15.2,285.900004,75.600001
798,461049.007,461383.007,461402.307,461504.907,334.000005,102.600002,527.800008,19.3,353.300005,71.900001
799,461576.807,461831.507,461850.307,461931.107,254.700004,80.800001,433.000006,18.8,273.500004,78.700001
800,462009.807,462368.707,462373.507,462452.807,358.900006,79.300001,534.100008,4.8,363.700006,91.100001
801,462543.907,462762.107,462788.307,462871.007,218.200004,82.700001,414.300007,26.2,244.400004,87.200002
802,462958.207,463274.007,463285.907,463361.407,315.800004,75.500002,471.200007,11.9,327.700004,68.000001
803,463429.407,463763.507,463776.707,463851.307,334.100005,74.600001,505.900007,13.2,347.300005,84.000001
804,463935.307,464169.407,464197.507,464281.207,234.100004,83.700001,437.400007,28.1,262.200004,91.500002
805,464372.707,464680.507,464702.707,464780.207,307.800004,77.500001,516.100007,22.200001,330.000005,108.600001
806,464888.807,465270.607,465265.307,465369.807,381.800006,104.500002,571.900009,-5.3,376.500006,90.900001
807,465460.707,465675.807,465721.007,465802.307,215.100003,81.300001,435.500006,45.200001,260.300004,93.900001
808,465896.207,466232.207,466232.907,466315.007,336.000005,82.100002,487.900008,0.7,336.700005,69.100001
809,466384.107,466681.007,466693.607,466793.507,296.900004,99.900002,464.100007,12.6,309.500004,54.700001
810,466848.207,467200.207,467178.907,467288.107,352.000005,109.200001,479.800007,-21.3,330.700005,39.900001
811,467328.007,467646.107,467646.207,467750.607,318.100004,104.400002,475.000007,0.1,318.200004,52.400001
812,467803.007,468173.807,468159.507,468245.007,370.800005,85.500001,523.600008,-14.3,356.500005,81.600002
813,469229.007,469583.107,469566.307,469646.507,354.100005,80.200001,489.700007,-16.8,337.300005,72.200001
814,469718.707,470073.607,470045.507,470126.107,354.900006,80.600001,474.600007,-28.100001,326.800005,67.200001
815,470193.307,470547.407,470530.507,470633.507,354.100006,103.000002,485.900008,-16.900001,337.200005,45.700001
816,470679.207,470942.607,470963.007,471041.607,263.400004,78.600001,445.600006,20.4,283.800004,83.200001
817,471124.807,471371.807,471405.907,471486.907,247.000004,81.000002,458.900007,34.1,281.100004,96.800001
818,471583.707,471960.107,471967.107,472078.707,376.400006,111.600002,567.300009,7,383.400006,72.300001
819,472151.007,472534.307,472504.207,472589.307,383.300005,85.100001,542.400008,-30.1,353.200005,104.100002
820,472693.407,472888.607,472889.007,472972.407,195.200003,83.400001,345.500005,0.4,195.600003,66.500001
821,473038.907,473367.807,473390.307,473504.207,328.900005,113.900002,512.800007,22.5,351.400005,47.5
822,473551.707,473873.307,473885.107,473963.307,321.600005,78.200002,473.500008,11.8,333.400005,61.900001
823,474025.207,474354.907,474363.007,474442.407,329.700004,79.400001,499.000007,8.100001,337.800005,81.800001
824,474524.207,474756.507,474773.807,474851.107,232.300003,77.300001,401.800006,17.300001,249.600004,74.900001
825,474926.007,475237.407,475259.007,475359.307,311.400005,100.300001,488.400007,21.6,333.000005,55.100001
826,475414.407,475723.307,475735.707,475812.507,308.900005,76.800001,489.400008,12.4,321.300005,91.300002
827,475903.807,476245.007,476287.907,476367.007,341.200005,79.100001,576.000008,42.9,384.100005,112.800002
828,476479.807,476623.407,476680.507,476727.407,143.600002,46.900001,345.900005,57.100001,200.700003,98.300001
829,476825.707,477183.607,477200.507,477278.307,357.900006,77.800001,540.800008,16.9,374.800006,88.200001
830,477366.507,477742.607,477743.407,477848.507,376.100006,105.100001,529.600008,0.8,376.900006,47.600001
831,477896.107,478279.807,478267.407,478347.807,383.700006,80.400001,530.600008,-12.4,371.300006,78.900001
832,478426.707,478772.107,478735.307,478812.907,345.400005,77.600001,465.200007,-36.8,308.600005,79.000001
833,478891.907,479242.207,479234.207,479311.107,350.300005,76.900001,510.200008,-8,342.300005,91.000002
834,479402.107,479748.307,479747.307,479828.207,346.200005,80.900001,503.600007,-1,345.200005,77.500001
835,479905.707,480299.807,480296.307,480401.007,394.100006,104.700002,540.400008,-3.5,390.600006,45.1
836,480446.107,480736.107,480747.707,480822.007,290.000005,74.300001,454.000007,11.6,301.600005,78.100001
837,480900.107,481171.607,481191.807,481270.307,271.500004,78.500001,479.500007,20.2,291.700004,109.300002
838,481379.607,481737.507,481735.107,481844.207,357.900005,109.100002,548.600008,-2.4,355.500005,84.000001
839,481928.207,482152.307,482178.207,482260.507,224.100004,82.300001,416.900007,25.9,250.000004,84.600002
840,482345.107,483091.907,483093.007,483199.507,746.800011,106.500001,922.300013,1.1,747.900011,67.900001
841,483267.407,483521.307,483546.907,483624.807,253.900004,77.900002,427.600007,25.6,279.500004,70.200001
842,483695.007,484070.807,484045.007,484125.307,375.800005,80.300001,500.400007,-25.8,350.000005,70.100001
843,484195.407,484522.807,484529.107,484629.107,327.400005,100.000002,474.000007,6.3,333.700005,40.3
844,484669.407,484955.907,484955.407,485059.407,286.500004,104.000002,453.900007,-0.5,286.000004,63.900001
845,485123.307,485441.107,485473.407,485552.407,317.800005,79.000001,519.600008,32.3,350.100005,90.500002
846,485642.907,485914.107,485892.407,485975.207,271.200004,82.800002,425.000006,-21.700001,249.500003,92.700001
847,486067.907,486412.507,486421.407,486531.807,344.600005,110.400002,539.500008,8.9,353.500005,75.600001
848,486607.407,486867.607,486868.507,486971.707,260.200004,103.200001,427.000006,0.9,261.100004,62.700001
849,487034.407,487290.707,487287.007,487397.507,256.300004,110.500002,406.300006,-3.7,252.600004,43.2
850,487440.707,487788.907,487766.207,487870.307,348.200006,104.100002,481.500008,-22.700001,325.500005,51.900001
851,487922.207,488239.107,488266.207,488362.807,316.900004,96.600001,488.200007,27.100001,344.000005,47.600001
852,488410.407,488704.107,488701.807,488803.807,293.700004,102.000002,437.900006,-2.3,291.400004,44.5
853,488848.307,489197.007,489209.807,489282.307,348.700006,72.500001,508.300008,12.8,361.500006,74.300001
854,489356.607,489715.007,489695.607,489797.207,358.400005,101.600002,517.900008,-19.4,339.000005,77.300001
855,489874.507,490131.607,490128.607,490212.307,257.100004,83.700002,423.400006,-3.000001,254.100003,85.600001
856,490297.907,490680.007,490680.507,490737.607,382.100006,57.100001,500.500007,0.5,382.600006,60.8
857,490798.407,491140.607,491139.607,491223.307,342.200006,83.700001,525.400008,-1,341.200006,100.500001
858,491323.807,491541.307,491570.607,491649.407,217.500004,78.800001,410.400006,29.3,246.800004,84.800001
859,491734.207,492097.007,492084.207,492160.807,362.800006,76.600001,498.900008,-12.8,350.000006,72.300001
860,493178.707,493501.407,493511.607,493591.307,322.700005,79.700001,494.500007,10.2,332.900005,81.900001
861,493673.207,494046.607,494019.707,494101.707,373.400006,82.000002,531.300008,-26.900001,346.500005,102.800001
862,495178.607,495537.507,495538.207,495618.707,358.900005,80.500001,529.800008,0.7,359.600005,89.700002
863,495708.407,496043.007,496060.607,496137.607,334.600005,77.000001,515.600007,17.6,352.200005,86.400001
864,496224.007,496566.107,496575.407,496678.307,342.100005,102.900001,456.500007,9.300001,351.400006,2.2
865,496680.507,496983.707,496976.307,497079.407,303.200005,103.100001,463.700007,-7.4,295.800005,64.800001
866,497144.207,497453.007,497480.507,497559.807,308.800005,79.300001,508.200008,27.5,336.300005,92.600002
867,497652.407,497927.407,497928.807,498011.507,275.000004,82.700001,446.000006,1.4,276.400004,86.900001
868,498098.407,498454.207,498457.807,498542.107,355.800006,84.300001,664.70001,3.6,359.400006,221.000003
869,498763.107,498977.307,498952.607,499033.707,214.200003,81.100001,368.500006,-24.7,189.500003,97.900002
870,499131.607,499502.907,499515.407,499595.407,371.300005,80.000002,576.700008,12.5,383.800005,112.900001
871,499708.307,499980.707,499973.407,500057.507,272.400004,84.100001,475.500007,-7.3,265.100004,126.300002
872,501155.407,501584.207,501565.807,501678.707,428.800006,112.900002,621.800009,-18.4,410.400006,98.500001
873,501777.207,502171.807,502189.907,502271.107,394.600006,81.200001,602.400009,18.1,412.700006,108.500002
874,502379.607,502674.407,502703.107,502785.407,294.800004,82.300001,489.800007,28.700001,323.500005,84.000001
875,502869.407,503284.307,503283.407,503367.108,414.900007,83.700001,600.300009,-0.9,414.000007,102.600001
876,503469.708,503729.308,503763.108,503845.508,259.600004,82.400001,462.000007,33.800001,293.400005,86.200001
877,503931.708,504381.308,504363.008,504474.308,449.600007,111.300001,677.90001,-18.3,431.300007,135.300002
878,504609.608,504940.908,504935.808,505024.308,331.300005,88.500001,548.900008,-5.1,326.200005,134.200002
879,505158.508,505384.108,505409.408,505490.908,225.600004,81.500001,438.500007,25.3,250.900004,106.100002
880,505892.908,506056.608,506070.608,506151.008,163.700003,80.400001,339.300005,14,177.700003,81.200001
881,507347.308,507795.908,507813.908,507897.708,448.600007,83.800001,683.70001,18,466.600007,133.300002
882,508031.008,508388.008,508451.008,508535.308,357.000006,84.300001,610.500009,63.000001,420.000007,106.200001
883,508641.508,508868.408,508868.308,508959.408,226.900004,91.100001,431.600007,-0.1,226.800004,113.700002
884,509073.108,509492.708,509520.708,509606.608,419.600006,85.900002,637.000009,28,447.600006,103.500001
885,509710.108,510159.408,510144.508,510228.708,449.300007,84.200001,619.70001,-14.9,434.400007,101.100002
886,510329.808,510667.908,510691.408,510754.708,338.100005,63.300001,516.200007,23.5,361.600005,91.300001
887,510846.008,511257.508,511264.508,511348.808,411.500006,84.300002,620.000009,7,418.500006,117.200001
888,511466.008,511867.608,511890.908,511974.108,401.600006,83.200001,642.30001,23.300001,424.900007,134.200002
889,512108.308,512400.908,512404.508,512527.808,292.600004,123.300002,510.900008,3.6,296.200004,91.400002
890,512619.208,512921.508,512907.508,512993.908,302.300004,86.400001,500.100007,-14,288.300004,125.400002
891,513119.308,513407.008,513390.608,513483.208,287.700004,92.600001,445.700007,-16.4,271.300004,81.800002
892,513565.008,513997.808,513996.408,514080.208,432.800006,83.800001,604.700009,-1.4,431.400006,89.500002
893,515335.308,515546.108,515604.708,515686.708,210.800003,82.000001,471.800007,58.600001,269.400004,120.400002
894,515807.108,516164.308,516195.008,516300.108,357.200005,105.100001,602.200009,30.700001,387.900006,109.200002
895,516409.308,516684.508,516686.308,516793.508,275.200004,107.200002,438.800007,1.8,277.000004,54.600001
896,516848.108,517187.508,517211.608,517323.608,339.400005,112.000002,524.800007,24.1,363.500005,49.3
897,517372.908,517818.208,517791.108,517873.708,445.300007,82.600001,614.60001,-27.1,418.200007,113.800002
898,517987.508,518254.308,518271.508,518357.008,266.800004,85.500001,484.600007,17.2,284.000004,115.100002
899,518734.908,518868.208,518850.708,518957.208,133.300002,106.500002,328.900005,-17.500001,115.800001,106.600002
900,519063.808,519337.208,519338.208,519424.508,273.400004,86.300001,431.200006,1,274.400004,70.500001
901,519495.008,519898.508,519876.408,519978.208,403.500006,101.800001,548.500008,-22.1,381.400006,65.300001
902,520043.508,520446.608,520436.508,520516.608,403.100006,80.100001,589.400009,-10.1,393.000006,116.300002
903,520632.908,520984.908,520999.008,521103.008,352.000005,104.000002,565.700008,14.1,366.100005,95.600001
904,521198.608,521444.908,521479.008,521563.208,246.300004,84.200001,458.600007,34.100001,280.400005,94.000001
905,521657.208,522079.908,522069.008,522152.208,422.700007,83.200002,588.600009,-10.900001,411.800006,93.600001
906,522245.808,522588.708,522614.608,522679.408,342.900005,64.800001,506.800008,25.900001,368.800006,73.200001
907,522752.608,523066.508,523037.808,523162.608,313.900004,124.800002,441.500006,-28.7,285.200004,31.5
908,523194.108,523567.508,523605.308,523708.208,373.400006,102.900002,577.300009,37.8,411.200006,63.200001
909,523771.408,524159.108,524148.708,524232.108,387.700006,83.400002,555.100008,-10.400001,377.300005,94.400001
910,524326.508,524618.808,524646.908,524678.508,292.300004,31.6,412.500006,28.100001,320.400005,60.500001
911,524931.308,525050.008,525054.708,525161.408,118.700002,106.700002,314.400005,4.7,123.400002,84.300001
912,525245.708,525567.508,525542.908,525630.508,321.800005,87.600002,471.700007,-24.600001,297.200004,86.900001
913,525717.408,526074.708,526098.608,526202.708,357.300005,104.100002,556.500008,23.9,381.200005,71.200001
914,527211.608,527541.308,527543.908,527665.108,329.700005,121.200002,496.100007,2.6,332.300005,42.6
915,527707.708,528127.508,528124.508,528235.908,419.800007,111.400001,622.70001,-3,416.800007,94.500002
916,528330.408,528570.308,528605.108,528678.608,239.900003,73.500001,411.700006,34.800001,274.700004,63.500001
917,528742.108,529111.508,529131.708,529235.608,369.400005,103.900001,574.800008,20.200001,389.600006,81.300001
918,529316.908,529682.908,529671.508,529777.808,366.000006,106.300001,534.800008,-11.4,354.600006,73.900001
919,529851.708,530095.208,530111.008,530194.108,243.500004,83.100002,404.800006,15.8,259.300004,62.4
920,531385.908,531669.808,531684.508,531766.608,283.900004,82.100001,494.200008,14.700001,298.600005,113.500002
921,531880.108,532232.908,532240.308,532344.208,352.800005,103.900002,552.400008,7.4,360.200005,88.300001
922,532432.508,532710.908,532712.508,532816.808,278.400004,104.300002,461.300007,1.6,280.000004,77.000001
923,532893.808,533283.708,533252.608,533332.808,389.900006,80.200001,520.100007,-31.100001,358.800005,81.100001
924,533413.908,533772.208,533757.508,533859.908,358.300006,102.400001,495.600008,-14.7,343.600006,49.600001
925,533909.508,534240.508,534243.508,534340.108,331.000005,96.600001,494.500007,3,334.000005,63.900001
926,534404.008,534708.108,534712.608,534815.908,304.100005,103.300001,489.400008,4.5,308.600005,77.500002
927,534893.408,535175.108,535158.708,535239.108,281.700004,80.400002,456.500006,-16.400001,265.300003,110.800001
928,535349.908,535730.508,535735.508,535839.308,380.600006,103.800002,588.700009,5,385.600006,99.300001
929,535938.608,536261.208,536307.708,536405.908,322.600005,98.200001,538.500008,46.500001,369.100006,71.200001
930,536477.108,536667.508,536680.508,536743.408,190.400003,62.900001,348.800005,13,203.400003,82.500001
931,536825.908,537168.208,537177.908,537276.108,342.300005,98.200001,520.600008,9.700001,352.000006,70.400001
932,537346.508,537680.308,537689.008,537786.508,333.800005,97.500002,487.100007,8.7,342.500005,47.1
933,537833.608,538178.508,538204.708,538301.708,344.900005,97.000001,533.700008,26.200001,371.100006,65.600001
934,538367.308,538679.408,538663.308,538681.008,312.100005,17.7,442.300007,-16.1,296.000005,128.600002
935,538809.608,539015.408,539035.508,539115.908,205.800003,80.400001,399.300006,20.1,225.900003,93.000002
936,539208.908,539613.608,539650.308,539747.008,404.700006,96.700002,624.400009,36.7,441.400006,86.300001
937,539833.308,540218.108,540239.808,540337.808,384.800006,98.000002,584.800009,21.7,406.500006,80.300001
938,540418.108,541058.708,541081.808,541159.508,640.600009,77.700001,822.100012,23.100001,663.70001,80.700001
939,541240.208,541600.208,541612.508,541707.708,360.000005,95.200001,519.400008,12.300001,372.300006,51.900001
940,541759.608,542089.408,542099.208,542197.008,329.800005,97.800001,493.800007,9.8,339.600005,56.400001
941,542253.408,542616.408,542623.308,542673.908,363.000006,50.6,493.200008,6.9,369.900006,72.700002
942,542746.608,543039.708,543039.608,543123.508,293.100004,83.900001,503.600007,-0.1,293.000004,126.700002
943,543250.208,543449.908,543472.808,543556.208,199.700003,83.400002,407.700006,22.9,222.600003,101.700001
944,543657.908,544003.008,544022.308,544136.508,345.100005,114.200001,545.000008,19.300001,364.400006,66.400001
945,544202.908,544566.808,544563.808,544670.308,363.900006,106.500001,477.600007,-3,360.900006,10.2
946,544680.508,544979.608,545005.308,545082.308,299.100005,77.000001,468.500007,25.7,324.800005,66.700001
947,545149.008,545529.008,545501.008,545609.808,380.000006,108.800001,505.200008,-28,352.000006,44.400001
948,545654.208,545990.408,546010.208,546089.008,336.200005,78.800001,525.600008,19.8,356.000005,90.800002
949,546179.808,546441.208,546476.608,546556.308,261.400004,79.700001,461.700007,35.4,296.800004,85.200002
950,546641.508,546878.808,546882.708,546967.908,237.300003,85.200001,420.400006,3.9,241.200003,94.000002
951,547061.908,547445.308,547496.608,547578.108,383.400006,81.500002,632.200009,51.3,434.700006,116.000001
952,547694.108,548072.008,548062.708,548168.208,377.900006,105.500001,566.900009,-9.3,368.600006,92.800002
953,549215.108,549581.008,549595.708,549671.508,365.900005,75.800001,531.600008,14.700001,380.600006,75.200001
954,549746.708,550087.808,550086.908,550190.408,341.100005,103.500001,509.900007,-0.9,340.200005,66.200001
955,550256.608,550680.408,550635.008,550674.908,423.800007,39.900001,546.700009,-45.400001,378.400006,128.400002
956,550803.308,551006.308,551021.008,551104.308,203.000003,83.300001,408.700006,14.7,217.700003,107.700002
957,551212.008,551589.508,551623.808,551728.608,377.500005,104.800001,622.600009,34.300001,411.800006,106.000002
958,551834.608,552197.408,552219.208,552297.908,362.800005,78.700001,559.200008,21.800001,384.600006,95.900001
959,553281.908,553616.808,553614.308,553714.608,334.900005,100.300002,484.600007,-2.500001,332.400004,51.900001
960,553766.508,554121.108,554118.608,554219.508,354.600005,100.900002,503.600007,-2.5,352.100005,50.6
961,554270.108,554600.708,554629.408,554676.608,330.600005,47.2,452.300007,28.700001,359.300006,45.800001
962,554722.408,554970.508,555009.208,555088.008,248.100004,78.800001,456.000007,38.7,286.800004,90.400002
963,555178.408,555554.108,555582.708,555663.708,375.700005,81.000001,604.100009,28.600001,404.300006,118.800002
964,555782.508,556017.908,556044.308,556122.308,235.400003,78.000001,416.200006,26.400001,261.800004,76.400001
965,556198.708,556545.608,556568.608,556678.608,346.900005,110.000001,481.800007,23.000001,369.900006,1.9
966,556680.508,557019.408,557033.008,557108.508,338.900005,75.500002,496.100008,13.6,352.500005,68.100001
967,557176.608,557489.108,557499.808,557576.208,312.500004,76.400002,482.900007,10.7,323.200004,83.300001
968,557659.508,558038.708,558032.908,558116.208,379.200005,83.300002,565.100008,-5.8,373.400005,108.400001
969,558224.608,558458.908,558507.008,558589.308,234.300004,82.300002,437.300007,48.1,282.400004,72.600001
970,558661.908,558987.608,559036.308,559115.808,325.700005,79.500001,541.800008,48.7,374.400005,87.900002
971,559203.708,559565.308,559585.808,559691.008,361.600005,105.200002,572.300008,20.5,382.100005,85.000001
972,559776.008,560070.808,560041.508,560127.908,294.800005,86.400002,437.600007,-29.300001,265.500004,85.700001
973,561217.508,561586.308,561565.808,561644.908,368.800005,79.100001,512.300007,-20.5,348.300005,84.900001
974,561729.808,562038.208,562055.908,562133.908,308.400005,78.000001,488.400008,17.7,326.100005,84.300002
975,562218.208,562556.408,562569.408,562678.708,338.200005,109.300002,462.300007,13,351.200005,1.8
976,562680.508,562954.808,562963.908,563049.008,274.300004,85.100001,471.100007,9.1,283.400004,102.600002
977,563151.608,563472.308,563515.108,563622.208,320.700004,107.100002,549.500008,42.800001,363.500005,78.900001
978,563701.108,564041.208,564051.908,564133.808,340.100005,81.900001,508.500007,10.7,350.800005,75.800001
979,564209.608,564580.708,564571.108,564675.908,371.100006,104.800001,493.600008,-9.6,361.500006,27.300001
980,564703.208,564955.508,564983.908,565063.108,252.300003,79.200001,438.900006,28.400001,280.700004,79.000001
981,565142.108,565483.408,565505.108,565585.508,341.300005,80.400001,564.200009,21.700001,363.000006,120.800002
982,565706.308,565946.108,565953.108,566038.508,239.800003,85.400002,425.200006,7,246.800003,93.000001
983,566131.508,566556.508,566567.308,566678.708,425.000006,111.400001,549.000008,10.800001,435.800007,1.8
984,566680.508,567064.208,567080.608,567180.908,383.700006,100.300002,560.800009,16.4,400.100006,60.400001
985,567241.308,567527.308,567531.508,567613.508,286.000004,82.000001,447.500006,4.2,290.200004,75.300001
986,567688.808,568033.908,568044.508,568125.308,345.100005,80.800001,513.100008,10.600001,355.700006,76.600001
987,568201.908,568546.208,568544.708,568679.608,344.300005,134.900002,501.200007,-1.5,342.800005,23.5
988,568703.108,568978.908,568992.408,569073.008,275.800004,80.600001,454.700007,13.500001,289.300005,84.800001
989,569157.808,569455.108,569475.308,569556.208,297.300005,80.900001,476.900007,20.2,317.500005,78.500001
990,569634.708,569988.708,569976.508,570059.508,354.000005,83.000002,513.500008,-12.2,341.800005,88.700001
991,570148.208,570441.508,570445.008,570527.309,293.300004,82.300002,477.600007,3.5,296.800004,98.500001
992,570625.809,570879.709,570913.709,570993.309,253.900004,79.600001,490.600007,34,287.900004,123.100002
993,571116.409,571423.509,571435.909,571519.009,307.100005,83.100001,492.300008,12.4,319.500005,89.700002
994,571608.709,572015.009,571984.909,572067.409,406.300006,82.500001,533.200008,-30.100001,376.200005,74.500002
995,572141.909,572510.709,572497.109,572577.509,368.800005,80.400001,508.700007,-13.6,355.200005,73.100001
996,572650.609,572928.509,572937.409,573014.309,277.900004,76.900002,430.100007,8.9,286.800004,66.400001
997,573080.709,573464.809,573476.209,573556.609,384.100005,80.400002,588.200008,11.4,395.500005,112.300001
998,573668.909,573888.509,573936.509,574021.409,219.600004,84.900002,453.300007,48,267.600004,100.800001
999,574122.209,574489.909,574471.109,574584.609,367.700006,113.500002,544.700008,-18.800001,348.900005,82.300001
1000,574666.909,574906.209,574929.909,575010.109,239.300004,80.200001,424.400007,23.7,263.000004,81.200002
1001,575091.309,575452.409,575481.409,575557.309,361.100005,75.900001,538.500008,29,390.100005,72.500002
1002,575629.809,576017.909,575998.009,576077.409,388.100005,79.400001,521.800007,-19.9,368.200005,74.200001
1003,576151.609,576479.209,576471.609,576552.609,327.600005,81.000001,477.000007,-7.6,320.000005,76.000001
1004,576628.609,576917.309,576918.609,577026.209,288.700005,107.600001,443.300007,1.3,290.000005,45.700001
1005,577071.909,577472.109,577462.209,577544.909,400.200006,82.700001,554.000008,-9.9,390.300006,81.000001
1006,577625.909,577902.309,577926.809,578013.509,276.400004,86.700001,496.200008,24.500001,300.900005,108.600002
1007,578122.109,578464.509,578464.309,578551.209,342.400005,86.900001,518.000007,-0.2,342.200005,88.900001
1008,578640.109,578938.909,578946.509,579025.109,298.800005,78.600001,459.800007,7.6,306.400005,74.800001
1009,579099.909,579471.509,579458.209,579538.109,371.600006,79.900001,505.000008,-13.3,358.300006,66.800001
1010,579604.909,579982.609,579960.509,580041.309,377.700005,80.800001,532.400008,-22.1,355.600005,96.000002
1011,580137.309,580511.909,580491.809,580577.509,374.600005,85.700001,582.000008,-20.1,354.500005,141.800002
1012,580719.309,580872.209,580935.809,581019.509,152.900003,83.700001,390.000006,63.600001,216.500004,89.800001
1013,581109.309,581497.109,581515.409,581598.609,387.800006,83.200001,595.700009,18.3,406.100006,106.400002
1014,581705.009,582053.209,582069.709,582149.309,348.200005,79.600001,542.600008,16.500001,364.700006,98.300001
1015,583205.509,583512.009,583536.209,583613.809,306.500005,77.600002,502.200008,24.2,330.700005,93.900001
1016,583707.709,584013.809,584030.309,584114.909,306.100004,84.600001,494.200007,16.500001,322.600005,87.000001
1017,584201.909,584555.109,584556.409,584678.609,353.200006,122.200001,518.000008,1.3,354.500006,41.300001
1018,584719.909,585022.109,584999.809,585106.909,302.200005,107.100002,431.900006,-22.300001,279.900004,44.9
1019,585151.809,585531.609,585514.809,585597.509,379.800006,82.700001,550.200009,-16.8,363.000006,104.500002
1020,585702.009,585967.509,585993.009,586076.109,265.500004,83.100001,484.700007,25.5,291.000004,110.600002
1021,587257.509,587634.309,587633.409,587743.209,376.800005,109.800002,537.000008,-0.9,375.900005,51.300001
1022,587794.509,588155.909,588131.809,588214.309,361.400005,82.500001,492.100007,-24.1,337.300005,72.300001
1023,589245.209,589503.409,589550.809,589631.909,258.200004,81.100001,483.300008,47.400001,305.600005,96.600002
1024,589728.509,590112.109,590134.109,590217.909,383.600005,83.800001,607.600009,22.000001,405.600006,118.200002
1025,590336.109,590653.009,590680.509,590735.709,316.900004,55.200001,476.900007,27.500001,344.400005,77.300001
1026,590813.009,591229.509,591203.709,591286.209,416.500006,82.500001,543.900008,-25.8,390.700006,70.700001
1027,591356.909,591744.309,591734.009,591816.209,387.400006,82.200001,544.300008,-10.3,377.100006,85.000001
1028,591901.209,592241.609,592225.409,592306.409,340.400005,81.000001,476.400007,-16.2,324.200005,71.200001
1029,592377.609,592655.409,592687.709,592745.909,277.800004,58.200001,454.400007,32.300001,310.100005,86.100001
1030,592832.009,593164.209,593179.909,593259.909,332.200005,80.000001,495.700007,15.7,347.900005,67.800001
1031,593327.709,593719.409,593691.809,593773.509,391.700006,81.700001,555.500009,-27.6,364.100006,109.700002
1032,593883.209,594147.809,594164.209,594245.209,264.600003,81.000001,460.800006,16.400001,281.000004,98.800001
1033,594344.009,594597.209,594680.509,594733.709,253.200004,53.200001,488.400008,83.300001,336.500005,98.700002
1034,594832.409,595192.909,595224.509,595305.509,360.500005,81.000001,541.600008,31.600001,392.100006,68.500001
1035,595374.009,595753.509,595741.909,595846.909,379.500005,105.000002,533.700008,-11.6,367.900005,60.800001
1036,595907.709,596237.309,596240.709,596320.909,329.600005,80.200001,487.100007,3.4,333.000005,73.900001
1037,596394.809,596636.909,596680.509,596734.909,242.100004,54.400001,404.300006,43.6,285.700004,64.200001
1038,596799.109,597139.109,597154.609,597227.509,340.000005,72.900001,497.700007,15.5,355.500005,69.300001
1039,597296.809,597635.909,597686.709,597767.909,339.100005,81.200001,580.000009,50.800001,389.900006,108.900002
1040,597876.809,598163.309,598176.309,598259.709,286.500004,83.400001,490.400007,13.000001,299.500005,107.500001
1041,598367.209,599158.509,599130.209,599212.209,791.300012,82.000001,922.100014,-28.3,763.000012,77.100001
1042,599289.309,599658.209,599645.309,599749.109,368.900006,103.800002,515.500008,-12.900001,356.000005,55.700001
1043,599804.809,600145.709,600156.009,600234.309,340.900005,78.300001,497.800007,10.3,351.200005,68.300001
1044,601265.109,601515.509,601556.309,601639.709,250.400003,83.400001,473.000007,40.800001,291.200004,98.400002
1045,601738.109,602158.609,602149.309,602233.009,420.500006,83.700001,608.600009,-9.3,411.200006,113.700002
1046,602346.709,602635.609,602666.709,602700.109,288.900004,33.400001,447.900006,31.1,320.000004,94.500001
1047,602794.609,603182.609,603156.709,603238.109,388.000006,81.400001,520.400008,-25.9,362.100006,76.900001
1048,603315.009,603667.709,603666.709,603750.009,352.700005,83.300002,500.100008,-1,351.700005,65.100001
1049,603815.109,604158.509,604157.009,604266.609,343.400005,109.600001,489.500007,-1.5,341.900005,38.000001
1050,604304.609,605105.709,605154.309,605236.709,801.100012,82.400001,1044.40002,48.600001,849.700013,112.300001
1051,605349.009,605640.409,605642.409,605728.709,291.400005,86.300001,454.500007,2,293.400005,74.800001
1052,605803.509,606217.709,606193.509,606278.909,414.200006,85.400001,569.100009,-24.2,390.000006,93.700002
1053,606372.609,606625.809,606681.209,606740.909,253.200003,59.700001,442.800006,55.400001,308.600004,74.500001
1054,606815.409,607176.309,607174.609,607255.209,360.900006,80.600001,508.100008,-1.7,359.200006,68.300001
1055,607323.509,607679.509,607673.809,607753.009,356.000005,79.200001,494.300007,-5.7,350.300005,64.800001
1056,607817.809,608137.709,608155.309,608234.809,319.900005,79.500001,498.800008,17.6,337.500005,81.800002
1057,608316.609,608675.309,608680.509,608714.209,358.700005,33.700001,508.200007,5.2,363.900005,110.600001
1058,608824.809,609114.609,609118.609,609201.809,289.800005,83.200001,480.600007,4,293.800005,103.600001
1059,609305.409,609686.509,609699.809,609781.809,381.100006,82.000001,565.700009,13.3,394.400006,89.300002
1060,609871.109,610260.609,610249.909,610361.109,389.500006,111.200002,555.500008,-10.700001,378.800005,65.500001
1061,610426.609,610680.509,610694.709,610776.609,253.900004,81.900001,417.700006,14.2,268.100004,67.700001
1062,610844.309,611229.809,611196.609,611276.909,385.500006,80.300001,496.500008,-33.2,352.300006,63.900001
1063,611340.809,611667.309,611685.909,611761.009,326.500005,75.100001,476.700007,18.6,345.100005,56.500001
1064,611817.509,612242.009,612212.909,612293.409,424.500006,80.500001,592.400009,-29.1,395.400006,116.500002
1065,612409.909,612684.409,612717.209,612796.909,274.500004,79.700001,514.700007,32.8,307.300004,127.700002
1066,612924.609,613232.709,613263.809,613345.709,308.100005,81.900002,538.500008,31.1,339.200005,117.400001
1067,613463.109,613759.909,613783.109,613867.309,296.800005,84.200001,496.000008,23.2,320.000005,91.800002
1068,613959.109,614346.809,614317.209,614401.209,387.700005,84.000001,508.800007,-29.6,358.100005,66.700001
1069,614467.909,614789.509,614764.509,614846.009,321.600005,81.500001,456.600007,-25,296.600005,78.500001
1070,614924.509,615267.109,615247.109,615354.609,342.600005,107.500001,469.400007,-20,322.600005,39.300001
1071,615393.909,615733.709,615745.109,615821.809,339.800005,76.700001,503.400008,11.4,351.200005,75.500002
1072,615897.309,616295.109,616257.909,616340.909,397.800006,83.000001,548.000008,-37.200001,360.600005,104.400002
1073,616445.309,616591.109,616683.909,616771.109,145.800002,87.200002,429.700006,92.800001,238.600003,103.900001
1074,616875.009,617228.909,617284.709,617367.309,353.900005,82.600001,593.400009,55.800001,409.700006,101.100002
1075,617468.409,617829.109,617810.109,617895.609,360.700005,85.500001,510.700008,-19,341.700005,83.500002
1076,617979.109,618352.009,618373.009,618451.309,372.900005,78.300002,560.900008,21,393.900005,88.700001
1077,618540.009,618814.809,618811.009,618893.909,274.800004,82.900001,424.300006,-3.8,271.000004,70.400001
1078,618964.309,619314.209,619313.509,619395.809,349.900006,82.300002,499.000008,-0.700001,349.200005,67.500001
1079,619463.309,619792.409,619788.709,619866.809,329.100005,78.100001,470.900007,-3.7,325.400005,67.400001
1080,619934.209,620276.709,620280.009,620360.709,342.500005,80.700001,525.100008,3.3,345.800005,98.600002
1081,620717.309,620778.809,620789.709,620869.809,61.500001,80.100002,246.000004,10.9,72.400001,93.500001
1082,620963.309,621302.809,621349.809,621433.709,339.500005,83.900001,570.900009,47.000001,386.500006,100.500002
1083,621534.209,621808.109,621835.109,621915.709,273.900004,80.600001,478.500007,27,300.900004,97.000002
1084,622012.709,622406.109,622387.009,622491.509,393.400006,104.500002,566.300008,-19.100001,374.300005,87.500001
1085,622579.009,622829.109,622814.909,622897.609,250.100004,82.700001,396.100006,-14.2,235.900004,77.500001
1086,622975.109,623314.609,623337.509,623417.909,339.500005,80.400002,505.400008,22.9,362.400005,62.600001
1087,623480.509,623838.509,623830.109,623910.009,358.000005,79.900001,501.800007,-8.4,349.600005,72.300001
1088,623982.309,624303.909,624304.509,624411.809,321.600005,107.300001,494.300007,0.6,322.200005,64.800001
1089,624760.309,624828.009,624829.709,624918.709,67.700001,89.000001,245.800003,1.7,69.400001,87.400001
1090,625006.109,625282.109,625334.209,625417.409,276.000004,83.200001,522.400008,52.100001,328.100005,111.100002
1091,625528.509,625836.209,625899.009,625997.809,307.700005,98.800001,526.000008,62.800001,370.500006,56.700001
1092,626054.509,626410.609,626396.209,626478.809,356.100005,82.600001,502.200007,-14.4,341.700005,77.900001
1093,626556.709,626747.409,626744.509,626825.109,190.700003,80.600001,331.700005,-2.9,187.800003,63.300001
1094,626888.409,627279.909,627259.009,627337.709,391.500006,78.700001,523.500008,-20.9,370.600006,74.200001
1095,627411.909,627738.909,627761.009,627840.609,327.000005,79.600002,496.600008,22.1,349.100005,67.900001
1096,627908.509,628261.009,628263.709,628343.809,352.500005,80.100001,511.200007,2.7,355.200005,75.900001
1097,628419.709,628690.409,628730.309,628813.409,270.700004,83.100001,487.200007,39.900001,310.600005,93.500001
1098,628906.909,629292.009,629330.909,629412.809,385.100006,81.900001,598.500009,38.900001,424.000007,92.600001
1099,629505.409,629754.209,629777.409,629863.409,248.800004,86.000002,437.800007,23.2,272.000004,79.800001
1100,629943.209,630357.009,630333.009,630416.409,413.800006,83.400001,561.100008,-24,389.800006,87.900001
1101,630504.309,630850.409,630841.309,630919.909,346.100005,78.600001,487.500008,-9.1,337.000005,71.900002
1102,630991.809,631350.109,631356.709,631435.809,358.300005,79.100001,503.200007,6.6,364.900005,59.200001
1103,631495.009,631887.009,631869.909,631950.609,392.000006,80.700001,529.200008,-17.1,374.900006,73.600001
1104,632024.209,632356.809,632339.409,632419.509,332.600005,80.100001,468.600007,-17.4,315.200005,73.300001
1105,632492.809,632778.309,632777.809,632860.209,285.500004,82.400001,458.700007,-0.5,285.000004,91.300002
1106,632951.509,633222.709,633209.709,633293.909,271.200004,84.200001,430.800006,-13,258.200004,88.400001
1107,633382.309,633623.509,633666.109,633747.409,241.200004,81.300002,500.300008,42.6,283.800004,135.200002
1108,633882.609,634065.709,634032.609,634151.309,183.100002,118.700002,296.600004,-33.1,150.000002,27.9
1109,634179.209,634421.909,634456.409,634527.909,242.700004,71.500001,410.600006,34.5,277.200004,61.900001
1110,634589.809,634801.609,634811.309,634889.209,211.800003,77.900002,373.100006,9.7,221.500003,73.700001
1111,634962.909,635285.509,635307.709,635383.809,322.600004,76.100001,487.600007,22.200001,344.800005,66.700001
1112,636371.409,636689.509,636689.709,636771.409,318.100004,81.700002,477.900007,0.2,318.300004,77.900001
1113,636849.309,637238.809,637242.209,637327.409,389.500006,85.200001,553.600008,3.4,392.900006,75.500001
1114,637402.909,637802.71,637807.01,637889.51,399.800006,82.500001,583.100009,4.3,404.100006,96.500002
1115,637986.01,638352.31,638347.91,638431.61,366.300005,83.700001,536.100008,-4.4,361.900005,90.500002
1116,638522.11,638797.11,638805.31,638887.31,275.000004,82.000001,440.800006,8.2,283.200004,75.600001
1117,638962.91,639308.41,639282.11,639365.71,345.500005,83.600001,470.100007,-26.3,319.200005,67.300001
1118,639433.01,639784.51,639799.61,639874.61,351.500006,75.000001,513.400008,15.1,366.600006,71.800001
1119,639946.41,640313.21,640296.41,640376.41,366.800005,80.000001,503.400007,-16.8,350.000005,73.400001
1120,640449.81,640709.11,640706.21,640787.51,259.300004,81.300001,407.200007,-2.9,256.400004,69.500002
1121,640857.01,641247.91,641228.61,641309.91,390.900005,81.300001,567.700008,-19.3,371.600005,114.800002
1122,641424.71,641769.41,641770.51,641857.81,344.700005,87.300001,522.700008,1.1,345.800005,89.600002
1123,641947.41,642326.51,642314.61,642399.41,379.100005,84.800001,542.300008,-11.9,367.200005,90.300002
1124,642489.71,642664.21,642680.51,642735.61,174.500002,55.100001,317.700005,16.300001,190.800003,71.800001
1125,642807.41,643172.91,643162.71,643242.11,365.500005,79.400001,503.400007,-10.2,355.300005,68.700001
1126,643310.81,643667.11,643668.91,643752.21,356.300005,83.300002,512.400008,1.8,358.100005,71.000001
1127,643823.21,644182.41,644159.51,644237.01,359.200005,77.500001,475.700007,-22.9,336.300005,61.900001
1128,645332.51,645638.61,645642.91,645729.11,306.100005,86.200001,490.800008,4.3,310.400005,94.200002
1129,645823.31,646184.91,646217.01,646299.11,361.600005,82.100002,565.600008,32.1,393.700005,89.800001
1130,646388.91,646625.91,646680.51,646755.91,237.000003,75.400001,448.100007,54.600001,291.600004,81.100002
1131,646837.01,647211.01,647200.21,647283.41,374.000005,83.200001,517.900007,-10.8,363.200005,71.500001
1132,647354.91,647746.81,647739.41,647823.51,391.900006,84.100001,571.100009,-7.4,384.500006,102.500002
1133,647926.01,648219.71,648218.31,648303.81,293.700004,85.500001,486.500007,-1.4,292.300004,108.700002
1134,648412.51,648715.41,648722.61,648807.51,302.900005,84.900001,484.100007,7.2,310.100005,89.100001
1135,648896.61,649269.11,649263.91,649346.61,372.500006,82.700001,524.400008,-5.2,367.300006,74.400001
1136,649421.01,649790.21,649788.71,649893.31,369.200006,104.600001,516.800008,-1.5,367.700006,44.500001
1137,649937.81,650315.41,650297.01,650409.51,377.600005,112.500002,506.900007,-18.4,359.200005,35.2
1138,650444.71,650763.71,650742.81,650821.81,319.000005,79.000001,445.000007,-20.9,298.100005,67.900001
1139,650889.71,651231.81,651231.81,651309.41,342.100005,77.600001,492.800007,0,342.100005,73.100001
1140,651382.51,651726.21,651720.91,651803.31,343.700005,82.400002,506.400008,-5.3,338.400005,85.600001
1141,651888.91,652258.61,652259.71,652343.21,369.700005,83.500002,546.600008,1.1,370.800005,92.300001
1142,652435.51,652749.51,652733.91,652818.11,314.000005,84.200002,454.000007,-15.600001,298.400004,71.400001
1143,652889.51,653270.61,653261.01,653375.11,381.100005,114.100002,540.100008,-9.6,371.500005,54.500001
1144,653429.61,653754.51,653765.91,653847.01,324.900005,81.100001,495.300007,11.4,336.300005,77.900001
1145,653924.91,654255.11,654243.71,654325.31,330.200005,81.600001,465.600007,-11.4,318.800005,65.200001
1146,654390.51,654669.91,654691.31,654770.21,279.400004,78.900001,458.000007,21.400001,300.800005,78.300001
1147,654848.51,655223.61,655274.61,655355.11,375.100006,80.500002,614.300009,51,426.100006,107.700001
1148,655462.81,655818.31,655799.31,655882.81,355.500005,83.500001,518.500008,-19,336.500005,98.500002
1149,655981.31,656326.91,656306.51,656389.91,345.600005,83.400001,495.800007,-20.4,325.200005,87.200001
1150,656477.11,656745.61,656725.51,656805.51,268.500004,80.000001,403.700006,-20.1,248.400004,75.300001
1151,656880.81,657220.21,657227.31,657305.11,339.400005,77.800002,504.200008,7.1,346.500005,79.900001
1152,657385.01,657713.61,657706.21,657787.81,328.600005,81.600001,476.100007,-7.4,321.200005,73.300001
1153,657861.11,658199.51,658184.01,658262.31,338.400005,78.300001,459.800007,-15.5,322.900005,58.600001
1154,658320.91,659171.21,659151.61,659233.01,850.300012,81.400001,1008.60001,-19.6,830.700012,96.500002
1155,659329.51,659711.01,659720.61,659801.51,381.500005,80.900001,586.100009,9.600001,391.100006,114.100002
1156,659915.61,660256.11,660273.01,660351.71,340.500005,78.700001,547.400008,16.9,357.400005,111.300002
1157,660463.01,660699.91,660706.71,660786.71,236.900003,80.000001,399.700006,6.8,243.700003,76.000002
1158,660862.71,661199.51,661220.31,661319.61,336.800005,99.300001,508.100007,20.8,357.600005,51.200001
1159,661370.81,661717.11,661722.01,661801.11,346.300005,79.100002,500.500008,4.9,351.200005,70.200001
1160,661871.31,662212.21,662227.51,662304.11,340.900005,76.600001,524.300007,15.3,356.200005,91.500001
1161,662395.61,662633.71,662680.51,662747.91,238.100004,67.400001,449.200007,46.800001,284.900005,96.900001
1162,662844.81,663218.51,663195.91,663281.31,373.700006,85.400002,547.500008,-22.600001,351.100005,111.000001
1163,663392.31,663765.31,663759.01,663841.41,373.000006,82.400001,522.700008,-6.3,366.700006,73.600001
1164,663915.01,664260.71,664258.81,664375.71,345.700005,116.900002,492.900007,-1.9,343.800005,32.2
1165,664407.91,664694.71,664695.01,664803.31,286.800005,108.300001,435.000007,0.3,287.100005,39.600001
1166,664842.91,665188.81,665175.91,665257.51,345.900005,81.600001,482.100007,-12.9,333.000005,67.500001
1167,665325.01,665715.11,665727.71,665806.51,390.100006,78.800001,566.600009,12.6,402.700006,85.100002
1168,665891.61,666202.61,666203.31,666287.81,311.000004,84.500001,500.900007,0.7,311.700004,104.700002
1169,666392.51,666699.41,666712.21,666793.01,306.900005,80.800001,481.800007,12.8,319.700005,81.300001
1170,666874.31,667272.71,667271.91,667352.41,398.400006,80.500001,568.900009,-0.8,397.600006,90.800002
1171,667443.21,667797.71,667789.61,667873.51,354.500005,83.900001,510.800007,-8.1,346.400005,80.500001
1172,667954.01,668316.81,668295.11,668399.01,362.800006,103.900002,496.900008,-21.700001,341.100005,51.900001
1173,668450.91,668787.41,668759.81,668837.91,336.500005,78.100001,449.000006,-27.600001,308.900004,62.000001
1174,668899.91,669271.51,669305.11,669384.91,371.600006,79.800002,573.500009,33.6,405.200006,88.500001
1175,669473.41,669836.51,669849.41,669932.51,363.100005,83.100001,577.900009,12.900001,376.000006,118.800002
1176,670051.31,670409.41,670387.41,670469.71,358.100005,82.300001,529.800007,-22,336.100005,111.400001
1177,670581.11,670880.21,670859.81,670945.01,299.100005,85.200001,427.300007,-20.4,278.700005,63.400001
1178,671008.41,671443.21,671420.21,671497.61,434.800006,77.400001,570.900008,-23,411.800006,81.700001
1179,671579.31,671917.51,671935.81,672010.81,338.200005,75.000001,500.100008,18.300001,356.500006,68.600001
1180,673027.21,673372.51,673393.01,673473.81,345.300005,80.800002,546.900008,20.5,365.800005,100.300001
1181,673574.11,673939.31,673950.21,674031.01,365.200005,80.800001,535.400008,10.900001,376.100006,78.500001
1182,674109.51,674471.61,674476.71,674557.31,362.100005,80.600002,525.500008,5.1,367.200005,77.700001
1183,674635.01,674946.91,674928.71,675010.81,311.900004,82.100001,448.100007,-18.2,293.700004,72.300002
1184,675083.11,675454.61,675423.61,675505.71,371.500005,82.100001,500.100007,-31,340.500005,77.500001
1185,675583.21,675946.31,675967.31,676044.51,363.100005,77.200001,536.700008,21.000001,384.100006,75.400001
1186,676119.91,676495.01,676475.41,676556.11,375.100006,80.700001,507.400008,-19.600001,355.500005,71.200002
1187,676627.31,676938.91,676941.51,677026.01,311.600004,84.500001,499.800007,2.6,314.200004,101.100002
1188,677127.11,677499.51,677511.91,677591.91,372.400006,80.000001,563.400008,12.4,384.800006,98.600001
1189,677690.51,678016.71,678064.31,678143.51,326.200005,79.200001,530.100008,47.600001,373.800006,77.100001
1190,679231.31,679566.71,679558.21,679639.51,335.400005,81.300001,475.600007,-8.5,326.900005,67.400001
1191,679706.91,680064.71,680070.31,680146.61,357.800006,76.300001,500.700008,5.6,363.400006,61.000001
1192,681179.41,681517.31,681486.31,681568.21,337.900005,81.900001,454.400007,-31,306.900005,65.600001
1193,681633.81,682054.51,682040.51,682121.21,420.700006,80.700001,583.200009,-14,406.700006,95.800002
1194,683325.01,683661.21,683665.61,683748.41,336.200005,82.800002,521.500008,4.4,340.600005,98.100001
1195,683846.51,684173.71,684196.91,684275.41,327.200005,78.500001,503.300008,23.2,350.400005,74.400002
1196,685332.71,685691.31,685711.01,685794.21,358.600006,83.200001,580.100009,19.7,378.300006,118.600002
1197,685912.81,686257.21,686234.61,686319.51,344.400005,84.900001,495.300007,-22.6,321.800005,88.600001
1198,686408.11,686639.41,686680.51,686745.71,231.300004,65.200001,400.100006,41.1,272.400004,62.500001
1199,686808.21,687203.51,687173.01,687250.61,395.300006,77.600001,507.100008,-30.5,364.800006,64.700001
1200,687315.31,687629.51,687649.51,687729.11,314.200004,79.600001,483.200007,20.000001,334.200005,69.400001
1201,687798.51,688148.91,688176.61,688259.01,350.400005,82.400001,550.900008,27.700001,378.100006,90.400001
1202,688349.41,689076.11,689097.51,689179.11,726.700011,81.600002,945.500014,21.4,748.100011,115.800001
1203,689294.91,689619.11,689620.91,689706.11,324.200005,85.200001,481.100007,1.8,326.000005,69.900001
1204,689776.01,690138.21,690131.01,690213.51,362.200006,82.500001,509.400008,-7.2,355.000006,71.900001
1205,691279.81,691666.21,691654.91,691738.61,386.400006,83.700002,570.900008,-11.300001,375.100005,112.100001
1206,691850.71,692157.51,692205.41,692289.21,306.800005,83.800001,529.200008,47.900001,354.700006,90.700001
1207,692379.91,692688.41,692697.91,692780.31,308.500005,82.400001,480.900007,9.5,318.000005,80.500001
1208,692860.81,693248.01,693232.51,693314.21,387.200006,81.700001,526.300008,-15.5,371.700006,72.900001
1209,693387.11,693740.41,693719.81,693800.11,353.300006,80.300001,494.200008,-20.600001,332.700005,81.200002
1210,693881.31,694223.51,694214.71,694293.51,342.200005,78.800001,488.100007,-8.8,333.400005,75.900001
1211,694369.41,694692.91,694702.11,694780.21,323.500005,78.100001,501.400007,9.2,332.700005,90.600001
1212,694870.81,695267.41,695291.51,695370.51,396.600006,79.000001,581.400009,24.100001,420.700007,81.700001
1213,695452.21,695853.31,695881.01,695963.81,401.100006,82.800002,595.200009,27.7,428.800006,83.600001
1214,696047.41,696408.81,696457.81,696540.01,361.400005,82.200001,588.300009,49.000001,410.400006,95.700002
1215,696635.71,696951.41,696913.91,696998.21,315.700004,84.300001,444.100006,-37.5,278.200004,81.600001
1216,697079.81,697413.61,697409.91,697491.91,333.800005,82.000001,482.000007,-3.7,330.100005,69.900001
1217,697561.81,697900.81,697899.11,697980.31,339.000006,81.200001,486.900008,-1.7,337.300006,68.400001
1218,698048.71,698453.91,698425.81,698507.31,405.200006,81.500002,535.600008,-28.100001,377.100005,77.000001
1219,698584.31,698897.11,698906.31,698987.41,312.800004,81.100001,468.700007,9.200001,322.000005,65.600001
1220,699053.01,699396.31,699418.61,699495.61,343.300005,77.000001,514.800007,22.3,365.600005,72.200001
1221,699567.81,699913.71,699917.11,699998.71,345.900006,81.600001,532.700008,3.4,349.300006,101.800001
1222,700100.51,700443.81,700483.71,700565.41,343.300005,81.700001,644.30001,39.900001,383.200006,179.400003
1223,700744.81,700889.51,700893.51,700976.91,144.700002,83.400001,332.800005,4,148.700002,100.700002
1224,701077.61,701399.01,701398.61,701484.41,321.400005,85.800001,479.000007,-0.4,321.000005,72.200001
1225,701556.61,701904.91,701919.11,701998.71,348.300005,79.600002,509.500008,14.2,362.500005,67.400001
1226,702066.11,702406.11,702418.61,702497.31,340.000005,78.700001,496.700007,12.5,352.500005,65.500001
1227,702562.81,702854.41,702865.51,702945.01,291.600004,79.500001,460.200007,11.100001,302.700005,78.000001
1228,703023.01,703391.71,703440.21,703523.51,368.700005,83.300001,614.700009,48.500001,417.200006,114.200002
1229,703637.71,703999.81,703995.51,704081.31,362.100005,85.800002,554.600008,-4.3,357.800005,111.000001
1230,705182.211,705606.111,705566.911,705645.811,423.900006,78.900001,537.700008,-39.2,384.700006,74.100001
1231,705719.911,706044.111,706065.711,706147.911,324.200005,82.200001,497.900007,21.6,345.800005,69.900001
1232,706217.811,706551.511,706559.711,706679.111,333.700005,119.400001,498.800008,8.200001,341.900006,37.500001
1233,706716.611,707019.411,707018.711,707102.611,302.800004,83.900002,466.900007,-0.7,302.100004,80.900001
1234,707183.511,707552.511,707570.511,707646.811,369.000005,76.300001,537.900008,18.000001,387.000006,74.600001
1235,707721.411,708109.411,708121.111,708204.611,388.000006,83.500001,564.900008,11.7,399.700006,81.700001
1236,708286.311,708688.111,708680.511,708746.711,401.800006,66.200001,587.700009,-7.6,394.200006,127.300002
1237,708874.011,709106.511,709138.511,709219.811,232.500004,81.300001,428.300006,32,264.500004,82.500001
1238,709302.311,709651.511,709669.011,709750.111,349.200006,81.100001,528.800008,17.5,366.700006,81.000001
1239,709831.111,710205.911,710191.011,710271.211,374.800006,80.200001,503.200008,-14.9,359.900006,63.100001
1240,710334.311,710656.011,710680.511,710712.711,321.700005,32.2,456.300007,24.5,346.200005,77.900002
1241,710790.611,711196.911,711236.611,711318.511,406.300006,81.900001,651.900009,39.7,446.000006,124.000002
1242,711442.511,711766.911,711750.711,711839.711,324.400005,89.000001,491.500008,-16.2,308.200005,94.300002
1243,711934.011,712300.511,712317.211,712397.511,366.500005,80.300002,533.400008,16.7,383.200005,69.900001
1244,712467.411,712785.711,712802.111,712882.711,318.300004,80.600001,487.500007,16.400001,334.700005,72.200001
1245,712954.911,713268.611,713294.611,713407.011,313.700005,112.400002,501.700007,26,339.700005,49.6
1246,713456.611,713849.311,713830.011,713913.311,392.700006,83.300001,578.200009,-19.3,373.400006,121.500002
1247,714034.811,714441.111,714413.411,714496.311,406.300006,82.900001,587.800009,-27.7,378.600006,126.300002
1248,714622.611,714883.611,714913.511,714995.211,261.000004,81.700001,456.200007,29.9,290.900004,83.600002
1249,715078.811,715476.411,715456.511,715559.311,397.600005,102.800002,547.500008,-19.9,377.700005,67.000001
1250,715626.311,715986.511,716008.311,716084.811,360.200005,76.500001,522.500007,21.8,382.000005,64.000001
1251,716148.811,716537.211,716504.511,716604.711,388.400006,100.200001,506.300008,-32.7,355.700006,50.400001
1252,716655.111,716943.011,716945.911,717031.011,287.900004,85.100002,467.400007,2.9,290.800004,91.500001
1253,717122.511,717552.711,717514.211,717599.711,430.200006,85.500001,594.300009,-38.5,391.700006,117.100002
1254,717716.811,717976.711,718000.111,718089.111,259.900004,89.000001,452.300007,23.4,283.300004,80.000002
1255,718169.111,718567.611,718592.211,718673.411,398.500005,81.200001,555.200008,24.600001,423.100006,50.900001
1256,718724.311,719096.711,719077.411,719161.411,372.400005,84.000001,506.700007,-19.3,353.100005,69.600001
1257,719231.011,719598.711,719586.611,719670.511,367.700006,83.900001,519.000008,-12.1,355.600006,79.500001
1258,719750.011,720096.011,720078.811,720160.611,346.000005,81.800001,474.700007,-17.2,328.800005,64.100001
1259,720224.711,720583.511,720636.311,720672.711,358.800006,36.400001,480.500007,52.8,411.600006,32.5
1260,720705.211,721110.911,721145.911,721229.411,405.700006,83.500001,621.90001,35.000001,440.700007,97.700002
1261,721327.111,721763.911,721762.311,721869.911,436.800006,107.600002,676.50001,-1.6,435.200006,133.700002
1262,722003.611,722310.211,722334.611,722414.711,306.600004,80.100001,521.900007,24.400001,331.000005,110.800001
1263,722525.511,722770.711,722782.111,722864.011,245.200004,81.900002,409.600007,11.4,256.600004,71.100001
1264,722935.111,723334.711,723328.611,723406.011,399.600006,77.400002,536.500008,-6.100001,393.500005,65.600001
1265,723471.611,723799.011,723818.211,723896.411,327.400004,78.200001,491.600007,19.200001,346.600005,66.800001
1266,723963.211,724303.911,724323.211,724397.811,340.700005,74.600001,505.300007,19.3,360.000005,70.700001
1267,724468.511,724777.711,724784.911,724866.211,309.200005,81.300001,499.400008,7.2,316.400005,101.700002
1268,724967.911,725195.311,725215.911,725301.311,227.400003,85.400001,421.600006,20.600001,248.000004,88.200001
1269,725389.511,725807.111,725827.511,725908.111,417.600006,80.600001,598.900009,20.400001,438.000007,80.300001
1270,725988.411,726341.311,726352.511,726433.111,352.900005,80.600002,519.000008,11.2,364.100005,74.300001
1271,726507.411,726786.011,726781.111,726862.511,278.600004,81.400001,422.800006,-4.9,273.700004,67.700001
1272,726930.211,727321.411,727284.711,727364.311,391.200006,79.600002,514.200008,-36.700001,354.500005,80.100001
1273,727444.411,727833.711,727811.411,727892.211,389.300006,80.800001,561.900008,-22.300001,367.000005,114.100002
1274,728006.311,728258.111,728297.911,728382.111,251.800004,84.200002,473.800007,39.8,291.600004,98.000001
1275,728480.111,728848.111,728845.911,728963.811,368.000006,117.900001,552.800008,-2.2,365.800006,69.100001
1276,729032.911,729439.711,729436.611,729519.511,406.800006,82.900002,584.800009,-3.1,403.700006,98.200001
1277,729617.711,729964.211,729973.611,730055.411,346.500005,81.800002,517.200008,9.4,355.900005,79.500001
1278,730134.911,730466.311,730472.711,730554.011,331.400005,81.300001,490.700007,6.4,337.800005,71.600001
1279,730625.611,730825.511,730801.911,730882.311,199.900003,80.400001,327.200005,-23.6,176.300003,70.500001
1280,730952.811,731300.211,731299.311,731401.111,347.400005,101.800002,506.200008,-0.9,346.500005,57.900001
1281,731459.011,731904.711,731901.011,731984.211,445.700006,83.200001,624.900009,-3.7,442.000006,99.700002
1282,732083.911,732364.511,732409.911,732495.111,280.600004,85.200001,537.100008,45.400001,326.000005,125.900002
1283,732621.011,732858.411,732864.511,732951.111,237.400003,86.600001,412.300006,6.100001,243.500004,82.200001
1284,733033.311,733441.011,733416.311,733499.111,407.700006,82.800001,548.500008,-24.7,383.000006,82.700001
1285,733581.811,733924.511,733912.111,734020.511,342.700005,108.400002,473.200007,-12.4,330.300005,34.5
1286,734055.011,734452.311,734449.411,734526.711,397.300006,77.300001,543.700008,-2.9,394.400006,72.000001
1287,734598.711,734855.111,734858.611,734935.011,256.400004,76.400001,411.900007,3.5,259.900004,75.600002
1288,735010.611,735369.011,735376.511,735453.111,358.400005,76.600001,559.500008,7.5,365.900005,117.000002
1289,735570.111,735854.211,735849.411,735933.111,284.100004,83.700001,468.000007,-4.8,279.300004,105.000002
1290,736038.111,736392.211,736439.911,736521.511,354.100005,81.600001,578.400008,47.700001,401.800006,95.000001
1291,736616.511,736907.611,736942.311,737047.711,291.100005,105.400002,502.800008,34.7,325.800005,71.600001
1292,737119.311,737428.411,737407.111,737489.611,309.100005,82.500001,442.800007,-21.300001,287.800004,72.500002
1293,737562.111,737922.811,737901.911,737981.811,360.700005,79.900001,492.400007,-20.9,339.800005,72.700001
1294,738054.511,738410.911,738401.411,738497.911,356.400005,96.500001,489.200007,-9.5,346.900005,45.800001
1295,738543.711,738784.511,738791.211,738893.611,240.800004,102.400001,411.100006,6.7,247.500004,61.200001
1296,738954.811,739258.211,739259.411,739370.511,303.400005,111.100001,499.500008,1.2,304.600005,83.800002
1297,739454.311,739749.311,739734.511,739815.411,295.000004,80.900001,465.400007,-14.8,280.200004,104.300002
1298,740216.811,740371.311,740342.911,740419.011,154.500002,76.100001,326.600005,-28.4,126.100002,124.400002
1299,740543.411,740899.711,740883.311,740980.411,356.300005,97.100001,503.800007,-16.4,339.900005,66.800001
1300,741047.211,741330.811,741305.011,741386.411,283.600005,81.400002,406.600007,-25.800001,257.800004,67.400001
1301,741453.811,741842.811,741812.611,741922.711,389.000005,110.100002,517.300007,-30.2,358.800005,48.4
1302,741971.111,742356.011,742335.711,742416.511,384.900006,80.800001,525.900008,-20.3,364.600006,80.500001
1303,742497.011,742844.711,742824.711,742907.711,347.700005,83.000001,526.400008,-20,327.700005,115.700002
1304,743289.911,743427.711,743420.711,743529.711,137.800002,109.000001,318.300005,-7,130.800002,78.500002
1305,743608.211,743866.211,743871.411,743954.411,258.000003,83.000001,417.400006,5.200001,263.200004,71.200001
1306,744025.611,744401.011,744408.511,744508.311,375.400005,99.800001,550.200008,7.500001,382.900006,67.500001
1307,744575.811,744841.111,744841.611,744952.911,265.300004,111.300002,454.300007,0.5,265.800004,77.200001
1308,745030.111,745432.711,745421.111,745508.111,402.600006,87.000001,576.600008,-11.6,391.000006,98.600001
1309,745606.711,745923.211,745961.311,746039.711,316.500005,78.400001,539.200008,38.100001,354.600006,106.200001
1310,746145.911,746506.511,746505.311,746607.711,360.600006,102.400001,519.500008,-1.2,359.400006,57.700001
1311,746665.411,746967.411,746962.311,747042.611,302.000005,80.300001,444.100007,-5.1,296.900005,66.900001
1312,747109.511,747516.311,747494.311,747576.211,406.800006,81.900001,561.000008,-22,384.800006,94.300001
1313,747670.511,748067.811,748088.111,748171.411,397.300006,83.300002,589.200009,20.3,417.600006,88.300001
1314,748259.711,748556.711,748573.811,748678.511,297.000004,104.700001,420.800006,17.100001,314.100005,2
1315,748680.511,749033.511,749046.111,749147.711,353.000005,101.600001,517.800008,12.600001,365.600006,50.600001
1316,749198.311,749596.811,749576.111,749683.811,398.500006,107.700001,544.200008,-20.7,377.800006,58.700001
1317,749742.511,750068.111,750070.311,750153.811,325.600005,83.500001,492.600007,2.2,327.800005,81.300001
1318,750235.111,750579.711,750566.911,750678.411,344.600006,111.500002,468.400007,-12.800001,331.800005,25.1
1319,750703.511,750991.511,750999.811,751102.911,288.000005,103.100001,443.900007,8.3,296.300005,44.500001
1320,751147.411,751524.611,751525.411,751609.511,377.200006,84.100001,550.600008,0.8,378.000006,88.500001
1321,751698.011,751959.311,751967.811,752054.411,261.300004,86.600001,435.900007,8.5,269.800004,79.500002
1322,752133.911,752498.211,752510.511,752585.311,364.300005,74.800001,529.500008,12.3,376.600005,78.100002
1323,752663.411,752974.211,752985.011,753068.411,310.800004,83.400002,487.800007,10.8,321.600004,82.800001
1324,753151.211,753558.911,753594.111,753678.311,407.700006,84.200002,622.700009,35.2,442.900006,95.600001
1325,753773.911,754187.911,754169.011,754252.511,414.000006,83.500001,566.100009,-18.9,395.100006,87.500002
1326,755240.911,755618.711,755597.611,755700.411,377.800006,102.800002,507.300008,-21.100001,356.700005,47.800001
1327,755748.211,756100.111,756089.811,756171.511,351.900005,81.700001,525.300007,-10.3,341.600005,102.000001
1328,756273.511,756679.311,756667.911,756680.511,405.800006,12.6,528.000008,-11.4,394.400006,121.000002
1329,756801.511,757112.311,757083.011,757170.011,310.800005,87.000002,484.500007,-29.300001,281.500004,116.000001
1330,757286.011,757687.511,757705.811,757785.711,401.500006,79.900001,597.300009,18.300001,419.800007,97.600001
1331,757883.311,758236.411,758273.011,758374.311,353.100006,101.300002,573.200009,36.6,389.700006,82.200001
1332,758456.511,758633.311,758680.511,758722.211,176.800003,41.700001,343.500005,47.2,224.000003,77.800001
1333,758800.011,759145.311,759154.211,759230.111,345.300005,75.900001,495.500007,8.9,354.200005,65.400001
1334,759295.511,759656.411,759628.311,759707.011,360.900006,78.700002,494.700008,-28.100001,332.800005,83.200001
1335,759790.211,760152.711,760181.811,760259.711,362.500005,77.900001,574.800008,29.100001,391.600006,105.300001
1336,761254.811,761477.211,761463.911,761542.711,222.400003,78.800001,369.900005,-13.3,209.100003,82.000001
1337,761624.711,761841.211,761865.711,761942.711,216.500003,77.000001,389.100006,24.500001,241.000004,71.100001
1338,762013.811,762376.811,762393.711,762470.511,363.000005,76.800001,532.800008,16.900001,379.900006,76.100001
1339,762546.611,762809.011,762827.511,762903.811,262.400004,76.300001,439.200006,18.5,280.900004,82.000001
1340,762985.811,763370.111,763396.711,763477.711,384.300006,81.000002,578.500009,26.6,410.900006,86.600001
1341,763564.311,764040.311,764015.511,764098.211,476.000007,82.700001,659.40001,-24.8,451.200007,125.500002
1342,765250.711,765622.511,765635.511,765713.211,371.800006,77.700001,534.400008,13,384.800006,71.900001
1343,765785.111,766134.311,766146.911,766224.611,349.200005,77.700002,503.700008,12.6,361.800005,64.200001
1344,767233.311,767641.011,767639.711,767724.111,407.700006,84.400001,611.900009,-1.3,406.400006,121.100002
1345,767845.211,768103.311,768119.811,768202.411,258.100004,82.600001,442.500006,16.5,274.600004,85.300001
1346,769278.311,769621.111,769636.111,769716.011,342.800005,79.900002,512.100008,15,357.800005,74.400001
1347,769790.411,770205.811,770189.411,770271.911,415.400006,82.500001,580.300008,-16.4,399.000006,98.800001
1348,770370.711,770728.511,770715.911,770804.211,357.800006,88.300001,558.800009,-12.6,345.200006,125.300002
1349,770929.511,771239.911,771282.511,771366.311,310.400004,83.800001,532.900008,42.600001,353.000005,96.100002
1350,771462.411,771747.811,771740.412,771825.912,285.400004,85.500001,446.100006,-7.4,278.000004,82.600001
1351,771908.512,772355.712,772313.912,772395.812,447.200007,81.900002,559.000009,-41.800001,405.400006,71.700001
1352,772467.512,772827.312,772806.312,772910.012,359.800005,103.700001,505.100007,-21,338.800005,62.600001
1353,772972.612,773330.212,773356.912,773435.212,357.600006,78.300001,539.500008,26.7,384.300006,76.900001
1354,773512.112,773834.312,773863.812,773942.012,322.200005,78.200002,535.100008,29.5,351.700005,105.200001
1355,774047.212,774473.812,774448.112,774534.912,426.600007,86.800001,585.000009,-25.700001,400.900006,97.300002
1356,774632.212,774989.412,774985.412,775071.912,357.200005,86.500001,546.900008,-4,353.200005,107.200002
1357,775179.112,775527.012,775566.712,775651.212,347.900005,84.500001,555.600008,39.700001,387.600006,83.500001
1358,775734.712,776055.812,776060.512,776142.612,321.100005,82.100001,486.800008,4.7,325.800005,78.900002
1359,776221.512,776570.112,776577.612,776678.412,348.600005,100.800001,459.000006,7.5,356.100005,2.1
1360,776680.512,776984.912,776997.412,777076.812,304.400005,79.400001,461.600007,12.5,316.900005,65.300001
1361,777142.112,777523.812,777552.112,777633.112,381.700006,81.000002,586.700009,28.3,410.000006,95.700001
1362,777728.812,778109.212,778158.612,778241.212,380.400006,82.600002,629.700009,49.4,429.800006,117.300001
1363,779234.012,779646.112,779632.012,779710.512,412.100007,78.500002,542.100009,-14.100001,398.000006,65.600001
1364,779776.112,780124.912,780143.712,780224.612,348.800005,80.900001,518.900007,18.8,367.600005,70.400001
1365,780295.012,781168.012,781176.112,781257.412,873.000013,81.300002,1093.10002,8.1,881.100013,130.700002
1366,781388.112,781771.012,781754.712,781841.312,382.900005,86.600001,562.500008,-16.3,366.600005,109.300002
1367,781950.612,782309.512,782326.212,782408.412,358.900005,82.200001,540.000008,16.700001,375.600006,82.200001
1368,782490.612,782822.012,782792.812,782873.212,331.400005,80.400001,457.400007,-29.2,302.200005,74.800001
1369,782948.012,783292.712,783308.012,783388.112,344.700005,80.100001,500.800007,15.3,360.000005,60.700001
1370,783448.812,783806.412,783777.412,783859.112,357.600006,81.700001,472.200007,-29.000001,328.600005,61.900001
1371,783921.012,784284.412,784283.312,784366.312,363.400006,83.000001,534.100008,-1.1,362.300006,88.800001
1372,784455.112,784789.812,784799.912,784884.912,334.700005,85.000002,539.800008,10.1,344.800005,110.000001
1373,784994.912,785288.112,785270.712,785355.712,293.200005,85.000002,454.200007,-17.400001,275.800004,93.400001
1374,785449.112,785811.112,785845.312,785925.512,362.000005,80.200001,558.900008,34.200001,396.200006,82.500001
1375,786008.012,786405.612,786385.112,786463.012,397.600006,77.900001,531.300008,-20.5,377.100006,76.300001
1376,786539.312,786812.912,786811.012,786911.712,273.600004,100.700002,421.800007,-1.9,271.700004,49.400001
1377,786961.112,787321.512,787295.312,787374.812,360.400005,79.500001,484.300007,-26.2,334.200005,70.600001
1378,787445.412,787770.912,787780.312,787857.412,325.500005,77.100001,481.900007,9.4,334.900005,69.900001
1379,787927.312,788320.012,788313.812,788398.412,392.700006,84.600001,566.500008,-6.2,386.500006,95.400001
1380,788493.812,788618.612,788680.512,788715.012,124.800002,34.500001,353.700006,61.900001,186.700003,132.500002
1381,788847.512,789143.612,789184.312,789261.412,296.100004,77.100001,506.800007,40.700001,336.800005,92.900001
1382,789354.312,789716.312,789703.012,789815.012,362.000006,112.000002,500.200008,-13.300001,348.700005,39.500001
1383,789854.512,790244.712,790213.712,790293.312,390.200006,79.600001,504.200007,-31.000001,359.200005,65.400001
1384,790358.712,790624.512,790680.512,790742.312,265.800004,61.800001,485.000007,56.000001,321.800005,101.400001
1385,790843.712,791185.712,791228.512,791309.812,342.000006,81.300001,615.30001,42.8,384.800006,149.200003
1386,791459.012,791666.112,791675.412,791760.412,207.100003,85.000001,395.900006,9.3,216.400003,94.500002
1387,791854.912,792266.212,792272.712,792353.112,411.300006,80.400001,595.000008,6.5,417.800006,96.800001
1388,792449.912,792785.712,792782.912,792886.212,335.800005,103.300002,488.000008,-2.8,333.000005,51.700001
1389,792937.912,793322.812,793301.812,793381.612,384.900005,79.800001,518.800007,-21,363.900005,75.100001
1390,793456.712,793793.512,793796.212,793899.912,336.800005,103.700002,490.700008,2.7,339.500005,47.500001
1391,793947.412,794316.112,794312.712,794391.012,368.700005,78.300001,505.700007,-3.4,365.300005,62.100001
1392,794453.112,794779.512,794775.312,794856.412,326.400005,81.100001,486.000008,-4.2,322.200005,82.700002
1393,794939.112,795220.312,795225.412,795311.212,281.200004,85.800001,460.300006,5.1,286.300004,88.200001
1394,795399.412,795787.312,795803.312,795885.412,387.900006,82.100002,615.90001,16,403.900006,129.900002
1395,796015.312,796251.412,796283.112,796367.512,236.100003,84.400001,435.200006,31.700001,267.800004,83.000001
1396,796717.312,796774.912,796749.312,796830.012,57.600001,80.700002,187.600003,-25.600001,32,74.900001
1397,796904.912,797317.212,797287.112,797365.712,412.300006,78.600001,530.700008,-30.1,382.200006,69.900001
1398,797435.612,797769.812,797782.312,797859.712,334.200005,77.400001,496.400007,12.5,346.700005,72.300001
1399,797932.012,798283.712,798277.712,798382.612,351.700005,104.900002,500.500008,-6,345.700005,49.900001
1400,798432.512,798776.012,798778.712,798864.712,343.500005,86.000001,555.000008,2.7,346.200005,122.800002
1401,798987.512,799227.312,799230.012,799318.512,239.800003,88.500002,429.900006,2.7,242.500003,98.900001
1402,799707.412,799820.312,799805.412,799912.512,112.900001,107.100002,268.900004,-14.9,98.000001,63.800001
1403,799976.312,800356.512,800347.012,800460.312,380.200005,113.300002,529.500007,-9.5,370.700005,45.5
1404,800505.812,800817.912,800833.112,800913.712,312.100005,80.600002,472.700008,15.2,327.300005,64.800001
1405,800978.512,801306.212,801299.112,801402.712,327.700004,103.600002,479.500007,-7.1,320.600004,55.300001
1406,801458.012,801816.912,801817.112,801899.612,358.900005,82.500001,517.200007,0.2,359.100005,75.600001
1407,801975.212,802254.612,802259.512,802338.712,279.400005,79.200001,436.300007,4.9,284.300005,72.800001
1408,802411.512,802680.512,802691.412,802767.412,269.000004,76.000001,448.300007,10.9,279.900004,92.400002
1409,802859.812,803268.612,803307.512,803388.612,408.800006,81.100001,629.200009,38.9,447.700006,100.400002
1410,803489.012,803800.712,803794.112,803881.212,311.700005,87.100002,477.100007,-6.600001,305.100004,84.900001
1411,803966.112,804382.912,804361.012,804471.012,416.800006,110.000002,560.500008,-21.9,394.900006,55.6
1412,804526.612,804817.412,804803.512,804882.612,290.800005,79.100001,427.300007,-13.9,276.900005,71.300001
1413,804953.912,805313.612,805309.712,805388.912,359.700005,79.200001,506.200007,-3.9,355.800005,71.200001
1414,805460.112,805837.812,805847.612,805927.112,377.700006,79.500001,573.200009,9.8,387.500006,106.200002
1415,806033.312,806325.112,806349.512,806430.012,291.800004,80.500001,516.200008,24.400001,316.200005,119.500002
1416,806549.512,806827.312,806833.012,806943.512,277.800004,110.500001,494.800007,5.7,283.500004,100.800002
1417,807044.312,807403.812,807413.312,807496.712,359.500005,83.400002,525.500008,9.5,369.000005,73.100001
1418,807569.812,807959.712,807966.212,808046.012,389.900006,79.800001,550.200008,6.5,396.400006,74.000001
1419,808120.012,808490.012,808482.012,808560.812,370.000005,78.800001,522.300008,-8,362.000005,81.500002
1420,808642.312,808925.812,808934.712,809016.812,283.500004,82.100001,475.300007,8.9,292.400004,100.800002
1421,809117.612,809495.112,809505.812,809591.312,377.500005,85.500001,587.000009,10.700001,388.200006,113.300002
1422,809704.612,810095.512,810102.412,810181.012,390.900005,78.600002,559.900008,6.9,397.800005,83.500001
1423,811286.712,811644.412,811625.112,811735.012,357.700005,109.900002,487.900007,-19.3,338.400005,39.6
1424,811774.612,812124.412,812140.812,812218.212,349.800006,77.400001,512.500008,16.4,366.200006,68.900001
1425,812287.112,812677.912,812676.212,812707.812,390.800006,31.6,536.700008,-1.7,389.100006,116.000002
1426,812823.812,813068.012,813078.312,813165.812,244.200004,87.500001,445.400007,10.3,254.500004,103.400002
1427,813269.212,813620.012,813649.212,813733.312,350.800005,84.100002,574.600008,29.2,380.000005,110.500001
1428,813843.812,814257.012,814253.412,814338.112,413.200006,84.700002,577.200009,-3.6,409.600006,82.900001
1429,814421.012,814726.512,814755.512,814837.012,305.500004,81.500001,533.300008,29.000001,334.500005,117.300002
1430,814954.312,815200.212,815227.012,815312.612,245.900003,85.600001,464.400007,26.800001,272.700004,106.100002
1431,815418.712,815785.112,815783.112,815868.312,366.400005,85.200001,536.200008,-2,364.400005,86.600002
1432,815954.912,816357.512,816363.512,816445.312,402.600006,81.800001,567.300008,6,408.600006,76.900001
1433,816522.212,816729.512,816765.812,816847.712,207.300003,81.900001,405.500006,36.300001,243.600004,80.000001
1434,816927.712,817302.512,817303.512,817409.312,374.800006,105.800001,538.600008,1,375.800006,57.000001
1435,817466.312,817880.212,817908.912,817990.112,413.900006,81.200001,663.90001,28.700001,442.600007,140.100002
1436,818130.212,818409.912,818395.712,818481.512,279.700004,85.800001,628.700009,-14.2,265.500004,277.400004
1437,818758.912,818923.112,818932.912,819018.212,164.200003,85.300001,376.900006,9.8,174.000003,117.600002
1438,819135.812,819400.812,819429.612,819515.012,265.000004,85.400002,458.800007,28.8,293.800004,79.600001
1439,819594.612,820099.012,820063.812,820181.912,504.400007,118.100002,696.60001,-35.2,469.200007,109.300001
1440,820291.212,820661.612,820680.512,820735.312,370.400006,54.800001,598.300009,18.9,389.300006,154.200002
1441,820889.512,821265.512,821268.812,821357.612,376.000006,88.800001,545.900008,3.3,379.300006,77.800001
1442,821435.412,821840.112,821848.612,821933.312,404.700006,84.700002,622.80001,8.5,413.200006,124.900002
1443,822058.212,822424.012,822411.812,822525.412,365.800005,113.600002,524.100007,-12.2,353.600005,56.9
1444,822582.312,822937.112,822921.812,823007.312,354.800006,85.500002,535.100008,-15.300001,339.500005,110.100001
1445,823437.812,823586.612,823561.712,823647.012,148.800002,85.300001,316.000005,-24.9,123.900002,106.800002
1446,823753.812,824030.312,824051.812,824139.512,276.500004,87.700002,486.100007,21.5,298.000004,100.400001
1447,824239.912,824648.312,824664.212,824695.712,408.400006,31.500001,617.600009,15.9,424.300006,161.800002
1448,824857.512,825219.512,825217.912,825333.712,362.000006,115.800001,593.000009,-1.6,360.400006,116.800002
1449,825450.512,825867.812,825848.112,825931.112,417.300006,83.000001,590.500009,-19.7,397.600006,109.900002
1450,826041.012,826391.712,826395.112,826485.512,350.700005,90.400002,525.300008,3.4,354.100005,80.800001
1451,826566.312,826899.112,826881.812,826968.212,332.800005,86.400002,515.300007,-17.300001,315.500004,113.400001
1452,827081.612,827372.712,827397.512,827488.112,291.100005,90.600002,674.500011,24.8,315.900005,268.000004
1453,827756.112,827845.712,828111.112,828197.912,89.600001,86.800001,559.500008,265.400004,355.000005,117.700002
1454,828315.612,828595.912,828607.712,828675.312,280.300004,67.600001,423.700006,11.8,292.100004,64.000001
1455,828739.312,828935.712,828935.412,829047.112,196.400003,111.700002,372.200006,-0.3,196.100003,64.400001
1456,829111.512,829570.412,829558.712,829644.212,458.900007,85.500002,639.000009,-11.700001,447.200006,106.300001
1457,829750.512,830107.912,830109.112,830194.212,357.400006,85.100001,516.000008,1.2,358.600006,72.300001
1458,830266.512,830680.412,830691.812,830755.512,413.900006,63.700001,590.200009,11.4,425.300006,101.200002
1459,830856.712,831274.712,831252.312,831342.812,418.000006,90.500001,735.000011,-22.4,395.600006,248.900004
1460,831591.712,831951.312,831958.012,832043.012,359.600005,85.000001,648.100009,6.7,366.300005,196.800003
1461,832239.812,832467.612,832500.612,832588.712,227.800004,88.100002,432.400007,33,260.800004,83.500001
1462,832672.212,832897.112,832905.012,833025.512,224.900003,120.500002,399.300006,7.9,232.800003,46.000001
1463,833071.512,833514.612,833480.312,833561.912,443.100006,81.600001,561.600008,-34.3,408.800006,71.200001
1464,833633.112,834043.912,834011.812,834093.912,410.800006,82.100001,554.600008,-32.1,378.700006,93.800001
1465,835185.212,835628.612,835637.112,835754.312,443.400007,117.200002,632.10001,8.5,451.900007,63.000001
1466,835817.312,836168.312,836180.712,836266.512,351.000005,85.800001,530.100008,12.4,363.400005,80.900002
1467,836347.412,836705.012,836682.012,836744.612,357.600005,62.6,468.500007,-23,334.600005,71.300002
1468,836815.912,837206.012,837234.712,837316.212,390.100005,81.500001,609.100009,28.700001,418.800006,108.800002
1469,837425.012,837835.112,837863.712,837950.212,410.100006,86.500001,646.700009,28.6,438.700006,121.500002
1470,838071.712,838545.112,838519.512,838603.012,473.400007,83.500001,655.00001,-25.6,447.800007,123.700002
1471,838726.712,838917.713,838935.313,839020.613,191.000003,85.300001,368.700005,17.6,208.600003,74.800001
1472,839095.413,839536.913,839516.113,839601.913,441.500007,85.800001,592.400009,-20.8,420.700007,85.900001
1473,839687.813,840123.113,840123.113,840212.213,435.300007,89.100001,625.00001,0,435.300007,100.600002
1474,840312.813,840685.513,840693.713,840780.213,372.700005,86.500002,571.000008,8.2,380.900005,103.600001
1475,840883.813,841315.413,841327.413,841411.513,431.600007,84.100001,614.900009,12,443.600007,87.200001
1476,841498.713,841870.513,841852.113,841937.813,371.800006,85.700001,518.800008,-18.4,353.400006,79.700001
1477,842017.513,842380.513,842389.713,842471.713,363.000005,82.000001,532.300008,9.200001,372.200006,78.100001
1478,842549.813,842765.613,842680.513,842878.513,215.800003,198.000003,359.000005,-85.100001,130.700002,30.3
1479,842908.813,843349.813,843352.213,843437.413,441.000007,85.200001,627.40001,2.4,443.400007,98.800002
1480,843536.213,843966.213,843990.313,844074.513,430.000006,84.200002,642.100009,24.1,454.100006,103.800001
1481,844178.313,844514.213,844519.913,844603.713,335.900005,83.800002,542.100008,5.7,341.600005,116.700001
1482,844720.413,844823.113,844814.813,844899.413,102.700002,84.600001,259.900004,-8.3,94.400002,80.900001
1483,844980.313,845326.113,845343.013,845426.613,345.800005,83.600001,523.500008,16.900001,362.700006,77.200001
1484,845503.813,845956.613,845933.013,846020.713,452.800007,87.700002,650.40001,-23.600001,429.200006,133.500002
1485,846154.213,846598.513,846627.413,846677.813,444.300006,50.4,670.20001,28.900001,473.200007,146.600003
1486,846824.413,847133.813,847162.313,847249.313,309.400004,87.000001,513.000007,28.500001,337.900005,88.100001
1487,847337.413,847759.713,847754.913,847842.213,422.300007,87.300001,608.400009,-4.8,417.500007,103.600001
1488,847945.813,848336.113,848307.713,848391.513,390.300006,83.800001,524.800008,-28.4,361.900006,79.100001
1489,848470.613,848739.213,848680.513,848785.613,268.600004,105.100002,383.400006,-58.700001,209.900003,68.400001
1490,848854.013,849234.413,849222.613,849304.113,380.400006,81.500002,509.300007,-11.800001,368.600005,59.2
1491,849363.313,849803.713,849799.413,849885.913,440.400007,86.500001,653.70001,-4.3,436.100007,131.100002
1492,850017.013,850295.813,850317.413,850409.013,278.800004,91.600001,632.70001,21.600001,300.400005,240.700004
1493,850649.713,850881.413,850890.213,850973.613,231.700003,83.400001,435.200006,8.8,240.500003,111.300002
1494,851084.913,851481.113,851491.713,851573.713,396.200006,82.000001,569.200009,10.6,406.800006,80.400002
1495,851654.113,852063.913,852038.213,852123.913,409.800006,85.700002,533.400008,-25.700001,384.100005,63.600001
1496,852909.213,853330.113,853322.313,853407.413,420.900007,85.100002,614.500009,-7.800001,413.100006,116.300001
1497,853523.713,853776.713,853815.413,853906.713,253.000004,91.300001,487.300008,38.700001,291.700005,104.300002
1498,855027.213,855411.313,855407.513,855492.213,384.100006,84.700001,525.400008,-3.8,380.300006,60.400001
1499,855552.613,855920.313,855919.513,856001.713,367.700005,82.200001,519.300007,-0.8,366.900005,70.200001
1500,856071.913,856458.313,856468.613,856549.713,386.400006,81.100002,547.400009,10.3,396.700006,69.600001
1501,856619.313,856883.913,856891.913,856977.013,264.600004,85.100001,494.800007,8,272.600004,137.100002
1502,857114.113,857499.613,857531.913,857616.613,385.500006,84.700001,649.90001,32.3,417.800006,147.400003
1503,857764.013,858096.213,858087.813,858177.513,332.200005,89.700001,495.400007,-8.4,323.800005,81.900001
1504,859202.413,859639.013,859663.513,859744.613,436.600007,81.100001,722.200011,24.5,461.100007,180.000003
1505,860200.813,860382.313,860362.713,860451.913,181.500003,89.200002,430.700006,-19.600001,161.900002,179.600002
1506,860631.513,860868.313,860870.613,860955.713,236.800004,85.100001,410.500007,2.3,239.100004,86.300002
1507,861042.013,861431.213,861438.113,861523.713,389.200005,85.600002,572.900008,6.9,396.100005,91.200001
1508,861614.913,862014.513,862012.113,862121.513,399.600006,109.400002,561.300008,-2.4,397.200006,54.7
1509,862176.213,862526.413,862525.613,862610.113,350.200006,84.500001,498.500008,-0.8,349.400006,64.600001
1510,862674.713,862994.613,862981.713,863064.913,319.900005,83.200002,453.000007,-12.900001,307.000004,62.800001
1511,863127.713,863584.913,863563.713,863649.313,457.200006,85.600001,640.400009,-21.2,436.000006,118.800002
1512,863768.113,864200.313,864181.313,864272.013,432.200007,90.700002,697.600011,-19.000001,413.200006,193.700003
1513,864795.013,865183.613,865195.813,865280.013,388.600006,84.200002,575.700009,12.2,400.800006,90.700001
1514,865370.713,865769.913,865775.313,865861.013,399.200006,85.700001,556.000008,5.4,404.600006,65.700001
1515,865926.713,866319.313,866316.213,866400.313,392.600006,84.100001,543.100008,-3.1,389.500006,69.500001
1516,866469.813,866766.113,866753.813,866838.513,296.300005,84.700001,455.000007,-12.3,284.000005,86.300001
1517,866924.813,867363.313,867365.513,867454.313,438.500007,88.800001,657.10001,2.2,440.700007,127.600002
1518,867581.913,868003.013,868008.213,868093.713,421.100006,85.500002,634.400009,5.2,426.300006,122.600001
1519,869123.413,869510.813,869507.313,869615.313,387.400006,108.000001,534.000008,-3.5,383.900006,42.100001
1520,869657.413,870012.413,870003.113,870085.413,355.000005,82.300001,498.900007,-9.3,345.700005,70.900001
1521,870156.313,870538.613,870556.313,870678.913,382.300006,122.600002,524.200008,17.7,400.000006,1.6
1522,870680.513,871093.413,871082.313,871167.113,412.900006,84.800001,629.20001,-11.1,401.800006,142.600003
1523,871558.513,871701.513,871697.313,871810.613,143.000002,113.300002,323.100005,-4.2,138.800002,71.000001
1524,871881.613,872264.113,872281.013,872401.313,382.500006,120.300002,575.300009,16.9,399.400006,55.600001
1525,872456.913,872758.113,872791.013,872873.613,301.200004,82.600001,505.100007,32.900001,334.100005,88.400001
1526,872962.013,873352.013,873352.913,873461.113,390.000006,108.200002,544.100008,0.9,390.900006,45
1527,873506.113,873877.413,873871.613,873955.313,371.300006,83.700001,527.200008,-5.8,365.500006,78.000001
1528,874033.313,874398.013,874421.913,874505.913,364.700006,84.000001,573.700009,23.9,388.600006,101.100002
1529,874607.013,874925.313,874915.813,875003.213,318.300004,87.400002,502.900007,-9.5,308.800004,106.700001
1530,875109.913,875525.113,875506.813,875591.713,415.200006,84.900001,568.800009,-18.3,396.900006,87.000002
1531,875678.713,876086.513,876060.113,876145.413,407.800006,85.300002,532.900008,-26.400001,381.400005,66.200001
1532,876211.613,876589.513,876555.513,876678.913,377.900005,123.400002,501.800007,-34,343.900005,34.5
1533,876713.413,877003.513,876980.713,877066.013,290.100004,85.300001,467.800007,-22.8,267.300004,115.200002
1534,877181.213,877605.113,877592.613,877679.613,423.900006,87.000001,611.400009,-12.5,411.400006,113.000002
1535,877792.613,878233.013,878211.113,878295.913,440.400007,84.800002,593.300009,-21.900001,418.500006,90.000001
1536,878385.913,878626.213,878680.513,878743.113,240.300004,62.600001,433.000006,54.3,294.600004,75.800001
1537,878818.913,879220.513,879211.813,879297.413,401.600006,85.600002,581.500009,-8.7,392.900006,103.000001
1538,879400.413,879775.613,879748.613,879829.713,375.200006,81.100001,502.700008,-27.000001,348.200005,73.400002
1539,879903.113,880248.213,880256.213,880336.513,345.100005,80.300001,504.600007,8,353.100005,71.200001
1540,880407.713,881117.713,881128.513,881203.313,710.000011,74.800001,866.600013,10.8,720.800011,71.000001
1541,881274.313,881719.713,881677.713,881763.513,445.400007,85.800001,635.000009,-42.000001,403.400006,145.800002
1542,881909.313,882296.613,882276.213,882368.113,387.300006,91.900001,591.400009,-20.4,366.900006,132.600002
1543,882500.713,882762.313,882752.313,882837.813,261.600004,85.500001,421.700007,-10,251.600004,84.600002
1544,882922.413,883390.213,883361.913,883477.513,467.800007,115.600002,597.500008,-28.300001,439.500006,42.4
1545,883519.913,883910.113,883923.513,884004.113,390.200006,80.600002,547.900009,13.4,403.600006,63.700001
1546,884067.813,884461.513,884454.913,884533.013,393.700006,78.100002,536.000008,-6.600001,387.100005,70.800001
1547,884603.813,884833.013,884818.613,884900.913,229.200003,82.300001,397.200006,-14.4,214.800003,100.100002
1548,885001.013,885362.613,885396.713,885483.813,361.600005,87.100002,626.900009,34.1,395.700005,144.100002
1549,885881.913,885983.413,886009.113,886092.313,101.500001,83.200001,359.300005,25.700001,127.200002,148.900002
1550,886241.213,886623.113,886619.313,886706.313,381.900006,87.000001,528.700008,-3.8,378.100006,63.600001
1551,886769.913,887130.213,887152.413,887236.013,360.300005,83.600001,542.000008,22.200001,382.500006,75.900001
1552,887311.913,887695.713,887669.113,887750.013,383.800006,80.900002,521.400008,-26.600001,357.200005,83.300001
1553,887833.313,888152.313,888162.513,888245.413,319.000005,82.900001,485.500007,10.2,329.200005,73.400001
1554,888318.813,888980.913,888986.313,889073.013,662.10001,86.700001,840.800013,5.4,667.50001,86.600002
1555,889159.613,889487.513,889477.113,889566.613,327.900004,89.500002,509.100007,-10.4,317.500004,102.100001
1556,889668.713,890107.113,890079.913,890164.613,438.400007,84.700001,628.600009,-27.200001,411.200006,132.700002
1557,890297.313,890628.613,890622.313,890677.313,331.300005,55.000001,446.400007,-6.3,325.000005,66.400001
1558,890743.713,891104.313,891094.013,891176.313,360.600005,82.300002,507.000008,-10.3,350.300005,74.400001
1559,891250.713,891591.713,891606.513,891717.513,341.000005,111.000002,496.300007,14.8,355.800005,29.5
1560,891747.013,892087.513,892105.013,892185.013,340.500005,80.000002,513.100008,17.5,358.000005,75.100001
1561,893340.913,893734.313,893732.613,893817.413,393.400006,84.800001,566.000008,-1.7,391.700006,89.500001
1562,893906.913,894307.013,894282.313,894392.013,400.100006,109.700001,516.800008,-24.7,375.400006,31.700001
1563,894423.713,894782.713,894765.413,894846.813,359.000005,81.400001,500.600007,-17.3,341.700005,77.500001
1564,894924.313,895259.813,895262.913,895344.613,335.500005,81.700002,492.500008,3.1,338.600005,72.200001
1565,895416.813,895784.613,895789.513,895876.213,367.800005,86.700002,565.600008,4.9,372.700005,106.200001
1566,895982.413,896422.313,896409.713,896493.313,439.900007,83.600001,640.80001,-12.6,427.300007,129.900002
1567,896623.213,896911.213,896945.313,897063.913,288.000004,118.600001,489.900007,34.100001,322.100005,49.200001
1568,897113.113,897488.613,897510.213,897593.113,375.500006,82.900001,562.100008,21.6,397.100006,82.100001
1569,897675.213,898013.413,898024.313,898104.913,338.200005,80.600001,516.500008,10.900001,349.100006,86.800001
1570,898191.713,898527.113,898531.413,898613.313,335.400005,81.900001,486.500007,4.3,339.700005,64.900001
1571,898678.213,899036.313,899020.713,899098.613,358.100006,77.900002,486.500008,-15.600001,342.500005,66.100001
1572,899164.713,899500.113,899515.313,899591.513,335.400005,76.200001,497.900007,15.2,350.600005,71.100001
1573,899662.613,900037.413,900041.413,900119.113,374.800006,77.700001,528.700008,4,378.800006,72.200001
1574,900191.313,900567.213,900589.113,900678.513,375.900005,89.400001,489.200007,21.900001,397.800006,2
1575,900680.513,901140.413,901140.513,901225.313,459.900007,84.800001,665.20001,0.1,460.000007,120.400002
1576,901345.713,901653.413,901640.513,901724.713,307.700005,84.200002,488.900007,-12.900001,294.800004,109.900001
1577,902061.213,902210.113,902243.013,902358.213,148.900002,115.200002,359.700005,32.9,181.800002,62.700001
1578,902420.913,902732.713,902716.013,902794.113,311.800005,78.100001,453.300007,-16.7,295.100005,80.100001
1579,902874.213,903246.613,903227.713,903328.613,372.400005,100.900002,509.300007,-18.9,353.500005,54.9
1580,903383.513,903742.513,903728.713,903828.413,359.000006,99.700001,491.900008,-13.8,345.200006,47.000001
1581,903875.413,904296.113,904280.613,904362.913,420.700006,82.300001,628.700009,-15.5,405.200006,141.200002
1582,904504.113,904742.313,904795.413,904879.213,238.200004,83.800001,504.800008,53.100001,291.300005,129.700002
1583,905008.913,905324.613,905358.013,905442.413,315.700004,84.400001,569.500008,33.400001,349.100005,136.000002
1584,905578.413,905950.014,905931.013,906037.814,371.600006,106.800002,530.400008,-19.000001,352.600005,71.000001
1585,906108.814,906510.514,906487.914,906567.414,401.700006,79.500001,526.000008,-22.6,379.100006,67.400001
1586,906634.814,907017.314,906990.914,907068.314,382.500006,77.400001,501.800007,-26.400001,356.100005,68.300001
1587,907136.614,907453.414,907482.514,907561.014,316.800005,78.500001,492.500008,29.100001,345.900006,68.100001
1588,907629.114,908051.314,908018.314,908125.414,422.200006,107.100001,572.800008,-33,389.200006,76.500001
1589,908201.914,908618.714,908623.514,908675.314,416.800006,51.8,576.900009,4.800001,421.600007,103.500002
1590,908778.814,909103.614,909135.714,909219.714,324.800005,84.000001,531.900008,32.1,356.900005,91.000002
1591,909310.714,909595.714,909623.314,909704.114,285.000004,80.800002,470.800007,27.6,312.600004,77.400001
1592,909781.514,910151.014,910166.814,910275.014,369.500005,108.200001,528.200008,15.800001,385.300006,34.700001
1593,910309.714,910686.114,910687.714,910746.114,376.400005,58.400001,510.100007,1.6,378.000005,73.700001
1594,910819.814,911162.014,911159.914,911262.214,342.200005,102.300002,490.300008,-2.1,340.100005,47.900001
1595,911310.114,911649.514,911658.114,911734.814,339.400005,76.700001,498.500007,8.6,348.000005,73.800001
1596,911808.614,912206.914,912206.914,912287.614,398.300006,80.700001,575.000009,0,398.300006,96.000002
1597,912383.614,912747.514,912765.714,912847.314,363.900005,81.600001,600.300009,18.2,382.100005,136.600003
1598,912983.914,913180.314,913221.014,913305.314,196.400002,84.300001,404.200006,40.700001,237.100003,82.800002
1599,913388.114,913752.314,913771.914,913874.114,364.200005,102.200002,546.300008,19.6,383.800005,60.300001
1600,913934.414,914278.314,914278.014,914384.514,343.900005,106.500001,487.900007,-0.3,343.600005,37.800001
1601,914422.314,914749.714,914751.514,914832.214,327.400005,80.700001,485.500007,1.8,329.200005,75.600001
1602,914907.814,915289.214,915301.714,915382.314,381.400006,80.600001,564.900009,12.5,393.900006,90.400002
1603,915472.714,915885.814,915888.314,915971.714,413.100006,83.400001,618.000009,2.5,415.600006,119.000002
1604,916090.714,916344.514,916385.014,916466.514,253.800004,81.500001,498.300007,40.5,294.300004,122.500002
1605,916589.014,916874.614,916901.914,917007.414,285.600004,105.500001,477.900007,27.300001,312.900005,59.500001
1606,917066.914,917447.814,917446.714,917554.614,380.900006,107.900002,544.900008,-1.1,379.800006,57.2
1607,917611.814,917956.614,917961.014,918075.114,344.800006,114.100001,489.400008,4.4,349.200006,26.100001
1608,918101.214,918451.814,918438.514,918519.114,350.600005,80.600001,481.700007,-13.3,337.300005,63.800001
1609,918582.914,918859.614,918866.114,918946.514,276.700004,80.400001,441.400007,6.5,283.200004,77.800002
1610,919024.314,919413.814,919450.514,919534.214,389.500005,83.700001,622.700009,36.700001,426.200006,112.800002
1611,919647.014,919896.514,919933.914,920021.514,249.500004,87.600001,469.200007,37.4,286.900004,94.700002
1612,920116.214,920568.614,920550.014,920679.114,452.400007,129.100002,592.000009,-18.600001,433.800006,29.100001
1613,920708.214,921053.914,921064.214,921196.714,345.700005,132.500002,522.900007,10.3,356.000005,34.4
1614,921231.114,921617.914,921624.314,921702.314,386.800006,78.000001,543.100009,6.4,393.200006,71.900002
1615,921774.214,922127.014,922120.114,922222.614,352.800005,102.500001,495.200007,-6.9,345.900005,46.800001
1616,922269.414,922634.314,922627.514,922679.314,364.900005,51.800001,480.300007,-6.8,358.100005,70.400001
1617,922749.714,923188.214,923172.914,923257.414,438.500007,84.500002,640.30001,-15.300001,423.200006,132.600002
1618,923390.014,923778.714,923755.114,923840.314,388.700005,85.200001,603.700009,-23.6,365.100005,153.400003
1619,923993.714,924305.514,924330.914,924411.314,311.800004,80.400001,507.700007,25.400001,337.200005,90.100001
1620,924501.414,924810.714,924813.914,924936.614,309.300005,122.700002,467.500007,3.2,312.500005,32.3
1621,924968.914,925325.814,925345.014,925422.314,356.900005,77.300001,534.500008,19.200001,376.100006,81.100001
1622,925503.414,925824.714,925848.814,925927.014,321.300005,78.200001,496.200007,24.1,345.400005,72.600001
1623,925999.614,926362.414,926340.314,926420.014,362.800006,79.700001,498.300008,-22.1,340.700006,77.900001
1624,926497.914,926834.714,926859.514,926940.314,336.800005,80.800001,536.200008,24.8,361.600005,93.800002
1625,927034.114,927383.014,927430.214,927512.914,348.900005,82.700001,591.400009,47.200001,396.100006,112.600002
1626,927625.514,927958.614,927958.214,928063.814,333.100005,105.600001,536.700008,-0.4,332.700005,98.400002
1627,928162.214,928479.514,928493.814,928574.914,317.300004,81.100001,497.600007,14.300001,331.600005,84.900001
1628,928659.814,928936.314,928926.514,929004.914,276.500004,78.400001,408.300006,-9.8,266.700004,63.200001
1629,929068.114,929431.414,929463.014,929542.714,363.300006,79.700001,599.800009,31.6,394.900006,125.200002
1630,929667.914,929954.514,929948.614,930033.314,286.600004,84.700002,534.000008,-5.9,280.700004,168.600002
1631,930201.914,930432.714,930437.114,930549.414,230.800004,112.300001,415.600006,4.4,235.200004,68.100001
1632,930617.514,930861.214,930837.414,930923.714,243.700004,86.300001,393.600006,-23.8,219.900004,87.400001
1633,931011.114,931256.014,931244.714,931342.914,244.900004,98.200001,395.800006,-11.3,233.600004,64.000001
1634,931406.914,931715.014,931737.514,931835.414,308.100005,97.900001,473.300007,22.5,330.600005,44.800001
1635,931880.214,932241.314,932229.514,932306.714,361.100005,77.200001,497.300008,-11.8,349.300005,70.800002
1636,932377.514,933070.614,933090.514,933168.114,693.10001,77.600001,861.500012,19.9,713.00001,70.900001
1637,933239.014,933619.614,933634.614,933714.914,380.600006,80.300001,599.500009,15,395.600006,123.600002
1638,933838.514,934103.314,934128.914,934211.314,264.800004,82.400001,482.200007,25.600001,290.400005,109.400001
1639,934320.714,934637.714,934680.514,934730.014,317.000005,49.500001,501.400008,42.800001,359.800006,92.100001
1640,934822.114,935231.714,935221.014,935302.714,409.600006,81.700001,550.000008,-10.7,398.900006,69.400001
1641,935372.114,935726.014,935725.314,935805.314,353.900005,80.000002,500.600008,-0.7,353.200005,67.400001
1642,935872.714,936253.414,936222.214,936300.214,380.700005,78.000001,494.400007,-31.2,349.500005,66.900001
1643,936367.114,936684.514,936680.514,936742.314,317.400005,61.800001,458.200007,-4,313.400005,83.000001
1644,936825.314,937285.414,937266.214,937346.914,460.100007,80.700002,622.000009,-19.200001,440.900006,100.400001
1645,937447.314,937876.214,937886.414,937966.414,428.900006,80.000001,605.200009,10.200001,439.100007,86.100001
1646,938052.514,938464.314,938470.914,938582.614,411.800006,111.700002,595.200009,6.6,418.400006,65.100001
1647,938647.714,938908.814,938893.314,938975.814,261.100004,82.500001,409.300006,-15.5,245.600004,81.200001
1648,939057.014,939384.514,939388.514,939501.814,327.500005,113.300002,486.200007,4,331.500005,41.4
1649,939543.214,939925.614,939907.914,939983.414,382.400006,75.500001,502.000008,-17.7,364.700006,61.800001
1650,940045.214,940436.514,940422.714,940503.014,391.300006,80.300002,542.800008,-13.800001,377.500005,85.000001
1651,940588.014,940864.214,940901.014,940981.514,276.200004,80.500001,545.000008,36.800001,313.000005,151.500002
1652,941133.014,941457.614,941478.114,941558.014,324.600005,79.900001,552.100008,20.5,345.100005,127.100002
1653,941685.114,942008.214,942005.014,942088.514,323.100005,83.500001,494.700008,-3.2,319.900005,91.300002
1654,942179.814,942558.914,942548.614,942679.614,379.100005,131.000002,510.800007,-10.3,368.800005,11
1655,942690.614,943037.514,943006.614,943088.514,346.900005,81.900001,474.300007,-30.9,316.000005,76.400001
1656,943164.914,943495.014,943490.714,943570.514,330.100005,79.800001,467.400007,-4.3,325.800005,61.800001
1657,943632.314,943960.914,943965.414,944045.514,328.600005,80.100001,474.600007,4.5,333.100005,61.400001
1658,944106.914,944479.914,944483.914,944562.614,373.000006,78.700001,537.300008,4,377.000006,81.600001
1659,944644.214,944954.814,944979.614,945059.814,310.600005,80.200001,512.800008,24.8,335.400005,97.200002
1660,945157.014,945496.614,945484.714,945570.914,339.600005,86.200001,543.500008,-11.9,327.700005,129.600002
1661,945700.514,945997.014,946035.114,946116.214,296.500004,81.100001,509.600008,38.100001,334.600005,93.900002
1662,946210.114,946554.514,946557.814,946678.914,344.400005,121.100002,500.400007,3.3,347.700005,31.6
1663,946710.514,946965.314,946980.314,947086.314,254.800004,106.000002,414.700006,15,269.800004,38.9
1664,947125.214,947477.114,947467.314,947544.314,351.900006,77.000002,487.600008,-9.800001,342.100005,68.500001
1665,947612.814,947932.714,947935.914,948015.314,319.900004,79.400002,469.000007,3.2,323.100004,66.500001
1666,948081.814,948463.014,948439.914,948519.914,381.200005,80.000001,525.900007,-23.1,358.100005,87.800001
1667,948607.714,948947.014,948930.314,949013.814,339.300005,83.500001,521.100008,-16.7,322.600005,115.000002
1668,949128.814,949452.214,949471.814,949552.614,323.400005,80.800001,529.900008,19.6,343.000005,106.100002
1669,949658.714,950038.514,950018.914,950128.714,379.800006,109.800002,522.500008,-19.600001,360.200005,52.500001
1670,950181.214,950493.014,950503.014,950583.914,311.800004,80.900001,461.200007,10.000001,321.800005,58.500001
1671,950642.414,950919.214,950911.114,950989.214,276.800004,78.100001,418.400006,-8.1,268.700004,71.600001
1672,951060.814,951424.814,951442.714,951522.314,364.000005,79.600001,553.000008,17.900001,381.900006,91.500001
1673,951613.814,952038.114,952045.714,952129.114,424.300006,83.400001,631.30001,7.600001,431.900007,116.000002
1674,952245.114,952639.714,952624.814,952675.614,394.600005,50.800001,552.600008,-14.9,379.700005,122.100002
1675,952797.714,953132.814,953123.514,953207.414,335.100005,83.900001,502.900007,-9.3,325.800005,93.200001
1676,953300.614,953630.514,953636.914,953721.814,329.900005,84.900002,488.200008,6.4,336.300005,67.000001
1677,955221.214,955581.414,955587.114,955668.314,360.200005,81.200002,547.700008,5.7,365.900005,100.600001
1678,955768.914,956191.814,956207.514,956289.914,422.900006,82.400001,611.200009,15.700001,438.600007,90.200001
1679,956380.114,956745.414,956742.114,956851.114,365.300006,109.000001,535.400008,-3.3,362.000006,64.400001
1680,956915.514,957256.814,957260.714,957342.314,341.300005,81.600002,499.300008,3.9,345.200005,72.500001
1681,957414.814,957729.514,957735.014,957815.214,314.700004,80.200002,473.900007,5.5,320.200004,73.500001
1682,957888.714,958221.414,958207.614,958287.714,332.700005,80.100002,465.700007,-13.800001,318.900004,66.700001
1683,958354.414,958648.114,958680.514,958757.414,293.700004,76.900002,495.700007,32.4,326.100004,92.700001
1684,958850.114,959274.514,959267.914,959351.214,424.400006,83.300001,631.800009,-6.6,417.800006,130.700002
1685,959481.914,959799.314,959825.314,959931.914,317.400005,106.600001,536.500008,26.000001,343.400006,86.500001
1686,960018.414,960375.914,960370.214,960455.314,357.500006,85.100001,518.300008,-5.7,351.800006,81.400001
1687,960536.714,960720.014,960735.714,960814.514,183.300003,78.800001,348.800005,15.7,199.000003,71.000001
1688,960885.514,961233.514,961217.914,961321.814,348.000005,103.900002,483.100008,-15.6,332.400005,46.800001
1689,961368.614,961687.214,961688.214,961767.314,318.600004,79.100001,465.100006,1,319.600004,66.400001
1690,961833.714,962152.514,962169.614,962248.514,318.800005,78.900002,486.700008,17.1,335.900005,71.900001
1691,962320.414,962624.214,962700.214,962780.614,303.800004,80.400002,592.400009,76.000001,379.800005,132.200002
1692,962912.814,963278.614,963305.114,963388.014,365.800005,82.900002,561.700008,26.5,392.300005,86.500001
1693,963474.514,963838.914,963824.214,963908.914,364.400005,84.700001,550.000008,-14.7,349.700005,115.600002
1694,964024.514,964337.914,964357.114,964472.714,313.400005,115.600002,489.400007,19.2,332.600005,41.2
1695,964513.914,964831.114,964805.114,964886.714,317.200005,81.600001,435.100007,-26,291.200005,62.300001
1696,964949.014,965298.414,965309.414,965387.814,349.400005,78.400001,500.400007,11,360.400005,61.600001
1697,965449.414,965819.514,965801.514,965883.714,370.100006,82.200001,531.700008,-18,352.100006,97.400001
1698,965981.114,966347.114,966363.114,966447.514,366.000006,84.400001,612.500009,16,382.000006,146.100002
1699,966593.614,966923.414,966879.014,966967.314,329.800005,88.300001,546.700009,-44.4,285.400005,173.000003
1700,967334.814,967488.214,967473.714,967555.714,153.400003,82.000002,311.800005,-14.500001,138.900002,90.900001
1701,967646.614,968042.514,968032.614,968114.314,395.900006,81.700001,544.000008,-9.9,386.000006,76.300001
1702,968190.614,968514.614,968529.714,968608.614,324.000005,78.900001,525.600008,15.1,339.100005,107.600002
1703,968716.214,968955.014,968961.114,969040.814,238.800004,79.700001,393.500006,6.1,244.900004,68.900001
1704,969109.714,969445.614,969445.514,969525.414,335.900005,79.900001,494.700007,-0.1,335.800005,79.000001
1705,969604.414,969953.014,970007.414,970087.714,348.600005,80.300001,601.700009,54.400001,403.000006,118.400002
1706,970206.114,970626.114,970598.114,970678.214,420.000006,80.100001,555.400008,-28,392.000006,83.300001
1707,970761.514,971137.114,971128.914,971212.914,375.600006,84.000001,556.800009,-8.2,367.400006,105.400002
1708,971318.314,971698.614,971692.114,971800.614,380.300005,108.500002,537.700008,-6.5,373.800005,55.400001
1709,971856.014,972185.814,972195.714,972277.114,329.800005,81.400001,482.600007,9.9,339.700005,61.500001
1710,972338.614,972632.514,972680.514,972717.014,293.900004,36.500001,453.700007,48.000001,341.900005,75.300001
1711,972792.314,973166.415,973135.315,973214.915,374.100005,79.600001,494.700007,-31.1,343.000005,72.100001
1712,973287.015,973683.415,973670.715,973754.115,396.400006,83.400001,577.700009,-12.7,383.700006,110.600002
1713,974151.315,974310.415,974301.815,974387.715,159.100002,85.900002,372.500006,-8.6,150.500002,136.100002
1714,974523.815,974785.115,974759.915,974845.815,261.300003,85.900001,418.300006,-25.2,236.100003,96.300002
1715,974942.115,975363.515,975341.315,975451.115,421.400006,109.800001,564.500008,-22.2,399.200006,55.500001
1716,975506.615,975894.215,975873.815,975982.015,387.600006,108.200001,522.700008,-20.4,367.200006,47.300001
1717,976029.315,976433.115,976393.815,976476.715,403.800006,82.900002,521.200008,-39.300001,364.500005,73.800001
1718,976550.515,976789.415,976797.815,976877.415,238.900003,79.600002,404.100006,8.4,247.300003,77.200001
1719,976954.615,977346.615,977362.715,977443.715,392.000006,81.000001,596.300009,16.1,408.100006,107.200002
1720,977857.215,977979.615,977963.415,978049.415,122.400002,86.000001,314.400005,-16.2,106.200002,122.200002
1721,978171.615,978548.215,978568.515,978678.615,376.600006,110.100001,508.900007,20.3,396.900006,1.9
1722,978680.515,979134.615,979132.115,979214.615,454.100007,82.500001,617.80001,-2.5,451.600007,83.700002
1723,979298.315,979651.515,979665.915,979745.915,353.200005,80.000001,521.200007,14.4,367.600005,73.600001
1724,979819.515,980142.515,980144.215,980223.915,323.000005,79.700001,464.900007,1.7,324.700005,60.500001
1725,981210.715,981634.015,981622.315,981704.015,423.300006,81.700002,613.800009,-11.7,411.600006,120.500001
1726,981824.515,982146.515,982183.015,982265.315,322.000005,82.300001,553.900009,36.500001,358.500006,113.100002
1727,983273.915,983631.915,983619.715,983697.515,358.000005,77.800001,486.700007,-12.2,345.800005,63.100001
1728,983760.615,984083.715,984097.115,984171.915,323.100005,74.800001,471.200007,13.4,336.500005,59.900001
1729,985292.115,985687.715,985653.915,985734.515,395.600006,80.600002,563.900008,-33.800001,361.800005,121.500001
1730,985856.015,986148.015,986120.415,986203.515,292.000005,83.100002,417.900007,-27.600001,264.400004,70.400001
1731,986273.915,986660.115,986670.615,986696.615,386.200005,26,509.000007,10.500001,396.700006,86.300001
1732,986782.915,987154.515,987127.915,987207.115,371.600006,79.200002,485.300007,-26.600001,345.000005,61.1
1733,988265.015,988655.615,988680.515,988722.815,390.600006,42.300001,562.000009,24.9,415.500006,104.200002
1734,988827.015,989171.615,989203.715,989285.415,344.600005,81.700002,640.900009,32.1,376.700005,182.500002
1735,989467.915,989768.715,989748.315,989832.415,300.800005,84.100002,476.700007,-20.400001,280.400004,112.200001
1736,989944.615,990284.315,990273.115,990356.915,339.700005,83.800001,480.600007,-11.2,328.500005,68.300001
1737,991261.815,991607.615,991593.115,991675.815,345.800005,82.700001,504.200007,-14.5,331.300005,90.200001
1738,992030.015,992186.215,992187.515,992272.215,156.200003,84.700001,352.200006,1.3,157.500003,110.000002
1739,992382.215,992575.215,992689.815,992772.515,193.000003,82.700001,468.400007,114.600001,307.600004,78.100002
1740,992850.615,993196.515,993267.715,993389.815,345.900005,122.100002,593.100008,71.200001,417.100006,53.9
1741,993443.715,993790.115,993822.715,993902.215,346.400006,79.500001,549.700009,32.6,379.000006,91.200002
1742,993993.415,994335.015,994337.915,994448.615,341.600005,110.700001,496.800007,2.9,344.500005,41.600001
1743,994490.215,994788.115,994804.915,994885.715,297.900004,80.800001,457.000007,16.800001,314.700005,61.500001
1744,994947.215,995295.415,995297.415,995379.815,348.200005,82.400001,489.500007,2,350.200005,56.900001
1745,995436.715,995818.915,995787.515,995866.415,382.200006,78.900002,512.200008,-31.400001,350.800005,82.500001
1746,995948.915,996326.015,996356.515,996437.415,377.100005,80.900001,615.200009,30.500001,407.600006,126.700002
1747,996564.115,996867.815,996876.515,996962.115,303.700004,85.600001,505.200007,8.700001,312.400005,107.200001
1748,997069.315,997442.215,997439.215,997551.015,372.900006,111.800002,559.100009,-3,369.900006,77.400001
1749,998596.715,998849.515,998862.415,998970.215,252.800004,107.800002,419.800007,12.9,265.700004,46.300001
1750,999016.515,999368.615,999413.015,999497.815,352.100005,84.800002,602.200008,44.4,396.500005,120.900001
1751,999618.715,1000011.71,999990.415,1000075.31,393.000006,84.900001,628.70001,-21.3,371.700006,172.100003
1752,1001240.31,1001623.01,1001606.51,1001684.01,382.700005,77.500001,516.000007,-16.5,366.200005,72.300001
1753,1001756.31,1002128.51,1002102.11,1002183.31,372.200006,81.200002,492.000008,-26.400001,345.800005,65.000001
1754,1003192.11,1003525.11,1003537.41,1003618.21,333.000005,80.800001,520.000007,12.3,345.300005,93.900001
1755,1003712.11,1004011.71,1004052.81,1004137.01,299.600005,84.200001,534.100008,41.100001,340.700006,109.200001
1756,1004246.21,1004608.11,1004623.41,1004674.21,361.900006,50.800001,511.400008,15.3,377.200006,83.400001
1757,1004757.61,1005065.51,1005043.91,1005127.61,307.900005,83.700002,440.200007,-21.600001,286.300004,70.200001
1758,1005197.81,1005595.31,1005565.11,1005645.11,397.500006,80.000001,564.500008,-30.200001,367.300005,117.200002
1759,1005762.31,1006065.31,1006088.21,1006170.51,303.000005,82.300001,501.900008,22.9,325.900005,93.700002
1760,1006264.21,1006582.61,1006617.42,1006679.32,318.400004,61.900001,497.300007,34.800001,353.200005,82.200001
1761,1006761.52,1007106.62,1007101.32,1007211.72,345.100005,110.400002,521.800008,-5.3,339.800005,71.600001
1762,1007283.32,1007613.62,1007625.32,1007706.62,330.300005,81.300001,500.200007,11.7,342.000005,76.900001
1763,1007783.52,1008126.72,1008124.62,1008205.22,343.200005,80.600001,498.100008,-2.1,341.100005,76.400002
1764,1009177.72,1009603.22,1009587.42,1009671.32,425.500006,83.900001,592.200009,-15.8,409.700006,98.600002
1765,1009769.92,1010154.52,1010158.22,1010243.82,384.600005,85.600001,602.300009,3.700001,388.300006,128.400002
1766,1010372.22,1010677.72,1010680.52,1010725.42,305.500004,44.900001,446.300006,2.8,308.300004,93.100001
1767,1010818.52,1011168.72,1011168.62,1011250.72,350.200006,82.100001,503.900008,-0.1,350.100006,71.700001
1768,1011322.42,1011656.02,1011654.32,1011738.12,333.600005,83.800001,476.400007,-1.7,331.900005,60.700001
1769,1011798.82,1012139.92,1012161.32,1012238.32,341.100005,77.000002,538.100008,21.4,362.500005,98.600001
1770,1012336.92,1012653.22,1012680.52,1012711.22,316.300005,30.700001,514.000008,27.3,343.600005,139.700002
1771,1012850.92,1013180.72,1013216.72,1013297.52,329.800005,80.800001,573.000008,36,365.800005,126.400002
1772,1013423.92,1013815.62,1013795.42,1013909.32,391.700006,113.900001,537.700008,-20.2,371.500006,52.300001
1773,1013961.62,1014363.52,1014357.92,1014441.12,401.900006,83.200001,552.600008,-5.6,396.300006,73.100001
1774,1014514.22,1014807.62,1014810.32,1014889.72,293.400005,79.400001,435.400007,2.7,296.100005,59.900001
1775,1014949.62,1015283.72,1015295.52,1015375.02,334.100005,79.500001,490.000007,11.8,345.900005,64.600001
1776,1015439.62,1015846.32,1015839.02,1015918.52,406.700006,79.500001,561.500009,-7.3,399.400006,82.600002
1777,1016001.12,1016300.42,1016323.12,1016405.02,299.300004,81.900002,480.400007,22.7,322.000004,76.500001
1778,1016481.52,1016775.72,1016776.02,1016855.62,294.200004,79.600001,458.400007,0.3,294.500004,84.300002
1779,1016939.92,1017332.12,1017303.32,1017386.92,392.200005,83.600001,683.50001,-28.8,363.400005,236.500004
1780,1017623.42,1017861.62,1017898.32,1017981.32,238.200003,83.000001,460.200007,36.700001,274.900004,102.300002
1781,1018083.62,1018451.42,1018480.32,1018561.72,367.800005,81.400001,565.500008,28.900001,396.700006,87.400001
1782,1018649.12,1018931.92,1018930.12,1019010.22,282.800004,80.100001,433.600007,-1.8,281.000004,72.500002
1783,1019082.72,1019468.32,1019449.42,1019557.02,385.600005,107.600002,521.600007,-18.9,366.700005,47.3
1784,1019604.32,1019914.72,1019928.72,1020007.12,310.400005,78.400001,480.800007,14,324.400005,78.000001
1785,1020085.12,1020476.52,1020453.02,1020534.22,391.400006,81.200001,581.900009,-23.5,367.900006,132.800002
1786,1020667.02,1020821.92,1020841.92,1020927.12,154.900002,85.200001,351.200005,20.000001,174.900003,91.100001
1787,1021306.82,1021465.82,1021433.62,1021515.92,159.000002,82.300001,330.000005,-32.2,126.800002,120.900002
1788,1021636.82,1022005.72,1022011.12,1022095.62,368.900005,84.500001,553.400008,5.4,374.300005,94.600002
1789,1022190.22,1022508.62,1022522.52,1022602.62,318.400005,80.100001,485.600007,13.9,332.300005,73.200001
1790,1022675.82,1022991.72,1022988.32,1023099.52,315.900005,111.200001,475.200007,-3.4,312.500005,51.500001
1791,1024166.62,1024607.02,1024608.52,1024675.12,440.400007,66.600001,551.100008,1.5,441.900007,42.6
1792,1024717.72,1025137.82,1025115.82,1025199.32,420.100007,83.500002,584.100009,-22.000001,398.100006,102.500001
1793,1025301.82,1025681.12,1025689.82,1025772.22,379.300006,82.400001,604.700009,8.7,388.000006,134.300002
1794,1025906.52,1026246.52,1026241.42,1026344.62,340.000005,103.200002,497.800008,-5.1,334.900005,59.700001
1795,1026404.32,1026714.72,1026703.42,1026788.92,310.400004,85.500001,449.800006,-11.3,299.100004,65.200001
1796,1026854.12,1027202.62,1027211.52,1027289.72,348.500006,78.200001,500.600008,8.9,357.400006,65.000001
1797,1027354.72,1027718.12,1027714.22,1027799.32,363.400005,85.100001,531.600008,-3.9,359.500005,87.000002
1798,1027886.32,1028316.52,1028312.62,1028397.22,430.200006,84.600001,624.300009,-3.9,426.300006,113.400002
1799,1028510.62,1028804.72,1028841.82,1028925.52,294.100004,83.700001,556.400008,37.100001,331.200005,141.500002
1800,1029067.02,1029438.82,1029437.52,1029522.72,371.800006,85.200001,581.900009,-1.3,370.500006,126.200002
1801,1029648.92,1030015.02,1029988.22,1030071.72,366.100005,83.500001,505.800008,-26.8,339.300005,83.000002
1802,1030154.72,1030528.62,1030501.92,1030580.12,373.900005,78.200001,494.300007,-26.7,347.200005,68.900001
1803,1030649.02,1030943.92,1030958.82,1031033.42,294.900004,74.600002,456.800007,14.9,309.800004,72.400001
1804,1031105.82,1031433.22,1031449.62,1031525.92,327.400005,76.300001,506.500007,16.4,343.800005,86.400001
1805,1031612.32,1031956.92,1031986.72,1032067.72,344.600005,81.000001,575.600009,29.800001,374.400006,120.200002
1806,1032187.92,1032585.02,1032569.02,1032678.62,397.100006,109.600002,557.500008,-16.000001,381.100005,66.800001
1807,1032745.42,1033006.52,1033012.62,1033096.72,261.100004,84.100001,431.300007,6.1,267.200004,80.000002
1808,1033176.72,1033571.12,1033577.12,1033681.42,394.400005,104.300002,554.900008,6,400.400005,50.200001
1809,1033731.62,1034096.72,1034104.92,1034182.32,365.100005,77.400002,517.900008,8.2,373.300005,67.200001
1810,1035543.82,1035696.62,1035690.92,1035773.72,152.800002,82.800001,356.400005,-5.7,147.100002,126.500002
1811,1035900.22,1036277.22,1036298.12,1036380.62,377.000006,82.500001,572.600009,20.9,397.900006,92.200002
1812,1036765.92,1036839.02,1036813.92,1036901.32,73.100001,87.400001,214.100003,-25.1,48.000001,78.700001
1813,1036980.02,1037384.92,1037363.92,1037445.02,404.900006,81.100001,533.700008,-21,383.900006,68.700001
1814,1037513.72,1037840.12,1037858.62,1037939.62,326.400005,81.000002,495.800008,18.5,344.900005,69.900001
1815,1038009.52,1038344.92,1038332.62,1038414.12,335.400005,81.500002,466.700007,-12.300001,323.100004,62.100001
1816,1038476.22,1038742.22,1038769.92,1038848.72,266.000003,78.800001,445.600006,27.700001,293.700004,73.100001
1817,1038921.82,1039327.82,1039365.42,1039448.12,406.000006,82.700001,658.10001,37.600001,443.600007,131.800002
1818,1039579.92,1039942.52,1039929.72,1040013.92,362.600005,84.200001,560.000008,-12.8,349.800005,126.000002
1819,1040139.92,1040465.42,1040462.22,1040549.22,325.500005,87.000001,523.100008,-3.2,322.300005,113.800002
1820,1040663.02,1040945.52,1040924.72,1041035.32,282.500004,110.600002,407.900006,-20.8,261.700004,35.6
1821,1041070.92,1041482.42,1041459.62,1041539.02,411.500006,79.400001,528.000008,-22.8,388.700006,59.900001
1822,1041598.92,1041958.62,1041961.02,1042076.92,359.700005,115.900002,514.100008,2.4,362.100005,36.100001
1823,1042113.02,1042469.82,1042492.82,1042574.52,356.800005,81.700002,610.400009,23,379.800005,148.900002
1824,1042723.42,1043032.72,1043046.12,1043129.82,309.300004,83.700001,515.500007,13.400001,322.700005,109.100001
1825,1043238.92,1043580.02,1043604.52,1043690.02,341.100006,85.500001,552.000009,24.5,365.600006,100.900002
1826,1043790.92,1044144.82,1044110.52,1044200.12,353.900005,89.600002,485.300007,-34.300001,319.600004,76.100001
1827,1045271.42,1045632.22,1045605.92,1045685.12,360.800005,79.200001,471.400007,-26.3,334.500005,57.700001
1828,1045742.82,1046075.82,1046074.82,1046155.32,333.000005,80.500001,488.200007,-1,332.000005,75.700001
1829,1047348.82,1047751.42,1047718.72,1047801.22,402.600006,82.500001,533.900008,-32.700001,369.900005,81.500002
1830,1047882.72,1048246.22,1048274.62,1048356.42,363.500005,81.800001,548.000008,28.400001,391.900006,74.300001
1831,1048430.72,1048661.12,1048680.52,1048756.12,230.400003,75.600001,404.000006,19.400001,249.800004,78.600001
1832,1048834.72,1049168.92,1049173.32,1049252.92,334.200005,79.600001,480.100007,4.4,338.600005,61.900001
1833,1049314.82,1049687.72,1049697.02,1049776.82,372.900006,79.800001,549.000008,9.3,382.200006,87.000001
1834,1049863.82,1050285.82,1050301.82,1050382.62,422.000006,80.800001,613.600009,16.000001,438.000007,94.800001
1835,1050477.42,1050849.62,1050834.12,1050919.32,372.200006,85.200001,549.600009,-15.5,356.700006,107.700002
1836,1051027.02,1051381.12,1051413.32,1051495.02,354.100005,81.700001,594.600008,32.2,386.300005,126.600002
1837,1051621.62,1051949.72,1051968.92,1052053.02,328.100005,84.100001,502.300008,19.200001,347.300006,70.900001
1838,1052123.92,1052455.22,1052457.42,1052539.82,331.300005,82.400001,486.700007,2.2,333.500005,70.800001
1839,1052610.62,1052892.52,1052893.42,1052978.22,281.900004,84.800002,430.700007,0.9,282.800004,63.100001
1840,1053041.32,1053412.22,1053382.82,1053464.32,370.900005,81.500001,483.600007,-29.4,341.500005,60.600001
1841,1053524.92,1053908.52,1053890.22,1053971.12,383.600005,80.900001,523.000008,-18.3,365.300005,76.800002
1842,1054047.92,1054460.12,1054480.82,1054561.32,412.200006,80.500001,625.800009,20.7,432.900006,112.400002
1843,1054673.72,1055013.32,1054983.92,1055071.42,339.600005,87.500002,536.400008,-29.400001,310.200004,138.700002
1844,1055210.12,1055530.02,1055535.52,1055621.82,319.900005,86.300001,513.600008,5.5,325.400005,101.900002
1845,1055723.72,1056101.62,1056086.22,1056168.72,377.900005,82.500001,515.200007,-15.4,362.500005,70.200001
1846,1057165.32,1057504.42,1057510.82,1057592.32,339.100005,81.500001,519.800008,6.4,345.500005,92.800002
1847,1057685.12,1058060.62,1058066.72,1058151.32,375.500005,84.600002,599.400009,6.1,381.600005,133.200002
1848,1058284.52,1058587.32,1058611.12,1058678.32,302.800004,67.200001,454.600006,23.800001,326.600005,60.8
1849,1058739.12,1059150.42,1059136.92,1059248.52,411.300007,111.600002,561.100009,-13.500001,397.800006,51.700001
1850,1059300.22,1059660.42,1059662.72,1059746.72,360.200005,84.000001,514.900007,2.3,362.500005,68.400001
1851,1059815.12,1060160.82,1060155.32,1060238.12,345.700006,82.800001,488.600008,-5.5,340.200006,65.600001
1852,1061245.62,1061692.22,1061682.52,1061762.62,446.600006,80.100001,645.000009,-9.7,436.900006,128.000002
1853,1061890.62,1062217.82,1062257.92,1062340.12,327.200005,82.200001,542.300008,40.100001,367.300006,92.800001
1854,1062432.92,1062694.52,1062680.52,1062768.72,261.600004,88.200001,442.400007,-14,247.600004,106.600002
1855,1062875.32,1063240.52,1063231.42,1063338.62,365.200006,107.200002,510.500008,-9.100001,356.100005,47.200001
1856,1064387.82,1064705.92,1064698.32,1064780.02,318.100004,81.700001,495.100007,-7.6,310.500004,102.900002
1857,1064882.92,1065320.12,1065309.72,1065393.02,437.200007,83.300002,628.500009,-10.400001,426.800006,118.400001
1858,1065511.42,1065883.92,1065889.22,1066006.12,372.500006,116.900002,549.500009,5.3,377.800006,54.800001
1859,1066060.92,1066430.92,1066452.22,1066535.92,370.000005,83.700002,543.800008,21.3,391.300005,68.800001
1860,1066604.72,1066910.72,1066903.52,1066983.92,306.000004,80.400001,449.700006,-7.2,298.800004,70.500001
1861,1067054.42,1067391.22,1067395.62,1067480.22,336.800005,84.600002,493.200008,4.4,341.200005,67.400001
1862,1067547.62,1067963.32,1067958.62,1068044.52,415.700006,85.900001,592.600009,-4.7,411.000006,95.700002
1863,1068140.22,1068561.52,1068569.02,1068678.42,421.300006,109.400002,540.300008,7.5,428.800006,2.1
1864,1068984.42,1069120.12,1069111.02,1069218.32,135.700002,107.300002,337.000005,-9.1,126.600002,103.100001
1865,1069321.42,1069653.02,1069664.32,1069748.52,331.600005,84.200001,490.100007,11.3,342.900005,63.000001
1866,1069811.52,1070206.02,1070203.72,1070287.82,394.500006,84.100002,539.000008,-2.3,392.200006,62.7
1867,1070350.52,1070651.92,1070683.72,1070729.52,301.400005,45.800001,455.100007,31.8,333.200005,76.100001
1868,1070805.62,1071151.52,1071182.52,1071263.12,345.900005,80.600001,569.100009,31.000001,376.900006,111.600002
1869,1071374.72,1071746.12,1071728.12,1071812.52,371.400005,84.400001,516.200007,-18,353.400005,78.400001
1870,1071890.92,1072265.82,1072251.92,1072333.02,374.900006,81.100001,513.000008,-13.9,361.000006,70.900001
1871,1072403.92,1072717.82,1072732.52,1072812.72,313.900005,80.200001,480.700007,14.7,328.600005,71.900001
1872,1072884.62,1073237.72,1073222.52,1073305.52,353.100005,83.000001,528.400008,-15.2,337.900005,107.500002
1873,1073413.02,1073782.62,1073769.12,1073857.12,369.600006,88.000002,592.000009,-13.500001,356.100005,147.900002
1874,1074005.02,1074280.62,1074278.92,1074364.42,275.600004,85.500001,570.800008,-1.7,273.900004,211.400003
1875,1074575.82,1074850.92,1074832.92,1074951.12,275.100005,118.200002,426.700007,-18.000001,257.100004,51.400001
1876,1075002.52,1075371.62,1075383.62,1075469.52,369.100005,85.900002,543.200008,12,381.100005,76.200001
1877,1076517.92,1076840.52,1076862.32,1076944.22,322.600005,81.900002,509.300008,21.8,344.400005,83.000001
1878,1077027.22,1077441.12,1077464.52,1077547.52,413.900006,83.000002,643.70001,23.4,437.300006,123.400002
1879,1077670.92,1078008.52,1078042.22,1078126.12,337.600005,83.900001,594.300008,33.7,371.300005,139.100002
1880,1079150.62,1079413.92,1079411.32,1079490.52,263.300004,79.200002,399.100006,-2.600001,260.700003,59.200001
1881,1079549.72,1079876.42,1079886.62,1079964.32,326.700004,77.700001,477.400007,10.200001,336.900005,62.800001
1882,1080027.12,1080363.92,1080364.92,1080443.22,336.800005,78.300001,485.600007,1,337.800005,69.500001
1883,1080512.72,1080795.42,1080775.92,1080854.52,282.700004,78.600001,420.500006,-19.5,263.200004,78.700001
1884,1080933.22,1081351.02,1081350.32,1081428.52,417.800006,78.200002,610.900009,-0.7,417.100006,115.600001
1885,1081544.12,1081800.82,1081830.92,1081915.72,256.700004,84.800001,439.800007,30.100001,286.800005,68.200001
1886,1081983.92,1082390.42,1082374.52,1082454.62,406.500006,80.100001,564.800008,-15.9,390.600006,94.100001
1887,1082548.72,1082813.02,1082816.12,1082925.92,264.300004,109.800002,411.500006,3.1,267.400004,34.3
1888,1082960.22,1083335.92,1083322.62,1083401.62,375.700006,79.000001,508.900008,-13.3,362.400006,67.500001
1889,1083469.12,1083836.92,1083849.02,1083926.32,367.800005,77.300001,533.400008,12.100001,379.900006,76.200001
1890,1084002.52,1084357.52,1084333.32,1084414.12,355.000005,80.800001,491.400007,-24.2,330.800005,79.800001
1891,1084493.92,1084854.52,1084824.62,1084904.52,360.600006,79.900001,562.800009,-29.900001,330.700005,152.200003
1892,1085056.72,1085292.92,1085306.12,1085392.12,236.200003,86.000002,421.900006,13.2,249.400003,86.500001
1893,1085688.42,1085839.62,1085882.32,1085967.42,151.200002,85.100001,372.300006,42.700001,193.900003,93.300002
1894,1086060.72,1086458.72,1086428.62,1086511.12,398.000005,82.500001,528.000007,-30.1,367.900005,77.600001
1895,1086588.72,1086941.02,1086903.32,1086985.92,352.300006,82.600001,469.600007,-37.700001,314.600005,72.400001
1896,1087058.32,1087407.32,1087397.82,1087480.52,349.000006,82.700002,486.200008,-9.500001,339.500005,64.000001
1897,1088548.62,1088902.52,1088899.52,1089010.92,353.900005,111.400002,548.700008,-3,350.900005,86.400001
1898,1089097.32,1089507.92,1089508.02,1089593.42,410.600006,85.400001,586.800009,0.1,410.700006,90.700002
1899,1089896.42,1090119.42,1090110.12,1090190.42,223.000003,80.300001,370.000005,-9.3,213.700003,76.000001
1900,1091249.52,1091570.92,1091592.12,1091673.92,321.400005,81.800001,514.200008,21.2,342.600005,89.800002
1901,1091763.72,1092130.22,1092121.52,1092229.12,366.500005,107.600001,512.400007,-8.7,357.800005,47.000001
1902,1093230.52,1093560.42,1093586.32,1093668.92,329.900005,82.600001,558.200009,25.900001,355.800006,119.800002
1903,1093788.72,1094062.12,1094076.32,1094164.02,273.400004,87.700001,452.300006,14.2,287.600004,77.000001
1904,1094241.02,1094663.72,1094671.52,1094700.12,422.700007,28.6,545.400009,7.8,430.500007,86.300002
1905,1094786.42,1095183.02,1095194.52,1095272.82,396.600005,78.300001,564.600008,11.500001,408.100006,78.200001
1906,1095351.02,1095704.62,1095708.22,1095808.12,353.600005,99.900002,516.500008,3.6,357.200005,59.400001
1907,1095867.52,1096216.62,1096207.42,1096291.02,349.100005,83.600001,489.500007,-9.2,339.900005,66.000001
1908,1096357.02,1096652.92,1096680.52,1096778.62,295.900004,98.100001,456.300007,27.600001,323.500005,34.700001
1909,1096813.32,1097214.42,1097229.72,1097312.62,401.100006,82.900001,612.100009,15.3,416.400006,112.800002
1910,1097425.42,1097782.32,1097831.72,1097918.12,356.900005,86.400001,635.800009,49.400001,406.300006,143.100002
1911,1098061.22,1098399.22,1098385.12,1098472.92,338.000005,87.800002,516.500008,-14.1,323.900005,104.800001
1912,1098577.72,1098837.82,1098856.92,1098941.22,260.100004,84.300002,432.900007,19.1,279.200004,69.400001
1913,1099010.62,1099398.72,1099391.92,1099473.32,388.100005,81.400001,529.600007,-6.8,381.300005,66.900001
1914,1099540.22,1099870.22,1099888.22,1099997.82,330.000005,109.600001,504.500008,18.000001,348.000006,46.900001
1915,1100044.72,1100431.72,1100427.52,1100510.52,387.000006,83.000001,684.50001,-4.2,382.800006,218.700003
1916,1100729.22,1100946.72,1100921.82,1101010.92,217.500003,89.100001,537.600008,-24.9,192.600003,255.900004
1917,1101266.82,1101500.32,1101503.92,1101590.22,233.500004,86.300001,434.100007,3.6,237.100004,110.700002
1918,1101700.92,1102069.12,1102087.02,1102167.82,368.200005,80.800002,540.400008,17.9,386.100005,73.500001
1919,1102241.32,1102623.92,1102621.12,1102674.92,382.600005,53.800001,494.200007,-2.8,379.800005,60.600001
1920,1102735.52,1103096.12,1103076.12,1103156.62,360.600005,80.500001,492.100007,-20,340.600005,71.000001
1921,1103227.62,1103553.12,1103551.52,1103635.42,325.500005,83.900001,471.100007,-1.6,323.900005,63.300001
1922,1103698.72,1104109.52,1104100.22,1104180.52,410.800007,80.300002,551.400009,-9.300001,401.500006,69.600001
1923,1105334.92,1105520.92,1105513.32,1105600.32,186.000003,87.000002,342.200005,-7.600001,178.400002,76.800001
1924,1105677.12,1106044.32,1106067.72,1106147.92,367.200005,80.200001,575.400008,23.400001,390.600006,104.600001
1925,1106252.52,1106406.92,1106406.22,1106480.22,154.400003,74.000001,281.700005,-0.7,153.700003,54.000001
1926,1106534.22,1106733.82,1106726.12,1106804.02,199.600003,77.900001,318.700004,-7.7,191.900003,48.9
1927,1106852.92,1107221.32,1107204.92,1107278.12,368.400006,73.200001,491.500008,-16.4,352.000006,66.300001
1928,1107344.42,1107671.12,1107666.32,1107743.12,326.700005,76.800001,471.000007,-4.8,321.900005,72.300001
1929,1107815.42,1108160.32,1108169.52,1108254.22,344.900005,84.700001,543.200008,9.2,354.100005,104.400002
1930,1108358.62,1108657.62,1108667.32,1108705.92,299.000004,38.600001,424.800006,9.7,308.700004,77.500001
1931,1108783.42,1109163.32,1109141.52,1109224.32,379.900006,82.800002,569.900009,-21.800001,358.100005,129.000002
1932,1110057.92,1110221.82,1110222.52,1110299.02,163.900003,76.500001,294.000005,0.7,164.600003,52.900001
1933,1111607.02,1111746.82,1111761.32,1111836.12,139.800002,74.800001,329.700005,14.500001,154.300003,100.600001
1934,1113231.42,1113347.62,1113338.62,1113421.12,116.200002,82.500001,263.700004,-9,107.200002,74.000001
1935,1113495.12,1113705.82,1113688.72,1113780.12,210.700004,91.400002,511.900008,-17.100001,193.600003,226.900003
1936,1114007.02,1114062.32,1114073.12,1114142.52,55.300001,69.400001,210.400003,10.8,66.100001,74.900001
1937,1114217.42,1114407.92,1114430.32,1114794.62,190.500003,364.300006,653.70001,22.4,212.900003,76.500001
1938,1114871.12,1114937.32,1115087.42,1115160.82,66.200001,73.400001,409.500006,150.100002,216.300003,119.800002
1939,1115280.62,1115349.92,1115428.12,1115527.12,69.300001,99.000002,458.100007,78.200001,147.500002,211.600003
1940,1115738.72,1115819.92,1115809.42,1115889.52,81.200001,80.100001,233.800003,-10.5,70.700001,83.000001
1941,1115972.52,1116200.32,1116266.62,1116338.72,227.800004,72.100001,474.800007,66.300001,294.100005,108.600001
1942,1116447.32,1116852.72,1116605.82,1116929.02,405.400006,323.200005,562.400009,-246.900003,158.500003,80.700001
1943,1117009.72,1117256.72,1117379.42,1117457.22,247.000003,77.800001,594.800009,122.700002,369.700005,147.300003
1944,1117604.52,1117850.12,1117837.02,1117903.52,245.600003,66.500001,448.500006,-13.1,232.500003,149.500002
1945,1118053.02,1118211.42,1118279.92,1118354.62,158.400003,74.700001,406.900006,68.500001,226.900004,105.300001
1946,1118642.02,1118987.72,1119006.32,1119084.52,345.700005,78.200002,542.500008,18.6,364.300005,100.000001
1947,1119184.52,1119478.02,1119531.02,1119619.52,293.500005,88.500002,475.400007,53,346.500005,40.4
1948,1119659.92,1119950.52,1120087.92,1120175.62,290.600005,87.700001,630.80001,137.400002,428.000007,115.100002
1949,1120290.72,1120689.82,1120595.12,1120672.12,399.100006,77.000001,522.000007,-94.700002,304.400004,140.600002
1950,1120812.72,1121170.92,1121183.12,1121265.02,358.200006,81.900001,563.900009,12.2,370.400006,111.600002
1951,1121376.62,1121628.02,1121654.02,1121726.62,251.400004,72.600001,402.700006,26,277.400004,52.700001
1952,1121779.32,1122146.92,1122160.22,1122227.12,367.600005,66.900001,544.000008,13.3,380.900005,96.200002
1953,1122323.32,1122595.02,1122607.02,1122678.32,271.700004,71.300001,385.000006,12,283.700004,30.000001
1954,1122708.32,1122992.52,1123034.12,1123113.42,284.200004,79.300001,491.300007,41.600001,325.800005,86.200001
1955,1123199.62,1123721.22,1123739.02,1123800.12,521.600008,61.100001,663.60001,17.8,539.400008,63.100001
1956,1124612.32,1124837.72,1124841.72,1124903.72,225.400003,62.000001,369.000006,4,229.400003,77.600002
1957,1124981.32,1125622.72,1125684.12,1125745.42,641.400009,61.300001,847.400012,61.400001,702.80001,83.300001
1958,1125828.72,1126101.92,1126098.22,1126191.12,273.200004,92.900002,395.900006,-3.7,269.500004,33.5
1959,1126224.62,1126524.72,1126551.32,1126613.32,300.100005,62.000001,475.100007,26.6,326.700005,86.400001
1960,1126699.72,1126921.52,1126913.42,1126976.12,221.800003,62.700001,356.300005,-8.1,213.700003,79.900001
1961,1127056.02,1127373.62,1127365.12,1127436.72,317.600005,71.600001,446.200007,-8.5,309.100005,65.500001
1962,1127502.22,1128548.52,1128532.72,1128599.32,1046.30002,66.600001,1161.60002,-15.800001,1030.50001,64.500001
1963,1128663.82,1128927.12,1128934.12,1129019.92,263.300004,85.800002,409.900007,7,270.300004,53.800001
1964,1129073.72,1129737.52,1129709.42,1129790.22,663.800009,80.800001,786.300011,-28.1,635.700009,69.800001
1965,1129860.02,1130184.82,1130180.02,1130251.72,324.800005,71.700001,463.800007,-4.8,320.000005,72.100001
1966,1130323.82,1130638.52,1130680.52,1130771.52,314.700005,91.000002,518.500008,42,356.700005,70.800001
1967,1130842.32,1131409.52,1131382.12,1131497.32,567.200008,115.200002,705.90001,-27.4,539.800008,50.9
1968,1132381.72,1132939.92,1132958.72,1133036.12,558.200008,77.400002,725.500011,18.8,577.000008,71.100001
1969,1133107.22,1133471.12,1133467.42,1133560.12,363.900005,92.700001,504.700007,-3.7,360.200005,51.800001
1970,1133611.92,1133937.42,1133942.12,1134021.62,325.500005,79.500001,443.100007,4.7,330.200005,33.400001
1971,1134055.02,1134736.42,1134768.22,1134832.92,681.40001,64.700001,864.500013,31.8,713.20001,86.600002
1972,1136836.52,1137197.02,1137240.72,1137301.02,360.500006,60.300001,543.000008,43.7,404.200006,78.500001
1973,1137379.52,1138196.02,1138217.92,1138275.52,816.500012,57.600001,971.000015,21.900001,838.400013,75.000001
1974,1139575.72,1139975.82,1139978.82,1140062.52,400.100006,83.700001,545.200008,3,403.100006,58.400001
1975,1140120.92,1140667.12,1140680.52,1140752.52,546.200008,72.000002,665.40001,13.4,559.600008,33.8
1976,1140786.32,1141149.22,1141162.72,1141260.32,362.900005,97.600001,497.400007,13.500001,376.400006,23.4
1977,1141283.72,1141997.82,1141995.12,1142089.12,714.100011,94.000001,866.200013,-2.7,711.400011,60.800001
1978,1142149.92,1142435.72,1142438.22,1142501.22,285.800005,63.000001,408.800006,2.5,288.300005,57.5
1979,1142558.72,1142865.52,1142883.92,1142965.22,306.800005,81.300002,462.600007,18.4,325.200005,56.1
1980,1143021.32,1143414.62,1143411.42,1143487.42,393.300006,76.000001,536.200008,-3.2,390.100006,70.100001
1981,1143557.52,1143963.72,1143955.82,1144036.72,406.200006,80.900001,546.700008,-7.9,398.300006,67.500001
1982,1144104.22,1144597.12,1144685.92,1144762.62,492.900008,76.700001,691.500011,88.800001,581.700009,33.100001
1983,1144795.72,1145135.32,1145135.82,1145221.82,339.600005,86.000001,461.000007,0.5,340.100005,34.900001
1984,1145256.72,1145764.32,1145766.12,1145872.32,507.600007,106.200002,657.000009,1.8,509.400007,41.4
1985,1145913.72,1146213.02,1146254.32,1146338.12,299.300005,83.800001,472.300007,41.300001,340.600006,47.9
1986,1147909.52,1148042.52,1148163.12,1148236.22,133.000002,73.100001,390.100006,120.600002,253.600004,63.400001
1987,1148299.62,1148655.82,1148680.72,1148746.82,356.200005,66.100001,507.900008,24.900001,381.100006,60.700001
1988,1148807.52,1149077.92,1149075.02,1149148.22,270.400004,73.200001,388.200005,-2.9,267.500004,47.5
1989,1150513.72,1150739.32,1150751.72,1150836.42,225.600003,84.700001,356.400005,12.400001,238.000004,33.7
1990,1150870.12,1151528.12,1151556.12,1151638.22,658.00001,82.100001,840.800013,28.000001,686.000011,72.700001
1991,1151710.92,1152013.12,1152006.72,1152084.22,302.200004,77.500001,422.800006,-6.4,295.800004,49.500001
1992,1152133.72,1152355.72,1152392.12,1152459.62,222.000003,67.500001,366.700006,36.400001,258.400004,40.800001
1993,1152500.42,1152853.32,1152873.32,1152947.02,352.900005,73.700001,515.900007,20,372.900005,69.300001
1994,1153016.32,1153398.72,1153375.12,1153458.52,382.400006,83.400001,504.500008,-23.6,358.800006,62.300001
1995,1155463.92,1155900.22,1155903.42,1155988.32,436.300006,84.900002,586.500008,3.2,439.500006,62.1
1996,1156050.42,1156345.82,1156361.32,1156439.82,295.400005,78.500001,447.600007,15.5,310.900005,58.200001
1997,1156498.02,1156880.12,1156876.72,1156969.92,382.100006,93.200001,518.200008,-3.4,378.700006,46.300001
1998,1157016.22,1157471.32,1157457.12,1157521.72,455.100007,64.600001,572.400008,-14.200001,440.900006,66.900001
1999,1157588.62,1157956.22,1157939.92,1158016.62,367.600006,76.700001,484.700008,-16.3,351.300006,56.700001
2000,1158073.32,1158199.52,1158324.72,1158396.72,126.200002,72.000001,382.000005,125.200001,251.400003,58.600001
2001,1158455.32,1158935.02,1158929.82,1159016.92,479.700007,87.100002,630.00001,-5.2,474.500007,68.400001
2002,1159085.32,1159341.12,1159333.12,1159429.22,255.800004,96.100002,369.800005,-8.000001,247.800003,25.9
2003,1159455.12,1159788.42,1159779.32,1159859.42,333.300005,80.100001,465.600007,-9.1,324.200005,61.300001
2004,1161097.52,1161385.02,1161387.52,1161478.02,287.500004,90.500001,429.700006,2.5,290.000004,49.200001
2005,1161527.22,1162148.32,1162125.02,1162213.92,621.100009,88.900001,762.700011,-23.3,597.800009,76.000001
2006,1163094.72,1163515.72,1163498.32,1163572.92,421.000007,74.600002,539.800009,-17.400001,403.600006,61.600001
2007,1163634.52,1164059.42,1164070.02,1164152.52,424.900006,82.500001,570.000008,10.6,435.500006,52.000001
2008,1165045.62,1165601.92,1165575.92,1165659.02,556.300008,83.100002,674.90001,-26.000001,530.300007,61.500001
2009,1165720.52,1165995.22,1165989.72,1166081.72,274.700004,92.000001,387.900005,-5.5,269.200004,26.7
2010,1166108.42,1166422.12,1166434.52,1166515.92,313.700005,81.400001,453.100007,12.4,326.100005,45.600001
2011,1166561.52,1166835.92,1166817.82,1166912.92,274.400004,95.100001,402.700006,-18.1,256.300004,51.300001
2012,1166964.22,1167332.12,1167312.32,1167388.32,367.900006,76.000001,483.300007,-19.800001,348.100005,59.200001
2013,1167447.52,1167672.52,1167695.42,1167778.22,225.000004,82.800001,377.100006,22.9,247.900004,46.400001
2014,1167824.62,1168504.62,1168467.42,1168552.62,680.00001,85.200001,802.200012,-37.2,642.80001,74.200001
2015,1168626.82,1168876.02,1168872.12,1168947.52,249.200004,75.400001,363.700005,-3.9,245.300004,43
2016,1169974.32,1170295.12,1170321.42,1170394.22,320.800005,72.800001,474.600007,26.3,347.100005,54.700001
2017,1170448.92,1170917.52,1170909.02,1170988.72,468.600007,79.700001,606.000009,-8.5,460.100007,66.200001
2018,1171054.92,1171363.52,1171344.22,1171427.92,308.600005,83.700002,422.500006,-19.300001,289.300004,49.5
2019,1172426.02,1172751.62,1172765.42,1172846.92,325.600004,81.500001,478.400007,13.800001,339.400005,57.500001
2020,1172904.42,1173243.92,1173264.92,1173345.92,339.500005,81.000001,494.800007,21,360.500005,53.300001
2021,1173399.22,1174031.02,1174033.72,1174107.72,631.800009,74.000002,782.500012,2.7,634.500009,74.000001
2022,1175207.82,1175526.72,1175519.02,1175598.22,318.900005,79.200001,439.400007,-7.7,311.200005,49.000001
2023,1175647.22,1175930.42,1175915.82,1176007.12,283.200004,91.300001,397.200005,-14.6,268.600004,37.3
2024,1176044.42,1176593.92,1176560.22,1176679.32,549.500009,119.100002,670.40001,-33.700001,515.800008,35.5
2025,1176714.82,1176992.52,1176990.22,1177063.32,277.700005,73.100001,412.400007,-2.3,275.400005,63.900001
2026,1177127.22,1177459.92,1177463.82,1177547.92,332.700005,84.100001,472.300007,3.9,336.600005,51.600001
2027,1177599.52,1177900.32,1177905.92,1177977.22,300.800004,71.300001,432.800006,5.6,306.400004,55.100001
2028,1178032.32,1178395.82,1178398.32,1178495.92,363.500005,97.600001,517.100008,2.500001,366.000006,53.500001
2029,1178549.42,1178933.42,1178941.32,1179024.72,384.000005,83.400001,544.800008,7.900001,391.900006,69.500001
2030,1179094.22,1179422.72,1179424.22,1179494.72,328.500005,70.500001,462.500007,1.5,330.000005,62.000001
2031,1179556.72,1179874.52,1179852.92,1179938.72,317.800005,85.800001,440.700006,-21.600001,296.200004,58.700001
2032,1179997.42,1180431.72,1180422.62,1180502.52,434.300007,79.900001,571.600009,-9.1,425.200007,66.500001
2033,1180569.02,1180745.72,1180744.72,1180820.72,176.700002,76.000002,305.100004,-1,175.700002,53.4
2034,1180874.12,1181215.32,1181214.32,1181290.42,341.200005,76.100002,471.700007,-1,340.200005,55.4
2035,1181345.82,1181884.62,1181878.52,1181953.82,538.800008,75.300001,686.600011,-6.1,532.700008,78.600002
2036,1182032.42,1182343.82,1182341.82,1182418.62,311.400004,76.800001,443.000006,-2,309.400004,56.800001
2037,1182475.42,1182755.02,1182745.82,1182817.82,279.600004,72.000001,422.600007,-9.2,270.400004,80.200002
2038,1182898.02,1183296.22,1183288.12,1183367.82,398.200005,79.700002,536.900008,-8.1,390.100005,67.100001
2039,1183434.92,1183758.12,1183749.82,1183824.52,323.200004,74.700001,449.900006,-8.3,314.900004,60.300001
2040,1183884.82,1184424.92,1184412.72,1184488.62,540.100008,75.900001,693.100011,-12.2,527.900008,89.300002
2041,1184577.92,1184808.02,1184791.42,1184899.42,230.100003,108.000001,342.200005,-16.6,213.500003,20.700001
2042,1184920.12,1185353.02,1185332.72,1185443.92,432.900006,111.200001,567.000008,-20.3,412.600006,43.200001
2043,1185487.12,1185965.02,1185965.22,1186038.92,477.900007,73.700001,646.80001,0.2,478.100007,95.000002
2044,1186133.92,1186409.42,1186413.42,1186485.82,275.500004,72.400001,413.000006,4,279.500004,61.100001
2045,1186546.92,1186792.92,1186815.42,1186886.72,246.000004,71.300001,418.600006,22.5,268.500004,78.800001
2046,1186965.52,1187487.92,1187488.62,1187593.52,522.400008,104.900002,697.800011,0.7,523.100008,69.800001
2047,1187663.32,1187954.22,1187957.22,1188032.62,290.900004,75.400001,425.700006,3,293.900004,56.400001
2048,1188089.02,1188394.92,1188367.32,1188444.32,305.900004,77.000001,419.900006,-27.6,278.300004,64.600001
2049,1188508.92,1188869.52,1188871.42,1188975.52,360.600006,104.100001,505.200008,1.9,362.500006,38.600001
2050,1189982.42,1190277.42,1190279.82,1190361.12,295.000005,81.300001,450.100007,2.4,297.400005,71.400001
2051,1190432.52,1190670.22,1190691.82,1190749.52,237.700003,57.700001,375.300005,21.600001,259.300004,58.3
2052,1191950.22,1192240.52,1192261.22,1192341.12,290.300005,79.900001,459.800007,20.7,311.000005,68.900001
2053,1192410.02,1192671.02,1192680.52,1192724.32,261.000004,43.800001,379.200006,9.5,270.500004,64.900001
2054,1192789.22,1193168.52,1193177.32,1193256.22,379.300006,78.900001,547.700008,8.8,388.100006,80.700001
2055,1193336.92,1193788.92,1193793.92,1193892.92,452.000007,99.000001,599.800009,5,457.000007,43.800001
2056,1193936.72,1194222.92,1194217.52,1194290.92,286.200004,73.400001,405.100006,-5.4,280.800004,50.900001
2057,1195245.72,1195539.92,1195547.82,1195619.22,294.200004,71.400001,439.400006,7.9,302.100004,65.900001
2058,1195685.12,1195994.52,1196024.92,1196095.92,309.400005,71.000001,482.300007,30.4,339.800005,71.500001
2059,1196167.42,1196670.12,1196680.52,1196727.22,502.700008,46.700001,618.100009,10.4,513.100008,58.3
2060,1196785.52,1197087.22,1197070.92,1197145.42,301.700005,74.500001,424.400007,-16.3,285.400005,64.500001
2061,1197209.92,1197480.02,1197486.22,1197560.42,270.100004,74.200001,419.800006,6.2,276.300004,69.300001
2062,1197629.72,1198116.32,1198119.12,1198220.12,486.600007,101.000002,666.30001,2.8,489.400007,75.900001
2063,1198296.02,1198560.72,1198559.42,1198678.82,264.700004,119.400002,427.900006,-1.3,263.400004,45.1
2064,1198723.92,1199148.62,1199155.52,1199244.92,424.700007,89.400001,580.700009,6.9,431.600007,59.700001
2065,1199304.62,1199649.82,1199628.12,1199712.52,345.200005,84.400001,471.200007,-21.7,323.500005,63.300001
2066,1199775.82,1200070.42,1200071.42,1200143.82,294.600004,72.400002,435.900007,1,295.600004,67.900001
2067,1200211.72,1200557.62,1200558.62,1200679.22,345.900005,120.600002,482.700007,1,346.900005,15.2
2068,1200694.42,1201087.62,1201090.62,1201189.12,393.200006,98.500001,549.600008,3,396.200006,54.900001
2069,1201244.02,1201529.82,1201543.12,1201615.82,285.800004,72.700001,438.200006,13.3,299.100004,66.400001
2070,1201682.22,1202117.12,1202110.32,1202205.82,434.900007,95.500001,598.100009,-6.8,428.100007,74.500001
2071,1202280.32,1202636.62,1202680.52,1202742.72,356.300006,62.200001,545.600009,43.9,400.200006,83.200002
2072,1202825.92,1203084.92,1203068.92,1203141.52,259.000003,72.600001,375.300005,-16,243.000003,59.700001
2073,1203201.22,1203565.22,1203567.12,1203660.72,364.000006,93.600001,506.700008,1.9,365.900006,47.200001
2074,1203707.92,1204092.12,1204098.92,1204203.52,384.200005,104.600002,535.900008,6.8,391.000005,40.300001
2075,1204243.82,1204543.72,1204547.12,1204618.92,299.900004,71.800001,448.000006,3.4,303.300004,72.900001
2076,1204691.82,1204961.62,1204955.32,1205050.02,269.800004,94.700002,423.700007,-6.3,263.500004,65.500001
2077,1205115.52,1205542.62,1205546.22,1205645.52,427.100006,99.300002,586.600008,3.6,430.700006,56.6
2078,1205702.12,1205943.82,1205953.02,1206025.32,241.700004,72.300001,373.600006,9.2,250.900004,50.400001
2079,1206075.72,1206361.52,1206353.52,1206434.62,285.800004,81.100001,414.100006,-8,277.800004,55.200001
2080,1206489.82,1206857.42,1206843.42,1206943.72,367.600006,100.300002,520.600008,-14.000001,353.600005,66.700001
2081,1207010.42,1207274.52,1207285.62,1207360.32,264.100004,74.700001,414.400006,11.1,275.200004,64.500001
2082,1207424.82,1207891.82,1207859.72,1207955.52,467.000007,95.800001,596.500009,-32.1,434.900007,65.800001
2083,1208835.02,1209209.82,1209198.92,1209292.92,374.800006,94.000002,519.900008,-10.900001,363.900005,62.000001
2084,1209354.92,1209788.62,1209793.42,1209887.02,433.700006,93.600002,632.300009,4.8,438.500006,100.200001
2085,1209987.22,1210236.12,1210252.22,1210339.82,248.900004,87.600001,407.900006,16.1,265.000004,55.300001
2086,1210395.12,1210811.32,1210791.92,1210879.52,416.200006,87.600002,545.600008,-19.4,396.800006,61.2
2087,1210940.72,1211351.92,1211320.32,1211412.62,411.200007,92.300001,527.900008,-31.600001,379.600006,56.000001
2088,1211468.62,1211776.62,1211768.42,1211878.92,308.000005,110.500001,439.300007,-8.2,299.800005,29.000001
2089,1211907.92,1212216.42,1212205.32,1212281.52,308.500004,76.200001,444.600006,-11.1,297.400004,71.000001
2090,1213340.82,1213753.02,1213755.22,1213840.32,412.200006,85.100002,557.500008,2.2,414.400006,58
2091,1213898.32,1214296.52,1214281.92,1214368.62,398.200006,86.700002,534.200008,-14.6,383.600006,63.9
2092,1215282.22,1215724.12,1215702.42,1215791.02,441.900007,88.600002,571.800009,-21.700001,420.200006,63.000001
2093,1215854.02,1216193.82,1216156.62,1216255.92,339.800005,99.300002,469.500007,-37.200001,302.600004,67.600001
2094,1216323.52,1216585.02,1216579.92,1216678.62,261.500004,98.700002,390.000005,-5.100001,256.400003,34.9
2095,1216713.52,1217060.32,1217069.42,1217152.32,346.800006,82.900001,497.200008,9.1,355.900006,58.400001
2096,1217210.72,1217600.02,1217597.32,1217683.02,389.300006,85.700001,561.200008,-2.7,386.600006,88.900001
2097,1217771.92,1218036.72,1218064.42,1218158.72,264.800004,94.300001,460.800007,27.700001,292.500005,74.000001
2098,1218232.72,1218524.72,1218509.92,1218611.82,292.000004,101.900002,446.600007,-14.8,277.200004,67.500001
2099,1218679.32,1219087.12,1219061.72,1219150.72,407.800006,89.000002,565.900008,-25.400001,382.400005,94.500001
2100,1220366.22,1220700.22,1220680.52,1220762.42,334.000005,81.900001,480.700007,-19.7,314.300005,84.500001
2101,1220846.92,1221130.52,1221151.82,1221243.72,283.600004,91.900001,481.600007,21.300001,304.900005,84.800001
2102,1221328.52,1221567.32,1221605.92,1221696.72,238.800004,90.800002,445.300007,38.6,277.400004,77.100001
2103,1221773.82,1222206.82,1222213.02,1222301.12,433.000006,88.100002,596.100009,6.2,439.200006,68.800001
2104,1222369.92,1222648.32,1222680.52,1222744.32,278.400004,63.800001,434.900006,32.2,310.600004,60.500001
2105,1222804.82,1223205.42,1223195.32,1223283.12,400.600006,87.800001,563.800009,-10.1,390.500006,85.500002
2106,1223368.62,1223785.32,1223788.62,1223881.02,416.700006,92.400001,642.000009,3.3,420.000006,129.600002
2107,1224010.62,1224292.92,1224300.72,1224391.02,282.300004,90.300001,455.800007,7.800001,290.100005,75.400001
2108,1224466.42,1224684.92,1224688.22,1224772.72,218.500003,84.500002,367.300005,3.3,221.800003,61
2109,1224833.72,1225229.72,1225218.92,1225307.02,396.000006,88.100001,534.100008,-10.8,385.200006,60.800001
2110,1225367.82,1225760.42,1225755.12,1225842.52,392.600006,87.400001,596.800009,-5.3,387.300006,122.100002
2111,1225964.62,1226262.62,1226247.42,1226342.02,298.000005,94.600001,473.300007,-15.2,282.800005,95.900001
2112,1226437.92,1226675.62,1226697.92,1226789.72,237.700004,91.800002,426.400007,22.3,260.000004,74.600001
2113,1226864.32,1227379.02,1227346.22,1227433.12,514.700007,86.900001,643.100009,-32.8,481.900007,74.300001
2114,1227507.42,1227937.02,1227929.92,1228014.62,429.600007,84.700001,567.600009,-7.1,422.500007,60.400001
2115,1228075.02,1228483.42,1228483.62,1228568.72,408.400006,85.100001,590.600009,0.2,408.600006,96.900002
2116,1228665.62,1229000.02,1228991.92,1229081.72,334.400005,89.800002,528.400007,-8.100001,326.300004,112.300001
2117,1229194.02,1229438.72,1229437.12,1229527.22,244.700004,90.100001,389.700006,-1.6,243.100004,56.500001
2118,1229583.72,1229979.42,1229972.62,1230054.32,395.700006,81.700001,527.000008,-6.8,388.900006,56.400001
2119,1230110.72,1230479.42,1230472.12,1230558.32,368.700006,86.200002,517.900008,-7.300001,361.400005,70.300001
2120,1230628.62,1230967.52,1230955.12,1231042.52,338.900005,87.400001,520.600008,-12.4,326.500005,106.700002
2121,1231149.22,1231458.32,1231457.72,1231546.92,309.100004,89.200001,522.000007,-0.6,308.500004,124.300002
2122,1231671.22,1231935.12,1231914.92,1232006.12,263.900004,91.200001,407.700006,-20.2,243.700004,72.800001
2123,1232078.92,1232512.32,1232496.42,1232580.02,433.400007,83.600001,574.700009,-15.9,417.500007,73.600001
2124,1232653.62,1232970.02,1232944.82,1233026.12,316.400005,81.300002,443.000007,-25.200001,291.200004,70.500001
2125,1233096.62,1233482.32,1233491.02,1233574.72,385.700005,83.700002,589.800008,8.7,394.400005,111.700001
2126,1233686.42,1234146.72,1234116.92,1234207.82,460.300007,90.900001,669.90001,-29.8,430.500007,148.500002
2127,1235114.62,1235534.82,1235519.72,1235601.22,420.200006,81.500001,552.700008,-15.1,405.100006,66.100001
2128,1235667.32,1236061.92,1236073.92,1236161.72,394.600006,87.800001,575.800008,12,406.600006,81.400001
2129,1236243.12,1236556.82,1236539.82,1236680.12,313.700005,140.300002,437.400007,-17,296.700005,0.4
2130,1236680.52,1236933.42,1236962.22,1237052.52,252.900004,90.300002,456.600007,28.8,281.700004,84.600001
2131,1237137.12,1237570.82,1237585.72,1237672.72,433.700006,87.000002,650.800009,14.9,448.600006,115.200001
2132,1237787.92,1238145.22,1238157.72,1238242.72,357.300006,85.000001,537.900008,12.5,369.800006,83.100001
2133,1238325.82,1239025.42,1239020.12,1239113.32,699.600011,93.200001,852.700013,-5.3,694.300011,65.200001
2134,1239178.52,1239448.92,1239478.12,1239576.92,270.400004,98.800001,474.900007,29.200001,299.600005,76.500001
2135,1239653.42,1240093.92,1240070.52,1240160.72,440.500007,90.200002,623.30001,-23.400001,417.100006,116.000002
2136,1240276.72,1240567.42,1240570.92,1240678.62,290.700004,107.700002,403.800006,3.5,294.200004,1.9
2137,1240680.52,1240967.12,1240998.52,1241091.92,286.600004,93.400002,484.600007,31.4,318.000004,73.200001
2138,1241165.12,1241666.62,1241668.72,1241760.32,501.500007,91.600002,671.90001,2.1,503.600007,76.700001
2139,1241837.02,1242166.22,1242145.72,1242235.32,329.200005,89.600002,452.800007,-20.500001,308.700004,54.500001
2140,1243045.22,1243404.22,1243413.02,1243509.02,359.000005,96.000002,530.800008,8.8,367.800005,67.000001
2141,1243576.02,1243931.72,1243902.82,1244005.12,355.700005,102.300001,489.500007,-28.9,326.800005,60.400001
2142,1244065.52,1244380.12,1244354.22,1244457.32,314.600005,103.100002,455.000007,-25.900001,288.700004,63.200001
2143,1244520.52,1244892.22,1244891.92,1244980.62,371.700005,88.700002,562.800008,-0.3,371.400005,102.700001
2144,1245083.32,1245373.22,1245351.92,1245438.72,289.900005,86.800001,431.000007,-21.300001,268.600004,75.600002
