# Supplementary material for: Robust dynamical invariants in sequential neural activity
Source: Sci Rep. 2019 Jun 21;9:9048. doi: 10.1038/s41598-019-44953-2 (PMC6588702; doi:10.1038/s41598-019-44953-2)
Supplement: Supplementary file 4 — Dataset [file 41598_2019_44953_MOESM4_ESM.zip › data/ethanol16/Ethanol_exp11.txt]

%If you use these data please cite:
%%  I. Elices, R. Levi, D. Arroyo, F. B. Rodriguez, and P. Varona. Robust dynamical invariants in sequential neural activity
% (1:n-1)' firstLP' lastLP' firstPD' lastPD' burstLPd' burstPDd' Period' latenc' LPPDfst2fst' PDLP'
1,796.000012,991.500015,1112.20002,1227.70002,195.500003,115.500001,510.300007,120.700002,316.200005,78.600001
2,1306.30002,1475.70002,1599.90002,1728.50003,169.400003,128.600002,516.100008,124.200002,293.600005,93.900001
3,1822.40003,2004.50003,2113.40003,2255.30003,182.100003,141.900003,510.500008,108.900001,291.000004,77.600001
4,2332.90004,2532.10004,2630.00004,2772.00004,199.200003,142.000002,499.700007,97.900001,297.100004,60.600001
5,2832.60004,3007.20005,3111.30005,3221.50005,174.600003,110.200002,473.500007,104.100001,278.700004,84.600001
6,3306.10005,3483.20005,3569.60005,3674.40006,177.100003,104.800002,474.600007,86.400001,263.500004,106.300001
7,3780.70006,3980.40006,4097.50006,4233.80006,199.700003,136.300002,535.700008,117.100002,316.800005,82.600001
8,4316.40006,4502.70007,4643.20007,4762.70007,186.300003,119.500002,532.400008,140.500002,326.800005,86.100001
9,4848.80007,5041.30008,5122.40008,5247.50008,192.500003,125.100002,486.900008,81.100001,273.600004,88.200002
10,5335.70008,5495.70008,5604.90008,5747.30009,160.000002,142.400002,499.600007,109.200002,269.200004,88.000001
11,5835.30009,6005.00009,6100.10009,6213.40009,169.700002,113.300002,485.200007,95.100002,264.800004,107.100001
12,6320.50009,6495.1001,6624.1001,6737.9001,174.600003,113.800001,536.600008,129.000002,303.600005,119.200002
13,6857.1001,7048.50011,7202.80011,7320.30011,191.400003,117.500002,559.800009,154.300002,345.700005,96.600002
14,7416.90011,7631.20011,7703.20011,7824.70012,214.300003,121.500002,488.400007,72.000001,286.300004,80.600001
15,8760.50013,8916.10013,9001.40013,9128.70014,155.600002,127.300002,441.800006,85.300001,240.900003,73.600001
16,9202.30014,9360.50014,9479.20014,9586.00014,158.200002,106.800002,488.600007,118.700002,276.900004,104.900001
17,9690.90014,9893.10015,10007.0001,10116.7002,202.200003,109.700002,545.200009,113.900002,316.100005,119.400002
18,10236.1002,10437.6002,10567.1002,10689.6002,201.500003,122.500002,554.700008,129.500001,331.000004,101.200002
19,10790.8002,10962.1002,11043.8002,11173.1002,171.300002,129.300001,458.100007,81.700002,253.000004,75.800002
20,11248.9002,11397.5002,11472.6002,11615.7002,148.600002,143.100002,446.700006,75.100001,223.700003,79.900001
21,11695.6002,11802.4002,11885.6002,12014.0002,106.800002,128.400002,404.300006,83.200001,190.000003,85.900001
22,12099.9002,12245.0002,12359.0002,12467.8002,145.100002,108.800002,463.400007,114.000002,259.100004,95.500001
23,12563.3002,12772.0002,12869.3002,12977.9002,208.700003,108.600001,500.600008,97.300002,306.000005,86.000002
24,13063.9002,13263.9002,13374.3002,13499.3002,200.000003,125.000002,514.200007,110.400001,310.400004,78.800001
25,13578.1002,13778.1002,13869.2002,13990.8002,200.000003,121.600001,505.600008,91.100002,291.100005,92.900002
26,14083.7002,14257.3002,14361.5002,14479.1002,173.600002,117.600002,491.800007,104.200002,277.800004,96.400001
27,14575.5002,14756.8002,14862.1002,14991.9002,181.300003,129.800002,512.400008,105.300001,286.600004,96.000002
28,15087.9002,15262.4002,15369.6002,15479.2002,174.500002,109.600002,501.800007,107.200002,281.700004,110.500001
29,15589.7002,15802.3002,15921.0002,16027.5002,212.600003,106.500002,554.700009,118.700002,331.300005,116.900002
30,16144.4002,16413.3002,16550.4002,16671.2002,268.900004,120.800001,628.300009,137.100002,406.000006,101.500002
31,16772.7003,16990.3003,17119.8003,17229.7003,217.600003,109.900002,555.600008,129.500002,347.100005,98.600001
32,17328.3003,17549.5003,17648.6003,17771.1003,221.200004,122.500002,557.700009,99.100001,320.300005,114.900002
33,17886.0003,18094.9003,18218.1003,18350.3003,208.900003,132.200002,565.500008,123.200001,332.100004,101.200002
34,18451.5003,18648.1003,18776.9003,18916.7003,196.600003,139.800002,572.800008,128.800002,325.400005,107.600001
35,19024.3003,19205.5003,19325.7003,19441.3003,181.200003,115.600002,538.500009,120.200002,301.400005,121.500002
36,19562.8003,19747.7003,19896.8003,20046.4003,184.900002,149.600003,561.900008,149.100002,334.000004,78.300001
37,20124.7003,20355.9003,20504.9003,20636.7003,231.200003,131.800002,609.400009,149.000003,380.200006,97.400001
38,20734.1003,20979.1003,21080.5003,21207.7003,245.000004,127.200002,579.200009,101.400001,346.400005,105.600002
39,21313.3003,21527.3003,21603.2003,21748.9003,214.000003,145.700002,528.000007,75.900001,289.900004,92.400001
40,21841.3003,22048.7003,22120.0003,22250.4003,207.400004,130.400002,511.400008,71.300001,278.700005,102.300001
41,22352.7003,22535.2003,22602.1003,22729.6003,182.500003,127.500002,473.100007,66.900001,249.400004,96.200001
42,22825.8003,22989.0003,23120.3003,23249.3003,163.200003,129.000001,514.900008,131.300002,294.500005,91.400002
43,23340.7003,23543.5004,23675.3004,23822.0004,202.800003,146.700002,552.800008,131.800002,334.600005,71.500001
44,23893.5004,24112.7004,24236.7004,24390.9004,219.200003,154.200002,560.200008,124.000002,343.200005,62.800001
45,24453.7004,24615.5004,24703.9004,24846.1004,161.800003,142.200002,477.200007,88.400001,250.200004,84.800001
46,24930.9004,25099.3004,25179.3004,25309.3004,168.400003,130.000002,477.800008,80.000001,248.400004,99.400002
47,25408.7004,25580.4004,25681.7004,25803.8004,171.700002,122.100002,494.000007,101.300002,273.000004,98.900001
48,25902.7004,26059.7004,26181.4004,26327.1004,157.000002,145.700002,490.500007,121.700002,278.700004,66.100001
49,26393.2004,26590.1004,26730.1004,26845.5004,196.900003,115.400002,560.200009,140.000002,336.900005,107.900002
50,26953.4004,27169.9004,27321.6004,27456.9004,216.500003,135.300002,598.900009,151.700002,368.200005,95.400002
51,27552.3004,27803.9004,27887.1004,28016.1004,251.600003,129.000001,559.800008,83.200002,334.800005,96.000002
52,28112.1004,28338.5004,28412.7004,28532.0004,226.400003,119.300002,508.100007,74.200001,300.600004,88.200001
53,28620.2004,28797.5004,28877.1004,29026.2004,177.300003,149.100003,480.900008,79.600001,256.900004,74.900001
54,29101.1004,29236.1004,29343.9004,29469.3004,135.000002,125.400002,455.900006,107.800001,242.800003,87.700001
55,29557.0004,29751.9004,29837.2004,29947.5004,194.900003,110.300001,508.100008,85.300002,280.200005,117.600002
56,30065.1004,30263.6005,30389.4005,30531.2005,198.500003,141.800002,562.500008,125.800002,324.300005,96.400001
57,30627.6005,30842.7005,30963.8005,31092.0005,215.100004,128.200002,554.700009,121.100001,336.200005,90.300002
58,31182.3005,31433.2005,31528.3005,31651.8005,250.900003,123.500002,571.000008,95.100002,346.000005,101.500001
59,31753.3005,31982.9005,32087.2005,32233.7005,229.600004,146.500002,566.700009,104.300001,333.900005,86.300002
60,32320.0005,32532.6005,32631.3005,32792.3005,212.600003,161.000003,547.100008,98.700001,311.300004,74.800001
61,32867.1005,33030.0005,33144.8005,33294.8005,162.900002,150.000002,502.500007,114.800002,277.700004,74.800001
62,33369.6005,33530.1005,33623.7005,33748.0005,160.500003,124.300002,485.300007,93.600001,254.100004,106.900001
63,33854.9005,34015.9005,34105.6005,34252.4005,161.000003,146.800002,477.600008,89.700001,250.700004,80.100002
64,34332.5005,34512.4005,34615.3005,34755.1005,179.900002,139.800002,515.000007,102.900002,282.800004,92.400001
65,34847.5005,35049.7005,35115.7005,35278.1005,202.200003,162.400003,498.200008,66.000001,268.200004,67.600001
66,38080.8006,38134.1006,38222.1006,38359.1006,53.300001,137.000002,356.100006,88.000002,141.300003,77.800001
67,38436.9006,38537.5006,38610.2006,38756.3006,100.600001,146.100003,410.300006,72.700001,173.300002,90.900001
68,38847.2006,38932.8006,39031.9006,39160.2006,85.600001,128.300002,416.700006,99.100002,184.700003,103.700001
69,39263.9006,39371.3006,39541.7006,39681.5006,107.400002,139.800002,505.800008,170.400002,277.800004,88.200002
70,39769.7006,39923.7006,40024.4006,40165.7006,154.000002,141.300003,476.900007,100.700001,254.700003,80.900001
71,40246.6006,40402.0006,40555.6006,40672.7006,155.400002,117.100002,529.900008,153.600002,309.000004,103.800002
72,40776.5006,40939.2006,41072.9006,41191.8006,162.700002,118.900002,521.400007,133.700002,296.400004,106.100001
73,41297.9006,41443.1006,41603.6006,41725.6006,145.200003,122.000002,543.300008,160.500002,305.700005,115.600001
74,41841.2006,41996.9006,42107.8006,42233.9006,155.700003,126.100002,494.900008,110.900001,266.600004,102.200002
75,42336.1006,42430.0006,42604.5006,42715.8006,93.900001,111.300002,496.100007,174.500003,268.400004,116.400001
76,42832.2006,42986.7006,43111.1006,43242.4006,154.500003,131.300002,538.900008,124.400001,278.900004,128.700002
77,43371.1006,43552.9006,43675.9007,43802.1007,181.800003,126.200002,529.000008,123.000002,304.800005,98.000001
78,43900.1007,44062.6007,44161.9007,44288.8007,162.500003,126.900002,474.700007,99.300001,261.800004,86.000001
79,44374.8007,44541.3007,44646.5007,44763.8007,166.500003,117.300002,466.900007,105.200001,271.700004,77.900001
80,44841.7007,45019.2007,45145.3007,45264.6007,177.500003,119.300001,511.000008,126.100002,303.600005,88.100002
81,45352.7007,45548.8007,45665.7007,45794.1007,196.100003,128.400002,520.800008,116.900001,313.000004,79.400002
82,45873.5007,46084.4007,46166.3007,46295.7007,210.900003,129.400002,493.700007,81.900001,292.800004,71.500001
83,46367.2007,46560.5007,46657.1007,46791.9007,193.300003,134.800002,489.000007,96.600001,289.900004,64.300001
84,46856.2007,47057.6007,47191.5007,47317.6007,201.400003,126.100002,553.800008,133.900002,335.300005,92.400001
85,47410.0007,47619.2007,47791.2007,47899.8007,209.200004,108.600002,588.100009,172.000002,381.200006,98.300001
86,47998.1007,48221.5007,48329.4007,48464.1007,223.400004,134.700002,518.900008,107.900001,331.300005,52.900001
87,48517.0007,48708.8007,48781.7007,48898.5007,191.800003,116.800002,454.400007,72.900001,264.700004,72.900001
88,48971.4007,49139.2007,49230.2007,49352.6007,167.800002,122.400001,457.300007,91.000002,258.800004,76.100002
89,49428.7007,49599.7007,49704.9007,49839.7007,171.000002,134.800002,479.800007,105.200002,276.200004,68.800001
90,49908.5007,50150.1007,50261.4007,50394.0008,241.600003,132.600002,585.200008,111.300002,352.900005,99.700001
91,50493.7008,50717.2008,50842.3008,50967.7008,223.500004,125.400001,570.000009,125.100002,348.600006,96.000002
92,51063.7008,51258.3008,51391.1008,51517.4008,194.600003,126.300002,547.200008,132.800002,327.400005,93.500001
93,51610.9008,51827.0008,51965.7008,52095.7008,216.100003,130.000002,564.200008,138.700002,354.800005,79.400001
94,52175.1008,52438.3008,52532.7008,52666.1008,263.200004,133.400002,572.200009,94.400002,357.600006,81.200001
95,52747.3008,52970.0008,53088.4008,53227.3008,222.700003,138.900002,553.800008,118.400002,341.100005,73.800001
96,53301.1008,53523.4008,53680.9008,53821.3008,222.300004,140.400002,608.000009,157.500002,379.800006,87.800001
97,53909.1008,54127.1008,54259.0008,54388.7008,218.000004,129.700001,567.800009,131.900002,349.900006,88.200002
98,54476.9008,54719.9008,54797.0008,54952.0008,243.000003,155.000002,529.000008,77.100002,320.100005,53.900001
99,55005.9008,55195.3008,55300.4008,55429.6008,189.400002,129.200002,505.200007,105.100002,294.500004,81.500001
100,55511.1008,55693.2008,55788.7008,55897.9008,182.100003,109.200002,498.100008,95.500001,277.600004,111.300002
101,56009.2008,56209.3008,56312.9008,56451.2008,200.100003,138.300002,523.200007,103.600001,303.700004,81.200001
102,56532.4008,56743.2008,56871.9008,56986.2008,210.800004,114.300002,573.600009,128.700001,339.500005,119.800002
103,57106.0009,57339.1009,57453.5009,57587.9009,233.100003,134.400002,553.800008,114.400002,347.500005,71.900001
104,57659.8009,57899.3009,58004.0009,58128.6009,239.500004,124.600002,541.500008,104.700001,344.200005,72.700001
105,58201.3009,58377.6009,58506.1009,58613.2009,176.300003,107.100001,490.500008,128.500002,304.800005,78.600002
106,58691.8009,58891.1009,58985.6009,59121.0009,199.300003,135.400002,500.300007,94.500001,293.800004,71.100001
107,59192.1009,59403.7009,59519.0009,59630.3009,211.600003,111.300002,532.600008,115.300002,326.900005,94.400001
108,59724.7009,59936.7009,60061.3009,60212.0009,212.000003,150.700002,555.400008,124.600002,336.600005,68.100001
109,60280.1009,60522.2009,60668.8009,60807.1009,242.100004,138.300002,610.400009,146.600002,388.700006,83.400001
110,60890.5009,61160.8009,61261.2009,61396.5009,270.300004,135.300002,599.800009,100.400002,370.700006,93.800001
111,61490.3009,61742.5009,61868.9009,62003.5009,252.200004,134.600002,615.400009,126.400002,378.600006,102.200001
112,62105.7009,62355.2009,62473.9009,62616.0009,249.500004,142.100002,594.900009,118.700002,368.200006,84.600001
113,62700.6009,62926.1009,63032.0009,63161.3009,225.500004,129.300002,549.300008,105.900001,331.400005,88.600001
114,63249.9009,63418.4009,63525.6009,63657.7009,168.500003,132.100002,496.800008,107.200002,275.700005,89.000001
115,63746.7009,63957.901,64077.701,64220.701,211.200003,143.000002,570.700008,119.800002,331.000005,96.700001
116,64317.401,64513.301,64664.401,64798.301,195.900003,133.900002,598.500009,151.100003,347.000006,117.600001
117,64915.901,65135.401,65262.401,65391.801,219.500004,129.400002,563.400009,127.000001,346.500005,87.500002
118,65479.301,65726.601,65861.201,65991.601,247.300003,130.400002,601.200009,134.600002,381.900005,88.900002
119,66080.501,66339.201,66429.501,66562.001,258.700004,132.500002,559.900008,90.300001,349.000005,78.400001
120,66640.401,66859.101,66961.201,67097.401,218.700003,136.200002,542.400008,102.100002,320.800005,85.400001
121,67182.801,67408.801,67522.901,67673.001,226.000003,150.100002,567.900009,114.100002,340.100005,77.700002
122,67750.701,67978.301,68141.401,68279.101,227.600003,137.700002,631.400009,163.100002,390.700005,103.000002
123,68382.101,68634.501,68735.301,68907.201,252.400004,171.900003,586.000009,100.800001,353.200005,60.900001
124,68968.101,69157.101,69253.601,69378.501,189.000003,124.900002,495.800007,96.500001,285.500004,85.400001
125,69463.901,69668.901,69755.001,69882.701,205.000003,127.700002,502.300008,86.100001,291.100004,83.500002
126,69966.201,70189.301,70265.801,70404.501,223.100003,138.700002,511.800007,76.500001,299.600004,73.500001
127,70478.0011,70720.8011,70812.6011,70953.6011,242.800004,141.000002,558.400009,91.800001,334.600005,82.800002
128,71036.4011,71278.7011,71433.7011,71557.4011,242.300003,123.700002,606.600009,155.000002,397.300005,85.600002
129,71643.0011,71866.9011,71990.5011,72124.8011,223.900003,134.300002,579.800008,123.600002,347.500005,98.000001
130,72222.8011,72405.4011,72569.3011,72708.6011,182.600003,139.300002,575.100009,163.900002,346.500005,89.300002
131,72797.9011,73003.2011,73148.9011,73287.0011,205.300003,138.100002,589.100009,145.700002,351.000005,100.000002
132,73387.0011,73651.2011,73753.5011,73895.7011,264.200003,142.200002,608.600009,102.300002,366.500005,99.900002
133,73995.6011,74227.3011,74337.2011,74470.1011,231.700003,132.900002,570.100008,109.900002,341.600005,95.600001
134,74565.7011,74818.7011,74923.2011,75073.8011,253.000004,150.600003,590.800009,104.500001,357.500005,82.700001
135,75156.5011,75368.9011,75514.8011,75657.7011,212.400003,142.900002,609.300009,145.900002,358.300005,108.100002
136,75765.8011,75960.6011,76090.2011,76223.6011,194.800003,133.400002,578.300009,129.600002,324.400005,120.500002
137,76344.1011,76513.0011,76656.9011,76798.5011,168.900002,141.600002,560.600008,143.900002,312.800004,106.200002
138,76904.7011,77126.1011,77219.1012,77363.0012,221.400003,143.900002,564.300008,93.000002,314.400005,106.000001
139,77469.0012,77661.1012,77766.1012,77911.1012,192.100003,145.000002,543.800008,105.000002,297.100005,101.700001
140,78012.8012,78193.9012,78338.2012,78484.3012,181.100003,146.100003,576.000009,144.300002,325.400005,104.500001
141,78588.8012,78800.0012,78939.5012,79078.9012,211.200003,139.400002,597.600009,139.500002,350.700005,107.500002
142,79186.4012,79402.9012,79532.9012,79678.1012,216.500003,145.200002,568.500008,130.000002,346.500005,76.800001
143,79754.9012,79971.2012,80100.9012,80242.4012,216.300004,141.500002,567.000009,129.700002,346.000006,79.500001
144,80321.9012,80551.8012,80706.3012,80858.1012,229.900003,151.800002,592.100009,154.500003,384.400006,55.900001
145,80914.0012,81157.2012,81287.2012,81434.2012,243.200003,147.000002,594.100009,130.000002,373.200005,73.900002
146,81508.1012,81750.0012,81855.3012,81975.1012,241.900003,119.800002,570.900008,105.300002,347.200005,103.900001
147,82079.0012,82352.5012,82458.3012,82603.2012,273.500004,144.900002,617.700009,105.800002,379.300006,93.500001
148,82696.7012,82924.5012,83046.3012,83176.4012,227.800004,130.100002,594.400009,121.800001,349.600005,114.700002
149,83291.1012,83479.6012,83599.3012,83725.1012,188.500003,125.800002,554.400008,119.700002,308.200005,120.400001
150,83845.5012,84004.7013,84102.1013,84250.0013,159.200003,147.900002,475.100007,97.400001,256.600004,70.600001
151,84320.6013,84449.7013,84535.1013,84656.8013,129.100002,121.700001,424.600007,85.400002,214.500004,88.400002
152,84745.2013,84905.1013,85024.0013,85154.2013,159.900002,130.200002,501.000007,118.900002,278.800004,92.000001
153,85246.2013,85442.5013,85564.8013,85698.4013,196.300003,133.600002,553.600009,122.300002,318.600005,101.400002
154,85799.8013,86003.7013,86163.9013,86306.8013,203.900003,142.900002,607.500009,160.200002,364.100005,100.500002
155,86407.3013,86614.9013,86739.8013,86900.3013,207.600003,160.500002,566.600008,124.900002,332.500005,73.600001
156,86973.9013,87177.9013,87311.1013,87482.4013,204.000003,171.300003,555.400008,133.200002,337.200005,46.9
157,87529.3013,87776.0013,87896.9013,88035.2013,246.700004,138.300002,600.200009,120.900002,367.600006,94.300001
158,88129.5013,88383.3013,88497.3013,88638.3013,253.800004,141.000002,592.100009,114.000002,367.800006,83.300001
159,88721.6013,88961.7013,89092.8013,89249.8013,240.100004,157.000002,593.300009,131.100002,371.200006,65.100001
160,89314.9013,89531.2013,89680.9013,89825.3013,216.300003,144.400003,597.100009,149.700002,366.000005,86.700001
161,89912.0013,90162.1013,90243.2013,90411.1013,250.100004,167.900002,576.100008,81.100001,331.200005,77.000001
162,90488.1013,90678.9014,90742.8014,90893.7014,190.800003,150.900002,498.300008,63.900001,254.700004,92.700002
163,95335.1014,95537.7014,95603.2014,95730.1014,202.600003,126.900001,505.200007,65.500001,268.100004,110.200002
164,95840.3014,95999.6014,96150.3014,96293.4014,159.300003,143.100002,557.100008,150.700002,310.000005,104.000001
165,96397.4014,96596.0014,96919.1014,97072.7014,198.600003,153.600002,761.300012,323.100005,521.700008,86.000002
166,97158.7014,97455.6015,97688.7015,97815.4015,296.900004,126.700002,781.000011,233.100004,530.000008,124.300001
167,97939.7015,98211.5015,98439.8015,98611.8015,271.800004,172.000002,734.300011,228.300004,500.100008,62.200001
168,98674.0015,98946.1015,99152.0015,99282.2015,272.100004,130.200002,715.700011,205.900003,478.000007,107.500002
169,99389.7015,99618.9015,99833.4015,99966.9015,229.200003,133.500002,685.30001,214.500004,443.700007,108.100001
170,100075.001,100337.701,100521.501,100649.501,262.700004,128.000002,685.00001,183.800003,446.500007,110.500001
171,100760.002,101032.102,101195.002,101358.502,272.100004,163.500002,675.300011,162.900003,435.000007,76.800002
172,101435.302,101690.902,101840.002,101972.702,255.600003,132.700002,642.400009,149.100003,404.700006,105.000001
173,102077.702,102319.802,102484.602,102598.102,242.100004,113.500002,627.800009,164.800002,406.900006,107.400001
174,102705.502,102963.902,103098.402,103230.902,258.400004,132.500002,623.90001,134.500002,392.900006,98.500002
175,103329.402,103580.402,103720.502,103851.602,251.000003,131.100002,630.600009,140.100003,391.100006,108.400001
176,103960.002,104192.902,104341.602,104470.502,232.900004,128.900002,614.900009,148.700002,381.600006,104.400001
177,104574.902,104799.202,104948.802,105083.702,224.300004,134.900002,608.700009,149.600002,373.900006,99.900001
178,105183.602,105417.502,105575.002,105706.302,233.900004,131.300002,631.50001,157.500002,391.400006,108.800002
179,105815.102,106033.702,106185.702,106323.302,218.600003,137.600002,619.100009,152.000002,370.600005,110.900002
180,106434.202,106646.002,106795.002,106927.802,211.800003,132.800002,611.100009,149.000002,360.800005,117.500002
181,107045.302,107307.502,107423.602,107602.402,262.200004,178.800002,616.700009,116.100002,378.300006,59.600001
182,107662.002,107889.302,108036.902,108167.502,227.300004,130.600002,611.300009,147.600002,374.900006,105.800001
183,108273.302,108539.702,108663.302,108798.102,266.400004,134.800002,621.10001,123.600002,390.000006,96.300002
184,108894.402,109133.502,109274.202,109405.902,239.100003,131.700002,608.500009,140.700002,379.800005,97.000002
185,109502.902,109744.302,109881.602,110014.502,241.400003,132.900002,608.000009,137.300002,378.700005,96.400002
186,110110.902,110335.802,110479.202,110612.602,224.900003,133.400002,603.700009,143.400002,368.300005,102.000002
187,110714.602,110934.902,111075.202,111209.402,220.300003,134.200002,591.800009,140.300002,360.600005,97.000002
188,111306.402,111548.902,111694.302,111833.402,242.500003,139.100002,622.900009,145.400002,387.900005,95.900002
189,111929.302,112139.002,112313.602,112451.802,209.700003,138.200002,635.400009,174.600003,384.300006,112.900001
190,112564.702,112774.302,112916.902,113056.902,209.600003,140.000002,609.200009,142.600003,352.200006,117.000001
191,113173.902,113409.202,113534.402,113675.002,235.300004,140.600002,587.600009,125.200002,360.500006,86.500001
192,113761.502,114031.102,114162.302,114293.702,269.600004,131.400002,638.20001,131.200002,400.800006,106.000002
193,114399.702,114659.702,114765.602,114897.802,260.000004,132.200002,600.400009,105.900001,365.900005,102.300002
194,115000.102,115234.502,115383.802,115522.202,234.400003,138.400002,622.100009,149.300002,383.700005,100.000002
195,115622.202,115842.302,116003.002,116123.702,220.100003,120.700001,601.300009,160.700003,380.800006,99.800002
196,116223.502,116452.302,116582.302,116751.902,228.800003,169.600003,586.700009,130.000002,358.800005,58.300001
197,116810.202,117003.602,117104.002,117263.702,193.400002,159.700002,515.700007,100.400002,293.800004,62.200001
198,117325.902,117517.202,117656.802,117783.802,191.300003,127.000002,553.000009,139.600002,330.900005,95.100002
199,117878.902,118080.702,118207.102,118380.002,201.800003,172.900003,563.700008,126.400001,328.200004,62.600001
200,118442.602,118634.802,118794.802,118936.402,192.200003,141.600002,586.500009,160.000002,352.200005,92.700002
201,119029.102,119256.002,119392.002,119530.002,226.900003,138.000002,589.200008,136.000002,362.900005,88.300001
202,119618.302,119799.502,119912.802,120075.002,181.200003,162.200002,518.600008,113.300002,294.500005,61.900001
203,120136.902,120312.202,120422.302,120548.802,175.300003,126.500002,504.700008,110.100001,285.400004,92.800002
204,120641.602,120869.702,120972.102,121100.902,228.100003,128.800002,552.300008,102.400002,330.500005,93.000001
205,121193.902,121400.902,121531.702,121659.802,207.000003,128.100002,560.900008,130.800002,337.800005,95.000001
206,121754.802,121949.402,122111.002,122252.402,194.600003,141.400002,592.300009,161.600003,356.200006,94.700001
207,122347.102,122549.502,122688.302,122831.902,202.400003,143.600002,579.800009,138.800002,341.200005,95.000002
208,122926.902,123145.402,123275.302,123418.202,218.500003,142.900002,588.000009,129.900002,348.400005,96.700002
209,123514.902,123746.502,123868.902,124007.302,231.600003,138.400002,575.400008,122.400002,354.000005,83.000001
210,124090.302,124311.702,124437.302,124583.802,221.400003,146.500002,557.200008,125.600002,347.000005,63.700001
211,124647.502,124849.302,124910.302,125049.302,201.800003,139.000002,462.100007,61.000001,262.800004,60.300001
212,125109.602,125288.102,125419.702,125589.402,178.500003,169.700002,527.700008,131.600002,310.100005,47.900001
213,125637.302,125834.702,125965.402,126097.202,197.400003,131.800002,541.200008,130.700002,328.100005,81.300001
214,126178.502,126417.702,126531.702,126671.702,239.200004,140.000003,575.000009,114.000001,353.200005,81.800001
215,126753.502,126987.702,127117.902,127255.602,234.200003,137.700002,585.300008,130.200002,364.400005,83.200001
216,127338.802,127595.202,127731.302,127890.002,256.400004,158.700003,617.60001,136.100002,392.500006,66.400001
217,127956.402,128181.702,128304.102,128433.802,225.300003,129.700002,572.100008,122.400002,347.700005,94.700001
218,128528.502,128744.102,128880.502,129039.002,215.600003,158.500003,585.600009,136.400002,352.000005,75.100001
219,129114.102,129316.802,129469.502,129606.802,202.700003,137.300002,583.900009,152.700002,355.400005,91.200002
220,129698.002,129920.102,130052.302,130187.902,222.100003,135.600002,578.100008,132.200002,354.300005,88.200001
221,130276.102,130480.802,130632.802,130766.402,204.700003,133.600002,586.000009,152.000003,356.700006,95.700001
222,130862.102,131069.102,131219.302,131356.002,207.000003,136.700002,593.000009,150.200002,357.200005,99.100002
223,131455.102,131662.102,131767.002,131908.702,207.000003,141.700003,521.000008,104.900001,311.900004,67.400001
224,131976.102,132166.002,132219.002,132358.402,189.900002,139.400002,446.600006,53.000001,242.900003,64.300001
225,132422.702,132566.702,132659.402,132810.902,144.000002,151.500002,442.900007,92.700002,236.700004,54.700001
226,132865.602,133018.102,133131.102,133262.202,152.500002,131.100002,474.000007,113.000002,265.500004,77.400001
227,133339.602,133539.102,133651.002,133783.402,199.500003,132.400002,528.000008,111.900002,311.400005,84.200001
228,133867.602,134081.102,134211.802,134348.502,213.500003,136.700002,564.600008,130.700002,344.200005,83.700001
229,134432.202,134647.502,134786.002,134917.702,215.300003,131.700002,577.900009,138.500002,353.800005,92.400002
230,135010.102,135214.102,135349.002,135499.602,204.000003,150.600002,555.200008,134.900002,338.900005,65.700001
231,135565.302,135774.902,135865.602,136016.102,209.600003,150.500002,508.900008,90.700002,300.300005,58.100001
232,136074.202,136251.002,136349.302,136501.702,176.800002,152.400002,502.100007,98.300002,275.100004,74.600001
233,136576.302,136743.202,136890.002,137022.202,166.900003,132.200002,554.800008,146.800002,313.700005,108.900001
234,137131.102,137331.302,137447.102,137584.602,200.200003,137.500002,544.700009,115.800002,316.000005,91.200002
235,137675.802,137881.902,138012.502,138142.402,206.100003,129.900001,571.900008,130.600002,336.700005,105.300002
236,138247.702,138467.302,138557.602,138702.102,219.600003,144.500002,523.600008,90.300002,309.900005,69.200001
237,138771.302,138953.702,139047.302,139194.902,182.400003,147.600002,488.900007,93.600001,276.000004,65.300001
238,139260.202,139460.902,139556.502,139709.302,200.700003,152.800002,519.100008,95.600002,296.300005,70.000001
239,139779.302,139961.702,140091.202,140245.902,182.400003,154.700002,530.000008,129.500002,311.900005,63.400001
240,140309.302,140485.002,140609.502,140741.602,175.700002,132.100002,523.100008,124.500002,300.200004,90.800002
241,140832.402,141030.702,141156.702,141288.402,198.300003,131.700002,551.500008,126.000001,324.300004,95.500002
242,141383.902,141577.902,141732.702,141867.302,194.000003,134.600002,574.500008,154.800002,348.800005,91.100001
243,141958.402,142168.002,142314.502,142446.102,209.600003,131.600002,585.800009,146.500003,356.100006,98.100001
244,142544.202,142787.102,142886.402,143034.502,242.900004,148.100002,558.300008,99.300001,342.200005,68.000001
245,143102.502,143276.002,143337.702,143480.802,173.500003,143.100002,441.800007,61.700001,235.200004,63.500001
246,143544.302,143723.602,143825.302,143999.002,179.300003,173.700003,504.200007,101.700001,281.000004,49.5
247,144048.502,144238.302,144347.702,144479.602,189.800003,131.900002,521.800008,109.400002,299.200005,90.700001
248,144570.302,144778.102,144889.702,145021.302,207.800003,131.600002,547.700008,111.600002,319.400005,96.700001
249,145118.002,145336.102,145465.602,145599.802,218.100004,134.200002,588.500009,129.500002,347.600006,106.700001
250,145706.502,145903.202,146057.702,146188.102,196.700003,130.400002,573.000009,154.500002,351.200005,91.400002
251,146279.502,146516.802,146620.102,146763.602,237.300003,143.500002,560.600008,103.300002,340.600005,76.500001
252,146840.102,147016.702,147100.702,147240.402,176.600003,139.700002,471.000007,84.000001,260.600004,70.700001
253,147311.102,147451.602,147541.002,147680.802,140.500002,139.800002,434.800007,89.400002,229.900004,65.100001
254,147745.902,147861.302,147957.602,148083.702,115.400001,126.100002,426.900006,96.300002,211.700003,89.100001
255,148172.802,148295.302,148381.402,148539.102,122.500002,157.700002,422.500006,86.100001,208.600003,56.200001
256,148595.302,148734.502,148877.502,149037.702,139.200002,160.200003,518.800008,143.000002,282.200004,76.400001
257,149114.102,149270.002,149392.702,149551.302,155.900002,158.600002,515.900008,122.700002,278.600004,78.700002
258,149630.002,149788.402,149904.502,150065.202,158.400002,160.700002,513.300007,116.100002,274.500004,78.100001
259,150143.302,150307.802,150452.402,150562.402,164.500003,110.000002,547.400008,144.600002,309.100005,128.300001
260,150690.702,150783.602,150840.202,150978.202,92.900002,138.000002,363.100006,56.600001,149.500003,75.600001
261,151053.802,151182.302,151275.202,151425.202,128.500002,150.000002,467.100007,92.900001,221.400003,95.700002
262,152349.702,152504.502,152615.702,152791.202,154.800002,175.500003,494.800008,111.200002,266.000004,53.300001
263,152844.502,153007.602,153098.302,153231.602,163.100002,133.300002,479.200007,90.700001,253.800003,92.100002
264,153323.702,153430.102,153529.502,153654.102,106.400001,124.600002,412.400006,99.400002,205.800003,82.000001
265,153736.102,153888.302,154013.402,154140.402,152.200002,127.000002,500.000007,125.100002,277.300004,95.700001
266,154236.102,154336.002,154481.702,154608.502,99.900002,126.800002,469.100007,145.700002,245.600004,96.700001
267,156019.702,156121.302,156236.402,156372.002,101.600001,135.600002,422.400006,115.100002,216.700003,70.100001
268,156442.102,156659.202,156786.102,156937.402,217.100003,151.300003,563.500009,126.900002,344.000005,68.200001
269,157005.602,157190.502,157260.702,157400.402,184.900002,139.700002,461.300006,70.200001,255.100003,66.500001
270,157466.902,157640.402,157737.302,157895.302,173.500003,158.000003,488.200008,96.900001,270.400004,59.800001
271,157955.102,158114.402,158213.602,158341.102,159.300002,127.500001,460.400007,99.200002,258.500004,74.400002
272,158415.502,158555.702,158666.302,158794.602,140.200002,128.300002,448.700006,110.600001,250.800003,69.600001
273,158864.202,159021.202,159106.902,159228.502,157.000003,121.600002,436.600007,85.700001,242.700004,72.300001
274,159300.802,159495.902,159631.902,159757.502,195.100003,125.600002,545.500008,136.000002,331.100005,88.800001
275,159846.302,160077.602,160199.702,160364.502,231.300003,164.800003,583.200009,122.100002,353.400005,65.000001
276,160429.502,160630.002,160769.702,160908.002,200.500003,138.300002,552.600008,139.700002,340.200005,74.100001
277,160982.102,161152.502,161270.502,161430.402,170.400002,159.900003,509.400007,118.000002,288.400004,61.1
278,161491.502,161629.902,161733.802,161900.302,138.400002,166.500003,445.300007,103.900002,242.300004,36.5
279,161936.802,162082.402,162151.102,162297.402,145.600002,146.300002,409.300006,68.700001,214.300003,48.700001
280,162346.102,162485.602,162582.202,162728.502,139.500002,146.300002,446.400007,96.600002,236.100004,64.000001
281,162792.502,162983.602,163109.602,163255.702,191.100003,146.100002,522.200008,126.000002,317.100005,59.000001
282,163314.702,163494.702,163602.502,163748.902,180.000002,146.400002,506.600007,107.800002,287.800004,72.400001
283,163821.302,164031.502,164104.802,164259.202,210.200003,154.400003,513.600008,73.300001,283.500004,75.700001
284,168293.903,168507.503,168577.503,168744.603,213.600003,167.100002,517.500007,70.000001,283.600004,66.800001
285,168811.403,168988.903,169071.203,169219.803,177.500003,148.600003,482.500008,82.300001,259.800004,74.100001
286,169293.903,169507.503,169702.903,169852.903,213.600003,150.000002,633.500009,195.400003,409.000006,74.500001
287,169927.403,170210.403,170446.303,170606.203,283.000004,159.900002,744.800011,235.900004,518.900008,66.000001
288,170672.203,170974.503,171167.303,171322.903,302.300005,155.600002,726.600011,192.800003,495.100008,75.900001
289,171398.803,171664.103,171863.203,172042.903,265.300004,179.700003,700.10001,199.100003,464.400007,56
290,172098.903,172373.403,172540.703,172698.103,274.500005,157.400002,681.800011,167.300002,441.800007,82.600002
291,172780.703,173074.103,173207.703,173365.503,293.400004,157.800002,660.800009,133.600002,427.000006,76.000001
292,173441.503,173680.803,173854.203,174012.803,239.300004,158.600002,648.80001,173.400003,412.700007,77.500001
293,174090.303,174332.403,174489.703,174657.303,242.100004,167.600003,637.30001,157.300002,399.400006,70.300001
294,174727.603,174971.503,175115.803,175244.603,243.900003,128.800002,613.500009,144.300002,388.200005,96.500002
295,175341.103,175617.303,175781.203,175952.803,276.200004,171.600003,683.20001,163.900002,440.100006,71.500001
296,176024.303,176274.003,176409.503,176559.803,249.700004,150.300002,625.000009,135.500002,385.200006,89.500001
297,176649.303,176877.803,177016.703,177175.803,228.500004,159.100002,608.400009,138.900002,367.400006,81.900001
298,177257.703,177486.303,177643.703,177811.903,228.600004,168.200003,617.50001,157.400002,386.000006,63.300001
299,177875.203,178112.003,178232.903,178406.103,236.800003,173.200002,591.600008,120.900002,357.700005,60.700001
300,178466.803,178713.703,178840.903,178982.103,246.900004,141.200002,605.300009,127.200002,374.100006,90.000001
301,179072.103,179312.803,179491.303,179656.403,240.700004,165.100002,659.20001,178.500003,419.200007,74.900001
302,179731.303,179948.003,180025.903,180199.503,216.700003,173.600002,505.700008,77.900002,294.600005,37.500001
303,180237.003,180401.303,180507.403,180662.003,164.300002,154.600002,475.700007,106.100002,270.400004,50.700001
304,180712.703,180897.403,181019.803,181180.803,184.700003,161.000003,517.900008,122.400001,307.100004,49.800001
305,181230.603,181416.603,181541.703,181673.203,186.000002,131.500002,530.100007,125.100002,311.100004,87.500001
306,181760.703,181965.603,182102.203,182233.603,204.900003,131.400001,559.100009,136.600003,341.500006,86.200002
307,182319.803,182545.403,182719.203,182848.403,225.600003,129.200002,622.100009,173.800003,399.400006,93.500001
308,182941.903,183209.303,183358.703,183499.103,267.400004,140.400002,625.200009,149.400002,416.800006,68.000001
309,183567.103,183782.803,183943.903,184110.303,215.700004,166.400002,609.800009,161.100002,376.800006,66.600001
310,184176.903,184396.403,184569.303,184704.103,219.500004,134.800002,627.00001,172.900002,392.400006,99.800002
311,184803.903,185058.303,185171.203,185303.803,254.400004,132.600002,598.400009,112.900001,367.300005,98.500002
312,185402.303,185599.703,185748.703,185886.503,197.400003,137.800002,580.900008,149.000002,346.400005,96.700001
313,185983.203,186194.303,186334.803,186511.703,211.100004,176.900002,598.300009,140.500002,351.600006,69.800001
314,186581.503,186796.003,186956.903,187086.903,214.500003,130.000002,616.500009,160.900003,375.400006,111.100001
315,187198.003,187414.903,187554.403,187728.103,216.900004,173.700002,621.10001,139.500002,356.400006,91.000002
316,187819.103,188006.403,188190.103,188332.903,187.300003,142.800002,619.300009,183.700002,371.000005,105.500002
317,188438.403,188661.103,188813.703,188948.403,222.700003,134.700002,602.300009,152.600003,375.300006,92.300001
318,189040.703,189253.203,189372.103,189507.803,212.500003,135.700002,551.900008,118.900002,331.400005,84.800001
319,189592.603,189788.303,189931.903,190049.403,195.700003,117.500002,570.200009,143.600002,339.300005,113.400002
320,190162.803,190402.503,190577.703,190716.603,239.700003,138.900002,649.800009,175.200003,414.900006,96.000001
321,190812.603,191046.503,191186.303,191349.903,233.900004,163.600002,618.30001,139.800002,373.700006,81.000002
322,191430.903,191680.503,191792.903,191962.403,249.600003,169.500002,591.800008,112.400002,362.000005,60.300001
323,192022.703,192248.003,192382.303,192519.303,225.300004,137.000002,588.700009,134.300002,359.600006,92.100001
324,192611.403,192852.103,192980.403,193120.803,240.700004,140.400002,605.100009,128.300002,369.000006,95.700001
325,193216.503,193465.203,193611.803,193751.403,248.700004,139.600002,638.30001,146.600002,395.300006,103.400002
326,193854.803,194109.903,194246.403,194388.303,255.100003,141.900003,629.400009,136.500002,391.600005,95.900001
327,194484.203,194711.703,194857.703,195041.203,227.500003,183.500002,606.500009,146.000003,373.500006,49.500001
328,195090.703,195312.503,195469.103,195608.703,221.800003,139.600002,620.600009,156.600003,378.400006,102.600001
329,195711.303,195927.603,196110.503,196248.003,216.300004,137.500002,638.00001,182.900002,399.200006,101.300002
330,196349.303,196611.303,196739.203,196875.603,262.000004,136.400002,626.800009,127.900002,389.900006,100.500001
331,196976.103,197206.903,197355.203,197497.503,230.800004,142.300002,612.100009,148.300002,379.100006,90.700001
332,197588.203,197833.303,197972.303,198119.903,245.100004,147.600002,627.60001,139.000002,384.100006,95.900002
333,198215.803,198443.303,198602.103,198742.503,227.500003,140.400002,622.200009,158.800002,386.300005,95.500002
334,198838.003,199062.403,199197.503,199358.503,224.400003,161.000003,605.700009,135.100002,359.500005,85.200001
335,199443.703,199651.203,199795.903,199934.803,207.500003,138.900002,610.700009,144.700002,352.200005,119.600002
336,200054.403,200275.103,200453.903,200596.003,220.700003,142.100002,643.20001,178.800003,399.500006,101.600002
337,200697.603,200927.303,201060.303,201239.303,229.700003,179.000003,603.100009,133.000002,362.700005,61.400001
338,201300.703,201521.903,201693.303,201816.303,221.200003,123.000002,626.200009,171.400002,392.600005,110.600002
339,201926.903,202150.803,202318.403,202496.003,223.900003,177.600002,648.50001,167.600003,391.500006,79.400002
340,202575.403,202816.503,202979.803,203124.703,241.100003,144.900002,629.100009,163.300003,404.400006,79.800001
341,203204.503,203414.303,203528.803,203682.203,209.800003,153.400002,568.600008,114.500002,324.300005,90.900001
342,203773.103,203976.403,204154.103,204277.103,203.300003,123.000002,610.60001,177.700003,381.000006,106.600002
343,204383.703,204604.103,204764.703,204905.103,220.400003,140.400002,637.100009,160.600002,381.000005,115.700002
344,205020.803,205231.903,205400.603,205541.203,211.100003,140.600002,627.100009,168.700003,379.800006,106.700001
345,205647.903,205870.603,206017.403,206160.403,222.700004,143.000002,595.400009,146.800002,369.500006,82.900001
346,206243.303,206476.503,206630.403,206770.503,233.200004,140.100002,623.90001,153.900002,387.100006,96.700002
347,206867.203,207094.903,207247.103,207386.503,227.700003,139.400002,630.100009,152.200002,379.900005,110.800002
348,207497.303,207728.803,207879.703,208020.803,231.500003,141.100002,634.600009,150.900003,382.400006,111.100001
349,208131.903,208373.503,208520.003,208711.503,241.600004,191.500003,637.90001,146.500002,388.100006,58.300001
350,208769.803,209031.303,209152.403,209296.703,261.500004,144.300002,618.300009,121.100002,382.600006,91.400001
351,209388.103,209638.303,209774.903,209916.703,250.200004,141.800002,632.30001,136.600002,386.800006,103.700002
352,210020.403,210259.503,210409.703,210558.303,239.100003,148.600003,636.000009,150.200002,389.300005,98.100001
353,210656.403,210903.903,211072.603,211210.103,247.500004,137.500002,657.30001,168.700002,416.200006,103.600002
354,211313.703,211554.503,211718.303,211879.303,240.800003,161.000002,627.200009,163.800003,404.600006,61.600001
355,211940.903,212157.203,212324.803,212473.503,216.300003,148.700002,632.20001,167.600003,383.900006,99.600002
356,212573.103,212791.203,212964.003,213163.103,218.100003,199.100003,652.900009,172.800002,390.900005,62.900001
357,213226.003,213454.103,213639.803,213774.303,228.100004,134.500002,643.20001,185.700002,413.800006,94.900002
358,213869.203,214091.703,214263.903,214406.803,222.500003,142.900002,638.000009,172.200003,394.700006,100.400001
359,214507.203,214745.503,214900.603,215084.603,238.300004,184.000003,634.10001,155.100002,393.400006,56.700001
360,215141.303,215372.503,215525.703,215668.803,231.200003,143.100002,620.600009,153.200003,384.400006,93.100001
361,215761.903,215988.103,216145.903,216333.403,226.200003,187.500003,634.00001,157.800003,384.000006,62.500001
362,216395.903,216647.303,216796.003,216942.403,251.400003,146.400002,633.600009,148.700003,400.100006,87.100001
363,217029.503,217298.403,217424.503,217575.203,268.900004,150.700002,628.300009,126.100002,395.000006,82.600001
364,217657.803,217876.803,218009.503,218154.303,219.000004,144.800002,589.800009,132.700002,351.700006,93.300001
365,218247.603,218491.303,218628.003,218767.203,243.700004,139.200002,625.100009,136.700002,380.400006,105.500001
366,218872.703,219083.503,219255.303,219403.803,210.800004,148.500002,629.60001,171.800002,382.600006,98.500002
367,219502.303,219731.003,219890.403,220033.703,228.700003,143.300002,632.000009,159.400003,388.100006,100.600001
368,220134.303,220322.703,220423.003,220623.603,188.400003,200.600003,506.200008,100.300002,288.700005,16.9
369,221514.703,221728.703,221884.803,222072.103,214.000003,187.300003,603.400009,156.100002,370.100005,46.000001
370,222118.103,222370.703,222481.503,222649.303,252.600004,167.800003,599.500009,110.800001,363.400005,68.300001
371,222717.603,222929.103,223072.103,223241.403,211.500003,169.300003,578.900008,143.000002,354.500005,55.1
372,223296.503,223521.303,223669.403,223856.803,224.800004,187.400003,596.300009,148.100002,372.900006,36
373,223892.803,224122.803,224281.203,224422.203,230.000004,141.000002,629.30001,158.400002,388.400006,99.900002
374,224522.103,224757.103,224916.903,225092.803,235.000003,175.900002,630.800009,159.800003,394.800006,60.100001
375,225152.903,225367.803,225524.103,225661.203,214.900003,137.100002,608.700009,156.300003,371.200006,100.400001
376,225761.603,225983.703,226132.903,226275.503,222.100003,142.600002,608.400009,149.200003,371.300006,94.500001
377,226370.003,226607.103,226767.903,226908.503,237.100004,140.600002,645.10001,160.800002,397.900006,106.600002
378,227015.103,227264.603,227402.103,227584.803,249.500004,182.700002,634.400009,137.500002,387.000006,64.700001
379,227649.503,227876.503,228046.303,228223.903,227.000004,177.600003,638.60001,169.800002,396.800006,64.200001
380,229569.503,229740.803,229878.203,230022.403,171.300002,144.200003,547.900008,137.400002,308.700004,95.000001
381,230117.403,230303.603,230443.303,230586.803,186.200003,143.500002,565.100008,139.700002,325.900005,95.700001
382,235178.304,235316.704,235402.004,235943.704,138.400002,541.700008,846.900013,85.300002,223.700004,81.500001
383,236025.204,236084.404,236292.404,236425.504,59.200001,133.100002,480.800007,208.000003,267.200004,80.500001
384,236506.004,236756.804,236918.504,237079.804,250.800004,161.300003,645.90001,161.700002,412.500006,72.100001
385,237151.904,237393.104,237672.804,237817.604,241.200003,144.800002,753.400011,279.700005,520.900008,87.700001
386,237905.304,238172.904,238431.304,238580.304,267.600004,149.000002,756.300011,258.400004,526.000008,81.300001
387,238661.604,238964.804,239150.604,239301.304,303.200005,150.700002,718.500011,185.800003,489.000008,78.800001
388,239380.104,239633.504,239841.504,239997.704,253.400004,156.200002,693.10001,208.000003,461.400007,75.500001
389,240073.204,240364.304,240531.804,240686.704,291.100005,154.900003,708.300011,167.500002,458.600007,94.800001
390,240781.504,241043.204,241214.104,241369.504,261.700004,155.400003,663.80001,170.900002,432.600006,75.800001
391,241445.304,241695.604,241872.604,242027.304,250.300004,154.700002,661.40001,177.000002,427.300006,79.400002
392,242106.704,242366.104,242537.604,242695.304,259.400004,157.700002,667.80001,171.500002,430.900006,79.200002
393,242774.504,243045.504,243178.404,243339.504,271.000004,161.100002,651.500009,132.900002,403.900006,86.500001
394,243426.004,243670.404,243832.704,243992.104,244.400004,159.400003,651.70001,162.300002,406.700006,85.600001
395,244077.704,244339.904,244485.704,244646.804,262.200004,161.100003,646.40001,145.800002,408.000006,77.300001
396,244724.104,244990.104,245135.104,245291.104,266.000004,156.000002,657.200009,145.000002,411.000006,90.200001
397,245381.304,245580.804,245646.904,246398.304,199.500003,751.400012,487.900008,66.100001,265.600004,-529.100008
398,245869.204,246537.304,246731.904,246905.304,668.10001,173.400002,1081.50002,194.600003,862.700013,45.400001
399,246950.704,247174.804,247290.004,247455.104,224.100003,165.100002,558.800008,115.200002,339.300005,54.400001
400,247509.504,247725.704,247875.104,248041.304,216.200003,166.200002,593.900009,149.400003,365.600006,62.100001
401,248103.404,248315.404,248493.404,248658.504,212.000003,165.100002,621.100009,178.000003,390.000006,66.000001
402,248724.504,248992.104,249128.704,249286.004,267.600004,157.300003,640.80001,136.600002,404.200006,79.300001
403,249365.304,249615.204,249759.804,249921.104,249.900004,161.300002,623.200009,144.600002,394.500006,67.400001
404,249988.504,250220.704,250393.304,250552.804,232.200004,159.500003,630.60001,172.600002,404.800006,66.300001
405,250619.104,250872.504,251014.704,251172.804,253.400003,158.100003,624.200009,142.200002,395.600005,70.500001
406,251243.304,251503.204,251633.604,251801.804,259.900004,168.200002,623.600009,130.400002,390.300006,65.100001
407,251866.904,252108.104,252265.604,252446.504,241.200004,180.900003,628.800009,157.500002,398.700006,49.2
408,252495.704,252725.304,252879.904,253019.204,229.600004,139.300002,618.00001,154.600002,384.200006,94.500002
409,253113.704,253328.104,253446.504,253615.204,214.400003,168.700002,548.000008,118.400002,332.800005,46.500001
410,253661.704,253846.104,253914.304,254054.504,184.400003,140.200002,457.900007,68.200001,252.600004,65.100001
411,254119.604,254293.304,254411.304,254561.404,173.700002,150.100002,507.100007,118.000002,291.700004,65.300001
412,254626.704,254820.004,254973.604,255131.304,193.300003,157.700003,570.400009,153.600002,346.900005,65.800001
413,255197.104,255408.404,255575.004,255741.304,211.300003,166.300003,608.300009,166.600002,377.900005,64.100001
414,255805.404,256018.404,256176.904,256342.704,213.000003,165.800003,599.900009,158.500002,371.500005,62.600001
415,256405.304,256620.304,256794.404,256930.204,215.000003,135.800002,612.700009,174.100003,389.100006,87.800001
416,257018.004,257272.504,257420.504,257605.504,254.500004,185.000003,636.100009,148.000002,402.500006,48.6
417,257654.104,257875.904,258042.204,258180.404,221.800004,138.200002,624.40001,166.300002,388.100006,98.100002
418,258278.504,258519.904,258669.604,258845.704,241.400003,176.100003,625.600009,149.700002,391.100005,58.400001
419,258904.104,259140.004,259292.104,259434.104,235.900003,142.000002,626.400009,152.100003,388.000006,96.400001
420,259530.504,259748.604,259936.804,260131.304,218.100004,194.500003,661.80001,188.200002,406.300006,61.000001
421,260192.304,260448.404,260627.904,260802.104,256.100004,174.200002,660.70001,179.500003,435.600007,50.900001
422,260853.004,261107.704,261300.404,261474.404,254.700004,174.000002,671.80001,192.700003,447.400007,50.400001
423,261524.804,261780.804,261932.804,262112.404,256.000004,179.600003,644.70001,152.000002,408.000006,57.100001
424,262169.504,262402.504,262574.404,262754.304,233.000003,179.900002,652.800009,171.900003,404.900006,68.000001
425,262822.304,263087.704,263231.704,263380.404,265.400004,148.700003,651.30001,144.000002,409.400006,93.200001
426,263473.604,263711.304,263880.604,264071.204,237.700004,190.600003,655.60001,169.300002,407.000006,58.000001
427,265049.404,265217.304,265350.804,265548.904,167.900002,198.100003,519.300007,133.500002,301.400004,19.8
428,265568.704,265736.504,265864.904,266036.104,167.800003,171.200002,514.800008,128.400002,296.200005,47.400001
429,266083.504,266250.504,266358.504,266770.904,167.000002,412.400006,514.800008,108.000002,275.000004,-172.600002
430,266598.304,266984.704,267127.304,267271.904,386.400005,144.600002,737.900011,142.600003,529.000008,64.300001
431,267336.204,267536.804,267611.204,267805.704,200.600003,194.500003,483.800007,74.400001,275.000004,14.3
432,268302.304,268395.304,272660.604,272779.604,93.000001,119.000002,4556.00007,4265.30006,4358.30007,78.700001
433,272858.304,272937.904,273014.004,273698.904,79.600001,684.90001,390.600006,76.100001,155.700002,-450.000006
434,274481.504,274521.604,274642.904,274786.004,40.100001,143.100003,353.400005,121.300001,161.400002,48.9
435,274834.904,274968.604,275062.904,275533.704,133.700002,470.800007,441.400007,94.300002,228.000004,-257.400004
436,275276.304,275670.404,275790.504,275934.004,394.100006,143.500002,724.300011,120.100002,514.200008,66.600001
437,276000.604,276130.904,276235.904,276387.904,130.300002,152.000003,446.400006,105.000001,235.300003,59.1
438,276447.004,276584.004,276672.604,277347.704,137.000002,675.10001,457.300007,88.600002,225.600004,-443.400007
439,276904.304,277452.104,277653.904,277846.504,547.800008,192.600003,968.100015,201.800003,749.600011,25.900001
440,277872.404,278032.504,278130.404,278297.704,160.100002,167.300003,472.300007,97.900001,258.000003,47.000001
441,278344.704,278487.104,278563.304,278705.404,142.400002,142.100002,422.000006,76.200001,218.600003,61.300001
442,278766.704,278924.504,279038.904,279206.304,157.800002,167.400002,490.700007,114.400002,272.200004,51.100001
443,279257.404,279437.904,279583.904,279791.004,180.500003,207.100003,533.600008,146.000002,326.500005,0
444,281702.904,281744.904,281930.304,282077.904,42,147.600002,416.200006,185.400003,227.400003,41.200001
445,282119.104,282291.904,282404.704,282586.804,172.800002,182.100003,489.800007,112.800002,285.600004,22.1
446,282608.904,282798.904,282891.704,283317.604,190.000003,425.900007,495.400008,92.800001,282.800004,-213.300003
447,283104.304,283491.004,283646.904,283813.004,386.700005,166.100002,758.600011,155.900003,542.600008,49.900001
448,283862.904,284045.104,284171.004,284662.504,182.200003,491.500008,532.100008,125.900001,308.100004,-267.500004
449,284395.004,284850.304,285010.204,285498.904,455.300007,488.700007,845.500012,159.900002,615.200009,-258.400004
450,285240.504,285630.004,285735.304,285874.004,389.500006,138.700002,685.200011,105.300002,494.800008,51.700001
451,285925.704,286037.904,286137.504,286303.004,112.200001,165.500002,420.000006,99.600002,211.800003,42.700001
452,286345.704,286499.104,286603.104,286991.004,153.400002,387.900005,457.700007,104.000002,257.400004,-187.600002
453,286803.404,287145.404,287248.804,287383.904,342.000005,135.100002,641.900009,103.400001,445.400006,61.400001
454,287445.304,287571.104,287695.004,287866.104,125.800002,171.100003,466.400007,123.900002,249.700004,45.6
455,287911.704,288062.704,288190.804,288337.504,151.000002,146.700003,486.900007,128.100002,279.100004,61.1
456,288398.604,288558.804,288687.304,288871.304,160.200003,184.000003,514.500008,128.500002,288.700005,41.8
457,288913.104,289098.904,289208.104,289412.504,185.800003,204.400003,502.700008,109.200002,295.000005,3.3
458,290179.904,290306.004,290382.204,290542.804,126.100002,160.600002,408.700006,76.200001,202.300003,45.800001
459,290588.604,290730.504,290851.704,291020.804,141.900002,169.100003,473.500007,121.200002,263.100004,41.3
460,291062.104,291234.104,291358.504,291556.704,172.000003,198.200003,510.100008,124.400002,296.400005,15.5
461,291572.204,291777.304,291921.704,292100.504,205.100003,178.800003,568.600008,144.400002,349.500005,40.3
462,292140.804,292344.404,292504.504,292679.804,203.600003,175.300002,592.100009,160.100003,363.700006,53.100001
463,292732.904,292926.204,293059.704,293220.704,193.300003,161.000002,545.500008,133.500002,326.800005,57.700001
464,293278.404,293464.704,293592.604,294079.904,186.300003,487.300007,542.400008,127.900002,314.200005,-259.100004
465,293820.804,294247.704,294421.504,294616.704,426.900007,195.200003,833.500013,173.800002,600.700009,37.600001
466,294654.304,294870.104,295007.304,295187.504,215.800003,180.200003,583.100008,137.200002,353.000005,49.9
467,295237.404,295432.704,295573.604,295746.404,195.300003,172.800003,559.500009,140.900002,336.200005,50.500001
468,295796.904,295994.504,296139.004,296314.704,197.600003,175.700002,571.200008,144.500002,342.100005,53.400001
469,296368.104,296598.104,296749.704,296934.404,230.000004,184.700003,624.00001,151.600002,381.600006,57.700001
470,296992.104,297213.104,297355.104,297518.004,221.000003,162.900002,587.000008,142.000002,363.000005,61.100001
471,297579.104,297788.504,297873.604,298035.704,209.400003,162.100002,509.400008,85.100002,294.500005,52.800001
472,298088.504,298173.604,298198.804,298682.204,85.100001,483.400007,658.70001,25.200001,110.300002,65.000001
473,298747.204,298822.004,299051.204,299199.804,74.800001,148.600002,521.900007,229.200003,304.000004,69.300001
474,299269.104,299447.704,299576.304,299763.104,178.600003,186.800003,536.100008,128.600002,307.200005,42.1
475,299805.204,300014.904,300146.404,300321.304,209.700004,174.900002,560.900009,131.500002,341.200006,44.800001
476,301190.504,301549.304,301727.004,301894.404,358.800005,167.400003,754.300011,177.700003,536.500008,50.4
477,301944.804,302120.805,302226.205,302409.505,176.000003,183.300002,507.100008,105.400002,281.400005,42.400001
478,302451.905,302605.105,302694.105,302841.905,153.200002,147.800003,455.800007,89.000001,242.200003,65.800001
479,302907.705,303066.205,303171.305,303852.105,158.500002,680.80001,475.300007,105.100002,263.600004,-469.100007
480,303383.005,303989.205,304145.305,304370.505,606.200009,225.200003,984.200014,156.100002,762.300011,-3.3
481,304367.205,304522.905,304646.405,304826.205,155.700003,179.800002,513.300008,123.500002,279.200005,54.300001
482,304880.505,305046.105,305145.605,305742.805,165.600003,597.200009,495.000007,99.500001,265.100004,-367.300006
483,305375.505,305862.005,306025.505,306168.105,486.500008,142.600002,860.900013,163.500002,650.00001,68.300001
484,306236.405,306401.605,306528.405,306693.505,165.200003,165.100002,514.300008,126.800002,292.000005,57.200001
485,306750.705,306944.605,307087.205,307266.405,193.900003,179.200003,559.600008,142.600002,336.500005,43.9
486,307310.305,307549.605,307636.605,307850.205,239.300004,213.600003,540.700008,87.000001,326.300005,0.8
487,307851.005,308028.905,308152.005,308582.405,177.900003,430.400006,508.700008,123.100002,301.000005,-222.700003
488,308359.705,308776.505,308977.005,309168.105,416.800006,191.100003,835.800012,200.500003,617.300009,27.4
489,309195.505,309428.105,309582.405,309758.605,232.600004,176.200003,616.90001,154.300002,386.900006,53.800001
490,309812.405,310016.905,310176.705,310362.805,204.500003,186.100003,597.500008,159.800002,364.300005,47.1
491,310409.905,310650.605,310785.705,310966.005,240.700004,180.300003,607.60001,135.100002,375.800006,51.500001
492,311017.505,311192.005,311320.605,311491.905,174.500002,171.300003,517.400007,128.600002,303.100004,43
493,311534.905,311710.105,311837.405,312015.605,175.200003,178.200002,526.000008,127.300002,302.500005,45.300001
494,312060.905,312233.305,312381.105,312869.705,172.400003,488.600007,851.100013,147.800002,320.200005,42.300001
495,312912.005,313063.605,313267.205,313459.205,151.600002,192.000003,587.700009,203.600003,355.200005,40.500001
496,313499.705,313716.105,313824.505,313978.205,216.400003,153.700003,538.600008,108.400001,324.800004,60.100001
497,314038.305,314249.905,314311.905,314463.105,211.600003,151.200002,482.900007,62.000001,273.600004,58.100001
498,314521.205,314718.105,314800.905,314998.505,196.900003,197.600003,493.300007,82.800001,279.700004,16
499,315014.505,315186.705,315327.905,315527.705,172.200003,199.800003,531.000008,141.200002,313.400005,17.8
500,315545.505,315733.405,315886.305,316068.605,187.900003,182.300003,562.400008,152.900002,340.800005,39.3
501,316107.905,316324.405,316490.005,316653.505,216.500004,163.500003,602.900009,165.600002,382.100006,57.3
502,316710.805,316925.305,317090.105,317261.705,214.500004,171.600003,616.50001,164.800002,379.300006,65.600001
503,317327.305,317556.805,317686.805,317844.405,229.500003,157.600002,577.400008,130.000002,359.500005,60.300001
504,317904.705,318113.705,318239.105,318393.605,209.000003,154.500002,546.600008,125.400002,334.400005,57.700001
505,318451.305,318653.205,318787.205,318948.605,201.900003,161.400003,557.600009,134.000002,335.900005,60.300001
506,319008.905,319204.005,319328.605,319536.505,195.100003,207.900003,548.300008,124.600001,319.700004,20.700001
507,320413.205,320613.005,320742.405,320926.405,199.800003,184.000003,555.700008,129.400001,329.200004,42.500001
508,320968.905,321215.305,321395.205,321551.105,246.400003,155.900002,639.500009,179.900003,426.300006,57.300001
509,321608.405,321856.105,322002.305,322174.505,247.700004,172.200003,635.10001,146.200002,393.900006,69.000001
510,322243.505,322455.905,322616.005,322754.905,212.400003,138.900002,603.800009,160.100002,372.500005,92.400002
511,322847.305,323068.005,323234.405,323771.605,220.700003,537.200008,620.900009,166.400003,387.100006,-303.400005
512,323468.205,323944.105,324096.605,324235.905,475.900007,139.300002,840.400013,152.500002,628.400009,72.700002
513,324308.605,324455.205,324606.905,324783.305,146.600002,176.400003,524.300007,151.700002,298.300004,49.6
514,324832.905,324977.805,325115.805,325305.505,144.900003,189.700002,503.600008,138.000002,282.900005,31.000001
515,326559.505,326878.105,326943.705,327079.905,318.600005,136.200002,600.600009,65.600001,384.200006,80.200001
516,329275.205,329337.205,329483.005,329679.905,62.000001,196.900003,388.600005,145.800002,207.800003,-16.100001
517,329663.805,329852.705,329921.405,330122.505,188.900003,201.100003,468.300007,68.700001,257.600004,9.6
518,330132.105,330281.305,330361.705,330575.105,149.200003,213.400003,426.800007,80.400001,229.600004,-16.2
519,330558.905,330703.105,330772.305,330940.105,144.200002,167.800002,403.100006,69.200001,213.400003,21.900001
520,330962.005,331100.305,331184.605,331565.305,138.300002,380.700006,424.400006,84.300001,222.600003,-178.900003
521,332403.705,332562.505,332699.605,332845.405,158.800003,145.800002,502.000008,137.100002,295.900005,60.300001
522,332905.705,333115.105,333270.405,333425.105,209.400003,154.700002,578.000008,155.300002,364.700005,58.600001
523,333483.705,333678.805,333838.505,334002.705,195.100003,164.200002,574.300009,159.700003,354.800006,55.300001
524,334058.005,334275.805,334466.005,334625.605,217.800003,159.600002,623.700009,190.200003,408.000006,56.100001
525,334681.705,334898.705,335001.705,335149.505,217.000003,147.800002,535.700008,103.000002,320.000005,67.900001
526,335217.405,335433.405,335598.005,335775.205,216.000003,177.200002,602.300009,164.600003,380.600006,44.500001
527,335819.705,336073.405,336285.205,336456.105,253.700004,170.900003,687.60001,211.800003,465.500007,51.2
528,336507.305,336713.705,336786.505,336971.905,206.400003,185.400002,492.800008,72.800002,279.200005,28.200001
529,337000.105,337163.205,337272.705,337447.305,163.100002,174.600002,482.000007,109.500002,272.600004,34.800001
530,337482.105,337666.205,337816.405,337961.405,184.100003,145.000002,564.100008,150.200002,334.300005,84.800001
531,338046.205,338275.205,338441.605,338635.705,229.000004,194.100003,607.900009,166.400002,395.400006,18.4
532,338654.105,338890.405,339056.505,339255.205,236.300004,198.700003,618.30001,166.100002,402.400006,17.200001
533,339272.405,339533.405,339629.805,339832.905,261.000003,203.100003,574.300008,96.400002,357.400005,13.8
534,339846.705,340071.205,340192.505,340345.405,224.500003,152.900003,563.700009,121.300002,345.800005,65.000001
535,340410.405,340600.005,340723.005,340895.005,189.600002,172.000003,531.800007,123.000002,312.600004,47.2
536,340942.205,341136.705,341302.305,341478.005,194.500003,175.700002,585.100009,165.600003,360.100006,49.300001
537,341527.305,341773.205,341922.005,342060.605,245.900004,138.600002,618.800009,148.800002,394.700006,85.500001
538,343200.305,343351.305,343556.805,343721.605,151.000002,164.800003,570.800009,205.500003,356.500005,49.500001
539,343771.105,343991.505,344148.105,344313.505,220.400003,165.400003,602.000009,156.600002,377.000005,59.600001
540,344373.105,344582.405,344762.205,344903.605,209.300003,141.400002,614.200009,179.800002,389.100005,83.700002
541,344987.305,345207.905,345350.105,345494.705,220.600003,144.600002,587.300008,142.200002,362.800005,79.900001
542,345574.605,345826.905,345979.905,346122.105,252.300004,142.200002,637.50001,153.000003,405.300007,90.000001
543,346212.105,346446.005,346643.305,346810.505,233.900003,167.200003,655.70001,197.300003,431.200006,57.300001
544,346867.805,347079.605,347158.605,347600.605,211.800003,442.000007,506.000007,79.000001,290.800004,-226.800004
545,347373.805,347769.005,347935.505,348075.005,395.200006,139.500002,777.000012,166.500003,561.700009,75.800001
546,348150.805,348356.805,348485.405,349120.105,206.000003,634.700009,1031.20001,128.600002,334.600005,61.900001
547,349182.005,349291.105,349456.005,349636.505,109.100002,180.500003,502.000008,164.900002,274.000004,47.500001
548,349684.005,349834.005,349978.505,350161.505,150.000002,183.000003,527.900008,144.500002,294.500004,50.400001
549,350211.905,350391.005,350512.505,350693.605,179.100002,181.100003,529.800007,121.500002,300.600004,48.1
550,350741.705,350902.905,351027.105,351202.205,161.200003,175.100002,521.200008,124.200002,285.400005,60.700001
551,351262.905,351431.505,351578.305,352225.205,168.600003,646.90001,963.900015,146.800002,315.400005,1.6
552,352226.805,352378.405,352510.105,352667.705,151.600002,157.600002,498.700007,131.700002,283.300004,57.800001
553,352725.505,352871.705,353007.905,353171.705,146.200002,163.800003,509.800008,136.200002,282.400004,63.600001
554,353235.305,353404.905,353517.605,353699.705,169.600002,182.100003,510.600007,112.700002,282.300004,46.2
555,353745.905,353892.405,354035.905,354179.905,146.500002,144.000002,512.000008,143.500003,290.000005,78.000001
556,354257.905,354441.605,354594.005,354735.805,183.700003,141.800002,577.200008,152.400002,336.100005,99.300001
557,354835.105,355015.205,355183.905,356278.505,180.100003,1094.60002,1531.40002,168.700003,348.800006,88.000001
558,356366.505,356417.205,356526.705,356678.305,50.700001,151.600002,359.500006,109.500002,160.200003,47.700001
559,356726.005,356849.205,357033.605,357163.305,123.200001,129.700002,513.800007,184.400003,307.600004,76.500001
560,357239.805,357433.605,357552.105,358444.805,193.800003,892.700013,527.100008,118.500002,312.300005,-677.90001
561,357766.905,358568.105,358663.705,358791.905,801.200012,128.200001,1077.20002,95.600002,896.800014,52.200001
562,358844.105,358975.205,359115.605,359281.205,131.100002,165.600003,483.300007,140.400002,271.500004,46.2
563,359327.405,359527.905,359611.605,360417.305,200.500003,805.700012,487.300008,83.700002,284.200005,-602.600009
564,359814.705,360557.705,360724.105,360861.505,743.000011,137.400002,1122.00002,166.400002,909.400013,75.200001
565,360936.705,361095.605,361207.005,361918.105,158.900003,711.100011,494.500008,111.400001,270.300004,-486.900007
566,361431.205,362073.305,362252.805,362424.805,642.100009,172.000003,1030.00001,179.500003,821.600012,36.4
567,362461.205,362624.105,362728.605,362905.605,162.900003,177.000003,482.000007,104.500001,267.400004,37.6
568,362943.205,363126.905,363252.005,363425.105,183.700003,173.100002,515.100008,125.100002,308.800005,33.200001
569,363458.305,363659.405,363802.305,363966.405,201.100003,164.100003,569.800008,142.900002,344.000005,61.7
570,364028.105,364204.105,364344.905,364520.105,176.000003,175.200003,553.900009,140.800002,316.800005,61.900001
571,364582.005,364742.305,364878.205,365264.705,160.300002,386.500006,518.700007,135.900002,296.200004,-164.000003
572,367123.405,367566.705,367746.305,367860.405,443.300006,114.100002,807.800012,179.600003,622.900009,70.800001
573,367931.205,368125.305,368220.405,368349.205,194.100002,128.800002,494.500007,95.100002,289.200004,76.500001
574,368425.705,368607.905,368677.505,368801.205,182.200003,123.700002,453.600007,69.600001,251.800004,78.100001
575,368879.305,369039.705,369113.205,369245.406,160.400002,132.200002,443.400006,73.500001,233.900003,77.300001
576,369322.706,369499.206,369582.406,369706.406,176.500003,124.000002,477.500007,83.200001,259.700004,93.800001
577,369800.206,369971.706,370062.106,370191.606,171.500003,129.500002,477.900008,90.400001,261.900004,86.500002
578,371706.006,371853.206,372058.106,372209.906,147.200002,151.800002,590.500009,204.900003,352.100005,86.600002
579,372296.506,372529.306,372699.006,372868.106,232.800003,169.100002,667.10001,169.700003,402.500006,95.500002
580,375215.306,375421.206,375603.506,376046.406,205.900003,442.900007,911.400014,182.300003,388.200006,80.300001
581,376126.706,376297.906,376553.506,376696.506,171.200002,143.000002,673.80001,255.600004,426.800006,104.000002
582,376800.506,376985.606,377163.106,377295.106,185.100003,132.000002,596.600009,177.500002,362.600005,102.000002
583,377397.106,377583.606,377788.806,377920.106,186.500002,131.300002,631.600009,205.200003,391.700005,108.600002
584,378028.706,378282.506,378541.706,378734.906,253.800004,193.200003,805.400012,259.200004,513.000008,99.200001
585,380486.406,380588.006,380822.506,380951.206,101.600001,128.700002,558.700008,234.500004,336.100005,93.900001
586,381045.106,381310.806,381528.906,381731.706,265.700004,202.800003,789.600012,218.100003,483.800007,103.000002
587,381834.706,382086.206,382319.106,382526.406,251.500004,207.300003,773.100011,232.900003,484.400007,81.400001
588,382607.806,382846.106,383032.806,383200.806,238.300004,168.000002,718.400011,186.700003,425.000007,125.400002
589,383326.206,383525.406,383648.506,383792.406,199.200003,143.900002,612.400009,123.100002,322.300005,146.200002
590,383938.606,384093.506,384248.006,384398.206,154.900002,150.200002,616.700009,154.500003,309.400005,157.100002
591,384555.306,384763.506,385015.906,385202.906,208.200003,187.000003,736.900011,252.400004,460.600007,89.300001
592,387780.606,388044.806,388144.806,388321.706,264.200004,176.900002,600.900009,100.000002,364.200006,59.800001
593,388381.506,388605.106,388792.206,388964.206,223.600004,172.000003,668.10001,187.100002,410.700006,85.400001
594,389049.606,389245.106,389456.906,389596.906,195.500003,140.000002,666.30001,211.800003,407.300006,119.000002
595,389715.906,389948.406,390148.906,390334.106,232.500004,185.200002,754.500011,200.500003,433.000007,136.300002
596,392870.506,392909.106,393107.806,393266.006,38.600001,158.200002,446.800007,198.700003,237.300004,51.300001
597,393317.306,393530.306,393690.506,393848.106,213.000003,157.600003,618.100009,160.200002,373.200005,87.300001
598,393935.406,394151.706,394275.906,394430.806,216.300003,154.900002,591.600009,124.200002,340.500005,96.200002
599,394527.006,394695.506,394819.106,395233.206,168.500002,414.100006,819.300012,123.600002,292.100004,113.100002
600,395346.306,395432.506,395539.606,395679.806,86.200001,140.200002,423.800006,107.100002,193.300003,90.300001
601,397786.506,397889.706,398011.806,398134.206,103.200002,122.400002,402.200006,122.100002,225.300004,54.5
602,398188.706,398330.006,398413.206,398558.206,141.300003,145.000002,419.000007,83.200001,224.500004,49.500001
603,398607.706,398774.606,398870.506,399029.506,166.900002,159.000002,469.700007,95.900002,262.800004,47.900001
604,399077.406,399258.306,399387.906,399542.006,180.900002,154.100003,528.300008,129.600002,310.500004,63.700001
605,399605.706,399808.306,399980.806,400142.306,202.600003,161.500003,617.300009,172.500002,375.100005,80.700001
606,400223.006,400445.606,400572.006,400741.606,222.600003,169.600003,598.000009,126.400002,349.000005,79.400001
607,401415.806,401678.406,402728.006,402859.906,262.600003,131.900002,1498.80002,1049.60002,1312.20002,54.700001
608,402914.606,403130.106,403255.106,403422.406,215.500003,167.300002,558.600008,125.000002,340.500005,50.800001
609,403473.206,403677.606,403848.506,404266.706,204.400003,418.200006,587.600009,170.900003,375.300006,-205.900003
610,404060.806,404480.006,404630.806,404816.106,419.200006,185.300003,787.900012,150.800002,570.000008,32.600001
611,404848.706,405010.106,405154.506,405297.206,161.400002,142.700002,516.900007,144.400002,305.800004,68.400001
612,405365.606,405563.106,405716.706,405859.806,197.500003,143.100002,574.000009,153.600003,351.100006,79.800001
613,405939.606,406156.506,406297.306,406440.106,216.900003,142.800002,583.900009,140.800002,357.700005,83.400002
614,406523.506,406775.106,406936.706,407113.506,251.600003,176.800002,663.00001,161.600003,413.200006,73.000002
615,407186.506,407422.306,407588.806,407768.606,235.800003,179.800002,657.000009,166.500003,402.300006,74.900001
616,407843.506,408093.606,408240.106,408698.506,250.100004,458.400007,629.50001,146.500002,396.600006,-225.500003
617,408473.006,408865.806,409018.406,409220.806,392.800006,202.400003,769.400011,152.600002,545.400008,21.6
618,409242.406,409440.306,409561.606,409710.106,197.900003,148.500002,539.300008,121.300002,319.200005,71.600001
619,409781.706,409988.006,410144.806,410290.106,206.300003,145.300002,594.200009,156.800003,363.100006,85.800001
620,410375.906,410632.906,410840.106,411026.506,257.000004,186.400003,721.000011,207.200003,464.200007,70.400001
621,411096.906,411361.706,411503.206,412222.406,264.800004,719.200011,1090.40002,141.500002,406.300006,-35.100001
622,413401.306,413506.906,413732.706,413874.006,105.600002,141.300002,551.700008,225.800003,331.400005,79.000001
623,413953.006,414200.906,414325.506,414764.706,247.900004,439.200006,662.60001,124.600002,372.500006,-149.100002
624,414615.606,415027.706,415260.406,415465.706,412.100006,205.300003,912.800014,232.700004,644.80001,62.700001
625,415528.406,415743.706,415858.406,416735.506,215.300003,877.100013,781.000011,114.700002,330.000005,-426.100007
626,416309.406,416838.906,416965.906,417112.106,529.500008,146.200002,870.200013,127.000002,656.50001,67.500001
627,417179.606,417301.806,417423.706,417576.406,122.200002,152.700002,465.400007,121.900002,244.100004,68.600001
628,417645.006,417806.706,417918.506,418092.006,161.700003,173.500003,511.400008,111.800001,273.500004,64.400001
629,418156.406,418359.906,418447.706,420574.106,203.500003,2126.40003,2322.80004,87.800001,291.300004,-94.900001
630,420479.206,420647.006,420704.806,422076.406,167.800002,1371.60002,1440.40002,57.800001,225.600003,-156.800002
631,421919.606,422186.706,422290.006,422425.306,267.100004,135.300002,535.700008,103.300002,370.400006,30
632,422455.306,422591.906,422672.706,422815.906,136.600002,143.200002,388.500006,80.800001,217.400003,27.900001
633,422843.806,423007.606,423116.606,423227.606,163.800002,111.000002,436.500006,109.000002,272.800004,52.7
634,423280.306,423444.406,423551.106,423717.006,164.100003,165.900003,461.500007,106.700001,270.800004,24.8
635,423741.806,423931.106,423999.806,424159.706,189.300003,159.900002,442.900007,68.700001,258.000004,25.000001
636,424184.706,424368.506,424442.506,424586.006,183.800003,143.500002,454.700007,74.000001,257.800004,53.400001
637,425495.206,425628.406,425770.506,425918.806,133.200002,148.300003,491.300008,142.100002,275.300004,67.700001
638,425986.506,426195.706,426367.506,426525.406,209.200003,157.900003,624.600009,171.800002,381.000005,85.700001
639,426611.106,426844.106,426945.406,427098.906,233.000003,153.500002,566.500008,101.300002,334.300005,78.700001
640,427177.606,427344.506,427414.506,428154.006,166.900003,739.500011,782.300012,70.000001,236.900004,-194.100003
641,427959.906,428320.406,428503.206,428699.606,360.500005,196.400003,766.400012,182.800003,543.300008,26.700001
642,428726.306,428917.106,429065.906,429220.306,190.800002,154.400002,580.800008,148.800003,339.600005,86.800001
643,429307.106,429517.706,429652.806,429803.106,210.600003,150.300003,597.700009,135.100002,345.700005,101.700001
644,429904.806,430105.506,430315.706,430480.606,200.700003,164.900003,662.00001,210.200003,410.900006,86.200001
645,430566.806,430794.906,430964.106,431131.106,228.100003,167.000002,643.60001,169.200003,397.300006,79.300002
646,431210.406,431391.206,431507.306,431664.206,180.800002,156.900002,539.300008,116.100002,296.900004,85.500002
647,431749.706,431928.906,432004.806,432179.606,179.200002,174.800003,486.900007,75.900001,255.100003,57.000001
648,432236.606,432448.506,432583.106,432760.906,211.900003,177.800003,596.700009,134.600002,346.500005,72.400001
649,432833.306,433090.906,433307.206,433491.306,257.600004,184.100003,746.200011,216.300003,473.900007,88.200001
650,433579.506,433857.306,434061.606,434246.506,277.800004,184.900003,751.100011,204.300003,482.100007,84.100001
651,435562.106,435664.006,436524.107,436651.607,101.900002,127.500002,1168.60002,860.100013,962.000015,79.100001
652,436730.707,436971.307,437159.207,437297.907,240.600003,138.700002,673.40001,187.900003,428.500006,106.200002
653,437404.107,437655.907,437904.907,438083.207,251.800004,178.300003,749.100011,249.000003,500.800007,70.000001
654,438153.207,438432.907,438639.507,438818.907,279.700004,179.400003,744.500011,206.600003,486.300007,78.800001
655,438897.707,439155.707,439377.707,439520.507,258.000004,142.800002,747.100011,222.000003,480.000007,124.300002
656,439644.807,439927.207,440015.007,440493.207,282.400004,478.200007,611.800009,87.800002,370.200006,-236.600004
657,440256.607,440654.107,440796.607,440977.207,397.500006,180.600003,770.600012,142.500002,540.000008,50.000001
658,441027.207,441189.207,441327.007,441511.207,162.000002,184.200003,533.200008,137.800002,299.800004,49.200001
659,441560.407,441766.507,441919.207,442062.207,206.100003,143.000002,588.900009,152.700002,358.800005,87.100002
660,442149.307,442376.007,442601.407,442792.907,226.700003,191.500003,711.90001,225.400003,452.100006,68.300001
661,442861.207,443145.707,443331.907,443537.307,284.500004,205.400003,746.800011,186.200003,470.700007,70.700001
662,443608.007,443877.307,444021.407,444178.807,269.300004,157.400003,688.400011,144.100002,413.400006,117.600002
663,444296.407,444524.507,444691.307,447283.207,228.100003,2591.90004,2596.10004,166.800002,394.900005,-390.700006
664,446892.507,447374.007,447573.507,447739.107,481.500007,165.600003,892.700014,199.500003,681.00001,46.100001
665,447785.207,447949.307,448075.707,448221.407,164.100002,145.700002,510.900007,126.400002,290.500004,74.700001
666,448296.107,448507.307,448681.707,448823.907,211.200003,142.200002,621.200009,174.400003,385.600006,93.400001
667,448917.307,449136.007,449286.307,449438.007,218.700004,151.700002,630.20001,150.300002,369.000006,109.500002
668,449547.507,449735.507,449802.007,449928.607,188.000003,126.600001,487.400007,66.500001,254.500004,106.300002
669,450034.907,450219.507,450364.607,450502.707,184.600003,138.100002,570.400009,145.100002,329.700005,102.600002
670,450605.307,450777.207,450911.307,451086.107,171.900002,174.800003,576.200008,134.100002,306.000004,95.400001
671,451181.507,451370.907,451531.807,451695.107,189.400003,163.300003,631.30001,160.900002,350.300005,117.700002
672,451812.807,452004.907,452191.307,452356.007,192.100002,164.700003,660.400009,186.400003,378.500005,117.200001
673,452473.207,452721.707,452879.007,453041.907,248.500004,162.900003,673.20001,157.300002,405.800006,104.500001
674,453146.407,453275.607,453317.207,455179.307,129.200002,1862.10003,2073.30003,41.600001,170.800003,40.4
675,455219.707,455277.207,455416.407,455551.307,57.500001,134.900002,398.600006,139.200002,196.700003,67.000001
676,455618.307,455745.607,455883.207,456028.807,127.300002,145.600002,470.000007,137.600002,264.900004,59.500001
677,456088.307,456269.307,456422.507,456865.407,181.000003,442.900007,612.100009,153.200002,334.200005,-165.000003
678,456700.407,457058.307,457220.607,458094.307,357.900006,873.700013,1417.60002,162.300002,520.200008,23.7
679,458118.007,458200.807,458335.107,458480.107,82.800002,145.000002,445.600007,134.300002,217.100004,83.500001
680,458563.607,458669.007,458785.107,458918.607,105.400002,133.500002,436.300007,116.100001,221.500003,81.300002
681,458999.907,459182.407,459328.007,459494.807,182.500002,166.800002,599.700009,145.600003,328.100005,104.800002
682,459599.607,459800.907,459990.007,460158.207,201.300003,168.200003,654.800009,189.100002,390.400005,96.200001
683,460254.407,460472.507,460590.407,460751.807,218.100004,161.400003,590.700009,117.900001,336.000005,93.300001
684,460845.107,461003.107,461132.107,462318.507,158.000002,1186.40002,1551.80002,129.000002,287.000004,78.400001
685,462396.907,462493.107,462844.707,463012.607,96.200002,167.900002,688.300011,351.600005,447.800007,72.600002
686,463085.207,463341.207,463517.507,463679.607,256.000003,162.100002,704.70001,176.300003,432.300006,110.300002
687,463789.907,464022.807,464159.107,464293.107,232.900003,134.000002,630.500009,136.300003,369.200006,127.300001
688,466690.407,466784.707,467020.807,467188.107,94.300002,167.300003,539.100008,236.100003,330.400005,41.4
689,467229.507,467455.607,467567.107,467994.807,226.100004,427.700007,557.400009,111.500001,337.600005,-207.900003
690,467786.907,468225.207,468394.307,468569.207,438.300006,174.900002,847.500012,169.100003,607.400009,65.200001
691,468634.407,468838.507,469004.007,469165.907,204.100003,161.900002,608.700009,165.500003,369.600006,77.200001
692,469243.107,469464.307,469630.107,469813.707,221.200004,183.600003,636.70001,165.800002,387.000006,66.100001
693,469879.807,470118.407,470282.107,470465.707,238.600003,183.600002,667.10001,163.700003,402.300006,81.200002
694,470546.907,470802.007,471002.407,471184.807,255.100003,182.400003,731.200011,200.400003,455.500006,93.300002
695,472152.007,472318.607,472569.507,472749.407,166.600002,179.900003,673.30001,250.900004,417.500006,75.900001
696,472825.307,473044.907,473190.807,473333.607,219.600003,142.800002,643.000009,145.900002,365.500005,134.700002
697,473468.307,473709.307,473936.607,474123.007,241.000004,186.400003,742.900011,227.300003,468.300007,88.200001
698,474211.207,474488.407,474691.707,475347.807,277.200004,656.10001,1235.50002,203.300003,480.500007,98.900002
699,475446.707,475622.407,475999.307,476147.607,175.700002,148.300002,841.300012,376.900006,552.600008,140.400002
700,476288.007,476546.107,476627.907,477159.907,258.100004,532.000008,620.800009,81.800001,339.900005,-251.100004
701,476908.807,477315.507,477464.007,477659.607,406.700007,195.600003,806.100013,148.500002,555.200009,55.300001
702,477714.907,477878.607,478051.607,478592.907,163.700002,541.300008,921.400013,173.000003,336.700005,43.4
703,478636.307,478810.607,479056.607,479242.407,174.300003,185.800003,681.90001,246.000003,420.300006,75.800001
704,481784.007,481931.107,482066.407,482283.207,147.100002,216.800004,524.100008,135.300002,282.400004,24.9
705,482308.107,482497.407,482615.207,482778.807,189.300003,163.600002,544.400008,117.800002,307.100005,73.700001
706,482852.507,483061.907,483295.007,483480.407,209.400003,185.400002,730.800011,233.100004,442.500007,102.900002
707,486390.607,486438.107,486570.307,486694.207,47.5,123.900002,392.900006,132.200002,179.700002,89.300002
708,486783.507,486886.907,487141.607,488288.607,103.400001,1147.00002,889.800013,254.700004,358.100005,-615.300009
709,487673.307,488386.007,488602.207,488738.307,712.700011,136.100002,1134.50002,216.200003,928.900014,69.500001
710,488807.807,489038.807,489224.607,489390.407,231.000003,165.800002,664.20001,185.800003,416.800006,81.600002
711,489472.007,489709.607,489862.507,490316.707,237.600003,454.200006,848.000012,152.900003,390.500006,3.3
712,490320.007,490542.007,490713.607,490902.407,222.000004,188.800003,657.10001,171.600002,393.600006,74.700001
713,490977.107,491146.007,491298.207,491670.907,168.900003,372.700005,692.50001,152.200002,321.100005,-1.3
714,491669.607,491892.807,492030.007,492190.307,223.200004,160.300002,589.300009,137.200002,360.400006,68.600001
715,492258.907,492451.207,492570.507,492952.407,192.300003,381.900006,567.200009,119.300002,311.600005,-126.300002
716,492826.107,493238.907,493387.607,493868.807,412.800006,481.200007,1111.70002,148.700002,561.500008,69.000001
717,493937.807,494113.607,494238.407,494383.007,175.800003,144.600002,519.700008,124.800002,300.600005,74.500001
718,494457.507,494603.307,494706.407,494829.807,145.800002,123.400002,472.600007,103.100002,248.900004,100.300001
719,494930.107,495074.907,495215.107,495376.607,144.800002,161.500003,516.400008,140.200002,285.000004,69.900001
720,495446.507,495628.707,495736.007,495894.407,182.200002,158.400002,531.100008,107.300002,289.500004,83.200002
721,495977.607,496134.907,496258.407,496917.507,157.300002,659.10001,1114.20002,123.500002,280.800004,174.300002
722,497091.807,497187.207,497307.307,497433.607,95.400002,126.300002,409.700006,120.100001,215.500003,67.900001
723,497501.507,497672.907,497851.707,497992.107,171.400003,140.400002,590.700009,178.800003,350.200006,100.100001
724,498092.207,498312.507,498541.407,498702.407,220.300003,161.000002,734.300011,228.900004,449.200007,124.100002
725,500115.507,500350.007,501201.407,501361.607,234.500004,160.200003,1305.40002,851.400012,1085.90002,59.300001
726,501420.907,501616.807,501772.107,502526.407,195.900003,754.300011,868.800013,155.300002,351.200005,-236.700003
727,502289.707,502696.707,502776.907,502912.007,407.000006,135.100002,699.80001,80.200001,487.200007,77.500001
728,503725.908,504500.508,504642.008,504806.508,774.600012,164.500002,1116.90002,141.500002,916.100014,36.300001
729,504842.808,505012.308,505124.408,505291.808,169.500002,167.400002,492.300007,112.100002,281.600004,43.300001
730,505335.108,505545.308,505706.808,505869.708,210.200003,162.900002,612.500009,161.500003,371.700006,77.900001
731,505947.608,506185.708,506356.808,507566.408,238.100004,1209.60002,944.100014,171.100002,409.200006,-674.70001
732,506891.708,507681.208,507868.708,508042.208,789.500012,173.500002,1211.70002,187.500003,977.000015,61.200001
733,509002.008,509185.308,509315.608,509450.508,183.300002,134.900002,544.000008,130.300002,313.600004,95.500002
734,509546.008,509762.108,509925.308,510701.208,216.100003,775.900012,1229.80002,163.200002,379.300005,74.600001
735,510775.808,510930.108,511259.708,511449.508,154.300002,189.800003,748.500011,329.600005,483.900007,74.800001
736,514164.608,514225.708,514451.008,514596.308,61.100001,145.300002,491.600007,225.300003,286.400004,59.900001
737,514656.208,514915.008,515134.408,515289.908,258.800004,155.500002,728.100011,219.400003,478.200007,94.400002
738,516829.308,517110.308,517320.708,517491.108,281.000005,170.400002,725.000011,210.400003,491.400008,63.200001
739,517554.308,517756.108,517851.208,518015.708,201.800003,164.500002,522.900008,95.100002,296.900005,61.500001
740,518077.208,518307.708,518420.208,518916.708,230.500003,496.500007,613.900009,112.500002,343.000005,-225.600003
741,518691.108,519175.808,519564.108,519734.808,484.700007,170.700003,1159.00002,388.300006,873.000013,115.300001
742,519850.108,520116.008,520267.108,520428.408,265.900004,161.300002,671.00001,151.100003,417.000007,92.700001
743,520521.108,520688.808,520761.708,520900.808,167.700003,139.100002,470.800007,72.900001,240.600004,91.100001
744,520991.908,521193.708,521331.708,521881.508,201.800003,549.800009,957.000015,138.000002,339.800005,67.400001
745,521948.908,522144.508,522454.408,522638.608,195.600003,184.200003,789.100011,309.900004,505.500007,99.400001
746,522738.008,522979.608,523128.008,523312.608,241.600004,184.600003,671.10001,148.400002,390.000006,96.500001
747,523409.108,523689.208,523931.908,524387.208,280.100005,455.300007,1112.20002,242.700003,522.800008,134.100002
748,524521.308,524682.008,524748.408,525176.408,160.700002,428.000007,672.70001,66.400001,227.100003,17.6
749,525194.008,525353.108,525547.608,526016.608,159.100002,469.000007,612.900009,194.500003,353.600005,-209.700003
750,525806.908,526184.708,526349.408,526508.008,377.800006,158.600003,778.600012,164.700002,542.500008,77.500001
751,526585.508,526779.108,526958.508,527140.208,193.600003,181.700003,638.200009,179.400002,373.000005,83.500001
752,527223.708,527473.108,527763.008,527934.408,249.400004,171.400003,816.000012,289.900004,539.300008,105.300001
753,528039.708,528331.008,528575.908,528756.808,291.300005,180.900003,815.000013,244.900003,536.200008,97.900002
754,528854.708,529144.108,529435.908,529595.208,289.400004,159.300003,842.500012,291.800004,581.200008,102.000001
755,529697.208,530007.908,530234.108,530424.108,310.700005,190.000003,829.700012,226.200003,536.900008,102.800001
756,533641.608,533846.808,533986.508,534159.708,205.200003,173.200003,567.600008,139.700002,344.900005,49.5
757,534209.208,534390.408,534502.308,534679.308,181.200003,177.000002,547.700008,111.900002,293.100005,77.600001
758,534756.908,534955.508,535064.808,535240.908,198.600003,176.100003,554.000009,109.300002,307.900005,70.000001
759,535310.908,535513.308,535696.408,536192.908,202.400003,496.500008,651.200009,183.100002,385.500005,-230.800004
760,542333.908,542586.908,542684.508,542815.708,253.000004,131.200002,520.200008,97.600002,350.600006,38.4
761,542854.108,543019.508,543100.908,543489.308,165.400003,388.400006,445.600007,81.400001,246.800004,-189.600003
762,543299.708,543654.908,543889.308,544048.808,355.200005,159.500002,829.200012,234.400004,589.600009,80.100001
763,544128.908,544382.708,544456.908,545289.008,253.800004,832.100012,1227.30002,74.200001,328.000005,67.200001
764,545356.208,545486.108,545685.708,546448.508,129.900002,762.800012,982.500015,199.600003,329.500005,-109.800002
765,546338.708,546659.208,546785.808,546959.108,320.500005,173.300002,645.40001,126.600002,447.100007,25.000001
766,548443.708,548736.508,548880.608,549301.508,292.800005,420.900006,629.30001,144.100002,436.900007,-228.500003
767,549073.008,549472.808,549584.508,549706.708,399.800006,122.200002,699.20001,111.700001,511.500007,65.500001
768,549772.208,549955.108,550064.008,550448.808,182.900003,384.800005,492.600008,108.900002,291.800005,-184.000002
769,550264.808,550670.708,550930.208,551091.508,405.900006,161.300003,910.900013,259.500003,665.400009,84.200001
770,551175.708,551448.108,551555.208,552456.808,272.400004,901.600013,1337.60002,107.100002,379.500006,56.500001
771,552513.308,552679.508,553033.108,553193.308,166.200003,160.200002,785.600012,353.600005,519.800008,105.600002
772,553298.908,553586.908,553771.008,555302.908,288.000004,1531.90002,1797.40003,184.100003,472.100007,-206.600003
773,555096.308,555388.808,555640.408,555805.508,292.500004,165.100002,788.900011,251.600004,544.100008,79.700001
774,555885.208,556149.208,556391.208,557268.108,264.000004,876.900013,1447.30002,242.000004,506.000008,64.400001
775,557332.508,557525.008,557814.108,557990.408,192.500003,176.300003,727.200011,289.100004,481.600007,69.300001
776,558059.708,558283.608,558369.708,559678.408,223.900003,1308.70002,1386.90002,86.100001,310.000004,-231.800004
777,559446.608,559785.308,559944.408,560083.208,338.700005,138.800002,704.700011,159.100003,497.800008,68.100001
778,560151.308,560333.908,560488.008,561511.208,182.600003,1023.20001,1107.50002,154.100002,336.700005,-252.400004
779,561258.808,561669.708,561790.908,562260.508,410.900007,469.600007,771.300012,121.200001,532.100008,-230.400003
780,563099.508,563182.408,563432.508,563594.408,82.900001,161.900002,567.800008,250.100004,333.000005,72.900001
781,563667.308,563922.108,564110.908,565190.208,254.800004,1079.30002,1271.60002,188.800003,443.600007,-251.300004
782,564938.908,565315.908,565500.808,565665.908,377.000006,165.100002,787.700012,184.900003,561.900009,60.700001
783,565726.608,565936.908,566100.708,566281.408,210.300003,180.700002,616.500009,163.800003,374.100006,61.700001
784,566343.108,566593.608,566853.508,567019.208,250.500004,165.700002,772.400012,259.900004,510.400008,96.300002
785,568508.508,568693.308,568920.908,569083.308,184.800003,162.400002,649.40001,227.600004,412.400007,74.600001
786,569157.908,569407.608,569595.308,569771.308,249.700004,176.000002,691.80001,187.700003,437.400007,78.400001
787,569849.708,570115.208,570390.808,570571.609,265.500004,180.800003,805.000012,275.600004,541.100008,83.100001
788,570654.709,570956.609,571231.309,571414.709,301.900005,183.400003,851.800013,274.700004,576.600009,91.800001
789,571506.509,571820.409,572061.509,572243.809,313.900005,182.300003,824.600012,241.100003,555.000008,87.300001
790,574263.409,574348.409,574768.809,574924.009,85.000001,155.200002,750.000011,420.400007,505.400008,89.400001
791,575013.409,575291.509,575530.309,575719.009,278.100005,188.700003,788.100012,238.800003,516.900008,82.500001
792,575801.509,576080.109,576314.509,576519.009,278.600004,204.500003,790.800012,234.400004,513.000008,73.300001
793,576592.309,576904.709,577208.109,577391.309,312.400005,183.200003,895.600013,303.400004,615.800009,96.600001
794,577487.909,577772.509,578002.409,578194.509,284.600004,192.100003,825.600013,229.900004,514.500008,119.000002
795,578313.509,578377.209,578377.709,578830.309,63.7,452.600007,651.800009,0.5,64.2,135.000002
796,578965.309,579100.509,579239.809,579750.509,135.200002,510.700008,530.200008,139.300002,274.500004,-255.000004
797,579495.509,579900.109,580095.109,580288.709,404.600006,193.600003,848.400013,195.000003,599.600009,55.200001
798,580343.909,580537.709,580724.809,580931.209,193.800003,206.400004,636.400009,187.100002,380.900005,49.1
799,580980.309,581219.209,581426.909,581623.209,238.900004,196.300003,708.200011,207.700003,446.600007,65.300001
800,581688.509,581933.909,582152.809,583111.109,245.400003,958.300014,1048.30002,218.900004,464.300007,-374.300006
801,582736.809,583223.709,583387.909,583557.409,486.900008,169.500003,881.200014,164.200002,651.10001,60.600001
802,584510.909,584674.109,584894.209,585070.109,163.200002,175.900002,626.800009,220.100004,383.300006,67.600001
803,585137.709,585381.609,585540.809,586267.709,243.900004,726.900011,1218.40002,159.200002,403.100006,88.400001
804,586356.109,586559.209,587088.909,587259.809,203.100003,170.900003,994.700015,529.700008,732.800011,91.000001
805,587350.809,587659.009,587917.709,588635.309,308.200005,717.60001,1388.80002,258.700004,566.900009,104.300002
806,588739.609,588948.109,589127.909,589643.609,208.500003,515.700007,621.600009,179.800003,388.300006,-282.400004
807,589361.209,589801.909,589979.309,590215.909,440.700007,236.600004,881.700013,177.400002,618.100009,27
808,590242.909,590455.509,590676.809,590857.409,212.600003,180.600002,685.300011,221.300004,433.900007,70.800002
809,590928.209,591176.009,591369.609,591527.209,247.800003,157.600002,683.90001,193.600003,441.400006,84.900002
810,591612.109,591856.509,592129.009,592297.509,244.400003,168.500003,766.300011,272.500004,516.900007,80.900001
811,592378.409,592649.209,592823.609,594009.109,270.800004,1185.50002,1764.60003,174.400003,445.200007,133.900002
812,600400.109,600626.809,602070.509,602186.809,226.700003,116.300001,1868.80003,1443.70002,1670.40002,82.100002
813,602268.909,602533.309,602795.909,602972.709,264.400003,176.800003,793.900011,262.600004,527.000007,90.100001
814,604354.609,604867.309,605145.709,605316.709,512.700007,171.000003,1020.70002,278.400004,791.100011,58.600001
815,608224.909,608312.409,608995.809,609385.709,87.500002,389.900006,992.500015,683.40001,770.900012,-168.300003
816,609217.409,609562.909,609720.109,609892.709,345.500005,172.600002,731.500011,157.200003,502.700008,56.200001
817,609948.909,610145.409,610260.809,610868.909,196.500003,608.100009,563.500008,115.400002,311.900005,-356.500006
818,610512.409,611038.309,611296.609,611777.409,525.900008,480.800007,1287.70002,258.300004,784.200012,22.700001
819,611800.109,611975.809,612207.309,612407.309,175.700002,200.000003,666.200009,231.500004,407.200006,59
820,612466.309,612703.309,612784.109,613162.809,237.000004,378.700006,555.600009,80.800001,317.800005,-140.900002
821,617842.109,617933.209,618102.509,618460.209,91.100001,357.700006,524.000007,169.300002,260.400003,-94.100002
822,618366.109,618730.909,618877.709,619293.409,364.800006,415.700006,774.800012,146.800002,511.600008,-152.500002
823,619140.909,619486.209,619647.809,620132.909,345.300005,485.100008,819.800012,161.600002,506.900007,-172.200003
824,619960.709,620324.409,620496.609,620919.209,363.700006,422.600006,802.400012,172.200002,535.900008,-156.100002
825,620763.109,621152.909,621464.609,621957.509,389.800006,492.900007,972.800015,311.700005,701.500011,-221.600003
826,621735.909,622160.709,622387.909,622909.309,424.800006,521.400008,960.700014,227.200003,652.000009,-212.700003
827,622696.609,623167.509,623541.709,624110.909,470.900007,569.200009,1439.50002,374.200005,845.100012,25.2
828,624136.109,624421.709,624673.409,625590.909,285.600005,917.500014,853.400013,251.700003,537.300008,-601.400009
829,624989.509,625758.909,625943.809,626112.009,769.400012,168.200003,1195.80002,184.900002,954.300014,73.300001
830,626185.309,626339.709,626585.309,626775.309,154.400002,190.000003,652.80001,245.600004,400.000006,62.800001
831,626838.109,627111.609,627352.109,627787.009,273.500004,434.900007,763.300011,240.500003,514.000007,-185.600003
832,627601.409,628092.509,628352.809,628553.309,491.100007,200.500003,1030.60001,260.300004,751.400011,78.700001
833,628632.009,628922.509,629261.609,629441.509,290.500005,179.900002,911.600014,339.100005,629.60001,102.100002
834,629543.609,629876.309,630020.809,630729.509,332.700005,708.700011,778.900012,144.500002,477.200007,-407.000006
835,630322.509,630882.909,631090.509,631520.809,560.400008,430.300006,1062.80001,207.600003,768.000011,-135.500002
836,631385.309,631707.309,631996.009,632217.909,322.000005,221.900004,872.800013,288.700004,610.700009,40.2
837,632258.109,632554.909,632781.409,633259.109,296.800005,477.700007,803.400012,226.500003,523.300008,-197.600003
838,634112.909,634699.909,635759.409,635830.409,587.000009,71.000001,1801.10003,1059.50002,1646.50002,83.600001
839,635914.009,635954.209,636280.809,636465.609,40.2,184.800003,608.300009,326.600005,366.800005,56.700001
840,636522.309,636833.909,637078.909,637541.51,311.600005,462.600007,1026.80002,245.000003,556.600008,7.6
841,637549.11,637877.71,638282.71,639394.21,328.600005,1111.50002,1366.20002,405.000006,733.600011,-478.900007
842,638915.31,639517.61,639708.31,639959.31,602.300009,251.000004,1041.20001,190.700002,793.000011,-2.8
843,639956.51,640167.01,640404.01,640599.21,210.500003,195.200003,694.20001,237.000004,447.500007,51.5
844,640650.71,640940.41,641265.71,641444.41,289.700005,178.700002,884.500014,325.300005,615.00001,90.800002
845,641535.21,641871.71,642171.41,642348.61,336.500005,177.200003,902.800013,299.700004,636.200009,89.400001
846,642438.01,642731.91,643041.51,643232.81,293.900004,191.300003,909.300014,309.600005,603.500009,114.500002
847,643347.31,643690.81,644011.81,644189.41,343.500005,177.600002,944.400014,321.000005,664.50001,102.300002
848,644291.71,644605.91,644915.81,645348.01,314.200004,432.200006,1196.00002,309.900005,624.100009,139.700003
849,645487.71,645733.31,646140.51,646351.01,245.600003,210.500003,979.400014,407.200006,652.800009,116.100002
850,646467.11,646777.61,646963.21,647542.91,310.500005,579.700008,771.600012,185.600003,496.100008,-304.200004
851,647238.71,647735.61,647897.71,648313.71,496.900007,416.000007,993.600014,162.100002,659.000009,-81.400002
852,648232.31,648519.21,648737.51,648967.11,286.900005,229.600003,776.500012,218.300003,505.200008,41.700001
853,649008.81,649287.61,649531.91,649696.51,278.800004,164.600002,791.100012,244.300004,523.100008,103.400002
854,649799.91,650095.51,650327.01,651298.11,295.600004,971.100014,861.000013,231.500004,527.100008,-637.200009
855,650660.91,651443.71,651683.31,652210.21,782.800011,526.900008,1308.20002,239.600004,1022.40001,-241.100004
856,651969.11,652408.51,652690.91,652877.01,439.400007,186.100003,1001.00001,282.400004,721.800011,93.100001
857,652970.11,653266.11,653507.31,653696.91,296.000004,189.600003,820.400012,241.200004,537.200008,93.600001
858,653790.51,654089.71,654312.01,654528.11,299.200005,216.100003,820.600012,222.300003,521.500008,83.000001
859,654611.11,654888.01,655183.91,655310.51,276.900005,126.600002,872.900013,295.900004,572.800009,173.500002
860,655484.01,655787.31,656049.71,656245.81,303.300005,196.100003,883.800014,262.400004,565.700009,122.000002
861,656367.81,656679.31,656898.81,658735.01,311.500004,1836.20003,1834.00003,219.500004,531.000008,-533.200008
862,658201.81,658822.91,659131.91,659330.91,621.100009,199.000003,1182.20002,309.000005,930.100014,53.100001
863,659384.01,659594.71,659857.41,660300.71,210.700003,443.300006,984.400014,262.700004,473.400007,67.700001
864,660368.41,660636.81,660882.51,661091.81,268.400004,209.300003,805.800012,245.700004,514.100008,82.400001
865,661174.21,661473.31,661658.11,662532.81,299.100005,874.700014,1520.90002,184.800002,483.900007,162.300002
866,662695.11,662838.01,663184.61,664786.81,142.900002,1602.20002,2339.40004,346.600005,489.500007,247.700004
867,665034.51,665132.81,665507.21,666019.31,98.300001,512.100007,1073.20002,374.400006,472.700007,88.400002
868,666107.71,666331.31,666624.71,667895.11,223.600003,1270.40002,1889.10003,293.400004,517.000007,101.700002
869,670924.91,671228.91,671619.71,671840.01,304.000004,220.300003,1022.00001,390.800006,694.80001,106.900002
870,673622.11,673778.81,674204.81,674431.31,156.700002,226.500004,891.600013,426.000006,582.700008,82.400001
871,674513.71,674786.51,675049.71,676393.61,272.800004,1343.90002,1401.40002,263.200004,536.000008,-478.500007
872,675915.11,676460.71,676849.51,678132.51,545.600008,1283.00002,1528.90002,388.800006,934.400014,-688.50001
873,677444.01,678218.31,678499.91,678706.81,774.300011,206.900004,1305.50002,281.600004,1055.90002,42.7
874,679913.31,680061.31,680304.51,680774.31,148.000003,469.800007,659.40001,243.200003,391.200006,-201.600003
875,680572.71,681016.81,681331.61,682096.61,444.100007,765.000011,1007.30002,314.800005,758.900012,-516.600008
876,681580.01,682254.91,682474.51,682652.91,674.90001,178.400002,1138.40002,219.600004,894.500014,65.500001
877,682718.41,682912.51,683120.11,683347.31,194.100003,227.200004,656.40001,207.600003,401.700006,27.5
878,683374.81,683645.91,683888.81,684318.91,271.100004,430.100006,765.100011,242.900004,514.000008,-179.000003
879,684139.91,684571.11,684810.51,685291.11,431.200007,480.600008,928.800014,239.400003,670.60001,-222.400004
880,685068.71,685550.01,685713.61,685896.71,481.300007,183.100003,891.000014,163.600003,644.90001,63.000001
881,685959.71,686191.21,686324.01,686493.51,231.500003,169.500003,595.900008,132.800002,364.300005,62.1
882,686555.61,686788.01,686907.11,687119.11,232.400004,212.000003,599.900009,119.100002,351.500006,36.4
883,687155.51,687393.31,687505.71,687751.31,237.800004,245.600003,611.40001,112.400002,350.200006,15.600001
884,687766.91,687973.91,688115.81,688852.21,207.000003,736.400011,595.500008,141.900002,348.900005,-489.800008
885,688362.41,689000.91,689262.21,689476.71,638.50001,214.500003,1132.30002,261.300004,899.800014,18
886,689494.71,689712.31,689883.71,690081.91,217.600004,198.200003,623.80001,171.400002,389.000006,36.600001
887,690118.51,690357.51,690512.01,690983.81,239.000003,471.800007,641.400009,154.500002,393.500005,-223.900003
888,690759.91,691228.11,691370.41,691551.71,468.200007,181.300003,845.300013,142.300002,610.500009,53.500001
889,691605.21,691812.81,691939.21,692148.01,207.600003,208.800003,581.700008,126.400002,334.000005,38.9
890,692186.91,692418.41,692629.91,692780.21,231.500004,150.300002,702.800011,211.500003,443.000007,109.500002
891,692889.71,693128.71,693403.91,693583.01,239.000003,179.100002,772.400011,275.200005,514.200008,79.100001
892,693662.11,693929.21,694204.91,694374.81,267.100004,169.900003,792.800012,275.700004,542.800008,80.100001
893,694454.91,694723.31,694989.31,695457.71,268.400004,468.400007,1093.10002,266.000004,534.400008,90.300001
894,695548.01,695746.71,696137.61,696326.21,198.700003,188.600003,871.600013,390.900006,589.600009,93.400001
895,696419.61,696685.31,696969.61,697223.21,265.700004,253.600003,881.200014,284.300005,550.000009,77.600002
896,697300.81,697594.91,697850.91,698504.51,294.100004,653.60001,1344.50002,256.000004,550.100008,140.800002
897,698645.31,698832.11,699361.41,699549.11,186.800002,187.700003,1002.20001,529.300008,716.10001,98.400002
898,699647.51,699990.31,700199.31,700928.31,342.800005,729.000011,814.000012,209.000003,551.800008,-466.800007
899,700461.51,701110.61,701313.71,701498.11,649.100009,184.400003,1104.90002,203.100003,852.200012,68.300001
900,701566.41,701774.31,701964.91,702192.81,207.900003,227.900003,684.20001,190.600003,398.500006,57.800001
901,702250.61,702499.91,702755.91,702946.81,249.300004,190.900003,785.500012,256.000004,505.300008,89.300001
902,703036.11,703323.11,703603.01,704315.61,287.000004,712.60001,1358.40002,279.900005,566.900009,78.900001
903,704394.51,704602.81,705045.411,705241.211,208.300003,195.800003,929.000014,442.600007,650.90001,82.300001
904,705323.511,705640.711,705888.611,706079.011,317.200005,190.400002,868.000013,247.900004,565.100009,112.500002
905,706191.511,706263.711,706260.311,706408.611,72.200001,148.300002,344.400005,-3.4,68.800001,127.300002
906,706535.911,706822.811,707235.011,707420.711,286.900004,185.700002,982.800015,412.200007,699.100011,98.000002
907,707518.711,707820.111,708123.211,708300.711,301.400004,177.500003,869.600013,303.100005,604.500009,87.600001
908,708388.311,708679.211,708919.811,710121.511,290.900004,1201.70002,1425.40002,240.600004,531.500008,-307.800005
909,712098.211,712311.211,712622.211,713593.711,213.000003,971.500014,1509.30002,311.000005,524.000008,13.800001
910,713607.511,713779.311,714093.411,715388.611,171.800002,1295.20002,728.00001,314.100005,485.900007,-1053.10002
911,714335.511,715489.711,715767.611,716033.911,1154.20002,266.300004,1695.20003,277.900004,1432.10002,-3.2
912,716030.711,716246.711,716465.311,716645.511,216.000003,180.200003,698.50001,218.600003,434.600006,83.700001
913,718406.711,718509.511,718743.611,720101.711,102.800002,1358.10002,1557.80002,234.100003,336.900005,-137.200002
914,719964.511,720310.911,720508.911,728509.511,346.400005,8000.60012,8617.40013,198.000003,544.400008,72.400001
915,729153.911,729358.511,729578.211,730796.511,204.600003,1218.30002,1751.60003,219.700004,424.300007,109.000001
916,734204.411,734290.111,734490.511,735330.911,85.700002,840.400012,577.300009,200.400003,286.100005,-549.200008
917,734781.711,735504.411,735897.311,736056.911,722.700011,159.600002,1361.80002,392.900006,1115.60002,86.600001
918,736143.511,736448.111,736662.311,738421.311,304.600005,1759.00003,2076.90003,214.200003,518.800008,-200.900003
919,738220.411,738550.111,738826.311,739225.611,329.700005,399.300006,851.100013,276.200004,605.900009,-154.100002
920,741458.911,742098.911,742351.111,742508.911,640.000009,157.800002,1123.00002,252.200004,892.200013,73.000001
921,742581.911,742778.611,742930.311,744159.311,196.700003,1229.00002,1630.00002,151.700003,348.400006,52.600001
922,746095.011,746170.011,746357.211,746813.611,75.000001,456.400006,481.300007,187.200003,262.200004,-237.300003
923,746576.311,746995.211,747188.911,747668.411,418.900006,479.500007,836.200012,193.700003,612.600009,-255.900004
924,747412.511,747877.111,748037.511,748741.211,464.600007,703.70001,1369.40002,160.400003,625.00001,40.700001
925,748781.911,748949.611,749211.411,749405.711,167.700002,194.300003,692.80001,261.800004,429.500006,69.000001
926,749474.711,749738.911,749903.011,750739.111,264.200004,836.100013,1312.90002,164.100002,428.300006,48.500001
927,750787.611,750950.811,751312.611,752301.811,163.200002,989.200015,1083.20002,361.800005,525.000007,-431.000006
928,751870.811,752509.511,752836.411,753446.311,638.700009,609.900009,1266.30002,326.900005,965.600014,-309.200004
929,753137.111,753636.311,753789.211,754220.811,499.200007,431.600007,905.200013,152.900002,652.100009,-178.500003
930,754042.311,754427.911,754625.411,754787.311,385.600006,161.900002,822.600012,197.500003,583.100009,77.600001
931,754864.911,755101.911,755251.311,755742.811,237.000004,491.500007,918.400014,149.400002,386.400006,40.500001
932,755783.311,755987.211,756257.611,756815.311,203.900003,557.700008,1087.90002,270.400004,474.300007,55.900001
933,756871.211,757071.111,757354.411,757836.011,199.900003,481.600008,1039.70002,283.300004,483.200007,74.900001
934,757910.911,758147.511,758400.711,759076.911,236.600003,676.20001,1020.60001,253.200004,489.800007,-145.400002
935,758931.511,759337.511,759667.211,760272.311,406.000006,605.100009,1427.00002,329.700005,735.700011,86.200001
936,760358.511,760562.311,760925.311,761432.311,203.800003,507.000007,1158.70002,363.000006,566.800009,84.900001
937,761517.211,761748.511,762100.611,762305.611,231.300004,205.000003,863.500013,352.100005,583.400009,75.100001
938,762380.711,762669.211,762798.411,763469.511,288.500005,671.10001,682.900011,129.200002,417.700007,-405.900006
939,763063.611,763642.911,763864.211,764400.611,579.300008,536.400008,1095.70002,221.300003,800.600011,-241.300003
940,765558.611,765791.211,766140.911,766723.111,232.600003,582.200009,1185.30002,349.700005,582.300008,20.8
941,766743.911,767010.011,767398.511,768271.911,266.100004,873.400013,1626.90002,388.500006,654.60001,98.900002
942,768370.811,768541.311,768960.011,769566.211,170.500002,606.200009,1297.10002,418.700006,589.200008,101.700002
943,769667.911,769853.311,770299.811,770487.111,185.400003,187.300003,924.600014,446.500006,631.900009,105.400002
944,770592.511,770908.811,771153.811,771635.011,316.300004,481.200007,1197.40002,245.000004,561.300008,154.900003
945,773944.412,774232.712,774507.312,774684.612,288.300004,177.300003,811.200012,274.600004,562.900008,71.000001
946,774755.612,774997.212,775137.712,776497.512,241.600003,1359.80002,1852.00003,140.500002,382.100005,110.100001
947,781236.512,781322.812,781455.812,781606.512,86.300002,150.700002,440.000007,133.000002,219.300004,70.000001
948,781676.512,781853.012,782007.112,782451.812,176.500003,444.700006,577.400008,154.100002,330.600005,-197.900003
949,782253.912,782706.912,782966.512,783172.612,453.000007,206.100003,1005.00001,259.600004,712.600011,86.300001
950,783258.912,783499.712,783727.012,783904.712,240.800004,177.700003,739.200011,227.300003,468.100007,93.400001
951,786401.812,786457.012,786888.512,787043.512,55.200001,155.000002,751.700012,431.500007,486.700008,110.000002
952,787153.512,787418.512,787578.012,788530.212,265.000003,952.200014,1004.40001,159.500003,424.500006,-372.300006
953,788157.912,788763.112,789024.712,789975.612,605.200009,950.900015,1128.20002,261.600004,866.800013,-689.500011
954,789286.112,790086.112,790252.412,790425.612,800.000012,173.200002,1192.40002,166.300003,966.300015,52.900001
955,790478.512,790643.712,790809.612,790999.912,165.200003,190.300003,569.600009,165.900002,331.100005,48.200001
956,791048.112,791265.712,791461.312,791638.012,217.600003,176.700002,670.00001,195.600003,413.200006,80.100002
957,791718.112,792012.312,792291.812,792460.712,294.200004,168.900003,840.200012,279.500004,573.700008,97.600001
958,792558.312,792849.012,793095.912,793251.012,290.700004,155.100002,789.300012,246.900004,537.600008,96.600002
959,793347.612,793604.012,793838.412,794009.412,256.400004,171.000003,777.900011,234.400003,490.800007,116.100001
960,794125.512,794402.512,794611.012,794787.912,277.000005,176.900002,761.500012,208.500003,485.500008,99.100002
961,794887.012,795126.112,795209.512,795744.312,239.100003,534.800008,881.700013,83.400002,322.500005,24.4
962,795768.712,795909.712,796091.812,796502.512,141.000002,410.700006,563.100008,182.100003,323.100005,-170.700003
963,796331.812,796782.312,797004.912,797875.212,450.500007,870.300013,1550.50002,222.600003,673.10001,7.1
964,797882.312,798065.712,798452.912,798924.712,183.400003,471.800007,1141.40002,387.200006,570.600009,99.000001
965,799023.712,799278.412,799596.112,799775.912,254.700004,179.800003,843.900013,317.700005,572.400009,91.700001
966,799867.612,800152.912,800309.312,801335.912,285.300004,1026.60001,1568.50002,156.400003,441.700007,100.200001
967,801436.112,801554.812,802005.612,802184.912,118.700002,179.300002,842.700013,450.800007,569.500009,93.900002
968,802278.812,802556.712,802737.212,803617.312,277.900004,880.100013,1498.10002,180.500003,458.400007,159.600002
969,803776.912,803898.112,804256.912,804943.212,121.200002,686.300011,1264.80002,358.800005,480.000007,98.500001
970,805041.712,805230.212,805520.912,805676.512,188.500003,155.600003,755.300011,290.700004,479.200007,120.500001
971,807421.512,807770.512,809295.112,809488.512,349.000005,193.400003,2120.00003,1524.60002,1873.60003,53.000001
972,814193.312,814511.712,814703.012,815401.712,318.400005,698.70001,777.800012,191.300003,509.700008,-430.600006
973,814971.112,815636.912,815929.012,816602.812,665.80001,673.80001,1512.60002,292.100004,957.900014,-119.100001
974,816483.712,816840.412,817106.112,817606.812,356.700005,500.700007,1198.20002,265.700004,622.400009,75.100001
975,817681.912,817872.312,818147.812,819046.212,190.400003,898.400014,1036.60002,275.500004,465.900007,-327.700005
976,818718.512,819185.112,819318.512,819471.012,466.600007,152.500002,827.200012,133.400002,600.000009,74.700001
977,820829.112,820874.312,821071.212,821207.712,45.200001,136.500002,460.500007,196.900003,242.100004,81.900001
978,821289.612,821472.112,821664.112,822083.112,182.500003,419.000006,869.800013,192.000003,374.500006,76.300001
979,822159.412,822350.812,822537.612,823519.912,191.400003,982.300014,636.50001,186.800003,378.200006,-724.00001
980,822795.912,823645.312,823957.612,824140.812,849.400012,183.200003,1402.20002,312.300005,1161.70002,57.300001
981,824198.112,824432.112,824628.712,825050.412,234.000003,421.700006,878.100013,196.600003,430.600006,25.800001
982,825076.212,825329.212,825636.812,826486.812,253.000003,850.000013,848.700012,307.600005,560.600008,-561.900009
983,825924.912,826649.612,826909.012,827093.312,724.700011,184.300003,1235.10002,259.400004,984.100015,66.700001
984,827160.012,827389.812,827632.212,827807.012,229.800003,174.800002,737.500011,242.400004,472.200007,90.500002
985,827897.512,828194.812,828394.512,829218.812,297.300004,824.300012,768.500011,199.700003,497.000007,-552.800008
986,828666.012,829344.512,829543.312,829739.712,678.50001,196.400003,1129.00002,198.800003,877.300013,55.300001
987,829795.012,829967.012,830182.512,830358.312,172.000002,175.800002,650.90001,215.500004,387.500006,87.600002
988,830445.912,830552.712,830576.012,830775.812,106.800001,199.800003,370.000005,23.300001,130.100002,40.1
989,830815.912,830974.812,831274.412,831717.412,158.900002,443.000007,735.400011,299.600005,458.500007,-166.100003
990,831551.312,831984.512,832268.412,832461.512,433.200007,193.100003,992.000015,283.900004,717.100011,81.800001
991,832543.312,832818.212,833061.712,833237.512,274.900004,175.800002,798.000012,243.500004,518.400008,103.800002
992,833341.312,833616.512,833789.712,834467.812,275.200004,678.100011,718.80001,173.200002,448.400006,-407.700007
993,834060.112,834733.912,834883.112,835283.112,673.800011,400.000006,1070.30002,149.200002,823.000013,-152.700003
994,835130.412,835506.812,835740.112,835936.012,376.400006,195.900003,874.700013,233.300003,609.700009,69.100001
995,836005.112,836209.212,836429.712,836607.112,204.100003,177.400002,693.300011,220.500004,424.600007,91.300002
996,836698.412,836935.012,837189.612,837363.212,236.600003,173.600003,763.200011,254.600004,491.200007,98.400001
997,837461.612,837722.812,837936.512,838827.713,261.200004,891.200014,749.200011,213.700003,474.900007,-616.90001
998,838210.812,838987.313,839212.113,839417.913,776.500012,205.800003,1265.90002,224.800003,1001.30001,58.800001
999,839476.713,839706.313,839918.313,840415.913,229.600004,497.600007,721.800011,212.000003,441.600007,-217.400003
1000,840198.513,840663.213,840980.013,841163.213,464.700007,183.200002,1065.60002,316.800005,781.500012,100.900002
1001,841264.113,841563.113,841823.013,841974.913,299.000004,151.900002,855.500013,259.900004,558.900008,144.700003
1002,842119.613,842384.013,842576.713,842749.113,264.400003,172.400003,761.500011,192.700003,457.100006,132.000002
1003,842881.113,843160.813,843374.813,843591.013,279.700004,216.200003,819.500012,214.000003,493.700007,109.600002
1004,845124.713,845260.513,845634.713,846506.013,135.800002,871.300013,1522.00002,374.200006,510.000008,140.700002
1005,846646.713,846785.613,847166.513,848032.813,138.900002,866.300013,1505.10002,380.900006,519.800008,119.000001
1006,848151.813,848322.713,848532.013,849541.413,170.900003,1009.40002,1508.90002,209.300003,380.200006,119.300002
1007,849660.713,849747.313,850090.213,850770.313,86.600001,680.10001,1216.40002,342.900005,429.500006,106.800002
1008,850877.113,851032.413,851372.813,852130.113,155.300002,757.300012,1389.80002,340.400005,495.700007,136.800002
1009,852266.913,852385.913,852584.713,852778.513,119.000002,193.800002,646.900009,198.800003,317.800005,135.300002
1010,852913.813,853058.813,853172.813,853992.713,145.000003,819.900012,1214.60002,114.000001,259.000004,135.700003
1011,854128.413,854195.513,854589.513,854804.013,67.100001,214.500004,812.500012,394.000005,461.100006,136.900002
1012,854940.913,855020.613,855024.413,855517.413,79.700001,493.000007,720.60001,3.8,83.500001,144.100002
1013,858543.313,858689.613,858923.313,859118.913,146.300002,195.600003,658.70001,233.700004,380.000006,83.100001
1014,861363.313,861588.413,862195.913,862892.113,225.100004,696.20001,1616.60002,607.500009,832.600013,87.800001
1015,862979.913,863151.313,863539.313,863942.313,171.400003,403.000006,1073.30002,388.000006,559.400009,110.900001
1016,864053.213,864301.613,864665.513,864842.013,248.400004,176.500002,895.100014,363.900006,612.30001,106.300002
1017,864948.313,865268.713,865507.813,866702.513,320.400005,1194.70002,1836.70003,239.100003,559.500008,82.500001
1018,866785.013,866905.713,867428.113,867610.113,120.700002,182.000002,923.000014,522.400008,643.10001,97.900002
1019,867708.013,867999.313,868242.513,868757.313,291.300004,514.800007,1185.60002,243.200004,534.500008,136.300003
1020,868893.613,869126.013,869427.313,869619.913,232.400003,192.600003,819.900012,301.300004,533.700007,93.600002
1021,869713.513,870006.013,870247.213,870439.313,292.500004,192.100003,848.000012,241.200004,533.700008,122.200001
1022,871370.113,871777.813,872120.713,872305.613,407.700007,184.900002,1009.80002,342.900005,750.600012,74.300001
1023,872379.913,872595.713,872822.313,873297.413,215.800004,475.100007,992.600015,226.600003,442.400007,75.100001
1024,873372.513,873599.113,873941.713,874122.213,226.600004,180.500002,851.100013,342.600005,569.200009,101.400002
1025,874223.613,874483.513,874701.513,875462.013,259.900004,760.500011,1317.70002,218.000003,477.900007,79.300002
1026,875541.313,875683.813,876101.513,876314.313,142.500002,212.800003,863.500012,417.700006,560.200008,90.500001
1027,885504.713,885714.013,885976.113,886844.013,209.300003,867.900013,1544.60002,262.100004,471.400007,205.300003
1028,887049.313,887125.313,887508.513,887744.813,76.000001,236.300003,801.900012,383.200006,459.200007,106.400002
1029,887851.213,888068.513,888707.213,888914.113,217.300003,206.900003,1194.90002,638.70001,856.000013,132.000002
1030,889046.113,889354.513,889881.413,890715.713,308.400004,834.300013,1786.30003,526.900008,835.300012,116.700001
1031,890832.413,890979.213,891705.113,892252.013,146.800003,546.900009,1532.20002,725.90001,872.700013,112.600001
1032,892364.613,892605.213,893028.013,893943.113,240.600004,915.100014,1356.40002,422.800006,663.40001,-222.100004
1033,893721.013,894154.813,894655.213,895106.213,433.800007,451.000007,1477.80002,500.400007,934.200014,92.600002
1034,895198.813,895407.313,895918.413,896100.913,208.500003,182.500003,1011.20001,511.100007,719.60001,109.100002
1035,896210.013,896515.113,896783.013,897442.813,305.100004,659.80001,1391.60002,267.900004,573.000008,158.800002
1036,897601.613,897747.713,898367.313,898605.313,146.100002,238.000003,1122.70002,619.60001,765.700012,119.000002
1037,898724.313,899017.713,899468.913,899665.313,293.400004,196.400003,1065.40002,451.200007,744.600011,124.400002
1038,902688.613,902740.013,903399.113,903568.713,51.400001,169.600002,1004.00001,659.10001,710.500011,123.900002
1039,903692.613,903963.913,904300.113,904491.913,271.300004,191.800003,920.900014,336.200005,607.500009,121.600002
1040,904613.513,904906.913,905190.013,905384.013,293.400004,194.000003,896.800013,283.100004,576.500008,126.300002
1041,905510.313,905755.613,906026.914,906486.114,245.300004,459.200007,1160.60002,271.300004,516.600008,184.800002
1042,906670.914,906877.814,907384.514,907583.214,206.900004,198.700003,1045.60002,506.700007,713.600011,133.300002
1043,907716.514,908014.114,908295.214,908767.814,297.600004,472.600007,1237.50002,281.100005,578.700009,186.200002
1044,908954.014,909172.014,909614.814,909772.014,218.000004,157.200003,1005.20002,442.800006,660.80001,187.200002
1045,909959.214,910268.514,910521.614,911359.014,309.300005,837.400012,1532.00002,253.100004,562.400009,132.200002
1046,911491.214,911682.114,912112.714,912854.314,190.900003,741.600011,1509.30002,430.600007,621.50001,146.200002
1047,913000.514,913178.214,913506.414,915546.414,177.700002,2040.00003,2614.70004,328.200005,505.900007,68.800001
1048,915615.214,915678.914,916147.214,916690.214,63.700001,543.000008,1136.80002,468.300007,532.000008,61.800001
1049,916752.014,917003.914,917294.314,918327.314,251.900003,1033.00001,1703.30003,290.400005,542.300008,128.000002
1050,918455.314,918600.314,919102.314,919322.414,145.000002,220.100003,979.800015,502.000008,647.00001,112.700002
1051,919435.114,919748.814,920012.614,921046.214,313.700004,1033.60002,1732.80003,263.800004,577.500008,121.700001
1052,921167.914,921310.814,921851.314,922035.414,142.900003,184.100002,992.400015,540.500008,683.400011,124.900002
1053,922160.314,922455.914,922725.214,923804.714,295.600005,1079.50002,1487.70002,269.300004,564.900009,-156.700003
1054,923648.014,923969.314,924294.414,925661.614,321.300005,1367.20002,1226.50002,325.100005,646.40001,-787.100011
1055,924874.514,925765.114,925994.714,926171.614,890.600013,176.900003,1361.40002,229.600003,1120.20002,64.300001
1056,927309.114,927478.414,927710.514,927902.214,169.300003,191.700003,654.40001,232.100003,401.400006,61.300001
1057,929612.514,929680.214,929888.814,930046.414,67.700001,157.600003,515.500008,208.600003,276.300004,81.600001
1058,930128.014,930333.214,930558.214,930741.614,205.200003,183.400003,684.10001,225.000003,430.200006,70.500001
1059,930812.114,931050.714,931295.914,931465.514,238.600004,169.600003,740.000011,245.200003,483.800007,86.600001
1060,931552.114,931807.114,932069.814,932274.314,255.000004,204.500003,786.200012,262.700004,517.700008,64.000001
1061,932338.314,932627.114,932932.114,933137.514,288.800004,205.400003,885.400013,305.000005,593.800009,86.200001
1062,933223.714,933528.314,933781.114,933991.814,304.600005,210.700004,862.500013,252.800003,557.400008,94.400001
1063,934086.214,934352.314,934603.614,934800.814,266.100004,197.200003,820.700012,251.300004,517.400008,106.100001
1064,934906.914,935186.514,935421.314,935977.214,279.600004,555.900008,1281.50002,234.800004,514.400008,211.200003
1065,936188.414,936333.114,936635.914,938966.314,144.700002,2330.40003,2876.00004,302.800005,447.500007,98.100001
1066,939064.414,939108.714,939528.014,939692.914,44.300001,164.900003,718.100011,419.300006,463.600007,89.600001
1067,939782.514,940080.014,940435.814,940590.214,297.500004,154.400002,924.000014,355.800006,653.30001,116.300002
1068,940706.514,941016.614,941361.214,941880.014,310.100004,518.800008,1242.80002,344.600005,654.700009,69.300001
1069,941949.314,942186.914,942775.314,942985.314,237.600004,210.000004,1153.00002,588.400008,826.000012,117.000001
1070,943102.314,943408.314,943730.014,944646.414,306.000005,916.400013,1560.00002,321.700005,627.70001,15.900001
1071,944662.314,944840.514,945046.514,945247.214,178.200002,200.700003,673.00001,206.000003,384.200005,88.100002
1072,945335.314,945571.714,945716.814,945902.214,236.400003,185.400003,656.700009,145.100002,381.500005,89.800001
1073,945992.014,946210.014,946355.014,946564.014,218.000004,209.000003,640.90001,145.000002,363.000006,68.900001
1074,946632.914,946836.914,946982.414,947658.514,204.000003,676.10001,968.000014,145.500002,349.500005,-57.600001
1075,947600.914,947872.714,948138.314,948347.214,271.800004,208.900003,816.700013,265.600004,537.400008,70.400002
1076,948417.614,948643.314,948829.714,949012.014,225.700003,182.300002,684.00001,186.400003,412.100006,89.600002
1077,949101.614,949295.514,949436.814,949621.314,193.900003,184.500002,594.000009,141.300002,335.200005,74.300002
1078,949695.614,949896.514,950021.614,950197.314,200.900003,175.700003,587.200008,125.100001,326.000004,85.500001
1079,950282.814,950454.714,950614.414,950813.114,171.900003,198.700003,596.100009,159.700002,331.600005,65.800001
1080,950878.914,951056.414,951078.514,951248.814,177.500003,170.300003,442.200007,22.1,199.600003,72.300001
1081,952387.914,952562.714,952715.214,953202.914,174.800002,487.700007,682.20001,152.500003,327.300005,-132.800002
1082,953070.114,953445.514,953800.514,953987.014,375.400005,186.500003,1012.20002,355.000006,730.400011,95.300001
1083,954082.314,954332.114,954607.214,955238.114,249.800004,630.900009,1245.80002,275.100004,524.900008,90.000001
1084,955328.114,955506.414,956028.114,956218.014,178.300003,189.900003,989.000015,521.700008,700.000011,99.100001
1085,956317.114,956618.014,956834.214,957687.314,300.900005,853.100013,1462.80002,216.200003,517.100008,92.600001
1086,957779.914,957929.614,958313.714,958492.714,149.700002,179.000003,862.400013,384.100006,533.800008,149.600002
1087,958642.314,958796.314,958830.314,962607.814,154.000002,3777.50006,3683.70006,34.000001,188.000003,-281.800004
1088,962326.014,962718.114,962892.814,963081.314,392.100006,188.500003,813.300012,174.700002,566.800008,58.000001
1089,963139.314,963330.414,963479.314,963650.214,191.100003,170.900003,610.500009,148.900002,340.000005,99.600001
1090,963749.814,963937.414,964114.214,964300.714,187.600003,186.500003,641.40001,176.800002,364.400005,90.500002
1091,964391.214,964588.814,964800.714,966134.314,197.600002,1333.60002,1627.80002,211.900004,409.500006,-115.300002
1092,966019.014,966201.914,966453.114,966607.214,182.900003,154.100003,663.10001,251.200003,434.100006,74.900001
1093,966682.114,966852.714,967025.914,967215.314,170.600002,189.400003,615.800009,173.200003,343.800005,82.600001
1094,967297.914,967490.114,967753.514,967937.314,192.200003,183.800002,722.900011,263.400004,455.600007,83.500002
1095,968020.814,968225.814,968484.014,968943.014,205.000003,459.000006,1043.40002,258.200004,463.200007,121.200002
1096,969064.214,969229.414,969644.814,970613.114,165.200003,968.300014,1708.80003,415.400006,580.600009,159.900003
1097,970773.014,970829.914,971431.614,971617.214,56.9,185.600003,972.700014,601.700009,658.600009,128.500002
1098,971745.714,971978.514,972285.514,972465.614,232.800004,180.100003,866.700013,307.000004,539.800008,146.800002
1099,976260.715,976470.815,976919.915,978466.415,210.100004,1546.50002,1975.40003,449.100006,659.20001,-230.300003
1100,981324.415,981506.315,981598.315,982844.515,181.900003,1246.20002,1011.80002,92.000001,273.900004,-508.300008
1101,982336.215,982960.415,983213.315,983366.115,624.200009,152.800002,1105.10002,252.900004,877.100013,75.200001
1102,983441.315,983595.015,983729.315,984436.615,153.700003,707.30001,859.400013,134.300002,288.000005,-135.900002
1103,984300.715,984628.515,984760.115,985197.615,327.800005,437.500007,739.400011,131.600002,459.400007,-157.500003
1104,986995.515,987086.915,987821.515,988248.515,91.400002,427.000006,1033.10002,734.600011,826.000013,-219.900003
1105,989584.715,989827.115,990677.315,990841.515,242.400004,164.200003,1312.50002,850.200012,1092.60002,55.700001
1106,993599.415,993702.915,994020.115,994220.315,103.500001,200.200003,670.00001,317.200005,420.700006,49.100001
1107,994269.415,994582.115,994761.315,995721.315,312.700004,960.000014,1418.10002,179.200003,491.900007,-33.8
1108,995687.515,995945.015,996164.715,996314.815,257.500004,150.100002,686.80001,219.700003,477.200007,59.500001
1109,996374.315,996622.415,996663.715,998432.315,248.100004,1768.60003,502.800008,41.3,289.400004,-1555.20002
1110,996877.115,998571.215,998674.515,998811.115,1694.10002,136.600002,1977.60003,103.300001,1797.40003,43.600001
1111,998854.715,999043.415,999127.415,999858.915,188.700003,731.500011,464.600007,84.000001,272.700004,-539.600008
1112,999319.315,1000005.71,1000125.51,1000259.91,686.40001,134.400002,982.600015,119.800002,806.200012,42.000001
1113,1000301.91,1000464.31,1000551.81,1000706.01,162.400002,154.200003,438.400006,87.500001,249.900003,34.3
1114,1000740.31,1000912.01,1001003.91,1001158.41,171.700003,154.500002,458.200007,91.900001,263.600004,40.100001
1115,1001198.51,1001377.11,1001512.61,1001713.61,178.600003,201.000003,540.400008,135.500002,314.100005,25.3
1116,1002762.31,1003284.71,1003471.71,1003632.81,522.400008,161.100002,950.100014,187.000003,709.400011,79.600001
1117,1003712.41,1003951.91,1004084.91,1004243.71,239.500004,158.800002,634.50001,133.000002,372.500006,103.200002
1118,1004346.91,1004586.51,1004664.11,1005941.11,239.600004,1277.00002,1661.20003,77.600001,317.200005,67.000001
1119,1006008.11,1006136.81,1006448.11,1006608.92,128.700002,160.800003,686.80001,311.300004,440.000006,86.000001
1120,1006694.92,1006944.52,1007068.72,1007238.42,249.600004,169.700003,637.800009,124.200001,373.800005,94.300001
1121,1008898.52,1009095.92,1009266.22,1009402.92,197.400003,136.700002,581.300008,170.300002,367.700005,76.900001
1122,1009479.82,1009711.72,1009896.02,1010059.22,231.900004,163.200002,672.20001,184.300003,416.200007,92.800001
1123,1010152.02,1010398.92,1010541.72,1011653.62,246.900004,1111.90002,1556.50002,142.800002,389.700006,54.900001
1124,1011708.52,1011927.62,1012197.22,1013453.72,219.100003,1256.50002,723.20001,269.600004,488.700007,-1022.00002
1125,1012431.72,1013512.92,1013705.52,1013833.62,1081.20002,128.100002,1465.10002,192.600002,1273.80002,63.200001
1126,1013896.82,1014073.72,1014224.12,1014394.32,176.900003,170.200003,547.600008,150.400002,327.300005,50.1
1127,1014444.42,1014669.32,1014842.02,1015290.02,224.900004,448.000007,925.700014,172.700002,397.600006,80.100001
1128,1015370.12,1015585.72,1015811.22,1016275.12,215.600003,463.900007,749.000011,225.500004,441.100007,-156.000003
1129,1016119.12,1016580.52,1016924.12,1017086.72,461.400007,162.600003,1080.00002,343.600005,805.000012,112.400001
1130,1017199.12,1017433.82,1017586.52,1019124.12,234.700004,1537.60002,1715.00003,152.700002,387.400006,-210.000003
1131,1018914.12,1019203.12,1019330.72,1019769.52,289.000004,438.800007,674.70001,127.600002,416.600006,-180.700003
1132,1019588.82,1019903.62,1020037.42,1020478.02,314.800005,440.600006,675.50001,133.800002,448.600007,-213.700003
1133,1020264.32,1020635.22,1020856.52,1021300.92,370.900006,444.400007,876.400013,221.300003,592.200009,-160.200003
1134,1021140.72,1021632.42,1022151.22,1022303.72,491.700008,152.500003,1294.50002,518.800007,1010.50001,131.500001
1135,1022435.22,1022799.92,1023190.42,1026487.02,364.700006,3296.60005,2804.60004,390.500006,755.200012,-1247.20002
1136,1027730.52,1027878.82,1028112.32,1028253.62,148.300003,141.300002,611.600009,233.500003,381.800006,88.500001
1137,1028342.12,1028624.52,1028825.22,1029424.52,282.400005,599.300009,770.700012,200.700003,483.100008,-311.700005
1138,1036033.12,1036277.22,1036715.32,1037218.12,244.100004,502.800008,1463.80002,438.100006,682.20001,278.800004
1139,1037496.92,1037646.82,1038086.42,1038676.52,149.900002,590.100008,1382.20002,439.600007,589.500009,202.600004
1140,1038879.12,1039057.52,1039984.82,1041247.22,178.400002,1262.40002,2547.60004,927.300014,1105.70002,179.500002
1141,1041426.72,1041483.32,1041891.32,1042544.92,56.600001,653.60001,1054.90002,408.000006,464.600007,-63.300001
1142,1042481.62,1042724.12,1043863.22,1044100.82,242.500004,237.600003,1771.50003,1139.10002,1381.60002,152.300003
1143,1044253.12,1044639.92,1045032.92,1045442.22,386.800005,409.300006,1374.20002,393.000006,779.800011,185.100003
1144,1045627.32,1045886.32,1046538.32,1046807.12,259.000004,268.800004,1361.60002,652.00001,911.000014,181.800002
1145,1046988.92,1047267.92,1047747.22,1047957.32,279.000005,210.100003,1191.20002,479.300007,758.300012,222.800003
1146,1049444.92,1049563.22,1049821.62,1050181.32,118.300002,359.700005,940.600014,258.400004,376.700006,204.200003
1147,1050385.52,1050434.52,1050808.02,1051027.12,49.000001,219.100004,807.600012,373.500005,422.500006,166.000002
1148,1051193.12,1051456.72,1052426.42,1052625.22,263.600004,198.800003,1611.40002,969.700014,1233.30002,179.300003
1149,1052804.52,1053217.52,1053390.32,1053999.12,413.000006,608.800009,1516.70002,172.800003,585.800009,322.100005
1150,1054321.22,1054474.52,1054862.62,1055428.82,153.300002,566.200008,1274.10002,388.100006,541.400008,166.500003
1151,1055595.32,1055830.52,1056429.52,1056666.42,235.200003,236.900004,1244.70002,599.000009,834.200012,173.600002
1152,1056840.02,1057139.72,1057245.62,1058155.12,299.700005,909.500014,738.100011,105.900001,405.600006,-577.000009
1153,1057578.12,1058312.62,1058872.82,1059108.92,734.500011,236.100004,1614.30002,560.200008,1294.70002,83.500001
1154,1059192.42,1059510.82,1059878.42,1060130.32,318.400005,251.900004,1072.70002,367.600005,686.00001,134.800002
1155,1060265.12,1060591.32,1061322.72,1061477.72,326.200005,155.000002,1360.50002,731.400011,1057.60002,147.900002
1156,1061625.62,1062046.82,1062522.12,1063033.72,421.200007,511.600007,1555.90002,475.300007,896.500014,147.800003
1157,1063181.52,1063479.72,1064282.52,1064457.12,298.200004,174.600003,1436.80002,802.800012,1101.00002,161.200002
1158,1069316.62,1069408.72,1069670.52,1069873.62,92.100001,203.100003,595.400009,261.800004,353.900005,38.400001
1159,1069912.02,1070207.82,1070440.02,1070734.32,295.800004,294.300004,824.600012,232.200004,528.000008,2.3
1160,1070736.62,1071020.72,1071254.32,1071892.42,284.100004,638.100009,823.600012,233.600004,517.700008,-332.200005
1161,1071560.22,1072136.02,1072392.62,1072814.32,575.800009,421.700006,1185.10002,256.600004,832.400013,-69.000001
1162,1072745.32,1073088.52,1073372.52,1073563.92,343.200005,191.400003,897.800014,284.000004,627.200009,79.200002
1163,1073643.12,1073914.92,1074085.52,1074273.72,271.800004,188.200003,699.10001,170.600002,442.400006,68.500001
1164,1076730.72,1076989.32,1077347.42,1077600.62,258.600003,253.200004,954.100014,358.100006,616.700009,84.200001
1165,1077684.82,1078030.82,1078568.52,1079085.32,346.000005,516.800008,1511.20002,537.700008,883.700013,110.700001
1166,1079196.02,1079484.52,1079990.32,1080851.22,288.500005,860.900013,1786.90003,505.800007,794.300012,131.700002
1167,1080982.92,1081230.22,1081862.42,1082040.62,247.300004,178.200003,1174.70002,632.200009,879.500013,117.000001
1168,1082157.62,1082512.92,1082759.32,1082943.02,355.300006,183.700003,911.400014,246.400003,601.700009,126.000002
1169,1083069.02,1083457.32,1083675.82,1083885.62,388.300006,209.800003,903.500013,218.500003,606.800009,86.900001
1170,1083972.52,1084147.92,1084147.92,1084623.02,175.400003,475.100007,438.300007,0,175.400003,-212.200003
1171,1084410.82,1084803.62,1084946.42,1085137.32,392.800006,190.900003,797.700012,142.800002,535.600008,71.200001
1172,1085208.52,1085435.12,1085639.22,1085815.72,226.600003,176.500003,703.00001,204.100003,430.700006,95.800001
1173,1085911.52,1086239.32,1086515.62,1086679.22,327.800005,163.600003,886.600014,276.300004,604.100009,118.900002
1174,1086798.12,1087135.72,1087463.02,1087661.32,337.600005,198.300003,965.000014,327.300004,664.900009,101.800002
1175,1087763.12,1088115.82,1088480.82,1088652.82,352.700005,172.000002,1018.40001,365.000006,717.700011,128.700002
1176,1088781.52,1089148.02,1089477.12,1089660.52,366.500006,183.400003,999.400015,329.100004,695.60001,120.400002
1177,1089780.92,1090123.62,1090486.52,1090676.62,342.700005,190.100002,1035.40002,362.900006,705.600011,139.700002
1178,1090816.32,1091148.32,1091522.22,1091713.12,332.000005,190.900003,1022.80002,373.900006,705.900011,126.000002
1179,1091839.12,1092195.72,1092575.22,1093127.42,356.600005,552.200008,1403.10002,379.500006,736.100011,114.800002
1180,1093242.22,1093514.22,1093960.92,1095132.12,272.000004,1171.20002,1367.00002,446.700006,718.70001,-522.900008
1181,1094609.22,1095245.72,1095554.72,1095852.02,636.500009,297.300004,1242.40002,309.000005,945.500014,-0.4
1182,1095851.62,1096155.02,1096469.42,1096665.52,303.400005,196.100003,907.500014,314.400005,617.80001,93.600001
1183,1096759.12,1097054.82,1097470.52,1097664.72,295.700004,194.200002,999.000015,415.700007,711.400011,93.400002
1184,1097758.12,1098085.62,1098375.32,1099250.32,327.500005,875.000013,917.400014,289.700004,617.200009,-574.800008
1185,1098675.52,1099391.02,1099663.42,1099835.02,715.50001,171.600003,1248.20002,272.400004,987.900014,88.700001
1186,1099923.72,1100166.92,1100459.92,1100639.92,243.200004,180.000003,807.500012,293.000004,536.200008,91.300001
1187,1100731.22,1101001.52,1101378.42,1101563.52,270.300004,185.100003,952.400014,376.900006,647.20001,120.100001
1188,1101683.62,1101993.22,1102165.72,1102941.72,309.600005,776.000011,790.700012,172.500003,482.100008,-467.400007
1189,1102474.32,1103102.12,1103383.22,1103571.62,627.80001,188.400002,1181.20002,281.100004,908.900014,83.900002
1190,1103655.52,1103906.92,1104171.02,1104345.02,251.400003,174.000003,790.400012,264.100004,515.500007,100.900002
1191,1104445.92,1104728.12,1105116.92,1105306.02,282.200004,189.100002,969.300014,388.800006,671.00001,109.200002
1192,1105415.22,1105755.32,1106005.22,1106654.02,340.100005,648.800009,941.600014,249.900004,590.000009,-297.200004
1193,1106356.82,1106858.32,1107108.92,1107289.42,501.500007,180.500003,1019.50001,250.600004,752.100011,86.900001
1194,1107376.32,1107614.02,1108002.22,1108188.12,237.700004,185.900002,924.600014,388.200006,625.90001,112.800002
1195,1108300.92,1108590.72,1109056.12,1109243.12,289.800004,187.000003,1075.30002,465.400007,755.200011,133.100002
1196,1109376.22,1109699.22,1110191.82,1110395.82,323.000005,204.000003,1146.60002,492.600007,815.600012,127.000002
1197,1110522.82,1110742.12,1110809.52,1111284.02,219.300003,474.500007,594.300009,67.400001,286.700004,-166.900002
1198,1111117.12,1111471.62,1111679.32,1111850.22,354.500005,170.900003,844.200013,207.700003,562.200008,111.100002
1199,1111961.32,1112193.92,1112608.62,1112768.32,232.600003,159.700003,913.200013,414.700006,647.300009,106.200001
1200,1112874.52,1113168.02,1113614.52,1113810.52,293.500004,196.000003,1047.40002,446.500007,740.000011,111.400002
1201,1113921.92,1114304.22,1114696.52,1114870.52,382.300005,174.000003,1102.10002,392.300006,774.600011,153.500002
1202,1115024.02,1115375.52,1115788.92,1116016.72,351.500005,227.800003,1123.70002,413.400007,764.900012,131.000002
1203,1116147.72,1116484.72,1116922.82,1117109.92,337.000005,187.100003,1108.60002,438.100006,775.100011,146.400002
1204,1117256.32,1117620.42,1118021.72,1118457.52,364.100006,435.800006,1366.30002,401.300006,765.400012,165.100003
1205,1118622.62,1118883.32,1119514.42,1119697.62,260.700004,183.200003,1274.90002,631.100009,891.800013,199.900003
1206,1119897.52,1120237.92,1120772.42,1120976.82,340.400005,204.400003,1228.50002,534.500008,874.900013,149.200002
1207,1121126.02,1121511.32,1122011.32,1122507.32,385.300006,496.000008,1539.50002,500.000007,885.300013,158.200002
1208,1122665.52,1122923.32,1123507.22,1124532.12,257.800004,1024.90002,2047.50003,583.900009,841.700013,180.900003
1209,1124713.02,1124865.92,1125293.32,1125546.02,152.900002,252.700004,947.400014,427.400006,580.300008,114.400002
1210,1125660.42,1125954.02,1126468.02,1127378.12,293.600004,910.100013,1482.20002,514.000008,807.600012,-235.500003
1211,1127142.62,1127546.52,1127861.62,1128059.12,403.900006,197.500003,1031.80002,315.100004,719.00001,115.300002
1212,1128174.42,1128413.92,1128683.32,1128902.82,239.500004,219.500003,807.900012,269.400004,508.900008,79.500001
1213,1128982.32,1129267.72,1129643.72,1130143.32,285.400004,499.600007,1078.00002,376.000006,661.40001,-83.000001
1214,1130060.32,1130501.32,1131206.22,1131391.92,441.000007,185.700003,1464.90002,704.90001,1145.90002,133.300002
1215,1131525.22,1131871.32,1132338.72,1132528.92,346.100005,190.200003,1134.50002,467.400007,813.500012,130.800002
1216,1132659.72,1133039.92,1133343.22,1133604.02,380.200006,260.800004,1072.30002,303.300004,683.50001,128.000002
1217,1133732.02,1134032.92,1134550.42,1134738.42,300.900004,188.000003,1148.90002,517.500008,818.400012,142.500002
1218,1134880.92,1135200.52,1135554.32,1135801.72,319.600005,247.400004,1049.50002,353.800005,673.40001,128.700002
1219,1135930.42,1136239.12,1136641.62,1137382.32,308.700004,740.700011,1617.90002,402.500006,711.20001,166.000003
1220,1137548.32,1137756.32,1138255.82,1138822.42,208.000003,566.600009,1483.00002,499.500007,707.50001,208.900003
1221,1139031.32,1139264.52,1139729.42,1139932.02,233.200003,202.600003,1032.40002,464.900007,698.10001,131.700002
1222,1140063.72,1140384.12,1140722.02,1140936.02,320.400005,214.000003,1016.00001,337.900005,658.30001,143.700002
1223,1142639.52,1142825.82,1143122.32,1143696.42,186.300002,574.100008,777.800011,296.500005,482.800007,-279.100004
1224,1143417.32,1143980.62,1144456.42,1144663.92,563.300009,207.500003,1344.60002,475.800007,1039.10002,98.000001
1225,1144761.92,1145073.62,1145425.42,1145644.42,311.700005,219.000003,972.000015,351.800005,663.50001,89.500002
1226,1154913.12,1155001.52,1155226.42,1155927.52,88.400001,701.100011,541.100008,224.900003,313.300004,-473.300007
1227,1155454.22,1156071.52,1156220.72,1156409.82,617.300009,189.100003,990.900014,149.200002,766.500011,35.3
1228,1156445.12,1156624.82,1156876.62,1157368.02,179.700003,491.400007,685.600011,251.800004,431.500007,-237.300003
1229,1157130.72,1157646.52,1158058.32,1158714.02,515.800007,655.70001,1226.50002,411.800006,927.600013,-356.800005
1230,1158357.22,1158968.82,1159472.92,1159675.32,611.600009,202.400004,1412.70002,504.100007,1115.70002,94.600001
1231,1159769.92,1160064.02,1160350.32,1161319.72,294.100004,969.400014,876.200013,286.300005,580.400009,-673.60001
1232,1160646.12,1161459.32,1161735.32,1162254.92,813.200012,519.600008,1369.60002,276.000004,1089.20002,-239.200004
1233,1162015.72,1162429.72,1162763.62,1163180.72,414.000007,417.100006,1024.00002,333.900005,747.900012,-141.000002
1234,1163039.72,1163485.62,1163858.12,1164847.12,445.900006,989.000015,1526.00002,372.500006,818.400012,-281.400005
1235,1164565.72,1165056.22,1165661.52,1166650.12,490.500008,988.600014,1454.80002,605.300009,1095.80002,-629.600009
1236,1166020.52,1166734.12,1167014.12,1167168.32,713.600011,154.200002,1218.90002,280.000004,993.600015,71.100001
1237,1167239.42,1167476.72,1167699.22,1167873.32,237.300004,174.100003,710.400011,222.500003,459.800007,76.500001
1238,1167949.82,1168194.92,1168320.32,1168908.32,245.100003,588.000009,623.400009,125.400002,370.500005,-335.100005
1239,1168573.22,1169091.42,1169322.62,1169496.12,518.200008,173.500003,998.900015,231.200003,749.400011,76.000001
1240,1169572.12,1169804.12,1170072.82,1170328.82,232.000003,256.000004,778.600012,268.700004,500.700007,21.900001
1241,1170350.72,1170723.22,1171051.72,1172032.12,372.500005,980.400015,979.600014,328.500005,701.00001,-701.800011
1242,1171330.32,1172201.62,1172326.92,1172480.52,871.300013,153.600002,1209.60002,125.300002,996.600015,59.400001
1243,1172539.92,1172708.52,1172938.52,1173114.02,168.600003,175.500003,636.20001,230.000003,398.600006,62.100001
1244,1173176.12,1173404.32,1173647.22,1173818.32,228.200003,171.100002,714.00001,242.900004,471.100007,71.800001
1245,1173890.12,1174142.92,1174417.32,1174616.32,252.800004,199.000003,786.500012,274.400004,527.200008,60.300001
1246,1174676.62,1174981.02,1175276.82,1175484.92,304.400005,208.100003,874.400013,295.800004,600.200009,66.100001
1247,1175551.02,1175828.42,1175949.72,1176754.92,277.400004,805.200012,654.70001,121.300002,398.700006,-549.200008
1248,1176205.72,1176877.52,1177094.82,1177305.32,671.80001,210.500003,1131.60002,217.300003,889.100013,32.000001
1249,1177337.32,1177561.32,1177809.52,1178010.22,224.000003,200.700003,731.700011,248.200004,472.200007,58.800001
1250,1178069.02,1178327.62,1178613.72,1178808.72,258.600003,195.000003,803.700012,286.100005,544.700008,64.000001
1251,1178872.72,1179145.12,1179464.92,1179661.32,272.400004,196.400003,873.000013,319.800004,592.200008,84.400002
1252,1179745.72,1180044.22,1180355.32,1180547.92,298.500004,192.600003,893.800013,311.100005,609.600009,91.600001
1253,1180639.52,1180973.62,1181248.02,1181967.82,334.100005,719.800011,912.700013,274.400004,608.500009,-415.600007
1254,1181552.22,1182116.22,1182295.82,1182493.62,564.000009,197.800003,983.700015,179.600003,743.600012,42.3
1255,1182535.92,1182758.72,1182961.42,1183125.72,222.800003,164.300003,677.90001,202.700003,425.500006,88.100001
1256,1183213.82,1183476.52,1183728.12,1183932.62,262.700004,204.500003,780.500012,251.600004,514.300008,61.700001
1257,1183994.32,1184269.72,1184437.62,1184981.52,275.400004,543.900009,736.600011,167.900002,443.300006,-250.600004
1258,1184730.92,1185177.72,1185367.72,1185553.32,446.800007,185.600003,889.100013,190.000002,636.800009,66.700001
1259,1185620.02,1185862.02,1186109.22,1186291.32,242.000004,182.100003,761.500011,247.200003,489.200007,90.200001
1260,1186381.52,1186653.72,1186925.52,1187115.32,272.200005,189.800002,823.800013,271.800004,544.000009,90.000002
1261,1187205.32,1187521.52,1187798.42,1188347.32,316.200004,548.900008,1239.00002,276.900005,593.100009,97.000001
1262,1191162.12,1191678.52,1191888.12,1192081.52,516.400007,193.400002,960.600014,209.600004,726.000011,41.200001
1263,1192122.72,1192330.62,1192529.52,1192771.72,207.900003,242.200004,661.80001,198.900003,406.800006,12.8
1264,1192784.52,1193067.12,1193249.42,1193819.32,282.600004,569.900008,1066.10002,182.300003,464.900007,31.300001
1265,1193850.62,1194083.12,1194443.32,1194627.32,232.500003,184.000002,864.100013,360.200006,592.700009,87.400002
1266,1194714.72,1195007.52,1195261.52,1196071.22,292.800004,809.700012,1082.10002,254.000004,546.800008,-274.400004
1267,1195796.82,1196308.62,1196578.92,1197106.52,511.800007,527.600008,1045.60001,270.300004,782.100011,-264.100004
1268,1196842.42,1197264.42,1197420.92,1197627.92,422.000007,207.000003,822.400013,156.500002,578.500009,36.900001
1269,1197664.82,1197841.32,1197984.92,1198180.82,176.500002,195.900003,577.200008,143.600002,320.100004,61.200001
1270,1198242.02,1198472.02,1198727.32,1198904.02,230.000004,176.700003,736.300011,255.300003,485.300007,74.300001
1271,1198978.32,1199286.22,1199576.22,1199799.12,307.900005,222.900003,887.000013,290.000004,597.900009,66.200001
1272,1202056.92,1202235.72,1203235.62,1203361.92,178.800003,126.300001,1395.60002,999.900015,1178.70002,90.600002
1273,1203452.52,1203727.92,1203988.12,1204167.52,275.400004,179.400002,801.200012,260.200004,535.600008,86.200002
1274,1204253.72,1204530.42,1204960.72,1205142.52,276.700004,181.800003,981.000014,430.300006,707.00001,92.200001
1275,1205234.72,1205572.42,1205885.72,1207307.22,337.700005,1421.50002,2174.90003,313.300005,651.00001,102.400002
1276,1207409.62,1207499.22,1208024.12,1208613.42,89.600001,589.300009,1291.90002,524.900008,614.500009,88.100001
1277,1208701.52,1208891.02,1209204.02,1210263.02,189.500003,1059.00001,1676.00002,313.000005,502.500008,114.500002
1278,1210377.52,1210501.42,1211160.32,1211337.62,123.900002,177.300002,1069.50002,658.90001,782.800012,109.400002
1279,1211447.02,1211752.92,1212197.42,1213002.92,305.900005,805.500012,1037.30001,444.500006,750.400011,-518.600008
1280,1212484.32,1213190.92,1213683.32,1213873.62,706.600011,190.300003,1474.10002,492.400007,1199.00002,84.800001
1281,1213958.42,1214277.32,1214676.72,1214869.12,318.900005,192.400003,1069.60002,399.400006,718.300011,158.900002
1282,1215028.02,1215358.12,1215731.22,1216615.32,330.100005,884.100013,1014.60001,373.100006,703.200011,-572.700009
1283,1216042.62,1216774.82,1217143.32,1217331.62,732.200011,188.300003,1370.50002,368.500006,1100.70002,81.500001
1284,1217413.12,1217672.72,1218002.42,1218193.22,259.600004,190.800002,864.500013,329.700005,589.300009,84.400002
1285,1218277.62,1218587.12,1218902.42,1219132.72,309.500004,230.300003,946.700014,315.300005,624.800009,91.600002
1286,1219224.32,1219546.52,1219922.02,1220120.92,322.200005,198.900003,991.500015,375.500005,697.70001,94.900002
1287,1220215.82,1220525.22,1220620.12,1221147.92,309.400004,527.800008,731.800011,94.900002,404.300006,-200.300003
1288,1220947.62,1221365.02,1221559.22,1221785.72,417.400006,226.500003,896.100013,194.200003,611.600009,58.000001
1289,1221843.72,1222051.92,1222392.92,1222587.72,208.200003,194.800003,823.100012,341.000005,549.200008,79.100001
1290,1222666.82,1222956.12,1223128.02,1223858.22,289.300004,730.200011,740.700011,171.900003,461.200007,-450.700007
1291,1223407.52,1224010.82,1224235.02,1224501.22,603.300009,266.200003,1076.50002,224.200004,827.500013,-17.2
1292,1225593.12,1225871.62,1226229.52,1226421.62,278.500004,192.100003,901.800013,357.900005,636.400009,73.300001
1293,1226494.92,1226775.62,1226886.92,1227773.12,280.700004,886.200013,667.40001,111.300002,392.000006,-610.800009
1294,1227162.32,1227932.52,1228184.62,1228366.22,770.200012,181.600003,1274.70002,252.100003,1022.30001,70.800001
1295,1228437.02,1228672.82,1228885.62,1229073.42,235.800004,187.800003,703.500011,212.800003,448.600007,67.100001
1296,1229140.52,1229357.12,1229590.82,1229779.22,216.600003,188.400003,732.600011,233.700003,450.300006,93.900002
1297,1229873.12,1230146.22,1230432.02,1231381.12,273.100004,949.100014,1572.60002,285.800004,558.900008,64.600001
1298,1231445.72,1231627.32,1232166.42,1232775.22,181.600003,608.800009,1365.60002,539.100008,720.700011,36.1
1299,1232811.32,1233059.32,1233658.42,1233849.72,248.000004,191.300003,1153.80002,599.100009,847.100013,115.400002
1300,1233965.12,1234326.72,1234717.32,1235247.02,361.600005,529.700008,1387.60002,390.600006,752.200011,105.700001
1301,1235352.72,1235626.42,1236087.32,1236283.72,273.700004,196.400003,1018.40002,460.900007,734.600011,87.400001
1302,1236371.12,1236693.92,1237017.52,1237238.12,322.800005,220.600003,977.700015,323.600005,646.40001,110.700002
1303,1237348.82,1237628.12,1238007.12,1239133.32,279.300004,1126.20002,1876.00003,379.000006,658.30001,91.500001
1304,1239224.82,1239379.32,1240008.62,1240254.52,154.500002,245.900003,1105.30002,629.30001,783.800012,75.600001
1305,1240330.12,1240682.12,1241020.42,1241217.72,352.000006,197.300003,1014.10001,338.300005,690.300011,126.500001
1306,1241344.22,1241679.92,1242014.32,1242632.42,335.700005,618.10001,1414.50002,334.400005,670.10001,126.300002
1307,1242758.72,1242953.72,1243311.12,1243552.12,195.000002,241.000003,872.500013,357.400006,552.400008,79.100002
1308,1243631.22,1243938.12,1244046.72,1245487.92,306.900004,1441.20002,1342.30002,108.600002,415.500006,-514.400007
1309,1244973.52,1245616.52,1246223.22,1246407.32,643.000009,184.100003,1524.30002,606.700009,1249.70002,90.500001
1310,1246497.82,1246826.12,1247112.02,1247674.52,328.300005,562.500009,1297.30002,285.900004,614.200009,120.600002
1311,1247795.12,1248029.92,1248586.42,1250023.82,234.800003,1437.40002,2337.20003,556.500008,791.300011,108.500001
1312,1250132.32,1250227.42,1250925.32,1251173.52,95.100002,248.200004,1108.50002,697.90001,793.000012,67.300001
1313,1251240.82,1251586.32,1251897.42,1252136.72,345.500005,239.300003,988.400015,311.100005,656.60001,92.500002
1314,1252229.22,1252531.92,1252872.02,1253075.82,302.700004,203.800003,943.500014,340.100005,642.800009,96.900002
1315,1253172.72,1253467.42,1253783.82,1254311.22,294.700004,527.400008,1262.90002,316.400005,611.100009,124.400002
1316,1254435.62,1254681.82,1255070.12,1256045.72,246.200003,975.600015,1759.70003,388.300006,634.500009,149.600002
1317,1265125.52,1265351.22,1265450.52,1266151.32,225.700003,700.80001,1119.40002,99.300002,325.000005,93.600002
1318,1266244.92,1266410.52,1266676.82,1267815.02,165.600002,1138.20002,1152.40002,266.300004,431.900006,-417.700006
1319,1267397.32,1267915.92,1268222.92,1268394.22,518.600007,171.300003,1064.00002,307.000005,825.600012,67.100001
1320,1268461.32,1268651.82,1268960.02,1269393.62,190.500002,433.600006,825.800012,308.200005,498.700007,-106.500001
1321,1269287.12,1269704.32,1270118.92,1270846.52,417.200006,727.600011,1084.40002,414.600006,831.800012,-475.000007
1322,1270371.52,1271004.42,1271307.02,1271953.02,632.900009,646.00001,1182.80002,302.600005,935.500014,-398.700006
1323,1271554.32,1272133.32,1272585.22,1273056.52,579.000008,471.300007,1296.40002,451.900007,1030.90002,-205.800003
1324,1275297.52,1275347.02,1275707.62,1275896.42,49.500001,188.800002,638.70001,360.600006,410.100007,39.800001
1325,1275936.22,1276239.62,1276496.62,1277181.62,303.400004,685.00001,828.900012,257.000004,560.400008,-416.500006
1326,1276765.12,1277418.82,1277899.42,1278817.52,653.70001,918.100014,1390.30002,480.600007,1134.30002,-662.10001
1327,1278155.42,1278969.62,1279198.42,1279418.32,814.200012,219.900003,1266.90002,228.800004,1043.00002,4
1328,1279422.32,1279634.52,1279833.62,1280013.72,212.200003,180.100003,646.20001,199.100003,411.300006,54.800001
1329,1280068.52,1280313.72,1280522.12,1280701.82,245.200003,179.700003,694.00001,208.400003,453.600006,60.700001
1330,1280762.52,1281016.32,1281262.52,1281791.82,253.800004,529.300008,757.600011,246.200003,500.000007,-271.700004
1331,1281520.12,1282040.42,1282430.92,1282616.52,520.300008,185.600002,1173.50002,390.500006,910.800014,77.100002
1332,1282693.62,1282980.52,1283272.52,1283453.72,286.900004,181.200003,841.100012,292.000004,578.900008,81.000001
1333,1283534.72,1283802.02,1284077.52,1284266.02,267.300004,188.500003,807.700012,275.500004,542.800008,76.400001
1334,1284342.42,1284607.72,1284910.32,1285101.62,265.300004,191.300003,854.900013,302.600005,567.900009,95.700001
1335,1285197.32,1285501.52,1285797.32,1286723.82,304.200004,926.500014,1594.10002,295.800005,600.000009,67.600001
1336,1286791.42,1286964.32,1287602.02,1287777.62,172.900002,175.600002,1111.30002,637.70001,810.600012,125.100002
1337,1288972.12,1289174.12,1289482.92,1289650.12,202.000003,167.200002,772.900012,308.800005,510.800008,94.900002
1338,1289745.02,1289996.02,1290294.42,1290475.92,251.000003,181.500003,797.700012,298.400005,549.400008,66.800001
1339,1290542.72,1290816.72,1291093.62,1291291.22,274.000004,197.600003,849.600012,276.900004,550.900008,101.100001
1340,1291392.32,1291637.62,1291965.72,1292152.52,245.300004,186.800003,858.700013,328.100005,573.400009,98.500001
1341,1292251.02,1292552.02,1292890.72,1293684.52,301.000005,793.800011,1562.90002,338.700005,639.70001,129.400002
1342,1293813.92,1293953.32,1294519.02,1294699.12,139.400002,180.100003,1015.30001,565.700009,705.100011,130.100001
1343,1294829.22,1295093.02,1295406.32,1295568.82,263.800004,162.500002,885.700014,313.300005,577.100009,146.100003
1344,1295714.92,1295975.52,1296362.52,1296550.42,260.600004,187.900003,986.500014,387.000005,647.600009,151.000002
1345,1296701.42,1297003.42,1297408.02,1297603.22,302.000005,195.200003,1052.10002,404.600006,706.600011,150.300002
1346,1297753.52,1298013.92,1298442.52,1299462.92,260.400004,1020.40002,1835.90003,428.600006,689.00001,126.500001
1347,1299589.42,1299705.62,1300430.62,1300951.22,116.200002,520.600008,1484.70002,725.000011,841.200013,122.900002
1348,1303973.72,1304254.02,1304618.52,1304807.92,280.300004,189.400003,978.000014,364.500005,644.800009,143.800002
1349,1304951.72,1305183.62,1305629.72,1307220.72,231.900004,1591.00002,2396.90004,446.100006,678.00001,127.900002
1350,1307348.62,1307408.52,1308195.62,1308380.42,59.900001,184.800002,1171.00002,787.100012,847.000013,139.200002
1351,1308519.62,1308769.92,1308860.12,1309051.92,250.300004,191.800002,687.200011,90.200002,340.500006,154.900003
1352,1319411.32,1319489.62,1319745.32,1320503.92,78.300001,758.600011,992.300015,255.700004,334.000005,-100.300001
1353,1320403.62,1320669.22,1321148.12,1321585.92,265.600004,437.800006,1312.10002,478.900007,744.500011,129.800002
1354,1321715.72,1321922.82,1322088.02,1322570.52,207.100003,482.500007,958.000014,165.200003,372.300006,103.200001
1355,1322673.72,1322802.92,1323023.32,1323870.22,129.200002,846.900012,671.50001,220.400004,349.600006,-525.000008
1356,1325309.92,1325393.12,1326136.92,1326288.42,83.200001,151.500002,1038.80001,743.800011,827.000012,60.300001
1357,1327522.92,1327927.72,1328579.92,1328729.52,404.800006,149.600003,1272.60002,652.200009,1057.00002,66.000001
1358,1329503.92,1329606.32,1331218.32,1331360.22,102.400002,141.900002,1920.90003,1612.00002,1714.40003,64.600001
1359,1331424.82,1331614.52,1331752.92,1332935.02,189.700003,1182.10002,543.100008,138.400002,328.100005,-967.100014
1360,1331967.92,1333039.22,1333247.42,1333370.02,1071.30002,122.600002,1463.00002,208.200003,1279.50002,60.900001
1361,1333430.92,1333662.82,1333785.12,1333939.52,231.900003,154.400002,578.600008,122.300002,354.200005,70.000001
1362,1334009.52,1334213.12,1334261.22,1334659.62,203.600003,398.400006,464.600007,48.100001,251.700004,-185.500003
1363,1334474.12,1334833.32,1334941.42,1335078.92,359.200006,137.500002,658.80001,108.100001,467.300007,54.000001
1364,1335132.92,1335307.02,1335418.12,1335570.42,174.100003,152.300003,462.100007,111.100001,285.200004,24.6
1365,1335595.02,1335803.82,1335900.72,1336753.52,208.800003,852.800013,499.000007,96.900001,305.700004,-659.50001
1366,1338325.22,1338652.32,1338744.42,1338923.82,327.100004,179.400003,603.900009,92.100002,419.200006,5.3
1367,1338929.12,1339140.32,1339278.32,1339439.02,211.200003,160.700002,543.300008,138.000002,349.200005,33.400001
1368,1339472.42,1339702.12,1339776.02,1339933.32,229.700003,157.300003,499.600007,73.900001,303.600004,38.7
1369,1339972.02,1340221.62,1340403.02,1341315.02,249.600004,912.000013,1362.90002,181.400003,431.000007,19.9
1370,1341334.92,1341449.72,1341586.32,1341751.32,114.800002,165.000003,445.800007,136.600002,251.400004,29.4
1371,1341780.72,1341998.02,1342113.52,1342249.52,217.300003,136.000002,542.000008,115.500002,332.800005,73.200001
1372,1342322.72,1342555.32,1342688.12,1342876.32,232.600004,188.200002,597.300009,132.800002,365.400006,43.700001
1373,1342920.02,1343176.92,1343276.62,1343412.02,256.900004,135.400002,574.000009,99.700001,356.600005,82.000002
1374,1343494.02,1343744.12,1343904.52,1344083.12,250.100003,178.600002,653.300009,160.400003,410.500006,64.200001
1375,1344147.32,1344418.72,1344562.42,1344724.92,271.400004,162.500002,676.80001,143.700003,415.100007,99.200001
1376,1344824.12,1344999.62,1345052.62,1345191.82,175.500003,139.200002,490.300008,53.000001,228.500004,122.600002
1377,1345314.42,1345455.62,1345650.32,1345853.52,141.200002,203.200003,630.900009,194.700003,335.900005,91.800001
1378,1345945.32,1346167.12,1346408.82,1347516.62,221.800003,1107.80002,1587.70002,241.700004,463.500007,16.4
1379,1347533.02,1347650.92,1347840.82,1347996.72,117.900002,155.900003,570.600008,189.900002,307.800004,106.900001
1380,1348103.62,1348282.02,1348340.62,1348510.22,178.400003,169.600002,501.000008,58.600001,237.000004,94.400002
1381,1348604.62,1348777.62,1348932.12,1349824.32,173.000002,892.200013,598.400009,154.500003,327.500005,-621.300009
1382,1349203.02,1349951.32,1350200.92,1350401.52,748.300011,200.600003,1244.60002,249.600004,997.900015,46.1
1383,1350447.62,1350647.82,1350885.62,1351304.02,200.200003,418.400006,785.700012,237.800004,438.000007,-70.700001
1384,1351233.32,1351692.02,1351977.52,1352174.72,458.700007,197.200003,1049.30002,285.500004,744.200011,107.900002
1385,1352282.62,1352577.72,1352711.02,1353513.72,295.100004,802.700012,963.100014,133.300002,428.400006,-268.000004
1386,1353245.72,1353662.22,1353902.12,1355930.42,416.500006,2028.30003,2694.80004,239.900004,656.40001,10.1
1387,1355940.52,1356016.02,1356338.42,1356503.92,75.500001,165.500002,636.70001,322.400005,397.900006,73.300002
1388,1356577.22,1356905.62,1357199.12,1357355.22,328.400004,156.100002,884.500013,293.500005,621.900009,106.500002
1389,1359242.32,1359630.82,1360750.92,1361102.22,388.500006,351.300005,1741.40003,1120.10002,1508.60002,-118.500002
1390,1362420.42,1362613.52,1362949.72,1363817.72,193.100003,868.000012,1512.70002,336.200005,529.300008,115.400002
1391,1363933.12,1364110.62,1364391.32,1365205.42,177.500003,814.100012,1396.90002,280.700004,458.200007,124.600002
1392,1365330.02,1365384.52,1365794.42,1365974.42,54.500001,180.000003,740.200011,409.900006,464.400007,95.800001
1393,1366070.22,1366411.02,1366645.22,1367438.82,340.800005,793.600011,1523.90002,234.200004,575.000009,155.300003
1394,1371675.72,1372007.42,1372227.42,1372750.32,331.700005,522.900008,1163.50002,220.000003,551.700008,88.900001
1395,1372839.22,1373086.22,1373402.12,1373894.82,247.000004,492.700008,1164.60002,315.900004,562.900008,109.000001
1396,1374003.82,1374313.72,1375127.32,1375341.52,309.900005,214.200003,1485.90002,813.600012,1123.50002,148.200002
1397,1375489.72,1375919.32,1376150.32,1376389.22,429.600007,238.900004,1043.80002,231.000003,660.60001,144.300002
1398,1376533.52,1376845.52,1377255.82,1378034.12,312.000005,778.300011,1672.60003,410.300006,722.300011,172.000003
1399,1378206.12,1378451.72,1379967.02,1380114.22,245.600004,147.200002,2105.40003,1515.30002,1760.90003,197.300003
1400,1380311.52,1380652.02,1380700.92,1381294.22,340.500005,593.300009,755.400012,48.900001,389.400006,-227.300003
1401,1382286.32,1382678.62,1382730.22,1382932.02,392.300006,201.800003,742.700011,51.6,443.900006,97.000002
1402,1383029.02,1383481.62,1384098.12,1384320.02,452.600006,221.900003,1411.70002,616.50001,1069.10002,120.700002
1403,1384440.72,1384846.72,1385390.82,1386075.02,406.000006,684.20001,1659.90002,544.100008,950.100014,25.600001
1404,1386100.62,1386300.32,1386549.72,1386739.12,199.700002,189.400003,737.10001,249.400004,449.100006,98.600001
1405,1386837.72,1387119.12,1387506.92,1387696.12,281.400005,189.200003,960.300015,387.800005,669.20001,101.900002
1406,1387798.02,1388174.12,1388587.12,1388791.22,376.100005,204.100003,1097.30002,413.000007,789.100012,104.100001
1407,1388895.32,1389250.52,1389722.32,1389926.12,355.200005,203.800004,1149.00002,471.800007,827.000012,118.200001
1408,1390044.32,1390402.72,1390920.02,1391128.92,358.400006,208.900003,1196.20002,517.300007,875.700013,111.600002
1409,1391240.52,1391610.52,1391987.72,1392196.62,370.000006,208.900003,1109.60002,377.200005,747.200011,153.500003
1410,1392350.12,1392672.92,1393076.82,1393292.62,322.800004,215.800004,1089.00002,403.900006,726.70001,146.500002
1411,1393439.12,1393794.62,1393938.12,1394791.92,355.500005,853.800013,1302.20002,143.500002,499.000007,-50.600001
1412,1394741.32,1394916.82,1395194.42,1395756.92,175.500003,562.500008,748.300011,277.600004,453.100007,-267.300004
1413,1395489.62,1396050.92,1396519.02,1396741.42,561.300009,222.400003,1338.30002,468.100007,1029.40002,86.500001
1414,1396827.92,1397154.12,1397618.22,1397829.52,326.200005,211.300003,1104.20002,464.100007,790.300012,102.600002
1415,1397932.12,1398282.32,1398717.22,1398957.02,350.200005,239.800003,1116.00002,434.900007,785.100012,91.100001
1416,1399048.12,1399384.42,1399787.12,1400754.12,336.300005,967.000015,1423.80002,402.700006,739.000011,-282.200004
1417,1400471.92,1400916.22,1401164.92,1401346.92,444.300006,182.000003,972.600014,248.700004,693.00001,97.600001
1418,1401444.52,1401691.82,1401986.32,1402240.92,247.300004,254.600004,854.900013,294.500004,541.800008,58.500001
1419,1402299.42,1402576.52,1402933.52,1403101.22,277.100004,167.700003,919.400014,357.000005,634.100009,117.600002
1420,1403218.82,1403541.32,1403859.92,1404031.72,322.500004,171.800003,932.600013,318.600005,641.100009,119.700001
1421,1404151.42,1404471.12,1404878.72,1405433.72,319.700005,555.000009,1411.40002,407.600006,727.300011,129.100002
1422,1405562.82,1405811.72,1406312.62,1406509.42,248.900003,196.800003,1057.40002,500.900008,749.800011,110.800001
1423,1406620.22,1406928.52,1407179.92,1407364.62,308.300005,184.700002,898.800014,251.400004,559.700009,154.400003
1424,1407519.02,1407761.32,1408018.52,1408256.12,242.300003,237.600004,899.300013,257.200004,499.500007,162.200002
1425,1408418.32,1408701.92,1408726.52,1409850.12,283.600004,1123.60002,1607.00002,24.600001,308.200005,175.200003
1426,1412469.52,1412777.42,1413263.92,1413451.42,307.900005,187.500003,1123.40002,486.500007,794.400012,141.500002
1427,1413592.92,1413848.32,1413909.62,1414679.12,255.400004,769.500011,1262.10002,61.300001,316.700005,175.900003
1428,1414855.02,1414937.42,1415557.52,1416022.42,82.400001,464.900007,1364.80002,620.100009,702.50001,197.400003
1429,1416219.82,1416406.02,1417178.32,1417384.72,186.200003,206.400003,1319.30002,772.300012,958.500015,154.400002
1430,1417539.12,1417848.82,1418144.72,1418378.52,309.700005,233.800003,1046.70002,295.900004,605.600009,207.300004
1431,1418585.82,1418812.52,1419725.62,1419922.82,226.700003,197.200002,1473.30002,913.100014,1139.80002,136.300003
1432,1420059.12,1420356.82,1420688.72,1420980.82,297.700004,292.100004,1090.90002,331.900005,629.600009,169.200003
1433,1421150.02,1421434.42,1422058.92,1422288.72,284.400004,229.800004,1302.10002,624.500009,908.900013,163.400002
1434,1422452.12,1422618.12,1422639.72,1422806.32,166.000003,166.600002,506.000008,21.6,187.600003,151.800003
1435,1422958.12,1423174.92,1423904.92,1424115.22,216.800003,210.300003,1305.60002,730.000011,946.800014,148.500002
1436,1424263.72,1424601.12,1425115.32,1425333.52,337.400005,218.200003,1184.40002,514.200008,851.600013,114.600002
1437,1425448.12,1425799.62,1426236.82,1426455.12,351.500005,218.300003,1121.00002,437.200007,788.700012,114.000002
1438,1426569.12,1426911.72,1427317.62,1427500.82,342.600005,183.200002,1059.60001,405.900006,748.500011,127.900002
1439,1427628.72,1428001.72,1428329.62,1428515.42,373.000006,185.800003,1017.00002,327.900005,700.900011,130.300001
1440,1428645.72,1428963.52,1429279.72,1429464.32,317.800005,184.600003,950.200015,316.200005,634.00001,131.600002
1441,1429595.92,1429903.52,1430092.92,1430885.72,307.600004,792.800012,788.500011,189.400003,497.000007,-501.300008
1442,1432280.32,1432402.32,1432957.32,1433152.82,122.000001,195.500003,948.800014,555.000009,677.00001,76.300001
1443,1433229.12,1433520.12,1433778.92,1433971.22,291.000004,192.300003,842.900012,258.800004,549.800008,100.800001
1444,1434072.02,1434298.22,1434619.72,1435695.32,226.200004,1075.60002,1005.50002,321.500004,547.700008,-617.80001
1445,1435077.52,1435815.62,1436085.42,1436260.12,738.100011,174.700003,1256.40002,269.800004,1007.90002,73.800001
1446,1436333.92,1436538.42,1436765.62,1436990.92,204.500003,225.300004,708.200011,227.200003,431.700006,51.200001
1447,1437042.12,1437296.52,1437591.32,1437751.62,254.400003,160.300002,838.200012,294.800005,549.200008,128.700002
1448,1439950.32,1439990.52,1440263.52,1440413.22,40.200001,149.700002,556.000008,273.000004,313.200005,93.100001
1449,1440506.32,1440730.12,1440898.02,1441390.82,223.800004,492.800007,653.60001,167.900002,391.700006,-230.900003
1450,1441159.92,1441633.32,1441955.02,1442148.02,473.400007,193.000003,1064.40002,321.700005,795.100012,76.300001
1451,1442224.32,1442520.92,1442709.22,1442894.82,296.600004,185.600003,741.200011,188.300003,484.900007,70.700001
1452,1442965.52,1443191.32,1443408.12,1443591.92,225.800003,183.800003,701.80001,216.800003,442.600006,75.400001
1453,1443667.32,1443900.72,1443991.02,1444526.02,233.400004,535.000008,567.300009,90.300001,323.700005,-291.400004
1454,1444234.62,1444666.32,1444797.62,1445272.12,431.700006,474.500007,820.800012,131.300002,563.000008,-216.700003
1455,1445055.42,1445433.92,1445708.92,1445865.42,378.500006,156.500002,907.100014,275.000004,653.50001,97.100002
1456,1445962.52,1446154.02,1446333.72,1446599.92,191.500002,266.200004,633.900009,179.700003,371.200005,-3.5
1457,1446596.42,1446800.72,1446982.52,1447156.72,204.300003,174.200002,632.800009,181.800003,386.100006,72.500001
1458,1447229.22,1447445.32,1447639.12,1447834.72,216.100004,195.600002,668.10001,193.800003,409.900007,62.600001
1459,1447897.32,1448129.02,1448418.32,1448619.02,231.700004,200.700003,796.800012,289.300004,521.000008,75.100001
1460,1448694.12,1448993.32,1449231.22,1449420.12,299.200005,188.900003,828.600013,237.900003,537.100008,102.600002
1461,1449522.72,1449774.82,1449964.92,1450731.32,252.100003,766.400012,703.00001,190.100003,442.200006,-505.600008
1462,1450225.72,1450878.72,1451091.02,1451283.82,653.00001,192.800003,1130.70002,212.300003,865.300013,72.600001
1463,1451356.42,1451553.32,1451789.52,1451971.12,196.900003,181.600003,696.90001,236.200003,433.100006,82.200001
1464,1452053.32,1452272.42,1452515.92,1452676.32,219.100004,160.400003,731.400011,243.500003,462.600007,108.400001
1465,1452784.72,1453062.82,1453426.42,1453621.72,278.100004,195.300003,916.800014,363.600006,641.70001,79.800001
1466,1453701.52,1453999.22,1454323.82,1454529.62,297.700004,205.800003,931.400014,324.600005,622.300009,103.300002
1467,1454632.92,1454841.82,1454894.42,1455430.32,208.900003,535.900008,498.000007,52.600001,261.500004,-299.400005
1468,1455130.92,1455608.82,1455762.32,1455920.62,477.900007,158.300002,866.200013,153.500003,631.40001,76.500001
1469,1455997.12,1456189.12,1456428.52,1456633.72,192.000003,205.200004,691.60001,239.400003,431.400006,55
1470,1456688.72,1456920.12,1457126.12,1457315.32,231.400004,189.200003,698.300011,206.000003,437.400007,71.700001
1471,1457387.02,1457643.12,1457923.82,1458124.02,256.100004,200.200003,819.400012,280.700004,536.800008,82.400001
1472,1458206.42,1458488.52,1458795.12,1459840.52,282.100004,1045.40002,885.500013,306.600005,588.700009,-748.600011
1473,1459091.92,1459914.42,1460161.52,1460324.42,822.500012,162.900003,1303.60002,247.100004,1069.60002,71.100001
1474,1460395.52,1460622.72,1460845.32,1461046.52,227.200003,201.200003,707.40001,222.600003,449.800006,56.400001
1475,1461102.92,1461367.62,1461615.82,1461823.72,264.700004,207.900003,784.000012,248.200004,512.900008,63.200001
1476,1461886.92,1462166.42,1462454.62,1462658.02,279.500004,203.400003,866.000013,288.200004,567.700008,94.900002
1477,1462752.92,1462961.72,1463054.62,1463910.32,208.800003,855.700013,544.800008,92.900001,301.700004,-612.600009
1478,1463297.72,1464036.82,1464266.12,1464504.62,739.100011,238.500004,1214.60002,229.300003,968.400014,7.7
1479,1464512.32,1464767.12,1464961.62,1465149.92,254.800004,188.300002,711.000011,194.500003,449.300007,73.400002
1480,1465223.32,1465467.52,1465726.92,1465922.42,244.200003,195.500003,767.400011,259.400004,503.600007,68.300001
1481,1465990.72,1466278.02,1466525.52,1466726.92,287.300004,201.400003,821.000012,247.500004,534.800008,84.800001
1482,1466811.72,1467102.52,1467381.52,1467578.52,290.800005,197.000003,854.000013,279.000004,569.800009,87.200001
1483,1467665.72,1467958.32,1468168.72,1468397.42,292.600004,228.700004,834.200012,210.400003,503.000007,102.500001
1484,1468499.92,1468790.82,1469072.02,1469259.82,290.900005,187.800003,861.800013,281.200004,572.100009,101.900001
1485,1469361.72,1469651.42,1469848.52,1470680.12,289.700005,831.600013,776.100012,197.100002,486.800007,-542.300008
1486,1470137.82,1470824.72,1471012.82,1471187.52,686.90001,174.700002,1123.40002,188.100003,875.000013,73.700002
1487,1471261.22,1471466.72,1471654.52,1471843.32,205.500003,188.800003,648.800009,187.800002,393.300005,66.700001
1488,1471910.02,1472133.52,1472348.62,1472975.02,223.500003,626.400009,733.200011,215.100004,438.600007,-331.800005
1489,1472643.22,1473215.72,1473557.62,1473738.32,572.500009,180.700002,1193.30002,341.900005,914.400014,98.200002
1490,1473836.52,1474134.92,1474438.32,1475246.42,298.400004,808.100012,1171.80002,303.400005,601.800009,-238.100004
1491,1475008.32,1475389.12,1475546.22,1475739.62,380.800006,193.400003,782.300012,157.100002,537.900008,51.000001
1492,1475790.62,1475986.32,1476194.52,1476752.62,195.700003,558.100008,673.90001,208.200003,403.900006,-288.100004
1493,1476464.52,1477031.02,1477372.92,1477558.42,566.500008,185.500002,1180.30002,341.900006,908.400014,86.400002
1494,1477644.82,1477930.32,1478199.02,1478711.12,285.500004,512.100008,1156.40002,268.700004,554.200008,90.100001
1495,1478801.22,1479060.32,1479499.32,1479686.52,259.100004,187.200003,994.100015,439.000006,698.10001,108.800002
1496,1481918.22,1482027.12,1482235.22,1482547.72,108.900002,312.500005,549.100008,208.100003,317.000005,-80.400002
1497,1482467.32,1482719.92,1482917.72,1483126.42,252.600004,208.700003,693.000011,197.800003,450.400007,33.900001
1498,1483160.32,1483355.62,1483520.12,1483701.22,195.300003,181.100003,605.600009,164.500002,359.800005,64.700001
1499,1483765.92,1484007.62,1484235.32,1484413.52,241.700003,178.200002,720.500011,227.700004,469.400007,72.900002
1500,1484486.42,1484791.12,1485023.12,1485207.62,304.700004,184.500002,802.000012,232.000004,536.700008,80.800002
1501,1485288.42,1485584.72,1485858.42,1486043.32,296.300004,184.900003,848.700012,273.700004,570.000008,93.800001
1502,1486137.12,1486424.92,1486672.12,1488123.62,287.800004,1451.50002,2083.60003,247.200004,535.000008,97.100001
1503,1488220.72,1488306.52,1488997.72,1489243.12,85.800001,245.400003,1088.20002,691.200011,777.000012,65.800001
1504,1490427.92,1490767.12,1491115.22,1491309.52,339.200005,194.300003,941.300014,348.100005,687.30001,59.700001
1505,1491369.22,1491582.12,1491809.32,1491990.52,212.900003,181.200002,701.300011,227.200004,440.100007,80.000002
1506,1492070.52,1492324.52,1492544.02,1492740.72,254.000003,196.700003,774.700011,219.500004,473.500007,104.500001
1507,1492845.22,1493108.92,1493477.52,1493671.22,263.700004,193.700002,937.100014,368.600006,632.30001,111.100002
1508,1493782.32,1494051.42,1494365.72,1494552.32,269.100004,186.600003,879.900013,314.300005,583.400009,109.900001
1509,1494662.22,1494930.82,1495155.02,1496038.42,268.600004,883.400013,1504.70002,224.200004,492.800008,128.500002
1510,1496166.92,1496285.22,1496726.32,1496901.22,118.300001,174.900003,853.500012,441.100007,559.400008,119.200001
1511,1497020.42,1497295.92,1497636.92,1498182.12,275.500004,545.200008,1288.10002,341.000006,616.50001,126.400002
1512,1498308.52,1498494.82,1498844.02,1499052.22,186.300002,208.200003,856.800012,349.200006,535.500008,113.100001
1513,1499165.32,1499382.42,1499712.82,1500984.82,217.100004,1272.00002,1293.60002,330.400004,547.500008,-525.900007
1514,1500458.92,1501052.82,1501365.12,1501531.72,593.900008,166.600003,1157.00002,312.300005,906.200013,84.200001
1515,1501615.92,1501805.22,1501957.32,1502125.42,189.300003,168.100002,592.000009,152.100002,341.400005,82.500002
1516,1502207.92,1502413.62,1502626.02,1503599.72,205.700003,973.700014,1472.60002,212.400003,418.100006,80.800002
1517,1503680.52,1503776.02,1504440.02,1505612.42,95.500001,1172.40002,1160.20002,664.00001,759.500011,-771.700011
1518,1504840.72,1505739.72,1506209.62,1506390.02,899.000013,180.400003,1636.10002,469.900007,1368.90002,86.800001
1519,1508039.42,1508158.72,1508420.62,1508575.72,119.300001,155.100003,622.200009,261.900004,381.200005,85.900001
1520,1508661.62,1508873.72,1509116.92,1509526.12,212.100003,409.200006,763.700011,243.200004,455.300007,-100.800002
1521,1509425.32,1509806.22,1510158.02,1510393.72,380.900006,235.700004,1031.50002,351.800005,732.700011,63.100001
1522,1510456.82,1510719.22,1511045.72,1511290.52,262.400003,244.800004,899.900013,326.500005,588.900008,66.200001
1523,1511356.72,1511659.12,1512105.72,1512309.12,302.400004,203.400003,1059.60002,446.600007,749.000011,107.200002
1524,1512416.32,1512736.92,1513080.82,1514163.72,320.600005,1082.90002,1494.50002,343.900005,664.50001,-252.900004
1525,1513910.82,1514347.12,1514783.12,1514975.52,436.300007,192.400003,1150.80002,436.000006,872.300013,86.100001
1526,1515061.62,1515359.52,1515601.82,1516109.62,297.900005,507.800008,1114.50002,242.300003,540.200008,66.500001
1527,1516176.12,1516391.22,1516839.92,1517835.02,215.100003,995.100015,977.800014,448.700007,663.80001,-681.100011
1528,1517153.92,1517977.32,1518400.92,1518885.72,823.400013,484.800007,1495.00002,423.600006,1247.00002,-236.800003
1529,1518648.92,1519162.32,1519366.72,1519610.72,513.400007,244.000004,984.800014,204.400003,717.80001,23
1530,1521042.72,1521226.32,1521621.12,1521857.02,183.600003,235.900003,838.900013,394.800006,578.400009,24.600001
1531,1521881.62,1522142.52,1522324.62,1522536.22,260.900004,211.600004,706.70001,182.100002,443.000006,52.1
1532,1522588.32,1522806.52,1522995.22,1523467.52,218.200004,472.300007,673.00001,188.700002,406.900006,-206.200003
1533,1523261.32,1523738.92,1523946.92,1524678.32,477.600007,731.40001,943.100014,208.000004,685.600011,-473.900007
1534,1524204.42,1524885.12,1525364.72,1525542.22,680.700011,177.500002,1441.60002,479.600007,1160.30002,103.800002
1535,1525646.02,1525900.32,1526248.12,1526490.12,254.300004,242.000003,922.500014,347.800005,602.100009,78.400002
1536,1526568.52,1526827.62,1527158.52,1527385.52,259.100004,227.000004,889.900013,330.900004,590.000008,72.900001
1537,1527458.42,1527700.92,1527833.72,1528871.12,242.500004,1037.40002,1137.70002,132.800001,375.300005,-275.000004
1538,1528596.12,1528973.62,1529477.52,1529670.32,377.500005,192.800003,1146.90002,503.900008,881.400013,72.700001
1539,1529743.02,1529984.32,1530232.62,1530430.42,241.300004,197.800003,768.200011,248.300003,489.600007,80.800001
1540,1530511.22,1530756.72,1531034.42,1531220.72,245.500004,186.300003,810.900012,277.700004,523.200008,101.400001
1541,1531322.12,1531592.62,1531882.52,1532749.72,270.500005,867.200013,1513.80002,289.900004,560.400009,86.200001
1542,1532835.92,1533011.22,1533629.62,1534793.32,175.300003,1163.70002,1436.90002,618.400009,793.700012,-520.500008
1543,1534272.82,1534927.62,1535441.52,1535627.32,654.80001,185.800003,1439.80002,513.900008,1168.70002,85.300001
1544,1535712.62,1536015.52,1536309.32,1536964.82,302.900004,655.50001,1358.20002,293.800005,596.700009,106.000001
1545,1537070.82,1537262.52,1537713.42,1538531.02,191.700003,817.600012,940.100014,450.900007,642.60001,-520.100008
1546,1538010.92,1538711.12,1539052.92,1539260.52,700.200011,207.600003,1321.80002,341.800005,1042.00002,72.200001
1547,1539332.72,1539609.32,1539927.12,1540862.52,276.600004,935.400014,917.600014,317.800005,594.400009,-612.200009
1548,1540250.32,1541008.52,1541358.22,1541521.72,758.200011,163.500002,1351.70002,349.700005,1107.90002,80.300002
1549,1541602.02,1541866.62,1542104.72,1542297.72,264.600004,193.000003,766.400011,238.100003,502.700007,70.700001
1550,1542368.42,1542643.22,1542905.62,1543105.32,274.800004,199.700003,823.500012,262.400004,537.200008,86.600001
1551,1543191.92,1543466.12,1543793.52,1543995.62,274.200004,202.100003,884.000014,327.400005,601.600009,80.300002
1552,1544075.92,1544396.02,1544552.42,1545149.32,320.100004,596.900009,748.500011,156.400003,476.500007,-324.900005
1553,1544824.42,1545319.92,1545504.52,1545665.92,495.500007,161.400002,917.900013,184.600003,680.10001,76.400001
1554,1545742.32,1545990.42,1546183.92,1546835.02,248.100004,651.10001,709.100011,193.500003,441.600007,-383.600006
1555,1546451.42,1547039.32,1547451.12,1547658.12,587.900009,207.000003,1275.70002,411.800006,999.700015,69.000001
1556,1547727.12,1548015.52,1548364.32,1548558.42,288.400004,194.100003,920.200014,348.800005,637.200009,88.900002
1557,1548647.32,1548952.72,1549245.72,1549457.92,305.400004,212.200003,885.000013,293.000005,598.400009,74.400001
1558,1549532.32,1549815.72,1550140.02,1550336.02,283.400004,196.000003,893.400013,324.300005,607.700009,89.700001
1559,1550425.72,1550758.52,1551021.62,1551232.12,332.800005,210.500003,909.100014,263.100004,595.900009,102.700002
1560,1551334.82,1551623.22,1551960.12,1552168.52,288.400004,208.400003,921.500013,336.900005,625.300009,87.800001
1561,1552256.32,1552564.32,1552913.72,1553124.82,308.000005,211.100003,976.100015,349.400005,657.40001,107.600002
1562,1553232.42,1553548.02,1553848.02,1554050.52,315.600005,202.500003,941.700014,300.000004,615.600009,123.600002
1563,1554174.12,1554511.52,1554796.12,1555004.12,337.400005,208.000003,928.400014,284.600004,622.000009,98.400002
1564,1555102.52,1555397.12,1555689.52,1555902.12,294.600004,212.600003,913.900013,292.400005,587.000009,114.300001
1565,1556016.42,1556295.32,1556602.42,1556784.02,278.900005,181.600003,906.900014,307.100004,586.000009,139.300002
1566,1558380.92,1558477.22,1559156.92,1559699.12,96.300001,542.200008,1357.00002,679.70001,776.000011,38.800001
1567,1559737.92,1559833.52,1560068.62,1560308.42,95.600001,239.800003,584.900009,235.100004,330.700005,14.400001
1568,1560322.82,1560572.92,1560780.92,1560959.22,250.100003,178.300003,730.400011,208.000003,458.100006,94.000002
1569,1561053.22,1561288.92,1561553.62,1562401.52,235.700003,847.900013,1294.90002,264.700004,500.400007,-53.400001
1570,1565146.62,1565247.02,1566359.32,1566572.02,100.400001,212.700003,1449.70002,1112.30002,1212.70002,24.3
1571,1566596.32,1566838.02,1566993.62,1567197.72,241.700004,204.100003,660.80001,155.600002,397.300006,59.400001
1572,1567257.12,1567494.02,1567660.12,1567839.52,236.900003,179.400003,660.50001,166.100003,403.000006,78.100001
1573,1567917.62,1568103.12,1568177.62,1568971.62,185.500003,794.000011,527.300008,74.500001,260.000004,-526.700007
1574,1568444.92,1569078.32,1569287.12,1569484.82,633.400009,197.700003,1092.60002,208.800003,842.200012,52.700001
1575,1577974.72,1578210.32,1578384.82,1578585.62,235.600003,200.800003,720.70001,174.500003,410.100006,109.800001
1576,1580921.52,1581206.22,1581582.22,1581773.52,284.700004,191.300003,953.200014,376.000005,660.700009,101.200002
1577,1581874.72,1582078.42,1582331.22,1582815.72,203.700003,484.500007,1028.10001,252.800004,456.500007,87.100001
1578,1582902.82,1583121.12,1583429.52,1584331.82,218.300003,902.300013,1538.50002,308.400005,526.700008,109.500002
1579,1584441.32,1584524.42,1584744.72,1584916.22,83.100001,171.500002,569.500009,220.300004,303.400005,94.600002
1580,1585010.82,1585171.32,1585417.22,1587308.62,160.500002,1891.40003,1912.10003,245.900004,406.400006,-385.700006
1581,1586922.92,1587442.82,1587576.52,1587708.12,519.900008,131.600002,830.000012,133.700002,653.60001,44.8
1582,1587752.92,1587928.52,1588026.42,1588221.62,175.600003,195.200003,466.600007,97.900001,273.500004,-2.1
1583,1588219.52,1588407.32,1588496.02,1588633.22,187.800003,137.200002,467.700007,88.700001,276.500004,54.000001
1584,1588687.22,1588871.22,1589011.02,1589435.22,184.000003,424.200006,839.600013,139.800002,323.800005,91.600002
1585,1589526.82,1589611.52,1589708.82,1589878.82,84.700001,170.000002,425.900006,97.300002,182.000003,73.900001
1586,1591187.02,1591430.82,1591556.62,1591676.02,243.800003,119.400002,534.200007,125.800002,369.600005,45.2
1587,1597191.32,1597367.32,1597439.22,1597579.62,176.000003,140.400002,435.600006,71.900001,247.900004,47.3
1588,1598725.92,1599093.02,1599172.82,1599351.62,367.100005,178.800002,631.200009,79.800002,446.900007,5.5
1589,1600162.12,1600480.92,1600627.22,1600778.02,318.800005,150.800002,669.20001,146.300002,465.100007,53.300001
1590,1602676.72,1602737.62,1602971.02,1603147.12,60.900001,176.100003,528.200008,233.400003,294.300004,57.800001
1591,1603204.92,1603468.22,1603589.32,1603758.32,263.300004,169.000003,645.700009,121.100001,384.400005,92.300001
1592,1605522.82,1605832.92,1605953.52,1606813.92,310.100005,860.400012,1357.30002,120.600002,430.700007,66.200001
1593,1606880.12,1606989.92,1607149.82,1607323.12,109.800002,173.300003,520.400008,159.900002,269.700004,77.400001
1594,1607400.52,1607645.52,1607943.12,1608135.02,245.000004,191.900003,844.000013,297.600004,542.600008,109.500002
1595,1608244.52,1608537.42,1608774.82,1610789.72,292.900004,2014.90003,2364.10004,237.400004,530.300008,-181.100003
1596,1610608.62,1610921.02,1611235.82,1611398.42,312.400005,162.600003,888.200013,314.800004,627.200009,98.400001
1597,1611496.82,1611858.32,1612130.12,1613574.72,361.500006,1444.60002,1555.30002,271.800004,633.30001,-522.600008
1598,1613052.12,1613676.62,1613882.92,1614065.72,624.50001,182.800002,1070.40002,206.300003,830.800013,56.800001
1599,1614122.52,1614309.82,1614409.62,1614859.32,187.300003,449.700006,525.200008,99.800002,287.100005,-211.600003
1600,1614647.72,1615041.72,1615162.92,1615326.92,394.000006,164.000002,751.000011,121.200002,515.200008,71.800001
1601,1615398.72,1615586.92,1615664.02,1616076.52,188.200003,412.500006,484.900008,77.100001,265.300004,-192.900002
1602,1615883.62,1616240.42,1616390.52,1616559.22,356.800005,168.700003,734.30001,150.100002,506.900007,58.7
1603,1617522.52,1617760.92,1617881.92,1618064.82,238.400004,182.900003,616.900009,121.000001,359.400005,74.600001
1604,1619115.32,1619404.72,1620442.82,1620595.12,289.400004,152.300003,1552.70002,1038.10001,1327.50002,72.900001
1605,1620668.02,1620987.12,1621182.12,1621357.42,319.100005,175.300003,761.500011,195.000002,514.100007,72.100001
1606,1621429.52,1621703.92,1621935.62,1622141.52,274.400004,205.900003,793.300012,231.700004,506.100008,81.300001
1607,1622222.82,1622531.32,1622734.62,1623870.92,308.500005,1136.30002,1770.00003,203.300003,511.800008,121.900001
1608,1623992.82,1624107.72,1624403.12,1624574.12,114.900002,171.000003,682.000011,295.400004,410.300006,100.700002
1609,1627719.82,1627882.12,1628163.12,1628365.62,162.300002,202.500003,755.100011,281.000005,443.300007,109.300001
1610,1628474.92,1628744.52,1629091.62,1629788.52,269.600004,696.900011,1481.40002,347.100005,616.700009,167.800002
1611,1633601.82,1633656.12,1633903.02,1634052.52,54.3,149.500002,548.800008,246.900004,301.200004,98.100002
1612,1634150.62,1634471.92,1634776.92,1635970.92,321.300005,1194.00002,1948.80003,305.000004,626.300009,128.500002
1613,1636099.42,1636176.92,1636342.82,1636519.42,77.500001,176.600003,570.100008,165.900002,243.400003,150.100002
1614,1636669.52,1636726.52,1636953.62,1637621.82,57.000001,668.200009,626.50001,227.100004,284.100005,-325.800004
1615,1637296.02,1637763.52,1638072.92,1638323.82,467.500007,250.900004,1031.30001,309.400004,776.900011,3.5
1616,1638327.32,1638634.92,1638967.12,1639155.02,307.600005,187.900002,914.300014,332.200005,639.80001,86.600002
1617,1639241.62,1639574.42,1639989.42,1640168.82,332.800005,179.400002,1037.60001,415.000006,747.800011,110.400002
1618,1640279.22,1640640.42,1640812.22,1641763.32,361.200005,951.100014,1274.70002,171.800003,533.000008,-209.400003
1619,1641553.92,1641863.52,1642141.52,1642301.52,309.600005,160.000002,816.200012,278.000004,587.600009,68.600001
1620,1642370.12,1642591.72,1642826.32,1643452.92,221.600004,626.600009,1127.40002,234.600003,456.200007,44.600001
1621,1643497.52,1643690.72,1644005.32,1644953.52,193.200003,948.200014,858.300013,314.600005,507.800008,-597.700009
1622,1644355.82,1645120.12,1645416.12,1645580.42,764.300011,164.300002,1333.70002,296.000005,1060.30002,109.100002
1623,1646591.92,1646847.32,1647046.42,1647223.42,255.400004,177.000003,748.200011,199.100003,454.500007,116.700001
1624,1647340.12,1647586.82,1647727.12,1647941.72,246.700004,214.600003,728.600011,140.300002,387.000006,127.000002
1625,1650963.92,1651183.92,1651462.42,1651661.12,220.000004,198.700003,799.300012,278.500004,498.500008,102.100001
1626,1651763.22,1652012.72,1652276.92,1652446.02,249.500004,169.100002,811.700012,264.200004,513.700008,128.900002
1627,1652574.92,1652806.32,1653008.62,1653157.72,231.400004,149.100002,685.40001,202.300003,433.700007,102.600001
1628,1653260.32,1653382.72,1653403.92,1653569.42,122.400002,165.500002,379.600006,21.200001,143.600003,70.500001
1629,1653639.92,1653859.62,1654093.22,1654257.72,219.700003,164.500002,719.200011,233.600004,453.300007,101.400002
1630,1654359.12,1654660.12,1654825.32,1655049.72,301.000004,224.400003,830.400012,165.200003,466.200007,139.800002
1631,1657040.32,1657378.72,1658126.22,1658344.42,338.400005,218.200003,1427.00002,747.500011,1085.90002,122.900002
1632,1658467.32,1658799.12,1658948.42,1659624.72,331.800005,676.30001,1118.00002,149.300002,481.100007,-39.4
1633,1659585.32,1659862.62,1660554.12,1660740.42,277.300004,186.300003,1253.60002,691.50001,968.800014,98.500001
1634,1660838.92,1661215.12,1661842.42,1662022.12,376.200006,179.700003,1301.60002,627.300009,1003.50002,118.400002
1635,1662140.52,1662549.92,1663192.92,1663366.22,409.400006,173.300002,1387.60002,643.00001,1052.40002,161.900003
1636,1663528.12,1663930.12,1664525.42,1664727.82,402.000005,202.400003,1344.70002,595.300009,997.300014,145.000003
1637,1664872.82,1665266.92,1665797.62,1666008.72,394.100005,211.100003,1262.50002,530.700008,924.800013,126.600002
1638,1666135.32,1666506.52,1667147.72,1667370.82,371.200006,223.100004,1382.20002,641.200009,1012.40002,146.700002
1639,1667517.52,1667951.52,1668619.32,1668819.82,434.000006,200.500003,1457.20002,667.80001,1101.80002,154.900003
1640,1668974.72,1669386.12,1669924.62,1670115.22,411.400006,190.600003,1309.60002,538.500008,949.900014,169.100002
1641,1670284.32,1670569.32,1670612.72,1671384.12,285.000004,771.400012,893.200013,43.400001,328.400005,-206.600004
1642,1671177.52,1671557.82,1672193.62,1672383.72,380.300006,190.100002,1310.20002,635.80001,1016.10002,104.000002
1643,1672487.72,1672878.92,1673416.92,1673611.22,391.200006,194.300003,1243.10002,538.000008,929.200014,119.600002
1644,1673730.82,1674090.12,1674715.32,1674917.42,359.300005,202.100003,1303.90002,625.200009,984.500014,117.300002
1645,1675034.72,1675505.72,1675901.52,1676101.82,471.000007,200.300003,1192.20002,395.800006,866.800013,125.100002
1646,1676226.92,1676637.12,1677062.72,1677259.82,410.200006,197.100003,1166.30002,425.600006,835.800012,133.400002
1647,1677393.22,1677734.93,1678163.23,1678381.63,341.700005,218.400003,1151.80002,428.300007,770.000012,163.400002
1648,1678545.03,1678868.83,1679253.73,1680250.33,323.800005,996.600015,994.300015,384.900006,708.700011,-711.000011
1649,1679539.33,1680402.83,1680861.73,1681046.53,863.500013,184.800003,1612.70002,458.900007,1322.40002,105.500001
1650,1681152.03,1681440.93,1681762.33,1681936.13,288.900004,173.800003,892.900013,321.400005,610.300009,108.800001
1651,1682044.93,1682384.93,1682720.13,1682900.13,340.000005,180.000003,964.300015,335.200005,675.20001,109.100002
1652,1683009.23,1683363.23,1683611.93,1683784.63,354.000005,172.700002,911.200013,248.700004,602.700009,135.800002
1653,1683920.43,1684207.53,1684547.63,1684713.43,287.100005,165.800002,921.200014,340.100005,627.20001,128.200002
1654,1684841.63,1685184.73,1685343.23,1685916.43,343.100005,573.200008,798.900012,158.500003,501.600008,-275.900004
1655,1685640.53,1686094.93,1686246.33,1686466.33,454.400007,220.000003,882.700013,151.400002,605.800009,56.900001
1656,1686523.23,1686730.23,1686970.83,1687137.63,207.000003,166.800002,717.700011,240.600004,447.600007,103.300002
1657,1687240.93,1687488.83,1687720.93,1687881.33,247.900004,160.400002,748.400011,232.100003,480.000007,108.000002
1658,1687989.33,1688262.23,1688552.93,1688723.93,272.900004,171.000003,857.200013,290.700004,563.600008,122.600002
1659,1688846.53,1689133.93,1689427.63,1689595.23,287.400004,167.600003,875.000013,293.700004,581.100008,126.300002
1660,1689721.53,1690036.53,1690325.53,1690499.23,315.000005,173.700002,899.800013,289.000004,604.000009,122.100002
1661,1690621.33,1690929.33,1691176.13,1691383.03,308.000005,206.900004,890.400013,246.800003,554.800008,128.700001
1662,1691511.73,1691755.33,1692042.43,1692252.63,243.600004,210.200004,857.000013,287.100004,530.700008,116.100001
1663,1692368.73,1692642.93,1692923.83,1693797.03,274.200004,873.200013,1143.60002,280.900005,555.100009,-284.700005
1664,1693512.33,1693896.33,1694021.53,1694188.73,384.000006,167.200002,742.400011,125.200002,509.200008,66.000001
1665,1694254.73,1694376.23,1694610.93,1694794.13,121.500002,183.200002,615.20001,234.700004,356.200006,75.800002
1666,1694869.93,1695065.13,1695188.93,1696955.63,195.200002,1766.70003,2120.60003,123.800002,319.000004,34.9
1667,1696990.53,1697050.53,1697178.43,1697337.93,60.000001,159.500002,420.800006,127.900002,187.900003,73.400001
1668,1697411.33,1697543.53,1697531.33,1697841.93,132.200002,310.600005,531.200008,-12.2,120.000002,100.600001
1669,1697942.53,1698136.33,1698297.43,1698453.73,193.800003,156.300002,619.20001,161.100003,354.900006,108.000002
1670,1698561.73,1698771.33,1698956.03,1699116.53,209.600003,160.500003,670.50001,184.700002,394.300005,115.700002
1671,1699232.23,1699431.33,1699724.03,1699896.73,199.100002,172.700002,779.400011,292.700005,491.800007,114.900002
1672,1700011.63,1700285.53,1700558.03,1700744.43,273.900004,186.400003,847.200013,272.500004,546.400008,114.400002
1673,1700858.83,1701107.13,1701427.83,1701621.13,248.300003,193.300003,877.200013,320.700005,569.000008,114.900002
1674,1701736.03,1701990.53,1702333.33,1702548.13,254.500004,214.800003,922.400014,342.800005,597.300009,110.300002
1675,1702658.43,1702985.73,1703378.43,1703575.03,327.300004,196.600003,1044.10001,392.700006,720.00001,127.500002
1676,1703702.53,1703975.73,1704190.43,1704363.83,273.200004,173.400003,798.600012,214.700003,487.900007,137.300002
1677,1704501.13,1704765.43,1705073.63,1705253.53,264.300004,179.900002,906.400014,308.200005,572.500009,154.000003
1678,1705407.53,1705684.03,1706083.93,1706266.93,276.500004,183.000002,1014.80001,399.900006,676.40001,155.400003
1679,1706422.33,1706654.83,1707126.33,1707297.13,232.500003,170.800003,1025.60001,471.500007,704.00001,150.800002
1680,1707447.93,1707762.63,1708026.33,1708251.33,314.700005,225.000003,929.300014,263.700004,578.400009,125.900002
1681,1708377.23,1708662.73,1708986.93,1709138.43,285.500004,151.500002,913.700013,324.200005,609.700009,152.500002
1682,1709290.93,1709556.03,1709883.33,1710093.93,265.100004,210.600003,922.000014,327.300005,592.400009,119.000002
1683,1710212.93,1710514.83,1710803.23,1711019.63,301.900005,216.400003,938.000014,288.400004,590.300009,131.300002
1684,1711150.93,1711417.83,1711715.93,1711917.73,266.900004,201.800003,878.500013,298.100005,565.000009,111.700001
1685,1712029.43,1712327.93,1712561.53,1712758.33,298.500005,196.800003,849.100013,233.600003,532.100008,120.200002
1686,1712878.53,1713162.93,1713664.63,1713811.23,284.400004,146.600002,1095.80002,501.700008,786.100012,163.100002
1687,1715712.93,1715804.43,1716048.93,1716204.43,91.500001,155.500002,592.200009,244.500004,336.000005,100.700002
1688,1716305.13,1716510.73,1716843.33,1717052.13,205.600003,208.800003,824.200012,332.600005,538.200008,77.200001
1689,1717129.33,1717405.53,1717766.93,1717935.63,276.200004,168.700002,892.200014,361.400006,637.60001,85.900002
1690,1718021.53,1718309.23,1718599.33,1718810.33,287.700004,211.000003,878.800013,290.100004,577.800008,90.000002
1691,1718900.33,1719161.33,1719489.63,1720308.93,261.000003,819.300013,936.900014,328.300005,589.300008,-471.700007
1692,1719837.23,1720420.43,1720613.23,1721045.43,583.200008,432.200007,1031.90002,192.800003,776.000011,-176.300003
1693,1720869.13,1721276.43,1721484.03,1721664.73,407.300006,180.700003,859.100013,207.600003,614.900009,63.500001
1694,1721728.23,1721951.63,1722092.73,1722573.43,223.400003,480.700007,612.700009,141.100002,364.500005,-232.500003
1695,1722340.93,1722809.33,1722999.73,1723149.63,468.400007,149.900002,905.200013,190.400003,658.80001,96.500001
1696,1723246.13,1723484.33,1723581.63,1723751.93,238.200004,170.300003,574.400009,97.300001,335.500005,68.600001
1697,1724842.83,1725271.33,1725633.73,1725797.03,428.500007,163.300002,1034.10002,362.400005,790.900012,79.900002
1698,1725876.93,1726124.43,1726374.33,1726555.53,247.500003,181.200003,755.600011,249.900004,497.400007,77.000001
1699,1726632.53,1726881.33,1726948.83,1727652.83,248.800004,704.00001,556.400008,67.500001,316.300005,-463.900007
1700,1727188.93,1727814.53,1728096.03,1728254.43,625.600009,158.400002,1131.80002,281.500005,907.100014,66.300001
1701,1728320.73,1728520.93,1728707.83,1728871.93,200.200003,164.100002,630.000009,186.900003,387.100006,78.800001
1702,1728950.73,1729148.13,1729310.53,1729476.93,197.400003,166.400002,593.000009,162.400003,359.800006,66.800001
1703,1729543.73,1729732.53,1729792.13,1729972.13,188.800003,180.000003,477.100007,59.600001,248.400004,48.7
1704,1730020.83,1730170.13,1730296.63,1730450.13,149.300003,153.500003,505.600008,126.500001,275.800004,76.300001
1705,1730526.43,1730713.53,1730916.63,1731128.53,187.100003,211.900003,642.000009,203.100003,390.200006,39.9
1706,1732249.53,1732522.73,1732662.13,1732808.93,273.200004,146.800002,618.500009,139.400002,412.600006,59.100001
1707,1732868.03,1732999.53,1733214.73,1733415.63,131.500002,200.900003,587.100008,215.200003,346.700005,39.5
1708,1733455.13,1733625.13,1733815.93,1734015.03,170.000003,199.100003,603.200009,190.800003,360.800006,43.3
1709,1734058.33,1734300.63,1734512.03,1734665.63,242.300004,153.600003,701.000011,211.400003,453.700007,93.700001
1710,1734759.33,1735032.13,1735278.23,1735454.73,272.800004,176.500002,779.100012,246.100004,518.900008,83.700002
1711,1735538.43,1735794.13,1735990.43,1736158.03,255.700003,167.600003,721.50001,196.300003,452.000006,101.900001
1712,1736259.93,1736479.33,1736681.33,1736861.03,219.400004,179.700002,688.500011,202.000003,421.400007,87.400002
1713,1736948.43,1737141.93,1737217.53,1737939.33,193.500002,721.80001,497.600007,75.600002,269.100004,-493.300007
1714,1737446.03,1738043.53,1738169.73,1738572.13,597.500009,402.400006,981.700015,126.200002,723.700011,-144.400002
1715,1738427.73,1738668.33,1738877.83,1739011.83,240.600003,134.000002,670.90001,209.500003,450.100006,86.800002
1716,1739098.63,1739252.13,1739384.83,1739547.03,153.500002,162.200002,512.300007,132.700002,286.200004,63.900001
1717,1739610.93,1739828.13,1739950.33,1740112.63,217.200003,162.300003,569.900009,122.200002,339.400005,68.200001
1718,1740180.83,1740407.43,1740605.43,1740783.03,226.600003,177.600003,674.10001,198.000003,424.600006,71.900001
1719,1740854.93,1741110.73,1741356.83,1741541.53,255.800004,184.700003,761.600011,246.100003,501.900007,75.000001
1720,1741616.53,1741834.93,1741937.73,1742427.13,218.400003,489.400007,557.400008,102.800002,321.200005,-253.200004
1721,1742173.93,1742603.53,1742723.83,1742871.13,429.600007,147.300002,769.500012,120.300002,549.900009,72.300001
1722,1742943.43,1743129.33,1743289.13,1743471.63,185.900003,182.500003,585.800009,159.800002,345.700005,57.600001
1723,1743529.23,1743735.53,1743929.33,1744108.13,206.300003,178.800002,652.900009,193.800003,400.100006,74.000001
1724,1744182.13,1744401.93,1744589.33,1744735.83,219.800004,146.500003,646.40001,187.400002,407.200006,92.700001
1725,1744828.53,1745077.93,1745258.33,1746046.83,249.400004,788.500012,668.60001,180.400002,429.800006,-549.700008
1726,1745497.13,1746132.53,1746359.03,1746538.23,635.400009,179.200002,1085.70002,226.500004,861.900013,44.600001
1727,1746582.83,1746785.53,1746934.43,1747102.43,202.700003,168.000003,590.100009,148.900002,351.600005,70.500001
1728,1747172.93,1747383.23,1747579.33,1747751.83,210.300003,172.500003,647.60001,196.100003,406.400006,68.700001
1729,1747820.53,1748057.73,1748289.13,1748452.93,237.200003,163.800002,696.60001,231.400004,468.600007,64.200001
1730,1748517.13,1748723.13,1748934.73,1749127.13,206.000003,192.400003,676.70001,211.600003,417.600006,66.700001
1731,1749193.83,1749430.33,1749641.73,1749825.93,236.500004,184.200002,710.900011,211.400003,447.900007,78.800002
1732,1749904.73,1750154.43,1750376.73,1750554.13,249.700003,177.400002,744.600011,222.300004,472.000007,95.200002
1733,1750649.33,1750905.53,1751139.93,1751316.03,256.200004,176.100003,766.500011,234.400003,490.600007,99.800001
1734,1751415.83,1751667.13,1751917.33,1752068.93,251.300004,151.600002,741.500011,250.200004,501.500008,88.400001
1735,1752157.33,1752415.13,1752665.33,1753414.83,257.800004,749.500011,1363.20002,250.200004,508.000008,105.700001
1736,1753520.53,1753660.83,1754174.83,1754366.13,140.300003,191.300003,923.800014,514.000007,654.30001,78.200001
1737,1754444.33,1754723.73,1755066.33,1755305.13,279.400004,238.800003,933.800014,342.600006,622.00001,73.000001
1738,1755378.13,1755671.73,1755959.23,1756155.53,293.600005,196.300003,859.200013,287.500004,581.100009,81.800001
1739,1756237.33,1756539.53,1756635.83,1757197.33,302.200004,561.500008,651.90001,96.300002,398.500006,-308.100004
1740,1756889.23,1757323.73,1757487.73,1757660.13,434.500006,172.400002,835.300012,164.000003,598.500009,64.400001
1741,1757724.53,1757893.73,1758020.83,1758205.43,169.200003,184.600002,535.800008,127.100002,296.300005,54.900001
1742,1758260.33,1758431.43,1758575.03,1758753.43,171.100003,178.400002,556.100008,143.600002,314.700005,63.000001
1743,1758816.43,1758998.13,1759163.33,1759327.23,181.700003,163.900002,583.600009,165.200003,346.900006,72.800001
1744,1759400.03,1759616.03,1759800.13,1760017.63,216.000003,217.500003,645.90001,184.100003,400.100006,28.300001
1745,1760045.93,1760289.03,1760476.03,1760665.63,243.100003,189.600003,679.40001,187.000003,430.100006,59.700001
1746,1760725.33,1760995.73,1761220.03,1761407.53,270.400004,187.500003,757.500011,224.300003,494.700007,75.300001
1747,1761482.83,1761750.53,1762011.33,1762209.53,267.700004,198.200003,805.700012,260.800004,528.500008,79.000001
1748,1762288.53,1762591.93,1762866.43,1763072.83,303.400005,206.400003,850.700013,274.500004,577.900009,66.400001
1749,1763139.23,1763446.33,1763712.83,1763892.83,307.100004,180.000003,870.500013,266.500004,573.600008,116.900002
1750,1764009.73,1764245.63,1764576.63,1764720.63,235.900003,144.000002,849.100012,331.000005,566.900008,138.200002
1751,1764858.83,1765144.53,1765406.03,1765589.03,285.700005,183.000002,846.500013,261.500004,547.200009,116.300002
1752,1765705.33,1765962.73,1766187.53,1766368.53,257.400004,181.000003,781.100012,224.800003,482.200007,117.900002
1753,1766486.43,1766758.43,1767045.43,1767242.83,272.000004,197.400003,852.300012,287.000004,559.000008,95.900001
1754,1767338.73,1767631.73,1767873.73,1768070.33,293.000005,196.600003,848.800013,242.000003,535.000008,117.200002
1755,1768187.53,1768432.33,1768745.53,1768948.93,244.800004,203.400003,884.700013,313.200004,558.000008,123.300002
1756,1769072.23,1769330.53,1769603.23,1769800.43,258.300004,197.200003,836.600013,272.700004,531.000008,108.400002
1757,1771860.83,1771947.53,1772333.03,1772509.23,86.700001,176.200002,700.80001,385.500006,472.200007,52.400001
1758,1772561.63,1772833.53,1772981.53,1773419.03,271.900004,437.500007,672.90001,148.000002,419.900006,-184.500003
1759,1773234.53,1773647.33,1773910.53,1774065.23,412.800006,154.700003,916.200014,263.200004,676.00001,85.500001
1760,1774150.73,1774388.33,1774664.33,1774859.83,237.600003,195.500002,795.700012,276.000005,513.600008,86.600002
1761,1774946.43,1775197.33,1775504.33,1775743.63,250.900004,239.300004,849.600012,307.000004,557.900008,52.4
1762,1775796.03,1776096.03,1776383.23,1776574.33,300.000005,191.100003,871.500013,287.200004,587.200009,93.200001
1763,1776667.53,1776946.13,1777241.73,1777428.03,278.600005,186.300003,868.500013,295.600004,574.200009,108.000001
1764,1777536.03,1777808.43,1778036.93,1778213.03,272.400004,176.100002,791.900012,228.500004,500.900008,114.900002
1765,1778327.93,1778595.93,1778873.63,1779673.53,268.000004,799.900012,1470.90002,277.700004,545.700008,125.300002
1766,1779798.83,1779918.53,1780514.23,1780986.53,119.700002,472.300007,1311.50002,595.700009,715.400011,123.800002
1767,1781110.33,1781334.73,1781686.93,1781868.13,224.400003,181.200003,871.800013,352.200005,576.600008,114.000002
1768,1781982.13,1782280.43,1782531.93,1782702.93,298.300004,171.000002,831.800012,251.500004,549.800008,111.000002
1769,1782813.93,1783069.73,1783230.43,1783401.73,255.800004,171.300003,729.600011,160.700002,416.500006,141.800002
1770,1783543.53,1783733.23,1783877.63,1784093.23,189.700003,215.600003,661.60001,144.400002,334.100005,111.900002
1771,1787384.33,1787486.73,1787647.03,1787802.03,102.400002,155.000002,474.200007,160.300002,262.700004,56.500001
1772,1787858.53,1788059.53,1788168.43,1788339.03,201.000003,170.600002,552.800008,108.900002,309.900005,72.300001
1773,1788411.33,1788608.13,1788768.03,1788942.23,196.800003,174.200002,601.000009,159.900003,356.700006,70.100001
1774,1789012.33,1789235.73,1789395.33,1789580.53,223.400004,185.200003,640.00001,159.600002,383.000006,71.800001
1775,1789652.33,1789855.93,1790031.13,1792395.33,203.600003,2364.20003,2630.20004,175.200003,378.800006,-112.800002
1776,1792282.53,1792504.53,1792685.73,1792830.73,222.000003,145.000002,595.800009,181.200003,403.200006,47.600001
1777,1792878.33,1793093.23,1793222.63,1793403.63,214.900003,181.000003,562.700008,129.400002,344.300005,37.4
1778,1793441.03,1793641.53,1793783.63,1794001.43,200.500003,217.800004,590.900009,142.100002,342.600005,30.5
1779,1794031.93,1794268.53,1794436.73,1794599.33,236.600004,162.600003,634.60001,168.200002,404.800006,67.200001
1780,1794666.53,1794917.73,1795142.43,1795307.23,251.200003,164.800002,727.10001,224.700004,475.900007,86.400001
1781,1795393.63,1795681.93,1795907.13,1796069.43,288.300005,162.300003,785.200012,225.200003,513.500008,109.400001
1782,1796178.83,1796430.33,1796687.13,1796853.73,251.500004,166.600002,765.200012,256.800004,508.300008,90.300002
1783,1796944.03,1797207.53,1797454.53,1797664.13,263.500003,209.600003,795.200011,247.000004,510.500007,75.100001
1784,1797739.23,1797984.73,1798253.43,1798428.73,245.500004,175.300003,783.900012,268.700004,514.200008,94.400001
1785,1798523.13,1798813.33,1799034.83,1799189.23,290.200004,154.400002,748.900011,221.500004,511.700008,82.800001
1786,1799272.03,1799506.83,1799710.93,1799894.33,234.800004,183.400003,710.500011,204.100003,438.900007,88.200001
1787,1799982.53,1800211.83,1800398.43,1800584.13,229.300003,185.700003,683.90001,186.600003,415.900006,82.300001
1788,1800666.43,1800912.73,1801165.53,1801658.53,246.300004,493.000008,787.700012,252.800003,499.100007,-204.400003
1789,1801454.13,1801986.83,1802382.33,1802574.33,532.700008,192.000002,1217.80002,395.500006,928.200014,97.600002
1790,1802671.93,1802946.03,1803212.83,1803366.23,274.100004,153.400002,805.700012,266.800004,540.900008,111.400002
1791,1803477.63,1803775.93,1804009.43,1804200.33,298.300004,190.900003,814.700012,233.500004,531.800008,92.000001
1792,1806592.33,1806661.03,1807047.33,1807214.23,68.700001,166.900003,678.80001,386.300006,455.000007,56.9
1793,1807271.13,1807568.53,1807793.33,1807980.63,297.400005,187.300003,777.100012,224.800003,522.200008,67.600001
1794,1808048.23,1808314.03,1808537.73,1809304.13,265.800004,766.400012,736.000011,223.700003,489.500007,-519.900008
1795,1808784.23,1809405.33,1809635.83,1809785.93,621.100009,150.100002,1087.70002,230.500004,851.600013,86.000001
1796,1809871.93,1810111.13,1810296.03,1810460.03,239.200004,164.000002,666.90001,184.900003,424.100007,78.800001
1797,1810538.83,1810752.13,1810927.03,1811107.33,213.300003,180.300003,630.00001,174.900003,388.200006,61.500001
1798,1811168.83,1811349.13,1811546.33,1811742.83,180.300002,196.500003,659.900009,197.200003,377.500005,85.900001
1799,1811828.73,1811990.53,1812027.83,1812164.83,161.800003,137.000002,435.300007,37.3,199.100003,99.200002
1800,1814755.93,1815008.93,1815199.93,1815342.93,253.000004,143.000002,653.80001,191.000003,444.000007,66.800001
1801,1815409.73,1815566.03,1815643.83,1815795.33,156.300002,151.500002,454.500006,77.800001,234.100003,68.900001
1802,1815864.23,1816023.73,1816116.13,1816545.63,159.500003,429.500007,471.900008,92.400001,251.900004,-209.500003
1803,1816336.13,1816729.23,1816920.63,1817083.03,393.100005,162.400003,808.200012,191.400003,584.500008,61.300001
1804,1817144.33,1817627.93,1817315.53,1817457.63,483.600007,142.100002,1573.40002,-312.400005,171.200002,1260.10002
1805,1819239.73,1819625.63,1819739.63,1819876.83,385.900006,137.200002,654.10001,114.000001,499.900007,17.000001
1806,1819893.83,1820030.03,1820117.03,1820233.23,136.200002,116.200002,389.400005,87.000001,223.200003,50
1807,1821174.63,1821328.03,1821386.23,1821533.63,153.400002,147.400002,433.400006,58.200001,211.600003,74.400001
1808,1822732.53,1823022.23,1823134.33,1823282.23,289.700004,147.900002,560.600008,112.100002,401.800006,10.9
1809,1823293.13,1823448.83,1823543.03,1823678.23,155.700003,135.200002,426.600007,94.200001,249.900004,41.500001
1810,1828874.13,1829239.13,1829359.63,1829511.83,365.000006,152.200002,665.60001,120.500002,485.500008,27.9
1811,1833720.73,1833835.83,1833896.83,1834055.13,115.100001,158.300003,384.000005,61.000001,176.100002,49.6
1812,1835687.83,1835873.13,1835933.53,1836114.23,185.300003,180.700002,511.200007,60.400001,245.700004,84.800001
1813,1836199.03,1836348.43,1836411.03,1836611.03,149.400003,200.000003,489.300008,62.600001,212.000004,77.300001
1814,1840404.93,1840849.33,1841171.93,1841303.53,444.400007,131.600002,1034.00002,322.600005,767.000012,135.400002
1815,1841438.93,1841667.13,1841846.73,1842220.73,228.200003,374.000005,921.300013,179.600003,407.800006,139.500002
1816,1842360.23,1842574.93,1842895.23,1843364.93,214.700004,469.700007,1201.70002,320.300004,535.000008,197.000003
1817,1845244.43,1845532.83,1845992.63,1846221.33,288.400005,228.700004,1177.80002,459.800006,748.200011,200.900003
1818,1848958.13,1849218.73,1849606.13,1849784.23,260.600004,178.100003,1029.30001,387.400005,648.000009,203.200003
1819,1849987.43,1850277.83,1850858.53,1851399.13,290.400004,540.600008,1673.70002,580.700009,871.100013,262.000004
1820,1854085.23,1854346.13,1854593.53,1855662.83,260.900004,1069.30002,1120.40002,247.400004,508.300008,-457.200007
1821,1855205.63,1855789.93,1855998.13,1856140.43,584.300008,142.300002,1033.10002,208.200004,792.500012,98.300001
1822,1856238.73,1856429.93,1856926.23,1857135.63,191.200003,209.400003,990.200015,496.300007,687.50001,93.300002
1823,1857228.93,1857591.13,1858058.23,1858524.83,362.200005,466.600007,1214.80002,467.100007,829.300012,-81.100001
1824,1858443.73,1858954.53,1859577.73,1859758.33,510.800008,180.600003,1444.80002,623.200009,1134.00002,130.200001
1825,1862369.33,1862662.13,1862791.13,1863386.93,292.800005,595.800009,1128.80002,129.000002,421.800007,111.200001
1826,1863498.13,1863685.03,1863908.13,1864345.63,186.900003,437.500007,691.900011,223.100003,410.000006,-155.600002
1827,1864190.03,1864538.23,1864743.33,1864900.63,348.200005,157.300002,809.000012,205.100003,553.300008,98.400002
1828,1864999.03,1865267.43,1865545.53,1866084.03,268.400004,538.500008,838.500012,278.100004,546.500008,-246.500004
1829,1865837.53,1866403.53,1866772.93,1866969.23,566.000009,196.300003,1238.90002,369.400005,935.400014,107.200002
1830,1867076.43,1867306.13,1867528.93,1867755.03,229.700003,226.100004,778.800011,222.800003,452.500006,100.200001
1831,1867855.23,1868128.13,1868312.83,1868489.93,272.900004,177.100003,755.400011,184.700003,457.600007,120.700001
1832,1868610.63,1868897.33,1869030.53,1869483.63,286.700005,453.100006,776.700012,133.200002,419.900007,-96.300001
1833,1869387.33,1869671.13,1869919.33,1870078.03,283.800004,158.700002,793.600012,248.200004,532.000008,102.900002
1834,1871515.73,1871658.33,1872182.73,1872354.43,142.600002,171.700002,930.000014,524.400008,667.00001,91.300002
1835,1872445.73,1872620.73,1872712.13,1873186.53,175.000002,474.400007,508.500007,91.400002,266.400004,-232.300004
1836,1872954.23,1873340.13,1873606.23,1873776.03,385.900006,169.800002,907.800014,266.100004,652.00001,86.000002
1837,1874821.93,1875042.53,1875504.83,1876093.53,220.600003,588.700009,976.100015,462.300007,682.90001,-295.500004
1838,1875798.03,1876310.13,1876534.53,1876700.03,512.100007,165.500002,992.700014,224.400004,736.500011,90.700001
1839,1876790.73,1877065.33,1877478.53,1877646.13,274.600004,167.600002,965.400015,413.200007,687.800011,110.000002
1840,1877756.13,1878073.43,1878629.53,1878807.73,317.300004,178.200002,1158.90002,556.100009,873.400013,107.300002
1841,1878915.03,1879286.43,1879756.83,1879931.43,371.400006,174.600002,1131.00002,470.400007,841.800013,114.600002
1842,1880046.03,1880446.03,1880850.43,1881392.73,400.000006,542.300008,1083.60002,404.400006,804.400012,-263.100004
1843,1881129.63,1881589.93,1881708.73,1881885.93,460.300007,177.200002,869.700013,118.800002,579.100009,113.400002
1844,1881999.33,1882125.33,1882338.43,1882470.83,126.000002,132.400002,575.800009,213.100003,339.100005,104.300002
1845,1882575.13,1882760.13,1882931.23,1883091.93,185.000002,160.700002,607.700009,171.100003,356.100005,90.900002
1846,1883182.83,1883428.13,1883603.13,1883812.03,245.300003,208.900003,703.30001,175.000003,420.300006,74.100001
1847,1883886.13,1884200.03,1884567.13,1884727.13,313.900005,160.000003,944.100014,367.100005,681.00001,103.100001
1848,1884830.23,1885191.03,1885712.53,1885900.03,360.800006,187.500003,1178.30002,521.500007,882.300013,108.500002
1849,1886008.53,1886409.63,1886943.03,1887124.23,401.100006,181.200002,1230.80002,533.400008,934.500014,115.100002
1850,1887239.33,1887636.53,1888091.93,1888283.13,397.200006,191.200003,1167.60002,455.400007,852.600013,123.800001
1851,1888406.93,1888765.33,1889169.33,1889335.93,358.400006,166.600002,1076.30002,404.000006,762.400012,147.300002
1852,1889483.23,1889854.73,1890210.23,1890443.63,371.500006,233.400004,1106.80002,355.500005,727.000011,146.400002
1853,1890590.03,1890873.13,1891496.63,1891675.23,283.100004,178.600003,1262.50002,623.500009,906.600013,177.300003
1854,1891852.53,1892202.63,1892624.23,1892821.63,350.100005,197.400003,1130.40002,421.600006,771.700011,161.300003
1855,1892982.93,1893288.53,1893733.43,1893942.53,305.600004,209.100003,1120.10002,444.900007,750.500011,160.500002
1856,1894103.03,1894482.43,1894588.93,1895421.53,379.400006,832.600012,823.700013,106.500002,485.900008,-494.800007
1857,1894926.73,1895590.73,1896174.33,1896387.13,664.00001,212.800003,1526.40002,583.600008,1247.60002,66.000001
1858,1896453.13,1896745.13,1896978.33,1897549.73,292.000005,571.400009,813.800012,233.200003,525.200008,-282.800005
1859,1897266.93,1897761.73,1898076.13,1898259.33,494.800008,183.200002,1091.30002,314.400005,809.200013,98.900002
1860,1898358.23,1898644.73,1899068.23,1899288.43,286.500004,220.200004,1003.80001,423.500006,710.00001,73.600001
1861,1899362.03,1899587.93,1899619.93,1899787.23,225.900003,167.300002,501.300007,32.000001,257.900004,76.100001
1862,1899863.33,1900059.83,1900238.53,1900414.33,196.500003,175.800002,633.60001,178.700003,375.200006,82.600002
1863,1900496.93,1900786.83,1901087.83,1901262.23,289.900004,174.400003,878.800013,301.000004,590.900008,113.500002
1864,1901375.73,1901671.23,1902145.53,1902326.43,295.500004,180.900003,1056.00001,474.300007,769.800011,105.300001
1865,1902431.73,1902755.13,1902892.93,1903422.33,323.400005,529.400008,725.500011,137.800002,461.200007,-265.100004
1866,1903157.23,1903574.53,1903755.33,1903930.13,417.300006,174.800003,843.500013,180.800003,598.100009,70.600001
1867,1904000.73,1904222.03,1904501.63,1904667.13,221.300003,165.500003,761.400011,279.600004,500.900007,95.000001
1868,1904762.13,1905049.33,1905389.43,1905568.93,287.200004,179.500002,912.200014,340.100006,627.30001,105.400002
1869,1905674.33,1905908.03,1906022.43,1906474.93,233.700003,452.500007,606.700009,114.400002,348.100005,-193.900003
1870,1906281.03,1906663.53,1906871.63,1907041.73,382.500006,170.100002,838.700012,208.100003,590.600009,78.000001
1871,1907119.73,1907355.13,1907618.23,1907788.03,235.400004,169.800002,761.100012,263.100004,498.500008,92.800002
1872,1907880.83,1908156.13,1908488.63,1908666.03,275.300004,177.400002,875.700013,332.500005,607.800009,90.500002
1873,1908756.53,1909064.53,1909348.93,1909859.23,308.000004,510.300007,853.400012,284.400005,592.400009,-249.300004
1874,1909609.93,1910029.33,1910180.83,1910335.23,419.400007,154.400002,816.500013,151.500002,570.900009,91.200002
1875,1910426.43,1910643.13,1910884.13,1911128.53,216.700003,244.400004,724.80001,241.000003,457.700006,22.7
1876,1911151.23,1911455.63,1911751.93,1911921.23,304.400005,169.300003,868.000013,296.300004,600.700009,98.000001
1877,1912019.23,1912360.13,1912681.43,1912848.43,340.900005,167.000003,944.000014,321.300005,662.20001,114.800001
1878,1912963.23,1913311.33,1913509.43,1914040.83,348.100006,531.400007,803.300012,198.100003,546.200009,-274.300004
1879,1913766.53,1914245.13,1914358.93,1914515.03,478.600007,156.100002,829.900013,113.800002,592.400009,81.400002
1880,1914596.43,1914784.73,1914976.83,1915163.13,188.300003,186.300003,625.700009,192.100002,380.400005,59.000001
1881,1915222.13,1915442.33,1915578.83,1915739.33,220.200003,160.500003,607.800009,136.500002,356.700005,90.600001
1882,1915829.93,1916050.43,1916238.93,1916411.73,220.500003,172.800003,664.30001,188.500003,409.000006,82.500001
1883,1916494.23,1916765.63,1917085.23,1917253.13,271.400004,167.900002,863.300013,319.600005,591.000009,104.400002
1884,1917357.53,1917666.03,1917948.93,1918117.63,308.500004,168.700002,866.200013,282.900005,591.400009,106.100002
1885,1918223.73,1918518.93,1918802.73,1918968.93,295.200004,166.200003,866.800013,283.800004,579.000008,121.600002
1886,1919090.53,1919314.73,1919408.53,1919963.13,224.200003,554.600009,552.700008,93.800001,318.000004,-319.900005
1887,1919643.23,1920052.63,1920193.73,1920365.33,409.400006,171.600003,783.900012,141.100002,550.500008,61.800001
1888,1920427.13,1920602.03,1920758.93,1920912.83,174.900002,153.900002,570.700008,156.900003,331.800005,85.000001
1889,1920997.83,1921208.53,1921414.53,1921603.33,210.700003,188.800003,666.20001,206.000003,416.700006,60.700001
1890,1921664.03,1921850.33,1921970.23,1922146.73,186.300003,176.500002,526.100008,119.900002,306.200005,43.400001
1891,1922190.13,1922359.73,1922456.73,1922647.33,169.600002,190.600003,496.000007,97.000002,266.600004,38.8
1892,1922686.13,1922894.73,1923079.33,1923234.93,208.600003,155.600002,639.60001,184.600003,393.200006,90.800002
1893,1923325.73,1923572.93,1923838.53,1923997.73,247.200003,159.200003,774.700011,265.600004,512.800007,102.700001
1894,1924100.43,1924350.43,1924687.23,1925198.43,250.000004,511.200008,1154.40002,336.800005,586.800009,56.400001
1895,1925254.83,1925495.83,1925883.93,1926048.43,241.000003,164.500002,904.500013,388.100006,629.100009,110.900002
1896,1926159.33,1926398.63,1926464.73,1926981.23,239.300004,516.500007,542.800008,66.100001,305.400005,-279.100004
1897,1926702.13,1927136.03,1927343.73,1927560.53,433.900007,216.800003,888.800013,207.700003,641.60001,30.4
1898,1927590.93,1927767.23,1927962.43,1928142.73,176.300003,180.300003,601.700009,195.200003,371.500006,49.9
1899,1928192.63,1928409.23,1928546.13,1928776.63,216.600004,230.500003,594.600009,136.900002,353.500006,10.6
1900,1928787.23,1929059.13,1929332.33,1929470.43,271.900004,138.100002,774.100012,273.200004,545.100008,90.900002
1901,1929561.33,1929820.93,1930098.53,1930236.83,259.600004,138.300002,773.100011,277.600004,537.200008,97.600001
1902,1930334.43,1930565.53,1930672.73,1931152.03,231.100004,479.300007,583.800009,107.200001,338.300005,-233.800003
1903,1930918.23,1931272.33,1931393.23,1931577.53,354.100005,184.300003,690.60001,120.900002,475.000007,31.3
1904,1931608.83,1931776.33,1931924.23,1932121.73,167.500003,197.500003,551.100008,147.900002,315.400005,38.2
1905,1932159.93,1932318.43,1932517.03,1932699.03,158.500003,182.000002,594.800009,198.600003,357.100006,55.700001
1906,1932754.73,1932958.73,1933073.43,1933252.63,204.000003,179.200003,568.100009,114.700002,318.700005,70.200001
1907,1933322.83,1933508.53,1933686.43,1933901.93,185.700003,215.500003,627.300009,177.900002,363.600005,48.200001
1908,1933950.13,1934168.13,1934376.13,1934921.43,218.000003,545.300009,689.00001,208.000003,426.000006,-282.300005
1909,1934639.13,1935060.93,1935152.13,1935303.33,421.800007,151.200002,735.400011,91.200001,513.000008,71.200001
1910,1935374.53,1935484.73,1935659.03,1935849.63,110.200002,190.600002,521.100008,174.300003,284.500005,46.000001
1911,1935895.63,1936113.73,1936287.03,1936468.13,218.100003,181.100003,636.30001,173.300003,391.400006,63.800001
1912,1936531.93,1936763.73,1937010.43,1937487.33,231.800003,476.900007,732.20001,246.700004,478.500007,-223.200004
1913,1937264.13,1937669.33,1937777.63,1937976.43,405.200007,198.800003,747.100012,108.300001,513.500008,34.800001
1914,1938011.23,1938165.33,1938362.33,1938526.03,154.100002,163.700002,579.600008,197.000003,351.100005,64.800001
1915,1938590.83,1938824.03,1938982.83,1939215.03,233.200004,232.200004,625.30001,158.800002,392.000006,1.1
1916,1939216.13,1939452.33,1939602.43,1939764.83,236.200003,162.400003,612.800009,150.100002,386.300005,64.100001
1917,1939828.93,1939994.43,1940157.43,1940354.43,165.500002,197.000003,571.400008,163.000003,328.500005,45.9
1918,1940400.33,1940628.83,1940817.53,1940970.33,228.500004,152.800003,657.70001,188.700002,417.200006,87.700001
1919,1941058.03,1941316.83,1941577.63,1941762.33,258.800004,184.700003,781.300012,260.800004,519.600008,77.000001
1920,1941839.33,1942097.53,1942340.93,1942523.13,258.200004,182.200003,771.200011,243.400003,501.600007,87.400001
1921,1942610.53,1942887.33,1943084.73,1943951.23,276.800004,866.500013,1408.60002,197.400003,474.200007,67.900001
1922,1946515.63,1946586.13,1946664.83,1946838.23,70.500001,173.400002,400.100006,78.700002,149.200003,77.500001
1923,1950398.93,1950544.83,1950723.63,1951487.23,145.900002,763.600011,1204.80002,178.800003,324.700005,116.500002
1924,1951603.73,1951659.63,1951948.43,1952132.33,55.900001,183.900003,639.60001,288.800004,344.700005,111.000002
1925,1952243.33,1952465.63,1953001.33,1953179.23,222.300003,177.900003,1106.80002,535.700008,758.000011,170.900002
1926,1953350.13,1953557.53,1953853.63,1954043.63,207.400003,190.000003,866.000013,296.100005,503.500008,172.500002
1927,1954216.13,1954399.13,1955018.53,1955233.43,183.000003,214.900003,1146.40002,619.400009,802.400012,129.100002
1928,1955362.53,1955619.33,1956135.73,1956373.13,256.800004,237.400003,1197.60002,516.400008,773.200012,187.000003
1929,1956560.13,1956682.33,1957249.43,1957462.83,122.200002,213.400003,1025.80001,567.100008,689.30001,123.100002
1930,1957585.93,1957799.73,1958119.13,1958348.13,213.800003,229.000004,923.700014,319.400005,533.200008,161.500002
1931,1958509.63,1958708.93,1959068.93,1959251.53,199.300003,182.600003,920.000014,360.000005,559.300008,178.100003
1932,1959429.63,1959634.93,1960005.33,1960184.43,205.300003,179.100003,931.300014,370.400005,575.700008,176.500003
1933,1960360.93,1960590.53,1960993.43,1961181.23,229.600003,187.800003,943.100014,402.900006,632.500009,122.800002
1934,1961304.03,1961490.93,1961904.73,1962099.13,186.900002,194.400003,1015.90002,413.800007,600.700009,220.800003
1935,1962319.93,1962395.63,1962922.53,1963082.93,75.700001,160.400002,922.600014,526.900008,602.600009,159.600003
1936,1963242.53,1963536.93,1963891.93,1964083.53,294.400004,191.600003,983.200014,355.000005,649.400009,142.200002
1937,1964225.73,1964480.93,1964826.93,1964994.43,255.200004,167.500003,891.100014,346.000005,601.200009,122.400002
1938,1965116.83,1965383.33,1965696.83,1965891.73,266.500003,194.900003,911.200013,313.500005,580.000008,136.300002
1939,1966028.03,1966269.33,1966623.33,1966831.03,241.300004,207.700003,933.600014,354.000005,595.300009,130.600002
1940,1966961.63,1967181.53,1967509.53,1967697.73,219.900003,188.200003,852.100013,328.000005,547.900008,116.000002
