# Supplementary material for: Robust dynamical invariants in sequential neural activity
Source: Sci Rep. 2019 Jun 21;9:9048. doi: 10.1038/s41598-019-44953-2 (PMC6588702; doi:10.1038/s41598-019-44953-2)
Supplement: Supplementary file 4 — Dataset [file 41598_2019_44953_MOESM4_ESM.zip › data/ethanol16/Ethanol_exp16.txt]

%If you use these data please cite:
%%  I. Elices, R. Levi, D. Arroyo, F. B. Rodriguez, and P. Varona. Robust dynamical invariants in sequential neural activity
% (1:n-1)' firstLP' lastLP' firstPD' lastPD' burstLPd' burstPDd' Period' latenc' LPPDfst2fst' PDLP'
1,2274.10003,2719.70004,2715.00004,4334.00007,445.600007,1619.00003,2312.00003,-4.700001,440.900006,252.100003
2,4586.10007,4996.20007,5050.70007,7335.20011,410.100006,2284.50003,2998.30004,54.500001,464.600007,249.200004
3,7584.40011,8187.90012,8190.20012,9695.80014,603.500009,1505.60002,2376.50004,2.3,605.800009,265.100004
4,9960.90015,10576.3002,10555.3002,13955.7002,615.40001,3400.40005,4143.90006,-21.000001,594.400009,149.100002
5,14104.8002,15220.2002,15200.5002,18019.4003,1115.40002,2818.90004,4086.40006,-19.7,1095.70002,171.800002
6,18191.2003,19072.0003,19067.9003,29036.0004,880.800013,9968.10015,11007.6002,-4.1,876.700013,162.800002
7,35231.5005,35412.2005,35515.1005,36418.6005,180.700003,903.500014,1241.10002,102.900001,283.600004,54
8,36472.6005,36750.1005,36749.0005,37395.5006,277.500005,646.500009,1034.80002,-1.1,276.400005,111.900002
9,37507.4006,37692.4006,37795.3006,38431.7006,185.000003,636.40001,1095.80002,102.900001,287.900004,171.500002
10,38603.2006,38874.8006,38870.3006,39818.6006,271.600004,948.300014,1227.30002,-4.5,267.100004,11.900001
11,39830.5006,40066.4006,40116.4006,41156.8006,235.900003,1040.40001,1414.90002,50.000001,285.900004,88.600002
12,41245.4006,41404.2006,41518.3006,42334.8006,158.800002,816.500012,1169.20002,114.100002,272.900004,79.800001
13,42414.6006,42595.5006,42697.6006,43549.2006,180.900003,851.600013,1215.10002,102.100001,283.000004,80.500001
14,43629.7006,43825.3007,43887.6007,44439.5007,195.600003,551.900008,911.100014,62.300001,257.900004,101.300002
15,44540.8007,44701.9007,44801.0007,45138.3007,161.100002,337.300005,721.30001,99.100002,260.200004,123.800001
16,45262.1007,45474.9007,45587.2007,46102.2007,212.800004,515.000008,1016.60002,112.300001,325.100005,176.500003
17,46278.7007,46485.3007,46597.8007,47513.6007,206.600003,915.800014,1377.20002,112.500001,319.100004,142.300002
18,47655.9007,47841.6007,47957.0007,48830.3007,185.700003,873.300013,1317.40002,115.400002,301.100005,143.000002
19,48973.3007,49142.3007,49284.8007,54297.0008,169.000002,5012.20008,5530.00008,142.500002,311.500004,206.300003
20,54503.3008,54596.8008,54755.7008,55144.7008,93.500002,389.000006,868.900013,158.900002,252.400004,227.500003
21,55372.2008,55584.5008,55696.4008,57750.8009,212.300003,2054.40003,2531.80004,111.900002,324.200005,153.200002
22,57904.0009,58135.8009,58349.0009,58929.1009,231.800003,580.100009,1210.60002,213.200003,445.000006,185.500003
23,59114.6009,59300.5009,59575.0009,60508.8009,185.900003,933.800014,1532.90002,274.500004,460.400007,138.700002
24,60647.5009,60866.1009,61119.9009,61394.1009,218.600003,274.200004,962.600014,253.800004,472.400007,216.000003
25,61610.1009,61803.1009,62056.6009,62611.1009,193.000003,554.500008,1157.90002,253.500004,446.500007,156.900002
26,62768.0009,62989.4009,63137.7009,64179.401,221.400004,1041.70001,1529.40002,148.300002,369.700006,118.000002
27,64297.401,64448.101,64534.101,65437.701,150.700002,903.600013,1197.40002,86.000002,236.700004,57.100001
28,65494.801,65640.301,65755.101,66026.001,145.500002,270.900004,660.50001,114.800002,260.300004,129.300002
29,66155.301,66342.501,66382.501,66833.901,187.200003,451.400007,829.300012,40,227.200003,150.700002
30,66984.601,67189.601,67280.901,68080.801,205.000003,799.900011,1231.10002,91.300002,296.300005,134.900002
31,68215.701,68388.901,68523.001,68891.801,173.200003,368.800006,799.200012,134.100002,307.300005,123.100001
32,69014.901,69136.101,69258.901,69565.301,121.200002,306.400005,747.300012,122.800002,244.000004,196.900003
33,69762.201,69908.801,70101.001,73205.7011,146.600002,3104.70005,3559.00005,192.200003,338.800005,115.500002
34,73321.2011,73425.9011,73560.6011,74898.9011,104.700001,1338.30002,1720.60003,134.700002,239.400003,142.900002
35,75041.8011,75157.6011,75294.8011,76672.7011,115.800002,1377.90002,1794.90003,137.200002,253.000004,164.000002
36,76836.7011,76999.1011,77130.8011,78130.7012,162.400002,999.900015,1410.90002,131.700002,294.100004,116.900002
37,78247.6012,78430.1012,78672.6012,79713.3012,182.500003,1040.70002,1613.20002,242.500003,425.000006,147.500002
38,79860.8012,80058.9012,80400.2012,80925.2012,198.100003,525.000008,1197.50002,341.300005,539.400008,133.100002
39,81058.3012,81279.2012,81579.7012,82184.3012,220.900003,604.600009,1233.30002,300.500005,521.400008,107.300001
40,82291.6012,82519.0012,82823.1012,83173.1012,227.400004,350.000005,1054.20002,304.100004,531.500008,172.700003
41,83345.8012,83595.9012,83838.8012,84385.7013,250.100004,546.900008,1159.10002,242.900003,493.000007,119.200002
42,84504.9013,84737.7013,84997.8013,85430.0013,232.800004,432.200006,1064.10002,260.100004,492.900008,139.000002
43,85569.0013,85793.1013,86048.7013,86833.2013,224.100003,784.500012,1443.50002,255.600004,479.700007,179.300003
44,87012.5013,87244.1013,87400.3013,88088.5013,231.600003,688.200011,1237.90002,156.200002,387.800005,161.900002
45,88250.4013,88444.6013,88618.2013,89860.7013,194.200003,1242.50002,1747.60003,173.600003,367.800006,137.300002
46,89998.0013,90133.5013,90327.1013,91088.3014,135.500002,761.200011,1202.60002,193.600003,329.100005,112.300002
47,91200.6014,91331.3014,91531.0014,92265.3014,130.700002,734.300011,1192.70002,199.700003,330.400005,128.000002
48,92393.3014,92531.7014,92703.5014,93337.9014,138.400002,634.40001,1106.80002,171.800002,310.200004,162.200002
49,93500.1014,93643.4014,93784.2014,95300.8014,143.300002,1516.60002,1892.20003,140.800002,284.100004,91.500001
50,95392.3014,95521.7014,95688.8014,97243.7014,129.400002,1554.90002,1994.50003,167.100003,296.500005,143.100002
51,97386.8015,97542.6015,97673.2015,101848.702,155.800002,4175.50006,4588.80007,130.600002,286.400004,126.900002
52,101975.602,102113.602,102256.802,103132.602,138.000002,875.800013,1333.10002,143.200002,281.200004,176.100002
53,103308.702,103507.402,103739.602,104391.602,198.700003,652.00001,1220.30002,232.200004,430.900007,137.400002
54,104529.002,104714.402,104981.102,105628.102,185.400002,647.00001,1285.30002,266.700004,452.100006,186.200003
55,105814.302,106047.602,106294.402,106648.902,233.300003,354.500005,968.300014,246.800004,480.100007,133.700002
56,106782.602,107033.702,107275.102,107596.302,251.100004,321.200004,981.500015,241.400004,492.500008,167.800003
57,107764.102,107988.702,108235.802,109155.002,224.600003,919.200014,1532.40002,247.100004,471.700007,141.500002
58,109296.502,109486.902,109737.102,110486.102,190.400002,749.000011,1284.40002,250.200004,440.600006,94.800002
59,110580.902,110770.702,111008.702,111542.302,189.800003,533.600008,1086.80002,238.000003,427.800006,125.400002
60,111667.702,111881.802,112104.802,112706.302,214.100003,601.500009,1253.10002,223.000003,437.100006,214.500004
61,112920.802,113083.102,113369.202,113770.602,162.300002,401.400006,1033.60002,286.100004,448.400006,183.800003
62,113954.402,114118.002,114332.902,114841.002,163.600002,508.100007,1067.40002,214.900004,378.500006,180.800003
63,115021.802,115178.602,115441.502,116121.702,156.800002,680.20001,1219.00002,262.900004,419.700006,119.100002
64,116240.802,116401.102,116626.402,117496.502,160.300003,870.100013,1331.00002,225.300003,385.600006,75.300001
65,117571.802,117733.102,117862.602,118307.102,161.300002,444.500007,804.400012,129.500002,290.800004,69.100001
66,118376.202,118507.402,118599.602,119010.102,131.200002,410.500006,730.900011,92.200001,223.400003,97.000002
67,119107.102,119243.302,119390.002,119861.602,136.200002,471.600007,837.300012,146.700002,282.900004,82.800001
68,119944.402,120054.402,120227.202,120626.702,110.000002,399.500005,815.000012,172.800003,282.800005,132.700002
69,120759.402,120910.102,121009.502,121344.102,150.700003,334.600005,769.200012,99.400001,250.100004,184.500003
70,121528.602,121684.902,121907.702,122324.202,156.300002,416.500006,1005.40002,222.800004,379.100006,209.800003
71,122534.002,122665.202,122852.902,124214.602,131.200002,1361.70002,1818.20003,187.700003,318.900005,137.600002
72,124352.202,124514.502,124657.902,125813.602,162.300002,1155.70002,1590.40002,143.400003,305.700005,129.000002
73,125942.602,126093.502,126194.702,127180.302,150.900002,985.600015,1359.20002,101.200001,252.100003,121.500002
74,127301.802,127396.702,127542.602,128401.702,94.900001,859.100012,1258.60002,145.900003,240.800004,158.700003
75,128560.402,128660.002,128800.802,129607.502,99.600001,806.700012,1162.10002,140.800002,240.400003,115.000002
76,129722.502,129833.802,129967.902,132137.502,111.300002,2169.60003,2527.40004,134.100002,245.400004,112.400002
77,132249.902,132325.902,132474.302,133381.802,76.000001,907.500014,1222.90002,148.400002,224.400003,91.000001
78,133472.802,133584.402,133730.502,134167.302,111.600002,436.800006,877.700013,146.100002,257.700004,183.200003
79,134350.502,134468.602,134630.602,135864.702,118.100002,1234.10002,1681.50003,162.000002,280.100004,167.300002
80,136032.002,136135.202,136382.202,137185.102,103.200002,802.900012,1313.90002,247.000003,350.200005,160.800003
81,137345.902,137462.402,137754.402,138658.302,116.500001,903.900013,1470.00002,292.000005,408.500006,157.600003
82,138815.902,138970.502,139228.502,139722.902,154.600002,494.400007,1078.60002,258.000004,412.600006,171.600003
83,139894.502,140044.902,140322.802,141388.402,150.400002,1065.60002,1643.70002,277.900004,428.300006,149.800002
84,141538.202,141689.602,141964.302,142790.802,151.400002,826.500013,1441.80002,274.700004,426.100006,189.200003
85,142980.002,143164.902,143407.202,144346.902,184.900002,939.700014,1536.50002,242.300004,427.200006,169.600002
86,144516.502,144693.902,144958.202,145262.302,177.400003,304.100005,958.500015,264.300004,441.700007,212.700003
87,145475.002,145655.602,145957.602,146434.402,180.600002,476.800007,1130.30002,302.000005,482.600007,170.900003
88,146605.302,146794.802,147152.602,148157.802,189.500002,1005.20002,1706.50002,357.800006,547.300008,154.000002
89,148311.802,148491.902,148804.802,149184.402,180.100003,379.600006,1077.20002,312.900004,493.000007,204.600003
90,149389.002,149597.502,150087.402,150454.302,208.500003,366.900006,1189.00002,489.900007,698.40001,123.700002
91,150578.002,150793.002,151324.002,151677.502,215.000003,353.500005,1235.50002,531.000008,746.000011,136.000002
92,151813.502,152064.702,152501.802,153180.702,251.200004,678.900011,1491.40002,437.100006,688.30001,124.200001
93,153304.902,153518.402,153736.602,154187.002,213.500004,450.400007,978.300015,218.200003,431.700007,96.200001
94,154283.202,154481.102,154694.302,155295.302,197.900003,601.000009,1110.30002,213.200003,411.100006,98.200002
95,155393.502,155605.302,155790.602,156909.202,211.800003,1118.60002,1597.40002,185.300002,397.100005,81.700001
96,156990.902,157149.602,157352.602,157868.302,158.700003,515.700007,1028.10002,203.000003,361.700006,150.700003
97,158019.002,158178.202,158395.102,158753.602,159.200002,358.500006,887.400013,216.900003,376.100005,152.800002
98,158906.402,159091.602,159304.802,159710.102,185.200003,405.300006,985.300015,213.200003,398.400006,181.600003
99,159891.702,160095.902,160281.602,161403.302,204.200003,1121.70002,1600.30002,185.700002,389.900005,88.700001
100,161492.002,161663.202,161813.102,162287.502,171.200003,474.400007,867.500013,149.900002,321.100005,72.000001
101,162359.502,162529.902,162683.002,163118.902,170.400003,435.900007,853.800013,153.100002,323.500005,94.400001
102,163213.302,163390.302,163548.702,164383.202,177.000003,834.500013,1225.00002,158.400002,335.400005,55.1
103,164438.302,164601.602,164769.402,165259.102,163.300003,489.700008,913.300014,167.800002,331.100005,92.500001
104,165351.602,165519.802,165724.102,166158.302,168.200002,434.200007,908.000013,204.300003,372.500005,101.300001
105,166259.602,166435.802,166642.702,167160.102,176.200003,517.400008,960.900015,206.900003,383.100006,60.400001
106,167220.502,167400.502,167591.802,168139.403,180.000002,547.600008,1030.20002,191.300003,371.300005,111.300002
107,168250.703,168415.603,168617.403,169435.303,164.900003,817.900012,1265.60002,201.800003,366.700006,81.000001
108,169516.303,169675.603,169823.403,170474.803,159.300002,651.400009,1039.50001,147.800003,307.100005,81.000001
109,170555.803,170718.603,170861.603,171725.403,162.800003,863.800013,1281.30002,143.000002,305.800005,111.700002
110,171837.103,171987.103,172172.203,173966.703,150.000002,1794.50003,2260.00003,185.100003,335.100005,130.400002
111,174097.103,174229.903,174414.103,175586.403,132.800002,1172.30002,1659.40003,184.200003,317.000005,170.100003
112,175756.503,175843.903,176098.203,176636.003,87.400001,537.800008,1001.60002,254.300004,341.700005,122.100002
113,176758.103,176874.203,177120.603,179464.503,116.100002,2343.90003,2878.80004,246.400003,362.500005,172.400003
114,179636.903,179708.403,179967.003,181117.003,71.500001,1150.00002,1695.20002,258.600004,330.100005,215.100003
115,181332.103,181438.403,181696.403,182241.703,106.300002,545.300009,1080.40002,258.000003,364.300005,170.800002
116,182412.503,182541.203,182775.603,183414.603,128.700002,639.000009,1158.80002,234.400004,363.100006,156.700002
117,183571.303,183708.503,183991.803,184498.703,137.200002,506.900007,1086.60002,283.300005,420.500007,159.200003
118,184657.903,184813.403,185139.103,185570.903,155.500002,431.800006,1067.30002,325.700005,481.200007,154.300003
119,185725.203,185910.003,186228.203,186670.503,184.800002,442.300007,1080.30002,318.200005,503.000007,135.000002
120,186805.503,186991.303,187491.303,187924.303,185.800002,433.000006,1242.40002,500.000008,685.80001,123.600002
121,188047.903,188230.503,188593.703,189047.203,182.600003,453.500007,1073.20002,363.200005,545.800008,73.900001
122,189121.103,189310.703,189658.703,190135.903,189.600003,477.200007,1085.10002,348.000005,537.600008,70.300001
123,190206.203,190442.703,190712.003,191129.103,236.500004,417.100006,1033.20002,269.300004,505.800008,110.300002
124,191239.403,191431.003,191623.503,192124.603,191.600003,501.100008,945.700014,192.500002,384.100005,60.500001
125,192185.103,192422.903,192551.403,192899.403,237.800003,348.000005,838.900012,128.500002,366.300005,124.600002
126,193024.003,193194.503,193357.603,193816.803,170.500003,459.200007,888.200014,163.100002,333.600005,95.400002
127,193912.203,194061.103,194269.703,194743.803,148.900002,474.100007,949.300014,208.600003,357.500005,117.700002
128,194861.503,195022.703,195198.703,195845.403,161.200002,646.700009,1146.90002,176.000003,337.200005,163.000003
129,196008.403,196164.603,196345.603,196887.403,156.200002,541.800008,989.300014,181.000003,337.200005,110.300001
130,196997.703,197170.203,197399.803,197735.703,172.500003,335.900005,901.000014,229.600003,402.100006,163.000003
131,197898.703,198078.303,198316.103,198702.503,179.600003,386.400006,874.400013,237.800003,417.400006,70.600001
132,198773.103,198965.403,199251.303,199766.103,192.300003,514.800008,1073.00002,285.900004,478.200007,80.000001
133,199846.103,200011.203,200316.803,200824.903,165.100002,508.100008,1090.90002,305.600005,470.700007,112.100001
134,200937.003,201101.103,201355.103,201882.803,164.100003,527.700008,1068.50002,254.000003,418.100006,122.700002
135,202005.503,202160.103,202473.703,202860.003,154.600002,386.300006,1012.50002,313.600005,468.200007,158.000002
136,203018.003,203189.003,203544.703,203973.303,171.000003,428.600006,1067.00002,355.700005,526.700008,111.700002
137,204085.003,204264.903,204554.403,204886.003,179.900003,331.600005,957.700014,289.500004,469.400007,156.700002
138,205042.703,205189.903,205470.403,206728.503,147.200003,1258.10002,1822.50003,280.500004,427.700007,136.700003
139,206865.203,207005.003,207242.703,208208.103,139.800002,965.400015,1469.00002,237.700003,377.500005,126.100001
140,208334.203,208443.403,208752.403,209197.003,109.200002,444.600006,961.300015,309.000005,418.200007,98.500002
141,209295.503,209454.103,209690.103,210591.803,158.600002,901.700013,1386.40002,236.000004,394.600006,90.100001
142,210681.903,210823.903,211043.303,211580.203,142.000003,536.900008,979.100015,219.400003,361.400006,80.800001
143,211661.003,211809.503,212019.503,213563.403,148.500002,1543.90002,2037.30003,210.000003,358.500005,134.900002
144,213698.303,213814.903,213982.503,215142.403,116.600002,1159.90002,1541.80002,167.600003,284.200005,97.700001
145,215240.103,215340.703,215535.603,216229.203,100.600002,693.60001,1109.30002,194.900003,295.500005,120.200002
146,216349.403,216463.003,216613.203,217167.403,113.600002,554.200008,930.400014,150.200002,263.800004,112.400002
147,217279.803,217392.203,217546.203,218041.503,112.400001,495.300007,951.500014,154.000003,266.400004,189.800003
148,218231.303,218377.503,218512.003,219317.103,146.200002,805.100012,1160.20002,134.500002,280.700004,74.400001
149,219391.503,219531.403,219692.503,220267.403,139.900002,574.900008,962.100015,161.100003,301.000005,86.200002
150,220353.603,220498.403,220688.903,220999.103,144.800002,310.200004,743.200011,190.500003,335.300005,97.700002
151,221096.803,221240.703,221646.803,221928.803,143.900002,282.000004,956.700014,406.100006,550.000008,124.700002
152,222053.503,222216.603,222813.103,223127.403,163.100002,314.300005,1227.90002,596.500009,759.600011,154.000002
153,223281.403,223434.603,223870.203,224250.103,153.200002,379.900006,1168.40002,435.600007,588.800009,199.700003
154,224449.803,224624.103,225035.503,225560.903,174.300002,525.400008,1289.40002,411.400006,585.700008,178.300003
155,225739.203,225891.203,226181.403,227138.903,152.000002,957.500015,1560.30002,290.200004,442.200006,160.600002
156,227299.503,227429.603,227973.303,228677.603,130.100002,704.300011,1483.30002,543.700008,673.80001,105.200001
157,228782.803,228942.703,229207.603,229840.303,159.900003,632.70001,1167.40002,264.900003,424.800006,109.900002
158,229950.203,230130.003,230481.603,231643.503,179.800002,1161.90002,1881.00003,351.600005,531.400007,187.700003
159,231831.203,231988.003,232192.503,233204.403,156.800002,1011.90001,1545.40002,204.500003,361.300005,172.200003
160,233376.603,233544.303,233742.303,234647.503,167.700002,905.200014,1401.50002,198.000003,365.700005,130.600001
161,234778.103,234948.904,235162.904,236603.804,170.800003,1440.90002,1948.50003,214.000003,384.800006,122.800002
162,236726.604,236832.304,237086.604,237520.904,105.700001,434.300006,952.600014,254.300004,360.000005,158.300003
163,237679.204,237855.304,238162.404,240101.504,176.100002,1939.10003,2525.90004,307.100005,483.200007,103.600001
164,240205.104,240317.204,240553.604,241526.904,112.100002,973.300014,1434.60002,236.400004,348.500006,112.800002
165,241639.704,241761.404,242021.204,242624.804,121.700002,603.600009,1148.20002,259.800003,381.500005,163.100003
166,242787.904,242911.504,243315.004,243766.404,123.600002,451.400006,1098.20002,403.500006,527.100008,119.700002
167,243886.104,244048.504,244872.004,245384.004,162.400003,512.000008,1641.20002,823.500012,985.900015,143.300002
168,245527.304,245718.704,246680.104,247134.704,191.400002,454.600007,1652.10002,961.400015,1152.80002,44.7
169,247179.404,247391.504,247565.604,247999.604,212.100003,434.000006,862.400013,174.100003,386.200006,42.200001
170,248041.804,248238.404,248346.704,248855.204,196.600003,508.500007,880.500013,108.300002,304.900005,67.100001
171,248922.304,249081.904,249186.904,249775.404,159.600003,588.500009,902.800014,105.000001,264.600004,49.700001
172,249825.104,249971.804,250074.304,250752.204,146.700002,677.90001,1004.50001,102.500001,249.200003,77.400002
173,250829.604,250944.004,251069.904,251504.204,114.400001,434.300007,756.700011,125.900002,240.300003,82.100001
174,251586.304,251736.004,251826.304,252626.704,149.700002,800.400011,1112.90002,90.300002,240.000004,72.500002
175,252699.204,252816.504,252950.904,253408.704,117.300001,457.800007,843.400012,134.400002,251.700003,133.900002
176,253542.604,253713.604,253807.204,254537.304,171.000003,730.100011,1090.70002,93.600001,264.600004,96.000001
177,254633.304,254766.304,254921.704,255490.604,133.000002,568.900008,947.400014,155.400003,288.400005,90.100001
178,255580.704,255702.604,255926.704,256402.004,121.900002,475.300007,949.400015,224.100004,346.000006,128.100002
179,256530.104,256669.304,256944.704,257356.004,139.200002,411.300006,960.600014,275.400004,414.600006,134.700002
180,257490.704,257651.604,257953.804,258399.304,160.900002,445.500006,1027.80001,302.200005,463.100007,119.200002
181,258518.504,258669.304,258952.104,259423.504,150.800002,471.400007,1008.20002,282.800005,433.600007,103.200001
182,259526.704,259687.204,259927.104,260365.204,160.500003,438.100007,918.100014,239.900003,400.400006,79.600001
183,260444.804,260609.804,260988.104,261531.504,165.000002,543.400008,1188.40002,378.300006,543.300008,101.700002
184,261633.204,261806.704,262197.804,262973.204,173.500002,775.400012,1438.60002,391.100006,564.600008,98.600001
185,263071.804,263216.304,264064.004,264412.504,144.500002,348.500005,1500.10002,847.700013,992.200015,159.400002
186,264571.904,264740.904,265742.704,266148.104,169.000003,405.400006,1675.30003,1001.80001,1170.80002,99.100001
187,266247.204,266451.904,267027.604,267457.704,204.700003,430.100006,1329.20002,575.700009,780.400012,118.700002
188,267576.404,267780.804,267991.804,269564.504,204.400003,1572.70002,2096.60003,211.000003,415.400006,108.500001
189,269673.004,269796.304,270106.504,272278.304,123.300002,2171.80003,2722.40004,310.200005,433.500007,117.100002
190,276634.704,276785.304,276957.904,277387.704,150.600002,429.800006,833.500013,172.600003,323.200005,80.500002
191,277468.204,277605.404,277743.004,278190.604,137.200002,447.600006,832.500012,137.600002,274.800004,110.100002
192,278300.704,278423.104,278565.804,278887.004,122.400002,321.200005,693.60001,142.700002,265.100004,107.300001
193,278994.304,279117.104,279270.104,279764.404,122.800002,494.300008,866.600013,153.000002,275.800004,96.500001
194,279860.904,279991.504,280164.104,280482.504,130.600002,318.400005,778.700012,172.600003,303.200005,157.100002
195,280639.604,280808.004,280946.804,281495.104,168.400002,548.300009,987.500015,138.800002,307.200004,132.000002
196,281627.104,281781.104,281967.604,282507.504,154.000002,539.900008,994.700014,186.500003,340.500005,114.300001
197,282621.804,282760.304,282955.504,283376.004,138.500002,420.500007,844.000013,195.200003,333.700005,89.800001
198,283465.804,283604.704,283847.604,284204.304,138.900002,356.700005,841.000013,242.900004,381.800006,102.500002
199,284306.804,284455.804,284731.504,285099.104,149.000002,367.600005,883.700013,275.700004,424.700006,91.400002
200,285190.504,285360.604,285592.404,286142.504,170.100002,550.100008,1004.30001,231.800004,401.900006,52.300001
201,286194.804,286322.604,286421.304,286753.404,127.800002,332.100005,602.000009,98.700001,226.500003,43.400001
202,286796.804,286927.504,287016.204,290336.104,130.700002,3319.90005,3626.20005,88.700001,219.400003,86.900002
203,290423.004,290512.304,290772.804,291272.304,89.300001,499.500007,1050.30001,260.500004,349.800005,201.000003
204,291473.304,291616.804,291957.504,292792.004,143.500002,834.500012,1469.60002,340.700006,484.200008,150.900002
205,292942.904,293073.104,293423.004,294250.404,130.200002,827.400013,1428.50002,349.900005,480.100007,121.000001
206,294371.404,294508.504,294876.704,295205.304,137.100003,328.600005,958.800015,368.200005,505.300008,124.900002
207,295330.204,295474.104,295886.704,296377.704,143.900002,491.000007,1198.20002,412.600006,556.500008,150.700003
208,296528.404,296721.004,297216.904,297853.304,192.600002,636.400009,1460.20002,495.900008,688.50001,135.300002
209,297988.604,298189.604,298612.104,298979.604,201.000003,367.500005,1185.40002,422.500007,623.50001,194.400003
210,299174.004,299351.804,300136.004,300675.304,177.800003,539.300008,1629.30002,784.200011,962.000014,128.000002
211,300803.304,301007.304,301380.104,301701.304,204.000003,321.200005,989.700015,372.800006,576.800009,91.700001
212,301793.004,301979.204,302239.205,302519.005,186.200003,279.800004,798.800012,260.000004,446.200007,72.800001
213,302591.805,302825.005,303004.005,303370.505,233.200003,366.500006,860.400013,179.000003,412.200006,81.700001
214,303452.205,303632.005,303833.105,304287.905,179.800002,454.800007,911.300013,201.100003,380.900005,75.600001
215,304363.505,304549.805,304721.305,305170.105,186.300003,448.800006,884.300014,171.500003,357.800006,77.700002
216,305247.805,305414.705,305561.905,306103.305,166.900002,541.400008,929.800013,147.200002,314.100004,74.300001
217,306177.605,306318.405,306466.605,307188.505,140.800002,721.90001,1055.00002,148.200003,289.000005,44.100001
218,307232.605,307362.905,307477.005,308000.405,130.300002,523.400008,818.700012,114.100002,244.400004,50.9
219,308051.305,308176.205,308276.505,308703.405,124.900002,426.900006,721.600011,100.300002,225.200004,69.500001
220,308772.905,308917.705,308991.105,309486.505,144.800002,495.400008,797.000012,73.400001,218.200003,83.400001
221,309569.905,309673.605,309791.605,310201.005,103.700001,409.400006,692.80001,118.000002,221.700003,61.700001
222,310262.705,310415.805,310499.405,310935.005,153.100003,435.600006,731.800011,83.600001,236.700004,59.500001
223,310994.505,311138.405,311245.005,311613.105,143.900002,368.100005,766.900012,106.600002,250.500004,148.300003
224,311761.405,311872.405,312015.005,312489.405,111.000001,474.400007,803.000012,142.600002,253.600003,75.000002
225,312564.405,312690.505,312867.105,313173.805,126.100001,306.700005,712.00001,176.600003,302.700004,102.600001
226,313276.405,313412.405,313639.505,314116.905,136.000002,477.400007,918.800014,227.100004,363.100006,78.300001
227,314195.205,314347.805,314595.405,315235.805,152.600002,640.400009,1198.90002,247.600004,400.200006,158.300003
228,315394.105,315530.905,315749.905,316515.405,136.800002,765.500011,1255.00002,219.000003,355.800005,133.700002
229,316649.105,316773.905,316966.105,318153.605,124.800002,1187.50002,1622.00003,192.200003,317.000005,117.500002
230,318271.105,318378.905,318590.905,319665.105,107.800001,1074.20002,1487.50002,212.000003,319.800004,93.500002
231,319758.605,319876.305,320079.305,320641.305,117.700002,562.000008,971.700014,203.000003,320.700005,89.000001
232,320730.305,320855.605,321005.405,321917.705,125.300002,912.300014,1309.30002,149.800002,275.100004,121.900002
233,322039.605,322145.005,322279.705,323028.605,105.400001,748.900012,1076.20002,134.700002,240.100003,87.200001
234,323115.805,323207.205,323358.905,324386.105,91.400001,1027.20002,1383.60002,151.700002,243.100003,113.300001
235,324499.405,324601.905,324751.305,325494.005,102.500002,742.700011,1113.30002,149.400002,251.900004,118.700002
236,325612.705,325730.505,325861.005,326438.005,117.800002,577.000008,910.100014,130.500002,248.300004,84.800002
237,326522.805,326612.305,326756.305,327174.505,89.500001,418.200006,737.100011,144.000002,233.500003,85.400002
238,327259.905,327370.805,327524.605,327880.105,110.900001,355.500006,768.500011,153.800002,264.700003,148.300002
239,328028.405,328144.105,328278.005,328623.705,115.700002,345.700005,654.40001,133.900002,249.600004,59.100001
240,328682.805,328851.005,328888.405,329310.505,168.200002,422.100006,763.400011,37.400001,205.600003,135.700002
241,329446.205,329568.205,329717.105,330248.705,122.000002,531.600008,888.200013,148.900002,270.900004,85.700001
242,330334.405,330427.005,330544.105,330990.805,92.600002,446.700007,725.800011,117.100001,209.700003,69.400001
243,331060.205,331229.505,331357.905,332135.105,169.300003,777.200011,1155.90002,128.400002,297.700005,81.000001
244,332216.105,332323.305,332535.205,333150.905,107.200002,615.700009,993.800015,211.900003,319.100005,59.000001
245,333209.905,333322.805,333452.705,333787.805,112.900002,335.100005,646.40001,129.900002,242.800004,68.500001
246,333856.305,333965.405,334091.705,334445.905,109.100001,354.200006,681.90001,126.300002,235.400003,92.300001
247,334538.205,334662.705,334802.805,335187.105,124.500002,384.300006,734.200011,140.100002,264.600004,85.300001
248,335272.405,335391.005,335568.705,336096.305,118.600002,527.600008,928.900014,177.700002,296.300004,105.000002
249,336201.305,336323.305,336545.105,337095.305,122.000002,550.200008,976.200014,221.800003,343.800005,82.200001
250,337177.505,337322.005,337515.305,337817.805,144.500002,302.500005,784.000012,193.300003,337.800005,143.700002
251,337961.505,338097.805,338335.505,338862.405,136.300002,526.900007,1016.80001,237.700004,374.000006,115.900002
252,338978.305,339133.405,339422.005,340024.605,155.100002,602.600009,1178.60002,288.600005,443.700007,132.300002
253,340156.905,340288.805,340556.305,341109.805,131.900002,553.500008,1069.80002,267.500004,399.400006,116.900002
254,341226.705,341369.605,341703.805,342326.005,142.900002,622.200009,1230.30002,334.200005,477.100007,131.000002
255,342457.005,342621.705,342890.405,343520.505,164.700002,630.10001,1215.20002,268.700004,433.400006,151.700002
256,343672.205,343806.205,344052.405,344390.005,134.000002,337.600005,844.500013,246.200004,380.200006,126.700002
257,344516.705,344674.605,345018.805,345368.005,157.900002,349.200005,967.600014,344.200005,502.100007,116.300002
258,345484.305,345652.805,345965.705,346365.105,168.500003,399.400006,959.400014,312.900004,481.400007,78.600001
259,346443.705,346611.805,346922.005,347296.905,168.100003,374.900005,990.600015,310.200005,478.300008,137.400002
260,347434.305,347619.305,348002.305,348414.805,185.000003,412.500006,1090.80002,383.000006,568.000009,110.300001
261,348525.105,348687.305,349117.005,349448.005,162.200003,331.000005,1058.40002,429.700006,591.900009,135.500002
262,349583.505,349769.605,350102.905,350552.505,186.100003,449.600007,1032.90002,333.300005,519.400008,63.900001
263,350616.405,350851.505,350935.605,351231.005,235.100003,295.400005,696.60001,84.100001,319.200004,82.000001
264,351313.005,351458.105,351605.405,351995.605,145.100002,390.200006,809.400012,147.300002,292.400004,126.800002
265,352122.405,352262.405,352456.905,352800.105,140.000002,343.200005,858.300013,194.500003,334.500005,180.600003
266,352980.705,353148.905,353373.205,353842.805,168.200002,469.600007,985.700015,224.300004,392.500006,123.600002
267,353966.405,354123.405,354496.705,355135.505,157.000002,638.80001,1292.50002,373.300005,530.300007,123.400002
268,355258.905,355397.605,355742.905,356649.305,138.700002,906.400013,1469.30002,345.300005,484.000007,78.900002
269,356728.205,356870.805,357226.605,357733.105,142.600002,506.500008,1158.70002,355.800005,498.400007,153.800002
270,357886.905,358023.505,358435.805,359115.305,136.600002,679.50001,1375.90002,412.300006,548.900008,147.500002
271,359262.805,359441.705,360044.805,360993.605,178.900003,948.800014,1831.20003,603.100009,782.000012,100.400002
272,361094.005,361236.005,361731.005,362177.105,142.000002,446.100007,1210.20002,495.000007,637.000009,127.100002
273,362304.205,362474.505,363010.205,363498.305,170.300002,488.100008,1309.70002,535.700008,706.00001,115.600001
274,363613.905,363794.005,364595.805,365013.205,180.100003,417.400006,1533.10002,801.800012,981.900015,133.800002
275,365147.005,365316.805,365920.205,366421.805,169.800003,501.600007,1426.70002,603.400009,773.200012,151.900002
276,366573.705,366767.405,367214.605,367489.505,193.700003,274.900004,1077.10002,447.200007,640.90001,161.300002
277,367650.805,367876.205,368418.405,368991.805,225.400004,573.400008,1440.50002,542.200008,767.600012,99.500002
278,369091.306,369258.806,369767.206,370226.906,167.500002,459.700007,1350.30002,508.400008,675.90001,214.700003
279,370441.606,370632.506,370930.206,371471.306,190.900003,541.100008,1199.90002,297.700004,488.600007,170.200003
280,371641.506,371834.706,372165.906,373809.906,193.200003,1644.00002,2278.30003,331.200005,524.400008,109.900002
281,373919.806,374090.406,374290.806,375008.806,170.600002,718.000011,1216.50002,200.400003,371.000005,127.500002
282,375136.306,375262.706,375504.106,376211.706,126.400002,707.600011,1182.20002,241.400003,367.800005,106.800002
283,376318.506,376442.806,376646.706,377386.206,124.300001,739.500011,1162.60002,203.900003,328.200004,94.900002
284,377481.106,377633.106,377819.806,379203.306,152.000002,1383.50002,1833.70003,186.700003,338.700005,111.500001
285,379314.806,379420.306,379631.306,380436.206,105.500002,804.900012,1262.70002,211.000003,316.500005,141.300002
286,380577.506,380698.406,380877.706,381352.706,120.900002,475.000007,869.800013,179.300003,300.200005,94.600001
287,381447.306,381559.706,381762.206,382114.006,112.400002,351.800005,761.100011,202.500003,314.900005,94.400001
288,382208.406,382349.806,382572.406,382870.106,141.400002,297.700004,820.100013,222.600004,364.000006,158.400003
289,383028.506,383183.206,383435.606,383852.006,154.700002,416.400006,919.200013,252.400004,407.100006,95.700001
290,383947.706,384118.506,384379.606,384849.006,170.800003,469.400007,1014.60002,261.100004,431.900007,113.300001
291,384962.306,385148.906,385414.206,385985.606,186.600003,571.400009,1131.80002,265.300004,451.900007,108.500001
292,386094.106,386251.106,386524.006,387030.206,157.000003,506.200007,1055.10002,272.900004,429.900007,119.000002
293,387149.206,387291.406,387518.506,388011.306,142.200002,492.800008,908.300014,227.100003,369.300005,46.200001
294,388057.506,388204.906,388359.306,388942.406,147.400002,583.100009,1010.10002,154.400002,301.800004,125.200002
295,389067.606,389199.606,389310.506,389681.406,132.000002,370.900006,695.60001,110.900001,242.900003,81.800001
296,389763.206,389891.406,389983.606,390359.906,128.200002,376.300006,667.70001,92.200001,220.400003,71.000001
297,390430.906,390552.206,390646.306,391003.906,121.300002,357.600005,642.100009,94.100001,215.400003,69.100001
298,391073.006,391176.306,391280.006,391563.606,103.300002,283.600004,566.500009,103.700002,207.000004,75.900001
299,391639.506,391765.306,391862.506,392295.606,125.800002,433.100007,723.200011,97.200001,223.000003,67.100001
300,392362.706,392468.206,392571.806,392954.006,105.500001,382.200005,629.600009,103.600002,209.100003,38.300001
301,392992.306,393103.406,393206.006,393520.506,111.100002,314.500005,606.500009,102.600001,213.700003,78.300001
302,393598.806,393701.606,393825.806,394152.906,102.800002,327.100005,648.10001,124.200001,227.000003,94.000002
303,394246.906,394356.406,394470.406,394758.406,109.500001,288.000004,630.500009,114.000002,223.500003,119.000002
304,394877.406,394988.706,395099.706,395491.106,111.300002,391.400006,719.200011,111.000001,222.300003,105.500002
305,395596.606,395705.506,395836.906,396175.706,108.900001,338.800005,667.60001,131.400002,240.300003,88.500002
306,396264.206,396384.906,396518.906,396935.506,120.700002,416.600006,758.200011,134.000002,254.700004,86.900001
307,397022.406,397131.106,397369.106,397724.606,108.700002,355.500006,797.900012,238.000003,346.700005,95.700001
308,397820.306,397951.206,398286.406,398655.306,130.900002,368.900005,942.800014,335.200005,466.100007,107.800002
309,398763.106,398874.706,399188.906,399935.106,111.600002,746.200011,1331.30002,314.200004,425.800006,159.300003
310,400094.406,400222.706,400423.006,401423.206,128.300002,1000.20002,1403.90002,200.300003,328.600005,75.100001
311,401498.306,401618.306,401845.706,402208.406,120.000002,362.700005,786.000012,227.400003,347.400005,75.900002
312,402284.306,402412.706,402573.506,402923.606,128.400001,350.100005,713.10001,160.800003,289.200004,73.800001
313,402997.406,403119.106,403246.906,403727.906,121.700002,481.000007,862.800013,127.800002,249.500004,132.300002
314,403860.206,403997.306,404128.306,404591.506,137.100002,463.200007,799.300012,131.000002,268.100004,68.000001
315,404659.506,404791.906,404975.906,405617.206,132.400002,641.300009,1039.90002,184.000003,316.400005,82.200001
316,405699.406,405811.406,406087.506,406409.006,112.000002,321.500005,812.200012,276.100004,388.100006,102.600001
317,406511.606,406658.106,406936.906,407325.406,146.500003,388.500006,895.700014,278.800004,425.300007,81.900001
318,407407.306,407550.906,407847.206,408228.806,143.600002,381.600006,888.500013,296.300004,439.900006,67.000001
319,408295.806,408486.406,408654.706,409062.206,190.600003,407.500007,899.500013,168.300002,358.900005,133.100001
320,409195.306,409330.106,409620.006,410226.306,134.800002,606.300009,1161.80002,289.900005,424.700007,130.800002
321,410357.106,410502.806,410838.606,411172.906,145.700002,334.300005,974.700014,335.800005,481.500007,158.900002
322,411331.806,411469.506,412078.606,412470.706,137.700002,392.100006,1268.40002,609.100009,746.800011,129.500002
323,412600.206,412777.806,413269.106,413490.306,177.600003,221.200003,953.600014,491.300007,668.90001,63.500001
324,413553.806,413738.506,413896.606,414620.506,184.700003,723.90001,1142.20002,158.100003,342.800006,75.500001
325,414696.006,414835.506,414967.606,415389.406,139.500003,421.800007,768.300012,132.100001,271.600004,74.900001
326,415464.306,415574.506,415660.106,416132.706,110.200002,472.600007,759.400011,85.600001,195.800003,91.000001
327,416223.706,416321.806,416410.106,417251.606,98.100002,841.500013,1059.60002,88.300001,186.400003,31.7
328,417283.306,417363.906,417484.406,418146.906,80.600001,662.50001,928.400014,120.500002,201.100003,64.800001
329,418211.706,418311.206,418434.906,418853.506,99.500001,418.600006,728.800011,123.700002,223.200003,87.000002
330,418940.506,419060.306,419194.906,419827.806,119.800001,632.90001,1035.00001,134.600002,254.400003,147.700002
331,419975.506,420098.606,420285.806,421144.406,123.100002,858.600013,1298.00002,187.200003,310.300005,129.100001
332,421273.506,421369.206,421645.506,422252.806,95.700002,607.300009,1211.60002,276.300004,372.000006,232.300004
333,422485.106,422608.506,422905.006,423333.606,123.400001,428.600006,950.500014,296.500005,419.900006,102.000002
334,423435.606,423567.106,423746.606,424070.306,131.500002,323.700005,750.100011,179.500002,311.000004,115.400002
335,424185.706,424337.206,424612.806,425133.306,151.500002,520.500008,1062.20002,275.600004,427.100006,114.600002
336,425247.906,425368.506,425867.106,426475.306,120.600001,608.200009,1313.80002,498.600008,619.200009,86.400001
337,426561.706,426684.206,427072.706,428116.906,122.500002,1044.20002,1613.20002,388.500006,511.000008,58.000001
338,428174.906,428325.006,428466.406,431107.506,150.100003,2641.10004,3039.10005,141.400002,291.500005,106.500002
339,431214.006,431306.806,431507.806,432578.606,92.800001,1070.80002,1491.20002,201.000003,293.800004,126.600002
340,432705.206,432818.706,432988.806,433510.606,113.500002,521.800008,921.300014,170.100002,283.600004,115.900002
341,433626.506,433747.606,433957.206,434457.306,121.100001,500.100008,1039.40001,209.600003,330.700004,208.600003
342,434665.906,434785.606,435109.206,435660.306,119.700002,551.100008,1135.90002,323.600005,443.300007,141.500002
343,435801.806,435949.006,436261.307,437095.507,147.200002,834.200012,1382.40002,312.300005,459.500007,88.700002
344,437184.207,437332.107,437494.907,437954.707,147.900002,459.800007,890.600013,162.800002,310.700004,120.100002
345,438074.807,438193.707,438316.707,438856.407,118.900002,539.700008,854.200013,123.000001,241.900003,72.600002
346,438929.007,439053.707,439173.107,439557.007,124.700001,383.900006,785.700011,119.400002,244.100003,157.700002
347,439714.707,439820.307,439973.707,440413.507,105.600002,439.800007,781.100012,153.400002,259.000004,82.300001
348,440495.807,440615.507,440814.807,441429.407,119.700002,614.600009,1042.30001,199.300003,319.000005,108.700001
349,441538.107,441682.807,441875.807,442380.207,144.700003,504.400008,992.900015,193.000002,337.700005,150.800002
350,442531.007,442650.007,442931.407,443815.207,119.000002,883.800013,1390.20002,281.400004,400.400006,106.000002
351,443921.207,444042.407,444321.207,445166.507,121.200002,845.300012,1410.30002,278.800004,400.000006,165.000003
352,445331.507,445456.907,445741.707,446243.607,125.400002,501.900008,1029.20002,284.800004,410.200006,117.100001
353,446360.707,446498.707,446772.707,447385.007,138.000002,612.30001,1183.90002,274.000004,412.000006,159.600002
354,447544.607,447643.307,447998.207,448779.507,98.700001,781.300011,1458.30002,354.900006,453.600007,223.400004
355,449002.907,449148.807,449447.107,450577.307,145.900002,1130.20002,1768.30003,298.300004,444.200006,193.900003
356,450771.207,450870.107,451175.907,451975.707,98.900001,799.800012,1315.80002,305.800005,404.700006,111.300002
357,452087.007,452225.807,452565.907,453652.007,138.800002,1086.10002,1634.80002,340.100005,478.900007,69.800001
358,453721.807,453902.007,454014.607,454521.407,180.200003,506.800008,908.400014,112.600001,292.800004,108.800002
359,454630.207,454773.907,454917.907,455530.707,143.700002,612.800009,973.300014,144.000002,287.700004,72.800001
360,455603.507,455728.207,455895.207,456500.807,124.700002,605.600009,1054.80002,167.000002,291.700004,157.500003
361,456658.307,456799.407,456966.707,457799.907,141.100002,833.200013,1241.60002,167.300002,308.400004,100.000001
362,457899.907,458041.907,458211.707,458634.807,142.000002,423.100006,922.700014,169.800003,311.800005,187.800003
363,458822.607,458954.107,459120.707,460040.307,131.500002,919.600014,1366.60002,166.600002,298.100004,148.900002
364,460189.207,460344.807,460529.607,462205.207,155.600003,1675.60002,2163.70003,184.800002,340.400005,147.700003
365,462352.907,462473.807,462720.807,463950.407,120.900001,1229.60002,1694.20003,247.000004,367.900005,96.700002
366,464047.107,464169.607,464359.007,465233.907,122.500002,874.900014,1315.40002,189.400002,311.900004,128.600001
367,465362.507,465476.807,465705.507,466283.007,114.300002,577.500008,1050.50002,228.700004,343.000006,130.000002
368,466413.007,466561.207,466838.807,467441.207,148.200002,602.400009,1174.10002,277.600004,425.800006,145.900003
369,467587.107,467688.907,468080.207,468528.407,101.800001,448.200007,1119.80002,391.300006,493.100007,178.500002
370,470680.107,470849.907,471198.307,472401.607,169.800002,1203.30002,1842.10003,348.400005,518.200007,120.600002
371,472522.207,472640.207,473035.907,473892.807,118.000002,856.900013,1585.60002,395.700006,513.700008,215.000003
372,474107.807,474288.607,474491.107,475829.007,180.800002,1337.90002,1867.00003,202.500003,383.300005,145.800003
373,475974.807,476086.707,476417.007,477666.307,111.900001,1249.30002,1797.50003,330.300005,442.200006,106.000001
374,477772.307,477908.807,478168.707,479489.607,136.500002,1320.90002,1861.30003,259.900004,396.400006,144.000002
375,479633.607,479756.107,479995.707,481213.507,122.500002,1217.80002,1640.50003,239.600003,362.100005,60.600001
376,481274.107,481424.207,481555.007,482254.107,150.100002,699.10001,1203.90002,130.800002,280.900004,223.900003
377,482478.007,482600.107,482708.507,483109.107,122.100002,400.600006,743.400012,108.400002,230.500004,112.300002
378,483221.407,483336.107,483467.807,484760.507,114.700001,1292.70002,1652.70002,131.700002,246.400003,113.600002
379,484874.107,484955.907,485126.407,485487.307,81.800001,360.900005,711.800011,170.500003,252.300004,98.600002
380,485585.907,485726.707,485875.507,486227.907,140.800002,352.400005,786.300012,148.800002,289.600004,144.300003
381,486372.207,486523.107,486691.007,487542.607,150.900002,851.600013,1252.40002,167.900002,318.800004,82.000001
382,487624.607,487786.807,487953.807,488676.707,162.200003,722.900011,1159.10002,167.000002,329.200005,107.000001
383,488783.707,488932.807,489105.907,489706.007,149.100003,600.100009,1088.40002,173.100002,322.200005,166.100003
384,489872.107,490003.607,490174.507,490977.607,131.500002,803.100012,1239.00002,170.900002,302.400004,133.500002
385,491111.107,491250.307,491413.207,492070.107,139.200002,656.900009,1038.90002,162.900003,302.100005,79.900002
386,492150.007,492269.507,492384.807,492869.207,119.500001,484.400007,848.100012,115.300002,234.800003,128.900002
387,492998.107,493122.007,493215.807,493573.307,123.900002,357.500006,651.00001,93.800001,217.700003,75.800001
388,493649.107,493785.007,493888.807,494481.407,135.900002,592.600008,905.100013,103.800002,239.700004,72.800001
389,494554.207,494674.607,494792.707,495169.207,120.400002,376.500006,701.600011,118.100002,238.500004,86.600001
390,495255.807,495377.707,495504.007,495834.307,121.900002,330.300005,671.10001,126.300002,248.200004,92.600001
391,495926.907,496081.407,496190.607,496635.707,154.500002,445.100006,790.800012,109.200002,263.700004,82.000002
392,496717.707,496861.207,496995.407,497510.907,143.500002,515.500007,879.400013,134.200002,277.700004,86.200002
393,497597.107,497832.607,497924.007,498326.307,235.500003,402.300006,873.800013,91.400002,326.900005,144.600002
394,498470.907,498613.807,498838.507,499330.307,142.900002,491.800008,1031.10001,224.700003,367.600005,171.700002
395,499502.007,499640.507,499922.107,500350.307,138.500002,428.200007,1084.90002,281.600004,420.100006,236.600003
396,500586.907,500725.407,501064.007,501745.707,138.500002,681.700011,1289.20002,338.600005,477.100007,130.400002
397,501876.107,502043.907,502379.307,502824.607,167.800002,445.300007,1118.40002,335.400005,503.200007,169.900002
398,502994.507,503157.007,503512.008,504158.008,162.500003,646.00001,1244.20002,355.000005,517.500008,80.700001
399,504238.708,504394.508,504593.808,505151.508,155.800002,557.700008,1017.40001,199.300003,355.100005,104.600002
400,505256.108,505400.208,505604.908,506125.508,144.100002,520.600008,944.000014,204.700003,348.800005,74.600001
401,506200.108,506354.308,506471.408,506903.008,154.200002,431.600006,763.300011,117.100002,271.300004,60.400001
402,506963.408,507105.008,507186.308,507636.808,141.600002,450.500006,745.500011,81.300002,222.900004,72.100001
403,507708.908,507807.708,507904.908,508368.808,98.800002,463.900007,748.100012,97.200001,196.000003,88.200002
404,508457.008,508588.008,508648.308,509384.408,131.000002,736.100011,973.600014,60.3,191.300002,46.200001
405,509430.608,509527.908,509656.908,509995.908,97.300002,339.000006,653.50001,129.000001,226.300003,88.200001
406,510084.108,510205.508,510331.708,511037.208,121.400002,705.50001,1041.30001,126.200002,247.600004,88.200001
407,511125.408,511256.008,511449.808,512102.108,130.600002,652.30001,1056.70002,193.800003,324.400005,80.000001
408,512182.108,512302.108,512525.408,512957.208,120.000002,431.800007,891.600013,223.300003,343.300005,116.500001
409,513073.708,513210.508,513402.908,513847.608,136.800002,444.700007,840.500013,192.400003,329.200005,66.600001
410,513914.208,514059.708,514206.308,514976.808,145.500002,770.500012,1147.40002,146.600002,292.100004,84.800001
411,515061.608,515191.308,515418.508,515961.808,129.700002,543.300008,977.700015,227.200003,356.900005,77.500002
412,516039.308,516180.908,516418.108,516977.908,141.600002,559.800009,1062.60002,237.200003,378.800005,124.000001
413,517101.908,517245.008,517460.908,518287.608,143.100003,826.700012,1263.10002,215.900003,359.000006,77.400001
414,518365.008,518493.208,518680.708,519231.508,128.200002,550.800008,977.600015,187.500003,315.700005,111.100002
415,519342.608,519471.008,519673.008,520162.808,128.400002,489.800007,924.300014,202.000003,330.400005,104.100002
416,520266.908,520380.808,520638.108,521113.908,113.900001,475.800007,1028.30002,257.300004,371.200005,181.300003
417,521295.208,521422.508,521744.608,522219.908,127.300002,475.300007,1022.30001,322.100005,449.400007,97.600001
418,522317.508,522456.308,522695.808,523105.108,138.800002,409.300006,844.200013,239.500004,378.300006,56.600001
419,523161.708,523314.408,523492.308,523874.408,152.700002,382.100005,807.400012,177.900003,330.600005,94.700002
420,523969.108,524114.208,524284.008,524827.808,145.100002,543.800009,999.100015,169.800002,314.900004,140.400002
421,524968.208,525098.008,525275.708,525697.708,129.800002,422.000007,828.000012,177.700002,307.500004,98.500001
422,525796.208,525932.408,526137.308,526923.708,136.200002,786.400012,1207.00002,204.900003,341.100005,79.500001
423,527003.208,527130.908,527291.108,527819.008,127.700002,527.900008,923.200014,160.200002,287.900004,107.400002
424,527926.408,528052.608,528218.208,528569.308,126.200002,351.100005,755.000011,165.600002,291.800004,112.100002
425,528681.408,528824.908,529071.208,529561.508,143.500002,490.300007,1000.40001,246.300004,389.800006,120.300002
426,529681.808,529826.008,530047.808,530854.508,144.200002,806.700012,1274.90002,221.800003,366.000005,102.200002
427,530956.708,531090.508,531274.108,532325.108,133.800002,1051.00001,1408.90002,183.600003,317.400005,40.500001
428,532365.608,532487.908,532651.008,533223.908,122.300002,572.900009,967.700014,163.100002,285.400004,109.400001
429,533333.308,533450.208,533617.008,534408.408,116.900002,791.400011,1189.20002,166.800003,283.700005,114.100002
430,534522.508,534632.408,534820.808,535490.808,109.900002,670.00001,1081.20002,188.400002,298.300004,112.900002
431,535603.708,535713.208,535785.008,536146.808,109.500002,361.800005,618.700009,71.800001,181.300003,75.600001
432,536222.408,536323.308,536396.208,537432.708,100.900002,1036.50001,1254.20002,72.900001,173.800003,43.900001
433,537476.608,537577.808,537668.908,574186.709,101.200002,36517.8005,36952.7006,91.100001,192.300003,242.600004
434,577741.209,577919.909,577975.909,581659.409,178.700003,3683.50005,4151.40006,56.000001,234.700004,233.200004
435,581892.609,582161.509,582188.309,586675.109,268.900004,4486.80007,4980.20007,26.8,295.700004,197.700003
436,586872.809,587130.409,587155.109,589111.309,257.600004,1956.20003,2356.40003,24.7,282.300004,117.900002
437,589229.209,589433.409,589464.609,590434.909,204.200003,970.300014,1364.90002,31.200001,235.400004,159.200003
438,590594.109,590768.109,590850.509,591692.209,174.000002,841.700013,1166.20002,82.400001,256.400003,68.100001
439,591760.309,591942.909,592020.209,592326.509,182.600003,306.300004,755.200011,77.300001,259.900004,189.000003
440,592515.509,592685.809,592770.509,593295.309,170.300003,524.800008,927.800014,84.700001,255.000004,148.000002
441,593443.309,593616.609,593683.009,596923.709,173.300003,3240.70005,3622.90005,66.400001,239.700004,142.500002
442,597066.209,597204.209,597308.609,600002.209,138.000002,2693.60004,3158.00005,104.400002,242.400004,222.000003
443,600224.209,600513.909,600514.909,600941.909,289.700004,427.000007,920.700014,1,290.700004,203.000003
444,606925.809,607090.909,607187.809,609536.609,165.100002,2348.80003,2780.00004,96.900002,262.000004,169.200002
445,609705.809,609910.809,610011.209,611507.009,205.000003,1495.80002,2044.30003,100.400002,305.400005,243.100004
446,615101.009,615266.509,615342.409,616227.109,165.500002,884.700013,1303.60002,75.900001,241.400003,177.500003
447,616404.609,616600.009,616686.709,617938.109,195.400003,1251.40002,1698.80003,86.700001,282.100004,165.300002
448,618103.409,618384.109,618437.509,620922.309,280.700005,2484.80004,2948.10004,53.4,334.100005,129.200002
449,621051.509,621333.509,621403.309,624075.409,282.000005,2672.10004,3171.10005,69.800001,351.800006,147.200003
450,626548.809,626692.709,626809.209,627678.209,143.900002,869.000013,1293.10002,116.500002,260.400004,163.700003
451,627841.909,628166.909,628227.209,629830.209,325.000004,1603.00002,2190.00003,60.300001,385.300005,201.700003
452,630031.909,630377.009,630421.109,633179.509,345.100005,2758.40004,3264.70005,44.100001,389.200006,117.100002
453,633296.609,633519.909,633636.109,636558.209,223.300003,2922.10004,3450.00005,116.200002,339.500005,188.400003
454,636746.609,636916.809,637008.609,638179.51,170.200003,1170.90002,1609.90002,91.800001,262.000004,177.000002
455,638356.51,638498.41,638593.51,640265.51,141.900002,1672.00002,2037.20003,95.100002,237.000004,128.200002
456,640393.71,640562.61,640636.41,641190.21,168.900002,553.800008,958.100014,73.800001,242.700003,161.600003
457,641351.81,641585.01,641632.21,642947.21,233.200003,1315.00002,1738.10003,47.200001,280.400004,142.700002
458,643089.91,643308.01,643425.41,644556.41,218.100003,1131.00002,1627.10002,117.400002,335.500005,160.600002
459,644717.01,645004.31,645070.01,647277.21,287.300004,2207.20003,2702.70004,65.700001,353.000005,142.500002
460,647419.71,647695.91,647808.01,650638.21,276.200004,2830.20004,3359.40005,112.100002,388.300006,140.900002
461,650779.11,650948.91,651089.61,652776.91,169.800003,1687.30003,2125.70003,140.700002,310.500005,127.900002
462,652904.81,653150.61,653248.91,655647.31,245.800004,2398.40004,2895.10004,98.300001,344.100005,152.600002
463,655799.91,656024.51,656133.31,657882.21,224.600004,1748.90003,2247.90003,108.800001,333.400005,165.600003
464,658047.81,658279.01,658379.81,659252.01,231.200003,872.200013,1327.90002,100.800002,332.000005,123.700001
465,659375.71,659553.01,659715.21,661057.01,177.300003,1341.80002,1911.10003,162.200003,339.500006,229.800003
466,661286.81,661545.01,661668.31,663557.41,258.200004,1889.10003,2445.50004,123.300002,381.500006,174.900002
467,663732.31,663969.91,664081.71,665716.61,237.600004,1634.90002,2217.80003,111.800002,349.400006,233.500003
468,665950.11,666142.41,666294.91,667473.61,192.300003,1178.70002,1727.00003,152.500003,344.800006,203.500003
469,667677.11,667909.41,668034.81,670526.61,232.300004,2491.80004,3020.60005,125.400001,357.700005,171.100002
470,670697.71,670827.21,670916.41,671728.31,129.500002,811.900013,1178.90002,89.200001,218.700003,148.300002
471,671876.61,672001.31,672138.01,673059.71,124.700002,921.700013,1281.50002,136.700002,261.400004,98.400002
472,673158.11,673306.51,673457.31,674034.01,148.400002,576.700009,1102.80002,150.800002,299.200004,226.900003
473,674260.91,674464.61,674598.51,675352.11,203.700003,753.600012,1299.50002,133.900002,337.600005,208.300003
474,675560.41,675739.91,675968.11,677002.31,179.500002,1034.20002,1635.60002,228.200004,407.700006,193.700003
475,677196.01,677399.81,677627.71,678744.21,203.800003,1116.50002,1685.00002,227.900003,431.700006,136.800002
476,678881.01,679104.71,679362.61,680008.51,223.700003,645.90001,1352.40002,257.900004,481.600007,224.900003
477,680233.41,680472.11,680686.81,681846.51,238.700004,1159.70002,1758.40003,214.700003,453.400007,145.300002
478,681991.81,682215.81,682407.01,683969.61,224.000004,1562.60002,2160.70003,191.200003,415.200007,182.900003
479,684152.51,684343.51,684488.71,686376.41,191.000003,1887.70003,2312.30003,145.200002,336.200005,88.400001
480,686464.81,686593.31,686738.71,690367.11,128.500002,3628.40005,3963.60006,145.400002,273.900004,61.300001
481,690428.41,690526.91,690635.61,691578.01,98.500002,942.400014,1246.20002,108.700001,207.200003,96.600002
482,691674.61,691813.01,691946.41,692536.11,138.400002,589.700009,976.700014,133.400002,271.800004,115.200001
483,692651.31,692828.21,692975.51,693443.51,176.900003,468.000007,903.400014,147.300002,324.200005,111.200002
484,693554.71,693749.71,693964.31,694631.51,195.000003,667.20001,1228.90002,214.600003,409.600006,152.100002
485,694783.61,694968.11,695256.41,695814.91,184.500003,558.500008,1162.70002,288.300004,472.800007,131.400002
486,695946.31,696138.91,696398.31,697651.11,192.600003,1252.80002,1901.80003,259.400004,452.000007,197.000003
487,697848.11,698055.51,698352.51,699625.81,207.400003,1273.30002,1929.00003,297.000004,504.400007,151.300002
488,699777.11,699938.71,700305.11,701497.81,161.600003,1192.70002,1874.40003,366.400005,528.000008,153.700002
489,701651.51,701838.11,702071.01,702902.61,186.600003,831.600012,1402.50002,232.900004,419.500007,151.400002
490,703054.01,703228.11,703379.81,705034.511,174.100003,1654.70003,2087.90003,151.700002,325.800005,107.400001
491,705141.911,705284.411,705395.811,705953.111,142.500003,557.300009,918.100014,111.400001,253.900004,106.900001
492,706060.011,706196.811,706317.911,706942.311,136.800002,624.400009,990.000015,121.100002,257.900004,107.700002
493,707050.011,707214.211,707313.611,708067.011,164.200002,753.400011,1112.60002,99.400002,263.600004,95.600001
494,708162.611,708285.911,708438.411,709159.411,123.300002,721.00001,1118.10002,152.500003,275.800005,121.300002
495,709280.711,709419.011,709562.011,710198.811,138.300002,636.80001,1059.60002,143.000002,281.300004,141.500002
496,710340.311,710488.611,710625.311,712000.211,148.300002,1374.90002,1756.90003,136.700002,285.000004,97.000001
497,712097.211,712235.011,712399.511,712914.311,137.800002,514.800007,922.900014,164.500003,302.300005,105.800002
498,713020.111,713163.311,713350.411,714489.211,143.200002,1138.80002,1601.00002,187.100003,330.300005,131.900002
499,714621.111,714785.211,715034.911,715853.811,164.100002,818.900012,1401.90002,249.700004,413.800006,169.200003
500,716023.011,716191.811,716466.811,717528.311,168.800002,1061.50002,1607.60002,275.000004,443.800006,102.300002
501,717630.611,717777.111,717987.611,718513.211,146.500002,525.600008,1013.70001,210.500003,357.000005,131.100002
502,718644.311,718813.511,718959.811,719693.111,169.200002,733.300011,1166.40002,146.300002,315.500004,117.600002
503,719810.711,719985.011,720148.511,721131.911,174.300003,983.400015,1410.70002,163.500002,337.800005,89.500001
504,721221.411,721352.511,721531.011,722665.211,131.100002,1134.20002,1532.30002,178.500003,309.600005,88.500001
505,722753.711,722888.911,723118.911,724263.411,135.200002,1144.50002,1675.90002,230.000003,365.200005,166.200003
506,724429.611,724544.611,724763.511,725790.611,115.000002,1027.10001,1475.80002,218.900003,333.900005,114.800002
507,725905.411,726031.511,726329.211,726836.611,126.100002,507.400008,1076.70002,297.700004,423.800006,145.500002
508,726982.111,727174.511,727407.611,728542.911,192.400003,1135.30002,1718.10002,233.100003,425.500006,157.300002
509,728700.211,728830.011,729123.111,730364.911,129.800002,1241.80002,1811.90003,293.100005,422.900007,147.200002
510,730512.111,730637.111,730880.911,731923.311,125.000002,1042.40002,1558.90002,243.800004,368.800006,147.700002
511,732071.011,732209.411,732491.511,733144.611,138.400002,653.10001,1273.90002,282.100004,420.500006,200.300003
512,733344.911,733495.711,733720.811,734943.211,150.800002,1222.40002,1705.20003,225.100003,375.900005,106.900001
513,735050.111,735179.811,735343.911,736059.311,129.700002,715.400011,1115.00002,164.100002,293.800004,105.800002
514,736165.111,736286.911,736461.211,736968.611,121.800002,507.400008,902.900013,174.300002,296.100004,99.400001
515,737068.011,737227.911,737378.611,737866.711,159.900003,488.100007,970.200015,150.700002,310.600005,171.500003
516,738038.211,738165.611,738334.711,739497.111,127.400002,1162.40002,1581.60002,169.100002,296.500004,122.700002
517,739619.811,739730.511,739913.611,740909.811,110.700002,996.200014,1429.80002,183.100003,293.800005,139.800002
518,741049.611,741167.111,741370.711,742234.411,117.500002,863.700013,1290.80002,203.600003,321.100005,106.000002
519,742340.411,742457.311,742702.011,743195.011,116.900001,493.000007,988.300014,244.700004,361.600005,133.700002
520,743328.711,743495.111,743717.211,744204.611,166.400003,487.400008,1087.70002,222.100003,388.500006,211.800003
521,744416.411,744570.911,744833.111,745325.711,154.500002,492.600007,1055.80002,262.200004,416.700006,146.500002
522,745472.211,745616.811,745899.811,746855.111,144.600003,955.300014,1553.40002,283.000004,427.600007,170.500003
523,747025.611,747138.511,747490.611,748330.111,112.900001,839.500013,1449.50002,352.100005,465.000006,145.000002
524,748475.111,748662.311,748898.411,751457.111,187.200003,2558.70004,3054.00005,236.100003,423.300006,72.000001
525,751529.111,751609.611,751706.511,752269.911,80.500001,563.400009,843.500012,96.900001,177.400002,102.700001
526,752372.611,752481.011,752596.511,753101.411,108.400002,504.900007,812.600012,115.500002,223.900004,83.800001
527,753185.211,753323.911,753452.411,754054.911,138.700002,602.500009,998.400015,128.500002,267.200004,128.700002
528,754183.611,754298.911,754496.611,754890.511,115.300002,393.900006,786.900012,197.700003,313.000005,80.000001
529,754970.511,755086.111,755315.111,755686.911,115.600002,371.800006,850.600013,229.000003,344.600005,134.200002
530,755821.111,755950.511,756172.811,756651.711,129.400002,478.900007,933.200014,222.300003,351.700005,102.600002
531,756754.311,756883.211,757106.911,757856.111,128.900001,749.200011,1202.80002,223.700004,352.600005,101.000001
532,757957.111,758091.211,758306.211,758871.211,134.100002,565.000008,1018.90002,215.000004,349.100006,104.800002
533,758976.011,759124.311,759313.811,759973.511,148.300002,659.700009,1099.60002,189.500003,337.800005,102.100002
534,760075.611,760196.911,760417.111,760896.011,121.300002,478.900007,935.400014,220.200003,341.500005,115.000002
535,761011.011,761140.111,761376.811,761934.211,129.100002,557.400009,1096.40002,236.700003,365.800005,173.200002
536,762107.411,762245.511,762489.811,763020.011,138.100002,530.200008,1039.40002,244.300004,382.400006,126.800002
537,763146.811,763281.911,763551.111,764603.911,135.100002,1052.80002,1562.00002,269.200004,404.300006,104.900002
538,764708.811,764830.211,765192.311,765694.811,121.400002,502.500008,1068.10002,362.100005,483.500007,82.100001
539,765776.911,765915.111,766189.611,767087.811,138.200002,898.200013,1375.70002,274.500004,412.700006,64.800001
540,767152.611,767284.911,767524.211,768277.911,132.300002,753.700011,1227.60002,239.300004,371.600006,102.300002
541,768380.211,768503.811,768801.611,769250.511,123.600002,448.900007,999.200015,297.800004,421.400006,128.900002
542,769379.411,769509.511,769876.211,770419.011,130.100002,542.800008,1181.70002,366.700005,496.800007,142.100002
543,772967.512,773090.812,773478.012,774082.812,123.300002,604.800009,1293.50002,387.200006,510.500008,178.200002
544,774261.012,774368.012,775032.412,775429.012,107.000002,396.600006,1432.40002,664.40001,771.400012,264.400004
545,775693.412,775843.812,776206.612,776568.312,150.400002,361.700006,1052.60001,362.800005,513.200007,177.700002
546,776746.012,776921.012,777358.612,778479.712,175.000003,1121.10002,1861.70003,437.600007,612.60001,128.000002
547,778607.712,778734.812,779203.912,780333.312,127.100002,1129.40002,1797.60003,469.100007,596.200009,72.000001
548,780405.312,780545.912,780741.512,781240.312,140.600002,498.800007,933.900014,195.600003,336.200005,98.900002
549,781339.212,781478.612,781599.312,782082.212,139.400002,482.900007,813.600012,120.700002,260.100004,70.600001
550,782152.812,782267.812,782380.112,782816.812,115.000002,436.700007,705.700011,112.300001,227.300003,41.700001
551,782858.512,782969.712,783083.112,783589.912,111.200001,506.800007,797.300011,113.400002,224.600003,65.900001
552,783655.812,783764.812,783894.012,784275.112,109.000002,381.100006,724.100011,129.200002,238.200004,104.800001
553,784379.912,784488.412,784613.312,785287.612,108.500002,674.30001,985.800015,124.900002,233.400004,78.100001
554,785365.712,785496.412,785645.112,786361.712,130.700002,716.600011,1118.90002,148.700002,279.400004,122.900002
555,786484.612,786583.612,786855.112,787671.012,99.000001,815.900012,1330.20002,271.500004,370.500005,143.800002
556,787814.812,787919.012,788225.912,788988.812,104.200002,762.900012,1362.90002,306.900004,411.100006,188.900003
557,789177.712,789282.312,789503.712,790557.412,104.600001,1053.70001,1510.40002,221.400004,326.000005,130.700002
558,790688.112,790777.812,791120.212,792005.712,89.700002,885.500013,1466.20002,342.400005,432.100007,148.600002
559,792154.312,792275.712,792598.212,793296.412,121.400002,698.20001,1190.80002,322.500005,443.900007,48.700001
560,795435.312,795528.612,795612.712,796043.512,93.300001,430.800006,656.30001,84.100002,177.400003,48.100001
561,796091.612,796191.312,796291.012,796601.412,99.700001,310.400004,622.200009,99.700002,199.400003,112.400002
562,796713.812,796816.212,796926.812,797283.612,102.400001,356.800005,700.50001,110.600002,213.000003,130.700002
563,797414.312,797523.812,797638.512,797943.312,109.500002,304.800004,640.30001,114.700002,224.200004,111.300002
564,798054.612,798165.912,798301.912,799105.812,111.300002,803.900012,1126.20002,136.000002,247.300004,75.000001
565,799180.812,799280.312,799467.012,799901.512,99.500001,434.500006,825.700012,186.700003,286.200004,105.000002
566,800006.512,800136.412,800362.012,800857.912,129.900002,495.900008,944.100014,225.600003,355.500005,92.700001
567,800950.612,801062.312,801336.412,801672.412,111.700002,336.000005,837.300013,274.100004,385.800006,115.500002
568,801787.912,801911.712,802170.412,802914.612,123.800001,744.200011,1254.20002,258.700004,382.500005,127.500002
569,803042.112,803164.512,803351.012,804283.112,122.400002,932.100014,1325.80002,186.500003,308.900005,84.800001
570,804367.912,804462.912,804615.612,805133.312,95.000001,517.700007,863.900013,152.700003,247.700004,98.500002
571,805231.812,805356.112,805473.912,806142.812,124.300002,668.90001,1032.50001,117.800001,242.100003,121.500002
572,806264.312,806379.412,806502.312,807238.912,115.100002,736.600011,1083.80002,122.900002,238.000004,109.200001
573,807348.112,807448.412,807602.812,808112.012,100.300002,509.200008,907.900014,154.400002,254.700004,144.000002
574,808256.012,808367.412,808529.812,809681.012,111.400002,1151.20002,1585.90002,162.400002,273.800004,160.900003
575,809841.912,809922.712,810252.612,810793.712,80.800001,541.100008,1119.10002,329.900005,410.700006,167.300002
576,810961.012,811072.512,811409.612,811824.112,111.500002,414.500006,1052.90002,337.100005,448.600007,189.800003
577,816086.912,816168.212,816256.312,816606.612,81.300001,350.300005,590.800008,88.100001,169.400002,71.100001
578,816677.712,816781.512,816866.212,817160.412,103.800002,294.200005,661.80001,84.700001,188.500003,179.100002
579,817339.512,817427.612,817547.512,818085.512,88.100002,538.000008,836.600013,119.900001,208.000003,90.600002
580,818176.112,818268.612,818408.712,818787.512,92.500001,378.800006,756.200011,140.100002,232.600003,144.800002
581,818932.312,819030.812,819177.112,819772.112,98.500002,595.000009,947.400014,146.300002,244.800004,107.600001
582,819879.712,819972.512,820140.412,820531.212,92.800002,390.800006,758.400011,167.900002,260.700004,106.900001
583,820638.112,820738.412,820921.912,821327.512,100.300002,405.600006,798.000012,183.500003,283.800005,108.600001
584,821436.112,821543.412,821726.212,822383.612,107.300002,657.400009,1047.40002,182.800003,290.100005,99.900002
585,822483.512,822597.512,822785.912,823055.112,114.000002,269.200004,805.500012,188.400002,302.400004,233.900004
586,823289.012,823389.512,823614.012,824177.012,100.500001,563.000008,985.100015,224.500004,325.000005,97.100002
587,824274.112,824395.512,824644.312,825064.412,121.400001,420.100006,917.200013,248.800004,370.200005,126.900002
588,825191.312,825315.712,825584.112,826181.212,124.400002,597.100009,1065.80002,268.400004,392.800006,75.900001
589,826257.112,826388.812,826557.912,826937.812,131.700002,379.900005,783.200012,169.100003,300.800005,102.500002
590,827040.312,827163.312,827319.312,827732.912,123.000002,413.600006,778.300011,156.000002,279.000004,85.700001
591,827818.612,827946.012,828097.612,828603.712,127.400002,506.100007,945.700015,151.600003,279.000005,160.600003
592,828764.312,828896.912,829036.512,829484.412,132.600002,447.900006,867.000012,139.600002,272.200004,146.900002
593,829631.312,829768.212,829904.212,830241.812,136.900003,337.600005,759.700012,136.000002,272.900005,149.200002
594,830391.012,830492.412,830683.612,831151.212,101.400001,467.600007,850.300012,191.200003,292.600004,90.100001
595,831241.312,831366.912,831572.112,832214.412,125.600002,642.30001,1080.70002,205.200003,330.800005,107.600002
596,832322.012,832440.712,832741.712,833171.712,118.700001,430.000006,1031.90002,301.000005,419.700006,182.200003
597,833353.912,833459.112,833810.912,834713.612,105.200002,902.700013,1441.40002,351.800005,457.000007,81.700001
598,834795.312,834919.712,835218.112,835696.712,124.400002,478.600007,1006.30002,298.400005,422.800007,104.900001
599,835801.612,835927.112,836136.812,836881.612,125.500002,744.800012,1170.20002,209.700003,335.200005,90.200001
600,836971.812,837079.612,837271.512,837570.512,107.800001,299.000005,710.90001,191.900003,299.700004,112.200001
601,837682.712,837793.912,837996.612,838615.712,111.200002,619.100009,1041.20002,202.700003,313.900005,108.200002
602,838723.912,838849.113,839128.513,839572.913,125.200002,444.400007,987.600015,279.400004,404.600006,138.600002
603,839711.513,839861.713,840303.813,840794.113,150.200002,490.300007,1248.30002,442.100007,592.300009,165.700002
604,840959.813,841090.613,841340.213,841962.813,130.800002,622.600009,1130.40002,249.600004,380.400006,127.400002
605,842090.213,842212.913,842440.313,843783.813,122.700002,1343.50002,1906.40003,227.400003,350.100005,212.800004
606,843996.613,844073.913,844288.013,845650.613,77.300001,1362.60002,1819.10003,214.100003,291.400004,165.100003
607,845815.713,845910.713,846098.013,846555.113,95.000001,457.100007,866.100013,187.300003,282.300004,126.700002
608,846681.813,846788.613,846958.013,847411.113,106.800001,453.100006,853.900012,169.400003,276.200004,124.600002
609,847535.713,847641.913,847830.913,848219.413,106.200002,388.500005,785.100012,189.000003,295.200005,101.400002
610,848320.813,848427.813,848605.213,849181.813,107.000002,576.600009,942.800014,177.400002,284.400004,81.800001
611,849263.613,849371.113,849570.913,849979.113,107.500002,408.200006,851.700013,199.800003,307.300005,136.200002
612,850115.313,850229.613,850477.313,851027.113,114.300001,549.800008,1025.50001,247.700004,362.000005,113.700002
613,851140.813,851302.713,851529.413,852064.613,161.900002,535.200008,1018.10001,226.700004,388.600006,94.300001
614,852158.913,852282.713,852647.813,853698.513,123.800002,1050.70002,1650.30003,365.100005,488.900007,110.700002
615,853809.213,853895.213,854224.713,854590.413,86.000001,365.700005,939.500014,329.500005,415.500006,158.300003
616,854748.713,854871.213,855198.513,855864.313,122.500002,665.80001,1238.70002,327.300004,449.800006,123.100002
617,855987.413,856119.113,856359.213,857151.713,131.700002,792.500012,1244.60002,240.100004,371.800006,80.300001
618,857232.013,857347.813,857491.313,858751.213,115.800001,1259.90002,1604.00002,143.500003,259.300004,84.800002
619,858836.013,858924.413,859018.013,859633.113,88.400001,615.10001,867.200013,93.600001,182.000002,70.100001
620,859703.213,859798.613,859906.213,860509.413,95.400001,603.200009,899.600013,107.600002,203.000003,93.400001
621,860602.813,860682.313,860813.713,861202.813,79.500001,389.100006,731.600011,131.400002,210.900003,131.600002
622,861334.413,861436.813,861600.113,862007.613,102.400001,407.500006,776.800011,163.300003,265.700004,103.600001
623,862111.213,862219.613,862411.413,862804.013,108.400002,392.600006,795.000012,191.800003,300.200005,102.200001
624,862906.213,863005.013,863184.913,863675.213,98.800002,490.300008,913.200014,179.900002,278.700004,144.200002
625,863819.413,863922.613,864109.813,864608.213,103.200001,498.400008,926.800014,187.200003,290.400004,138.000002
626,864746.213,864855.513,865070.913,865471.313,109.300001,400.400006,814.500012,215.400004,324.700005,89.400001
627,865560.713,865672.013,865903.813,866435.613,111.300002,531.800008,981.800014,231.800003,343.100005,106.900001
628,866542.513,866651.013,866935.413,867379.513,108.500002,444.100007,918.700014,284.400004,392.900006,81.700001
629,867461.213,867574.613,867886.313,868440.313,113.400002,554.000008,1139.50002,311.700005,425.100007,160.400002
630,868600.713,868704.013,868981.013,869548.913,103.300002,567.900008,1093.20002,277.000004,380.300006,145.000002
631,869693.913,869818.313,870037.513,870929.213,124.400002,891.700013,1378.00002,219.200004,343.600006,142.700002
632,871071.913,871166.813,871454.613,872010.213,94.900001,555.600008,1066.00002,287.800005,382.700006,127.700002
633,872137.913,872257.213,872576.813,872916.013,119.300002,339.200005,900.600013,319.600004,438.900006,122.500002
634,873038.513,873189.013,873457.613,874463.513,150.500003,1005.90002,1497.80002,268.600004,419.100007,72.800001
635,874536.313,874686.813,874854.313,875196.213,150.500002,341.900005,788.100011,167.500002,318.000004,128.200002
636,875324.413,875441.113,875622.913,876519.713,116.700002,896.800013,1335.90002,181.800003,298.500005,140.600002
637,876660.313,876756.413,876992.713,877480.213,96.100002,487.500007,934.600014,236.300003,332.400005,114.700002
638,877594.913,877708.313,877990.413,878320.513,113.400002,330.100005,919.300014,282.100004,395.500006,193.700003
639,878514.213,878656.713,878941.713,879335.813,142.500002,394.100006,1009.50001,285.000004,427.500006,187.900003
640,879523.713,879640.213,880116.513,880581.313,116.500002,464.800007,1202.50002,476.300007,592.800009,144.900002
641,880726.213,880836.913,881235.713,881757.813,110.700001,522.100008,1172.10002,398.800006,509.500007,140.500002
642,881898.313,882026.413,882372.613,882723.413,128.100002,350.800006,1054.00002,346.200005,474.300007,228.900003
643,882952.313,883108.813,883497.413,885065.013,156.500002,1567.60002,2195.90003,388.600006,545.100008,83.200002
644,885148.213,885238.513,885324.813,886247.613,90.300001,922.800014,1194.00002,86.300001,176.600002,94.600002
645,886342.213,886428.913,886518.613,887035.713,86.700001,517.100008,785.000011,89.700001,176.400002,91.500001
646,887127.213,887215.313,887308.113,887915.613,88.100002,607.500009,904.400014,92.800001,180.900003,116.000002
647,888031.613,888116.613,888208.113,888648.413,85.000001,440.300007,776.200011,91.500001,176.500002,159.400002
648,888807.813,888900.713,889025.513,889331.513,92.900002,306.000004,613.500009,124.800002,217.700004,89.800001
649,889421.313,889537.813,889665.713,890105.513,116.500002,439.800007,796.900012,127.900002,244.400004,112.700001
650,890218.213,890333.113,890481.313,891030.013,114.900002,548.700008,935.000014,148.200002,263.100004,123.200002
651,891153.213,891270.513,891458.713,891942.513,117.300002,483.800007,869.000013,188.200003,305.500005,79.700001
652,892022.213,892130.113,892376.113,892778.113,107.900002,402.000006,882.800013,246.000003,353.900005,126.900002
653,892905.013,893015.013,893277.013,893723.013,110.000002,446.000007,989.600015,262.000004,372.000006,171.600002
654,893894.613,894003.713,894320.013,894606.413,109.100002,286.400005,850.800013,316.300004,425.400006,139.000002
655,894745.413,894871.713,895183.913,895631.513,126.300002,447.600007,1002.20001,312.200004,438.500006,116.100002
656,895747.613,895876.213,896172.013,896623.913,128.600002,451.900007,1008.00001,295.800004,424.400006,131.700002
657,896755.613,896896.013,897166.713,897608.813,140.400002,442.100006,1159.10002,270.700004,411.100006,305.900005
658,897914.713,898039.913,898318.913,899076.813,125.200002,757.900011,1253.20002,279.000004,404.200006,91.100002
659,899167.913,899280.913,899539.713,900089.713,113.000001,550.000008,1207.70002,258.800004,371.800005,285.900005
660,900375.613,900500.013,900749.713,901230.013,124.400001,480.300007,947.200014,249.700004,374.100005,92.800002
661,901322.813,901438.713,901689.713,902049.413,115.900001,359.700006,844.900012,251.000004,366.900005,118.300001
662,902167.713,902283.113,902561.813,902963.313,115.400002,401.500006,923.900014,278.700004,394.100006,128.300002
663,903091.613,903220.013,903511.313,903863.013,128.400002,351.700006,938.700014,291.300004,419.700006,167.300002
664,904030.313,904159.213,904446.513,905392.313,128.900002,945.800014,1472.80002,287.300004,416.200006,110.800002
665,905503.113,905638.813,905928.213,906419.714,135.700002,491.500008,1017.80001,289.400004,425.100006,101.200001
666,906520.914,906659.414,907074.814,907503.914,138.500002,429.100007,1095.10002,415.400006,553.900008,112.100002
667,907616.014,907741.114,908138.914,908637.114,125.100001,498.200008,1137.90002,397.800006,522.900007,116.800001
668,908753.914,908862.614,909177.614,910266.214,108.700002,1088.60002,1637.00002,315.000005,423.700007,124.700002
669,910390.914,910495.714,910678.314,911917.414,104.800001,1239.10002,1608.60002,182.600003,287.400004,82.100001
670,911999.514,912103.914,912330.214,913311.614,104.400001,981.400014,1407.00002,226.300004,330.700005,94.900002
671,913406.514,913499.414,913750.614,914328.914,92.900001,578.300009,1009.20001,251.200004,344.100005,86.800001
672,914415.714,914537.114,914783.314,915272.414,121.400002,489.100008,1008.80002,246.200003,367.600005,152.100002
673,919677.514,919747.914,919840.814,920223.814,70.400001,383.000005,619.500009,92.900002,163.300003,73.200001
674,920297.014,920385.614,920480.414,920889.314,88.600002,408.900006,655.30001,94.800001,183.400003,63.000001
675,920952.314,921040.214,921126.714,921493.614,87.900002,366.900005,618.800009,86.500001,174.400003,77.500001
676,921571.114,921703.414,921776.014,922140.714,132.300002,364.700005,680.500011,72.600002,204.900004,110.900002
677,922251.614,922349.014,922487.714,922886.914,97.400001,399.200006,783.300011,138.700002,236.100003,148.000002
678,923034.914,923192.114,923296.114,923764.314,157.200003,468.200007,824.300013,104.000001,261.200004,94.900002
679,923859.214,923962.814,924161.914,924817.514,103.600001,655.60001,1021.00001,199.100003,302.700004,62.700001
680,924880.214,924982.614,925215.414,925488.914,102.400001,273.500004,716.30001,232.800004,335.200005,107.600001
681,925596.514,925714.514,925909.814,926299.314,118.000002,389.500006,831.400013,195.300003,313.300005,128.600002
682,926427.914,926533.914,926749.814,927260.214,106.000001,510.400007,932.000014,215.900004,321.900005,99.700002
683,927359.914,927473.814,927784.814,928235.614,113.900001,450.800007,970.900014,311.000005,424.900006,95.200001
684,928330.814,928455.214,928749.014,929198.614,124.400002,449.600007,965.500015,293.800004,418.200006,97.700002
685,929296.314,929414.214,929792.714,930201.014,117.900001,408.300006,1031.50001,378.500006,496.400007,126.800002
686,930327.814,930414.114,930774.814,931746.814,86.300001,972.000014,1511.50002,360.700006,447.000007,92.500001
687,931839.314,931960.314,932221.614,932897.914,121.000002,676.30001,1162.30002,261.300004,382.300006,103.700002
688,933001.614,933125.914,933384.514,933851.114,124.300002,466.600006,1012.20001,258.600004,382.900006,162.700003
689,934013.814,934135.414,934408.114,934938.914,121.600002,530.800008,1053.70002,272.700004,394.300006,128.600002
690,935067.514,935175.614,935559.614,936013.514,108.100001,453.900007,1074.30002,384.000006,492.100007,128.300002
691,936141.814,936266.514,936767.414,937104.314,124.700001,336.900005,1171.60002,500.900008,625.600009,209.100003
692,937313.414,937455.414,938014.314,938692.414,142.000002,678.10001,1519.20002,558.900009,700.900011,140.200002
693,938832.614,938964.614,939362.014,939878.314,132.000002,516.300007,1171.40002,397.400006,529.400008,125.700002
694,940004.014,940130.614,940595.114,941067.514,126.600002,472.400007,1213.90002,464.500007,591.100009,150.400002
695,941217.914,941362.414,941642.114,942269.914,144.500002,627.800009,1210.80002,279.700005,424.200007,158.800002
696,942428.714,942593.114,942792.314,943515.414,164.400003,723.10001,1301.80002,199.200003,363.600006,215.100004
697,943730.514,943869.414,944036.914,945433.114,138.900002,1396.20002,1895.60003,167.500002,306.400004,193.000003
698,945626.114,945703.314,946176.514,946847.214,77.200001,670.70001,1348.40002,473.200007,550.400008,127.300002
699,946974.514,947070.414,947720.614,948385.014,95.900001,664.40001,1521.90002,650.20001,746.100011,111.400002
700,948496.414,948622.514,949272.014,949627.314,126.100002,355.300006,1348.50002,649.500009,775.600011,217.600003
701,949844.914,949966.714,950389.214,951481.714,121.800002,1092.50002,1724.50002,422.500006,544.300008,87.700001
702,951569.414,951688.814,951897.614,952365.114,119.400002,467.500007,1034.60002,208.800003,328.200005,238.900004
703,952604.014,952716.914,952899.614,954018.914,112.900002,1119.30002,1563.00002,182.700002,295.600004,148.100002
704,954167.014,954268.914,954415.014,956425.614,101.900002,2010.60003,2331.50004,146.100002,248.000004,72.900001
705,956498.514,956580.114,956729.114,957125.214,81.600001,396.100006,711.400011,149.000002,230.600003,84.700002
706,957209.914,957303.514,957439.714,957981.614,93.600001,541.900008,853.100012,136.200002,229.800003,81.400001
707,958063.014,958165.114,958320.314,958936.314,102.100002,616.000009,982.400015,155.200002,257.300004,109.100002
708,959045.414,959151.014,959322.114,959831.314,105.600001,509.200008,967.400014,171.100003,276.700004,181.500002
709,960012.814,960112.914,960334.214,960799.914,100.100002,465.700007,927.700014,221.300003,321.400005,140.600002
710,960940.514,961038.614,961350.014,962003.114,98.100002,653.10001,1167.70002,311.400004,409.500006,105.100002
711,962108.214,962209.914,962536.714,963396.014,101.700001,859.300013,1391.60002,326.800005,428.500006,103.800001
712,963499.814,963600.314,963867.714,964691.414,100.500002,823.700012,1272.20002,267.400004,367.900006,80.600001
713,964772.014,964906.914,965098.314,965985.514,134.900002,887.200013,1307.20002,191.400003,326.300005,93.700002
714,970931.514,971014.714,971110.414,971496.114,83.200001,385.700005,636.200009,95.700002,178.900003,71.600001
715,971567.714,971654.414,971753.114,972083.114,86.700002,330.000005,574.100009,98.700001,185.400003,58.700001
716,972141.814,972233.014,972353.014,972772.014,91.200001,419.000006,717.300011,120.000002,211.200003,87.100002
717,972859.114,972939.014,973093.015,973460.115,79.900001,367.100006,797.000012,154.000002,233.900003,196.000003
718,973656.115,973737.515,973932.515,974496.315,81.400001,563.800008,967.900014,195.000003,276.400004,127.700002
719,974624.015,974731.015,974917.015,975244.415,107.000002,327.400005,727.100011,186.000002,293.000004,106.700002
720,975351.115,975448.915,975633.515,975897.315,97.800001,263.800004,701.60001,184.600003,282.400004,155.400002
721,976052.715,976174.615,976313.215,976786.315,121.900002,473.100007,799.800012,138.600002,260.500004,66.200001
722,976852.515,976968.715,977112.315,977437.215,116.200002,324.900005,688.70001,143.600002,259.800004,104.000001
723,977541.215,977650.615,977785.815,978163.015,109.400002,377.200006,711.700011,135.200002,244.600004,89.900001
724,978252.915,978380.215,978511.215,978805.115,127.300002,293.900004,648.60001,131.000002,258.300004,96.400002
725,978901.515,979013.615,979149.515,979490.015,112.100001,340.500006,674.70001,135.900002,248.000003,86.200001
726,979576.215,979687.115,979826.715,980238.015,110.900001,411.300006,787.600012,139.600003,250.500004,125.800002
727,980363.815,980481.315,980629.415,981022.715,117.500001,393.300005,805.100012,148.100003,265.600004,146.200003
728,981168.915,981285.115,981439.015,981820.215,116.200001,381.200005,776.600011,153.900003,270.100004,125.300002
729,981945.515,982062.915,982211.515,982551.315,117.400002,339.800005,690.30001,148.600002,266.000004,84.500001
730,982635.815,982740.615,982881.615,983454.315,104.800002,572.700009,936.500014,141.000002,245.800004,118.000001
731,983572.315,983675.815,983840.315,984289.715,103.500002,449.400007,818.700013,164.500002,268.000004,101.300002
732,984391.015,984509.815,984705.615,985045.415,118.800001,339.800005,901.900013,195.800003,314.600004,247.500004
733,985292.915,985409.115,985645.815,986020.615,116.200002,374.800006,867.200013,236.700003,352.900005,139.500002
734,986160.115,986289.515,986468.115,986931.615,129.400002,463.500006,876.900013,178.600003,308.000005,105.400002
735,987037.015,987164.815,987350.915,987852.215,127.800002,501.300007,929.700014,186.100003,313.900005,114.500002
736,987966.715,988096.015,988293.615,988725.715,129.300002,432.100006,865.600013,197.600003,326.900005,106.600002
737,988832.315,988952.315,989208.415,989599.315,120.000002,390.900006,981.800014,256.100003,376.100005,214.800003
738,989814.115,989949.515,990259.715,990854.915,135.400002,595.200009,1149.80002,310.200005,445.600007,109.000002
739,990963.915,991072.315,991468.315,991974.915,108.400001,506.600008,1175.60002,396.000006,504.400007,164.600002
740,992139.515,992257.815,992417.315,993311.815,118.300002,894.500013,1234.80002,159.500002,277.800004,62.500001
741,993374.315,993480.615,993553.715,993878.915,106.300002,325.200005,615.10001,73.100001,179.400003,110.500002
742,993989.415,994091.415,994162.815,994564.115,102.000001,401.300006,707.80001,71.400001,173.400002,133.100002
743,994697.215,994775.915,994866.815,995252.915,78.700001,386.100005,679.90001,90.900002,169.600003,124.200002
744,995377.115,995461.515,995550.115,995913.715,84.400002,363.600005,617.500009,88.600001,173.000003,80.900001
745,995994.615,996090.215,996188.415,996634.515,95.600002,446.100007,724.400011,98.200001,193.800003,84.500001
746,996719.015,996812.115,996941.415,997459.215,93.100002,517.800007,806.400012,129.300002,222.400004,66.200001
747,997525.415,997628.315,997792.115,998193.315,102.900002,401.200006,759.400012,163.800002,266.700004,91.500002
748,998284.815,998385.515,998559.015,998869.715,100.700001,310.700004,743.500011,173.500003,274.200004,158.600003
749,999028.315,999184.315,999317.715,999666.915,156.000002,349.200005,798.800012,133.400002,289.400004,160.200003
750,999827.115,999932.015,1000129.41,1000606.71,104.900001,477.300007,875.100013,197.400003,302.300004,95.500002
751,1000702.21,1000810.81,1001099.01,1001414.61,108.600001,315.600004,874.000013,288.200005,396.800006,161.600003
752,1001576.21,1001706.21,1001941.81,1002284.31,130.000002,342.500005,814.400012,235.600003,365.600005,106.300002
753,1002390.61,1002569.51,1002814.31,1003190.21,178.900002,375.900006,909.000013,244.800004,423.700006,109.400001
754,1003299.61,1003407.51,1003692.91,1004165.61,107.900002,472.700007,1086.50002,285.400004,393.300006,220.500004
755,1004386.11,1004516.91,1004696.11,1005256.21,130.800001,560.100008,970.500014,179.200003,310.000004,100.400002
756,1005356.61,1005460.91,1005653.01,1006106.71,104.300002,453.700007,846.500013,192.100002,296.400004,96.400002
757,1006203.11,1006310.01,1006474.31,1007151.02,106.900001,676.70001,1085.10002,164.300003,271.200004,137.200002
758,1007288.22,1007382.52,1007606.12,1008428.52,94.300001,822.400012,1251.50002,223.600004,317.900005,111.200001
759,1008539.72,1008643.22,1008879.32,1009588.02,103.500002,708.700011,1232.40002,236.100003,339.600005,184.100003
760,1009772.12,1009872.22,1010190.02,1011059.22,100.100001,869.200013,1375.00002,317.800005,417.900006,87.900001
761,1013964.12,1014054.82,1014124.92,1014574.12,90.700002,449.200006,714.200011,70.100001,160.800003,104.200002
762,1014678.32,1014746.82,1014844.72,1015319.32,68.500001,474.600007,741.900011,97.900001,166.400002,100.900002
763,1015420.22,1015515.92,1015620.92,1016447.22,95.700001,826.300012,1104.90002,105.000002,200.700003,77.900001
764,1016525.12,1016607.92,1016718.42,1017028.52,82.800002,310.100005,629.20001,110.500001,193.300003,125.800002
765,1017154.32,1017255.92,1017346.22,1017716.02,101.600001,369.800005,657.50001,90.300002,191.900003,95.800002
766,1017811.82,1017904.92,1018013.52,1018415.22,93.100001,401.700006,702.90001,108.600002,201.700003,99.500001
767,1018514.72,1018598.62,1018766.92,1019215.02,83.900001,448.100006,810.000012,168.300003,252.200004,109.700002
768,1019324.72,1019414.82,1019635.72,1019950.72,90.100001,315.000004,775.300012,220.900004,311.000005,149.300003
769,1020100.02,1020195.92,1020479.02,1020896.22,95.900001,417.200007,917.900013,283.100004,379.000005,121.700001
770,1021017.92,1021121.92,1021507.22,1021820.22,104.000002,313.000004,908.600014,385.300006,489.300008,106.300002
771,1021926.52,1022057.92,1022416.22,1022695.72,131.400002,279.500004,888.200013,358.300005,489.700007,119.000002
772,1022814.72,1022961.52,1023411.32,1023899.22,146.800002,487.900007,1205.50002,449.800007,596.600009,121.000002
773,1024020.22,1024160.22,1024564.12,1024995.42,140.000002,431.300007,1115.20002,403.900006,543.900008,140.000002
774,1025135.42,1025269.82,1025789.72,1026117.12,134.400002,327.400005,1173.60002,519.900007,654.300009,191.900003
775,1026309.02,1026451.52,1026804.32,1028023.32,142.500002,1219.00002,1828.90003,352.800006,495.300008,114.600001
776,1028137.92,1028265.52,1028539.52,1029253.52,127.600002,714.000011,1236.40002,274.000004,401.600006,120.800002
777,1029374.32,1029563.12,1029757.72,1030876.82,188.800003,1119.10002,1648.50002,194.600003,383.400006,146.000002
778,1031022.82,1031160.12,1031386.52,1034243.12,137.300002,2856.60004,3304.20005,226.400004,363.700006,83.900002
779,1036438.22,1036599.72,1036653.82,1037956.42,161.500003,1302.60002,1584.90002,54.1,215.600003,66.700001
780,1038023.12,1038153.52,1038271.72,1038857.62,130.400002,585.900009,917.700013,118.200001,248.600003,83.200001
781,1038940.82,1039121.32,1039211.92,1040017.12,180.500003,805.200012,1143.30002,90.600001,271.100004,67.000001
782,1040084.12,1040243.82,1040334.42,1040678.62,159.700003,344.200005,701.800011,90.600001,250.300004,107.300002
783,1040785.92,1040942.02,1041006.32,1041456.92,156.100002,450.600007,878.900013,64.300001,220.400003,207.900003
784,1041664.82,1041820.02,1041912.62,1042462.82,155.200002,550.200008,933.300014,92.600002,247.800004,135.300002
785,1042598.12,1042734.02,1042863.92,1044367.92,135.900002,1504.00002,1854.20003,129.900002,265.800004,84.400002
786,1044452.32,1044543.32,1044636.22,1045230.72,91.000001,594.500009,881.900013,92.900001,183.900002,103.500002
787,1045334.22,1045431.22,1045514.82,1046129.02,97.000001,614.20001,870.300013,83.600001,180.600002,75.500001
788,1046204.52,1046303.02,1046389.72,1046637.02,98.500001,247.300004,594.600009,86.700001,185.200002,162.100003
789,1046799.12,1046887.92,1046964.92,1047211.32,88.800001,246.400004,536.100008,77.000001,165.800002,123.900002
790,1047335.22,1047454.72,1047503.02,1047781.32,119.500001,278.300004,545.900008,48.300001,167.800002,99.800002
791,1047881.12,1048021.52,1048044.42,1048707.52,140.400002,663.10001,930.400014,22.9,163.300002,104.000002
792,1048811.52,1048902.12,1048999.52,1049272.22,90.600001,272.700004,555.500008,97.400001,188.000002,94.800002
793,1049367.02,1049503.92,1049578.52,1050100.32,136.900002,521.800008,910.300013,74.600001,211.500003,177.000002
794,1050277.32,1050384.72,1050525.02,1051000.42,107.400002,475.400007,871.400013,140.300002,247.700004,148.300002
795,1051148.72,1051248.62,1051361.12,1051680.82,99.900002,319.700004,596.500009,112.500002,212.400004,64.400001
796,1051745.22,1051844.82,1051935.32,1052195.12,99.600002,259.800004,533.200008,90.500001,190.100003,83.300001
797,1052278.42,1052380.52,1052472.32,1053099.72,102.100002,627.400009,888.000013,91.800001,193.900003,66.700001
798,1053166.42,1053269.52,1053391.72,1053864.72,103.100002,473.000007,791.600012,122.200002,225.300004,93.300001
799,1053958.02,1054051.52,1054151.22,1054345.22,93.500002,194.000003,529.200008,99.700001,193.200003,142.000002
800,1054487.22,1054576.22,1054671.32,1055076.42,89.000001,405.100006,702.600011,95.100002,184.100003,113.400002
801,1055189.82,1055332.22,1055416.02,1055905.92,142.400002,489.900007,840.100012,83.800001,226.200003,124.000002
802,1056029.92,1056152.12,1056267.92,1056613.42,122.200002,345.500005,698.40001,115.800002,238.000004,114.900001
803,1056728.32,1056815.42,1056974.92,1057525.42,87.100002,550.500008,892.000014,159.500002,246.600004,94.900002
804,1057620.32,1057729.32,1057834.22,1058275.92,109.000001,441.700007,790.300012,104.900002,213.900003,134.700002
805,1058410.62,1058504.62,1058658.42,1059116.62,94.000001,458.200007,814.400012,153.800002,247.800003,108.400002
806,1059225.02,1059329.12,1059457.92,1060281.52,104.100001,823.600012,1186.70002,128.800002,232.900003,130.200002
807,1060411.72,1060502.62,1060606.72,1060969.12,90.900002,362.400006,661.70001,104.100001,195.000003,104.300001
808,1061073.42,1061153.32,1061269.12,1061774.02,79.900001,504.900008,854.700013,115.800002,195.700003,154.100002
809,1061928.12,1062038.12,1062175.42,1062864.92,110.000002,689.50001,1051.20002,137.300002,247.300004,114.400002
810,1062979.32,1063104.22,1063255.12,1063858.12,124.900001,603.000009,1005.50001,150.900003,275.800004,126.700002
811,1063984.82,1064114.22,1064255.42,1065098.72,129.400002,843.300012,1225.20002,141.200002,270.600004,111.300002
812,1065210.02,1065332.72,1065468.52,1066168.92,122.700002,700.40001,1080.60002,135.800002,258.500004,121.700002
813,1066290.62,1066414.22,1066529.02,1067302.72,123.600002,773.700011,1138.70002,114.800002,238.400004,126.600002
814,1067429.32,1067532.82,1067665.02,1068401.92,103.500001,736.900011,1084.10002,132.200002,235.700003,111.500002
815,1068513.42,1068616.82,1068762.22,1069373.72,103.400002,611.500009,949.300014,145.400002,248.800004,89.000001
816,1069462.72,1069580.02,1069707.12,1070163.22,117.300002,456.100007,781.500012,127.100002,244.400004,81.000001
817,1070244.22,1070404.22,1070447.22,1070682.32,160.000002,235.100003,586.400009,43.000001,203.000003,148.300003
818,1070830.62,1070939.32,1071052.72,1071527.02,108.700001,474.300007,846.100012,113.400002,222.100003,149.700002
819,1071676.72,1071793.72,1071900.22,1072100.82,117.000002,200.600003,561.900009,106.500002,223.500004,137.800002
820,1072238.62,1072383.82,1072430.62,1072839.72,145.200002,409.100007,793.900011,46.8,192.000002,192.800002
821,1073032.52,1073136.92,1073271.72,1073564.62,104.400002,292.900004,636.50001,134.800002,239.200004,104.400002
822,1073669.02,1073771.12,1073860.72,1074162.52,102.100001,301.800004,616.700009,89.600002,191.700003,123.200002
823,1074285.72,1074384.22,1074501.82,1074937.52,98.500002,435.700007,907.000014,117.600001,216.100003,255.200004
824,1075192.72,1075297.52,1075429.42,1076180.42,104.800001,751.000011,1031.10001,131.900002,236.700003,43.400001
825,1076223.82,1076321.82,1076437.32,1076626.22,98.000001,188.900003,514.900008,115.500002,213.500003,112.500002
826,1076738.72,1076846.02,1076926.52,1077149.02,107.300001,222.500004,491.400007,80.500001,187.800002,81.100001
827,1077230.12,1077360.62,1077417.82,1077660.42,130.500002,242.600003,511.100008,57.200001,187.700003,80.800002
828,1077741.22,1077850.42,1077944.72,1078287.42,109.200001,342.700005,610.200009,94.300002,203.500003,64.000001
829,1078351.42,1078458.32,1078539.62,1078761.62,106.900001,222.000004,513.400007,81.300001,188.200002,103.200001
830,1078864.82,1078989.72,1079063.72,1079429.22,124.900002,365.500006,618.40001,74.000001,198.900003,54.000001
831,1079483.22,1079597.82,1079686.62,1079903.62,114.600001,217.000003,518.500007,88.800002,203.400003,98.100001
832,1080001.72,1080091.82,1080196.52,1080437.92,90.100002,241.400004,548.400008,104.700001,194.800003,112.200001
833,1080550.12,1080641.42,1080736.52,1080965.52,91.300002,229.000004,534.100008,95.100001,186.400003,118.700001
834,1081084.22,1081177.02,1081278.82,1081797.42,92.800002,518.600008,792.900012,101.800001,194.600003,79.700001
835,1081877.12,1081968.92,1082078.52,1082300.22,91.800002,221.700004,543.100008,109.600001,201.400003,120.000001
836,1082420.22,1082491.82,1082589.02,1082889.32,71.600001,300.300004,542.900008,97.200002,168.800003,73.800001
837,1082963.12,1083089.12,1083182.22,1083395.92,126.000002,213.700003,600.600009,93.100002,219.100004,167.800002
838,1083563.72,1083638.12,1083731.42,1084127.12,74.400001,395.700006,649.00001,93.300002,167.700003,85.600001
839,1084212.72,1084320.32,1084415.32,1085101.32,107.600002,686.00001,985.000015,95.000001,202.600003,96.400002
840,1089038.42,1089125.62,1089202.92,1089395.82,87.200001,192.900003,450.200007,77.300001,164.500002,92.800002
841,1089488.62,1089553.92,1089650.12,1089859.82,65.300001,209.700003,469.900007,96.200001,161.500002,98.700002
842,1089958.52,1090039.02,1090122.22,1090315.42,80.500001,193.200003,472.200007,83.200001,163.700002,115.300002
843,1090430.72,1090516.62,1090593.32,1090882.22,85.900001,288.900004,511.000007,76.700001,162.600002,59.500001
844,1090941.72,1091019.12,1091127.32,1091315.12,77.400001,187.800003,493.000008,108.200002,185.600003,119.600002
845,1091434.72,1091506.62,1091610.22,1091823.02,71.900001,212.800003,455.100006,103.600001,175.500002,66.800001
846,1091889.82,1091971.22,1092068.12,1092254.42,81.400002,186.300003,483.600008,96.900001,178.300003,119.000002
847,1092373.42,1092466.12,1092568.22,1092833.32,92.700001,265.100003,570.500008,102.100002,194.800003,110.600002
848,1092943.92,1093047.32,1093126.52,1093350.72,103.400002,224.200003,511.100008,79.200001,182.600003,104.300002
849,1093455.02,1093528.52,1093634.22,1093906.02,73.500001,271.800004,527.600008,105.700001,179.200002,76.600002
850,1093982.62,1094114.82,1094167.42,1094370.52,132.200002,203.100003,523.600007,52.6,184.800002,135.700002
851,1094506.22,1094596.92,1094704.32,1094956.42,90.700002,252.100004,582.100009,107.400001,198.100003,131.900002
852,1095088.32,1095186.72,1095282.42,1095478.42,98.400002,196.000003,499.900008,95.700001,194.100003,109.800002
853,1095588.22,1095662.72,1095791.12,1096098.82,74.500001,307.700004,596.000008,128.400002,202.900003,85.400001
854,1096184.22,1096300.42,1096388.02,1096573.02,116.200002,185.000003,488.700008,87.600001,203.800003,99.900002
855,1096672.92,1096763.82,1096874.62,1097112.62,90.900001,238.000003,544.400008,110.800002,201.700003,104.700002
856,1097217.32,1097306.52,1097424.52,1097646.92,89.200001,222.400003,524.100008,118.000002,207.200003,94.500002
857,1097741.42,1097827.62,1097906.22,1098128.92,86.200001,222.700003,443.000006,78.600001,164.800002,55.500001
858,1098184.42,1098289.82,1098373.42,1098563.22,105.400002,189.800003,487.200007,83.600001,189.000003,108.400001
859,1098671.62,1098759.52,1098862.52,1099076.32,87.900002,213.800004,543.300009,103.000001,190.900003,138.600002
860,1099214.92,1099312.92,1099411.32,1099805.42,98.000001,394.100005,706.60001,98.400002,196.400003,116.100002
861,1099921.52,1099992.62,1100062.02,1100279.72,71.100001,217.700003,639.50001,69.400001,140.500002,281.300005
862,1100561.02,1100641.02,1100714.32,1101008.82,80.000001,294.500004,560.900008,73.300001,153.300002,113.100002
863,1101121.92,1101202.52,1101276.82,1101582.92,80.600001,306.100005,566.300008,74.300001,154.900002,105.300001
864,1101688.22,1101768.72,1101853.92,1102321.02,80.500002,467.100007,766.000012,85.200001,165.700003,133.200002
865,1102454.22,1102531.12,1102628.82,1102932.32,76.900001,303.500005,596.100009,97.700001,174.600002,118.000002
866,1103050.32,1103127.42,1103220.02,1103446.82,77.100001,226.800004,541.700008,92.600001,169.700002,145.200002
867,1103592.02,1103692.42,1103794.12,1104064.82,100.400001,270.700004,653.20001,101.700002,202.100003,180.400003
868,1104245.22,1104335.72,1104430.42,1104784.42,90.500001,354.000006,804.400012,94.700001,185.200002,265.200004
869,1105049.62,1105142.42,1105310.72,1105621.92,92.800001,311.200005,672.60001,168.300002,261.100003,100.300002
870,1105722.22,1105842.62,1106007.52,1106433.82,120.400001,426.300006,786.900011,164.900003,285.300004,75.300001
871,1106509.12,1106634.02,1106750.02,1107091.22,124.900002,341.200005,719.100011,116.000002,240.900004,137.000002
872,1107228.22,1107366.72,1107574.12,1107878.72,138.500002,304.600005,762.400011,207.400003,345.900005,111.900001
873,1107990.62,1108165.82,1108345.42,1108992.02,175.200003,646.600009,1110.50002,179.600003,354.800006,109.100002
874,1109101.12,1109264.82,1109457.92,1109866.62,163.700002,408.700006,828.900012,193.100003,356.800005,63.400001
875,1109930.02,1110078.92,1110200.12,1110595.62,148.900002,395.500006,796.400012,121.200002,270.100004,130.800002
876,1110726.42,1110881.92,1111033.12,1111369.22,155.500002,336.100005,710.000011,151.200003,306.700005,67.200001
877,1111436.42,1111578.72,1111666.42,1111899.22,142.300002,232.800004,619.600009,87.700001,230.000003,156.800002
878,1112056.02,1112183.62,1112281.42,1112616.32,127.600002,334.900005,638.700009,97.800001,225.400003,78.400001
879,1112694.72,1112834.72,1112958.02,1113527.02,140.000003,569.000009,916.800014,123.300001,263.300004,84.500001
880,1113611.52,1113719.52,1113818.32,1114013.52,108.000002,195.200003,507.600008,98.800001,206.800003,105.600002
881,1114119.12,1114224.32,1114329.82,1114607.92,105.200001,278.100004,536.600008,105.500002,210.700003,47.800001
882,1114655.72,1114770.72,1114871.42,1115246.52,115.000001,375.100005,718.40001,100.700002,215.700003,127.600002
883,1115374.12,1115492.72,1115609.32,1116003.42,118.600002,394.100006,734.400011,116.600002,235.200004,105.100001
884,1116108.52,1116225.82,1116373.22,1116717.72,117.300002,344.500005,701.400011,147.400002,264.700004,92.200002
885,1116809.92,1116925.32,1117082.42,1117292.82,115.400001,210.400003,669.20001,157.100003,272.500004,186.300003
886,1117479.12,1117574.52,1117674.52,1117885.72,95.400001,211.200003,557.800008,100.000002,195.400003,151.200002
887,1118036.92,1118165.42,1118328.42,1118788.92,128.500002,460.500007,862.600013,163.000002,291.500004,110.600002
888,1118899.52,1119027.02,1119161.72,1119833.12,127.500002,671.40001,992.100015,134.700002,262.200004,58.500001
889,1119891.62,1119994.82,1120110.62,1120587.42,103.200001,476.800007,755.300011,115.800002,219.000003,59.500001
890,1120646.92,1120745.02,1120829.52,1121075.22,98.100001,245.700003,496.900007,84.500002,182.600003,68.600001
891,1121143.82,1121250.02,1121359.82,1121617.02,106.200002,257.200003,572.500009,109.800002,216.000004,99.300002
892,1121716.32,1121816.72,1121901.22,1122183.72,100.400001,282.500004,601.600009,84.500002,184.900003,134.200002
893,1122317.92,1122434.32,1122542.82,1122745.82,116.400002,203.000003,602.700009,108.500001,224.900003,174.800003
894,1122920.62,1122998.82,1123098.12,1123375.52,78.200001,277.400005,581.000008,99.300001,177.500002,126.100001
895,1123501.62,1123612.62,1123728.42,1123955.62,111.000002,227.200003,581.800009,115.800002,226.800004,127.800002
896,1124083.42,1124153.32,1124241.32,1124666.42,69.900001,425.100006,686.60001,88.000002,157.900003,103.600001
897,1124770.02,1124860.72,1124989.02,1125514.52,90.700002,525.500007,855.900013,128.300002,219.000004,111.400002
898,1125625.92,1125736.92,1125831.62,1126331.72,111.000002,500.100008,870.900013,94.700001,205.700003,165.100002
899,1126496.82,1126580.52,1126679.82,1127063.32,83.700001,383.500006,644.60001,99.300002,183.000003,78.100001
900,1127141.42,1127235.22,1127346.22,1127604.82,93.800001,258.600004,589.400008,111.000002,204.800003,126.000001
901,1127730.82,1127816.32,1127913.12,1128264.92,85.500002,351.800005,618.10001,96.800001,182.300003,84.000002
902,1128348.92,1128457.22,1128590.72,1128825.92,108.300001,235.200004,590.400009,133.500002,241.800003,113.400002
903,1128939.32,1129012.42,1129123.32,1129395.92,73.100001,272.600004,648.800009,110.900001,184.000002,192.200003
904,1129588.12,1129705.32,1129818.22,1130100.32,117.200002,282.100004,623.400009,112.900002,230.100004,111.200001
905,1130211.52,1130295.82,1130409.02,1130800.62,84.300002,391.600006,693.900011,113.200001,197.500003,104.800002
906,1130905.42,1131018.02,1131132.02,1131339.12,112.600001,207.100003,603.000009,114.000002,226.600003,169.300003
907,1131508.42,1131608.32,1131745.32,1131988.12,99.900001,242.800004,591.100009,137.000002,236.900003,111.400002
908,1132099.52,1132201.22,1132305.42,1132664.12,101.700001,358.700005,721.40001,104.200002,205.900003,156.800002
909,1132820.92,1132934.92,1133086.72,1133515.52,114.000002,428.800007,776.000012,151.800002,265.800004,81.400001
910,1133596.92,1133702.62,1133868.22,1134101.52,105.700001,233.300003,700.40001,165.600003,271.300004,195.800003
911,1134297.32,1134391.72,1134496.12,1134822.02,94.400002,325.900005,640.20001,104.400001,198.800003,115.500002
912,1134937.52,1135055.22,1135194.72,1135504.62,117.700002,309.900004,687.50001,139.500002,257.200004,120.400002
913,1135625.02,1135717.82,1135860.52,1136323.62,92.800002,463.100007,765.900012,142.700002,235.500004,67.300001
914,1136390.92,1136508.22,1136645.82,1136930.22,117.300001,284.400005,656.100009,137.600002,254.900003,116.800001
915,1137047.02,1137144.92,1137297.22,1137758.82,97.900002,461.600007,792.500012,152.300002,250.200004,80.700001
916,1137839.52,1137955.72,1138098.92,1138404.12,116.200002,305.200005,683.50001,143.200002,259.400004,118.900001
917,1138523.02,1138624.82,1138760.52,1139099.62,101.800002,339.100005,696.200011,135.700002,237.500004,119.600002
918,1139219.22,1139347.82,1139501.42,1139865.52,128.600002,364.100005,830.500012,153.600002,282.200004,184.200003
919,1140049.72,1140165.02,1140321.62,1140724.12,115.300002,402.500006,799.400012,156.600002,271.900004,125.000002
920,1140849.12,1140964.02,1141125.62,1141825.72,114.900002,700.100011,1045.80002,161.600002,276.500004,69.200001
921,1141894.92,1141978.72,1142089.02,1142383.02,83.800001,294.000005,604.200009,110.300001,194.100002,116.100002
922,1142499.12,1142591.32,1142691.82,1143061.92,92.200001,370.100006,758.000011,100.500001,192.700002,195.200003
923,1143257.12,1143330.42,1143423.02,1143795.92,73.300001,372.900006,621.300009,92.600001,165.900002,82.500001
924,1145436.72,1145507.32,1145587.32,1145983.82,70.600001,396.500005,648.80001,80.000002,150.600003,101.700002
925,1146085.52,1146166.02,1146274.42,1146844.12,80.500001,569.700008,882.600013,108.400002,188.900003,124.000002
926,1146968.12,1147050.92,1147134.22,1147959.72,82.800001,825.500012,1144.50002,83.300002,166.100003,152.900002
927,1148672.52,1148740.42,1149293.02,1149364.92,67.900001,71.900001,782.500011,552.600008,620.500009,90.100001
928,1151303.72,1151375.52,1151448.72,1151684.42,71.800001,235.700003,518.600007,73.200001,145.000002,137.900002
929,1151822.32,1151892.12,1151977.62,1152322.22,69.800002,344.600005,559.500009,85.500001,155.300003,59.600001
930,1152381.82,1152470.52,1152556.92,1152873.92,88.700001,317.000005,618.600009,86.400001,175.100002,126.500002
931,1153000.42,1153063.02,1153138.92,1153423.82,62.600001,284.900004,477.800007,75.900001,138.500002,54.400001
932,1153478.22,1153563.82,1153656.32,1153902.02,85.600001,245.700003,554.100008,92.500002,178.100003,130.300002
933,1154032.32,1154113.82,1154195.02,1154409.82,81.500002,214.800003,457.000007,81.200001,162.700003,79.500001
934,1155947.52,1156027.32,1156137.92,1156464.72,79.800001,326.800005,621.800009,110.600002,190.400003,104.600001
935,1157757.62,1157858.22,1157957.12,1158237.22,100.600001,280.100004,609.600009,98.900002,199.500003,130.000002
936,1158367.22,1158433.12,1158525.92,1158794.12,65.900001,268.200004,493.900007,92.800001,158.700002,67.000001
937,1158861.12,1158958.62,1159055.92,1159422.52,97.500002,366.600006,667.00001,97.300001,194.800003,105.600001
938,1159528.12,1159600.82,1159695.42,1160026.62,72.700001,331.200005,682.40001,94.600002,167.300003,183.900002
939,1161429.52,1161522.22,1161621.72,1162038.82,92.700001,417.100006,694.30001,99.500002,192.200003,85.000001
940,1165441.02,1165506.52,1165572.72,1165825.22,65.500001,252.500004,493.300008,66.200001,131.700002,109.100002
941,1170235.82,1170315.82,1170382.02,1170634.12,80.000001,252.100004,501.300007,66.200001,146.200002,103.000001
942,1170737.12,1170805.02,1170882.02,1171102.32,67.900001,220.300003,462.200007,77.000002,144.900003,97.000001
943,1171199.32,1171280.22,1171376.02,1171616.42,80.900001,240.400003,559.300009,95.800002,176.700003,142.200003
944,1171758.62,1171825.82,1171909.22,1172141.42,67.200001,232.200003,450.800006,83.400001,150.600002,68.000001
945,1172209.42,1172310.32,1172388.52,1172665.32,100.900002,276.800004,565.100009,78.200001,179.100003,109.200002
946,1172774.52,1172864.12,1172953.12,1173204.62,89.600001,251.500004,482.400007,89.000001,178.600002,52.300001
947,1173256.92,1173364.22,1173444.62,1173678.82,107.300001,234.200003,597.500009,80.400002,187.700003,175.600003
948,1173854.42,1173940.42,1174047.52,1174289.32,86.000001,241.800003,551.000008,107.100002,193.100003,116.100002
949,1174405.42,1174509.82,1174599.22,1174864.72,104.400002,265.500004,578.400009,89.400001,193.800003,119.100002
950,1174983.82,1175074.62,1175169.92,1175437.22,90.800001,267.300004,550.700008,95.300001,186.100002,97.300002
951,1175534.52,1175629.12,1175731.52,1176037.02,94.600001,305.500004,622.800009,102.400002,197.000003,120.300002
952,1176157.32,1176248.22,1176355.32,1176674.12,90.900001,318.800005,591.800009,107.100002,198.000003,75.000001
953,1176749.12,1176833.12,1176948.82,1177208.42,84.000001,259.600004,630.900009,115.700002,199.700003,171.600002
954,1177380.02,1177453.02,1177555.32,1177827.02,73.000001,271.700004,565.300009,102.300002,175.300003,118.300002
955,1177945.32,1178037.62,1178137.32,1178374.42,92.300001,237.100003,571.000008,99.700002,192.000003,141.900002
956,1178516.32,1178614.52,1178723.92,1179004.12,98.200002,280.200005,571.400009,109.400001,207.600003,83.600001
957,1179087.72,1179180.92,1179303.92,1179614.42,93.200001,310.500005,646.800009,123.000002,216.200003,120.100001
958,1179734.52,1179841.22,1179975.12,1180242.52,106.700002,267.400004,584.100009,133.900002,240.600004,76.100001
959,1180318.62,1180413.72,1180502.92,1180788.22,95.100002,285.300004,590.900009,89.200001,184.300003,121.300002
960,1180909.52,1181000.72,1181108.42,1181316.72,91.200001,208.300003,480.700007,107.700002,198.900003,73.500001
961,1181390.22,1181502.62,1181588.52,1181862.92,112.400002,274.400004,560.400008,85.900001,198.300003,87.700001
962,1181950.62,1182056.52,1182173.32,1182452.42,105.900002,279.100004,569.700009,116.800002,222.700004,67.900001
963,1182520.32,1182643.42,1182734.82,1183042.32,123.100002,307.500005,629.400009,91.400001,214.500003,107.400001
964,1183149.72,1183260.72,1183345.92,1183602.72,111.000002,256.800004,569.700009,85.200001,196.200003,116.700002
965,1183719.42,1183840.22,1183918.22,1184202.52,120.800002,284.300004,569.500008,78.000001,198.800003,86.400001
966,1184288.92,1184383.02,1184455.32,1184687.42,94.100002,232.100003,483.800007,72.300001,166.400003,85.300001
967,1184772.72,1184867.42,1184968.32,1185234.82,94.700002,266.500004,539.000009,100.900001,195.600003,76.900002
968,1185311.72,1185408.42,1185485.72,1185761.32,96.700001,275.600004,539.800008,77.300001,174.000002,90.200002
969,1185851.52,1185962.22,1186043.02,1186332.42,110.700001,289.400005,569.400008,80.800001,191.500002,88.500001
970,1186420.92,1186519.02,1186606.12,1186833.62,98.100002,227.500003,485.900007,87.100001,185.200003,73.200001
971,1186906.82,1186996.92,1187085.22,1187297.42,90.100002,212.200003,498.900008,88.300001,178.400003,108.300002
972,1187405.72,1187508.02,1187591.12,1187857.12,102.300001,266.000004,544.600008,83.100001,185.400002,93.200002
973,1187950.32,1188080.62,1188193.12,1188488.12,130.300002,295.000005,617.700009,112.500001,242.800003,79.900001
974,1188568.02,1188646.32,1188732.32,1188953.22,78.300001,220.900004,478.500007,86.000001,164.300002,93.300001
975,1189046.52,1189152.42,1189243.92,1189619.32,105.900002,375.400006,655.00001,91.500001,197.400003,82.200001
976,1189701.52,1189797.82,1189903.82,1190208.92,96.300001,305.100004,579.600009,106.000002,202.300003,72.200002
977,1190281.12,1190384.52,1190475.92,1190760.12,103.400001,284.200005,592.200008,91.400001,194.800002,113.200001
978,1190873.32,1190962.72,1191077.52,1191384.42,89.400002,306.900005,561.300009,114.800001,204.200003,50.200001
979,1191434.62,1191533.62,1191621.32,1191825.22,99.000001,203.900003,524.900008,87.700002,186.700003,134.300002
980,1191959.52,1192043.42,1192147.32,1192446.72,83.900001,299.400005,594.700008,103.900001,187.800002,107.500001
981,1192554.22,1192671.32,1192780.32,1193093.62,117.100002,313.300004,626.80001,109.000002,226.100004,87.400002
982,1193181.02,1193273.82,1193379.02,1193628.32,92.800001,249.300003,599.800009,105.200002,198.000003,152.500003
983,1193780.82,1193873.62,1193980.22,1194250.12,92.800001,269.900004,597.800009,106.600002,199.400003,128.500002
984,1194378.62,1194469.42,1194596.12,1194859.22,90.800001,263.100004,567.600008,126.700002,217.500003,87.000001
985,1194946.22,1195025.82,1195119.62,1195338.02,79.600001,218.400003,502.900008,93.800002,173.400003,111.100002
986,1195449.12,1195554.62,1195697.02,1195972.52,105.500001,275.500004,653.500009,142.400002,247.900003,130.100002
987,1196102.62,1196195.82,1196291.82,1196540.12,93.200002,248.300004,527.100008,96.000001,189.200003,89.600001
988,1196629.72,1196735.62,1196853.52,1197200.42,105.900002,346.900005,679.50001,117.900002,223.800004,108.800001
989,1197309.22,1197399.12,1197485.92,1197710.62,89.900002,224.700003,579.100009,86.800001,176.700003,177.700003
990,1197888.32,1198000.22,1198101.32,1198450.22,111.900002,348.900005,634.000009,101.100001,213.000003,72.100001
991,1198522.32,1198621.02,1198733.32,1199023.52,98.700002,290.200004,595.100009,112.300002,211.000004,93.900001
992,1199117.42,1199203.92,1199299.12,1199647.62,86.500002,348.500005,612.000009,95.200001,181.700003,81.800001
993,1199729.42,1199824.12,1199949.12,1200325.32,94.700002,376.200005,657.10001,125.000002,219.700004,61.200001
994,1200386.52,1200480.52,1200570.22,1200885.12,94.000002,314.900005,602.000009,89.700001,183.700003,103.400001
995,1200988.52,1201104.72,1201213.32,1201553.32,116.200002,340.000006,689.90001,108.600001,224.800003,125.100001
996,1201678.42,1201779.22,1201916.32,1202386.52,100.800002,470.200007,793.400012,137.100002,237.900004,85.300001
997,1202471.82,1202569.62,1202700.62,1202965.32,97.800002,264.700004,600.600009,131.000002,228.800004,107.100001
998,1203072.42,1203178.42,1203322.72,1203727.72,106.000002,405.000006,732.200011,144.300002,250.300004,76.900001
999,1203804.62,1203918.82,1204087.62,1204428.42,114.200002,340.800005,722.500011,168.800002,283.000004,98.700002
1000,1204527.12,1204661.22,1204850.12,1205275.42,134.100002,425.300006,812.600012,188.900003,323.000005,64.300001
1001,1205339.72,1205473.42,1205606.02,1205886.62,133.700002,280.600004,694.40001,132.600002,266.300004,147.500002
1002,1206034.12,1206157.32,1206256.62,1206528.32,123.200002,271.700004,601.800009,99.300002,222.500004,107.600001
1003,1206635.92,1206753.02,1206871.02,1207227.92,117.100002,356.900005,645.40001,118.000002,235.100004,53.400001
1004,1207281.32,1207408.22,1207509.22,1207786.12,126.900002,276.900004,626.200009,101.000001,227.900003,121.400002
1005,1207907.52,1207986.22,1208094.12,1208441.82,78.700001,347.700005,651.80001,107.900002,186.600003,117.500002
1006,1208559.32,1208657.92,1208779.32,1209044.02,98.600001,264.700004,558.700008,121.400002,220.000003,74.000001
1007,1209118.02,1209215.32,1209312.52,1209595.02,97.300002,282.500004,614.800009,97.200001,194.500003,137.800002
1008,1209732.82,1209825.32,1209944.12,1210234.82,92.500002,290.700004,613.80001,118.800002,211.300004,111.800002
1009,1210346.62,1210465.52,1210566.52,1210900.92,118.900001,334.400005,687.00001,101.000002,219.900003,132.700002
1010,1211033.62,1211128.92,1211233.72,1211518.42,95.300001,284.700004,669.00001,104.800002,200.100003,184.200003
1011,1211702.62,1211799.52,1211934.82,1212257.92,96.900001,323.100005,740.700011,135.300002,232.200003,185.400003
1012,1212443.32,1212547.62,1212667.52,1212936.02,104.300001,268.500004,677.80001,119.900002,224.200003,185.100003
1013,1213121.12,1213226.82,1213392.22,1213909.12,105.700001,516.900008,853.200013,165.400003,271.100004,65.200001
1014,1213974.32,1214086.42,1214340.02,1214634.32,112.100001,294.300004,742.000011,253.600004,365.700005,82.000002
1015,1214716.32,1214834.42,1215064.82,1215309.12,118.100001,244.300004,760.600011,230.400004,348.500005,167.800002
1016,1215476.92,1215594.42,1215917.62,1216231.82,117.500002,314.200004,873.300013,323.200005,440.700007,118.400002
1017,1216350.22,1216499.32,1216878.02,1217138.72,149.100002,260.700004,872.300013,378.700006,527.800008,83.800001
1018,1217222.52,1217367.42,1217786.12,1217971.82,144.900002,185.700003,886.500013,418.700006,563.600008,137.200002
1019,1218109.02,1218266.52,1218661.42,1219015.52,157.500003,354.100006,980.500015,394.900005,552.400008,74.000001
1020,1219089.52,1219269.22,1219691.12,1219918.62,179.700003,227.500003,1080.50002,421.900006,601.600009,251.400004
1021,1220170.02,1220350.22,1220806.12,1221070.42,180.200003,264.300004,994.700015,455.900006,636.100009,94.300002
1022,1221164.72,1221348.52,1221723.72,1222019.32,183.800003,295.600005,1023.90002,375.200005,559.000008,169.300002
1023,1222188.62,1222398.72,1222772.02,1223149.52,210.100003,377.500005,1089.40002,373.300006,583.400009,128.500002
1024,1223278.02,1223479.92,1223694.02,1224073.52,201.900003,379.500006,890.200014,214.100003,416.000006,94.700002
1025,1224168.22,1224357.12,1224633.42,1224980.62,188.900002,347.200006,938.500014,276.300004,465.200006,126.100002
1026,1225106.72,1225310.72,1225535.92,1225813.62,204.000003,277.700004,920.700013,225.200003,429.200006,213.800003
1027,1226027.42,1226219.12,1226411.92,1226786.32,191.700003,374.400006,818.200012,192.800003,384.500006,59.3
1028,1226845.62,1227046.72,1227266.32,1227690.02,201.100003,423.700006,955.600015,219.600004,420.700007,111.200002
1029,1227801.22,1227974.22,1228226.72,1228713.42,173.000002,486.700007,965.000014,252.500004,425.500006,52.800001
1030,1228766.22,1228921.82,1229015.02,1229447.42,155.600002,432.400006,802.000012,93.200002,248.800004,120.800002
1031,1229568.22,1229723.52,1229875.32,1230377.92,155.300002,502.600007,911.000014,151.800003,307.100005,101.300002
1032,1230479.22,1230631.02,1230782.32,1231149.82,151.800002,367.500006,750.200011,151.300002,303.100004,79.600001
1033,1231229.42,1231324.02,1231460.42,1231832.82,94.600001,372.400006,739.200011,136.400002,231.000003,135.800002
1034,1231968.62,1232126.92,1232297.52,1233008.62,158.300002,711.10001,1103.00002,170.600003,328.900005,63.000001
1035,1233071.62,1233195.32,1233347.82,1233914.52,123.700002,566.700009,954.700014,152.500002,276.200004,111.800001
1036,1234026.32,1234150.12,1234383.62,1235689.72,123.800002,1306.10002,1755.10003,233.500004,357.300006,91.700002
1037,1235781.42,1235865.02,1235995.92,1236543.42,83.600001,547.500008,824.900012,130.900002,214.500003,62.900001
1038,1236606.32,1236704.62,1236833.22,1237215.52,98.300001,382.300006,689.50001,128.600002,226.900003,80.300001
1039,1237295.82,1237389.02,1237534.12,1238039.02,93.200002,504.900007,818.800012,145.100002,238.300004,75.600001
1040,1238114.62,1238224.02,1238383.22,1238781.42,109.400002,398.200006,790.700012,159.200002,268.600004,123.900002
1041,1238905.32,1239024.02,1239195.02,1239675.42,118.700002,480.400008,930.900014,171.000002,289.700004,160.800002
1042,1239836.22,1239940.52,1240219.12,1240555.62,104.300002,336.500005,829.400012,278.600004,382.900006,110.000001
1043,1240665.62,1240798.12,1241101.02,1241613.72,132.500002,512.700007,1040.00002,302.900005,435.400007,91.900002
1044,1241705.62,1241852.92,1242203.22,1242677.02,147.300002,473.800007,1065.30002,350.300005,497.600007,93.900002
1045,1242770.92,1242910.52,1243167.52,1243605.22,139.600002,437.700006,930.400014,257.000004,396.600006,96.100002
1046,1243701.32,1243863.72,1244119.62,1244589.52,162.400002,469.900007,978.700014,255.900004,418.300006,90.500001
1047,1244680.02,1244819.72,1245125.32,1245419.32,139.700002,294.000004,885.400013,305.600005,445.300007,146.100002
1048,1245565.42,1245707.72,1245972.72,1246287.62,142.300002,314.900005,900.400014,265.000004,407.300006,178.200003
1049,1246465.82,1246608.22,1246888.72,1247315.22,142.400002,426.500006,996.700015,280.500004,422.900006,147.300003
1050,1247462.52,1247592.12,1247967.62,1248392.32,129.600002,424.700006,1089.10002,375.500005,505.100007,159.300003
1051,1248551.62,1248707.12,1249094.42,1249465.72,155.500002,371.300005,1083.90002,387.300006,542.800008,169.800003
1052,1249635.52,1249792.22,1250161.12,1250757.12,156.700002,596.000009,1259.40002,368.900006,525.600008,137.800002
1053,1250894.92,1251047.12,1251320.22,1251954.22,152.200002,634.00001,1140.00002,273.100004,425.300006,80.700001
1054,1252034.92,1252183.82,1252377.62,1253014.02,148.900002,636.400009,1051.20002,193.800003,342.700005,72.100001
1055,1253086.12,1253224.72,1253363.32,1253737.42,138.600003,374.100005,746.100012,138.600002,277.200005,94.800002
1056,1253832.22,1253950.22,1254095.02,1254401.42,118.000001,306.400005,677.10001,144.800002,262.800003,107.900002
1057,1254509.32,1254623.42,1254764.82,1255175.02,114.100001,410.200007,758.000011,141.400002,255.500003,92.300001
1058,1255267.32,1255383.42,1255539.52,1256202.22,116.100002,662.70001,1029.00002,156.100002,272.200004,94.100001
1059,1256296.32,1256439.42,1256662.02,1257097.52,143.100002,435.500006,885.000013,222.600004,365.700006,83.800001
1060,1257181.32,1257304.92,1257500.82,1257922.92,123.600002,422.100007,821.400013,195.900003,319.500005,79.800001
1061,1258002.72,1258124.72,1258314.12,1258640.92,122.000002,326.800005,739.800011,189.400002,311.400004,101.600002
1062,1258742.52,1258887.62,1259051.82,1259507.12,145.100002,455.300007,875.400013,164.200002,309.300004,110.800002
1063,1259617.92,1259765.52,1259923.32,1260392.92,147.600002,469.600007,873.000013,157.800002,305.400004,98.000002
1064,1260490.92,1260608.52,1260766.62,1261134.02,117.600002,367.400005,788.000012,158.100002,275.700004,144.900003
1065,1261278.92,1261409.12,1261560.62,1261951.52,130.200001,390.900006,792.000011,151.500003,281.700004,119.400001
1066,1262070.92,1262203.82,1262345.12,1262794.02,132.900002,448.900007,892.000014,141.300002,274.200004,168.900003
1067,1262962.92,1263073.82,1263231.42,1263791.82,110.900001,560.400008,928.300013,157.600003,268.500004,99.400001
1068,1263891.22,1264011.82,1264182.52,1264578.92,120.600002,396.400006,802.100012,170.700003,291.300005,114.400001
1069,1264693.32,1264803.22,1265030.62,1265466.72,109.900002,436.100007,935.000014,227.400003,337.300005,161.600002
1070,1265628.32,1265724.62,1265948.22,1266573.22,96.300002,625.000009,995.400015,223.600003,319.900005,50.500001
1071,1273376.42,1273459.32,1273576.52,1273857.82,82.900001,281.300004,539.800008,117.200002,200.100003,58.400001
1072,1273916.22,1274017.72,1274128.72,1274418.82,101.500001,290.100004,635.200009,111.000002,212.500003,132.600002
1073,1274551.42,1274647.32,1274752.62,1275137.12,95.900002,384.500006,655.40001,105.300001,201.200003,69.700001
1074,1275206.82,1275306.22,1275438.52,1275719.02,99.400002,280.500004,657.40001,132.300002,231.700004,145.200002
1075,1275864.22,1275956.32,1276117.12,1276414.42,92.100001,297.300004,652.60001,160.800003,252.900004,102.400002
1076,1276516.82,1276618.32,1276783.72,1277060.52,101.500001,276.800004,734.100011,165.400003,266.900004,190.400003
1077,1277250.92,1277356.92,1277517.62,1277925.32,106.000001,407.700007,765.900011,160.700002,266.700003,91.500001
1078,1278016.82,1278137.02,1278300.32,1278682.42,120.200002,382.100006,758.900011,163.300002,283.500004,93.300001
1079,1278775.72,1278895.12,1279069.82,1279579.42,119.400002,509.600007,916.400014,174.700003,294.100005,112.700002
1080,1279692.12,1279805.12,1279968.62,1280387.72,113.000002,419.100006,764.000011,163.500002,276.500004,68.400001
1081,1280456.12,1280565.42,1280728.82,1281530.52,109.300002,801.700012,1172.70002,163.400002,272.700004,98.300002
1082,1281628.82,1281715.92,1281790.82,1282230.82,87.100001,440.000007,682.70001,74.900001,162.000002,80.700001
1083,1283536.12,1283616.72,1283689.32,1283970.02,80.600001,280.700005,522.500008,72.600001,153.200002,88.600001
1084,1284058.62,1284133.52,1284215.92,1284501.22,74.900001,285.300005,534.400008,82.400001,157.300002,91.800001
1085,1284593.02,1284672.02,1284742.32,1285075.32,79.000001,333.000005,570.700008,70.300001,149.300002,88.400001
1086,1285163.72,1285242.62,1285320.82,1285595.22,78.900002,274.400004,522.300008,78.200001,157.100003,90.800001
1087,1285686.02,1285763.52,1285850.52,1286173.62,77.500001,323.100004,594.600009,87.000002,164.500003,107.000002
1088,1286280.62,1286360.42,1286448.22,1286779.32,79.800001,331.100005,570.300009,87.800002,167.600003,71.600001
1089,1286850.92,1286931.92,1287016.52,1287400.82,81.000001,384.300006,636.600009,84.600001,165.600002,86.700001
1090,1287487.52,1287567.02,1287671.02,1287994.22,79.500001,323.200005,564.100008,104.000002,183.500003,57.4
1091,1288051.62,1288150.12,1288235.12,1288513.12,98.500002,278.000004,598.400009,85.000001,183.500003,136.900002
1092,1288650.02,1288724.12,1288818.42,1289130.92,74.100001,312.500005,525.500008,94.300002,168.400003,44.6
1093,1289175.52,1289268.62,1289361.92,1289625.82,93.100002,263.900004,510.300008,93.300001,186.400003,60.000001
1094,1289685.82,1289777.42,1289877.22,1290118.72,91.600001,241.500003,493.900007,99.800002,191.400003,61.000001
1095,1290179.72,1290274.82,1290366.72,1290630.02,95.100002,263.300004,500.900008,91.900001,187.000003,50.600001
1096,1290680.62,1290779.72,1290873.52,1291138.22,99.100001,264.700003,523.200007,93.800002,192.900003,65.600001
1097,1291203.82,1291291.22,1291388.52,1291655.12,87.400002,266.600004,516.800008,97.300001,184.700003,65.500001
1098,1291720.62,1291810.22,1291909.92,1292152.22,89.600001,242.300004,507.800008,99.700002,189.300003,76.200001
1099,1292228.42,1292322.32,1292419.62,1292668.42,93.900001,248.800003,538.100008,97.300002,191.200003,98.100002
1100,1292766.52,1292865.22,1292971.52,1293229.02,98.700001,257.500004,603.000009,106.300002,205.000003,140.500002
1101,1293369.52,1293472.32,1293588.22,1293906.72,102.800001,318.500005,629.700009,115.900002,218.700003,92.500001
1102,1293999.22,1294083.42,1294220.42,1294477.22,84.200001,256.800004,600.900009,137.000002,221.200003,122.900002
1103,1294600.12,1294694.12,1294846.42,1295153.72,94.000001,307.300004,624.700009,152.300003,246.300004,71.100001
1104,1295224.82,1295334.82,1295489.62,1295746.62,110.000002,257.000004,649.10001,154.800002,264.800004,127.300002
1105,1295873.92,1295994.02,1296155.82,1296508.52,120.100002,352.700005,748.200011,161.800002,281.900004,113.600002
1106,1296622.12,1296713.72,1296929.52,1297236.62,91.600002,307.100004,733.400011,215.800003,307.400005,118.900002
1107,1297355.52,1297462.22,1297678.22,1298132.62,106.700002,454.400007,861.200013,216.000003,322.700005,84.100001
1108,1298216.72,1298315.62,1298516.02,1298888.52,98.900001,372.500006,755.100011,200.400003,299.300004,83.300001
1109,1298971.82,1299078.02,1299245.62,1299613.52,106.200002,367.900006,751.600011,167.600002,273.800004,109.900001
1110,1299723.42,1299839.32,1300015.02,1300362.72,115.900002,347.700005,719.300011,175.700003,291.600005,80.000001
1111,1300442.72,1300557.62,1300736.62,1301110.92,114.900002,374.300006,743.600011,179.000002,293.900004,75.400001
1112,1301186.32,1301302.62,1301494.12,1301857.82,116.300002,363.700005,790.900012,191.500003,307.800005,119.400002
1113,1301977.22,1302083.02,1302281.62,1302592.52,105.800002,310.900004,703.10001,198.600003,304.400005,87.800001
1114,1302680.32,1302810.32,1303019.32,1303352.62,130.000002,333.300004,788.000012,209.000004,339.000006,115.700002
1115,1303468.32,1303590.82,1303816.72,1304207.52,122.500002,390.800006,865.400013,225.900003,348.400005,126.200002
1116,1304333.72,1304437.02,1304654.02,1305170.42,103.300002,516.400008,939.500014,217.000003,320.300005,102.800001
1117,1305273.22,1305370.42,1305501.42,1306017.02,97.200002,515.600008,852.600013,131.000001,228.200003,108.800002
1118,1306125.82,1306214.92,1306316.02,1306720.62,89.100001,404.600006,675.30001,101.100002,190.200003,80.500001
1119,1311875.52,1311970.42,1312058.32,1312321.72,94.900002,263.400004,491.000008,87.900001,182.800003,44.800001
1120,1312366.52,1312465.02,1312558.62,1312862.52,98.500001,303.900004,595.500009,93.600002,192.100003,99.500002
1121,1312962.02,1313051.42,1313150.42,1313405.92,89.400001,255.500004,518.600007,99.000001,188.400002,74.700001
1122,1313480.62,1313569.02,1313685.12,1314030.02,88.400002,344.900006,630.70001,116.100001,204.500003,81.300001
1123,1314111.32,1314192.52,1314315.42,1314729.42,81.200001,414.000006,662.00001,122.900002,204.100003,43.900001
1124,1314773.32,1314864.52,1314995.32,1315305.72,91.200001,310.400005,635.100009,130.800002,222.000003,102.700001
1125,1315408.42,1315507.62,1315649.12,1316007.12,99.200002,358.000005,678.00001,141.500002,240.700004,79.300001
1126,1316086.42,1316181.92,1316347.72,1316639.52,95.500002,291.800004,632.90001,165.800002,261.300004,79.800002
1127,1316719.32,1316826.92,1316982.12,1317337.22,107.600001,355.100005,724.30001,155.200003,262.800004,106.400001
1128,1317443.62,1317560.72,1317711.82,1318014.72,117.100002,302.900005,676.600011,151.100002,268.200004,105.500002
1129,1318120.22,1318220.82,1318383.92,1318697.32,100.600001,313.400005,654.700009,163.100002,263.700003,77.600001
1130,1318774.92,1318872.92,1319046.82,1319318.02,98.000002,271.200004,795.900012,173.900002,271.900004,252.800004
1131,1319570.82,1319689.82,1319853.02,1320172.22,119.000002,319.200005,699.900011,163.200002,282.200004,98.500002
1132,1320270.72,1320405.12,1320627.62,1320943.72,134.400002,316.100005,763.100011,222.500003,356.900005,90.100001
1133,1321033.82,1321180.02,1321431.32,1321855.32,146.200002,424.000006,931.300014,251.300004,397.500006,109.800002
1134,1321965.12,1322096.82,1322326.82,1322776.92,131.700002,450.100007,906.200013,230.000003,361.700005,94.400001
1135,1322871.32,1322995.12,1323218.92,1323622.02,123.800002,403.100007,853.900013,223.800003,347.600005,103.200001
1136,1323725.22,1323868.62,1324095.32,1324592.52,143.400002,497.200007,954.900014,226.700004,370.100006,87.600001
1137,1324680.12,1324797.52,1325047.82,1325349.82,117.400002,302.000004,825.200013,250.300004,367.700006,155.500003
1138,1325505.32,1325638.92,1325880.62,1326298.52,133.600002,417.900006,904.200013,241.700003,375.300005,111.000002
1139,1326409.52,1326553.42,1326755.52,1327208.82,143.900002,453.300007,960.400014,202.100003,346.000005,161.100002
1140,1327369.92,1327491.92,1327665.32,1328135.12,122.000002,469.800007,846.100013,173.400003,295.400005,80.900001
1141,1328216.02,1328344.32,1328536.02,1328941.72,128.300002,405.700006,852.500013,191.700003,320.000005,126.800002
1142,1329068.52,1329205.52,1329450.82,1329993.62,137.000002,542.800008,1015.60001,245.300003,382.300005,90.500002
1143,1330084.12,1330220.72,1330522.52,1331014.12,136.600002,491.600008,1025.10002,301.800004,438.400006,95.100001
1144,1331109.22,1331264.72,1331601.22,1331935.82,155.500002,334.600005,968.800015,336.500005,492.000007,142.200003
