# Supplementary material for: Robust dynamical invariants in sequential neural activity
Source: Sci Rep. 2019 Jun 21;9:9048. doi: 10.1038/s41598-019-44953-2 (PMC6588702; doi:10.1038/s41598-019-44953-2)
Supplement: Supplementary file 4 — Dataset [file 41598_2019_44953_MOESM4_ESM.zip › data/ethanol16/Ethanol_exp12.txt]

%If you use these data please cite:
%%  I. Elices, R. Levi, D. Arroyo, F. B. Rodriguez, and P. Varona. Robust dynamical invariants in sequential neural activity
% (1:n-1)' firstLP' lastLP' firstPD' lastPD' burstLPd' burstPDd' Period' latenc' LPPDfst2fst' PDLP'
1,660.50001,829.100012,955.100014,1093.60002,168.600002,138.500002,543.400008,126.000002,294.600004,110.300002
2,1203.90002,1314.30002,1474.30002,1609.90002,110.400002,135.600002,514.300008,160.000002,270.400004,108.300002
3,1718.20003,1833.50003,1971.40003,2114.40003,115.300001,143.000003,503.900007,137.900002,253.200003,107.700001
4,2222.10003,2359.50004,2446.70004,2551.00004,137.400002,104.300002,473.000007,87.200001,224.600003,144.100002
5,2695.10004,2801.90004,2893.80004,3019.90004,106.800002,126.100002,420.000006,91.900001,198.700003,95.200001
6,3115.10005,3262.20005,3321.30005,3445.30005,147.100003,124.000002,433.500007,59.1,206.200003,103.300002
7,3548.60005,3661.70005,3771.00006,3900.00006,113.100002,129.000002,451.300007,109.300001,222.400003,99.900002
8,3999.90006,4122.70006,4253.40006,4357.10006,122.800001,103.700002,491.200007,130.700002,253.500003,134.000002
9,4491.10007,4597.80007,4749.20007,4900.60007,106.700002,151.400002,495.700007,151.400002,258.100004,86.200001
10,4986.80007,5129.20008,5262.80008,5376.00008,142.400002,113.200002,510.600008,133.600002,276.000004,121.400002
11,5497.40008,5636.90008,5800.80009,5912.10009,139.500002,111.300002,551.900008,163.900002,303.400004,137.200002
12,6049.30009,6147.90009,6313.00009,6424.1001,98.600002,111.100002,502.100008,165.100002,263.700004,127.300002
13,6551.4001,6705.2001,6802.1001,6944.2001,153.800002,142.100002,491.100007,96.900001,250.700003,98.300002
14,8035.30012,8146.60012,8238.20012,8347.80012,111.300001,109.600001,428.200006,91.600002,202.900003,115.700002
15,8463.50013,8549.80013,8681.20013,8794.10013,86.300001,112.900002,441.800007,131.400002,217.700003,111.200002
16,8905.30013,8960.40013,9136.70014,9278.70014,55.100001,142.000002,459.900007,176.300002,231.400003,86.500002
17,9365.20014,9445.30014,9594.40014,9704.40014,80.100001,110.000002,469.800007,149.100002,229.200003,130.600002
18,9835.00015,9870.10015,10074.2002,10182.6002,35.1,108.400002,471.700007,204.100003,239.200003,124.100002
19,10306.7002,10345.2002,10487.3002,10592.8002,38.5,105.500002,387.200005,142.100002,180.600002,101.100001
20,10693.9002,10771.7002,10915.0002,11027.6002,77.800002,112.600001,435.900007,143.300002,221.100004,102.200002
21,11129.8002,11227.4002,11343.9002,11451.7002,97.600001,107.800002,414.300006,116.500002,214.100003,92.400001
22,11544.1002,11633.4002,11770.3002,11903.9002,89.300001,133.600002,467.200007,136.900002,226.200003,107.400002
23,12011.3002,12044.3002,12199.4002,12339.9002,33,140.500002,409.100006,155.100003,188.100003,80.500001
24,12420.4002,12495.4002,12638.3002,12793.1002,75.000001,154.800003,474.800007,142.900002,217.900003,102.100001
25,12895.2002,12948.2002,13095.5002,13200.6002,53.000001,105.100002,418.100006,147.300002,200.300003,112.700001
26,13313.3002,13446.2002,13562.4002,13666.2002,132.900002,103.800002,490.100008,116.200002,249.100004,137.200002
27,13803.4002,13866.9002,14007.2002,14116.4002,63.500001,109.200001,409.900006,140.300002,203.800003,96.900002
28,14213.3002,14367.9002,14500.7002,14606.2002,154.600002,105.500002,494.600007,132.800002,287.400004,101.700001
29,14707.9002,14858.2002,15013.6002,15119.1002,150.300002,105.500001,530.200008,155.400003,305.700005,119.000002
30,15238.1002,15342.9002,15527.3002,15635.5002,104.800002,108.200002,511.700008,184.400002,289.200004,114.300002
31,15749.8002,15923.2002,16002.2002,16107.4002,173.400002,105.200002,468.000007,79.000001,252.400003,110.400002
32,16217.8002,16383.3002,16510.2002,16618.5002,165.500002,108.300002,502.200007,126.900002,292.400004,101.500001
33,16720.0002,16872.2003,17025.3003,17136.2003,152.200002,110.900001,520.500008,153.100003,305.300005,104.300002
34,17240.5003,17419.3003,17583.1003,17692.0003,178.800003,108.900002,578.100009,163.800002,342.600005,126.600002
35,17818.6003,17969.7003,18122.2003,18255.1003,151.100002,132.900002,564.800008,152.500002,303.600004,128.300002
36,18383.4003,18459.0003,18635.4003,18747.7003,75.600001,112.300001,472.500007,176.400003,252.000004,108.200002
37,18855.9003,19016.7003,19130.8003,19243.1003,160.800002,112.300002,495.600007,114.100002,274.900004,108.400001
38,19351.5003,19499.9003,19605.8003,19715.1003,148.400003,109.300002,470.400007,105.900001,254.300004,106.800001
39,19821.9003,19956.6003,20051.3003,20166.7003,134.700002,115.400002,439.900007,94.700002,229.400004,95.100001
40,20261.8003,20340.8003,20544.2003,20654.5003,79.000001,110.300002,532.600008,203.400003,282.400004,139.900002
41,20794.4003,20840.8003,21007.9003,21120.8003,46.400001,112.900002,438.100006,167.100002,213.500003,111.700001
42,21232.5003,21349.1003,21468.5003,21578.5003,116.600002,110.000002,446.100007,119.400002,236.000004,100.100001
43,21678.6003,21796.6003,21937.5003,22045.4003,118.000002,107.900002,497.900007,140.900002,258.900004,131.100001
44,22176.5003,22215.0003,22372.2003,22490.9003,38.500001,118.700002,424.000007,157.200002,195.700003,109.600002
45,22600.5003,22692.0003,22831.6003,22945.0003,91.500001,113.400002,441.200006,139.600002,231.100003,96.700001
46,23041.7003,23174.7003,23311.1003,23419.0003,133.000002,107.900002,498.500008,136.400002,269.400004,121.200002
47,23540.2004,23582.1004,23769.5004,23909.6004,41.9,140.100002,455.200007,187.400003,229.300003,85.800002
48,24893.6004,25011.3004,25107.6004,25217.0004,117.700002,109.400002,439.000006,96.300001,214.000003,115.600001
49,25332.6004,25385.8004,25566.8004,25707.6004,53.200001,140.800002,455.900007,181.000003,234.200004,80.900001
50,25788.5004,25875.8004,26047.8004,26158.8004,87.300002,111.000002,479.800007,172.000002,259.300004,109.500001
51,27134.1004,27218.3004,27331.7004,27437.7004,84.200002,106.000002,411.200006,113.400001,197.600003,107.600001
52,27545.3004,27597.4004,27714.3004,27818.7004,52.100001,104.400002,361.500006,116.900002,169.000003,88.100001
53,27906.8004,28066.5004,28123.9004,28231.7004,159.700002,107.800002,431.900006,57.400001,217.100003,107.000001
54,28338.7004,28428.1004,28580.3004,28709.9004,89.400002,129.600002,458.700007,152.200002,241.600004,87.500001
55,28797.4004,28848.7004,28989.7004,29098.2004,51.300001,108.500002,376.000006,141.000002,192.300003,75.200001
56,29173.4004,29220.5004,29376.1004,29479.4004,47.1,103.300001,411.100006,155.600003,202.700003,105.100002
57,29584.5004,29665.2004,29831.1004,29962.8004,80.700001,131.700001,460.800007,165.900003,246.600004,82.500002
58,30045.3004,30170.4005,30260.7005,30367.8005,125.100002,107.100002,429.300006,90.300001,215.400003,106.800001
59,30474.6005,30616.6005,30694.9005,30800.7005,142.000002,105.800002,463.700007,78.300001,220.300003,137.600002
60,30938.3005,31023.9005,31189.3005,31298.2005,85.600001,108.900001,494.800007,165.400003,251.000004,134.900002
61,31433.1005,31615.8005,31724.9005,31858.6005,182.700003,133.700002,556.000009,109.100002,291.800005,130.500002
62,31989.1005,32083.7005,32254.9005,32399.6005,94.600001,144.700002,501.400007,171.200003,265.800004,90.900001
63,32490.5005,32606.0005,32756.4005,32867.7005,115.500002,111.300002,493.900008,150.400002,265.900004,116.700002
64,32984.4005,33089.1005,33226.4005,33335.0005,104.700001,108.600002,458.200006,137.300002,242.000003,107.600001
65,33442.6005,33603.4005,33695.4005,33841.4005,160.800003,146.000002,478.800007,92.000001,252.800004,80.000001
66,33921.4005,34011.0005,34216.2005,34330.1005,89.600002,113.900002,526.900008,205.200003,294.800005,118.200001
67,34448.3005,34568.4005,34704.9005,34831.5005,120.100002,126.600002,488.700008,136.500002,256.600004,105.500002
68,34937.0005,35086.2005,35224.9005,35369.0005,149.200002,144.100002,563.600008,138.700002,287.900004,131.600002
69,35500.6005,35550.6005,35741.3005,35888.6005,50.000001,147.300002,506.300008,190.700003,240.700004,118.300002
70,36006.9005,36159.1005,36253.8005,36394.5005,152.200002,140.700002,484.500007,94.700001,246.900003,96.900002
71,36491.4005,36646.1005,36772.6005,36879.7006,154.700002,107.100002,513.200007,126.500002,281.200004,124.900001
72,37004.6006,37150.6006,37282.8006,37391.7006,146.000003,108.900001,503.400008,132.200002,278.200005,116.300002
73,37508.0006,37895.5006,37839.4006,37975.3006,387.500006,135.900002,593.000009,-56.100001,331.400005,125.700002
74,39125.2006,39225.7006,39354.8006,39484.7006,100.500002,129.900002,447.500007,129.100001,229.600003,88.000002
75,39572.7006,39698.4006,39818.2006,39959.0006,125.700002,140.800002,483.500007,119.800001,245.500003,97.200002
76,40056.2006,40181.3006,40336.3006,40450.5006,125.100002,114.200002,519.500008,155.000002,280.100004,125.200002
77,40575.7006,40633.9006,40771.4006,40886.6006,58.2,115.200001,412.700006,137.500003,195.700003,101.800002
78,40988.4006,41071.9006,41180.3006,41296.1006,83.500001,115.800001,406.800006,108.400002,191.900003,99.100002
79,41395.2006,41489.3006,41558.5006,41666.1006,94.100001,107.600002,338.800005,69.200001,163.300002,67.900001
80,44754.0007,44934.1007,44969.2007,45075.9007,180.100003,106.700002,403.900006,35.1,215.200003,82.000001
81,45157.9007,45280.5007,45355.0007,45468.1007,122.600002,113.100002,401.500006,74.500001,197.100003,91.300001
82,45559.4007,45701.5007,45737.3007,45846.7007,142.100002,109.400001,362.800005,35.800001,177.900003,75.500001
83,45922.2007,46123.1007,46166.3007,46276.6007,200.900003,110.300002,448.000007,43.200001,244.100004,93.600001
84,46370.2007,46555.3007,46618.3007,46727.1007,185.100003,108.800001,479.600007,63.000001,248.100004,122.700002
85,46849.8007,47049.8007,47060.7007,47174.8007,200.000003,114.100002,458.500007,10.9,210.900003,133.500002
86,47308.3007,47454.3007,47512.2007,47626.3007,146.000002,114.100002,474.300007,57.900001,203.900003,156.300002
87,47782.6007,47925.5007,47989.7007,48105.3007,142.900002,115.600002,455.200007,64.200001,207.100003,132.500002
88,48237.8007,48468.8007,48503.2007,48641.7007,231.000003,138.500002,518.100008,34.400001,265.400004,114.200002
89,48755.9007,48910.0007,48961.5007,49075.6007,154.100002,114.100001,458.100006,51.500001,205.600003,138.400002
90,49214.0007,49419.2007,49526.2007,49661.5007,205.200003,135.300002,591.300009,107.000002,312.200005,143.800002
91,49805.3007,49958.4007,50024.4007,50168.4007,153.100002,144.000003,480.900007,66.000001,219.100003,117.800001
92,50286.2007,50512.9008,50588.5008,50728.0008,226.700004,139.500002,602.300009,75.600001,302.300005,160.500002
93,50888.5008,51059.1008,51114.7008,51234.2008,170.600003,119.500001,544.100008,55.600001,226.200004,198.400003
94,51432.6008,51606.3008,51699.7008,51851.9008,173.700003,152.200003,578.600009,93.400001,267.100004,159.300002
95,52011.2008,52144.4008,52239.0008,52386.3008,133.200002,147.300003,565.900008,94.600001,227.800003,190.800002
96,52577.1008,52825.3008,52901.9008,53045.0008,248.200004,143.100002,676.900011,76.600001,324.800005,209.000004
97,53254.0008,53392.8008,53436.7008,53557.3008,138.800002,120.600002,499.900007,43.9,182.700002,196.600003
98,53753.9008,53861.9008,54008.4008,54163.8008,108.000002,155.400002,589.700009,146.500002,254.500004,179.800003
99,54343.6008,54499.9008,54617.2008,54775.3008,156.300002,158.100002,573.500008,117.300002,273.600004,141.800002
100,54917.1008,55104.2008,55197.0008,55316.7008,187.100003,119.700002,569.200009,92.800001,279.900004,169.600003
101,55486.3008,55716.1008,55733.9008,55858.9008,229.800003,125.000002,521.500008,17.8,247.600003,148.900003
102,56007.8008,56182.8008,56301.6008,56425.3008,175.000002,123.700002,601.100009,118.800002,293.800004,183.600003
103,56608.9008,56776.3008,56865.6008,56988.6008,167.400002,123.000002,539.900008,89.300001,256.700003,160.200003
104,57148.8009,57273.8009,57373.3009,57497.1009,125.000001,123.800002,488.600007,99.500002,224.500003,140.300002
105,57637.4009,57861.5009,57941.6009,58068.3009,224.100003,126.700002,579.100008,80.100001,304.200004,148.200002
106,58216.5009,58407.3009,58457.3009,58581.4009,190.800003,124.100002,493.600008,50.000001,240.800004,128.700002
107,58710.1009,58816.5009,58938.2009,59064.5009,106.400001,126.300002,480.900007,121.700002,228.100003,126.500002
108,59191.0009,59383.4009,59475.1009,59599.0009,192.400003,123.900002,554.000008,91.700001,284.100004,146.000002
109,59745.0009,59912.8009,60004.6009,60129.7009,167.800003,125.100002,535.000008,91.800001,259.600004,150.300002
110,60280.0009,60411.3009,60499.6009,60624.4009,131.300002,124.800001,448.700007,88.300002,219.600004,104.300002
111,60728.7009,60935.3009,61029.2009,61155.1009,206.600003,125.900002,544.400008,93.900001,300.500004,118.000002
112,61273.1009,61393.0009,61543.0009,61669.7009,119.900002,126.700002,517.000008,150.000002,269.900004,120.400002
113,61790.1009,61998.7009,62068.2009,62190.5009,208.600003,122.300002,515.300007,69.500001,278.100004,114.900001
114,62305.4009,62471.0009,62568.4009,62692.7009,165.600003,124.300002,514.600008,97.400001,263.000004,127.300002
115,62820.0009,62949.9009,63074.6009,63203.5009,129.900002,128.900002,515.700008,124.700002,254.600004,132.200002
116,63335.7009,63523.9009,63627.9009,63757.001,188.200003,129.100002,565.100008,104.000001,292.200004,143.800002
117,63900.801,64095.601,64174.501,64298.701,194.800003,124.200002,518.600008,78.900001,273.700004,120.700002
118,64419.401,64590.901,64665.201,64795.401,171.500002,130.200002,464.600007,74.300002,245.800004,88.600001
119,64884.001,65019.701,65145.001,65275.001,135.700002,130.000002,485.400007,125.300002,261.000004,94.400001
120,65369.401,65506.801,65637.401,65767.101,137.400002,129.700002,497.200007,130.600002,268.000004,99.500001
121,65866.601,66048.001,66115.901,66241.201,181.400003,125.300002,463.300007,67.900001,249.300004,88.700001
122,66329.901,66498.901,66597.501,66723.901,169.000003,126.400002,479.100008,98.600001,267.600004,85.100002
123,66809.001,66994.701,67090.101,67213.101,185.700002,123.000002,501.000007,95.400002,281.100004,96.900001
124,67310.001,67508.601,67602.901,67727.301,198.600003,124.400002,515.000008,94.300001,292.900004,97.700002
125,67825.001,67991.801,68088.101,68216.101,166.800002,128.000001,486.800007,96.300002,263.100004,95.700002
126,68311.801,68462.501,68552.801,68678.601,150.700002,125.800001,450.500007,90.300002,241.000004,83.700002
127,68762.301,68951.501,69025.201,69149.501,189.200002,124.300001,480.900007,73.700002,262.900004,93.700002
128,69243.201,69451.701,69528.801,69655.301,208.500003,126.500002,504.700007,77.100001,285.600004,92.600001
129,69747.901,69931.201,70019.401,70140.401,183.300003,121.000002,484.300008,88.200001,271.500004,91.800002
130,70232.201,70406.801,70496.301,70615.1011,174.600002,118.800002,466.800006,89.500001,264.100003,83.900001
131,70699.0011,70864.0011,70945.2011,71069.2011,165.000003,124.000002,443.300007,81.200001,246.200004,73.100001
132,71142.3011,71285.8011,71398.3011,71526.0011,143.500002,127.700002,460.700007,112.500002,256.000004,77.000001
133,71603.0011,71775.8011,71862.5011,71987.0011,172.800003,124.500002,469.300007,86.700001,259.500004,85.300001
134,72072.3011,72259.7011,72358.3011,72479.3011,187.400003,121.000002,499.000007,98.600001,286.000004,92.000001
135,72571.3011,72775.8011,72832.3011,72949.4011,204.500003,117.100002,453.700007,56.500001,261.000004,75.600001
136,73025.0011,73181.6011,73267.8011,73389.0011,156.600002,121.200002,438.200007,86.200002,242.800004,74.200001
137,73463.2011,73629.5011,73718.6011,73840.6011,166.300002,122.000002,459.800007,89.100001,255.400003,82.400002
138,73923.0011,74060.9011,74166.0011,74290.6011,137.900002,124.600002,450.600006,105.100001,243.000003,83.000001
139,74373.6011,74509.7011,74608.6011,74731.8011,136.100002,123.200002,432.300007,98.900002,235.000004,74.100001
140,74805.9011,74989.8011,75069.8011,75195.8011,183.900002,126.000002,475.800007,80.000002,263.900004,85.900001
141,75281.7011,75486.2011,75573.1011,75698.8011,204.500003,125.700002,511.000007,86.900001,291.400004,93.900001
142,75792.7011,76014.1011,76049.7011,76172.7011,221.400004,123.000002,458.900007,35.6,257.000004,78.900001
143,76251.6011,76417.7011,76480.2011,76602.7011,166.100003,122.500001,419.800006,62.500001,228.600004,68.700001
144,76671.4011,76846.8011,76909.8011,77033.9011,175.400003,124.100002,433.200007,63.000001,238.400004,70.700001
145,77104.6011,77244.7012,77346.7012,77468.5012,140.100002,121.800001,436.900006,102.000002,242.100004,73.000001
146,77541.5012,77698.4012,77756.8012,77882.5012,156.900003,125.700002,403.600006,58.400001,215.300004,62.6
147,77945.1012,78116.2012,78169.3012,78286.7012,171.100003,117.400002,410.400007,53.100001,224.200004,68.800001
148,78355.5012,78513.2012,78589.3012,78705.0012,157.700002,115.700002,420.700006,76.100001,233.800003,71.200001
149,78776.2012,78921.4012,79015.4012,79135.3012,145.200002,119.900002,428.000006,94.000001,239.200003,68.900001
150,79204.2012,79357.7012,79456.2012,79581.5012,153.500003,125.300002,452.900007,98.500001,252.000004,75.600001
151,79657.1012,79838.7012,79896.7012,80019.1012,181.600003,122.400001,427.100006,58.000001,239.600004,65.100001
152,80084.2012,80230.4012,80322.3012,80441.2012,146.200003,118.900002,415.100007,91.900001,238.100004,58.100001
153,80499.3012,80682.5012,80761.6012,80878.0012,183.200002,116.400002,453.000006,79.100001,262.300003,74.300001
154,80952.3012,81120.7012,81210.0012,81325.3012,168.400003,115.300002,445.600007,89.300001,257.700004,72.600001
155,81397.9012,81568.8012,81658.9012,81776.7012,170.900002,117.800002,444.600007,90.100002,261.000004,65.800001
156,81842.5012,81990.0012,82065.7012,82188.2012,147.500002,122.500002,405.700006,75.700001,223.200003,60.000001
157,82248.2012,82431.3012,82510.4012,82631.5012,183.100002,121.100001,450.000006,79.100002,262.200004,66.700001
158,82698.2012,82865.1012,82963.0012,83081.4012,166.900003,118.400002,458.600007,97.900001,264.800004,75.400001
159,83156.8012,83348.0012,83436.7012,83555.5012,191.200003,118.800002,469.400007,88.700001,279.900004,70.700001
160,83626.2012,83823.6012,83880.5013,83994.6013,197.400003,114.100002,437.400007,56.900001,254.300004,69.000001
161,84063.6013,84240.8013,84310.7013,84434.0013,177.200002,123.300002,434.100006,69.900001,247.100003,63.700001
162,84497.7013,84630.5013,84727.8013,84849.1013,132.800002,121.300001,419.600006,97.300002,230.100004,68.200001
163,84917.3013,85101.1013,85159.1013,85280.3013,183.800003,121.200002,427.400007,58.000001,241.800004,64.400001
164,85344.7013,85507.4013,85582.0013,85698.4013,162.700002,116.400002,415.000006,74.600001,237.300003,61.300001
165,85759.7013,85912.4013,86000.4013,86122.2013,152.700002,121.800001,423.500006,88.000002,240.700004,61.000001
166,86183.2013,86370.8013,86460.4013,86581.8013,187.600003,121.400002,463.800007,89.600001,277.200004,65.200001
167,86647.0013,86812.1013,86900.0013,87017.7013,165.100003,117.700002,441.200007,87.900001,253.000004,70.500001
168,87088.2013,87228.0013,87319.8013,87439.9013,139.800002,120.100002,412.800006,91.800001,231.600003,61.100001
169,87501.0013,87632.7013,87719.9013,87843.3013,131.700002,123.400002,402.200006,87.200001,218.900003,59.900001
170,87903.2013,88044.2013,88143.6013,88265.7013,141.000002,122.100002,424.900006,99.400001,240.400003,62.400001
171,88328.1013,88490.9013,88591.4013,88712.8013,162.800003,121.400002,448.300007,100.500001,263.300004,63.600001
172,88776.4013,88941.0013,89034.3013,89154.6013,164.600002,120.300002,445.400007,93.300002,257.900004,67.200001
173,89221.8013,89398.3013,89461.9013,89580.7013,176.500002,118.800002,425.300006,63.600001,240.100003,66.400001
174,89647.1013,89820.1013,89904.5013,90024.5013,173.000002,120.000001,447.700007,84.400002,257.400004,70.300002
175,90094.8013,90240.0013,90362.8013,90485.4013,145.200002,122.600001,454.000006,122.800002,268.000004,63.400001
176,90548.8013,90735.8014,90830.0014,90947.3014,187.000003,117.300002,458.900007,94.200001,281.200004,60.400001
177,91007.7014,91183.8014,91256.7014,91374.2014,176.100003,117.500002,423.600006,72.900001,249.000004,57.1
178,91431.3014,91577.3014,91660.4014,91779.9014,146.000003,119.500002,401.200006,83.100001,229.100004,52.6
179,91832.5014,91979.4014,92075.6014,92202.2014,146.900003,126.600002,428.400007,96.200001,243.100004,58.700001
180,92260.9014,92428.2014,92524.9014,92654.9014,167.300002,130.000002,444.400006,96.700002,264.000004,50.4
181,92705.3014,92874.1014,92944.2014,93068.7014,168.800003,124.500002,416.000007,70.100001,238.900004,52.600001
182,93121.3014,93268.5014,93350.1014,93471.3014,147.200002,121.200002,406.800006,81.600001,228.800003,56.800001
183,93528.1014,93683.1014,93792.6014,93922.1014,155.000002,129.500002,448.900006,109.500002,264.500004,54.9
184,93977.0014,94162.9014,94254.8014,94385.8014,185.900003,131.000001,471.900007,91.900002,277.800005,63.100001
185,94448.9014,94637.4014,94724.1014,94854.8014,188.500003,130.700002,463.600007,86.700001,275.200004,57.700001
186,94912.5014,95068.6014,95155.4014,95281.6014,156.100003,126.200002,428.600007,86.800001,242.900004,59.500001
187,95341.1014,95498.2014,95620.9014,95748.7014,157.100002,127.800002,461.900007,122.700002,279.800004,54.300001
188,95803.0014,95954.0014,96075.8014,96208.2014,151.000002,132.400002,465.200007,121.800002,272.800004,60.000001
189,96268.2014,96455.3014,96515.9014,96639.6014,187.100002,123.700002,428.800006,60.600001,247.700003,57.400001
190,96697.0014,96852.7014,96951.6014,97071.7014,155.700002,120.100001,433.300006,98.900002,254.600004,58.600001
191,97130.3014,97304.1015,97392.0015,97533.4015,173.800003,141.400002,445.100007,87.900001,261.700004,42.000001
192,97575.4015,97735.2015,97865.8015,97990.2015,159.800002,124.400002,480.400007,130.600002,290.400004,65.600001
193,98055.8015,98235.6015,98348.5015,98468.1015,179.800003,119.600001,481.700007,112.900002,292.700005,69.400001
194,98537.5015,98733.2015,98818.3015,98935.9015,195.700003,117.600001,463.600007,85.100002,280.800005,65.200001
195,99001.1015,99187.9015,99261.8015,99382.2015,186.800003,120.400002,457.300007,73.900001,260.700004,76.200001
196,99458.4015,99631.7015,99691.1015,99835.8015,173.300003,144.700002,429.300006,59.400001,232.700004,51.9
197,99887.7015,100035.001,100088.801,100208.801,147.300003,120.000002,394.600006,53.8,201.100003,73.500001
198,100971.402,101073.102,101149.802,101288.502,101.700001,138.700002,369.100005,76.700001,178.400002,52.000001
199,101340.502,101446.102,101518.802,101651.002,105.600002,132.200002,365.700006,72.700001,178.300003,55.200001
200,101706.202,101841.302,101920.402,102045.102,135.100002,124.700002,407.200006,79.100001,214.200003,68.300001
201,102113.402,102243.002,102303.202,102434.602,129.600002,131.400002,375.100005,60.2,189.800002,53.900001
202,102488.502,102609.902,102685.802,102825.002,121.400002,139.200002,371.800006,75.900001,197.300003,35.300001
203,102860.302,103026.502,103099.302,103244.302,166.200002,145.000002,416.200006,72.800001,239.000003,32.200001
204,103276.502,103432.202,103518.602,103658.702,155.700002,140.100002,432.000006,86.400002,242.100004,49.8
205,103708.502,103858.002,103906.102,104011.202,149.500003,105.100002,383.800006,48.1,197.600003,81.100001
206,104092.302,104240.102,104311.902,104421.502,147.800002,109.600002,400.700006,71.800001,219.600003,71.500001
207,104493.002,104638.902,104718.702,104855.302,145.900002,136.600002,409.600006,79.800001,225.700003,47.300001
208,104902.602,105063.202,105139.302,105267.302,160.600003,128.000002,422.300006,76.100001,236.700004,57.6
209,106079.102,106180.602,106259.302,106385.402,101.500001,126.100002,369.300005,78.700001,180.200002,63.000001
210,106448.402,106575.402,106644.402,106791.502,127.000002,147.100002,393.900006,69.000001,196.000003,50.800001
211,106842.302,106979.502,107022.202,107137.302,137.200002,115.100001,363.500005,42.700001,179.900003,68.500001
212,107205.802,107330.202,107400.902,107526.102,124.400002,125.200002,383.100006,70.700001,195.100003,62.800001
213,107588.902,107720.002,107791.302,107913.502,131.100002,122.200002,391.800006,71.300001,202.400003,67.200001
214,107980.702,108117.202,108180.302,108321.302,136.500002,141.000002,382.000006,63.100001,199.600003,41.400001
215,108362.702,108489.002,108626.502,108767.502,126.300002,141.000002,453.100006,137.500002,263.800004,48.3
216,108815.802,108987.902,109036.302,109152.202,172.100003,115.900001,402.900006,48.400001,220.500004,66.500001
217,109218.702,109334.202,109418.702,109527.202,115.500002,108.500002,382.300006,84.500001,200.000003,73.800001
218,109601.002,109751.502,109808.302,109917.402,150.500002,109.100002,394.500006,56.800001,207.300003,78.100001
219,109995.502,110140.802,110246.002,110381.802,145.300002,135.800002,447.800007,105.200002,250.500004,61.500001
220,110443.302,110624.902,110702.802,110836.502,181.600002,133.700002,455.600007,77.900002,259.500004,62.400001
221,110898.902,111076.002,111157.302,111266.702,177.100002,109.400002,446.600006,81.300001,258.400003,78.800001
222,111345.502,111507.902,111603.902,111717.102,162.400003,113.200002,440.100007,96.000001,258.400004,68.500001
223,111785.602,111967.602,112056.102,112169.102,182.000002,113.000001,453.600006,88.500002,270.500004,70.100001
224,112239.202,112424.702,112478.202,112613.802,185.500003,135.600002,425.600007,53.500001,239.000004,51.000001
225,112664.802,112802.702,112909.802,113022.302,137.900002,112.500002,423.100006,107.100001,245.000003,65.600001
226,113087.902,113235.702,113354.302,113468.202,147.800002,113.900002,440.000007,118.600002,266.400004,59.700001
227,113527.902,113721.702,113822.902,113943.702,193.800003,120.800002,480.100007,101.200001,295.000004,64.300001
228,114008.002,114190.002,114291.802,114403.902,182.000003,112.100002,473.600007,101.800001,283.800004,77.700001
229,114481.602,114672.902,114764.802,114881.202,191.300003,116.400002,470.600007,91.900001,283.200004,71.000001
230,114952.202,115152.102,115236.302,115346.802,199.900003,110.500002,462.300007,84.200001,284.100004,67.700001
231,115414.502,115574.702,115660.102,115772.802,160.200002,112.700002,425.300006,85.400001,245.600003,67.000001
232,115839.802,115993.502,116112.602,116229.202,153.700002,116.600002,458.100007,119.100002,272.800004,68.700001
233,116297.902,116485.602,116554.802,116680.502,187.700003,125.700002,452.100007,69.200001,256.900004,69.500001
234,116750.002,116891.602,116983.102,117125.002,141.600002,141.900002,418.000006,91.500001,233.100003,43.000001
235,117168.002,117306.002,117437.202,117555.002,138.000002,117.800002,448.600007,131.200002,269.200004,61.600001
236,117616.602,117820.502,117893.302,118009.302,203.900003,116.000001,457.900006,72.800001,276.700004,65.200001
237,118074.502,118263.302,118371.502,118493.402,188.800003,121.900002,485.400008,108.200002,297.000005,66.500001
238,118559.902,118745.202,118860.202,118982.702,185.300002,122.500002,482.800007,115.000002,300.300004,60.000001
239,119042.702,119256.902,119357.502,119475.002,214.200003,117.500001,494.500007,100.600002,314.800005,62.200001
240,119537.202,119736.602,119853.702,119972.802,199.400003,119.100002,503.700008,117.100002,316.500005,68.100001
241,120040.902,120238.002,120347.102,120465.002,197.100003,117.900002,489.500007,109.100001,306.200004,65.400001
242,120530.402,120710.002,120824.202,120948.102,179.600003,123.900002,480.200007,114.200001,293.800004,62.500001
243,121010.602,121180.902,121309.502,121437.002,170.300003,127.500002,483.100007,128.600002,298.900005,56.7
244,121493.702,121684.802,121768.702,121895.602,191.100003,126.900002,456.500007,83.900001,275.000004,54.600001
245,121950.202,122137.402,122240.102,122366.202,187.200003,126.100001,476.200007,102.700002,289.900005,60.200001
246,122426.402,122624.902,122736.202,122861.002,198.500003,124.800002,493.900008,111.300002,309.800005,59.300001
247,122920.302,123129.802,123218.702,123342.902,209.500003,124.200002,483.500007,88.900001,298.400004,60.900001
248,123403.802,123611.102,123680.202,123803.002,207.300003,122.800002,461.300007,69.100001,276.400004,62.100001
249,123865.102,124040.402,124129.502,124253.802,175.300002,124.300002,446.400006,89.100002,264.400004,57.7
250,124311.502,124502.802,124586.202,124715.602,191.300003,129.400002,456.000007,83.400001,274.700004,51.900001
251,124767.502,124963.102,125059.002,125184.502,195.600003,125.500001,472.200007,95.900002,291.500005,55.200001
252,125239.702,125421.702,125495.102,125623.402,182.000003,128.300002,427.400007,73.400001,255.400004,43.700001
253,125667.102,125821.202,125927.502,126056.702,154.100002,129.200002,438.700006,106.300001,260.400003,49.100001
254,126105.802,126274.402,126381.102,126506.802,168.600003,125.700002,455.700007,106.700001,275.300004,54.700001
255,126561.502,126760.302,126842.202,126970.102,198.800003,127.900002,461.900007,81.900001,280.700004,53.300001
256,127023.402,127234.802,127288.202,127415.902,211.400003,127.700002,448.200006,53.400001,264.800004,55.7
257,127471.602,127641.102,127742.902,127863.602,169.500003,120.700001,448.800007,101.800002,271.300005,56.800001
258,127920.402,128100.202,128190.902,128319.302,179.800003,128.400002,446.200007,90.700001,270.500004,47.300001
259,128366.602,128519.102,128640.902,128765.302,152.500002,124.400002,456.600007,121.800002,274.300004,57.900001
260,128823.202,129023.102,129106.602,129230.102,199.900003,123.500002,466.700007,83.500001,283.400004,59.800001
261,129289.902,129481.202,129566.602,129689.902,191.300002,123.300002,460.200006,85.400002,276.700004,60.2
262,129750.102,129936.802,130023.702,130145.902,186.700003,122.200001,445.300007,86.900002,273.600005,49.500001
263,130195.402,130361.202,130445.102,130572.602,165.800003,127.500002,428.800006,83.900001,249.700004,51.6
264,130624.202,130816.002,130894.302,131018.002,191.800003,123.700002,451.600007,78.300001,270.100004,57.800001
265,131075.802,131272.802,131366.402,131495.502,197.000003,129.100001,476.500007,93.600002,290.600005,56.800001
266,131552.302,131721.302,131834.202,131970.602,169.000003,136.400003,469.500007,112.900001,281.900004,51.2
267,132021.802,132216.202,132288.202,132417.602,194.400003,129.400002,447.900007,72.000001,266.400004,52.100001
268,132469.702,132656.202,132751.802,132879.502,186.500003,127.700002,463.500007,95.600001,282.100004,53.700001
269,132933.202,133123.002,133211.602,133346.402,189.800003,134.800002,461.900007,88.600001,278.400004,48.700001
270,133395.102,133587.202,133682.802,133818.202,192.100003,135.400002,464.000007,95.600001,287.700004,40.900001
271,133859.102,134023.402,134132.802,134253.502,164.300002,120.700002,447.000006,109.400002,273.700004,52.6
272,134306.102,134489.102,134572.202,134698.202,183.000003,126.000002,440.300007,83.100001,266.100004,48.200001
273,134746.402,134919.302,135017.802,135152.102,172.900002,134.300002,457.100007,98.500002,271.400004,51.400001
274,135203.502,135395.102,135484.102,135611.202,191.600003,127.100002,465.400007,89.000001,280.600004,57.700001
275,135668.902,135857.802,135928.302,136052.802,188.900002,124.500002,437.700006,70.500001,259.400003,53.800001
276,136106.602,136273.702,136366.602,136495.002,167.100003,128.400002,441.500007,92.900001,260.000004,53.100001
277,136548.102,136718.602,136830.802,136959.102,170.500002,128.300002,467.300007,112.200002,282.700004,56.300001
278,137015.402,137224.102,137311.602,137438.602,208.700003,127.000002,482.000007,87.500001,296.200004,58.800001
279,137497.402,137690.502,137781.902,137909.802,193.100003,127.900002,465.700007,91.400001,284.500004,53.300001
280,137963.102,138164.702,138244.902,138370.102,201.600003,125.200002,463.400007,80.200001,281.800004,56.400001
281,138426.502,138624.402,138697.802,138823.502,197.900003,125.700002,454.900006,73.400001,271.300004,57.9
282,138881.402,139084.702,139172.602,139307.202,203.300004,134.600002,482.200008,87.900001,291.200005,56.400001
283,139363.602,139568.702,139663.902,139794.802,205.100003,130.900002,488.300007,95.200001,300.300004,57.100001
284,139851.902,140019.902,140133.702,140261.302,168.000002,127.600002,464.200007,113.800002,281.800004,54.800001
285,140316.102,140499.502,140588.002,140717.602,183.400003,129.600002,457.900007,88.500001,271.900004,56.400001
286,140774.002,140961.402,141061.702,141191.302,187.400002,129.600002,476.000007,100.300002,287.700004,58.700001
287,141250.002,141452.602,141557.002,141682.902,202.600003,125.900002,493.500007,104.400001,307.000004,60.600001
288,141743.502,141931.802,142033.302,142162.602,188.300003,129.300002,472.300007,101.500001,289.800004,53.200001
289,142215.802,142398.402,142494.902,142619.702,182.600003,124.800002,462.200007,96.500001,279.100004,58.300001
290,142678.002,142877.202,142949.302,143077.302,199.200003,128.000002,456.600007,72.100001,271.300004,57.300001
291,143134.602,143325.902,143446.002,143572.302,191.300003,126.300001,497.300007,120.100002,311.400005,59.600001
292,143631.902,143817.602,143953.902,144082.702,185.700003,128.800002,505.600008,136.300002,322.000005,54.800001
293,144137.502,144329.402,144427.002,144557.002,191.900003,130.000002,476.900007,97.600001,289.500004,57.400001
294,144614.402,144789.902,144891.302,145021.802,175.500003,130.500002,463.800007,101.400001,276.900004,56.400001
295,145078.202,145265.602,145378.702,145513.102,187.400003,134.400002,483.800007,113.100001,300.500004,48.900001
296,145562.002,145758.002,145875.402,146006.302,196.000003,130.900002,503.200008,117.400002,313.400005,58.900001
297,146065.202,146270.102,146377.202,146505.202,204.900003,128.000002,503.700007,107.100001,312.000004,63.700001
298,146568.902,146739.102,146842.302,146968.502,170.200003,126.200002,454.000007,103.200001,273.400004,54.400001
299,147022.902,147225.802,147303.602,147430.502,202.900003,126.900002,461.600007,77.800001,280.700004,54.000001
300,147484.502,147659.202,147763.902,147891.902,174.700002,128.000002,464.300007,104.700002,279.400004,56.900001
301,147948.802,148142.102,148245.702,148379.002,193.300002,133.300002,486.200007,103.600002,296.900004,56.000001
302,148435.002,148612.802,148705.702,148832.102,177.800003,126.400002,457.000007,92.900001,270.700004,59.900001
303,148892.002,149069.702,149185.802,149315.302,177.700002,129.500002,479.500007,116.100002,293.800004,56.200001
304,149371.502,149566.402,149679.302,149815.102,194.900003,135.800002,501.400007,112.900001,307.800004,57.800001
305,149872.902,150048.902,150186.502,150318.602,176.000003,132.100002,511.300008,137.600002,313.600005,65.600001
306,150384.202,150586.302,150681.702,150810.302,202.100003,128.600002,486.000007,95.400001,297.500004,59.900001
307,150870.202,151068.302,151157.902,151283.902,198.100003,126.000002,469.000007,89.600001,287.700004,55.300001
308,151339.202,151515.902,151614.602,151738.702,176.700003,124.100002,460.700007,98.700001,275.400004,61.200001
309,151799.902,151994.802,152093.902,152224.902,194.900003,131.000002,481.000007,99.100001,294.000004,56.000001
310,152280.902,152477.802,152598.002,152725.002,196.900003,127.000002,515.100008,120.200002,317.100005,71.000001
311,152796.002,152999.302,153103.302,153235.702,203.300003,132.400002,499.500007,104.000001,307.300004,59.800001
312,153295.502,153501.202,153580.502,153704.702,205.700003,124.200001,464.700007,79.300002,285.000005,55.500001
313,153760.202,153941.002,154042.002,154170.202,180.800003,128.200002,466.600007,101.000001,281.800004,56.600001
314,154226.802,154420.602,154531.802,154659.202,193.800003,127.400002,491.400007,111.200002,305.000005,59
315,154718.202,154910.902,155022.902,155152.502,192.700003,129.600002,492.400008,112.000002,304.700005,58.100001
316,155210.602,155410.402,155510.202,155646.802,199.800003,136.600002,483.900007,99.800001,299.600004,47.700001
317,155694.502,155861.202,155977.102,156105.902,166.700003,128.800002,467.800007,115.900001,282.600004,56.400001
318,156162.302,156367.802,156445.402,156574.102,205.500003,128.700002,470.300007,77.600001,283.100004,58.500001
319,156632.602,156808.402,156942.002,157071.302,175.800003,129.300002,491.800007,133.600002,309.400005,53.1
320,157124.402,157318.502,157414.202,157545.702,194.100003,131.500002,476.800007,95.700002,289.800005,55.5
321,157601.202,157801.802,157887.102,158019.702,200.600003,132.600002,472.600007,85.300002,285.900005,54.1
322,158073.802,158273.402,158352.402,158481.902,199.600003,129.500002,464.000007,79.000002,278.600005,55.9
323,158537.802,158715.402,158814.002,158950.302,177.600003,136.300002,468.600007,98.600002,276.200005,56.1
324,159006.402,159184.302,159301.002,159438.102,177.900003,137.100002,488.900008,116.700002,294.600005,57.200001
325,159495.302,159685.802,159789.702,159930.102,190.500003,140.400002,491.100007,103.900001,294.400004,56.300001
326,159986.402,160157.702,160267.802,160395.402,171.300003,127.600002,470.800007,110.100001,281.400004,61.800001
327,160457.202,160626.202,160719.602,160835.602,169.000003,116.000002,448.600007,93.400001,262.400004,70.200001
328,160905.802,161069.502,161164.602,161288.402,163.700002,123.800001,447.700006,95.100002,258.800004,65.100001
329,161353.502,161527.002,161601.702,161717.502,173.500003,115.800002,451.800007,74.700001,248.200004,87.800001
330,161805.302,161938.502,162052.102,162174.802,133.200002,122.700002,444.400007,113.600002,246.800004,74.900001
331,162249.702,162406.102,162523.602,162674.002,156.400002,150.400002,466.600007,117.500002,273.900004,42.300001
332,162716.302,162869.302,162978.202,163094.702,153.000002,116.500001,456.700006,108.900002,261.900004,78.300001
333,163173.002,163319.402,163427.202,163543.602,146.400003,116.400002,451.500007,107.800001,254.200004,80.900001
334,163624.502,163770.002,163842.302,163958.602,145.500002,116.300002,415.100006,72.300001,217.800003,81.000001
335,164039.602,164163.602,164271.602,164410.602,124.000002,139.000002,429.100007,108.000002,232.000004,58.100001
336,164468.702,164588.002,164718.902,164858.802,119.300002,139.900002,446.600006,130.900002,250.200004,56.5
337,164915.302,165102.902,165161.702,165291.402,187.600003,129.700002,438.300007,58.800001,246.400004,62.200001
338,165353.602,165502.402,165566.102,165711.802,148.800002,145.700002,409.500006,63.700001,212.500003,51.300001
339,165763.102,165883.402,165957.102,166090.602,120.300002,133.500002,381.300006,73.700001,194.000003,53.800001
340,166144.402,166241.502,166347.302,166488.302,97.100001,141.000002,396.400006,105.800002,202.900003,52.500001
341,166540.802,166681.302,166788.202,166899.302,140.500002,111.100002,443.900006,106.900001,247.400003,85.400001
342,166984.702,167128.802,167247.602,167395.602,144.100002,148.000002,462.300007,118.800002,262.900004,51.400001
343,167447.002,167625.102,167733.102,167847.603,178.100003,114.500002,480.100007,108.000001,286.100004,79.500001
344,167927.103,168083.103,168199.603,168314.203,156.000003,114.600002,462.500007,116.500001,272.500004,75.400001
345,168389.603,168571.403,168649.003,168765.403,181.800003,116.400002,454.300007,77.600001,259.400004,78.500001
346,168843.903,169003.803,169108.503,169254.703,159.900002,146.200002,463.000007,104.700002,264.600004,52.200001
347,169306.903,169451.303,169617.303,169742.303,144.400002,125.000002,514.900008,166.000002,310.400004,79.500002
348,169821.803,170004.003,170129.303,170253.103,182.200002,123.800002,509.000007,125.300002,307.500004,77.700001
349,170330.803,170525.803,170658.703,170781.503,195.000003,122.800002,526.400008,132.900002,327.900005,75.700001
350,170857.203,171062.603,171163.303,171284.303,205.400003,121.000001,501.600007,100.700002,306.100005,74.500001
351,171358.803,171576.803,171663.203,171789.503,218.000004,126.300002,504.100008,86.400001,304.400005,73.400001
352,171862.903,172099.203,172206.503,172336.003,236.300003,129.500002,545.100008,107.300002,343.600005,72.000001
353,172408.003,172596.603,172725.503,172851.703,188.600003,126.200002,506.200008,128.900002,317.500005,62.500001
354,172914.203,173114.403,173207.503,173334.903,200.200003,127.400002,488.600007,93.100001,293.300004,67.900001
355,173402.803,173584.303,173687.103,173810.503,181.500003,123.400002,480.100007,102.800001,284.300004,72.400001
356,173882.903,174108.803,174190.703,174320.603,225.900003,129.900002,502.800008,81.900002,307.800005,65.100001
357,174385.703,174565.503,174671.903,174805.103,179.800002,133.200002,476.400007,106.400002,286.200004,57.000001
358,174862.103,175041.703,175163.803,175296.403,179.600002,132.600002,489.100007,122.100002,301.700004,54.800001
359,175351.203,175552.703,175655.403,175786.403,201.500003,131.000002,490.300007,102.700001,304.200004,55.100001
360,175841.503,176037.303,176161.303,176294.703,195.800003,133.400002,515.700008,124.000002,319.800005,62.500001
361,176357.203,176573.203,176701.303,176830.303,216.000003,129.000002,532.800008,128.100002,344.100005,59.700001
362,176890.003,177086.203,177208.503,177340.403,196.200003,131.900002,504.400007,122.300002,318.500005,54
363,177394.403,177584.303,177678.703,177814.003,189.900003,135.300002,468.700007,94.400002,284.300005,49.1
364,177863.103,178068.903,178165.403,178301.203,205.800003,135.800002,485.700008,96.500002,302.300005,47.600001
365,178348.803,178548.603,178651.003,178784.503,199.800003,133.500002,486.100007,102.400001,302.200004,50.400001
366,178834.903,179059.303,179145.103,179271.703,224.400003,126.600002,490.100007,85.800001,310.200004,53.300001
367,179325.003,179536.503,179611.803,179738.703,211.500003,126.900002,466.500007,75.300001,286.800004,52.800001
368,179791.503,179970.003,180060.703,180187.103,178.500003,126.400002,452.700007,90.700001,269.200004,57.100001
369,180244.203,180441.403,180526.103,180653.403,197.200003,127.300002,464.500007,84.700001,281.900004,55.300001
370,180708.703,180877.703,180990.703,181117.903,169.000002,127.200002,467.600007,113.000002,282.000004,58.400001
371,181176.303,181381.203,181463.003,181591.803,204.900003,128.800002,468.400007,81.800001,286.700004,52.900001
372,181644.703,181828.503,181941.203,182071.503,183.800002,130.300002,477.000007,112.700002,296.500004,50.200001
373,182121.703,182303.803,182404.703,182541.303,182.100003,136.600002,468.300007,100.900001,283.000004,48.700001
374,182590.003,182776.603,182872.303,183004.103,186.600003,131.800002,467.500007,95.700001,282.300004,53.400001
375,183057.503,183247.103,183347.703,183478.503,189.600003,130.800002,476.800007,100.600001,290.200004,55.800001
376,183534.303,183743.903,183843.403,183976.703,209.600003,133.300002,490.100007,99.500001,309.100004,47.700001
377,184024.403,184210.303,184321.103,184450.603,185.900003,129.500002,474.100007,110.800002,296.700005,47.9
378,184498.503,184701.903,184796.603,184924.303,203.400003,127.700002,476.600007,94.700002,298.100005,50.8
379,184975.103,185174.403,185266.903,185398.203,199.300003,131.300002,473.500007,92.500002,291.800005,50.4
380,185448.603,185656.103,185749.503,185879.403,207.500003,129.900002,479.600008,93.400002,300.900005,48.800001
381,185928.203,186119.903,186224.403,186354.103,191.700002,129.700002,484.800007,104.500002,296.200004,58.900001
382,186413.003,186634.403,186733.003,186859.903,221.400003,126.900001,506.100007,98.600002,320.000005,59.200001
383,186919.103,187132.503,187216.203,187345.003,213.400003,128.800002,478.100007,83.700002,297.100005,52.2
384,187397.203,187580.503,187678.803,187812.903,183.300003,134.100002,466.200007,98.300002,281.600005,50.5
385,187863.403,188064.403,188158.703,188288.303,201.000003,129.600002,480.700008,94.300002,295.300005,55.800001
386,188344.103,188552.303,188652.103,188786.203,208.200003,134.100002,496.000007,99.800001,308.000004,53.900001
387,188840.103,189030.903,189140.203,189275.003,190.800003,134.800002,488.100007,109.300001,300.100004,53.200001
388,189328.203,189562.103,189637.903,189770.503,233.900004,132.600002,496.900008,75.800001,309.700005,54.600001
389,189825.103,190037.503,190128.103,190258.003,212.400003,129.900002,493.700007,90.600001,303.000004,60.800001
390,190318.803,190542.003,190623.603,190751.703,223.200003,128.100001,488.500007,81.600002,304.800005,55.600001
391,190807.303,190993.403,191095.803,191229.003,186.100003,133.200002,477.800007,102.400002,288.500005,56.1
392,191285.103,191469.603,191588.203,191718.203,184.500003,130.000002,490.000008,118.600002,303.100005,56.900001
393,191775.103,191975.903,192074.003,192203.703,200.800003,129.700002,482.600007,98.100001,298.900004,54.000001
394,192257.703,192469.003,192576.103,192707.703,211.300003,131.600002,511.800007,107.100002,318.400005,61.8
395,192769.503,192993.903,193079.903,193208.903,224.400004,129.000002,505.900008,86.000001,310.400005,66.500001
396,193275.403,193494.603,193583.503,193713.003,219.200003,129.500002,498.300007,88.900002,308.100005,60.7
397,193773.703,193972.003,194092.803,194224.203,198.300003,131.400002,510.700008,120.800002,319.100005,60.200001
398,194284.403,194474.703,194566.903,194695.603,190.300003,128.700002,470.000007,92.200001,282.500004,58.800001
399,194754.403,194956.103,195038.903,195169.003,201.700003,130.100002,473.100007,82.800001,284.500004,58.500001
400,195227.503,195443.503,195528.303,195660.403,216.000003,132.100002,497.500008,84.800002,300.800005,64.600001
401,195725.003,195905.003,196013.003,196150.803,180.000002,137.800002,482.300007,108.000002,288.000004,56.500001
402,196207.303,196408.503,196505.703,196641.703,201.200003,136.000002,490.100007,97.200001,298.400004,55.700001
403,196697.403,196892.703,196976.903,197111.503,195.300003,134.600002,466.700007,84.200001,279.500004,52.600001
404,197164.103,197330.103,197443.503,197583.303,166.000002,139.800002,463.900007,113.400002,279.400004,44.700001
405,197628.003,197807.303,197917.903,198051.603,179.300003,133.700002,479.800007,110.600001,289.900004,56.200001
406,198107.803,198309.103,198409.903,198538.603,201.300003,128.700001,496.000007,100.800002,302.100005,65.200001
407,198603.803,198784.603,198883.403,199011.003,180.800003,127.600001,474.100007,98.800002,279.600005,66.900001
408,199077.903,199234.903,199357.703,199492.503,157.000003,134.800002,466.500007,122.800002,279.800005,51.9
409,199544.403,199707.703,199833.303,199967.103,163.300003,133.800002,470.400007,125.600002,288.900005,47.7
410,200014.803,200184.403,200296.203,200427.203,169.600003,131.000002,468.700007,111.800002,281.400005,56.3
411,200483.503,200633.803,200737.103,200887.803,150.300003,150.700002,440.900007,103.300001,253.600004,36.600001
412,200924.403,201082.603,201216.703,201355.803,158.200002,139.100002,481.200007,134.100002,292.300004,49.800001
413,201405.603,201563.403,201693.903,201834.103,157.800003,140.200003,475.500007,130.500001,288.300004,47
414,201881.103,202041.203,202143.903,202289.203,160.100003,145.300002,444.700007,102.700001,262.800004,36.600001
415,202325.803,202489.003,202617.403,202751.803,163.200002,134.400002,483.700007,128.400002,291.600004,57.700001
416,202809.503,202992.203,203101.503,203240.903,182.700003,139.400003,481.500007,109.300001,292.000004,50.1
417,203291.003,203485.603,203588.403,203728.403,194.600003,140.000002,482.000007,102.800002,297.400005,44.6
418,203773.003,203964.003,204053.503,204186.003,191.000003,132.500002,460.600007,89.500002,280.500005,47.6
419,204233.603,204399.403,204495.103,204622.203,165.800003,127.100002,441.900007,95.700001,261.500004,53.300001
420,204675.503,204841.903,204949.603,205083.903,166.400002,134.300002,462.200007,107.700002,274.100004,53.800001
421,205137.703,205327.303,205446.703,205575.803,189.600003,129.100002,496.800007,119.400001,309.000004,58.700001
422,205634.503,205856.203,205955.403,206090.903,221.700003,135.500002,510.900008,99.200002,320.900005,54.500001
423,206145.403,206353.903,206447.803,206579.503,208.500003,131.700002,486.600007,93.900001,302.400004,52.500001
424,206632.003,206817.303,206904.503,207048.803,185.300003,144.300002,462.900007,87.200001,272.500004,46.100001
425,207094.903,207264.803,207377.403,207523.103,169.900002,145.700002,475.800007,112.600002,282.500004,47.600001
426,207570.703,207731.103,207860.703,208000.003,160.400002,139.300002,482.900007,129.600002,290.000004,53.600001
427,208053.603,208234.803,208349.703,208490.203,181.200003,140.500002,502.300008,114.900002,296.100005,65.700001
428,208555.903,208727.903,208863.603,209001.803,172.000002,138.200002,510.600007,135.700002,307.700004,64.700001
429,209066.503,209237.903,209387.303,209521.503,171.400003,134.200002,526.800008,149.400002,320.800005,71.800001
430,209593.303,209752.903,209881.203,210016.003,159.600003,134.800002,487.600007,128.300001,287.900004,64.900001
431,210080.903,210275.903,210392.703,210540.203,195.000003,147.500002,519.100008,116.800002,311.800005,59.800001
432,210600.003,210788.603,210894.303,211036.603,188.600003,142.300002,491.500008,105.700002,294.300005,54.900001
433,211091.503,211248.603,211360.703,211496.003,157.100002,135.300002,468.500006,112.100002,269.200004,64
434,211560.003,211707.703,211812.103,211954.203,147.700003,142.100002,452.400007,104.400001,252.100004,58.200001
435,212012.403,212132.703,212262.403,212372.303,120.300002,109.900002,428.300007,129.700002,250.000004,68.400001
436,212440.703,212614.703,212704.103,212838.203,174.000002,134.100002,445.700006,89.400002,263.400004,48.2
437,212886.403,213033.303,213148.003,213293.903,146.900002,145.900002,441.800007,114.700002,261.600004,34.300001
438,213328.203,213498.003,213591.003,213730.303,169.800002,139.300002,454.200007,93.000002,262.800004,52.100001
439,213782.403,213956.303,214051.303,214175.403,173.900002,124.100001,457.700006,95.000002,268.900004,64.700001
440,214240.103,214423.203,214504.503,214642.803,183.100003,138.300002,459.200007,81.300001,264.400004,56.500001
441,214699.303,214873.603,214950.603,215077.303,174.300003,126.700002,443.800007,77.000001,251.300004,65.800001
442,215143.103,215322.803,215399.803,215550.503,179.700003,150.700002,461.200007,77.000001,256.700004,53.800001
443,215604.303,215751.903,215850.003,215998.603,147.600002,148.600003,450.300006,98.100001,245.700003,56
444,216054.603,216184.003,216280.803,216436.503,129.400002,155.700002,430.100007,96.800002,226.200004,48.200001
445,216484.703,216638.903,216705.403,216824.503,154.200002,119.100002,409.200006,66.500001,220.700003,69.400001
446,216893.903,217030.203,217104.803,217274.703,136.300002,169.900003,405.700006,74.600001,210.900003,24.9
447,217299.603,217451.103,217523.003,217669.503,151.500002,146.500003,425.500006,71.900001,223.400003,55.6
448,217725.103,217861.403,217938.603,218058.903,136.300002,120.300001,410.800006,77.200002,213.500004,77.000001
449,218135.903,218266.603,218357.603,218479.603,130.700002,122.000002,409.000007,91.000002,221.700004,65.300001
450,218544.903,218715.903,218787.103,218934.503,171.000002,147.400002,435.300006,71.200001,242.200003,45.700001
451,218980.203,219141.103,219210.003,219350.803,160.900002,140.800003,427.400006,68.900001,229.800003,56.8
452,219407.603,219544.503,219652.003,219818.103,136.900002,166.100003,439.600007,107.500002,244.400004,29.1
453,219847.203,220021.803,220117.203,220271.303,174.600003,154.100002,470.400007,95.400001,270.000004,46.300001
454,220317.603,220488.203,220566.903,220727.503,170.600003,160.600002,446.300007,78.700001,249.300004,36.400001
455,220763.903,220919.203,221028.203,221147.003,155.300002,118.800001,460.200006,109.000002,264.300004,77.100001
456,221224.103,221432.803,221487.403,221645.803,208.700004,158.400003,467.500007,54.6,263.300004,45.8
457,221691.603,221889.003,221991.203,222116.003,197.400003,124.800002,495.000008,102.200002,299.600005,70.600001
458,222186.603,222392.903,222499.503,222627.403,206.300003,127.900001,505.600007,106.600002,312.900005,64.800001
459,222692.203,222892.403,223002.103,223129.203,200.200003,127.100002,513.900008,109.700002,309.900005,76.900001
460,223206.103,223423.603,223539.803,223672.603,217.500003,132.800002,541.300008,116.200002,333.700005,74.800001
461,223747.403,223980.003,224087.003,224217.003,232.600004,130.000002,546.700008,107.000001,339.600005,77.100001
462,224294.103,224518.403,224635.103,224766.403,224.300004,131.300002,545.000008,116.700001,341.000005,72.700001
463,224839.103,225062.503,225182.303,225315.403,223.400004,133.100002,556.400009,119.800001,343.200005,80.100002
464,225395.503,225618.303,225737.003,225867.503,222.800003,130.500002,551.400008,118.700002,341.500005,79.400001
465,225946.903,226174.903,226265.103,226394.003,228.000003,128.900002,525.800008,90.200002,318.200005,78.700001
466,226472.703,226651.503,226753.203,226891.803,178.800002,138.600002,491.800007,101.700002,280.500004,72.700001
467,226964.503,227128.503,227221.203,227343.403,164.000002,122.200002,465.500007,92.700002,256.700004,86.600001
468,227430.003,227584.303,227695.403,227874.703,154.300002,179.300003,483.900007,111.100002,265.400004,39.2
469,227913.903,228108.803,228215.003,228385.203,194.900003,170.200002,514.800008,106.200002,301.100005,43.500001
470,228428.703,228611.503,228694.603,228852.703,182.800003,158.100002,469.800007,83.100001,265.900004,45.800001
471,228898.503,229067.503,229181.603,229308.103,169.000002,126.500002,501.400007,114.100002,283.100004,91.800001
472,229399.903,229590.503,229645.003,229802.603,190.600003,157.600002,469.500007,54.500001,245.100004,66.800001
473,229869.403,230031.103,230063.103,230190.303,161.700003,127.200002,404.700006,32,193.700003,83.800001
474,230274.103,230392.403,230511.503,230678.003,118.300002,166.500002,455.300007,119.100002,237.400004,51.400001
475,230729.403,230896.903,231062.103,231184.903,167.500003,122.800002,562.300009,165.200002,332.700005,106.800002
476,231291.703,231506.503,231613.103,231754.403,214.800003,141.300002,546.000008,106.600001,321.400004,83.300002
477,231837.703,232036.903,232130.303,232281.503,199.200003,151.200002,512.600007,93.400001,292.600004,68.800001
478,232350.303,232544.203,232631.803,232751.003,193.900003,119.200002,502.400008,87.600001,281.500004,101.700002
479,232852.703,233016.703,233150.503,233306.103,164.000002,155.600003,520.100008,133.800002,297.800004,66.700001
480,233372.803,233602.203,233676.703,233827.903,229.400003,151.200002,522.400007,74.500001,303.900004,67.300001
481,233895.203,234106.503,234194.203,234342.003,211.300003,147.800002,513.000008,87.700002,299.000005,66.200001
482,234408.203,234615.103,234719.203,234842.703,206.900003,123.500001,513.500008,104.100002,311.000005,79.000002
483,234921.704,235110.804,235210.004,235374.804,189.100002,164.800002,498.200007,99.200002,288.300004,45.100001
484,235419.904,235635.704,235737.304,235866.804,215.800003,129.500002,526.200008,101.600002,317.400005,79.300001
485,235946.104,236167.804,236270.104,236399.504,221.700003,129.400002,534.000008,102.300002,324.000005,80.600001
486,236480.104,236714.904,236819.104,236949.904,234.800003,130.800002,555.600008,104.200002,339.000005,85.800001
487,237035.704,237273.104,237381.804,237509.904,237.400004,128.100002,557.000008,108.700001,346.100005,82.800001
488,237592.704,237835.004,237950.804,238084.904,242.300004,134.100002,576.400009,115.800002,358.100006,84.200001
489,238169.104,238365.704,238517.204,238655.004,196.600003,137.800002,574.500009,151.500002,348.100005,88.600002
490,238743.604,238981.104,239149.704,239283.304,237.500003,133.600002,633.700009,168.600003,406.100006,94.000001
491,239377.304,239607.604,239703.704,239836.604,230.300003,132.900002,544.000008,96.100002,326.400005,84.700001
492,239921.304,240267.104,240265.804,240413.004,345.800005,147.200002,601.200009,-1.3,344.500005,109.500002
493,240522.504,240708.604,240859.304,241005.204,186.100003,145.900002,572.100009,150.700002,336.800005,89.400002
494,241094.604,241298.504,241425.704,241684.204,203.900003,258.500003,547.800008,127.200002,331.100005,-41.8
495,241642.404,241875.504,241984.704,242121.404,233.100003,136.700002,565.100008,109.200002,342.300005,86.100001
496,242207.504,242417.904,242536.504,242679.404,210.400003,142.900002,558.000008,118.600002,329.000005,86.100001
497,242765.504,242966.504,243098.304,243235.904,201.000003,137.600002,558.700009,131.800002,332.800005,88.300002
498,243324.204,243530.504,243670.404,243803.104,206.300003,132.700002,575.400008,139.900002,346.200005,96.500001
499,243899.604,244121.904,244067.104,244384.804,222.300004,317.700005,578.000009,-54.800001,167.500003,92.800001
500,244477.604,244698.004,244814.804,244949.204,220.400003,134.400002,560.900008,116.800002,337.200005,89.300001
501,245038.504,245238.504,245337.204,245470.204,200.000003,133.000002,516.000008,98.700002,298.700005,84.300001
502,245554.504,245748.104,245852.904,245993.604,193.600003,140.700003,514.100008,104.800001,298.400004,75.000001
503,246068.604,246239.104,246354.604,246491.904,170.500002,137.300002,492.600007,115.500002,286.000004,69.300001
504,246561.204,246739.204,246842.404,246984.404,178.000003,142.000002,493.000007,103.200001,281.200004,69.800001
505,247054.204,247258.804,247374.904,247514.704,204.600003,139.800002,546.800009,116.100002,320.700005,86.300002
506,247601.004,247811.604,247925.104,248071.104,210.600003,146.000003,567.600008,113.500001,324.100004,97.500001
507,248168.604,248370.504,248463.004,248600.804,201.900003,137.800002,513.800008,92.500001,294.400004,81.600002
508,248682.404,248877.704,248946.304,249136.704,195.300003,190.400002,463.900007,68.600001,263.900004,9.600001
509,249146.304,249327.504,249440.204,249575.104,181.200002,134.900002,499.300007,112.700002,293.900004,70.500001
510,249645.604,249843.804,249972.304,250105.804,198.200003,133.500002,527.300008,128.500002,326.700005,67.100001
511,250172.904,250355.904,250459.404,250634.204,183.000003,174.800003,487.300007,103.500001,286.500004,26
512,250660.204,250841.104,250927.804,251061.804,180.900003,134.000002,457.900007,86.700001,267.600004,56.300001
513,251118.104,251284.404,251387.104,251518.704,166.300002,131.600002,462.000007,102.700002,269.000004,61.400001
514,251580.104,251752.804,251877.004,252006.104,172.700002,129.100002,498.800007,124.200002,296.900004,72.800001
515,252078.904,252254.404,252356.104,252486.204,175.500003,130.100002,472.700007,101.700001,277.200004,65.400001
516,252551.604,252739.004,252828.204,253001.904,187.400003,173.700003,474.600007,89.200001,276.600004,24.3
517,253026.204,253216.204,253313.204,253445.104,190.000003,131.900002,479.100008,97.000002,287.000005,60.200001
518,253505.304,253699.304,253831.404,253961.504,194.000002,130.100002,519.100007,132.100002,326.100004,62.900001
519,254024.404,254211.404,254310.904,254440.704,187.000003,129.800001,480.500007,99.500002,286.500005,64.200001
520,254504.904,254677.604,254779.404,254911.204,172.700003,131.800001,470.200007,101.800002,274.500005,63.900001
521,254975.104,255165.004,255270.804,255397.304,189.900003,126.500002,490.000008,105.800002,295.700005,67.800001
522,255465.104,255636.704,255752.504,255885.004,171.600002,132.500002,483.600007,115.800002,287.400004,63.700001
523,255948.704,256092.304,256225.304,256355.504,143.600002,130.200002,472.700007,133.000002,276.600004,65.900001
524,256421.404,256605.704,256713.904,256850.004,184.300003,136.100002,501.200007,108.200001,292.500004,72.600001
525,256922.604,257056.104,257202.704,257340.504,133.500002,137.800002,497.100008,146.600003,280.100005,79.200001
526,257419.704,257573.904,257736.304,257873.504,154.200002,137.200002,530.000008,162.400003,316.600005,76.200001
527,257949.704,258163.604,258277.504,258412.404,213.900003,134.900002,558.200008,113.900002,327.800005,95.500001
528,258507.904,258701.904,258832.204,259001.204,194.000003,169.000002,563.200008,130.300002,324.300005,69.900001
529,259071.104,259285.904,259359.804,259518.604,214.800004,158.800002,519.600008,73.900001,288.700005,72.100001
530,259590.704,259750.304,259856.804,260006.704,159.600003,149.900002,491.400008,106.500001,266.100004,75.400002
531,260082.104,260236.104,260308.504,260512.304,154.000002,203.800003,458.700006,72.400001,226.400003,28.5
532,260540.804,260680.404,260779.804,260913.104,139.600002,133.300002,468.200007,99.400002,239.000004,95.900001
533,261009.004,261165.404,261241.304,261398.304,156.400003,157.000002,458.100007,75.900001,232.300004,68.800001
534,261467.104,261623.004,261707.404,261892.004,155.900002,184.600002,475.900007,84.400002,240.300004,51.000001
535,261943.004,262114.704,262224.204,262383.404,171.700003,159.200003,500.400008,109.500001,281.200004,60.000001
536,262443.404,262614.304,262735.804,262902.104,170.900002,166.300003,522.500007,121.500002,292.400004,63.8
537,262965.904,263113.204,263244.204,263395.304,147.300003,151.100002,494.200008,131.000002,278.300005,64.800001
538,263460.104,263625.104,263700.504,263939.704,165.000002,239.200004,458.400007,75.400001,240.400003,-21.2
539,263918.504,264056.704,264172.104,264316.904,138.200002,144.800003,466.700007,115.400001,253.600003,68.300001
540,264385.204,264520.304,264589.104,264794.404,135.100002,205.300003,420.500006,68.800001,203.900003,11.3
541,264805.704,264916.704,265040.704,265189.404,111.000002,148.700003,444.600007,124.000001,235.000003,60.900001
542,265250.304,265409.704,265463.004,265677.004,159.400002,214.000003,447.200006,53.300001,212.700003,20.5
543,265697.504,265832.904,265904.404,266035.904,135.400002,131.500002,410.400006,71.500001,206.900003,72.000001
544,266107.904,266215.404,266306.804,266499.804,107.500002,193.000003,418.400007,91.400001,198.900003,26.500001
545,266526.304,266655.404,266755.904,266950.904,129.100001,195.000003,458.800006,100.500002,229.600003,34.2
546,266985.104,267117.504,267226.104,267380.204,132.400002,154.100002,467.000007,108.600002,241.000004,71.900001
547,267452.104,267584.704,267678.204,267837.404,132.600002,159.200002,443.000007,93.500002,226.100004,57.700001
548,267895.104,268028.804,268146.804,268285.404,133.700002,138.600002,475.900007,118.000002,251.700004,85.600001
549,268371.004,268525.604,268628.304,268789.804,154.600002,161.500002,478.700007,102.700002,257.300004,59.900001
550,268849.704,268993.604,269097.904,269274.004,143.900002,176.100002,466.200007,104.300002,248.200004,41.900001
551,269315.904,269519.304,269574.904,269716.504,203.400003,141.600002,469.300007,55.600001,259.000004,68.700001
552,269785.204,269937.804,270021.504,270158.604,152.600002,137.100002,434.300007,83.700002,236.300004,60.900001
553,270219.504,270426.704,270506.804,270652.304,207.200003,145.500002,507.200007,80.100001,287.300004,74.400001
554,270726.704,270916.404,270990.304,271131.004,189.700003,140.700002,481.000007,73.900001,263.600004,76.700001
555,271207.704,271381.804,271507.604,271656.304,174.100003,148.700002,525.100008,125.800002,299.900005,76.500001
556,271732.804,271907.504,272045.704,272193.404,174.700003,147.700002,519.900008,138.200002,312.900005,59.300001
557,272252.704,272438.304,272595.904,272759.804,185.600003,163.900002,557.800008,157.600002,343.200005,50.700001
558,272810.504,273014.104,273171.004,273331.904,203.600003,160.900002,585.000009,156.900003,360.500006,63.600001
559,273395.504,273602.404,273787.404,273924.104,206.900003,136.700002,612.400009,185.000003,391.900006,83.800001
560,274007.904,274238.404,274415.304,274572.304,230.500003,157.000002,627.800009,176.900003,407.400006,63.400001
561,274635.704,274848.504,274995.304,275162.404,212.800004,167.100002,580.900009,146.800002,359.600006,54.200001
562,275216.604,275442.604,275545.404,275730.004,226.000003,184.600003,544.100008,102.800002,328.800005,30.7
563,275760.704,275953.404,276111.704,276244.604,192.700003,132.900002,559.400008,158.300002,351.000005,75.500001
564,276320.104,276537.004,276648.104,276814.304,216.900004,166.200003,539.100009,111.100001,328.000005,44.900001
565,276859.204,277068.804,277205.304,277338.704,209.600003,133.400002,549.800008,136.500002,346.100005,70.300001
566,277409.004,277601.304,277752.904,277888.204,192.300003,135.300002,559.000008,151.600002,343.900005,79.800001
567,277968.004,278179.204,278320.304,278455.904,211.200003,135.600002,569.900009,141.100002,352.300005,82.000002
568,278537.904,278735.504,278895.604,279029.904,197.600002,134.300002,573.900008,160.100003,357.700005,81.900001
569,279111.804,279334.804,279493.704,279651.004,223.000003,157.300002,598.000009,158.900003,381.900006,58.800001
570,279709.804,279920.704,280066.104,280235.904,210.900003,169.800003,572.500009,145.400002,356.300005,46.400001
571,280282.304,280497.804,280615.104,280796.204,215.500003,181.100003,547.600008,117.300001,332.800004,33.700001
572,280829.904,281022.404,281176.304,281358.104,192.500003,181.800003,562.600008,153.900002,346.400005,34.4
573,281392.504,281619.504,281715.104,281847.104,227.000003,132.000002,525.600008,95.600002,322.600005,71.000001
574,281918.104,282099.404,282234.704,282366.004,181.300003,131.300002,518.600008,135.300002,316.600005,70.700001
575,282436.704,282630.304,282736.304,282871.804,193.600003,135.500002,493.500007,106.000001,299.600004,58.400001
576,282930.204,283098.304,283231.804,283418.304,168.100002,186.500003,508.500008,133.500002,301.600004,20.400001
577,283438.704,283652.804,283763.204,283894.504,214.100003,131.300002,526.800007,110.400001,324.500004,71.000001
578,283965.504,284173.604,284315.404,284444.004,208.100004,128.600002,558.500009,141.800002,349.900006,80.000001
579,284524.004,284731.504,284838.904,285003.204,207.500003,164.300003,518.900007,107.400001,314.900004,39.7
580,285042.904,285247.704,285373.204,285504.704,204.800004,131.500002,533.700008,125.500001,330.300005,71.900001
581,285576.604,285787.504,285916.104,286094.804,210.900004,178.700003,547.700009,128.600001,339.500005,29.500001
582,286124.304,286345.504,286450.904,286582.004,221.200003,131.100002,534.600008,105.400001,326.600004,76.900002
583,286658.904,286835.004,286963.704,287094.804,176.100002,131.100002,507.800007,128.700002,304.800004,71.900001
584,287166.704,287342.404,287462.804,287638.104,175.700003,175.300002,500.000008,120.400002,296.100005,28.600001
585,287666.704,287866.304,287971.704,288149.904,199.600003,178.200003,509.100007,105.400001,305.000004,25.9
586,288175.804,288383.704,288506.504,288693.504,207.900003,187.000003,538.700008,122.800002,330.700005,21
587,288714.504,288934.604,289063.004,289195.304,220.100003,132.300002,559.400009,128.400002,348.500005,78.600002
588,289273.904,289483.704,289620.504,289754.704,209.800003,134.200002,558.000008,136.800002,346.600005,77.200001
589,289831.904,290048.404,290161.304,290335.504,216.500003,174.200002,540.900008,112.900002,329.400005,37.300001
590,290372.804,290574.004,290703.904,290837.204,201.200003,133.300002,540.200008,129.900002,331.100005,75.800001
591,290913.004,291137.104,291238.804,291371.704,224.100003,132.900002,533.100008,101.700002,325.800005,74.400001
592,291446.104,291632.104,291769.504,291900.804,186.000003,131.300002,536.300008,137.400002,323.400005,81.600001
593,291982.404,292166.304,292288.204,292417.004,183.900003,128.800002,514.200008,121.900001,305.800004,79.600002
594,292496.604,292690.804,292821.304,292994.004,194.200002,172.700003,536.700008,130.500002,324.700004,39.300001
595,293033.304,293238.504,293356.104,293527.404,205.200003,171.300003,533.100007,117.600001,322.800004,39
596,293566.404,293737.704,293878.004,294015.104,171.300003,137.100002,522.200008,140.300002,311.600005,73.500001
597,294088.604,294272.904,294409.704,294546.504,184.300003,136.800002,538.800008,136.800002,321.100005,80.900001
598,294627.404,294875.404,294992.904,295131.804,248.000004,138.900002,592.500009,117.500002,365.500006,88.100001
599,295219.904,295454.104,295637.104,295770.304,234.200004,133.200002,642.20001,183.000002,417.200006,91.800002
600,295862.104,296100.004,296229.104,296413.904,237.900003,184.800003,575.700008,129.100002,367.000005,23.9
601,296437.804,296646.204,296797.004,296936.604,208.400003,139.600002,569.600009,150.800003,359.200006,70.800001
602,297007.404,297243.104,297366.904,297548.104,235.700003,181.200003,574.000008,123.800002,359.500005,33.3
603,297581.404,297824.404,297949.604,298090.104,243.000004,140.500002,586.600009,125.200002,368.200006,77.900001
604,298168.004,298381.004,298508.104,298697.804,213.000003,189.700003,550.700008,127.100002,340.100005,20.9
605,298718.704,298923.904,299075.604,299209.704,205.200003,134.100002,558.600009,151.700003,356.900006,67.600001
606,299277.304,299492.004,299576.104,299743.804,214.700003,167.700003,507.700007,84.100001,298.800004,41.2
607,299785.004,299985.404,300120.804,300258.104,200.400003,137.300002,544.300008,135.400002,335.800005,71.200001
608,300329.304,300537.104,300696.704,300835.304,207.800003,138.600002,579.900009,159.600003,367.400006,73.900001
609,300909.204,301159.804,301288.804,301480.904,250.600004,192.100002,594.900009,129.000002,379.600006,23.200001
610,301504.104,301727.104,301864.304,302038.205,223.000003,173.900003,573.100008,137.200002,360.200005,39
611,302077.205,302272.405,302401.905,302589.405,195.200003,187.500003,526.200008,129.500002,324.700005,14
612,302603.405,302834.105,302942.805,303082.105,230.700004,139.300002,547.800008,108.700001,339.400005,69.100001
613,303151.205,303368.405,303505.105,303641.905,217.200004,136.800002,569.100009,136.700002,353.900006,78.400001
614,303720.305,303925.305,304076.905,304210.705,205.000003,133.800002,573.500008,151.600002,356.600005,83.100001
615,304293.805,304506.505,304637.505,304811.205,212.700004,173.700003,553.700009,131.000001,343.700005,36.300001
616,304847.505,305046.505,305167.905,305334.505,199.000003,166.600003,526.700007,121.400001,320.400004,39.7
617,305374.205,305572.505,305699.105,305837.805,198.300003,138.700002,533.000008,126.600002,324.900005,69.400001
618,305907.205,306109.205,306241.105,306422.605,202.000003,181.500003,556.800009,131.900002,333.900005,41.400001
619,306464.005,306685.105,306813.805,306950.705,221.100003,136.900002,571.200008,128.700002,349.800005,84.500001
620,307035.205,307257.305,307395.905,307574.105,222.100003,178.200002,578.700009,138.600003,360.700006,39.800001
621,307613.905,307836.005,307940.905,308110.105,222.100003,169.200002,536.700008,104.900002,327.000005,40.500001
622,308150.605,308351.405,308473.205,308612.605,200.800003,139.400002,534.500008,121.800002,322.600005,72.500001
623,308685.105,308905.505,309028.905,309166.405,220.400003,137.500002,567.500008,123.400002,343.800005,86.200001
624,309252.605,309455.905,309598.005,309737.705,203.300003,139.700002,578.100009,142.100002,345.400005,93.000002
625,309830.705,310007.205,310207.805,310350.105,176.500002,142.300003,599.800009,200.600003,377.100005,80.400001
626,310430.505,310638.505,310798.705,310985.305,208.000003,186.600003,597.300009,160.200002,368.200005,42.500001
627,311027.805,311218.205,311404.105,311545.005,190.400003,140.900002,607.300009,185.900002,376.300005,90.100002
628,311635.105,311860.405,312009.105,312148.505,225.300003,139.400002,609.300009,148.700002,374.000005,95.900002
629,312244.405,312458.305,312593.305,312775.805,213.900003,182.500003,570.600008,135.000002,348.900005,39.2
630,312815.005,312978.805,313120.005,313257.705,163.800003,137.700002,523.500008,141.200002,305.000005,80.800001
631,313338.505,313485.305,313644.005,313809.105,146.800002,165.100002,540.000008,158.700003,305.500005,69.400001
632,313878.505,314036.505,314169.105,314339.505,158.000003,170.400003,527.200008,132.600001,290.600004,66.200001
633,314405.705,314566.305,314718.505,314891.505,160.600002,173.000002,548.100008,152.200003,312.800005,62.300001
634,314953.805,315106.705,315270.705,315440.305,152.900002,169.600002,561.000009,164.000003,316.900005,74.500002
635,315514.805,315657.305,315830.105,315962.505,142.500002,132.400002,554.900008,172.800002,315.300004,107.200002
636,316069.705,316276.205,316418.705,316577.205,206.500003,158.500002,624.000009,142.500002,349.000005,116.500002
637,316693.705,316875.005,317029.105,317273.905,181.300003,244.800004,651.00001,154.100002,335.400005,70.800001
638,317344.705,317456.605,317656.705,317812.405,111.900001,155.700003,564.600008,200.100003,312.000004,96.900001
639,317909.305,318084.205,318185.805,318339.405,174.900003,153.600003,538.200008,101.600001,276.500004,108.100001
640,318447.505,318540.105,318702.905,318862.705,92.600002,159.800002,504.900008,162.800002,255.400004,89.700002
641,318952.405,319132.405,319228.305,319379.405,180.000002,151.100002,520.700008,95.900002,275.900004,93.700002
642,319473.105,319626.905,319735.905,319946.505,153.800002,210.600004,491.500007,109.000001,262.800003,18.1
643,319964.605,320123.805,320229.005,320390.705,159.200002,161.700002,493.900007,105.200002,264.400004,67.800001
644,320458.505,320608.405,320712.205,320865.105,149.900002,152.900002,497.400008,103.800002,253.700004,90.800002
645,320955.905,321067.505,321204.705,321363.005,111.600001,158.300003,499.100007,137.200002,248.800003,92.000001
646,321455.005,321569.805,321758.905,321912.805,114.800002,153.900002,563.300008,189.100003,303.900005,105.500001
647,322018.305,322213.405,322366.305,322522.805,195.100003,156.500002,592.200009,152.900003,348.000006,87.700001
648,322610.505,322847.305,322974.905,323131.005,236.800004,156.100002,609.000009,127.600002,364.400006,88.500001
649,323219.505,323459.405,323596.505,323732.205,239.900004,135.700002,630.00001,137.100002,377.000006,117.300002
650,323849.505,324063.305,324254.405,324425.305,213.800003,170.900002,664.10001,191.100003,404.900006,88.300002
651,324513.605,324714.105,324857.405,325022.805,200.500003,165.400002,579.700008,143.300002,343.800005,70.500001
652,325093.305,325283.405,325402.105,325570.405,190.100003,168.300002,552.400008,118.700002,308.800005,75.300001
653,325645.705,325819.105,326000.105,326169.305,173.400003,169.200002,608.30001,181.000003,354.400006,84.700002
654,326254.005,326457.105,326604.505,326767.605,203.100003,163.100002,591.100008,147.400002,350.500005,77.500001
655,326845.105,327082.005,327221.605,327387.405,236.900004,165.800002,621.60001,139.600002,376.500006,79.300002
656,327466.705,327645.605,327833.305,328024.205,178.900002,190.900003,622.600009,187.700003,366.600005,65.100001
657,328089.305,328310.305,328498.305,328684.005,221.000003,185.700003,674.00001,188.000003,409.000006,79.300001
658,328763.305,328964.805,329202.505,329391.605,201.500003,189.100003,684.40001,237.700003,439.200006,56.100001
659,329447.705,329712.405,329815.505,329981.005,264.700004,165.500002,587.900009,103.100002,367.800006,54.600001
660,330035.605,330266.705,330350.705,330523.405,231.100003,172.700002,537.700008,84.000002,315.100005,49.900001
661,330573.305,330768.005,330910.705,331097.505,194.700003,186.800003,566.000008,142.700002,337.400005,41.8
662,331139.305,331378.605,331497.405,331675.505,239.300004,178.100002,577.300009,118.800002,358.100006,41.100001
663,331716.605,331931.505,332075.405,332246.105,214.900003,170.700003,571.100008,143.900002,358.800005,41.6
664,332287.705,332491.805,332635.205,332822.405,204.100004,187.200002,571.000009,143.400002,347.500006,36.300001
665,332858.705,333084.905,333248.905,333388.505,226.200003,139.600002,621.800009,164.000003,390.200006,92.000001
666,333480.505,333698.505,333829.105,334007.505,218.000003,178.400003,572.400009,130.600002,348.600005,45.400001
667,334052.905,334268.905,334411.505,334595.605,216.000003,184.100003,580.800008,142.600002,358.600005,38.1
668,334633.705,334850.405,334993.905,335175.905,216.700004,182.000003,581.300009,143.500002,360.200006,39.1
669,335215.005,335428.005,335589.805,335771.405,213.000003,181.600002,615.500009,161.800003,374.800006,59.100001
670,335830.505,336038.005,336199.905,336342.105,207.500003,142.200002,607.300009,161.900003,369.400006,95.700001
671,336437.805,336648.905,336788.505,336963.705,211.100003,175.200002,594.900009,139.600003,350.700006,69.000001
672,337032.705,337255.905,337417.905,337560.005,223.200004,142.100002,624.900009,162.000002,385.200006,97.600001
673,337657.605,337863.905,338056.605,338202.905,206.300004,146.300003,638.00001,192.700002,399.000006,92.700001
674,338295.605,338518.305,338710.705,338855.305,222.700003,144.600002,671.80001,192.400003,415.100006,112.100002
675,338967.405,339157.105,339364.405,339510.905,189.700003,146.500002,648.80001,207.300003,397.000006,105.300002
676,339616.205,339836.005,340001.905,340175.005,219.800003,173.100003,629.200009,165.900002,385.700005,70.400001
677,340245.405,340440.305,340574.805,340755.705,194.900003,180.900003,570.000009,134.500002,329.400005,59.700001
678,340815.405,341015.405,341155.805,341296.405,200.000003,140.600002,573.900008,140.400002,340.400005,92.900001
679,341389.305,341576.105,341724.205,341916.105,186.800003,191.900003,567.300009,148.100002,334.900005,40.500001
680,341956.605,342133.605,342305.305,342452.205,177.000002,146.900002,586.000008,171.700003,348.700005,90.400001
681,342542.605,342762.205,342911.305,343111.705,219.600004,200.400003,614.600009,149.100002,368.700006,45.5
682,343157.205,343399.505,343555.605,343732.305,242.300004,176.700003,641.40001,156.100002,398.400006,66.300001
683,343798.605,344029.305,344160.505,344348.505,230.700003,188.000003,602.900009,131.200002,361.900005,53.000001
684,344401.505,344584.105,344754.605,344900.605,182.600003,146.000002,584.400009,170.500002,353.100005,85.300002
685,344985.905,345204.705,345370.005,345571.905,218.800003,201.900003,631.100009,165.300002,384.100005,45.100001
686,345617.005,345832.305,346002.505,346151.805,215.300003,149.300002,631.20001,170.200003,385.500006,96.400002
687,346248.205,346424.405,346622.105,346768.605,176.200002,146.500002,622.700009,197.700003,373.900005,102.300002
688,346870.905,347006.005,347188.105,347332.605,135.100002,144.500002,555.600008,182.100003,317.200005,93.900001
689,347426.505,347645.005,347797.905,347937.705,218.500003,139.800002,615.200009,152.900003,371.400006,104.000001
690,348041.705,348273.005,348424.705,348566.005,231.300004,141.300002,636.00001,151.700002,383.000006,111.700002
691,348677.705,348841.305,349033.305,349213.205,163.600002,179.900003,611.900009,192.000003,355.600005,76.400001
692,349289.605,349465.105,349647.705,349834.005,175.500002,186.300003,617.300009,182.600003,358.100005,72.900001
693,349906.905,350101.005,350262.305,350403.305,194.100003,141.000002,596.900009,161.300002,355.400005,100.500002
694,350503.805,350688.105,350860.405,351055.605,184.300003,195.200003,604.500009,172.300002,356.600005,52.700001
695,351108.305,351305.405,351485.105,351627.505,197.100003,142.400002,623.800009,179.700003,376.800006,104.600001
696,351732.105,351999.805,352120.505,352304.405,267.700004,183.900003,640.60001,120.700002,388.400006,68.300001
697,352372.705,352603.005,352744.205,352928.605,230.300003,184.400003,629.100009,141.200002,371.500005,73.200001
698,353001.805,353228.305,353396.305,353575.105,226.500004,178.800003,655.40001,168.000002,394.500006,82.100001
699,353657.205,353819.505,354019.705,354208.105,162.300002,188.400003,616.000009,200.200003,362.500005,65.100001
700,354273.205,354428.505,354616.605,354804.405,155.300002,187.800003,611.400009,188.100003,343.400005,80.200001
701,354884.605,354987.505,355188.105,355336.405,102.900002,148.300002,553.200008,200.600003,303.500005,101.400001
702,355437.805,355603.005,355764.605,355909.005,165.200003,144.400002,595.600009,161.600002,326.800005,124.400002
703,356033.405,356190.105,356393.905,356566.105,156.700003,172.200002,604.300009,203.800003,360.500006,71.600001
704,356637.705,356834.105,356959.705,357126.505,196.400003,166.800003,552.800009,125.600002,322.000005,64.000001
705,357190.505,357422.705,357529.805,357705.005,232.200003,175.200002,595.500008,107.100002,339.300005,81.000001
706,357786.005,358009.305,358143.905,358337.105,223.300004,193.200003,606.500009,134.600002,357.900006,55.4
707,358392.505,358616.605,358769.805,358962.605,224.100004,192.800003,618.00001,153.200002,377.300006,47.900001
708,359010.505,359215.805,359366.205,359581.505,205.300003,215.300003,583.200008,150.400002,355.700005,12.2
709,359593.705,359797.905,359923.705,360102.705,204.200003,179.000003,563.200009,125.800002,330.000005,54.200001
710,360156.905,360372.005,360478.105,360704.005,215.100003,225.900003,552.300008,106.100002,321.200005,5.2
711,360709.205,360896.305,361067.605,361259.105,187.100003,191.500003,595.400009,171.300002,358.400005,45.500001
712,361304.605,361495.305,361646.205,361790.505,190.700003,144.300002,569.000008,150.900002,341.600005,83.100001
713,361873.605,362126.705,362260.805,362406.505,253.100004,145.700002,629.70001,134.100002,387.200006,96.800002
714,362503.305,362715.005,362859.005,363039.605,211.700003,180.600003,599.700009,144.000002,355.700005,63.400001
715,363103.005,363349.005,363495.205,363692.505,246.000003,197.300002,621.500009,146.200003,392.200006,32.000001
716,363724.505,363973.505,364081.205,364263.705,249.000004,182.500003,580.700009,107.700001,356.700005,41.500001
717,364305.205,364526.005,364678.805,364871.405,220.800003,192.600003,601.500009,152.800002,373.600005,35.300001
718,364906.705,365141.805,365292.405,365436.205,235.100003,143.800002,612.600009,150.600002,385.700005,83.100002
719,365519.305,365744.405,365863.305,366054.305,225.100003,191.000003,566.800008,118.900002,344.000005,31.8
720,366086.105,366275.605,366417.505,366595.905,189.500003,178.400003,548.200008,141.900002,331.400005,38.4
721,366634.305,366858.105,366975.305,367116.305,223.800004,141.000002,550.300008,117.200001,341.000005,68.300001
722,367184.605,367368.105,367517.505,367705.005,183.500003,187.500003,560.700009,149.400002,332.900005,40.300001
723,367745.305,367947.505,368102.105,368249.505,202.200003,147.400002,579.900008,154.600002,356.800005,75.700001
724,368325.205,368549.905,368670.305,368889.105,224.700004,218.800003,563.600009,120.400002,345.100006,-0.3
725,368888.805,369114.205,369253.706,369449.006,225.400003,195.300003,580.600009,139.500002,364.900005,20.400001
726,369469.406,369684.906,369812.106,369953.906,215.500003,141.800002,561.300008,127.200002,342.700005,76.800001
727,370030.706,370225.606,370353.006,370534.806,194.900003,181.800002,540.700008,127.400002,322.300005,36.600001
728,370571.406,370802.706,370932.906,371108.406,231.300003,175.500003,587.700009,130.200002,361.500005,50.700001
729,371159.106,371362.106,371498.106,371638.506,203.000003,140.400002,558.700008,136.000002,339.000005,79.300001
730,371717.806,371931.906,372074.606,372243.906,214.100003,169.300003,583.200009,142.700002,356.800005,57.100001
731,372301.006,372534.906,372639.306,372801.806,233.900003,162.500002,557.200008,104.400002,338.300005,56.400001
732,372858.206,373055.906,373164.506,373322.406,197.700003,157.900002,538.000008,108.600002,306.300005,73.800001
733,373396.206,373554.906,373693.306,373901.006,158.700002,207.700004,534.600008,138.400002,297.100004,29.8
734,373930.806,374075.506,374233.906,374438.606,144.700002,204.700003,549.000008,158.400003,303.100005,41.2
735,374479.806,374606.706,374760.206,374922.306,126.900002,162.100003,511.300008,153.500002,280.400004,68.800001
736,374991.106,375113.906,375259.106,375728.706,122.800002,469.600007,500.700007,145.200002,268.000004,-236.900004
737,375491.806,375855.906,375980.206,376240.306,364.100006,260.100003,768.500012,124.300002,488.400008,20.000001
738,377037.706,377126.906,377257.706,377445.006,89.200002,187.300002,463.700007,130.800002,220.000004,56.400001
739,377501.406,377626.206,377713.006,377934.906,124.800002,221.900004,455.700007,86.800001,211.600003,22.2
740,378806.206,378919.406,379051.906,379299.006,113.200001,247.100004,496.700007,132.500002,245.700003,3.9
741,379302.906,379487.706,379582.906,379756.906,184.800003,174.000003,514.100008,95.200001,280.000004,60.100001
742,379817.006,379995.406,380096.306,380472.306,178.400002,376.000005,528.500008,100.900002,279.300004,-126.800001
743,380345.506,380654.606,380794.906,380964.606,309.100004,169.700003,686.40001,140.300002,449.400006,67.300001
744,381031.906,381219.006,381366.006,381588.106,187.100003,222.100003,567.800008,147.000002,334.100005,11.6
745,381599.706,381830.406,381979.806,382199.106,230.700004,219.300003,630.80001,149.400002,380.100006,31.400001
746,382230.506,382448.106,382636.606,382801.306,217.600003,164.700002,634.700009,188.500003,406.100006,63.900001
747,382865.206,383086.206,383219.006,383414.206,221.000003,195.200003,588.500009,132.800002,353.800005,39.500001
748,383453.706,383636.006,383779.606,383965.406,182.300003,185.800003,538.700008,143.600002,325.900005,27
749,383992.406,384218.606,384381.206,384563.306,226.200003,182.100002,613.400009,162.600003,388.800006,42.500001
750,384605.806,384821.006,385011.106,385192.106,215.200003,181.000003,630.400009,190.100003,405.300006,44.1
751,385236.206,385485.206,385623.806,385800.206,249.000004,176.400003,611.90001,138.600002,387.600006,47.900001
752,385848.106,386080.706,386230.206,386419.706,232.600003,189.500003,607.000009,149.500002,382.100005,35.400001
753,386455.106,386711.906,386855.306,387029.306,256.800003,174.000002,631.700009,143.400003,400.200006,57.500001
754,387086.806,387335.606,387481.806,387661.306,248.800004,179.500003,623.000009,146.200002,395.000006,48.5
755,387709.806,387923.706,388067.206,388231.506,213.900004,164.300002,574.200009,143.500002,357.400006,52.500001
756,388284.006,388485.806,388609.206,388786.606,201.800003,177.400002,550.100008,123.400002,325.200005,47.500001
757,388834.106,389058.306,389205.306,389351.806,224.200003,146.500002,608.700009,147.000003,371.200006,91.000001
758,389442.806,389677.506,389841.906,390024.906,234.700004,183.000003,636.30001,164.400002,399.100006,54.200001
759,390079.106,390302.306,390468.406,390640.506,223.200003,172.100003,612.100009,166.100002,389.300005,50.700001
760,390691.206,390920.406,391083.906,391265.106,229.200003,181.200002,630.000009,163.500003,392.700006,56.100001
761,391321.206,391544.506,391739.006,391934.006,223.300003,195.000003,663.30001,194.500003,417.800006,50.500001
762,391984.506,392257.006,392412.406,392602.306,272.500004,189.900003,668.40001,155.400002,427.900006,50.600001
763,392652.906,392934.506,393063.906,393238.706,281.600004,174.800003,647.20001,129.400002,411.000006,61.400001
764,393300.106,393518.906,393686.906,393830.806,218.800003,143.900003,624.900009,168.000002,386.800005,94.200001
765,393925.006,394160.906,394324.606,394471.506,235.900003,146.900002,639.700009,163.700003,399.600006,93.200001
766,394564.706,394839.506,395012.206,395196.206,274.800005,184.000003,693.900011,172.700002,447.500007,62.400001
767,395258.606,395535.306,395683.406,395870.006,276.700004,186.600003,672.60001,148.100002,424.800006,61.200001
768,395931.206,396155.306,396331.006,396543.806,224.100003,212.800003,649.40001,175.700003,399.800006,36.800001
769,396580.606,396861.606,397070.606,397261.806,281.000004,191.200003,753.300011,209.000003,490.000007,72.100001
770,397333.906,397630.006,397837.106,398021.706,296.100004,184.600003,767.800011,207.100003,503.200007,80.000001
771,398101.706,398389.306,398547.306,398731.506,287.600004,184.200003,697.600011,158.000003,445.600007,67.800001
772,398799.306,399029.106,399215.006,399403.106,229.800003,188.100003,673.30001,185.900003,415.700006,69.500001
773,399472.606,399696.706,399869.306,400026.706,224.100003,157.400002,646.900009,172.600003,396.700006,92.800001
774,400119.506,400334.106,400512.906,400702.306,214.600003,189.400003,645.20001,178.800003,393.400006,62.400001
775,400764.706,401046.306,401201.906,401353.306,281.600004,151.400003,688.70001,155.600002,437.200006,100.100001
776,401453.406,401714.306,401907.406,402064.706,260.900004,157.300002,708.800011,193.100003,454.000007,97.500002
777,402162.206,402420.406,402638.106,402860.206,258.200004,222.100003,763.000011,217.700003,475.900007,65.000001
778,402925.206,403175.806,403405.706,403618.206,250.600004,212.500003,774.800012,229.900003,480.500007,81.800002
779,403700.006,403956.906,404220.606,404380.706,256.900003,160.100003,808.500012,263.700004,520.600007,127.800002
780,404508.506,404761.806,404916.506,405159.106,253.300003,242.600003,710.90001,154.700003,408.000006,60.300001
781,405219.406,405414.206,405601.006,405765.206,194.800003,164.200002,670.90001,186.800003,381.600006,125.100002
782,405890.306,406117.806,406351.806,406556.206,227.500004,204.400003,757.600012,234.000003,461.500007,91.700002
783,406647.906,406877.906,407073.006,407265.506,230.000003,192.500003,710.70001,195.100003,425.100006,93.100001
784,407358.606,407597.106,407772.206,407953.506,238.500004,181.300003,710.900011,175.100002,413.600006,116.000002
785,408069.506,408256.806,408475.806,408671.906,187.300003,196.100003,694.40001,219.000003,406.300006,92.000001
786,408763.906,409031.506,409184.306,409374.006,267.600004,189.700003,704.300011,152.800002,420.400006,94.200002
787,409468.206,409701.406,409910.306,410102.706,233.200003,192.400003,723.20001,208.900003,442.100006,88.700001
788,410191.406,410411.306,410644.606,410833.306,219.900004,188.700003,735.100011,233.300003,453.200007,93.200001
789,410926.506,411118.706,411245.306,411421.306,192.200003,176.000003,607.800009,126.600002,318.800005,113.000001
790,411534.306,411694.306,411810.706,411989.406,160.000003,178.700003,565.900009,116.400001,276.400004,110.800002
791,412100.206,412275.706,412440.506,412626.106,175.500002,185.600003,643.600009,164.800003,340.300005,117.700001
792,412743.806,412918.906,413142.106,413324.506,175.100003,182.400003,700.200011,223.200003,398.300006,119.500002
793,413444.006,413642.706,413897.706,414083.006,198.700003,185.300002,760.300011,255.000004,453.700007,121.300002
794,414204.306,414444.906,414671.406,414891.506,240.600004,220.100003,802.700012,226.500003,467.100007,115.500002
795,415007.006,415219.406,415401.306,415601.706,212.400003,200.400003,762.500011,181.900003,394.300006,167.800002
796,415769.506,415855.506,416127.306,416310.206,86.000002,182.900003,707.100011,271.800004,357.800006,166.400002
797,416476.606,416558.706,416800.006,416978.106,82.100001,178.100002,698.90001,241.300004,323.400005,197.400003
798,419596.406,419790.106,419901.906,420083.606,193.700003,181.700003,653.00001,111.800002,305.500005,165.800002
799,420249.406,420421.506,420513.306,421408.306,172.100003,895.000013,1247.30002,91.800001,263.900004,88.400002
800,422806.106,422954.406,423088.606,423262.406,148.300003,173.800002,530.700008,134.200002,282.500005,74.400001
801,423336.806,423476.806,423570.806,424180.506,140.000002,609.700009,484.600007,94.000002,234.000004,-359.100006
802,423821.406,424297.006,424465.706,424611.906,475.600008,146.200002,851.500013,168.700002,644.30001,61.000001
803,424672.906,424883.106,424948.406,425146.806,210.200003,198.400003,491.300007,65.300001,275.500004,17.4
804,425164.206,425342.906,425415.106,425900.106,178.700003,485.000007,460.800007,72.200001,250.900004,-275.100004
805,425625.006,426052.606,426175.706,426375.506,427.600007,199.800002,760.200012,123.100002,550.700009,9.700001
806,426385.206,426566.806,426690.106,426896.006,181.600002,205.900003,531.800008,123.300002,304.900004,21.000001
807,426917.006,427154.006,427290.906,427463.406,237.000003,172.500003,630.500009,136.900002,373.900005,84.100001
808,427547.506,427772.206,427905.406,428070.806,224.700003,165.400003,625.900009,133.200002,357.900005,102.600001
809,428173.406,428380.706,428555.606,428802.706,207.300003,247.100004,651.60001,174.900003,382.200006,22.3
810,428825.006,429089.406,429216.506,429376.706,264.400004,160.200002,669.50001,127.100002,391.500006,117.800002
811,429494.506,429679.706,429758.206,430275.306,185.200003,517.100008,875.100013,78.500001,263.700004,94.300001
812,430369.606,430479.006,430595.706,430763.406,109.400002,167.700003,492.100007,116.700001,226.100003,98.300001
813,430861.706,430956.606,431159.006,431355.706,94.900002,196.700003,610.100009,202.400003,297.300005,116.100001
814,431471.806,431622.906,431786.206,431959.406,151.100003,173.200003,583.900009,163.300002,314.400005,96.300001
815,432055.706,432225.706,432306.306,433293.706,170.000003,987.400015,1304.30002,80.600001,250.600004,66.300001
816,433360.006,433468.706,433737.106,433902.706,108.700001,165.600003,686.60001,268.400004,377.100005,143.900002
817,434046.606,434208.806,434298.306,434469.406,162.200002,171.100002,538.800008,89.500002,251.700004,116.000002
818,434585.406,434732.806,434783.306,435356.506,147.400002,573.200008,827.200012,50.500001,197.900003,56.100001
819,435412.606,435485.506,435744.706,435918.106,72.900001,173.400003,614.100009,259.200004,332.100005,108.600001
820,436026.706,436251.107,436600.107,436772.907,224.400004,172.800002,866.000013,349.000005,573.400009,119.800002
821,436892.707,437230.307,437321.007,437807.407,337.600005,486.400007,1032.20002,90.700002,428.300007,117.500002
822,437924.907,438100.507,438475.507,438659.307,175.600002,183.800003,844.100012,375.000006,550.600008,109.700001
823,438769.007,439029.007,439123.407,439643.807,260.000004,520.400008,656.10001,94.400001,354.400005,-218.700003
824,439425.107,439830.507,440076.707,440270.607,405.400006,193.900003,926.600014,246.200004,651.60001,81.100001
825,440351.707,440542.807,440806.507,441021.907,191.100003,215.400003,756.400011,263.700004,454.800007,86.200001
826,441108.107,441340.607,441607.307,441911.107,232.500003,303.800005,803.100012,266.700004,499.200007,0.1
827,441911.207,442219.007,442363.307,442558.007,307.800005,194.700003,759.100011,144.300002,452.100007,112.300001
828,442670.307,442816.607,442967.207,443500.607,146.300002,533.400008,891.100014,150.600003,296.900005,60.800001
829,443561.407,443749.907,443919.507,444085.807,188.500002,166.300002,631.700009,169.600003,358.100005,107.300002
830,444193.107,444318.007,444512.107,445357.207,124.900002,845.100012,1151.00002,194.100003,319.000005,-13.1
831,445344.107,445507.407,445557.207,445704.207,163.300003,147.000003,465.400007,49.8,213.100003,105.300001
832,445809.507,445875.607,446106.007,446324.907,66.100001,218.900004,608.600009,230.400003,296.500004,93.200001
833,446418.107,446582.607,446726.207,446901.507,164.500003,175.300002,575.400009,143.600002,308.100005,92.000002
834,446993.507,447179.707,447305.707,447783.807,186.200002,478.100007,607.800009,126.000002,312.200004,-182.500002
835,447601.307,447995.507,448098.307,448540.907,394.200006,442.600007,706.10001,102.800001,497.000007,-233.500004
836,448307.407,448714.707,448807.507,448962.307,407.300006,154.800002,703.500011,92.800002,500.100008,48.600001
837,449010.907,449136.507,449226.607,449400.407,125.600002,173.800003,411.200006,90.100001,215.700003,21.7
838,449422.107,449592.207,449647.007,449814.707,170.100002,167.700003,425.600006,54.800001,224.900003,33
839,449847.707,449979.507,450034.407,450207.907,131.800002,173.500003,386.600006,54.900001,186.700003,26.4
840,450234.307,450390.307,450431.907,450602.207,156.000002,170.300002,365.200005,41.600001,197.600003,-2.7
841,450599.507,450753.807,450819.507,450991.207,154.300003,171.700002,398.900006,65.700001,220.000004,7.2
842,450998.407,451155.307,451198.307,451332.507,156.900003,134.200002,385.900006,43,199.900003,51.800001
843,451384.307,451514.507,451574.807,451773.107,130.200002,198.300003,376.100006,60.300001,190.500003,-12.7
844,451760.407,451937.707,452032.107,452214.807,177.300002,182.700003,471.700007,94.400002,271.700004,17.3
845,452232.107,452409.907,452447.007,452613.207,177.800002,166.200002,417.400006,37.100001,214.900003,36.300001
846,452649.507,452861.107,452937.807,453129.407,211.600003,191.600003,510.200008,76.700001,288.300004,30.300001
847,453159.707,453351.407,453444.407,453645.607,191.700002,201.200003,523.100007,93.000002,284.700004,37.2
848,453682.807,453819.407,453994.407,454194.207,136.600002,199.800003,536.900008,175.000003,311.600005,25.5
849,454219.707,454406.307,454518.607,454673.907,186.600003,155.300002,515.600008,112.300002,298.900005,61.400001
850,454735.307,454927.607,455064.507,455308.807,192.300003,244.300004,580.300009,136.900002,329.200005,6.8
851,455315.607,455497.307,455651.307,456114.507,181.700002,463.200007,582.500008,154.000003,335.700005,-216.400004
852,455898.107,456327.207,456491.307,456671.407,429.100007,180.100003,835.000013,164.100002,593.200009,61.700001
853,456733.107,456939.407,457168.007,457679.307,206.300003,511.300008,961.300014,228.600003,434.900006,15.1
854,457694.407,457980.707,458175.107,458354.307,286.300004,179.200003,760.600012,194.400003,480.700007,100.700002
855,458455.007,458642.407,458792.607,458964.507,187.400002,171.900002,597.200008,150.200003,337.600005,87.700001
856,459052.207,459252.307,459382.007,459957.707,200.100003,575.700009,620.20001,129.700002,329.800005,-285.300004
857,459672.407,460145.907,460425.207,460976.807,473.500007,551.600008,1266.00002,279.300004,752.800011,-38.4
858,460938.407,461215.607,461303.907,461486.107,277.200004,182.200003,615.900009,88.300001,365.500005,68.200001
859,461554.307,461721.207,461866.307,462300.207,166.900002,433.900007,604.400009,145.100002,312.000004,-141.500002
860,463225.407,463407.207,463564.607,463746.807,181.800002,182.200002,591.800008,157.400003,339.200005,70.400001
861,463817.207,463985.707,464117.707,464320.207,168.500003,202.500003,556.500009,132.000002,300.500005,53.500001
862,464373.707,464550.707,464645.107,464835.407,177.000002,190.300003,542.700008,94.400002,271.400004,81.000001
863,464916.407,465029.607,465149.107,465326.707,113.200001,177.600003,483.200007,119.500002,232.700003,72.900001
864,465399.607,465554.007,465670.507,466196.407,154.400002,525.900008,553.800008,116.500002,270.900004,-243.000004
865,465953.407,466359.107,466602.207,467091.307,405.700006,489.100007,932.100014,243.100004,648.80001,-205.800003
866,466885.507,467322.407,467477.007,467885.907,436.900007,408.900006,901.100014,154.600002,591.500009,-99.300001
867,467786.607,468134.007,468267.007,468584.207,347.400005,317.200004,817.000012,133.000002,480.400007,19.400001
868,468603.607,468819.807,468946.707,469124.107,216.200003,177.400002,625.600009,126.900002,343.100005,105.100002
869,469229.207,469388.407,469502.707,469694.307,159.200002,191.600003,548.000008,114.300002,273.500004,82.900001
870,469777.207,469946.307,470069.207,470514.907,169.100003,445.700006,566.200009,122.900002,292.000005,-171.500002
871,470343.407,470719.107,470878.707,471293.907,375.700005,415.200006,890.400013,159.600003,535.300008,-60.100001
872,471233.807,471492.307,471621.407,471870.607,258.500004,249.200003,653.40001,129.100002,387.600006,16.600001
873,471887.207,472092.707,472172.507,472392.207,205.500003,219.700003,556.600008,79.800001,285.300004,51.600001
874,472443.807,472606.307,472770.307,473161.907,162.500002,391.600006,612.600009,164.000003,326.500005,-105.500002
875,473056.407,473392.007,473527.407,473697.907,335.600005,170.500003,746.800011,135.400002,471.000007,105.300001
876,473803.207,474007.507,474123.107,474447.907,204.300003,324.800005,601.400009,115.600002,319.900005,-43.300001
877,474404.607,474716.007,474883.207,475054.907,311.400005,171.700003,729.600011,167.200002,478.600007,79.300001
878,475134.207,475380.707,475497.507,475679.407,246.500004,181.900003,662.00001,116.800001,363.300005,116.800002
879,475796.207,475977.607,476195.707,476417.707,181.400003,222.000003,697.90001,218.100003,399.500006,76.400001
880,476494.107,476748.907,477000.307,477193.007,254.800004,192.700003,801.900012,251.400004,506.200008,103.000001
881,477296.007,477537.307,477744.507,477921.007,241.300004,176.500003,732.600011,207.200003,448.500007,107.600001
882,478028.607,478308.607,478380.107,478894.607,280.000004,514.500008,646.50001,71.500001,351.500005,-219.500003
883,478675.107,479121.807,479418.107,479618.207,446.700006,200.100003,1031.80002,296.300005,743.000011,88.700001
884,480707.507,480885.807,481195.907,481671.707,178.300003,475.800007,859.400013,310.100004,488.400007,-104.800001
885,481566.907,481914.707,482073.107,482335.607,347.800005,262.500004,789.900012,158.400002,506.200007,21.200001
886,482356.807,482571.407,482757.307,482953.107,214.600003,195.800003,692.00001,185.900003,400.500006,95.700001
887,483048.807,483294.707,483467.807,483820.507,245.900004,352.700005,783.700012,173.100002,419.000006,12.000001
888,483832.507,484072.407,484196.907,484636.507,239.900003,439.600007,834.400012,124.500002,364.400005,30.4
889,484666.907,484815.907,485122.707,485327.307,149.000002,204.600003,747.100011,306.800005,455.800007,86.700001
890,485414.007,485595.107,485735.807,486003.407,181.100003,267.600004,594.700009,140.700002,321.800005,5.3
891,487225.607,487474.507,487706.907,487873.407,248.900004,166.500003,735.000011,232.400003,481.300007,87.200001
892,487960.607,488122.407,488326.107,488879.807,161.800003,553.700008,682.70001,203.700003,365.500006,-236.500004
893,488643.307,489092.707,489258.407,489585.307,449.400007,326.900004,900.700014,165.700003,615.10001,-41.3
894,489544.007,489800.607,489987.907,490230.907,256.600004,243.000004,737.400011,187.300002,443.900006,50.500001
895,490281.407,490507.707,490696.407,490994.007,226.300003,297.600004,721.300011,188.700003,415.000006,8.700001
896,491002.707,491231.307,491389.407,491586.007,228.600003,196.600003,654.000009,158.100002,386.700005,70.700001
897,491656.707,491820.707,492024.007,492716.707,164.000003,692.70001,769.400012,203.300003,367.300006,-290.600004
898,492426.107,492867.807,493095.607,493316.107,441.700006,220.500003,939.500014,227.800004,669.50001,49.500001
899,493365.607,493582.907,493736.707,494084.207,217.300003,347.500005,727.400011,153.800002,371.100005,8.800001
900,494093.007,494335.907,494383.107,494635.607,242.900003,252.500004,563.300008,47.200001,290.100004,20.7
901,494656.307,494824.207,494965.707,495129.707,167.900002,164.000002,569.000008,141.500003,309.400005,95.600001
902,495225.307,495387.107,495614.207,495795.907,161.800003,181.700003,677.900011,227.100003,388.900006,107.300002
903,495903.207,496223.807,496477.407,497112.507,320.600004,635.10001,872.800013,253.600004,574.200008,-336.500005
904,496776.007,497394.607,497714.707,497913.107,618.600009,198.400002,1232.50002,320.100005,938.700014,95.400002
905,498008.507,498234.107,498457.007,498635.807,225.600003,178.800002,735.900011,222.900004,448.500007,108.600002
906,498744.407,498991.207,499107.907,499320.807,246.800004,212.900003,656.70001,116.700001,363.500005,80.300002
907,499401.107,499605.807,499783.507,500174.207,204.700003,390.700006,722.70001,177.700002,382.400005,-50.400001
908,500123.807,500336.007,500584.607,500772.607,212.200004,188.000003,727.100011,248.600003,460.800007,78.300001
909,500850.907,501022.707,501232.307,501492.807,171.800003,260.500004,655.50001,209.600003,381.400006,13.6
910,501506.407,501751.107,501932.207,502127.807,244.700004,195.600003,716.700011,181.100002,425.800006,95.300002
911,502223.107,502451.407,502654.007,502847.907,228.300003,193.900003,712.00001,202.600003,430.900006,87.200001
912,502935.107,503172.907,503405.808,503610.008,237.800004,204.200003,775.500012,232.900003,470.700007,100.600002
913,503710.608,503962.908,504226.308,504411.008,252.300004,184.700002,841.800012,263.400004,515.700008,141.400002
914,504552.408,504777.608,505079.508,505498.808,225.200004,419.300007,1037.40002,301.900004,527.100008,91.000001
915,505589.808,505839.308,506278.608,506537.008,249.500004,258.400004,1064.20002,439.300006,688.80001,117.000002
916,506654.008,506891.708,507175.408,507949.008,237.700003,773.600011,1399.20002,283.700005,521.400008,104.200002
917,508053.208,508194.808,508497.908,508910.008,141.600002,412.100006,976.200014,303.100004,444.700006,119.400002
918,509029.408,509221.508,509568.908,509859.208,192.100003,290.300004,950.400014,347.400005,539.500008,120.600002
919,509979.808,510202.108,510408.308,510582.608,222.300004,174.300002,783.000012,206.200003,428.500007,180.200003
920,510762.808,510876.008,511143.408,511383.408,113.200002,240.000003,778.100012,267.400004,380.600006,157.500003
921,511540.908,511772.208,511909.008,512170.108,231.300003,261.100004,749.300011,136.800002,368.100005,120.100002
922,512290.208,512426.008,512730.908,513020.208,135.800002,289.300005,854.500012,304.900004,440.700006,124.500001
923,513144.708,513360.908,513494.208,513933.108,216.200004,438.900006,930.200014,133.300002,349.500006,141.800002
924,514074.908,514202.508,514859.508,515381.508,127.600002,522.000008,1474.40002,657.00001,784.600012,167.800002
925,515549.308,515725.308,516005.508,516371.008,176.000003,365.500006,1036.70002,280.200004,456.200007,215.000003
926,516586.008,516671.408,516955.108,517194.008,85.400001,238.900004,847.800012,283.700004,369.100005,239.800003
927,517433.808,517518.708,517778.308,518059.508,84.900002,281.200005,806.500012,259.600003,344.500005,180.800002
928,518240.308,518398.308,518926.808,519631.508,158.000003,704.70001,1548.70002,528.500008,686.500011,157.500002
929,519789.008,519951.308,520172.608,520631.608,162.300003,459.000007,983.700015,221.300003,383.600006,141.100002
930,520772.708,520920.608,521599.908,521886.908,147.900002,287.000005,1215.90002,679.30001,827.200012,101.700001
931,521988.608,522285.308,522832.508,523397.908,296.700005,565.400008,1525.40002,547.200008,843.900013,116.100002
932,523514.008,523788.608,524013.608,524243.408,274.600004,229.800004,861.400013,225.000003,499.600007,132.000002
933,524375.408,524523.108,524728.108,525351.008,147.700002,622.900009,1138.00002,205.000003,352.700005,162.400003
934,525513.408,525559.308,525900.508,526556.608,45.9,656.100009,1059.30002,341.200006,387.100006,16.100001
935,526572.708,526773.308,527140.308,527919.108,200.600003,778.800012,1487.30002,367.000005,567.600008,140.900002
936,528060.008,528204.108,528673.908,528973.308,144.100002,299.400004,975.300014,469.800007,613.900009,62.000001
937,529035.308,529313.408,529613.108,529819.608,278.100004,206.500003,924.800014,299.700005,577.800009,140.500002
938,529960.108,530237.708,530506.708,530735.008,277.600004,228.300004,918.200014,269.000004,546.600008,143.300002
939,530878.308,531132.508,531252.708,531838.608,254.200003,585.900009,963.000014,120.200002,374.400005,2.7
940,531841.308,532058.908,532304.608,532919.208,217.600003,614.600009,1066.10002,245.700004,463.300007,-11.8
941,532907.408,533109.108,533542.608,533743.208,201.700003,200.600003,962.400014,433.500006,635.200009,126.600002
942,533869.808,534137.508,534392.408,535087.808,267.700004,695.40001,1273.30002,254.900004,522.600008,55.300001
943,535143.108,535373.408,535933.108,536142.008,230.300004,208.900003,1116.00002,559.700008,790.000012,117.100002
944,536259.108,536604.508,536895.508,537372.408,345.400005,476.900007,1220.50002,291.000004,636.400009,107.200002
945,537479.608,537735.308,538155.108,538353.108,255.700004,198.000003,1003.30002,419.800006,675.50001,129.800002
946,538482.908,538785.008,539015.608,539242.108,302.100005,226.500003,888.400013,230.600003,532.700008,129.200002
947,539371.308,539622.508,539976.408,540529.508,251.200004,553.100009,1269.00002,353.900005,605.100009,110.800001
948,540640.308,540888.708,541181.708,541537.708,248.400004,356.000006,903.400014,293.000004,541.400008,6
949,541543.708,541843.008,542155.208,542563.908,299.300004,408.700006,988.800014,312.200005,611.500009,-31.400001
950,542532.508,542895.308,543218.808,543425.708,362.800006,206.900003,994.800015,323.500005,686.300011,101.600001
951,543527.308,543817.808,544102.008,544811.008,290.500005,709.00001,1267.40002,284.200004,574.700009,-16.3
952,544794.708,545079.908,545411.808,546093.808,285.200004,682.00001,1389.50002,331.900005,617.100009,90.400002
953,546184.208,546325.308,546819.008,547035.608,141.100002,216.600003,1030.80002,493.700007,634.800009,179.400003
954,547215.008,547420.108,547578.908,548427.408,205.100003,848.500012,1260.00002,158.800003,363.900006,47.600001
955,548475.008,548582.408,548956.508,549154.908,107.400002,198.400003,833.300012,374.100005,481.500007,153.400002
956,549308.308,549390.408,549639.108,549948.208,82.100002,309.100005,756.000012,248.700003,330.800005,116.100002
957,550064.308,550240.008,550482.508,551215.608,175.700002,733.100011,1154.20002,242.500004,418.200006,2.9
958,551218.508,551430.708,551720.708,552101.408,212.200003,380.700006,897.700013,290.000004,502.200007,14.8
959,552116.208,552360.908,552687.708,552973.208,244.700004,285.500004,941.100014,326.800005,571.500009,84.100001
960,553057.308,553239.908,553515.408,554167.208,182.600003,651.80001,1219.60002,275.500004,458.100007,109.700001
961,554276.908,554434.908,554810.708,554978.608,158.000003,167.900003,873.800013,375.800005,533.800008,172.100002
962,555150.708,555388.108,555732.508,555923.808,237.400004,191.300003,930.300014,344.400005,581.800009,157.200002
963,556081.008,556315.808,556507.508,556709.308,234.800004,201.800003,811.700012,191.700003,426.500007,183.400002
964,556892.708,557116.308,557493.908,558325.808,223.600004,831.900013,1514.90002,377.600005,601.200009,81.800001
965,558407.608,558589.408,559063.808,559278.308,181.800003,214.500003,1073.80002,474.400007,656.20001,203.100003
966,559481.408,559665.308,559852.708,560105.108,183.900003,252.400004,799.200012,187.400002,371.300005,175.500003
967,560280.608,560493.408,560932.608,561901.808,212.800003,969.200014,1587.70002,439.200007,652.00001,-33.500001
968,561868.308,562181.308,562233.908,562472.708,313.000005,238.800003,737.700011,52.600001,365.600006,133.300002
969,563800.908,563880.008,564503.408,564861.908,79.100001,358.500005,1097.20002,623.40001,702.500011,36.200001
970,564898.108,565131.608,565595.008,565809.208,233.500003,214.200003,1044.30001,463.400007,696.90001,133.200002
971,565942.408,566171.108,566475.808,566679.508,228.700004,203.700003,868.300013,304.700004,533.400008,131.200002
972,566810.708,567142.608,567302.908,567847.108,331.900005,544.200009,1058.10002,160.300002,492.200007,21.7
973,567868.808,568134.408,568363.708,568782.008,265.600004,418.300007,913.800014,229.300003,494.900007,0.6
974,568782.608,569048.408,569631.908,569876.008,265.800003,244.100004,1233.30002,583.500009,849.300012,139.900002
975,570015.908,570338.308,570514.209,571582.109,322.400005,1067.90002,1661.70003,175.900002,498.300007,95.500002
976,571677.609,571846.309,572144.309,572726.109,168.700002,581.800008,1149.60002,298.000005,466.700007,101.100002
977,572827.209,573009.709,573507.709,573730.909,182.500003,223.200003,1063.70002,498.000007,680.50001,160.000003
978,573890.909,574178.609,574574.609,575280.509,287.700004,705.90001,1478.80002,396.000006,683.70001,89.200002
979,575369.709,575577.109,576308.109,576820.109,207.400003,512.000007,1578.30002,731.000011,938.400014,127.900002
980,576948.009,577172.709,577555.809,577759.909,224.700004,204.100003,958.400014,383.100005,607.800009,146.500002
981,577906.409,578158.709,578389.909,579172.709,252.300004,782.800011,1406.00002,231.200004,483.500008,139.700002
982,579312.409,579465.409,579831.109,580049.009,153.000003,217.900003,859.900013,365.700005,518.700008,123.300002
983,580172.309,580412.909,580636.009,581187.909,240.600004,551.900008,1101.10002,223.100003,463.700007,85.500002
984,581273.409,581468.009,581962.709,582175.409,194.600003,212.700003,1022.30002,494.700007,689.30001,120.300002
985,582295.709,582584.609,582825.509,583337.509,288.900004,512.000007,1119.40002,240.900004,529.800008,77.600002
986,585040.409,585210.209,585620.909,586148.509,169.800002,527.600008,1236.40002,410.700006,580.500008,128.300002
987,586276.809,586433.509,586687.709,587471.409,156.700003,783.700012,908.800014,254.200003,410.900006,-285.800004
988,587185.609,587717.809,588173.109,588365.709,532.200008,192.600003,1342.00002,455.300006,987.500014,161.900003
989,588527.609,588749.709,588947.809,589470.609,222.100003,522.800008,939.200014,198.100003,420.200006,-3.8
990,589466.809,589801.909,589962.909,590414.509,335.100005,451.600007,1004.40002,161.000002,496.100007,56.700001
991,590471.209,590721.909,590917.309,591507.809,250.700003,590.500009,847.800012,195.400003,446.100006,-188.800003
992,591319.009,591741.509,592130.909,592334.909,422.500007,204.000003,1117.60002,389.400005,811.900012,101.700002
993,592436.609,592727.909,593100.309,593358.309,291.300004,258.000004,1031.90002,372.400006,663.70001,110.200001
994,593468.509,593761.409,594156.609,594907.909,292.900005,751.300011,1051.80002,395.200006,688.100011,-387.600006
995,594520.309,595150.609,595545.309,595802.609,630.300009,257.300004,1410.50002,394.700006,1025.00001,128.200002
996,595930.809,596248.209,596461.109,597002.909,317.400005,541.800008,917.400014,212.900003,530.300008,-154.700002
997,596848.209,597251.909,597675.709,597917.509,403.700006,241.800004,1170.60002,423.800006,827.500012,101.300001
998,598018.809,598232.609,598731.309,599000.809,213.800003,269.500004,1093.50002,498.700008,712.500011,111.500001
999,599112.309,599369.309,599704.709,600221.109,257.000004,516.400008,1107.80002,335.400005,592.400009,-1
1000,600220.109,600503.909,600813.009,601025.309,283.800004,212.300003,949.400014,309.100005,592.900009,144.200002
1001,601169.509,601371.509,601644.609,601923.909,202.000003,279.300004,905.400014,273.100004,475.100007,151.000003
1002,602074.909,602321.709,602848.309,603114.309,246.800003,266.000004,1213.20002,526.600008,773.400011,173.800003
1003,603288.109,603484.309,603774.309,604832.709,196.200003,1058.40002,1656.00002,290.000004,486.200007,111.400001
1004,604944.109,605107.109,605464.609,605727.709,163.000003,263.100004,861.500013,357.500005,520.500008,77.900001
1005,605805.609,606042.909,606371.709,606633.109,237.300004,261.400004,949.000014,328.800005,566.100009,121.500001
1006,606754.609,606985.909,607238.109,608155.009,231.300004,916.900013,1461.80002,252.200004,483.500008,61.400001
1007,608216.409,608359.409,608624.609,609369.909,143.000002,745.300011,743.400011,265.200004,408.200006,-410.100006
1008,608959.809,609564.909,609778.709,610413.409,605.100009,634.70001,1211.10002,213.800003,818.900012,-242.500004
1009,610170.909,610660.109,611040.409,611282.909,489.200008,242.500004,1203.00002,380.300005,869.500013,91.000001
1010,611373.909,611632.309,611879.009,612083.709,258.400004,204.700003,838.600013,246.700004,505.100008,128.800002
1011,612212.509,612538.109,612887.409,613629.809,325.600005,742.400011,1510.30002,349.300005,674.90001,93.000001
1012,613722.809,613901.909,614220.709,614700.609,179.100003,479.900007,1100.90002,318.800005,497.900008,123.100002
1013,614823.709,614978.009,615428.909,616220.709,154.300002,791.800011,1507.90002,450.900007,605.200009,110.900002
1014,617659.109,617895.709,618261.609,618867.609,236.600003,606.000009,1346.30002,365.900006,602.500009,137.800002
1015,619005.409,619205.009,619588.409,619860.609,199.600003,272.200004,961.100014,383.400006,583.000009,105.900001
1016,619966.509,620224.109,620739.109,621766.909,257.600004,1027.80002,1412.90002,515.000008,772.600012,-387.500006
1017,623555.309,623660.609,623919.709,624496.709,105.300001,577.000009,760.000011,259.100004,364.400005,-181.400003
1018,624315.309,624710.509,624963.309,625479.909,395.200006,516.600007,1290.30002,252.800004,648.00001,125.700002
1019,625605.609,625695.909,626018.709,626822.909,90.300002,804.200012,1272.40002,322.800004,413.100006,55.100001
1020,626878.009,627080.109,627365.809,627874.209,202.100003,508.400008,990.500015,285.700004,487.800007,-5.7
1021,627868.509,628120.309,628248.709,629036.509,251.800004,787.800011,722.600011,128.400002,380.200006,-445.400006
1022,628591.109,629215.909,629477.009,629983.109,624.800009,506.100007,1404.60002,261.100004,885.900013,12.600001
1023,629995.709,630172.609,630380.609,630657.109,176.900002,276.500005,719.60001,208.000003,384.900005,58.2
1024,630715.309,630886.909,631142.009,631683.409,171.600003,541.400008,797.200012,255.100004,426.700007,-170.900003
1025,631512.509,631887.809,632244.609,632535.009,375.300006,290.400005,1041.80002,356.800005,732.100011,19.3
1026,632554.309,632875.909,633134.909,633350.509,321.600005,215.600004,938.000014,259.000003,580.600008,141.800002
1027,633492.309,633778.809,634041.109,634360.309,286.500004,319.200005,931.400014,262.300004,548.800008,63.400001
1028,634423.709,634761.109,635011.009,635276.209,337.400005,265.200004,939.700014,249.900003,587.300008,87.200002
1029,635363.409,635605.209,635748.509,636508.609,241.800003,760.100012,713.30001,143.300002,385.100005,-431.900007
1030,636076.709,636713.309,636948.909,637611.71,636.60001,662.80001,1221.90002,235.600003,872.200013,-313.100005
1031,637298.609,637731.41,638035.11,638319.71,432.800007,284.600005,1028.90002,303.700004,736.500011,7.8
1032,638327.51,638515.11,638601.91,638831.61,187.600003,229.700003,521.200008,86.800001,274.400004,17.100001
1033,638848.71,639039.31,639163.71,639374.81,190.600002,211.100003,530.100007,124.400002,315.000004,4
1034,639378.81,639609.51,639630.61,639808.41,230.700004,177.800003,437.400007,21.1,251.800004,7.8
1035,639816.21,639981.01,640048.31,640197.41,164.800002,149.100003,426.500006,67.300001,232.100003,45.3
1036,640242.71,640452.61,640503.51,640671.11,209.900003,167.600003,462.800007,50.900001,260.800004,34.4
1037,640705.51,640925.31,640981.81,641468.61,219.800004,486.800008,477.700007,56.5,276.300004,-285.400005
1038,641183.21,641651.41,641736.51,641933.91,468.200007,197.400003,765.400012,85.100002,553.300009,14.7
1039,641948.61,642113.91,642247.41,642472.71,165.300002,225.300004,531.700008,133.500002,298.800004,7.6
1040,642480.31,642693.71,642784.41,643299.11,213.400003,514.700008,547.000008,90.700001,304.100004,-271.800004
1041,643027.31,643450.31,643591.01,644247.71,423.000006,656.70001,826.300012,140.700002,563.700008,-394.100006
1042,643853.61,644375.41,644484.31,644706.11,521.800008,221.800003,862.100013,108.900002,630.70001,9.6
1043,644715.71,644894.11,645029.91,645987.71,178.400003,957.800014,600.000009,135.800002,314.200005,-672.00001
1044,645315.71,646129.51,646289.11,646503.51,813.800012,214.400004,1191.80002,159.600002,973.400014,4
1045,646507.51,646741.21,646875.81,647077.51,233.700003,201.700003,591.000009,134.600002,368.300005,21.000001
1046,647098.51,647311.21,647393.31,647849.91,212.700003,456.600007,514.200007,82.100001,294.800004,-237.200004
1047,647612.71,648046.91,648162.41,648314.01,434.200007,151.600003,761.900012,115.500001,549.700008,60.600001
1048,648374.61,648581.31,648649.31,649108.41,206.700003,459.100006,501.600007,68.000001,274.700004,-232.200003
1049,648876.21,649356.81,649360.51,650422.81,480.600007,1062.30002,780.600012,3.7,484.300007,-766.000011
1050,649656.81,650574.31,650668.21,650834.31,917.500013,166.100002,1228.00002,93.900002,1011.40002,50.500001
1051,650884.81,651117.61,651186.51,651627.51,232.800003,441.000007,587.200009,68.900001,301.700004,-155.500002
1052,651472.01,651827.71,652094.21,652473.71,355.700005,379.500006,1194.20002,266.500004,622.200009,192.500002
1053,652666.21,652751.11,653153.81,654271.91,84.900002,1118.10002,1695.40003,402.700006,487.600008,89.700002
1054,654361.61,654491.11,654897.11,655154.01,129.500002,256.900004,933.900014,406.000006,535.500008,141.500002
1055,655295.51,655464.91,655800.21,656683.71,169.400002,883.500013,1344.90002,335.300005,504.700007,-43.3
1056,656640.41,656921.21,657588.11,658122.01,280.800004,533.900008,1555.70002,666.90001,947.700014,74.100001
1057,658196.11,658452.21,658856.21,659499.41,256.100004,643.200009,1334.80002,404.000006,660.10001,31.500001
1058,659530.91,659846.31,660417.41,661105.01,315.400004,687.60001,1609.40002,571.100009,886.500013,35.300001
1059,662841.11,663058.61,663361.01,663575.91,217.500003,214.900003,845.900013,302.400005,519.900008,111.100002
1060,663687.01,663848.11,664266.61,664467.81,161.100002,201.200003,931.400014,418.500006,579.600008,150.600003
1061,664618.41,664911.51,665213.41,665762.31,293.100004,548.900009,1164.60002,301.900004,595.000008,20.7
1062,665783.01,666169.11,666483.71,667136.41,386.100006,652.70001,1435.30002,314.600004,700.70001,81.900001
1063,667218.31,667468.11,668130.31,668645.51,249.800004,515.200008,1559.50002,662.20001,912.000014,132.300002
1064,668777.81,669127.51,669334.11,669905.41,349.700005,571.300008,1189.20002,206.600003,556.300008,61.600001
1065,669967.01,670258.31,670822.31,671098.91,291.300005,276.600004,1297.40002,564.000008,855.300013,165.500003
1066,671264.41,671656.71,672079.01,672620.81,392.300005,541.800008,1455.50002,422.300007,814.600012,99.100001
1067,672719.91,673092.51,673432.21,673918.71,372.600006,486.500007,1264.00002,339.700005,712.300011,65.200001
1068,673983.91,674301.91,674619.61,674845.41,318.000005,225.800003,1014.00001,317.700005,635.70001,152.500002
1069,674997.91,675318.31,675613.41,675923.91,320.400005,310.500005,1034.10002,295.100004,615.500009,108.100002
1070,676032.01,676427.11,676712.81,677480.91,395.100006,768.100011,1239.90002,285.700004,680.80001,-209.000003
1071,679168.11,679315.81,679622.11,680551.21,147.700003,929.100014,977.500015,306.300004,454.000007,-405.600006
1072,684351.31,684389.31,684490.81,685389.41,38,898.600013,479.000007,101.500002,139.500002,-559.100008
1073,684830.31,685465.31,685629.91,685874.61,635.000009,244.700003,1112.20002,164.600003,799.600012,67.900001
1074,685942.51,686091.21,686232.11,686950.01,148.700003,717.90001,594.700009,140.900002,289.600005,-412.800006
1075,686537.21,687153.01,687305.41,687817.41,615.800009,512.000007,1100.10002,152.400003,768.200012,-180.100002
1076,687637.31,688036.21,688322.71,688609.51,398.900006,286.800004,983.100014,286.500004,685.40001,10.9
1077,688620.41,688968.31,689198.91,689480.31,347.900005,281.400004,910.900014,230.600004,578.500009,51.000001
1078,689531.31,689840.71,690167.41,690477.91,309.400004,310.500005,981.200014,326.700005,636.100009,34.6
1079,690512.51,690780.11,691082.71,691555.81,267.600004,473.100007,881.700014,302.600005,570.200009,-161.600002
1080,691394.21,691823.41,692026.21,692369.51,429.200006,343.300005,938.600014,202.800003,632.000009,-36.7
1081,692332.81,692653.01,692833.41,693114.51,320.200004,281.100004,789.100011,180.400003,500.600007,7.4
1082,693121.91,693366.81,693546.21,693808.91,244.900004,262.700004,707.000011,179.400003,424.300007,20
1083,693828.91,694042.81,694261.91,694517.41,213.900003,255.500004,750.900011,219.100003,433.000006,62.400001
1084,694579.81,694816.51,695066.81,695341.01,236.700004,274.200004,802.100012,250.300003,487.000007,40.900001
1085,695381.91,695711.01,695942.91,696229.21,329.100005,286.300005,871.600013,231.900003,561.000008,24.3
1086,696253.51,696540.31,696772.71,697095.71,286.800004,323.000005,886.900013,232.400004,519.200008,44.7
1087,697140.41,697394.41,697769.91,698051.31,254.000004,281.400004,999.800015,375.500006,629.50001,88.900001
1088,698140.21,698397.31,698658.11,699011.51,257.100004,353.400005,874.500013,260.800004,517.900008,3.2
1089,699014.71,699303.51,699469.71,699762.71,288.800004,293.000004,772.600012,166.200003,455.000007,24.600001
1090,699787.31,700057.91,700261.01,700580.31,270.600004,319.300004,801.000012,203.100003,473.700007,8.000001
1091,700588.31,700799.21,701119.01,701332.91,210.900003,213.900004,869.100013,319.800004,530.700007,124.500002
1092,701457.41,701721.81,701957.91,702357.11,264.400003,399.200006,927.100013,236.100004,500.500007,27.4
1093,702384.51,702743.41,703035.71,703277.21,358.900006,241.500004,1047.20002,292.300004,651.20001,154.500002
1094,703431.71,703760.81,704033.41,704786.311,329.100005,752.900011,1468.70002,272.600004,601.700009,114.100002
1095,704900.411,705107.411,705542.711,706462.111,207.000003,919.400014,1682.10002,435.300006,642.300009,120.400002
1096,706582.511,706734.111,706955.711,708102.811,151.600002,1147.10002,1191.80002,221.600003,373.200005,-328.500005
1097,707774.311,708226.811,708316.611,708853.111,452.500006,536.500008,746.200011,89.800002,542.300008,-332.600005
1098,708520.511,708988.911,709067.711,709266.611,468.400007,198.900003,751.600011,78.800001,547.200008,5.5
1099,709272.111,709470.011,709557.411,710402.311,197.900003,844.900013,495.200007,87.400001,285.300004,-635.00001
1100,709767.311,710588.811,710644.411,710801.811,821.500013,157.400003,1079.00002,55.6,877.100013,44.5
1101,710846.311,710992.711,711081.911,711291.411,146.400003,209.500003,441.800007,89.200001,235.600004,-3.3
1102,711288.111,711504.411,711558.111,712071.411,216.300003,513.300008,479.200007,53.700001,270.000004,-304.100005
1103,711767.311,712229.911,712300.111,712497.011,462.600007,196.900003,742.300011,70.200001,532.800008,12.6
1104,712509.611,712676.211,712786.511,713651.011,166.600003,864.500013,498.100008,110.300001,276.900004,-643.300009
1105,715512.411,715655.711,715728.711,715931.811,143.300002,203.100003,424.400006,73.000001,216.300003,5
1106,716972.311,717089.211,717165.211,717351.911,116.900001,186.700002,398.800006,76.000002,192.900003,19.200001
1107,717371.111,717520.211,717587.911,717776.311,149.100002,188.400003,418.800006,67.700001,216.800003,13.6
1108,717789.911,717991.011,718079.611,718290.911,201.100003,211.300003,499.000007,88.600001,289.700004,-2
1109,718288.911,718471.211,718582.211,718826.111,182.300003,243.900003,539.000008,111.000002,293.300005,1.8
1110,720100.811,720233.411,720366.211,720616.811,132.600002,250.600004,539.800008,132.800002,265.400004,23.8
1111,720640.611,720843.511,720942.911,721196.011,202.900003,253.100004,577.500009,99.400002,302.300005,22.1
1112,721218.111,721443.811,721514.611,722100.611,225.700003,586.000009,569.800008,70.800001,296.500004,-312.700005
1113,721787.911,722298.211,722463.011,722721.911,510.300008,258.900003,935.100014,164.800003,675.100011,1.1
1114,722723.011,722968.111,723080.711,723331.311,245.100004,250.600003,613.70001,112.600002,357.700006,5.400001
1115,723336.711,723567.511,723747.511,724039.311,230.800003,291.800004,717.10001,180.000003,410.800006,14.5
1116,724053.811,724255.411,724374.911,724637.211,201.600003,262.300004,598.200009,119.500002,321.100005,14.8
1117,724652.011,724846.511,724976.911,725237.911,194.500003,261.000004,616.900009,130.400002,324.900005,31
1118,725268.911,725446.311,725681.111,726022.211,177.400003,341.100006,725.800011,234.800003,412.200006,-27.500001
1119,725994.711,726294.611,726435.011,726756.711,299.900005,321.700005,771.700012,140.400002,440.300007,9.7
1120,726766.411,726994.511,727174.411,728073.111,228.100003,898.700013,806.500012,179.900003,408.000006,-500.200007
1121,727572.911,728230.611,728416.711,728868.211,657.700009,451.500007,1194.60002,186.100003,843.800012,-100.700002
1122,728767.511,729102.311,729227.511,729676.511,334.800005,449.000007,908.600014,125.200002,460.000007,-0.4
1123,729676.111,729821.011,729990.911,730309.511,144.900002,318.600004,664.40001,169.900003,314.800005,31.000001
1124,730340.511,730539.411,730646.711,730995.711,198.900003,349.000006,673.70001,107.300001,306.200004,18.5
1125,731994.311,732317.411,732518.711,733173.511,323.100004,654.80001,935.700014,201.300003,524.400007,-243.500003
1126,732930.011,733355.611,733543.111,734214.211,425.600006,671.10001,979.100014,187.500003,613.100009,-305.100005
1127,733909.111,734445.811,734619.911,735097.811,536.700008,477.900007,1088.60002,174.100003,710.800011,-100.100002
1128,734997.711,735337.411,735562.211,736060.211,339.700005,498.000007,1078.80002,224.800004,564.500009,16.3
1129,736076.511,736298.511,736525.111,736892.811,222.000004,367.700006,832.900013,226.600003,448.600007,16.6
1130,736909.411,737175.411,737287.811,737613.411,266.000004,325.600005,729.800011,112.400001,378.400005,25.800001
1131,737639.211,737921.811,738081.311,738415.111,282.600004,333.800005,777.100011,159.500002,442.100006,1.2
1132,738416.311,738725.011,738924.211,739388.011,308.700005,463.800007,995.400015,199.200003,507.900008,23.7
1133,739411.711,739693.311,739843.011,740289.911,281.600004,446.900006,835.000013,149.700003,431.300007,-43.2
1134,740246.711,740577.411,740693.311,741124.911,330.700004,431.600007,788.700011,115.900002,446.600006,-89.500002
1135,741035.411,741337.111,741614.911,742008.711,301.700005,393.800006,1006.90001,277.800004,579.500009,33.6
1136,742042.311,742247.611,742399.711,742706.311,205.300003,306.600004,681.40001,152.100003,357.400006,17.4
1137,742723.711,742972.211,743144.511,743507.411,248.500004,362.900005,809.600013,172.300003,420.800007,25.900001
1138,743533.311,743781.411,743892.111,744224.711,248.100003,332.600005,691.80001,110.700002,358.800005,0.4
1139,744225.111,744519.511,744660.611,745086.311,294.400004,425.700007,885.700013,141.100002,435.500006,24.5
1140,745110.811,745339.111,745502.611,745866.811,228.300003,364.200005,790.200012,163.500003,391.800006,34.200001
1141,745901.011,746075.711,746235.611,746654.311,174.700002,418.700006,789.200012,159.900003,334.600005,35.900001
1142,746690.211,746844.111,747025.711,747327.211,153.900002,301.500004,679.50001,181.600003,335.500005,42.500001
1143,747369.711,747554.511,747856.611,748215.411,184.800002,358.800005,844.600012,302.100005,486.900007,-1.1
1144,748214.311,748506.611,748649.911,749008.411,292.300005,358.500005,789.800012,143.300002,435.600007,-4.3
1145,749004.111,749334.011,749564.711,750022.211,329.900005,457.500007,982.200015,230.700003,560.600008,-35.9
1146,749986.311,750330.211,750419.011,750766.111,343.900005,347.100005,785.600011,88.800001,432.700006,5.8
1147,750771.911,751067.711,751254.211,751745.111,295.800005,490.900007,988.000015,186.500003,482.300008,14.8
1148,751759.911,751954.111,752154.211,752477.311,194.200003,323.100005,742.000011,200.100003,394.300006,24.6
1149,752501.911,752735.011,752905.011,753187.311,233.100004,282.300004,718.600011,170.000002,403.100006,33.200001
1150,753220.511,753434.711,753633.511,753892.311,214.200003,258.800004,706.00001,198.800003,413.000006,34.2
1151,753926.511,754211.411,754357.311,754845.911,284.900005,488.600007,771.600012,145.900002,430.800007,-147.800002
1152,754698.111,755216.511,755381.911,755808.011,518.400008,426.100006,1086.70002,165.400002,683.80001,-23.2
1153,755784.811,756164.511,756284.711,756709.711,379.700006,425.000006,883.600013,120.200002,499.900008,-41.300001
1154,756668.411,756970.611,757167.511,757544.311,302.200005,376.800005,878.500013,196.900003,499.100008,2.6
1155,757546.911,757793.911,758084.311,758438.511,247.000004,354.200006,899.200014,290.400004,537.400008,7.6
1156,758446.111,758735.711,758943.011,759276.711,289.600004,333.700005,844.600012,207.300003,496.900007,14
1157,759290.711,759597.111,759879.111,760346.811,306.400005,467.700007,1093.90002,282.000004,588.400009,37.800001
1158,760384.611,760694.611,760963.911,761386.211,310.000004,422.300007,1030.10001,269.300004,579.300008,28.5
1159,761414.711,761720.911,761857.211,762237.511,306.200005,380.300005,832.000012,136.300002,442.500007,9.2
1160,762246.711,762609.511,762787.011,763287.611,362.800006,500.600008,991.200015,177.500002,540.300008,-49.700001
1161,763237.911,763547.511,763805.911,764192.011,309.600005,386.100005,980.600015,258.400004,568.000009,26.500001
1162,764218.511,764419.011,764821.911,765081.911,200.500003,260.000004,988.200014,402.900006,603.400009,124.800001
1163,765206.711,765590.111,765737.911,766259.511,383.400006,521.600008,1107.60002,147.800002,531.200008,54.800001
1164,766314.311,766620.211,766876.111,767537.011,305.900005,660.90001,1275.30002,255.900003,561.800008,52.600001
1165,767589.611,767922.111,768352.311,769209.311,332.500005,857.000013,1772.00003,430.200006,762.700011,152.300002
1166,769361.611,769561.011,769860.611,771251.311,199.400003,1390.70002,2040.10003,299.600005,499.000008,150.400002
1167,771401.711,771446.111,771762.111,774077.212,44.4,2315.10004,2758.70004,316.000005,360.400005,83.200001
1168,775458.212,775681.912,775870.812,776223.512,223.700004,352.700006,838.100013,188.900002,412.600006,72.800001
1169,776296.312,776541.512,776826.012,777539.912,245.200003,713.90001,1280.20002,284.500005,529.700008,36.600001
1170,777576.512,777918.812,778100.512,778912.512,342.300005,812.000012,1361.40002,181.700003,524.000008,25.4
1171,778937.912,779176.112,779556.112,780206.012,238.200004,649.90001,1390.80002,380.000005,618.200009,122.700002
1172,780328.712,780582.112,781228.612,781999.912,253.400004,771.300012,1857.50003,646.500009,899.900013,186.300002
1173,782186.212,782397.512,782604.512,783847.712,211.300004,1243.20002,1769.60003,207.000003,418.300007,108.100002
1174,783955.812,784033.512,784442.112,785618.112,77.700001,1176.00002,1750.60003,408.600006,486.300007,88.300001
1175,785706.412,786030.212,786638.612,787772.512,323.800005,1133.90002,2079.10003,608.400009,932.200014,13
1176,787785.512,788117.712,788474.112,788926.612,332.200005,452.500007,1150.70002,356.400005,688.60001,9.6
1177,788936.212,789320.812,789698.712,790327.712,384.600006,629.00001,1166.90002,377.900005,762.500011,-224.600004
1178,790103.112,790680.112,791316.212,791989.012,577.000009,672.80001,1940.30003,636.10001,1213.10002,54.4
1179,792043.412,792391.412,792614.212,793215.812,348.000006,601.600009,934.200014,222.800003,570.800009,-238.200004
1180,792977.612,793501.412,793726.212,794143.412,523.800008,417.200007,1158.70002,224.800003,748.600011,-7.1
1181,794136.312,794471.712,794764.412,795115.012,335.400005,350.600005,991.300014,292.700004,628.100009,12.6
1182,795127.612,795450.712,795761.512,796408.112,323.100005,646.600009,1083.40002,310.800005,633.90001,-197.100003
1183,796211.012,796708.512,797087.412,797440.212,497.500008,352.800005,1258.20002,378.900006,876.400014,29
1184,797469.212,797784.512,797995.412,798297.012,315.300005,301.600005,825.600013,210.900003,526.200008,-2.2
1185,798294.812,798577.012,798812.612,799151.312,282.200004,338.700005,867.300012,235.600003,517.800007,10.8
1186,799162.112,799476.512,799701.212,800012.812,314.400005,311.600005,877.200014,224.700003,539.100008,26.500001
1187,800039.312,800313.712,800532.612,800882.812,274.400004,350.200005,850.000012,218.900003,493.300007,6.5
1188,800889.312,801156.712,801447.112,801967.912,267.400004,520.800008,957.600014,290.400004,557.800008,-121.000002
1189,801846.912,802239.712,802427.612,803170.012,392.800006,742.400011,917.900014,187.900003,580.700009,-405.200006
1190,802764.812,803406.812,803594.912,803915.712,642.00001,320.800005,1158.30002,188.100002,830.100012,7.4
1191,803923.112,804179.112,804338.112,804632.212,256.000004,294.100004,734.800011,159.000003,415.000007,25.7
1192,804657.912,804822.112,805053.912,805353.312,164.200003,299.400005,729.500011,231.800003,396.000006,34.1
1193,805387.412,805603.712,805897.912,806155.012,216.300003,257.100004,819.100012,294.200005,510.500008,51.5
1194,806206.512,806492.512,806682.112,806942.712,286.000005,260.600003,793.900012,189.600003,475.600008,57.700001
1195,807000.412,807292.312,807506.612,807840.312,291.900005,333.700005,878.800013,214.300003,506.200008,38.9
1196,807879.212,808127.912,808446.812,808868.512,248.700004,421.700006,969.500015,318.900005,567.600009,-19.8
1197,808848.712,809186.612,809473.412,809940.312,337.900005,466.900007,1101.40002,286.800004,624.700009,9.8
1198,809950.112,810255.012,810611.812,810999.012,304.900005,387.200006,1177.40002,356.800005,661.70001,128.500002
1199,811127.512,811439.212,811759.712,812308.112,311.700004,548.400008,1191.50002,320.500005,632.200009,10.9
1200,812319.012,812573.112,812781.812,813138.212,254.100004,356.400006,933.300014,208.700003,462.800007,114.100001
1201,813252.312,813410.512,813752.512,814621.112,158.200003,868.600013,1212.80002,342.000005,500.200008,-156.000003
1202,814465.112,814901.612,815278.112,815784.212,436.500007,506.100007,1440.30002,376.500006,813.000013,121.200002
1203,815905.412,816145.312,816543.512,816934.012,239.900004,390.500006,1225.70002,398.200005,638.100009,197.100003
1204,817131.112,817372.512,817786.512,818576.312,241.400004,789.800012,1602.80002,414.000006,655.40001,157.600002
1205,818733.912,818949.712,819261.712,820202.112,215.800003,940.400014,1582.10002,312.000005,527.800008,113.900002
1206,820316.012,820357.512,820960.312,822269.312,41.5,1309.00002,2078.10003,602.800009,644.300009,124.800002
1207,822394.112,822570.712,823329.012,823854.512,176.600002,525.500007,1578.60002,758.300012,934.900014,118.200002
1208,823972.712,824299.712,824833.812,825462.912,327.000005,629.100009,1659.00003,534.100008,861.100013,168.800003
1209,825631.712,825884.312,826478.312,827054.212,252.600004,575.900009,1589.20002,594.000008,846.600012,166.700003
1210,829329.212,829433.912,829741.412,830226.212,104.700002,484.800007,881.200013,307.500004,412.200006,-15.8
1211,830210.412,830451.812,830739.312,830977.912,241.400004,238.600004,861.100013,287.500004,528.900008,93.600001
1212,831071.512,831354.512,831574.112,832017.112,283.000004,443.000007,971.800014,219.600003,502.600007,26.2
1213,833504.512,833719.612,834065.412,834457.012,215.100003,391.600005,1020.30001,345.800006,560.900009,67.800001
1214,834524.812,834811.112,835056.112,835763.012,286.300005,706.900011,903.300014,245.000003,531.300008,-334.900005
1215,835428.112,836054.112,836422.912,837152.912,626.000009,730.000011,1719.10003,368.800006,994.800015,-5.700001
1216,837147.212,837435.312,837759.812,838489.912,288.100005,730.10001,1203.10002,324.500005,612.60001,-139.600002
1217,838350.312,838724.512,838947.413,839334.213,374.200006,386.800006,991.700015,222.900003,597.100009,7.8
1218,839342.013,839530.313,839882.813,840146.813,188.300003,264.000004,910.800014,352.500005,540.800008,106.000002
1219,840252.813,840497.213,840917.413,841582.013,244.400003,664.60001,1446.30002,420.200007,664.60001,117.100001
1220,841699.113,841962.713,842378.713,843002.313,263.600004,623.60001,1437.50002,416.000006,679.60001,134.300002
1221,843136.613,843385.913,843766.313,844009.513,249.300003,243.200004,981.400014,380.400006,629.700009,108.500001
1222,844118.013,844485.513,844598.513,845493.013,367.500006,894.500014,1440.70002,113.000001,480.500007,65.700001
1223,845558.713,845781.713,846020.713,846482.013,223.000003,461.300007,999.900015,239.000004,462.000007,76.600001
1224,846558.613,846774.213,847131.913,847448.113,215.600003,316.200005,1006.10001,357.700005,573.300008,116.600002
1225,847564.713,847795.113,848159.413,848707.713,230.400003,548.300008,1292.00002,364.300006,594.700009,149.000002
1226,848856.713,849118.613,849607.813,849858.213,261.900004,250.400004,1172.10002,489.200007,751.100011,170.600002
1227,850028.813,850380.013,850763.513,851535.013,351.200006,771.500012,1633.70003,383.500005,734.700011,127.500002
1228,851662.513,851908.613,852360.813,853076.113,246.100003,715.300011,1513.00002,452.200007,698.30001,99.400001
1229,853175.513,853507.913,853855.313,854110.213,332.400005,254.900004,1091.80002,347.400005,679.80001,157.100003
1230,854267.313,854603.413,855042.713,855825.013,336.100005,782.300012,1636.30002,439.300006,775.400011,78.600001
1231,855903.613,856104.813,856532.613,857017.713,201.200003,485.100008,1055.30002,427.800006,629.000009,-58.800001
1232,856958.913,857340.713,857538.513,857892.013,381.800005,353.500006,990.600014,197.800003,579.600008,57.5
1233,857949.513,858216.513,858629.913,859158.913,267.000004,529.000007,1156.10002,413.400007,680.400011,-53.3
1234,859105.613,859447.113,859765.213,860009.113,341.500005,243.900004,1013.50001,318.100004,659.600009,110.000002
1235,860119.113,860411.913,860762.313,861065.313,292.800004,303.000005,1108.90002,350.400005,643.200009,162.700002
1236,861228.013,861510.613,862050.313,862911.313,282.600005,861.000012,1771.90003,539.700008,822.300013,88.600002
1237,862999.913,863281.013,863977.413,864278.413,281.100004,301.000005,1466.20002,696.40001,977.500014,187.700003
1238,864466.113,864834.413,865237.413,865540.913,368.300005,303.500005,1249.10002,403.000006,771.300011,174.300002
1239,865715.213,866001.813,866344.613,866800.813,286.600004,456.200006,1281.10002,342.800006,629.40001,195.500003
1240,866996.313,867261.113,867813.013,868526.613,264.800004,713.600011,1598.50002,551.900008,816.700012,68.200001
1241,868594.813,868895.413,869154.813,869696.813,300.600005,542.000008,1185.70002,259.400003,560.000008,83.700002
1242,869780.513,870057.113,870723.413,871176.113,276.600004,452.700007,1518.80002,666.30001,942.900014,123.200001
1243,871299.313,871660.713,872245.813,873489.313,361.400006,1243.50002,1869.80003,585.100008,946.500014,-320.200005
1244,873169.113,873735.113,874059.513,874429.413,566.000009,369.900005,1316.40002,324.400005,890.400014,56.100001
1245,874485.513,874770.313,875325.713,875729.313,284.800004,403.600006,1359.60002,555.400008,840.200012,115.800002
1246,875845.113,876216.113,876667.113,877111.713,371.000006,444.600007,1317.50002,451.000006,822.000012,50.900001
1247,877162.613,877578.813,878018.013,878329.713,416.200006,311.700005,1278.90002,439.200006,855.400012,111.800002
1248,878441.513,878836.713,879204.213,880258.813,395.200006,1054.60002,1223.80002,367.500005,762.700011,-593.500009
1249,879665.313,880522.913,880684.613,881022.813,857.600013,338.200005,1376.10002,161.700002,1019.30002,18.600001
1250,881041.413,881277.313,881547.613,881962.113,235.900003,414.500006,858.800012,270.300004,506.200007,-61.900001
1251,881900.213,882246.513,882644.313,882965.413,346.300005,321.100005,1144.50002,397.800006,744.100011,79.300001
1252,883044.713,883393.113,883817.013,884049.113,348.400006,232.100003,1146.00002,423.900006,772.300012,141.600002
1253,884190.713,884551.513,884888.613,885195.413,360.800006,306.800004,1141.00002,337.100005,697.900011,136.300002
1254,885331.713,885761.313,886124.313,886923.413,429.600007,799.100012,1666.10002,363.000005,792.600012,74.400001
1255,886997.813,887216.913,887614.513,888082.713,219.100004,468.200007,1166.20002,397.600005,616.700009,81.300002
1256,888164.013,888468.113,889101.513,889837.713,304.100004,736.200011,1617.60002,633.40001,937.500014,-56.100001
1257,889781.613,890096.313,890357.113,890703.413,314.700004,346.300006,1013.10001,260.800004,575.500008,91.300001
1258,890794.713,891108.513,891657.913,891887.013,313.800005,229.100003,1284.20002,549.400008,863.200013,191.900003
1259,892078.913,892429.313,892866.713,893624.213,350.400005,757.500011,1693.60003,437.400007,787.800012,148.300002
1260,893772.513,893925.513,894164.513,895439.913,153.000003,1275.40002,1676.80003,239.000003,392.000006,9.4
1261,895449.313,895574.613,895744.113,896203.513,125.300002,459.400006,886.400013,169.500003,294.800005,132.200002
1262,896335.713,896377.513,896615.813,897050.213,41.800001,434.400006,728.700011,238.300004,280.100005,14.2
1263,897064.413,897269.013,897597.513,898202.213,204.600003,604.700009,1207.10002,328.500005,533.100008,69.300001
1264,898271.513,898577.613,899162.613,900109.613,306.100005,947.000014,1734.70003,585.000009,891.100014,-103.400002
1265,900006.213,900400.213,900632.013,901903.113,394.000006,1271.10002,2009.60003,231.800003,625.800009,112.700002
1266,902015.813,902204.113,902530.613,903495.313,188.300003,964.700014,1584.00002,326.500005,514.800008,104.500002
1267,903599.813,903681.313,904068.213,904778.913,81.500001,710.70001,1332.70002,386.900006,468.400007,153.600003
1268,904932.513,905265.313,905945.113,906264.514,332.800005,319.400004,1494.40002,679.80001,1012.60001,162.400003
1269,906426.914,906800.814,907215.914,908515.914,373.900005,1300.00002,1861.20003,415.100007,789.000012,-227.800003
1270,908288.114,908738.614,909081.714,909565.914,450.500006,484.200008,1360.50002,343.100005,793.600011,82.700001
1271,909648.614,909862.714,910547.614,910804.414,214.100003,256.800004,1303.40002,684.90001,899.000013,147.600002
1272,910952.014,911277.014,911761.614,912447.314,325.000005,685.700011,1644.90002,484.600007,809.600012,149.600002
1273,912596.914,912858.614,913182.314,913730.614,261.700004,548.300009,1265.80002,323.700004,585.400008,132.100002
1274,916380.014,916458.714,916686.814,917351.614,78.700001,664.80001,998.200015,228.100004,306.800005,26.6
1275,917378.214,917530.714,917960.314,918226.114,152.500002,265.800004,951.300014,429.600007,582.100009,103.400001
1276,918329.514,918683.914,919178.814,919514.114,354.400005,335.300005,1290.80002,494.900008,849.300013,106.200001
1277,919620.314,920039.014,920587.814,921243.914,418.700007,656.10001,1731.30003,548.800008,967.500015,107.700001
1278,921351.614,921634.214,921893.014,922782.214,282.600004,889.200014,1093.30002,258.800004,541.400008,-337.300005
1279,922444.914,923003.714,923192.814,923577.114,558.800008,384.300005,1147.00002,189.100003,747.900011,14.800001
1280,923591.914,923872.914,924298.914,924599.814,281.000004,300.900005,1098.40002,426.000006,707.00001,90.500001
1281,924690.314,925003.314,925497.314,925756.914,313.000005,259.600004,1213.20002,494.000007,807.000012,146.600002
1282,925903.514,926269.914,926605.614,927421.214,366.400005,815.600013,1232.40002,335.700005,702.10001,-285.300005
1283,927135.914,927760.814,927983.514,928337.414,624.90001,353.900005,1222.40002,222.700003,847.600013,20.900001
1284,928358.314,928675.614,929010.414,929321.214,317.300004,310.800005,1047.90002,334.800005,652.100009,85.000001
1285,929406.214,929694.114,930058.214,930521.914,287.900005,463.700007,1226.30002,364.100005,652.00001,110.600002
1286,930632.514,930908.414,931361.714,931931.714,275.900004,570.000009,1310.10002,453.300006,729.20001,10.9
1287,931942.614,932228.314,932322.714,932920.214,285.700004,597.500009,754.500011,94.400002,380.100006,-223.100004
1288,932697.114,933172.014,933355.614,933926.214,474.900007,570.600009,1002.10001,183.600003,658.50001,-227.000004
1289,933699.214,934113.814,934541.414,934987.414,414.600006,446.000006,1286.20002,427.600007,842.200013,-2
1290,934985.414,935300.514,935784.614,936031.914,315.100005,247.300004,1175.20002,484.100007,799.200012,128.700002
1291,936160.614,936473.614,936898.914,937631.914,313.000005,733.000011,1245.30002,425.300006,738.300011,-226.000004
1292,937405.914,938001.914,938258.914,938693.414,596.000009,434.500007,1276.30002,257.000004,853.000013,-11.200001
1293,938682.214,939042.514,939639.814,939883.814,360.300006,244.000003,1351.90002,597.300009,957.600015,150.300003
1294,940034.114,940378.514,940739.114,941013.314,344.400005,274.200004,1108.80002,360.600005,705.00001,129.600002
1295,941142.914,941365.214,941773.914,942085.314,222.300003,311.400004,1177.40002,408.700007,631.00001,235.000004
1296,942320.314,942419.614,943107.014,943729.714,99.300001,622.70001,1561.60002,687.40001,786.700011,152.200002
1297,943881.914,944081.314,944715.514,945377.014,199.400003,661.50001,1599.40002,634.200009,833.600012,104.300002
1298,945481.314,945810.114,946215.314,946505.214,328.800005,289.900004,1174.40002,405.200006,734.000011,150.500002
1299,946655.714,946922.114,947577.014,948222.714,266.400004,645.70001,1665.20003,654.90001,921.300014,98.200001
1300,948320.914,948682.314,949193.414,949502.614,361.400005,309.200005,1305.00002,511.100008,872.500013,123.300002
1301,949625.914,950039.514,950348.714,951078.214,413.600006,729.500011,1458.80002,309.200004,722.80001,6.5
1302,951084.714,951373.414,951548.214,952028.314,288.700005,480.100007,970.800015,174.800002,463.500007,27.200001
1303,952055.514,952277.014,952505.814,953178.414,221.500003,672.60001,1168.40002,228.800003,450.300006,45.500001
1304,953223.914,953471.414,953770.014,954348.214,247.500004,578.200009,1224.60002,298.600004,546.100008,100.300001
1305,954448.514,954636.314,954933.814,955492.414,187.800003,558.600008,1187.60002,297.500005,485.300008,143.700002
1306,955636.114,955690.614,956077.114,956929.514,54.500001,852.400012,1297.10002,386.500006,441.000007,3.7
1307,956933.214,957113.914,957337.414,959099.914,180.700003,1762.50003,2189.70003,223.500003,404.200006,23
1308,961553.114,961664.514,961723.914,962028.314,111.400002,304.400004,471.200007,59.400001,170.800003,-4
1309,962024.314,962132.714,962354.814,962676.114,108.400002,321.300005,679.40001,222.100003,330.500005,27.6
1310,962703.714,962910.514,963072.514,963498.614,206.800003,426.100006,777.400012,162.000003,368.800006,-17.5
1311,963481.114,963707.314,963954.614,964601.014,226.200003,646.40001,1165.10002,247.300004,473.500007,45.2
1312,965905.614,966048.914,966221.414,966614.714,143.300002,393.300006,719.700011,172.500003,315.800005,10.6
1313,966625.314,966833.814,967004.514,967311.814,208.500003,307.300005,742.800011,170.700002,379.200005,56.300001
1314,967368.114,967577.514,967882.714,968266.814,209.400003,384.100005,850.800013,305.200005,514.600008,-47.9
1315,968218.914,968596.114,969009.914,969301.914,377.200005,292.000005,1168.00002,413.800006,791.000011,85.000001
1316,969386.914,969793.314,970239.214,971084.114,406.400006,844.900012,1331.70002,445.900007,852.300013,-365.500005
1317,970718.614,971348.314,971566.414,972033.314,629.700009,466.900007,1265.90002,218.100003,847.800012,-48.8
1318,971984.514,972307.914,972587.714,973086.615,323.400005,498.900007,993.100014,279.800004,603.200009,-109.000002
1319,972977.614,973388.415,973683.915,974091.815,410.800007,407.900006,1146.10002,295.500004,706.300011,31.900001
1320,974123.715,974328.015,974562.015,974921.815,204.300003,359.800005,823.000012,234.000003,438.300006,24.900001
1321,974946.715,975179.915,975521.915,975934.715,233.200003,412.800007,1038.60001,342.000005,575.200008,50.6
1322,975985.315,976282.915,976864.415,977097.015,297.600005,232.600004,1259.30002,581.500008,879.100013,147.600002
1323,977244.615,977563.915,977902.215,978388.115,319.300005,485.900007,1251.90002,338.300005,657.60001,108.400002
1324,978496.515,978816.215,979171.115,979712.115,319.700004,541.000008,1271.10002,354.900006,674.60001,55.500001
1325,979767.615,980009.715,980280.715,980781.415,242.100003,500.700008,1109.90002,271.000004,513.100007,96.100001
1326,980877.515,981031.015,981271.015,982108.115,153.500003,837.100013,1258.00002,240.000003,393.500006,27.4
1327,982135.515,982235.715,982420.115,982740.715,100.200001,320.600005,608.700009,184.400003,284.600004,3.5
1328,982744.215,982944.515,983156.515,983347.315,200.300003,190.800003,680.80001,212.000003,412.300006,77.700001
1329,983425.015,983613.215,983899.715,984180.115,188.200003,280.400004,780.900012,286.500004,474.700007,25.800001
1330,984205.915,984571.515,984761.515,985047.115,365.600005,285.600004,854.600013,190.000003,555.600008,13.400001
1331,987004.715,987212.715,987239.815,987419.515,208.000003,179.700003,418.800006,27.1,235.100003,4
1332,987423.515,987649.415,987683.315,988139.915,225.900003,456.600006,442.600006,33.900001,259.800004,-273.800004
1333,987866.115,988323.315,988362.115,988527.815,457.200007,165.700002,685.600011,38.800001,496.000008,23.900001
1334,988551.715,988702.315,988750.715,989268.915,150.600002,518.200007,373.700005,48.400001,199.000003,-343.500005
1335,990401.915,990613.715,990668.415,990881.115,211.800003,212.700003,457.800007,54.700001,266.500004,-21.4
1336,991984.615,992128.515,992184.415,992371.715,143.900002,187.300002,397.700006,55.900001,199.800003,10.600001
1337,992382.315,992527.515,992587.215,993112.615,145.200002,525.400008,395.000006,59.700001,204.900003,-335.300005
1338,992777.315,993249.715,993306.415,993505.115,472.400007,198.700003,731.80001,56.7,529.100007,4
1339,993509.115,993647.415,993731.715,993925.015,138.300003,193.300003,443.200007,84.300001,222.600004,27.3
1340,993952.315,994101.715,994186.615,994700.115,149.400002,513.500007,454.600007,84.900002,234.300004,-293.200004
1341,994406.915,994836.715,994935.715,995141.215,429.800006,205.500003,760.100011,99.000002,528.800008,25.8
1342,995167.015,995301.815,995463.615,995719.515,134.800002,255.900003,575.700009,161.800003,296.600005,23.200001
1343,995742.715,995920.315,996068.215,996306.815,177.600002,238.600003,604.200009,147.900003,325.500005,40.100001
1344,996346.915,996572.815,996624.615,996851.615,225.900003,227.000003,543.300008,51.800001,277.700004,38.600001
1345,996890.215,997064.215,997261.515,997919.115,174.000002,657.60001,677.50001,197.300003,371.300005,-351.400005
1346,997567.715,998083.815,998202.515,998423.415,516.100008,220.900004,887.700013,118.700001,634.800009,32
1347,998455.415,998676.515,998817.515,999056.715,221.100003,239.200003,654.30001,141.000003,362.100006,53.000001
1348,999109.715,999327.715,999459.915,999749.115,218.000003,289.200004,637.700009,132.200002,350.200005,-1.7
1349,999747.415,1000001.51,1000129.01,1000403.41,254.100004,274.400004,687.100011,127.500002,381.600006,31.100001
1350,1000434.51,1000694.31,1000916.31,1001531.01,259.800004,614.700009,838.500012,222.000003,481.800007,-258.000004
1351,1001273.01,1001762.31,1001884.61,1002222.01,489.300007,337.400005,906.500014,122.300002,611.600009,-42.5
1352,1002179.51,1002419.11,1002644.91,1003485.81,239.600003,840.900012,836.400012,225.800004,465.400007,-469.900007
1353,1003015.91,1003651.41,1003886.21,1004207.31,635.50001,321.100005,1209.10002,234.800003,870.300013,17.7
1354,1004225.01,1004469.01,1004610.21,1005273.41,244.000004,663.20001,756.500011,141.200002,385.200006,-291.900005
1355,1004981.51,1005425.91,1005540.61,1005824.21,444.400007,283.600004,853.400013,114.700002,559.100009,10.7
1356,1005834.91,1006075.01,1006216.51,1006522.21,240.100004,305.700004,687.60001,141.500002,381.600006,0.3
1357,1006522.51,1006734.02,1006830.12,1007081.02,211.500004,250.900004,562.000009,96.100001,307.600005,3.5
1358,1007084.52,1007290.62,1007393.92,1007621.02,206.100003,227.100004,579.300008,103.300001,309.400004,42.8
1359,1007663.82,1007903.92,1008036.72,1008325.22,240.100004,288.500004,663.10001,132.800002,372.900006,1.7
1360,1008326.92,1008612.12,1008696.32,1008981.42,285.200004,285.100004,665.70001,84.200002,369.400006,11.2
1361,1008992.62,1009264.92,1009387.02,1009700.52,272.300004,313.500005,746.500011,122.100002,394.400006,38.6
1362,1009739.12,1010029.42,1010237.12,1010781.92,290.300005,544.800008,1052.60002,207.700003,498.000008,9.8
1363,1010791.72,1010983.12,1011252.42,1011774.62,191.400003,522.200008,1014.60001,269.300004,460.700007,31.7
1364,1011806.32,1012167.52,1012262.82,1013237.32,361.200005,974.500014,1489.80002,95.300002,456.500007,58.800001
1365,1013296.12,1013432.22,1013600.32,1014244.42,136.100002,644.100009,670.10001,168.100003,304.200005,-278.200004
1366,1013966.22,1014406.32,1014540.12,1014856.62,440.100007,316.500005,896.300014,133.800002,573.900009,5.9
1367,1014862.52,1015138.12,1015247.92,1015558.02,275.600004,310.100005,724.80001,109.800001,385.400005,29.3
1368,1015587.32,1015846.12,1015943.52,1016865.12,258.800004,921.600013,1016.00002,97.400002,356.200006,-261.800003
1369,1016603.32,1017017.32,1017206.32,1018493.52,414.000006,1287.20002,1767.20003,189.000003,603.000009,-123.000002
1370,1018370.52,1018675.92,1018758.92,1018957.52,305.400004,198.600003,600.100009,83.000002,388.400006,13.1
1371,1018970.62,1019164.52,1019207.02,1019398.62,193.900003,191.600003,424.600006,42.5,236.400003,-3.4
1372,1019395.22,1019603.92,1019624.72,1019817.92,208.700003,193.200002,426.900007,20.800001,229.500004,4.200001
1373,1019822.12,1020023.52,1020048.32,1020236.72,201.400003,188.400003,411.600006,24.8,226.200003,-3
1374,1021027.92,1021229.42,1021254.92,1021468.62,201.500003,213.700003,410.700006,25.5,227.000003,-30
1375,1021438.62,1021633.92,1021691.42,1021877.02,195.300003,185.600003,458.700006,57.5,252.800003,20.3
1376,1021897.32,1022081.52,1022132.72,1023333.52,184.200003,1200.80002,428.000007,51.200001,235.400004,-1008.20002
1377,1022325.32,1023469.02,1023544.82,1023718.12,1143.70002,173.300003,1418.20002,75.800001,1219.50002,25.4
1378,1025017.02,1025157.92,1025255.92,1025441.82,140.900002,185.900002,456.500007,98.000002,238.900004,31.700001
1379,1025473.52,1025631.92,1025716.32,1025901.92,158.400002,185.600003,463.000007,84.400001,242.800003,34.600001
1380,1025936.52,1026126.32,1026175.02,1026412.12,189.800002,237.100004,448.600006,48.700001,238.500003,-27.000001
1381,1026385.12,1026585.32,1026654.82,1026835.92,200.200003,181.100003,490.500008,69.500001,269.700004,39.700001
1382,1026875.62,1027045.02,1027182.52,1027424.42,169.400002,241.900004,578.700008,137.500002,306.900004,29.9
1383,1027454.32,1027657.02,1027760.32,1028024.82,202.700003,264.500004,578.800009,103.300002,306.000005,8.3
1384,1028033.12,1028204.82,1028294.92,1028569.12,171.700002,274.200004,529.800008,90.100002,261.800004,-6.2
1385,1028562.92,1028762.52,1028867.92,1029168.22,199.600003,300.300005,604.600009,105.400001,305.000004,-0.7
1386,1029167.52,1029432.12,1029528.42,1029992.62,264.600004,464.200007,656.60001,96.300001,360.900005,-168.500002
1387,1029824.12,1030274.62,1030382.02,1030716.42,450.500006,334.400005,918.800013,107.400002,557.900008,26.5
1388,1030742.92,1031012.72,1031139.12,1031473.02,269.800004,333.900005,740.800011,126.400002,396.200006,10.7
1389,1031483.72,1031744.32,1031882.72,1032354.42,260.600004,471.700007,766.400012,138.400002,399.000006,-104.300001
1390,1032250.12,1032672.62,1032888.42,1033378.22,422.500006,489.800008,1196.00002,215.800003,638.300009,67.900001
1391,1033446.12,1033770.32,1034111.72,1034609.32,324.200004,497.600008,1196.10002,341.400005,665.600009,32.9
1392,1034642.22,1035003.32,1035135.72,1035561.32,361.100006,425.600006,939.900014,132.400002,493.500008,20.8
1393,1035582.12,1035845.72,1035996.52,1036322.92,263.600004,326.400004,805.000012,150.800003,414.400007,64.200001
1394,1036387.12,1036673.22,1036867.12,1037284.92,286.100005,417.800006,898.200014,193.900003,480.000008,0.4
1395,1037285.32,1037551.12,1037747.92,1038128.12,265.800004,380.200005,863.400013,196.800003,462.600007,20.600001
1396,1038148.72,1038388.72,1038577.52,1038995.62,240.000003,418.100006,778.200011,188.800003,428.800006,-68.700001
1397,1038926.92,1039246.62,1039391.42,1039676.92,319.700005,285.500004,781.900012,144.800002,464.500007,31.900001
1398,1039708.82,1039961.22,1040070.82,1040430.52,252.400004,359.700006,687.20001,109.600001,362.000005,-34.500001
1399,1040396.02,1040723.82,1040848.22,1041191.82,327.800005,343.600005,803.100012,124.400002,452.200007,7.3
1400,1041199.12,1041513.42,1041673.22,1042090.12,314.300005,416.900006,940.600014,159.800002,474.100007,49.600001
1401,1042139.72,1042434.62,1042643.02,1043155.32,294.900004,512.300007,1062.60002,208.400004,503.300008,47.000001
1402,1043202.32,1043541.42,1043781.32,1044289.72,339.100005,508.400007,1171.30002,239.900004,579.000009,83.900001
1403,1044373.62,1044700.32,1044856.22,1045244.42,326.700005,388.200005,875.500013,155.900003,482.600008,4.7
1404,1045249.12,1045480.32,1045554.12,1045948.82,231.200004,394.700006,707.100011,73.800001,305.000005,7.4
1405,1045956.22,1046110.22,1046275.82,1046804.12,154.000002,528.300008,744.300011,165.600003,319.600005,-103.600002
1406,1046700.52,1046997.82,1047156.52,1047484.22,297.300004,327.700005,808.800012,158.700003,456.000007,25.1
1407,1047509.32,1047769.52,1047993.92,1048379.42,260.200004,385.500006,888.000013,224.400003,484.600007,17.9
1408,1048397.32,1048727.32,1048860.92,1049240.72,330.000005,379.800006,885.700014,133.600002,463.600007,42.300001
1409,1049283.02,1049652.92,1049805.82,1050405.12,369.900005,599.300009,1163.50002,152.900002,522.800007,41.400001
1410,1050446.52,1050726.52,1050870.92,1051483.12,280.000004,612.200009,1060.70002,144.400002,424.400006,24.100001
1411,1051507.22,1051709.72,1051874.12,1052509.72,202.500003,635.60001,1023.60001,164.400002,366.900005,21.1
1412,1052530.82,1052694.92,1052820.62,1053294.92,164.100002,474.300007,710.200011,125.700002,289.800004,-53.9
1413,1053241.02,1053475.42,1053606.12,1054510.22,234.400003,904.100013,1118.30002,130.700002,365.100005,-150.900002
1414,1054359.32,1054685.02,1054760.62,1055083.82,325.700005,323.200005,739.800011,75.600001,401.300006,15.3
1415,1055099.12,1055267.52,1055430.12,1055926.92,168.400003,496.800008,644.80001,162.600002,331.000005,-183.000003
1416,1055743.92,1056147.92,1056298.22,1056643.42,404.000006,345.200005,902.400013,150.300002,554.300008,2.9
1417,1056646.32,1056926.72,1056990.82,1057263.72,280.400004,272.900004,638.60001,64.100001,344.500005,21.200001
1418,1057284.92,1057563.82,1057655.62,1058010.72,278.900004,355.100006,747.700011,91.800001,370.700005,21.9
1419,1058032.62,1058271.72,1058477.32,1058858.82,239.100003,381.500005,834.700012,205.600004,444.700007,8.5
1420,1058867.32,1059156.92,1059336.02,1059721.92,289.600005,385.900006,878.700013,179.100002,468.700007,24.1
1421,1059746.02,1060037.42,1060233.22,1061157.52,291.400005,924.300013,1440.60002,195.800003,487.200008,29.100001
1422,1061186.62,1061415.82,1061602.02,1063590.22,229.200003,1988.20003,2452.10004,186.200003,415.400006,48.5
1423,1063638.72,1063736.42,1063934.22,1064791.52,97.700002,857.300013,1236.40002,197.800003,295.500005,83.600001
1424,1064875.12,1064947.12,1065196.12,1065579.42,72.000001,383.300005,792.900012,249.000004,321.000005,88.600002
1425,1065668.02,1065979.02,1066088.42,1066877.32,311.000004,788.900012,930.400014,109.400002,420.400006,-278.900004
1426,1066598.42,1067135.52,1067279.92,1067624.02,537.100008,344.100005,1097.30002,144.400002,681.50001,71.700001
1427,1067695.72,1067965.82,1068138.32,1068581.02,270.100004,442.700006,918.100014,172.500003,442.600007,32.800001
1428,1068613.82,1068946.02,1069124.32,1071206.22,332.200005,2081.90003,2675.40004,178.300002,510.500007,83.000001
1429,1072509.92,1072594.72,1074215.02,1074847.72,84.800001,632.700009,2228.80003,1620.30002,1705.10003,-109.000001
1430,1074738.72,1075136.52,1075328.52,1075976.62,397.800006,648.100009,1015.40002,192.000003,589.800009,-222.500003
1431,1075754.12,1076259.42,1076402.62,1076908.22,505.300008,505.600007,1198.40002,143.200002,648.50001,44.300001
1432,1078186.62,1078437.62,1078813.12,1079041.92,251.000004,228.800003,995.500015,375.500006,626.50001,140.200002
1433,1079182.12,1079467.22,1079917.92,1080413.92,285.100004,496.000007,1319.30002,450.700007,735.800011,87.500002
1434,1080501.42,1080774.12,1081155.22,1081548.22,272.700004,393.000006,1075.30002,381.100005,653.800009,28.500001
1435,1081576.72,1081924.72,1082192.52,1082758.02,348.000005,565.500008,1225.80002,267.800004,615.800009,44.500001
1436,1082802.52,1083043.42,1083489.02,1084006.02,240.900004,517.000008,1322.70002,445.600006,686.50001,119.200002
1437,1084125.22,1084365.02,1084755.32,1085268.12,239.800003,512.800008,1291.80002,390.300006,630.100009,148.900002
1438,1085417.02,1085483.32,1085483.42,1085639.02,66.300001,155.600002,313.200005,0.0999999999,66.400001,91.200002
1439,1085730.22,1085965.12,1086339.72,1087120.22,234.900003,780.500011,1481.80002,374.600006,609.500009,91.800002
1440,1087212.02,1087441.02,1087879.92,1088564.32,229.000003,684.40001,1352.10002,438.900007,667.90001,-0.2
1441,1088564.12,1088872.32,1089072.72,1089946.92,308.200004,874.200013,1429.90002,200.400003,508.600007,47.100001
1442,1089994.02,1090174.12,1090892.52,1091983.82,180.100003,1091.30002,1913.70003,718.400011,898.500014,-76.100001
1443,1091907.72,1092255.22,1092960.52,1093803.32,347.500005,842.800013,1989.20003,705.30001,1052.80001,93.600001
1444,1093896.92,1094123.52,1094581.72,1095718.02,226.600004,1136.30002,1866.80003,458.200007,684.800011,45.700001
1445,1095763.72,1096055.22,1096242.52,1096737.52,291.500004,495.000008,879.000013,187.300003,478.800007,-94.800002
1446,1096642.72,1097014.02,1097235.42,1097929.02,371.300006,693.60001,990.100015,221.400003,592.700009,-296.200004
1447,1097632.82,1098119.82,1098429.72,1099005.72,487.000007,576.000008,1440.10002,309.900005,796.900012,67.200001
1448,1099072.92,1099386.22,1099779.02,1100778.82,313.300005,999.800015,1400.40002,392.800006,706.100011,-305.500005
1449,1100473.32,1101036.82,1101329.02,1101917.62,563.500009,588.600009,1496.20002,292.200004,855.700013,51.900001
1450,1101969.52,1102231.32,1102447.92,1102920.12,261.800004,472.200007,962.100014,216.600003,478.400007,11.5
1451,1102931.62,1103250.72,1103535.52,1104008.52,319.100005,473.000007,1102.90002,284.800004,603.900009,26
1452,1104034.52,1104321.82,1104573.12,1105051.72,287.300005,478.600008,951.500015,251.300003,538.600008,-65.700001
1453,1104986.02,1105350.92,1105741.12,1106143.72,364.900005,402.600006,1178.50002,390.200006,755.100011,20.8
1454,1106164.52,1106478.62,1106722.02,1107375.12,314.100005,653.10001,919.600014,243.400003,557.500008,-291.000004
1455,1107084.12,1107646.22,1107920.52,1108169.42,562.100008,248.900004,1176.40002,274.300004,836.400012,91.100001
1456,1108260.52,1108544.12,1108907.82,1109227.52,283.600005,319.700005,1007.70002,363.700005,647.30001,40.7
1457,1109268.22,1109616.42,1109937.82,1110294.32,348.200006,356.500006,1086.50002,321.400004,669.60001,60.400001
1458,1110354.72,1110689.72,1111125.12,1111553.62,335.000005,428.500006,1214.00002,435.400006,770.400011,15.100001
1459,1111568.72,1111899.12,1112006.82,1112721.32,330.400005,714.500011,753.500011,107.700001,438.100006,-399.100006
1460,1112322.22,1112948.62,1113147.02,1113436.12,626.400009,289.100004,1137.30002,198.400003,824.800012,23.400001
1461,1113459.52,1113707.02,1113954.12,1114284.72,247.500004,330.600005,837.800012,247.100003,494.600007,12.6
1462,1114297.32,1114586.22,1114832.12,1115098.22,288.900005,266.100004,872.500013,245.900003,534.800008,71.600001
1463,1115169.82,1115468.52,1115774.02,1116128.62,298.700005,354.600006,961.100015,305.500004,604.200009,2.3
1464,1116130.92,1116483.32,1116718.32,1117044.72,352.400005,326.400005,931.800014,235.000003,587.400008,18.000001
1465,1117062.72,1117352.02,1117491.82,1117787.42,289.300004,295.600004,770.600011,139.800002,429.100006,45.900001
1466,1117833.32,1118111.12,1118397.42,1118686.02,277.800004,288.600005,923.700014,286.300004,564.100008,71.000001
1467,1118757.02,1119094.52,1119352.52,1119659.42,337.500005,306.900004,937.500014,258.000004,595.500009,35.100001
1468,1119694.52,1120059.32,1120198.02,1120588.52,364.800005,390.500006,894.700013,138.700002,503.500007,0.7
1469,1120589.22,1120885.92,1121180.12,1121532.62,296.700005,352.500005,981.800015,294.200004,590.900009,38.400001
1470,1121571.02,1121892.62,1122157.22,1122560.62,321.600005,403.400006,1022.30002,264.600003,586.200008,32.700001
1471,1122593.32,1122917.92,1123161.32,1123570.82,324.600005,409.500007,981.000015,243.400003,568.000008,3.5
1472,1123574.32,1123881.12,1124168.52,1124701.12,306.800004,532.600008,1159.00002,287.400004,594.200008,32.200001
1473,1124733.32,1124986.92,1125155.32,1125925.02,253.600004,769.700012,763.300011,168.400002,422.000006,-428.400007
1474,1125496.62,1126094.52,1126219.92,1126512.82,597.900009,292.900004,1019.00002,125.400002,723.300011,2.8
1475,1126515.62,1126696.72,1126951.52,1127284.52,181.100003,333.000005,773.900012,254.800004,435.900007,5
1476,1127289.52,1127617.92,1127827.62,1128135.62,328.400005,308.000005,877.900013,209.700003,538.100008,31.8
1477,1128167.42,1128479.62,1128607.62,1129635.62,312.200005,1028.00001,749.800011,128.000002,440.200007,-718.400011
1478,1128917.22,1129818.32,1129986.12,1130308.72,901.100014,322.600005,1403.00002,167.800002,1068.90002,11.5
1479,1130320.22,1130536.32,1130761.02,1131110.02,216.100003,349.000005,816.500012,224.700004,440.800007,26.7
1480,1131136.72,1131367.72,1131588.12,1131905.82,231.000004,317.700005,781.700012,220.400003,451.400007,12.6
1481,1131918.42,1132150.32,1132392.42,1132875.62,231.900003,483.200007,801.800012,242.100004,474.000007,-155.400002
1482,1132720.22,1133129.02,1133428.42,1133769.12,408.800006,340.700005,1062.50002,299.400004,708.20001,13.600001
1483,1133782.72,1134054.12,1134255.42,1134869.52,271.400004,614.100009,880.700013,201.300003,472.700007,-206.100003
1484,1134663.42,1135109.62,1135372.52,1135739.82,446.200006,367.300006,1052.70002,262.900004,709.10001,-23.700001
1485,1135716.12,1136042.72,1136165.42,1137084.92,326.600005,919.500014,822.600013,122.700002,449.300007,-546.200008
1486,1136538.72,1137265.02,1137497.02,1137798.52,726.300011,301.500005,1293.80002,232.000003,958.300014,34
1487,1137832.52,1138060.62,1138312.42,1138660.12,228.100003,347.700005,816.600012,251.800004,479.900007,-11
1488,1138649.12,1138870.82,1139297.32,1139630.32,221.700003,333.000005,1008.80001,426.500007,648.20001,27.6
1489,1139657.92,1140020.62,1140364.22,1140748.72,362.700006,384.500005,1134.00002,343.600005,706.300011,43.200001
1490,1140791.92,1141155.82,1141563.72,1141822.22,363.900006,258.500003,1181.40002,407.900006,771.800012,151.100003
1491,1141973.32,1142231.92,1142587.12,1142948.42,258.600004,361.300005,1135.50002,355.200005,613.800009,160.400003
1492,1143108.82,1143288.12,1143644.42,1144294.92,179.300002,650.500009,1266.30002,356.300006,535.600008,80.200002
1493,1144375.12,1144644.12,1144856.32,1145399.02,269.000004,542.700008,934.600013,212.200003,481.200007,-89.300002
1494,1145309.72,1145701.42,1145942.92,1146163.32,391.700006,220.400003,984.800015,241.500004,633.20001,131.200002
1495,1146294.52,1146494.52,1146699.92,1147246.72,200.000003,546.800008,1027.70002,205.400003,405.400006,75.500001
1496,1147322.22,1147477.82,1147887.62,1148541.12,155.600003,653.50001,1317.10002,409.800006,565.400009,98.200001
1497,1148639.32,1148828.92,1149235.72,1149547.62,189.600003,311.900005,1036.20002,406.800006,596.400009,127.900001
1498,1149675.52,1149916.32,1150183.32,1150955.12,240.800004,771.800012,1295.00002,267.000004,507.800008,15.4
1499,1150970.52,1151189.92,1151386.12,1152051.52,219.400003,665.40001,723.700011,196.200003,415.600006,-357.300005
1500,1151694.22,1152261.42,1152382.02,1152577.42,567.200008,195.400003,897.500013,120.600002,687.80001,14.3
1501,1152591.72,1152793.32,1152854.12,1153061.32,201.600003,207.200003,465.700007,60.800001,262.400004,-3.9
1502,1153057.42,1153300.32,1153388.62,1153616.72,242.900004,228.100003,563.300008,88.300001,331.200005,4
1503,1153620.72,1153927.42,1153993.92,1154203.12,306.700005,209.200003,583.200009,66.500001,373.200006,0.8
1504,1154203.92,1154444.92,1154480.72,1154684.32,241.000004,203.600003,480.600007,35.8,276.800004,0.2
1505,1154684.52,1154882.52,1155001.42,1155179.12,198.000003,177.700003,542.000008,118.900002,316.900005,47.4
1506,1155226.52,1155506.82,1155572.22,1155779.62,280.300004,207.400003,558.500009,65.400001,345.700005,5.400001
1507,1155785.02,1156042.32,1156065.52,1156237.72,257.300003,172.200002,489.700007,23.200001,280.500004,37.000001
1508,1156274.72,1156470.32,1156509.72,1156940.72,195.600003,431.000007,437.000006,39.4,235.000003,-229.000004
1509,1156711.72,1157240.02,1157310.22,1157845.22,528.300008,535.000008,821.200013,70.200001,598.500009,-312.300004
1510,1157532.92,1157996.02,1158099.12,1158313.12,463.100006,214.000003,798.000011,103.100002,566.200008,17.8
1511,1158330.92,1158486.82,1158598.82,1159837.32,155.900003,1238.50002,496.000008,112.000001,267.900004,-1010.40002
1512,1161731.32,1161861.32,1161908.52,1162096.32,130.000002,187.800003,368.400006,47.200001,177.200003,3.4
1513,1162099.72,1162254.52,1162296.92,1162474.92,154.800002,178.000002,388.100005,42.400001,197.200003,12.9
1514,1163519.72,1163678.32,1163749.92,1163964.12,158.600002,214.200003,445.400006,71.600001,230.200003,1
1515,1163965.12,1164148.32,1164224.22,1164801.02,183.200003,576.800009,473.300007,75.900001,259.100004,-362.600006
1516,1164438.42,1164976.62,1165012.52,1165233.32,538.200009,220.800003,775.100012,35.9,574.100009,-19.8
1517,1165213.52,1165373.22,1165445.12,1165668.02,159.700002,222.900004,453.900007,71.900001,231.600003,-0.6
1518,1165667.42,1165824.52,1165937.32,1166188.22,157.100002,250.900004,519.700008,112.800002,269.900004,-1.1
1519,1166187.12,1166355.12,1166451.92,1167024.42,168.000002,572.500009,516.600007,96.800001,264.800003,-320.700005
1520,1166703.72,1167147.82,1167264.02,1167499.12,444.100007,235.100003,822.000012,116.200002,560.300009,26.6
1521,1167525.72,1167675.52,1167843.42,1168148.52,149.800003,305.100005,625.00001,167.900002,317.700005,2.2
1522,1168150.72,1168364.62,1168565.52,1168903.02,213.900003,337.500005,717.90001,200.900003,414.800006,-34.400001
1523,1168868.62,1169160.32,1169213.22,1169480.52,291.700005,267.300004,633.50001,52.900001,344.600006,21.6
1524,1169502.12,1169696.72,1169852.52,1170245.02,194.600003,392.500006,696.90001,155.800002,350.400005,-46.000001
1525,1170199.02,1170486.92,1170579.52,1170888.52,287.900005,309.000005,673.20001,92.600001,380.500006,-16.300001
1526,1170872.22,1171103.72,1171268.72,1171577.02,231.500004,308.300005,732.200011,165.000002,396.500006,27.4
1527,1171604.42,1171841.52,1172065.82,1172428.72,237.100004,362.900006,837.200013,224.300003,461.400007,12.9
1528,1172441.62,1172731.12,1172861.72,1173172.72,289.500004,311.000005,759.800011,130.600002,420.100006,28.7
1529,1173201.42,1173446.62,1173643.22,1174016.52,245.200004,373.300005,835.100013,196.600003,441.800007,20.000001
1530,1174036.52,1174313.92,1174444.72,1175125.32,277.400004,680.60001,736.00001,130.800002,408.200006,-352.800006
1531,1174772.52,1175349.32,1175575.42,1176145.42,576.800009,570.000009,1395.50002,226.100003,802.900012,22.6
1532,1176168.02,1176397.42,1176602.02,1177479.12,229.400004,877.100013,1416.50002,204.600003,434.000007,105.400001
1533,1177584.52,1177697.82,1177896.72,1179892.42,113.300002,1995.70003,2322.40003,198.900003,312.200005,14.5
1534,1181325.72,1181620.02,1181801.72,1183428.52,294.300005,1626.80002,2124.80003,181.700002,476.000007,22.000001
1535,1183450.52,1183548.12,1183678.62,1184022.62,97.600001,344.000005,571.000008,130.500002,228.100003,-1.1
1536,1184021.52,1184206.72,1184323.42,1184570.52,185.200003,247.100003,577.600009,116.700002,301.900005,28.600001
1537,1184599.12,1184797.72,1184935.42,1185249.02,198.600003,313.600005,661.90001,137.700002,336.300005,12
1538,1185261.02,1185585.32,1185794.62,1186194.52,324.300005,399.900006,879.900013,209.300003,533.600008,-53.600001
1539,1186140.92,1186485.42,1186669.32,1186965.52,344.500005,296.200004,860.400013,183.900003,528.400008,35.800001
1540,1187001.32,1187352.32,1187477.92,1187820.62,351.000005,342.700005,865.200013,125.600002,476.600007,45.900001
1541,1187866.52,1188170.52,1188354.32,1188851.32,304.000004,497.000007,1024.00002,183.800003,487.800007,39.200001
1542,1190531.12,1190606.92,1190729.02,1191034.32,75.800001,305.300005,546.800008,122.100002,197.900003,43.6
1543,1191077.92,1191200.52,1191331.42,1191722.52,122.600002,391.100006,596.200009,130.900002,253.500004,-48.400001
1544,1191674.12,1191907.02,1192048.32,1192422.12,232.900004,373.800005,759.700012,141.300002,374.200006,11.700001
1545,1192433.82,1192623.52,1192813.32,1193171.02,189.700002,357.700006,794.300011,189.800003,379.500005,57.1
1546,1193228.12,1193469.02,1193622.22,1194665.72,240.900004,1043.50002,1138.90002,153.200002,394.100006,-298.700005
1547,1194367.02,1194891.82,1195099.52,1196299.72,524.800008,1200.20002,1889.70003,207.700003,732.500011,-43
1548,1196256.72,1196429.42,1196653.02,1197718.32,172.700002,1065.30001,1483.90002,223.600004,396.300006,22.300001
1549,1197740.62,1197889.12,1198024.32,1198593.22,148.500002,568.900008,597.700009,135.200002,283.700004,-254.900003
1550,1198338.32,1198796.22,1198923.92,1199534.22,457.900006,610.300009,876.600013,127.700002,585.600008,-319.300004
1551,1199214.92,1199734.92,1199862.52,1200427.32,520.000007,564.800009,1056.00001,127.600002,647.600009,-156.400003
1552,1200270.92,1200658.32,1200735.22,1201056.62,387.400006,321.400005,683.200011,76.900001,464.300007,-102.500001
1553,1200954.12,1201237.72,1201287.62,1201461.52,283.600004,173.900002,518.300007,49.900001,333.500005,10.9
1554,1201472.42,1201660.32,1201726.72,1201942.22,187.900003,215.500003,448.900007,66.400001,254.300004,-20.9
1555,1201921.32,1202149.12,1202183.42,1202356.62,227.800003,173.200003,445.700007,34.300001,262.100004,10.4
1556,1202367.02,1202583.32,1202617.72,1202833.52,216.300003,215.800004,421.700006,34.4,250.700003,-44.800001
1557,1203576.12,1203730.92,1203780.92,1203984.82,154.800002,203.900003,390.600006,50.000001,204.800003,-18.1
1558,1205329.02,1205507.22,1205556.32,1205735.82,178.200002,179.500003,412.000006,49.100001,227.300003,5.2
1559,1205741.02,1205933.52,1205951.32,1206138.12,192.500003,186.800003,397.700006,17.8,210.300003,0.6
1560,1206138.72,1206303.42,1206329.42,1206793.12,164.700002,463.700007,366.200005,26.000001,190.700003,-288.200005
1561,1206504.92,1206948.02,1206999.12,1207179.72,443.100007,180.600002,673.40001,51.100001,494.200008,-1.4
1562,1207178.32,1207377.02,1207397.92,1207605.42,198.700003,207.500003,402.200006,20.900001,219.600004,-24.900001
1563,1207580.52,1207772.92,1207822.92,1208009.12,192.400003,186.200003,430.600007,50.000001,242.400004,2
1564,1208011.12,1208173.12,1208220.42,1208794.92,162.000002,574.500008,397.600006,47.300001,209.300003,-386.200005
1565,1208408.72,1208979.52,1209020.82,1209188.32,570.800008,167.500002,812.000012,41.300001,612.100009,32.400001
1566,1209220.72,1209385.32,1209454.72,1209655.02,164.600002,200.300003,436.800006,69.400001,234.000003,2.5
1567,1209657.52,1209822.32,1209868.92,1210044.72,164.800003,175.800003,404.600006,46.6,211.400003,17.4
1568,1210062.12,1210231.52,1210256.92,1210438.62,169.400003,181.700003,383.600006,25.4,194.800003,7.1
1569,1210445.72,1210580.22,1210641.32,1210816.02,134.500002,174.700003,392.400006,61.100001,195.600003,22.1
1570,1210838.12,1210988.72,1211013.32,1211200.02,150.600002,186.700002,362.900005,24.600001,175.200003,1
1571,1211201.02,1211354.82,1211411.52,1211567.12,153.800003,155.600003,417.900007,56.7,210.500003,51.800001
1572,1211618.92,1211802.52,1211857.22,1212059.92,183.600002,202.700003,441.200006,54.700001,238.300003,0.2
1573,1212060.12,1212230.72,1212260.52,1212429.82,170.600003,169.300003,395.200006,29.8,200.400003,25.5
1574,1212455.32,1212620.62,1212655.92,1212823.12,165.300002,167.200002,399.000006,35.300001,200.600003,31.200001
1575,1212854.32,1213049.12,1213101.92,1213309.22,194.800003,207.300003,468.000007,52.800001,247.600004,13.1
1576,1213322.32,1213535.32,1213552.62,1213733.22,213.000003,180.600003,438.200006,17.3,230.300003,27.3
1577,1213760.52,1213921.42,1213961.72,1214135.32,160.900003,173.600003,392.600006,40.3,201.200003,17.8
1578,1214153.12,1214296.32,1214348.42,1214549.22,143.200002,200.800003,392.300006,52.100001,195.300003,-3.8
1579,1214545.42,1214716.72,1214753.82,1214935.82,171.300003,182.000003,417.100006,37.1,208.400003,26.7
1580,1214962.52,1215153.42,1215204.82,1215377.42,190.900003,172.600003,462.500007,51.400001,242.300004,47.6
1581,1215425.02,1215589.12,1215626.12,1215870.32,164.100003,244.200004,406.900006,37,201.100003,-38.400001
1582,1215831.92,1216037.22,1216074.32,1216253.62,205.300003,179.300003,447.200007,37.100001,242.400004,25.5
1583,1216279.12,1216437.72,1216501.72,1216721.02,158.600002,219.300004,454.200007,64.000001,222.600003,12.3
1584,1216733.32,1216918.82,1216997.22,1217177.42,185.500003,180.200002,514.300007,78.400001,263.900004,70.200001
1585,1217247.62,1217412.52,1217489.92,1218013.12,164.900003,523.200008,486.100008,77.400001,242.300004,-279.400004
1586,1217733.72,1218168.12,1218256.22,1218461.82,434.400006,205.600003,753.400011,88.100001,522.500007,25.300001
1587,1218487.12,1218711.92,1218837.82,1219022.02,224.800003,184.200003,637.600009,125.900002,350.700005,102.700001
1588,1220175.32,1220300.32,1220451.82,1220702.52,125.000002,250.700004,561.600008,151.500002,276.500004,34.4
1589,1220736.92,1220962.12,1221108.52,1221516.92,225.200004,408.400006,804.200012,146.400002,371.600006,24.2
1590,1221541.12,1221957.42,1222090.62,1222478.72,416.300007,388.100005,950.300015,133.200002,549.500009,12.700001
1591,1222491.42,1222707.92,1222813.32,1223138.22,216.500003,324.900005,659.100009,105.400001,321.900004,12.3
1592,1223150.52,1223420.72,1223478.82,1223795.52,270.200004,316.700005,681.100011,58.100001,328.300005,36.100001
1593,1223831.62,1224107.22,1224236.62,1224566.32,275.600004,329.700004,772.100011,129.400002,405.000006,37.400001
1594,1224603.72,1224778.52,1224948.62,1225329.02,174.800003,380.400006,689.00001,170.100002,344.900005,-36.300001
1595,1225292.72,1225542.92,1225717.52,1226015.12,250.200004,297.600004,743.000011,174.600003,424.800007,20.6
1596,1226035.72,1226252.52,1226350.72,1226606.82,216.800004,256.100004,602.800009,98.200001,315.000005,31.7
1597,1226638.52,1226896.42,1227011.22,1227317.52,257.900004,306.300004,697.200011,114.800002,372.700006,18.200001
1598,1227335.72,1227657.02,1227763.02,1228068.12,321.300005,305.100005,731.600011,106.000001,427.300006,-0.8
1599,1228067.32,1228289.42,1228431.52,1228739.12,222.100003,307.600005,673.20001,142.100002,364.200005,1.4
1600,1228740.52,1229091.52,1229261.02,1229605.22,351.000005,344.200006,901.900013,169.500002,520.500007,37.2
1601,1229642.42,1229829.02,1230006.62,1230298.62,186.600003,292.000004,711.100011,177.600003,364.200006,54.900001
1602,1230353.52,1230588.12,1230736.12,1231087.42,234.600003,351.300006,735.300011,148.000002,382.600005,1.4
1603,1231088.82,1231452.72,1231541.92,1231860.62,363.900005,318.700005,790.900011,89.200001,453.100006,19.1
1604,1231879.72,1232156.52,1232271.02,1232570.52,276.800005,299.500005,714.500011,114.500001,391.300006,23.7
1605,1232594.22,1232891.92,1233018.32,1233308.22,297.700005,289.900005,774.400012,126.400001,424.100006,60.400001
1606,1233368.62,1233670.52,1233786.02,1234360.72,301.900004,574.700008,752.700011,115.500002,417.400006,-239.400003
1607,1234121.32,1234622.22,1234783.02,1235382.82,500.900007,599.800009,1183.40002,160.800003,661.70001,-78.100002
1608,1235304.72,1235564.22,1235677.72,1236296.62,259.500004,618.900009,750.000012,113.500002,373.000006,-241.900003
1609,1236054.72,1236440.12,1236595.12,1237178.42,385.400005,583.300008,1134.00002,155.000003,540.400008,10.300001
1610,1237188.72,1237347.72,1237467.02,1237796.42,159.000002,329.400005,608.000009,119.300002,278.300004,0.3
1611,1237796.72,1238007.02,1238104.32,1238463.12,210.300003,358.800006,612.800009,97.300001,307.600004,-53.600001
1612,1238409.52,1238713.72,1238823.42,1239217.02,304.200004,393.600006,724.600011,109.700002,413.900006,-82.900001
1613,1239134.12,1239442.62,1239550.12,1239815.22,308.500004,265.100004,726.20001,107.500002,416.000006,45.1
1614,1239860.32,1240093.32,1240169.92,1240462.12,233.000004,292.200004,634.40001,76.600001,309.600005,32.600001
1615,1240494.72,1240775.32,1240947.22,1241775.52,280.600004,828.300012,1334.60002,171.900003,452.500007,53.800001
1616,1241829.32,1242041.72,1242171.42,1242547.52,212.400003,376.100005,742.800011,129.700002,342.100005,24.600001
1617,1242572.12,1242754.72,1242900.22,1243457.72,182.600002,557.500008,754.400011,145.500003,328.100005,-131.200002
1618,1243326.52,1243632.32,1243852.22,1244224.22,305.800005,372.000005,916.500014,219.900003,525.700008,18.800001
1619,1244243.02,1244547.52,1244679.42,1245017.02,304.500004,337.600005,811.900012,131.900002,436.400006,37.900001
1620,1245054.92,1245341.02,1245452.62,1246132.02,286.100004,679.40001,783.000011,111.600002,397.700006,-294.100005
1621,1245837.92,1246417.22,1246569.02,1247043.12,579.300009,474.100007,1264.40002,151.800002,731.100011,59.200001
1622,1249881.32,1249947.22,1250298.12,1250855.82,65.900001,557.700008,784.400011,350.900005,416.800006,-190.100003
1623,1250665.72,1251068.72,1251329.12,1251674.72,403.000006,345.600005,1032.00002,260.400004,663.40001,23.000001
1624,1251697.72,1252097.82,1252259.82,1252647.12,400.100006,387.300006,970.400014,162.000002,562.100008,21
1625,1252668.12,1253026.22,1253226.32,1253727.72,358.100006,501.400007,1013.40002,200.100003,558.200009,-46.200001
1626,1253681.52,1254085.32,1254269.42,1254680.22,403.800006,410.800006,1015.70002,184.100003,587.900009,17
1627,1254697.22,1255041.82,1255261.32,1255992.92,344.600006,731.600011,1373.10002,219.500003,564.100009,77.400001
1628,1256070.32,1256320.12,1256458.12,1257233.92,249.800004,775.800011,1170.50002,138.000002,387.800006,6.9
1629,1257240.82,1257539.72,1257664.62,1258750.72,298.900005,1086.10002,1392.80002,124.900002,423.800007,-117.100002
1630,1258633.62,1258900.52,1259139.62,1259717.12,266.900004,577.500008,1041.30002,239.100004,506.000008,-42.2
1631,1259674.92,1260103.22,1260241.42,1260916.22,428.300006,674.80001,1253.40002,138.200002,566.500008,12.1
1632,1260928.32,1261219.22,1261337.42,1261775.52,290.900005,438.100007,766.200012,118.200001,409.100006,-81.000001
1633,1261694.52,1262058.62,1262221.22,1262677.12,364.100005,455.900006,887.700013,162.600003,526.700008,-94.900001
1634,1262582.22,1262962.72,1263138.32,1263610.62,380.500006,472.300007,1037.30001,175.600002,556.100008,8.9
1635,1263619.52,1263932.72,1264055.22,1266722.42,313.200005,2667.20004,3103.20005,122.500002,435.700007,0.3
1636,1266722.72,1266844.52,1266999.22,1267578.92,121.800001,579.700008,630.000009,154.700003,276.500004,-226.200003
1637,1267352.72,1267748.72,1267921.92,1268558.22,396.000006,636.300009,1227.20002,173.200003,569.200009,21.7
1638,1268579.92,1268846.42,1269017.62,1269647.72,266.500004,630.100009,1113.30002,171.200003,437.700007,45.500001
1639,1269693.22,1269987.32,1270182.62,1270710.82,294.100004,528.200008,953.400014,195.300003,489.400007,-64.200001
1640,1270646.62,1271046.42,1271193.82,1271870.32,399.800006,676.50001,1054.80002,147.400002,547.200008,-168.900002
1641,1271701.42,1272121.12,1272354.52,1272854.42,419.700006,499.900007,1208.40002,233.400004,653.10001,55.400001
1642,1272909.82,1273147.92,1273276.62,1273825.22,238.100003,548.600008,918.900014,128.700002,366.800005,3.500001
1643,1273828.72,1274097.22,1274239.82,1274630.92,268.500004,391.100005,851.400012,142.600002,411.100006,49.200001
1644,1274680.12,1274854.02,1275120.42,1276165.72,173.900003,1045.30001,1496.90002,266.400004,440.300007,11.300001
1645,1276177.02,1276357.82,1276698.22,1277533.52,180.800002,835.300013,1364.50002,340.400005,521.200007,8
1646,1277541.52,1277938.12,1277990.82,1279208.12,396.600006,1217.30002,1683.50003,52.700001,449.300007,16.9
1647,1279225.02,1279442.42,1279646.32,1280163.92,217.400003,517.600008,1025.00001,203.900003,421.300006,86.100001
1648,1280250.02,1280521.02,1280651.52,1281734.92,271.000004,1083.40002,1545.60002,130.500002,401.500006,60.700001
1649,1281795.62,1281948.12,1282216.62,1282676.72,152.500003,460.100006,961.600015,268.500004,421.000007,80.500002
1650,1282757.22,1282902.32,1283157.82,1283561.32,145.100002,403.500006,829.900012,255.500004,400.600006,25.8
1651,1283587.12,1283832.02,1283960.12,1284365.12,244.900004,405.000007,681.20001,128.100001,373.000005,-96.800002
1652,1284268.32,1284672.52,1284913.52,1285432.32,404.200006,518.800007,1032.30001,241.000004,645.20001,-131.700002
1653,1285300.62,1285722.62,1285981.02,1286301.82,422.000007,320.800004,1041.00002,258.400004,680.400011,39.800001
1654,1286341.62,1286695.42,1286876.72,1287235.12,353.800005,358.400005,928.700014,181.300003,535.100008,35.200001
1655,1287270.32,1287597.92,1287827.92,1288375.02,327.600005,547.100008,1141.00002,230.000003,557.600008,36.300001
1656,1288411.32,1288706.72,1288972.92,1289219.02,295.400004,246.100004,945.600014,266.200004,561.600008,137.900002
1657,1289356.92,1289626.22,1289990.92,1290438.02,269.300004,447.100007,1087.60002,364.700005,634.000009,6.5
1658,1290444.52,1290869.62,1291077.52,1292166.22,425.100006,1088.70002,1825.60003,207.900004,633.00001,103.900001
1659,1292270.12,1292444.22,1292726.62,1293469.72,174.100003,743.100011,1297.30002,282.400004,456.500007,97.700002
1660,1293567.42,1293724.22,1294096.42,1295191.92,156.800002,1095.50002,1623.20002,372.200006,529.000008,-1.3
1661,1295190.62,1295411.02,1295780.02,1296175.42,220.400003,395.400006,1060.80002,369.000006,589.400009,76.000001
1662,1296251.42,1296704.42,1296978.72,1297657.22,453.000006,678.500011,1114.80002,274.300004,727.30001,-291.000005
1663,1297366.22,1297937.02,1298134.72,1298469.02,570.800009,334.300005,1082.50002,197.700003,768.500012,-20.300001
1664,1298448.72,1298741.32,1298976.52,1299318.22,292.600005,341.700005,876.900013,235.200003,527.800008,7.4
1665,1299325.62,1299636.32,1299987.52,1300213.32,310.700005,225.800004,988.200015,351.200005,661.90001,100.500001
1666,1300313.82,1300639.02,1300894.72,1301207.52,325.200005,312.800005,921.500014,255.700004,580.900009,27.8
1667,1301235.32,1301574.02,1301808.52,1302152.72,338.700005,344.200006,950.500014,234.500003,573.200008,33.1
1668,1302185.82,1302497.32,1302661.12,1303003.12,311.500005,342.000005,822.900012,163.800002,475.300007,5.6
1669,1303008.72,1303302.72,1303479.52,1303799.42,294.000005,319.900005,804.100012,176.800002,470.800007,13.4
1670,1303812.82,1304133.42,1304469.12,1304714.02,320.600005,244.900004,1007.00002,335.700005,656.30001,105.800001
1671,1304819.82,1305115.92,1305506.12,1305922.12,296.100005,416.000006,1133.20002,390.200006,686.300011,30.9
1672,1305953.02,1306323.32,1306643.32,1307167.22,370.300006,523.900007,1246.40002,320.000005,690.300011,32.200001
1673,1307199.42,1307556.62,1307964.12,1308949.92,357.200005,985.800015,1288.30002,407.500006,764.700011,-462.200007
1674,1308487.72,1309144.52,1309311.22,1309757.22,656.80001,446.000007,1216.80002,166.700002,823.500012,-52.700001
1675,1309704.52,1309919.82,1310143.82,1310490.52,215.300003,346.700005,791.400012,224.000004,439.300007,5.4
1676,1310495.92,1310697.42,1311058.22,1311391.42,201.500003,333.200005,906.200013,360.800005,562.300008,10.7
1677,1311402.12,1311722.22,1311853.92,1312170.32,320.100005,316.400005,783.900012,131.700002,451.800007,15.7
1678,1312186.02,1312501.52,1312731.62,1313026.72,315.500005,295.100005,883.300013,230.100003,545.600008,42.6
1679,1313069.32,1313397.52,1313631.82,1314050.82,328.200005,419.000006,903.100014,234.300004,562.500009,-78.400001
1680,1313972.42,1314358.32,1314617.72,1314925.42,385.900005,307.700005,994.800015,259.400004,645.300009,41.800001
1681,1314967.22,1315333.72,1315670.62,1316033.92,366.500005,363.300005,1063.10001,336.900005,703.40001,-3.6
1682,1316030.32,1316389.42,1316569.52,1316865.62,359.100006,296.100005,859.300013,180.100002,539.200008,24
1683,1316889.62,1317177.42,1317397.02,1317694.42,287.800004,297.400004,832.100013,219.600004,507.400008,27.300001
1684,1317721.72,1317987.22,1318266.62,1318537.92,265.500004,271.300004,859.800012,279.400004,544.900008,43.6
1685,1318581.52,1318902.42,1319335.12,1319616.32,320.900005,281.200004,1114.70002,432.700007,753.600012,79.900001
1686,1319696.22,1320041.62,1320533.92,1320873.02,345.400005,339.100006,1190.70002,492.300007,837.700012,13.9
1687,1320886.92,1321223.82,1321517.92,1321843.72,336.900005,325.800005,970.800014,294.100004,631.000009,14
1688,1321857.72,1322165.22,1322394.82,1322713.22,307.500005,318.400005,866.300013,229.600003,537.100008,10.8
1689,1322724.02,1323023.62,1323227.62,1323547.32,299.600005,319.700004,849.100013,204.000003,503.600008,25.800001
1690,1323573.12,1323816.62,1324123.32,1324493.52,243.500003,370.200005,984.400014,306.700005,550.200008,64.000001
1691,1324557.52,1324753.42,1325058.82,1325419.52,195.900003,360.700005,906.200014,305.400005,501.300008,44.200001
1692,1325463.72,1325727.42,1326053.92,1326516.22,263.700004,462.300007,1050.70002,326.500005,590.200009,-1.8
1693,1326514.42,1326738.72,1327083.62,1327474.82,224.300003,391.200006,1005.30001,344.900005,569.200008,44.900001
1694,1327519.72,1327821.12,1328293.92,1328789.12,301.400004,495.200008,1127.80002,472.800007,774.200011,-141.600003
1695,1328647.52,1329085.12,1329298.22,1329670.12,437.600007,371.900006,1016.50002,213.100003,650.70001,-6.1
1696,1329664.02,1329995.52,1330361.42,1330749.02,331.500004,387.600006,1057.60001,365.900006,697.40001,-27.400001
1697,1330721.62,1331077.22,1331531.32,1331751.62,355.600006,220.300004,1149.10002,454.100006,809.700012,119.100001
1698,1331870.72,1332191.12,1332529.32,1332772.22,320.400005,242.900004,1016.70002,338.200005,658.60001,115.200002
1699,1332887.42,1333169.82,1333429.42,1333805.12,282.400004,375.700005,951.100014,259.600004,542.000008,33.400001
1700,1333838.52,1334159.92,1334614.82,1334829.02,321.400005,214.200004,1150.00002,454.900006,776.300011,159.500002
1701,1334988.52,1335313.62,1335862.72,1336151.92,325.100005,289.200004,1288.00002,549.100008,874.200013,124.600002
1702,1336276.52,1336665.62,1337161.52,1337390.22,389.100006,228.700004,1257.30002,495.900007,885.000013,143.600002
1703,1337533.82,1337912.62,1338103.72,1338587.62,378.800005,483.900008,1049.40002,191.100003,569.900008,-4.400001
1704,1338583.22,1338896.12,1339185.92,1339546.62,312.900005,360.700006,988.600015,289.800004,602.700009,25.2
1705,1339571.82,1339884.42,1340146.72,1340370.12,312.600005,223.400003,931.600014,262.300004,574.900009,133.300002
1706,1340503.42,1340758.12,1341187.42,1341615.02,254.700004,427.600007,1079.30002,429.300006,684.00001,-32.300001
1707,1341582.72,1341975.42,1342187.92,1342404.22,392.700006,216.300003,960.700014,212.500003,605.200009,139.200002
1708,1342543.42,1342777.22,1343209.22,1343470.02,233.800004,260.800004,1045.20002,432.000006,665.80001,118.600002
1709,1343588.62,1343942.12,1344184.32,1344419.92,353.500005,235.600003,935.700014,242.200004,595.700009,104.400002
1710,1344524.32,1344813.42,1345133.62,1345435.02,289.100004,301.400005,1013.80001,320.200005,609.300009,103.100001
1711,1345538.12,1345766.62,1345859.12,1346199.22,228.500003,340.100005,668.80001,92.500002,321.000005,7.7
1712,1346206.92,1346443.62,1346643.22,1347065.32,236.700004,422.100006,803.100012,199.600003,436.300007,-55.300001
1713,1347010.02,1347316.02,1347505.42,1347813.32,306.000005,307.900005,830.800012,189.400002,495.400007,27.5
1714,1347840.82,1348067.52,1348308.92,1348688.62,226.700004,379.700006,845.900013,241.400003,468.100007,-1.9
1715,1348686.72,1348971.92,1349248.22,1349508.42,285.200004,260.200004,893.900013,276.300004,561.500008,72.200001
1716,1349580.62,1349841.72,1350161.92,1350420.02,261.100004,258.100004,937.400014,320.200005,581.300009,98.000001
1717,1350518.02,1350804.52,1351165.22,1351426.22,286.500005,261.000004,1024.10002,360.700005,647.20001,115.900002
1718,1351542.12,1351825.42,1352152.32,1352413.92,283.300004,261.600004,1010.20002,326.900005,610.200009,138.400002
1719,1352552.32,1352853.42,1353241.82,1353540.22,301.100004,298.400004,1114.50002,388.400006,689.50001,126.600002
1720,1353666.82,1353952.72,1354260.52,1354519.12,285.900004,258.600004,968.900015,307.800005,593.700009,116.600002
1721,1354635.72,1354967.42,1355300.52,1356002.02,331.700005,701.50001,1371.80002,333.100005,664.80001,5.5
1722,1356007.52,1356317.82,1356580.22,1357271.02,310.300005,690.80001,1256.70002,262.400004,572.700009,-6.8
1723,1357264.22,1357526.92,1358013.92,1358263.02,262.700004,249.100004,1135.40002,487.000007,749.700011,136.600002
1724,1358399.62,1358661.92,1359130.52,1359740.02,262.300004,609.500009,1215.70002,468.600007,730.900011,-124.700002
1725,1359615.32,1360065.72,1360505.82,1360801.02,450.400007,295.200005,1308.50002,440.100006,890.500013,122.800001
1726,1360923.82,1361207.92,1361781.32,1362060.22,284.100005,278.900004,1206.30002,573.400008,857.500013,69.900001
1727,1362130.12,1362449.42,1362749.02,1362971.02,319.300005,222.000003,990.700015,299.600005,618.90001,149.800002
1728,1363120.82,1363426.42,1363715.52,1364313.42,305.600005,597.900009,1110.00002,289.100004,594.700009,-82.600001
1729,1364230.82,1364576.42,1364685.32,1364961.52,345.600005,276.200005,767.600011,108.900001,454.500006,36.9
1730,1364998.42,1365227.02,1365461.92,1365727.92,228.600003,266.000004,801.800012,234.900004,463.500007,72.300001
1731,1365800.22,1366023.92,1366186.02,1366871.22,223.700003,685.20001,695.00001,162.100003,385.800006,-376.000006
1732,1366495.22,1367033.62,1367286.82,1367580.62,538.400008,293.800005,1108.50002,253.200004,791.600012,23.1
1733,1367603.72,1367852.82,1368132.62,1368423.12,249.100004,290.500004,860.000013,279.800004,528.900008,40.600001
1734,1368463.72,1368704.52,1368961.02,1369272.52,240.800003,311.500005,829.700012,256.500004,497.300007,20.9
1735,1369293.42,1369597.32,1369915.82,1370239.62,303.900005,323.800005,949.200014,318.500004,622.400009,3
1736,1370242.62,1370540.82,1370754.02,1371111.12,298.200005,357.100005,833.000013,213.200003,511.400008,-35.5
1737,1371075.62,1371402.52,1371615.32,1371898.92,326.900004,283.600004,844.400012,212.800004,539.700008,21.1
1738,1371920.02,1372200.82,1372345.12,1372648.62,280.800004,303.500004,731.700011,144.300003,425.100007,3.1
1739,1372651.72,1372879.22,1373158.02,1373479.92,227.500003,321.900004,837.700013,278.800005,506.300008,9.500001
1740,1373489.42,1373812.82,1374097.02,1374345.32,323.400004,248.300003,931.100013,284.200005,607.600009,75.200001
1741,1374420.52,1374687.52,1374938.12,1375241.52,267.000004,303.400005,850.600013,250.600004,517.600008,29.6
1742,1375271.12,1375565.72,1375795.92,1376115.82,294.600005,319.900005,858.200013,230.200003,524.800008,13.5
1743,1376129.32,1376388.32,1376508.92,1376791.32,259.000004,282.400004,698.30001,120.600002,379.600006,36.3
1744,1376827.62,1377026.22,1377197.32,1377456.52,198.600003,259.200004,683.100011,171.100003,369.700006,54.200001
1745,1377510.72,1377706.02,1377979.52,1378246.32,195.300002,266.800004,779.600011,273.500004,468.800006,44.000001
1746,1378290.32,1378501.92,1378788.42,1379091.82,211.600003,303.400004,824.200012,286.500005,498.100008,22.7
1747,1379114.52,1379390.72,1379616.12,1379906.62,276.200005,290.500004,828.300013,225.400003,501.600008,36.200001
1748,1379942.82,1380208.22,1380493.22,1380734.62,265.400004,241.400004,869.400013,285.000004,550.400008,77.600001
1749,1380812.22,1381093.62,1381379.52,1381635.82,281.400004,256.300004,891.600013,285.900004,567.300008,68.000001
1750,1381703.82,1382007.32,1382250.92,1382598.62,303.500005,347.700005,877.700013,243.600003,547.100008,-17.1
1751,1382581.52,1382904.02,1383069.62,1383385.62,322.500005,316.000005,820.000012,165.600002,488.100007,15.9
1752,1383401.52,1383680.62,1383910.72,1384229.72,279.100004,319.000005,829.500013,230.100004,509.200008,1.3
1753,1384231.02,1384504.72,1384652.52,1384955.02,273.700004,302.500004,718.40001,147.800002,421.500006,-5.6
1754,1384949.42,1385200.22,1385432.42,1385656.62,250.800004,224.200003,800.300012,232.200004,483.000008,93.100001
1755,1385749.72,1386016.12,1386261.42,1386581.12,266.400004,319.700005,855.400013,245.300004,511.700008,24
1756,1386605.12,1386848.42,1387066.22,1387345.62,243.300004,279.400004,755.000011,217.800003,461.100007,14.5
1757,1387360.12,1387591.02,1387710.22,1387969.22,230.900004,259.000004,619.60001,119.200001,350.100005,10.500001
1758,1387979.72,1388201.92,1388346.02,1388732.12,222.200003,386.100006,678.40001,144.100002,366.300005,-74.000001
1759,1388658.12,1388925.52,1389143.22,1389365.52,267.400004,222.300003,790.300011,217.700003,485.100007,82.900001
1760,1389448.42,1389625.62,1389914.22,1390177.92,177.200003,263.700004,809.400012,288.600004,465.800007,79.900001
1761,1390257.82,1390401.52,1390744.32,1391017.02,143.700003,272.700004,833.200013,342.800005,486.500008,74.000001
1762,1391091.02,1391312.72,1391653.32,1391969.22,221.700003,315.900005,890.400013,340.600005,562.300008,12.2
1763,1391981.42,1392324.32,1392510.02,1392748.02,342.900005,238.000004,871.400013,185.700003,528.600008,104.800001
1764,1392852.82,1393066.42,1393450.22,1393792.92,213.600003,342.700005,1008.50002,383.800006,597.400009,68.400001
1765,1394529.42,1394628.92,1395154.22,1395525.22,99.500002,371.000006,1034.60002,525.300007,624.800009,38.800001
1766,1395564.02,1395681.52,1395740.52,1396066.02,117.500001,325.500005,530.000007,59.000001,176.500002,28
1767,1396094.02,1396138.52,1396359.62,1396655.92,44.500001,296.300005,574.000009,221.100003,265.600004,12.1
1768,1396668.02,1396839.32,1396941.12,1397278.62,171.300003,337.500005,641.70001,101.800001,273.100004,31.100001
1769,1397309.72,1397498.72,1397529.42,1397772.02,189.000002,242.600003,494.200007,30.700001,219.700003,31.900001
1770,1398383.92,1399022.22,1400660.52,1401238.12,638.300009,577.600009,2896.40004,1638.30002,2276.60003,42.200001
1771,1401280.32,1401483.72,1401644.52,1402705.52,203.400003,1061.00002,1556.20002,160.800002,364.200005,131.000002
1772,1402836.52,1402916.22,1402998.32,1404582.92,79.700001,1584.60002,1829.40003,82.100001,161.800002,83.000001
1773,1404665.92,1404704.82,1405035.52,1405217.52,38.900001,182.000002,664.20001,330.700005,369.600006,112.600002
1774,1405330.12,1405609.32,1405784.22,1407200.62,279.200004,1416.40002,1982.00003,174.900003,454.100007,111.500002
1775,1407312.12,1407462.72,1407692.72,1408049.52,150.600002,356.800006,867.400013,230.000003,380.600005,130.000002
1776,1408179.52,1408416.32,1408612.62,1410422.92,236.800003,1810.30003,2259.30003,196.300003,433.100006,15.9
1777,1411545.92,1411721.32,1411903.82,1412302.12,175.400002,398.300006,832.600012,182.500003,357.900005,76.400001
1778,1412378.52,1412660.12,1412855.82,1413245.32,281.600004,389.500006,955.200014,195.700003,477.300007,88.400001
1779,1413333.72,1413628.82,1413920.12,1414128.02,295.100005,207.900003,950.800014,291.300004,586.400009,156.500002
1780,1414284.52,1414567.92,1414596.42,1414784.52,283.400005,188.100003,654.80001,28.5,311.900005,154.800002
1781,1414939.32,1415228.22,1415430.92,1415650.42,288.900005,219.500003,857.100013,202.700003,491.600008,146.000002
1782,1415796.42,1416057.72,1416275.02,1416562.92,261.300004,287.900004,916.900014,217.300003,478.600007,150.400003
1783,1416713.32,1416971.72,1417229.02,1418345.72,258.400004,1116.70002,1661.70002,257.300003,515.700007,29.3
1784,1419916.12,1419964.52,1420193.32,1420881.92,48.400001,688.60001,619.00001,228.800004,277.200005,-346.800005
1785,1420535.12,1421037.72,1421265.92,1421851.72,502.600007,585.800008,1069.40002,228.200004,730.800011,-247.200003
1786,1421604.52,1422153.12,1422269.12,1422990.42,548.600008,721.300011,974.100014,116.000001,664.600009,-411.800006
1787,1422578.62,1423131.42,1423358.72,1423692.42,552.800008,333.700005,1118.90002,227.300004,780.100012,5.1
1788,1423697.52,1423992.32,1424211.52,1424603.82,294.800004,392.300006,902.600013,219.200003,514.000007,-3.7
1789,1424600.12,1424987.82,1425279.62,1425468.72,387.700006,189.100003,1004.00002,291.800004,679.50001,135.400002
1790,1425604.12,1425953.72,1426216.52,1426675.12,349.600005,458.600007,1201.80002,262.800004,612.400009,130.800002
1791,1426805.92,1427070.82,1427499.72,1427714.22,264.900004,214.500004,1042.50002,428.900006,693.80001,134.200002
1792,1427848.42,1428166.82,1428391.72,1429265.02,318.400004,873.300013,1537.20002,224.900004,543.300008,120.600002
1793,1429385.62,1429553.52,1430026.62,1430470.22,167.900002,443.600007,1232.60002,473.100007,641.000009,148.000002
1794,1430618.22,1430693.82,1431001.82,1431209.92,75.600001,208.100003,744.100011,308.000005,383.600006,152.400002
1795,1433224.72,1433466.72,1433684.72,1434413.82,242.000003,729.10001,772.300011,218.000004,460.000007,-416.800006
1796,1433997.02,1434650.92,1434795.62,1435001.42,653.90001,205.800003,1024.50002,144.700002,798.600012,20.1
1797,1435021.52,1435237.22,1435355.82,1435564.22,215.700004,208.400004,557.100009,118.600001,334.300005,14.4
1798,1435578.62,1435780.22,1435846.62,1436103.12,201.600003,256.500004,464.300007,66.400001,268.000004,-60.200001
1799,1436042.92,1436299.92,1436361.92,1436537.52,257.000004,175.600003,491.500007,62,319.000004,-3.1
1800,1439642.12,1439810.92,1439846.92,1441234.12,168.800003,1387.20002,377.000006,36,204.800003,-1215.00002
1801,1440019.12,1441383.42,1441467.72,1441632.52,1364.30002,164.800002,1648.10003,84.300002,1448.60002,34.700001
1802,1441667.22,1441835.42,1441871.72,1442979.02,168.200002,1107.30002,383.100005,36.300001,204.500003,-928.700014
1803,1442050.32,1443147.52,1443226.82,1443411.62,1097.20002,184.800003,1374.60002,79.300001,1176.50002,13.3
1804,1443424.92,1443601.62,1443648.62,1443836.42,176.700002,187.800003,406.900006,47.000001,223.700003,-4.6
1805,1443831.82,1443984.12,1444039.82,1444510.82,152.300002,471.000007,390.500006,55.700001,208.000003,-288.500004
1806,1444222.32,1444680.22,1444724.32,1444878.92,457.900006,154.600002,693.30001,44.100001,502.000007,36.700001
1807,1444915.62,1445077.72,1445117.42,1445283.92,162.100002,166.500002,393.900006,39.700001,201.800003,25.600001
1808,1446777.32,1446929.12,1446962.32,1447137.22,151.800002,174.900003,360.600005,33.2,185.000002,0.7
1809,1447137.92,1447315.02,1447359.72,1447525.52,177.100003,165.800003,419.300006,44.7,221.800003,31.7
1810,1448605.42,1448749.32,1448808.32,1448975.32,143.900002,167.000002,394.800006,59.000001,202.900003,24.900001
1811,1449000.22,1449172.52,1449210.02,1449400.02,172.300002,190.000003,414.700006,37.500001,209.800003,14.9
1812,1449414.92,1449604.12,1449680.92,1449899.32,189.200003,218.400003,501.700007,76.800001,266.000004,17.3
1813,1449916.62,1450083.32,1450175.02,1450402.62,166.700003,227.600004,500.600008,91.700001,258.400004,14.6
1814,1450417.22,1450594.52,1450663.72,1450843.22,177.300003,179.500002,467.500007,69.200001,246.500004,41.500001
1815,1450884.72,1451037.42,1451130.42,1451342.02,152.700002,211.600003,491.800007,93.000002,245.700004,34.5
1816,1451376.52,1451522.62,1451638.02,1451899.32,146.100002,261.300004,551.000008,115.400002,261.500004,28.2
1817,1451927.52,1452138.82,1452253.62,1452537.92,211.300004,284.300005,638.20001,114.800001,326.100005,27.8
1818,1452565.72,1452774.82,1452895.92,1453141.52,209.100003,245.600003,613.200009,121.100002,330.200005,37.400001
1819,1453178.92,1453338.62,1453449.12,1453672.42,159.700002,223.300003,533.800008,110.500002,270.200004,40.300001
1820,1453712.72,1453906.32,1454078.32,1454383.12,193.600003,304.800005,676.60001,172.000002,365.600005,6.2
1821,1454389.32,1454682.22,1454786.02,1455080.02,292.900004,294.000004,690.00001,103.800002,396.700006,-0.7
1822,1455079.32,1455278.72,1455410.02,1455699.12,199.400003,289.100005,611.300009,131.300002,330.700005,-8.500001
1823,1455690.62,1455907.22,1456064.22,1456378.52,216.600004,314.300005,685.400011,157.000002,373.600006,-2.5
1824,1456376.02,1456642.52,1456826.22,1457144.62,266.500004,318.400005,787.400011,183.700002,450.200006,18.8
1825,1457163.42,1457471.02,1457609.82,1458218.02,307.600005,608.200009,776.200012,138.800002,446.400007,-278.400004
1826,1457939.62,1458498.52,1458646.32,1458854.92,558.900008,208.600003,1019.50002,147.800003,706.700011,104.200001
1827,1458959.12,1459254.22,1459391.32,1459723.52,295.100005,332.200005,781.300012,137.100002,432.200007,16.9
1828,1459740.42,1460046.12,1460292.52,1460714.92,305.700004,422.400006,992.500015,246.400004,552.100008,18.000001
1829,1460732.92,1460912.52,1461137.62,1461429.22,179.600002,291.600004,762.100011,225.100004,404.700006,65.800001
1830,1461495.02,1461735.52,1461856.62,1462133.02,240.500004,276.400004,651.40001,121.100001,361.600005,13.400001
1831,1462146.42,1462407.32,1462547.72,1462862.92,260.900004,315.200004,721.30001,140.400002,401.300006,4.8
1832,1462867.72,1463247.72,1463369.92,1463718.92,380.000006,349.000005,872.900013,122.200002,502.200008,21.7
1833,1463740.62,1463912.52,1464082.02,1464382.42,171.900003,300.400004,695.600011,169.500003,341.400006,53.800001
1834,1464436.22,1464751.32,1464948.72,1465308.22,315.100004,359.500006,937.900014,197.400003,512.500007,65.900001
1835,1465374.12,1465778.12,1465942.62,1466416.82,404.000006,474.200007,1065.80002,164.500002,568.500008,23.100001
1836,1466439.92,1466768.12,1466934.12,1467400.02,328.200005,465.900007,977.500014,166.000002,494.200007,17.4
1837,1467417.42,1467759.92,1467894.92,1468681.02,342.500005,786.100012,1218.80002,135.000002,477.500007,-44.800001
1838,1468636.22,1468832.52,1469023.72,1469495.92,196.300003,472.200007,708.400011,191.200003,387.500006,-151.300002
1839,1469344.62,1469681.52,1469892.62,1470219.92,336.900005,327.300005,910.100014,211.100003,548.000008,34.800001
1840,1470254.72,1470478.82,1470570.42,1470828.32,224.100003,257.900004,589.900008,91.600001,315.700004,16.3
1841,1470844.62,1471063.52,1471151.42,1471435.62,218.900004,284.200004,601.200009,87.900001,306.800005,10.2
1842,1471445.82,1471718.52,1471831.22,1472096.22,272.700004,265.000004,708.400011,112.700002,385.400006,58.000001
1843,1472154.22,1472442.62,1472571.52,1472880.82,288.400004,309.300005,737.500011,128.900002,417.300006,10.9
1844,1472891.72,1473193.72,1473404.12,1473803.22,302.000004,399.100006,952.100014,210.400003,512.400007,40.600001
1845,1473843.82,1474209.82,1474365.02,1474907.02,366.000005,542.000008,925.500014,155.200003,521.200008,-137.700002
1846,1474769.32,1475242.52,1475479.62,1475773.52,473.200007,293.900005,1115.80002,237.100003,710.30001,111.600001
1847,1475885.12,1476203.22,1476399.82,1476894.72,318.100005,494.900007,1058.70002,196.600003,514.700008,49.100001
1848,1476943.82,1477226.42,1477371.32,1477811.02,282.600004,439.700006,885.700013,144.900003,427.500007,18.5
1849,1477829.52,1477974.52,1478143.12,1478537.92,145.000003,394.800006,665.30001,168.600002,313.600005,-43.100001
1850,1478494.82,1478740.12,1478853.12,1479144.12,245.300004,291.000004,649.20001,113.000002,358.300006,-0.1
1851,1479144.02,1479323.62,1479436.42,1479678.42,179.600003,242.000004,562.400008,112.800001,292.400004,28
1852,1479706.42,1479927.82,1480034.62,1480303.42,221.400004,268.800004,608.800009,106.800001,328.200005,11.8
1853,1480315.22,1480661.72,1480770.02,1481234.92,346.500006,464.900007,818.700013,108.300001,454.800007,-101.000001
1854,1481133.92,1481580.52,1481716.62,1482037.92,446.600006,321.300005,910.800013,136.100002,582.700008,6.8
1855,1482044.72,1482329.62,1482499.32,1482899.62,284.900004,400.300006,874.000013,169.700003,454.600007,19.1
1856,1482918.72,1483237.32,1483380.72,1485008.52,318.600005,1627.80002,1994.40003,143.400002,462.000007,-95.400001
1857,1484913.12,1485162.42,1485328.02,1485784.72,249.300004,456.700007,812.700012,165.600002,414.900006,-58.900001
1858,1485725.82,1485949.92,1486055.72,1486377.42,224.100003,321.700005,678.90001,105.800002,329.900005,27.3
1859,1486404.72,1486534.22,1486721.02,1487030.22,129.500002,309.200004,629.50001,186.800003,316.300005,4.000001
1860,1487034.22,1487331.12,1487468.12,1487747.62,296.900004,279.500004,759.100011,137.000002,433.900006,45.700001
1861,1487793.32,1488054.32,1488181.92,1488458.72,261.000004,276.800004,697.30001,127.600002,388.600006,31.9
1862,1488490.62,1488756.22,1488929.92,1489224.42,265.600004,294.500004,757.800012,173.700003,439.300007,24.000001
1863,1489248.42,1489533.82,1489674.52,1490450.12,285.400004,775.600011,1247.80002,140.700002,426.100006,46.100001
1864,1490496.22,1490645.32,1490644.92,1490927.22,149.100002,282.300005,471.900007,-0.4,148.700002,40.9
1865,1490968.12,1491067.42,1491191.22,1491656.42,99.300002,465.200007,697.800011,123.800001,223.100003,9.500001
1866,1491665.92,1491823.92,1491989.92,1492875.32,158.000002,885.400014,952.700014,166.000002,324.000004,-256.700004
1867,1492618.62,1492999.72,1493306.02,1493587.32,381.100005,281.300004,1040.90002,306.300005,687.40001,72.200001
1868,1493659.52,1494047.62,1494229.12,1494708.22,388.100006,479.100007,1058.10002,181.500003,569.600009,9.4
1869,1494717.62,1494989.92,1495092.32,1495483.82,272.300004,391.500005,781.500012,102.400002,374.700006,15.300001
1870,1495499.12,1495742.12,1495923.82,1496261.72,243.000003,337.900005,768.400011,181.700003,424.700006,5.8
1871,1496267.52,1496536.12,1496670.02,1497143.02,268.600004,473.000007,839.000013,133.900002,402.500006,-36.5
1872,1497106.52,1497361.42,1497593.32,1498282.82,254.900003,689.50001,1257.60002,231.900004,486.800007,81.300001
1873,1498364.12,1498546.62,1498742.22,1499576.52,182.500003,834.300012,1321.50002,195.600003,378.100006,109.100002
1874,1499685.62,1499721.62,1499953.12,1500574.92,36.000001,621.800009,942.600014,231.500003,267.500004,53.300001
1875,1500628.22,1500804.92,1501049.52,1501453.52,176.700003,404.000006,896.700013,244.600003,421.300006,71.400001
1876,1501524.92,1501892.62,1501972.62,1503409.22,367.700006,1436.60002,1919.00003,80.000001,447.700007,34.7
1877,1503443.92,1503677.02,1503833.22,1505372.12,233.100004,1538.90002,2029.20003,156.200002,389.300006,101.000001
1878,1505473.12,1505560.32,1505707.72,1505895.42,87.200002,187.700003,523.300008,147.400002,234.600004,101.000001
