# Supplementary material for: Robust dynamical invariants in sequential neural activity
Source: Sci Rep. 2019 Jun 21;9:9048. doi: 10.1038/s41598-019-44953-2 (PMC6588702; doi:10.1038/s41598-019-44953-2)
Supplement: Supplementary file 4 — Dataset [file 41598_2019_44953_MOESM4_ESM.zip › data/ethanol16/Ethanol_exp14.txt]

%If you use these data please cite:
%%  I. Elices, R. Levi, D. Arroyo, F. B. Rodriguez, and P. Varona. Robust dynamical invariants in sequential neural activity
% (1:n-1)' firstLP' lastLP' firstPD' lastPD' burstLPd' burstPDd' Period' latenc' LPPDfst2fst' PDLP'
1,1349.50002,1495.30002,1795.10003,1985.50003,145.800002,190.400003,843.400013,299.800005,445.600007,207.400003
2,2192.90003,2349.70003,2642.30004,2828.80004,156.800002,186.500003,844.200012,292.600004,449.400006,208.300003
3,3037.10005,3172.60005,3429.30005,3612.30005,135.500002,183.000003,854.900013,256.700004,392.200006,279.700004
4,3892.00006,3977.30006,4236.30006,4421.70007,85.300001,185.400003,768.700011,259.000004,344.300005,239.000003
5,4660.70007,4771.00007,5078.90008,5271.70008,110.300002,192.800003,849.400013,307.900005,418.200007,238.400003
6,5510.10008,5629.00008,5933.40009,6164.80009,118.900002,231.400004,829.600012,304.400004,423.300006,174.900002
7,6339.70009,6515.0001,6772.4001,7701.10012,175.300003,928.700014,1504.70002,257.400004,432.700007,143.300002
8,7844.40012,7982.40012,8338.30012,8525.50013,138.000002,187.200003,845.500012,355.900005,493.900007,164.400002
9,8689.90013,8837.70013,9123.10014,9307.60014,147.800003,184.500003,803.500012,285.400004,433.200007,185.800002
10,9493.40014,9652.50014,9940.20015,10609.3002,159.100003,669.10001,1293.90002,287.700004,446.800007,178.000003
11,10787.3002,10916.9002,11249.3002,11430.3002,129.600002,181.000002,809.500012,332.400005,462.000007,166.500003
12,11596.8002,11751.1002,12043.6002,12229.5002,154.300002,185.900003,826.800012,292.500004,446.800006,194.100003
13,12423.6002,12553.4002,12800.5002,13035.4002,129.800002,234.900003,762.400011,247.100004,376.900006,150.600002
14,13186.0002,13354.3002,13627.8002,13806.3002,168.300003,178.500003,827.100013,273.500004,441.800007,206.800003
15,14013.1002,14154.3002,14422.0002,14601.8002,141.200002,179.800003,780.100011,267.700004,408.900006,191.400002
16,14793.2002,14932.6002,15220.6002,15453.7002,139.400003,233.100003,822.300013,288.000004,427.400007,161.800003
17,15615.5002,15780.3002,16032.6002,16527.3002,164.800002,494.700007,1089.90002,252.300004,417.100006,178.100003
18,16705.4002,16851.1003,17149.8003,17329.5003,145.700002,179.700002,808.000012,298.700005,444.400007,183.900003
19,17513.4003,17664.6003,17941.9003,18124.4003,151.200002,182.500003,802.800012,277.300004,428.500006,191.800003
20,18316.2003,18459.0003,18742.1003,18927.5003,142.800002,185.400003,798.000012,283.100004,425.900006,186.700003
21,19114.2003,19257.1003,19521.2003,20380.4003,142.900002,859.200013,1418.80002,264.100004,407.000006,152.600002
22,20533.0003,20667.5003,21007.6003,21201.3003,134.500002,193.700003,825.300012,340.100005,474.600007,157.000002
23,21358.3003,21535.1003,21800.4003,21980.1003,176.800003,179.700003,807.900012,265.300004,442.100007,186.100002
24,22166.2003,22302.5003,22568.6003,22750.7003,136.300002,182.100003,763.100012,266.100004,402.400006,178.600003
25,22929.3003,23067.4003,23332.4003,23513.5003,138.100002,181.100002,746.700011,265.000004,403.100006,162.500003
26,23676.0004,23845.3004,24113.7004,24290.8004,169.300002,177.100003,809.000012,268.400004,437.700006,194.200003
27,24485.0004,24644.8004,24880.6004,25435.7004,159.800002,555.100008,1102.50002,235.800004,395.600006,151.800002
28,25587.5004,25718.1004,26018.7004,26204.6004,130.600002,185.900002,783.900012,300.600005,431.200007,166.800003
29,26371.4004,26530.0004,26793.9004,26979.9004,158.600002,186.000003,791.400012,263.900004,422.500006,182.900003
30,27162.8004,27305.1004,27578.2004,27762.1004,142.300002,183.900003,803.200012,273.100004,415.400006,203.900003
31,27966.0004,28135.7004,28357.9004,28541.9004,169.700002,184.000002,745.400011,222.200004,391.900006,169.500003
32,28711.4004,28877.9004,29124.4004,29307.9004,166.500002,183.500003,800.500012,246.500004,413.000006,204.000003
33,29511.9004,29645.5004,29932.2004,30114.7004,133.600002,182.500003,791.600012,286.700004,420.300006,188.800003
34,30303.5005,30455.3005,30681.0005,31431.8005,151.800002,750.800011,1295.40002,225.700003,377.500005,167.100003
35,31598.9005,31728.7005,32046.8005,32231.7005,129.800002,184.900002,778.400011,318.100005,447.900007,145.600002
36,32377.3005,32524.1005,32827.8005,33014.6005,146.800003,186.800003,798.400012,303.700004,450.500007,161.100002
37,33175.7005,33292.2005,33581.4005,33767.0005,116.500002,185.600003,762.000012,289.200004,405.700006,170.700003
38,33937.7005,34076.6005,34351.7005,34532.0005,138.900002,180.300003,774.300011,275.100004,414.000006,180.000002
39,34712.0005,34864.2005,35149.8005,35337.3005,152.200003,187.500003,790.700012,285.600004,437.800007,165.400002
40,35502.7005,35661.4005,35927.7005,36109.5005,158.700002,181.800003,787.800012,266.300004,425.000006,181.000003
41,36290.5005,36455.1005,36706.5005,36936.2006,164.600002,229.700003,802.700012,251.400004,416.000006,157.000003
42,37093.2006,37239.4006,37516.7006,37696.1006,146.200002,179.400003,808.600012,277.300004,423.500006,205.700003
43,37901.8006,38022.7006,38215.3006,38786.7006,120.900002,571.400009,1070.50002,192.600002,313.500004,185.600003
44,38972.3006,39096.2006,39393.8006,39571.9006,123.900002,178.100003,800.200012,297.600004,421.500006,200.600003
45,39772.5006,39892.6006,40169.1006,40427.1006,120.100001,258.000003,792.700011,276.500005,396.600006,138.100002
46,40565.2006,40707.8006,40976.6006,41153.4006,142.600003,176.800002,797.000012,268.800004,411.400007,208.800003
47,41362.2006,41495.7006,41786.6006,41966.6006,133.500002,180.000002,796.000012,290.900005,424.400007,191.600003
48,42158.2006,42298.9006,42579.9006,42760.9006,140.700002,181.000003,785.200012,281.000004,421.700006,182.500003
49,42943.4006,43094.5006,43343.3006,43922.1007,151.100002,578.800008,1149.70002,248.800004,399.900006,171.000003
50,44093.1007,44246.6007,44537.3007,45161.2007,153.500002,623.900009,1210.60002,290.700005,444.200007,142.500002
51,45303.7007,45437.9007,45737.1007,45916.1007,134.200002,179.000002,805.400012,299.200005,433.400007,193.000003
52,46109.1007,46250.2007,46526.3007,46760.2007,141.100002,233.900004,775.900012,276.100004,417.200006,124.800002
53,46885.0007,47050.7007,47329.2007,47508.8007,165.700002,179.600003,806.700012,278.500004,444.200006,182.900003
54,47691.7007,47844.1007,48088.1007,48269.1007,152.400002,181.000002,774.000011,244.000004,396.400006,196.600003
55,48465.7007,48586.7007,48836.5007,49021.5007,121.000002,185.000002,731.800011,249.800004,370.800006,176.000003
56,49197.5007,49355.7007,49605.4007,49788.0007,158.200002,182.600003,768.400012,249.700004,407.900006,177.900003
57,49965.9007,50103.4007,50364.7008,50549.4008,137.500002,184.700003,749.900011,261.300003,398.800005,166.400003
58,50715.8008,50877.9008,51137.2008,51318.3008,162.100002,181.100003,796.400012,259.300004,421.400006,193.900003
59,51512.2008,51663.6008,51902.9008,52354.0008,151.400002,451.100007,1028.90001,239.300003,390.700005,187.100003
60,52541.1008,52696.3008,53014.7008,53214.1008,155.200002,199.400003,843.700012,318.400005,473.600007,170.700002
61,53384.8008,53485.8008,53781.3008,53970.9008,101.000002,189.600003,757.700012,295.500004,396.500006,171.600003
62,55389.1008,55541.0008,55866.9008,56061.1008,151.900003,194.200003,877.700013,325.900004,477.800007,205.700003
63,56266.8008,56357.7008,56657.8008,56856.7008,90.900002,198.900003,774.500012,300.100004,391.000006,184.600003
64,57041.3008,57173.5009,57454.9009,57648.9009,132.200002,194.000003,791.900012,281.400004,413.600006,184.300003
65,57833.2009,57953.7009,58232.0009,58426.5009,120.500002,194.500003,749.200011,278.300004,398.800006,155.900002
66,58582.4009,58759.1009,59033.9009,59231.5009,176.700003,197.600003,881.100013,274.800004,451.500007,232.000003
67,62412.7009,62504.7009,62753.2009,62944.2009,92.000001,191.000003,736.700011,248.500004,340.500005,205.200003
68,64978.501,65039.201,65356.901,65599.701,60.700001,242.800004,783.700012,317.700005,378.400006,162.500002
69,67810.101,67835.801,68063.801,68320.901,25.700001,257.100004,699.400011,228.000003,253.700004,188.600003
70,68509.501,68562.901,68892.301,69663.101,53.400001,770.800011,1360.50002,329.400005,382.800006,206.900003
71,69870.001,69920.601,70219.801,70415.001,50.600001,195.200003,720.600011,299.200004,349.800005,175.600003
72,70590.6011,70715.3011,71013.7011,71570.7011,124.700002,557.000008,1159.30002,298.400004,423.100006,179.200003
73,71749.9011,71855.1011,72250.9011,72863.5011,105.200002,612.600009,1286.10002,395.800006,501.000008,172.500002
74,73036.0011,73112.5011,73346.7011,73530.1011,76.500001,183.400003,721.800011,234.200004,310.700005,227.700003
75,75469.9011,75548.7011,75924.3011,76123.9011,78.800001,199.600003,848.600012,375.600005,454.400006,194.600003
76,76318.5011,76422.9011,76735.3011,77535.4012,104.400002,800.100012,1376.10002,312.400004,416.800006,159.200003
77,77694.6012,77792.3012,78271.2012,78480.4012,97.700001,209.200003,994.000015,478.900007,576.600008,208.200004
78,78688.6012,78797.8012,79133.0012,79677.9012,109.200001,544.900008,1141.90002,335.200005,444.400006,152.600003
79,79830.5012,79940.9012,80207.8012,80409.8012,110.400001,202.000003,742.300011,266.900004,377.300005,163.000003
80,80572.8012,80694.6012,80993.4012,81194.1012,121.800001,200.700003,782.900011,298.800005,420.600006,161.600002
81,81355.7012,81482.7012,81790.7012,81997.9012,127.000002,207.200003,852.500013,308.000005,435.000007,210.300003
82,82208.2012,82262.1012,82484.5012,83000.9012,53.900001,516.400008,935.000014,222.400003,276.300004,142.300002
83,83143.2012,83267.9012,83619.4012,83832.9012,124.700002,213.500003,841.100012,351.500005,476.200007,151.400002
84,83984.3013,84107.3013,84506.2013,84731.2013,123.000002,225.000004,909.100014,398.900006,521.900008,162.200002
85,84893.4013,85030.4013,85378.2013,85571.0013,137.000002,192.800003,853.700013,347.800005,484.800007,176.100003
86,85747.1013,85896.3013,86213.3013,86422.8013,149.200002,209.500003,876.100013,317.000005,466.200007,200.400003
87,86623.2013,86722.5013,87038.0013,88449.5013,99.300001,1411.50002,1965.90003,315.500005,414.800006,139.600002
88,88589.1013,88683.7013,89133.5013,89305.3013,94.600001,171.800003,882.400013,449.800007,544.400008,166.200002
89,89471.5013,89654.7013,90034.7013,90218.8013,183.200003,184.100002,929.400014,380.000006,563.200009,182.100003
90,90400.9013,90563.0013,90929.1014,91101.2014,162.100002,172.100003,919.000014,366.100006,528.200008,218.700003
91,91319.9014,91502.2014,91847.3014,92023.1014,182.300002,175.800002,904.300013,345.100006,527.400008,201.100003
92,92224.2014,92370.3014,92711.0014,93217.8014,146.100002,506.800007,1174.90002,340.700006,486.800008,181.300003
93,93399.1014,93559.2014,93966.8014,94160.5014,160.100002,193.700003,921.100013,407.600006,567.700008,159.700002
94,94320.2014,94484.5014,94832.7014,95295.4014,164.300003,462.700007,1151.60002,348.200005,512.500008,176.400003
95,95471.8014,95630.9014,96025.8014,96205.7014,159.100002,179.900003,919.000013,394.900006,554.000008,185.100002
96,96390.8014,96564.6014,96854.0014,97420.0015,173.800003,566.000009,1191.50002,289.400004,463.200007,162.300002
97,97582.3015,97717.6015,98125.4015,98307.9015,135.300002,182.500003,905.400014,407.800006,543.100008,179.800003
98,98487.7015,98640.1015,98983.3015,99168.2015,152.400002,184.900003,880.900013,343.200005,495.600007,200.400003
99,99368.6015,99513.1015,99839.9015,100026.601,144.500002,186.700003,861.200013,326.800005,471.300007,203.200003
100,100229.801,100357.901,100690.501,100888.102,128.100001,197.600003,839.200012,332.600005,460.700006,180.900003
101,101069.002,101221.402,101538.702,101729.602,152.400002,190.900003,883.000013,317.300005,469.700007,222.400003
102,101952.002,102086.202,102365.502,102560.502,134.200002,195.000003,774.000012,279.300004,413.500006,165.500003
103,102726.002,102904.002,103168.402,103363.002,178.000002,194.600003,877.800013,264.400004,442.400006,240.800004
104,103603.802,103671.302,103943.002,104138.802,67.500001,195.800003,733.000011,271.700004,339.200005,198.000003
105,104336.802,104462.902,104765.802,104961.402,126.100002,195.600003,830.800012,302.900004,429.000006,206.200003
106,105167.602,105285.402,105619.902,105810.202,117.800002,190.300003,855.400013,334.500005,452.300007,212.800003
107,106023.002,106152.402,106430.102,106626.802,129.400002,196.700003,796.300012,277.700004,407.100006,192.500003
108,106819.302,106940.702,107209.002,107407.102,121.400002,198.100002,769.400011,268.300004,389.700006,181.600003
109,107588.702,107723.602,107945.002,108156.502,134.900002,211.500003,733.000011,221.400004,356.300006,165.200002
110,108321.702,108405.602,108690.702,108882.202,83.900001,191.500002,722.800011,285.100005,369.000006,162.300003
111,109044.502,109182.902,109479.102,109676.602,138.400002,197.500003,830.100012,296.200004,434.600006,198.000003
112,109874.602,110007.102,110264.602,110462.402,132.500002,197.800003,773.500012,257.500004,390.000006,185.700003
113,110648.102,110777.702,111047.902,111245.602,129.600002,197.700003,769.700011,270.200004,399.800006,172.200002
114,111417.802,111548.702,111823.502,112034.902,130.900002,211.400003,782.600012,274.800004,405.700006,165.500003
115,112200.402,112344.702,112596.402,112761.202,144.300002,164.800002,787.300012,251.700004,396.000006,226.500004
116,112987.702,113102.202,113346.002,113551.702,114.500001,205.700003,728.00001,243.800004,358.300005,164.000002
117,113715.702,113849.102,114116.702,114285.002,133.400002,168.300003,786.000012,267.600004,401.000006,216.700003
118,114501.702,114599.902,114858.302,115074.402,98.200002,216.100003,749.600011,258.400004,356.600006,176.900002
119,115251.302,115389.102,115644.102,116084.902,137.800002,440.800007,1047.80002,255.000004,392.800006,214.200003
120,116299.102,116411.702,116719.002,116948.402,112.600002,229.400004,829.000012,307.300004,419.900006,179.700002
121,117128.102,117262.102,117539.702,117757.502,134.000002,217.800004,798.800012,277.600004,411.600006,169.400002
122,117926.902,118047.002,118306.102,118514.002,120.100002,207.900003,746.800011,259.100004,379.200006,159.700002
123,118673.702,118796.902,119059.002,119266.102,123.200002,207.100003,747.100012,262.100004,385.300006,154.700003
124,119420.802,119555.402,119838.002,120040.002,134.600002,202.000003,792.900011,282.600004,417.200006,173.700002
125,120213.702,120357.602,120613.902,120825.102,143.900002,211.200003,804.500012,256.300004,400.200006,193.100003
126,121018.202,121112.702,121366.002,121569.902,94.500002,203.900004,703.900011,253.300003,347.800005,152.200002
127,121722.102,121893.002,122151.402,122368.502,170.900002,217.100003,819.700012,258.400004,429.300006,173.300003
128,122541.802,122674.302,122919.602,123131.502,132.500002,211.900003,777.300012,245.300004,377.800006,187.600003
129,123319.102,123440.502,123711.802,123911.502,121.400001,199.700003,779.600011,271.300004,392.700005,187.200003
130,124098.702,124240.402,124486.202,124687.102,141.700002,200.900003,745.100011,245.800004,387.500006,156.700002
131,124843.802,125008.902,125253.902,125443.502,165.100003,189.600003,770.100012,245.000003,410.100006,170.400003
132,125613.902,125743.102,125990.802,126184.702,129.200002,193.900003,754.900011,247.700003,376.900005,184.100003
133,126368.802,126491.502,126723.802,126928.902,122.700002,205.100003,704.400011,232.300003,355.000005,144.300003
134,127073.202,127219.102,127494.802,127708.502,145.900002,213.700003,809.300012,275.700004,421.600006,174.000003
135,127882.502,127990.502,128243.902,128454.902,108.000001,211.000003,729.20001,253.400004,361.400005,156.800002
136,128611.702,128769.402,129047.102,129256.702,157.700003,209.600003,820.600013,277.700004,435.400007,175.600003
137,129432.302,129570.902,129806.802,130015.202,138.600002,208.400003,736.400011,235.900003,374.500005,153.500003
138,130168.702,130313.902,130570.102,130775.402,145.200002,205.300003,772.500011,256.200004,401.400006,165.800002
139,130941.202,131063.102,131312.502,131511.902,121.900002,199.400003,708.900011,249.400004,371.300006,138.200002
140,131650.102,131799.302,132050.902,132256.902,149.200002,206.000003,751.200011,251.600004,400.800006,144.400002
141,132401.302,132541.102,132787.002,133011.702,139.800002,224.700003,756.500011,245.900004,385.700006,146.100002
142,133157.802,133296.102,133542.902,133740.202,138.300002,197.300003,748.300011,246.800004,385.100006,165.900002
143,133906.102,134059.802,134318.102,134542.702,153.700003,224.600004,805.500012,258.300003,412.000006,168.900002
144,134711.602,134862.702,135103.502,135311.302,151.100003,207.800003,767.900012,240.800003,391.900006,168.200003
145,135479.502,135637.302,135902.002,136100.902,157.800002,198.900003,788.200012,264.700004,422.500006,166.800003
146,136267.702,136414.002,136623.202,136822.602,146.300002,199.400003,693.10001,209.200003,355.500005,138.200002
147,136960.802,137095.602,137325.102,137510.902,134.800002,185.800003,702.20001,229.500003,364.300005,152.100002
148,137663.002,137773.902,137981.202,138172.502,110.900002,191.300003,642.70001,207.300003,318.200005,133.200002
149,138305.702,138411.402,138635.702,138821.102,105.700001,185.400003,654.10001,224.300004,330.000005,138.700002
150,138959.802,139108.402,139347.802,139851.902,148.600002,504.100008,1042.90001,239.400003,388.000005,150.800002
151,140002.702,140099.802,140431.702,140632.602,97.100002,200.900003,796.300012,331.900005,429.000007,166.400002
152,140799.002,140902.702,141205.902,141397.702,103.700002,191.800003,745.100011,303.200004,406.900006,146.400002
153,141544.102,141699.202,142025.302,142205.402,155.100002,180.100003,850.500013,326.100005,481.200007,189.200003
154,142394.602,142523.702,142786.002,143256.002,129.100002,470.000007,1039.30001,262.300004,391.400006,177.900002
155,143433.902,143556.202,143889.902,144086.002,122.300002,196.100003,802.800012,333.700005,456.000007,150.700002
156,144236.702,144373.502,144660.302,144856.102,136.800002,195.800003,807.900012,286.800005,423.600007,188.500002
157,145044.602,145184.902,145480.302,145668.802,140.300002,188.500003,817.200013,295.400005,435.700007,193.000003
158,145861.802,145996.702,146306.602,146499.902,134.900002,193.300003,834.100012,309.900004,444.800006,196.000003
159,146695.902,146830.502,147148.102,147341.902,134.600002,193.800003,843.600013,317.600005,452.200007,197.600003
160,147539.502,147687.602,147997.702,148190.502,148.100002,192.800003,845.200012,310.100004,458.200006,194.200003
161,148384.702,148535.402,148798.002,148996.102,150.700002,198.100003,791.300012,262.600004,413.300006,179.900003
162,149176.002,149291.702,149580.402,149769.302,115.700002,188.900003,752.300011,288.700004,404.400006,159.000002
163,149928.302,150075.402,150360.702,150557.702,147.100002,197.000002,819.800012,285.300005,432.400007,190.400003
164,150748.102,150869.102,151180.202,151377.502,121.000002,197.300003,803.800012,311.100005,432.100007,174.400002
165,151551.902,151700.702,151995.502,152189.002,148.800003,193.500003,846.800013,294.800004,443.600007,209.700003
166,152398.702,152516.102,152793.902,152992.602,117.400002,198.700003,778.900012,277.800004,395.200006,185.000003
167,154365.102,154485.302,154813.902,155009.202,120.200002,195.300003,793.400012,328.600005,448.800007,149.300002
168,155158.502,155306.502,155604.702,155797.002,148.000002,192.300003,810.900012,298.200005,446.200007,172.400002
169,155969.402,156108.202,156406.102,156597.602,138.800002,191.500002,821.200012,297.900005,436.700007,193.000003
170,156790.602,156900.702,157190.102,157390.302,110.100002,200.200003,775.000012,289.400004,399.500006,175.300003
171,157565.602,157716.102,157985.502,158174.902,150.500002,189.400003,795.500012,269.400004,419.900006,186.200003
172,158361.102,158498.202,158798.802,158998.902,137.100002,200.100003,831.200012,300.600004,437.700006,193.400003
173,159192.302,159313.702,159627.902,159827.502,121.400002,199.600003,815.600012,314.200005,435.600007,180.400002
174,160007.902,160146.402,160465.202,160660.102,138.500002,194.900003,876.700013,318.800005,457.300007,224.500003
175,160884.602,161019.302,161288.602,161480.402,134.700002,191.800003,807.700012,269.300004,404.000006,211.900003
176,161692.302,161813.702,162105.302,162612.502,121.400002,507.200007,1123.60002,291.600005,413.000007,203.400003
177,162815.902,162931.902,163285.602,163485.502,116.000002,199.900003,848.700013,353.700005,469.700007,179.100003
178,163664.602,163806.402,164135.502,164332.302,141.800002,196.800003,873.500013,329.100005,470.900007,205.800003
179,164538.102,164679.902,164945.902,165523.702,141.800002,577.800008,1148.00002,266.000004,407.800006,162.400003
180,165686.102,165846.002,166174.602,166382.002,159.900002,207.400003,872.300013,328.600005,488.500007,176.400003
181,166558.402,166707.402,166992.702,167193.402,149.000002,200.700003,853.100013,285.300004,434.300006,218.100004
182,167411.502,167498.902,167798.703,167995.103,87.400001,196.400003,765.300011,299.800004,387.200005,181.700003
183,168176.803,168299.903,168588.203,168782.903,123.100002,194.700003,805.000012,288.300004,411.400006,198.900003
184,168981.803,169098.003,169372.703,169577.403,116.200002,204.700003,797.300012,274.700004,390.900006,201.700003
185,169779.103,169880.203,170178.503,170381.403,101.100001,202.900003,803.400012,298.300005,399.400006,201.100003
186,170582.503,170707.703,170979.003,171179.403,125.200002,200.400003,821.300012,271.300004,396.500006,224.400003
187,171403.803,171522.603,171767.203,171967.003,118.800002,199.800003,783.000012,244.600004,363.400006,219.800003
188,172186.803,172288.803,172554.103,172756.803,102.000001,202.700003,789.800012,265.300004,367.300005,219.800004
189,172976.603,173047.203,173325.203,174120.903,70.600001,795.700012,1337.80002,278.000004,348.600005,193.500002
190,174314.403,174432.003,174787.703,175000.703,117.600002,213.000003,850.200013,355.700006,473.300008,163.900002
191,175164.603,175303.503,175619.103,175824.603,138.900002,205.500003,821.800012,315.600005,454.500007,161.800002
192,175986.403,176125.703,176429.003,176620.203,139.300002,191.200003,800.700012,303.300005,442.600007,166.900002
193,176787.103,176941.003,177196.503,177389.503,153.900003,193.000003,779.800012,255.500003,409.400006,177.400003
194,177566.903,177704.103,177936.703,178131.103,137.200002,194.400003,750.300011,232.600003,369.800005,186.100003
195,178317.203,178436.303,178678.203,178871.603,119.100002,193.400002,705.000011,241.900004,361.000006,150.600003
196,179022.203,179184.103,179453.303,179653.103,161.900002,199.800003,817.300012,269.200004,431.100006,186.400003
197,179839.503,179948.703,180210.803,180404.003,109.200001,193.200003,713.40001,262.100004,371.300005,148.900002
198,180552.903,180722.703,180987.503,181179.203,169.800003,191.700003,811.300013,264.800004,434.600007,185.000003
199,181364.203,181454.603,181723.703,181921.703,90.400001,198.000003,718.90001,269.100004,359.500005,161.400002
200,182083.103,182217.503,182485.703,182677.003,134.400002,191.300003,745.600011,268.200004,402.600006,151.700002
201,182828.703,182961.403,183239.903,183432.403,132.700002,192.500003,774.000012,278.500004,411.200006,170.300003
202,183602.703,183766.603,183979.603,184168.703,163.900002,189.100002,718.300011,213.000004,376.900006,152.300003
203,184321.003,184477.803,184731.703,184918.803,156.800002,187.100003,782.500011,253.900004,410.700006,184.700002
204,185103.503,185239.103,185485.503,185675.703,135.600002,190.200003,726.700011,246.400004,382.000006,154.500002
205,185830.203,185991.103,186249.803,186445.203,160.900002,195.400003,779.400012,258.700004,419.600006,164.400003
206,186609.603,186763.103,187013.003,187204.403,153.500002,191.400003,769.800011,249.900004,403.400006,175.000002
207,187379.403,187524.103,187796.803,187986.503,144.700002,189.700003,784.500012,272.700004,417.400006,177.400003
208,188163.903,188339.103,188616.503,188810.303,175.200002,193.800002,824.400012,277.400005,452.600007,178.000003
209,188988.303,189114.803,189352.903,189545.803,126.500002,192.900002,724.400011,238.100004,364.600006,166.900003
210,189712.703,189849.103,190079.203,190272.103,136.400002,192.900003,717.600011,230.100003,366.500005,158.200003
211,190430.303,190557.003,190805.403,190998.003,126.700002,192.600003,721.60001,248.400003,375.100005,153.900002
212,191151.903,191277.203,191525.403,191786.603,125.300002,261.200004,777.900012,248.200004,373.500006,143.200002
213,191929.803,192057.303,192292.003,192493.403,127.500002,201.400003,729.000011,234.700003,362.200005,165.400003
214,192658.803,192790.003,193046.003,193250.203,131.200002,204.200003,767.000011,256.000004,387.200006,175.600002
215,193425.803,193546.003,193821.403,194021.403,120.200002,200.000003,756.800012,275.400004,395.600006,161.200003
216,194182.603,194368.603,194623.503,194827.003,186.000002,203.500003,852.700012,254.900004,440.900006,208.300003
217,195035.303,195142.203,195434.903,195634.903,106.900002,200.000003,794.400012,292.700004,399.600006,194.800003
218,195829.703,195956.603,196229.403,196421.803,126.900002,192.400003,766.900012,272.800004,399.700006,174.800003
219,196596.603,196720.903,196970.803,197162.603,124.300001,191.800003,737.400011,249.900004,374.200005,171.400003
220,197334.003,197450.803,197693.403,197886.603,116.800001,193.200003,723.40001,242.600004,359.400005,170.800002
221,198057.403,198210.203,198463.003,198657.603,152.800003,194.600003,794.400012,252.800003,405.600006,194.200003
222,198851.803,198978.303,199221.103,199410.903,126.500002,189.800002,724.700011,242.800004,369.300006,165.600003
223,199576.503,199733.103,199993.903,200191.003,156.600002,197.100003,814.000012,260.800004,417.400006,199.500003
224,200390.503,200523.803,200765.403,200966.803,133.300002,201.400003,770.500012,241.600004,374.900006,194.200003
225,201161.003,201290.803,201522.603,201733.803,129.800001,211.200003,739.700011,231.800004,361.600005,166.900003
226,201900.703,202049.103,202309.903,202503.903,148.400002,194.000003,782.200011,260.800004,409.200006,179.000002
227,202682.903,202831.703,203086.003,203286.303,148.800002,200.300003,809.300012,254.300004,403.100006,205.900003
228,203492.203,203611.503,203864.203,204411.003,119.300002,546.800008,1073.90002,252.700004,372.000006,155.100002
229,204566.103,204708.203,204994.303,205193.903,142.100002,199.600003,798.600012,286.100005,428.200007,170.800002
230,205364.703,205488.303,205738.503,205932.303,123.600002,193.800003,727.000011,250.200004,373.800006,159.400002
231,206091.703,206229.003,206495.103,206684.703,137.300002,189.600003,781.800012,266.100004,403.400006,188.800003
232,206873.503,207001.503,207254.903,207445.803,128.000002,190.900003,737.100011,253.400003,381.400005,164.800003
233,207610.603,207759.203,207997.403,208187.103,148.600002,189.700003,748.800011,238.200003,386.800005,172.300003
234,208359.403,208470.203,208732.703,208930.203,110.800001,197.500003,769.800011,262.500004,373.300005,199.000003
235,209129.203,209220.703,209458.603,209659.303,91.500002,200.700003,679.70001,237.900003,329.400005,149.600002
236,209808.903,209952.303,210211.003,210403.603,143.400003,192.600003,776.000012,258.700003,402.100006,181.300003
237,210584.903,210703.203,210948.103,211141.603,118.300002,193.500003,725.100011,244.900003,363.200005,168.400003
238,211310.003,211452.703,211695.603,212821.003,142.700002,1125.40002,1670.30003,242.900004,385.600006,159.300003
239,212980.303,213062.003,213403.103,213594.303,81.700001,191.200003,749.200011,341.100005,422.800006,135.200002
240,213729.503,213867.703,214160.303,214353.503,138.200002,193.200003,781.200011,292.600004,430.800006,157.200002
241,214510.703,214657.003,214884.203,215069.203,146.300003,185.000003,715.500011,227.200003,373.500006,157.000002
242,215226.203,215386.903,215630.003,216187.603,160.700003,557.600008,1096.00002,243.100003,403.800006,134.600002
243,216322.203,216449.903,216718.203,216913.903,127.700002,195.700003,734.300011,268.300004,396.000006,142.600002
244,217056.503,217181.903,217455.003,217645.803,125.400002,190.800003,748.800012,273.100004,398.500006,159.500003
245,217805.303,217934.503,218218.203,218408.703,129.200001,190.500003,772.900011,283.700005,412.900006,169.500002
246,218578.203,218713.403,218976.703,219180.803,135.200002,204.100003,763.900011,263.300004,398.500006,161.300002
247,219342.103,219478.903,219708.703,219893.003,136.800002,184.300003,748.600012,229.800004,366.600006,197.700003
248,220090.703,220218.403,220486.303,220682.003,127.700002,195.700002,752.200011,267.900004,395.600006,160.900003
249,220842.903,221000.303,221265.003,221455.903,157.400002,190.900003,812.400012,264.700004,422.100006,199.400003
250,221655.303,221723.003,221980.003,222172.103,67.700001,192.100003,710.000011,257.000004,324.700005,193.200003
251,222365.303,222480.503,222749.403,222938.403,115.200001,189.000003,742.200011,268.900004,384.100005,169.100003
252,223107.503,223246.603,223515.203,224380.303,139.100002,865.100013,1403.50002,268.600004,407.700006,130.700001
253,224511.003,224601.903,224890.503,225096.003,90.900002,205.500003,710.900011,288.600004,379.500006,125.900002
254,225221.903,225322.303,225608.703,225792.103,100.400002,183.400003,717.000011,286.400004,386.800006,146.800002
255,225938.903,226035.903,226310.303,226856.103,97.000001,545.800008,1039.70002,274.400004,371.400005,122.500002
256,226978.603,227098.403,227408.303,227909.003,119.800002,500.700007,1077.00002,309.900005,429.700007,146.600002
257,228055.603,228172.203,228513.903,228748.503,116.600002,234.600004,840.700013,341.700005,458.300007,147.800002
258,228896.303,228992.503,229270.803,229496.703,96.200001,225.900004,722.300011,278.300004,374.500005,121.900002
259,229618.603,229761.703,230036.203,230566.503,143.100002,530.300008,1094.00002,274.500004,417.600006,146.100002
260,230712.603,230857.003,231165.503,231337.703,144.400002,172.200002,820.500012,308.500005,452.900007,195.400003
261,231533.103,231631.303,231909.103,232118.703,98.200002,209.600003,762.800011,277.800004,376.000006,177.200002
262,232295.903,232389.003,232643.703,232837.103,93.100002,193.400003,687.900011,254.700004,347.800006,146.700002
263,232983.803,233132.203,233371.003,233567.903,148.400002,196.900003,772.300011,238.800003,387.200005,188.200003
264,233756.103,233852.103,234081.803,234284.103,96.000002,202.300003,708.900011,229.700003,325.700005,180.900003
265,234465.003,234577.303,234799.603,235002.804,112.300001,203.200003,698.30001,222.300004,334.600005,160.500002
266,235163.304,235291.504,235562.604,235762.604,128.200002,200.000003,753.800011,271.100004,399.300006,154.500002
267,235917.104,236088.704,236325.204,236535.504,171.600003,210.300003,789.100012,236.500004,408.100007,170.700002
268,236706.204,236823.004,237088.904,237302.404,116.800002,213.500003,748.900011,265.900004,382.700006,152.700002
269,237455.104,237592.304,237858.504,238033.004,137.200002,174.500003,804.300012,266.200004,403.400006,226.400003
270,238259.404,238353.504,238609.904,238838.004,94.100002,228.100003,734.600011,256.400004,350.500006,156.000002
271,238994.004,239110.804,239419.904,239922.404,116.800002,502.500007,1074.00002,309.100005,425.900007,145.600002
272,240068.004,240205.904,240592.604,240780.204,137.900002,187.600003,885.100013,386.700006,524.600008,172.900002
273,240953.104,241084.404,241402.204,241587.804,131.300002,185.600003,797.500012,317.800005,449.100007,162.800002
274,241750.604,241907.504,242186.904,242374.204,156.900003,187.300003,829.000013,279.400004,436.300007,205.400003
275,242579.604,242718.204,243026.804,243510.804,138.600002,484.000008,1092.20002,308.600004,447.200006,161.000002
276,243671.804,243812.104,244153.504,244339.804,140.300002,186.300003,834.900012,341.400005,481.700007,166.900002
277,244506.704,244663.004,244949.304,245133.504,156.300003,184.200003,802.500012,286.300004,442.600007,175.700002
278,245309.204,245448.504,245731.804,245915.604,139.300002,183.800002,779.700012,283.300005,422.600007,173.300003
279,246088.904,246219.904,246490.804,246676.104,131.000002,185.300003,765.200011,270.900004,401.900006,178.000002
280,246854.104,246989.204,247259.904,247448.804,135.100002,188.900003,759.000012,270.700004,405.800006,164.300003
281,247613.104,247753.604,248012.604,248203.604,140.500002,191.000003,761.800011,259.000004,399.500006,171.300002
282,248374.904,248529.004,248778.704,248965.604,154.100002,186.900003,789.400012,249.700004,403.800006,198.700003
283,249164.304,249287.604,249527.804,249722.204,123.300002,194.400003,752.200011,240.200003,363.500005,194.300003
284,249916.504,250042.004,250266.104,250458.104,125.500002,192.000003,702.800011,224.100003,349.600005,161.200003
285,250619.304,250763.104,251036.704,251233.104,143.800002,196.400003,818.200012,273.600004,417.400006,204.400003
286,251437.504,251537.004,251776.604,251971.804,99.500001,195.200003,727.500011,239.600004,339.100005,193.200003
287,253967.304,254046.204,254424.104,254647.304,78.900002,223.200004,824.900013,377.900005,456.800007,144.900002
288,254792.204,254937.904,255265.904,255465.004,145.700002,199.100003,853.500012,328.000005,473.700007,180.700002
289,255645.704,255770.604,256033.804,256232.304,124.900002,198.500003,770.400012,263.200004,388.100006,183.800003
290,256416.104,256512.104,256784.404,256987.104,96.000001,202.700003,731.500011,272.300004,368.300005,160.500003
291,257147.604,257274.704,257539.404,257736.104,127.100002,196.700003,759.400011,264.700004,391.800006,170.900002
292,257907.004,258026.804,258294.004,258494.904,119.800002,200.900003,760.700011,267.200004,387.000006,172.800002
293,258667.704,258786.104,259036.704,259232.904,118.400002,196.200003,726.100011,250.600004,369.000006,160.900002
294,259393.804,259537.004,259765.004,259965.104,143.200002,200.100003,742.100011,228.000004,371.200006,170.800002
295,260135.904,260272.704,260531.904,260731.604,136.800002,199.700003,783.100012,259.200004,396.000006,187.400003
296,260919.004,261041.404,261280.304,261472.504,122.400002,192.200003,732.700011,238.900003,361.300005,179.200003
297,261651.704,261798.604,262021.304,262221.104,146.900002,199.800003,733.900011,222.700003,369.600005,164.500003
298,262385.604,262529.804,262767.704,262969.504,144.200002,201.800003,759.700011,237.900004,382.100006,175.800002
299,263145.304,263289.904,263529.204,263724.004,144.600002,194.800003,771.000012,239.300004,383.900006,192.300003
300,263916.304,264014.504,264264.904,264455.504,98.200001,190.600003,727.700011,250.400004,348.600005,188.500003
301,264644.004,264744.204,264978.604,265175.904,100.200001,197.300003,706.20001,234.400003,334.600004,174.300003
302,265350.204,265470.304,265714.304,266551.304,120.100002,837.000013,1340.30002,244.000003,364.100005,139.200002
303,266690.504,266785.904,267122.804,267328.504,95.400001,205.700004,800.400012,336.900005,432.300006,162.400002
304,267490.904,267598.304,267885.104,268082.304,107.400002,197.200003,762.500011,286.800004,394.200006,171.100002
305,268253.404,268391.004,268655.504,268853.104,137.600002,197.600003,766.500012,264.500004,402.100006,166.800003
306,269019.904,269164.204,269396.104,269592.404,144.300002,196.300003,730.100011,231.900003,376.200005,157.600003
307,269750.004,269885.104,270143.004,270335.204,135.100002,192.200003,816.700012,257.900003,393.000005,231.500004
308,270566.704,270669.004,270925.504,271117.904,102.300001,192.400003,729.000011,256.500004,358.800005,177.800003
309,271295.704,271424.304,271685.504,272841.904,128.600002,1156.40002,1690.10002,261.200003,389.800005,143.900002
310,272985.804,273067.204,273432.404,273630.304,81.400001,197.900003,801.200012,365.200005,446.600006,156.700003
311,273787.004,273889.004,274175.704,274362.304,102.000001,186.600002,744.800011,286.700005,388.700006,169.500003
312,274531.804,274647.904,274925.704,275117.504,116.100002,191.800003,746.000011,277.800004,393.900006,160.300002
313,275277.804,275405.904,275692.204,275888.304,128.100002,196.100003,778.900012,286.300004,414.400006,168.400003
314,276056.704,276171.704,276443.404,276629.104,115.000001,185.700003,772.300011,271.700004,386.700005,199.900003
315,276829.004,276930.604,277190.204,277381.004,101.600002,190.800003,742.000011,259.600003,361.200005,190.000003
316,277571.004,277695.204,277962.104,278155.104,124.200002,193.000003,782.400012,266.900004,391.100006,198.300003
317,278353.404,278456.804,278702.104,278903.304,103.400001,201.200003,736.800011,245.300004,348.700005,186.900003
318,279090.204,279224.404,279491.104,279699.004,134.200002,207.900003,797.100012,266.700004,400.900006,188.300003
319,279887.304,279981.104,280231.804,280424.604,93.800001,192.800003,713.40001,250.700004,344.500005,176.100002
320,280600.704,280686.704,280971.704,281165.004,86.000002,193.300003,781.500012,285.000004,371.000006,217.200003
321,281382.204,281451.104,281682.304,282180.104,68.900001,497.800008,996.200015,231.200003,300.100004,198.300003
322,282378.404,282487.004,282816.604,283011.704,108.600001,195.100003,827.700012,329.600005,438.200006,194.400003
323,283206.104,283300.204,283602.704,283791.404,94.100002,188.700003,781.700012,302.500004,396.600006,196.400003
324,283987.804,284114.004,284353.004,284542.304,126.200002,189.300003,762.700011,239.000003,365.200005,208.200003
325,284750.504,284857.904,285132.604,285330.404,107.400002,197.800003,765.800012,274.700004,382.100006,185.900003
326,285516.304,285644.904,285906.704,286109.304,128.600001,202.600003,775.800011,261.800004,390.400005,182.800003
327,286292.104,286414.204,286682.704,286872.904,122.100002,190.200003,784.200012,268.500004,390.600006,203.400003
328,287076.304,287199.704,287424.504,287616.404,123.400002,191.900003,737.400011,224.800003,348.200005,197.300003
329,287813.704,287935.204,288145.004,288720.404,121.500002,575.400008,1065.60002,209.800003,331.300005,158.900003
330,288879.304,288952.404,289266.004,289458.504,73.100001,192.500003,737.000011,313.600004,386.700005,157.800003
331,289616.304,289719.804,290042.504,290250.004,103.500001,207.500003,801.300012,322.700005,426.200006,167.600003
332,290417.604,290546.504,290808.704,291018.804,128.900001,210.100004,784.100011,262.200004,391.100005,182.900002
333,291201.704,291318.504,291566.904,291778.704,116.800002,211.800003,769.300012,248.400004,365.200006,192.300003
334,291971.004,292064.904,292315.004,292526.904,93.900001,211.900003,763.400011,250.100004,344.000005,207.500003
335,292734.404,292807.004,293101.104,293305.004,72.600001,203.900003,804.000012,294.100005,366.700006,233.400003
336,293538.404,293602.004,293858.004,294074.204,63.600001,216.200003,711.200011,256.000004,319.600005,175.400003
337,294249.604,294381.204,294649.204,294859.204,131.600002,210.000003,754.800011,268.000004,399.600006,145.200002
338,295004.404,295159.504,295436.404,295640.404,155.100002,204.000003,825.200012,276.900004,432.000006,189.200003
339,295829.604,295953.104,296228.604,296439.704,123.500002,211.100003,801.700012,275.500004,399.000006,191.600003
340,296631.304,296728.804,296994.904,297199.204,97.500002,204.300003,743.900011,266.100004,363.600006,176.000002
341,297375.204,297496.804,297764.304,297971.904,121.600002,207.600003,779.900012,267.500004,389.100006,183.200003
342,298155.104,298276.904,298545.904,298759.004,121.800002,213.100003,791.300012,269.000004,390.800006,187.400003
343,298946.404,299070.704,299367.704,299585.204,124.300002,217.500003,820.100012,297.000004,421.300006,181.300003
344,299766.504,299896.604,300164.704,300377.204,130.100002,212.500003,794.100012,268.100004,398.200006,183.400003
345,300560.604,300674.304,300947.804,301174.804,113.700001,227.000004,809.300012,273.500004,387.200005,195.100003
346,301369.904,301459.904,301750.204,301963.905,90.000001,213.700004,772.700011,290.300004,380.300005,178.700002
347,302142.605,302214.405,302537.205,302743.205,71.800001,206.000003,807.900012,322.800005,394.600006,207.300003
348,302950.505,303053.605,303330.905,303862.205,103.100002,531.300008,1101.60002,277.300004,380.400006,189.900003
349,304052.105,304140.805,304477.705,304692.805,88.700001,215.100003,792.900012,336.900005,425.600006,152.200003
350,304845.005,304972.805,305294.705,305515.705,127.800001,221.000004,850.100012,321.900005,449.700006,179.400002
351,305695.105,305824.805,306085.505,306304.505,129.700002,219.000003,791.200012,260.700004,390.400006,181.800003
352,306486.305,306600.605,306883.805,307098.205,114.300002,214.400003,789.800012,283.200004,397.500006,177.900003
353,307276.105,307404.205,307662.905,307881.505,128.100002,218.600003,777.800011,258.700004,386.800006,172.400002
354,308053.905,308171.605,308431.605,308934.505,117.700002,502.900007,1073.40002,260.000004,377.700006,192.800003
355,309127.305,309228.605,309549.505,309724.705,101.300002,175.200002,806.400012,320.900005,422.200007,209.000003
356,309933.705,310023.905,310311.605,310526.905,90.200002,215.300003,739.400011,287.700004,377.900006,146.200002
357,310673.105,310812.705,311081.705,311297.905,139.600002,216.200004,804.400012,269.000004,408.600006,179.600002
358,311477.505,311568.905,311858.805,312363.005,91.400002,504.200008,1057.40002,289.900004,381.300006,171.900002
359,312534.905,312636.705,312954.105,313123.705,101.800002,169.600003,813.800012,317.400004,419.200006,225.000003
360,313348.705,313459.805,313746.205,313919.405,111.100002,173.200003,814.600012,286.400004,397.500006,243.900003
361,314163.305,314256.305,314523.005,314759.305,93.000002,236.300003,763.000012,266.700004,359.700006,167.000003
362,314926.305,315044.105,315305.805,315527.105,117.800002,221.300004,746.900011,261.700003,379.500005,146.100002
363,315673.205,315820.705,316094.005,316307.105,147.500002,213.100003,804.600012,273.300004,420.800006,170.700003
364,316477.805,316595.305,316855.605,317050.305,117.500002,194.700002,757.300011,260.300004,377.800006,184.800003
365,317235.105,317358.505,317608.705,317819.005,123.400002,210.300003,759.000011,250.200004,373.600006,175.100002
366,317994.105,318123.505,318371.805,318571.805,129.400002,200.000003,735.800011,248.300004,377.700006,158.100002
367,318729.905,318880.805,319141.805,319349.805,150.900003,208.000003,771.800012,261.000004,411.900007,151.900002
368,319501.705,319628.105,319870.005,320086.205,126.400002,216.200004,736.900011,241.900003,368.300005,152.400002
369,320238.605,320348.305,320588.905,320800.305,109.700002,211.400003,702.80001,240.600003,350.300005,141.100002
370,320941.405,321067.305,321315.905,321529.505,125.900002,213.600003,748.900012,248.600004,374.500006,160.800003
371,321690.305,321804.705,322046.705,322258.005,114.400001,211.300003,697.00001,242.000004,356.400005,129.300002
372,322387.305,322551.805,322789.905,323001.305,164.500002,211.400003,768.600011,238.100004,402.600006,154.600002
373,323155.905,323304.805,323547.705,323759.105,148.900003,211.400003,770.300012,242.900003,391.800006,167.100003
374,323926.205,324050.405,324313.305,324514.305,124.200002,201.000003,745.400011,262.900004,387.100006,157.300002
375,324671.605,324809.805,325063.005,325287.205,138.200002,224.200003,783.800012,253.200004,391.400006,168.200003
376,325455.405,325550.105,325794.605,325999.205,94.700001,204.600003,690.20001,244.500004,339.200005,146.400002
377,326145.605,326273.705,326531.505,326737.505,128.100002,206.000003,747.800011,257.800004,385.900006,155.900002
378,326893.405,327013.205,327269.405,327477.605,119.800002,208.200003,724.000011,256.200004,376.000006,139.800002
379,327617.405,327786.605,328032.705,328239.705,169.200002,207.000003,790.000012,246.100004,415.300006,167.700003
380,328407.405,328548.905,328790.305,328989.405,141.500002,199.100003,727.70001,241.400003,382.900005,145.700002
381,329135.105,329266.205,329504.705,329709.305,131.100002,204.600003,714.200011,238.500004,369.600006,140.000002
382,329849.305,329971.105,330221.705,330437.705,121.800002,216.000003,720.400011,250.600004,372.400006,132.000002
383,330569.705,330691.705,330941.705,331427.205,122.000002,485.500008,1018.00001,250.000003,372.000005,160.500002
384,331587.705,331725.105,331998.105,332163.305,137.400002,165.200003,752.100011,273.000004,410.400006,176.500002
385,332339.805,332468.505,332755.805,333296.105,128.700002,540.300008,1106.10002,287.300004,416.000006,149.800003
386,333445.905,333582.505,333879.505,334050.305,136.600002,170.800003,780.600011,297.000004,433.600006,176.200002
387,334226.505,334355.205,334645.805,334843.705,128.700002,197.900003,753.800012,290.600005,419.300007,136.600002
388,334980.305,335130.205,335399.805,335607.005,149.900002,207.200003,771.400011,269.600004,419.500006,144.700002
389,335751.705,335883.205,336124.505,336340.505,131.500002,216.000003,730.900011,241.300004,372.800006,142.100002
390,336482.605,336608.905,336865.805,337084.405,126.300002,218.600003,732.700011,256.900004,383.200006,130.900002
391,337215.305,337344.005,337586.105,337793.105,128.700002,207.000004,720.000011,242.100003,370.800005,142.200002
392,337935.305,338088.505,338333.905,338554.005,153.200002,220.100003,764.400011,245.400004,398.600006,145.700002
393,338699.705,338841.305,339098.905,339297.705,141.600002,198.800003,736.500011,257.600004,399.200006,138.500002
394,339436.205,339590.905,339852.205,340052.305,154.700002,200.100003,777.700012,261.300004,416.000006,161.600003
395,340213.905,340340.705,340584.905,340779.005,126.800001,194.100003,720.20001,244.200004,371.000005,155.100002
396,340934.105,341101.705,341357.505,341558.305,167.600003,200.800003,769.100012,255.800004,423.400007,144.900002
397,341703.205,341839.305,342092.005,342298.505,136.100002,206.500003,760.600011,252.700004,388.800006,165.300002
398,342463.805,342592.505,342831.305,343034.205,128.700002,202.900003,714.500011,238.800004,367.500006,144.100002
399,343178.305,343333.405,343564.505,343769.005,155.100002,204.500003,735.100011,231.100004,386.200006,144.400002
400,343913.405,344050.605,344289.005,344872.405,137.200002,583.400009,1107.50002,238.400003,375.600005,148.500002
401,345020.905,345130.605,345427.605,345634.105,109.700002,206.500003,793.100012,297.000004,406.700006,179.900003
402,345814.005,345910.805,346213.105,346405.105,96.800001,192.000003,775.400012,302.300005,399.100006,184.300003
403,346589.405,346712.905,346965.305,347157.905,123.500001,192.600003,747.200011,252.400004,375.900005,178.700003
404,347336.605,347471.905,347739.905,347931.605,135.300002,191.700003,767.200011,268.000004,403.300006,172.200002
405,348103.805,348231.205,348468.105,348664.905,127.400002,196.800003,720.100011,236.900004,364.300006,159.000002
406,348823.905,348958.705,349198.905,349401.105,134.800002,202.200003,731.200011,240.200003,375.000005,154.000003
407,349555.105,349685.705,349927.505,350125.905,130.600002,198.400003,734.000011,241.800003,372.400005,163.200003
408,350289.105,350417.505,350655.905,350866.705,128.400002,210.800003,733.900011,238.400003,366.800005,156.300003
409,351023.005,351169.305,351390.005,351896.805,146.300002,506.800008,1051.10001,220.700003,367.000005,177.300002
410,352074.105,352195.605,352490.005,352696.605,121.500002,206.600003,782.400012,294.400005,415.900007,159.900002
411,352856.505,352984.105,353269.905,353460.705,127.600002,190.800003,774.800012,285.800004,413.400006,170.600003
412,353631.305,353795.005,354038.205,354231.905,163.700002,193.700002,776.700011,243.200004,406.900006,176.100003
413,354408.005,354528.405,354768.605,355256.405,120.400002,487.800008,1001.80001,240.200003,360.600005,153.400002
414,355409.805,355510.405,355804.205,356004.505,100.600002,200.300003,742.900011,293.800004,394.400006,148.200002
415,356152.705,356276.505,356542.305,356733.805,123.800002,191.500003,740.100011,265.800004,389.600006,159.000002
416,356892.805,357026.105,357276.005,357483.605,133.300002,207.600003,755.100011,249.900004,383.200006,164.300002
417,357647.905,357782.205,358027.005,358223.205,134.300002,196.200003,763.800012,244.800004,379.100006,188.500003
418,358411.705,358522.405,358797.405,358993.505,110.700001,196.100003,773.600011,275.000004,385.700005,191.800003
419,359185.305,359317.605,359568.505,359811.805,132.300002,243.300004,770.300012,250.900004,383.200006,143.800002
420,359955.605,360078.205,360349.805,360886.705,122.600002,536.900008,1111.30002,271.600004,394.200006,180.200002
421,361066.905,361179.405,361473.805,361667.005,112.500002,193.200003,755.700012,294.400004,406.900006,155.600003
422,361822.605,361949.305,362213.405,362401.505,126.700001,188.100003,749.000011,264.100004,390.800005,170.100003
423,362571.605,362699.205,362952.905,363143.505,127.600002,190.600003,745.100011,253.700003,381.300005,173.200003
424,363316.705,363427.405,363686.105,364197.505,110.700001,511.400008,1059.30002,258.700004,369.400005,178.500003
425,364376.005,364491.005,364797.205,365006.805,115.000001,209.600003,790.300011,306.200005,421.200006,159.500002
426,365166.305,365270.705,365549.405,365741.205,104.400002,191.800003,747.400012,278.700004,383.100006,172.500003
427,365913.705,366038.605,366308.105,366507.405,124.900001,199.300003,768.900011,269.500004,394.400005,175.200003
428,366682.605,366796.205,367038.805,367227.005,113.600002,188.200003,762.700011,242.600003,356.200005,218.300003
429,367445.305,367547.605,367757.305,368548.105,102.300002,790.800012,1264.00002,209.700003,312.000005,161.200002
430,368709.305,368797.905,369091.806,369298.706,88.600002,206.900003,722.400011,293.900004,382.500006,133.000002
431,369431.706,369549.306,369805.406,370270.606,117.600002,465.200006,990.000015,256.100004,373.700006,151.100003
432,370421.706,370534.906,370867.506,371111.106,113.200001,243.600004,846.000012,332.600005,445.800006,156.600002
433,371267.706,371374.806,371627.506,372129.406,107.100002,501.900007,1036.20002,252.700004,359.800006,174.500003
434,372303.906,372410.006,372710.206,372911.106,106.100001,200.900003,798.500012,300.200005,406.300006,191.300003
435,373102.406,373208.106,373447.606,373649.206,105.700001,201.600003,751.500011,239.500004,345.200005,204.700003
436,373853.906,373920.706,374194.906,374399.406,66.800001,204.500003,716.000011,274.200004,341.000005,170.500003
437,374569.906,374695.506,374975.906,375473.406,125.600001,497.500007,1068.00001,280.400005,406.000006,164.500002
438,375637.906,375735.706,376072.606,376300.006,97.800002,227.400003,832.800013,336.900005,434.700007,170.700003
439,376470.706,376582.606,376904.406,377113.306,111.900002,208.900003,844.500012,321.800004,433.700006,201.900003
440,377315.206,377433.106,377704.706,377913.906,117.900002,209.200003,811.400013,271.600004,389.500006,212.700004
441,378126.606,378220.906,378482.506,378701.206,94.300001,218.700003,831.900012,261.600004,355.900005,257.300004
442,378958.506,378997.606,379233.906,379452.106,39.100001,218.200003,705.40001,236.300003,275.400004,211.800003
443,379663.906,379740.006,379981.506,380196.306,76.100002,214.800003,704.700011,241.500003,317.600005,172.300003
444,380368.606,380501.806,380808.106,381022.406,133.200002,214.300004,834.700012,306.300004,439.500006,180.900002
445,381203.306,381319.506,381622.906,381805.406,116.200002,182.500002,886.600014,303.400005,419.600007,284.500005
446,382089.906,382184.306,382436.506,383005.406,94.400001,568.900008,1095.00002,252.200004,346.600005,179.500003
447,383184.906,383302.606,383619.606,383822.106,117.700002,202.500003,807.800012,317.000004,434.700006,170.600003
448,383992.706,384100.006,384420.206,385206.506,107.300002,786.300012,1382.00002,320.200004,427.500006,168.200003
449,385374.706,385480.206,385860.706,386049.906,105.500001,189.200003,849.600012,380.500006,486.000007,174.400002
450,386224.306,386347.906,386653.306,386846.706,123.600002,193.400002,817.400012,305.400005,429.000007,195.000003
451,387041.706,387160.706,387444.506,387640.906,119.000002,196.400003,786.000012,283.800004,402.800006,186.800003
452,387827.706,387941.906,388174.206,388362.506,114.200002,188.300003,733.400011,232.300003,346.500005,198.600003
453,388561.106,388693.006,388944.906,389130.706,131.900002,185.800002,824.400012,251.900004,383.800006,254.800004
454,389385.506,389452.206,389676.406,389890.706,66.700001,214.300003,688.300011,224.200004,290.900005,183.100003
455,390073.806,390178.406,390436.706,390628.006,104.600001,191.300003,739.300011,258.300004,362.900005,185.100003
