# Supplementary material for: Robust dynamical invariants in sequential neural activity
Source: Sci Rep. 2019 Jun 21;9:9048. doi: 10.1038/s41598-019-44953-2 (PMC6588702; doi:10.1038/s41598-019-44953-2)
Supplement: Supplementary file 4 — Dataset [file 41598_2019_44953_MOESM4_ESM.zip › data/ethanol16/Ethanol_exp15.txt]

%If you use these data please cite:
%%  I. Elices, R. Levi, D. Arroyo, F. B. Rodriguez, and P. Varona. Robust dynamical invariants in sequential neural activity
% (1:n-1)' firstLP' lastLP' firstPD' lastPD' burstLPd' burstPDd' Period' latenc' LPPDfst2fst' PDLP'
1,1029.70001,1269.80002,1416.90002,1574.50002,240.100004,157.600002,667.70001,147.100002,387.200006,122.900002
2,3700.50005,3947.30006,4083.00006,4245.80006,246.800004,162.800002,671.30001,135.700002,382.500006,126.000002
3,4371.80007,4631.40007,4771.80007,4930.30007,259.600004,158.500002,681.30001,140.400002,400.000006,122.800002
4,5053.10008,5329.90008,5462.30008,5620.50008,276.800004,158.200003,701.000011,132.400002,409.200006,133.600002
5,5754.10009,5980.80009,6137.80009,6292.50009,226.700003,154.700003,677.10001,157.000002,383.700005,138.700002
6,6431.2001,6679.7001,6821.7001,6974.7001,248.500004,153.000002,692.80001,142.000002,390.500006,149.300002
7,7124.00011,7381.40011,7513.90011,7672.40011,257.400004,158.500002,690.10001,132.500002,389.900006,141.700002
8,7814.10012,7945.70012,8087.30012,8243.50012,131.600002,156.200002,553.200009,141.600003,273.200005,123.800002
9,10313.9002,10591.7002,10728.9002,10891.4002,277.800004,162.500002,719.50001,137.200002,415.000006,142.000002
10,11033.4002,11323.3002,11460.3002,11623.3002,289.900005,163.000002,732.100011,137.000002,426.900007,142.200002
11,11765.5002,12021.6002,12189.5002,12345.3002,256.100004,155.800002,712.200011,167.900003,424.000007,132.400002
12,12477.7002,12745.5002,12879.8002,13914.2002,267.800004,1034.40001,1525.70002,134.300002,402.100006,89.200002
13,14003.4002,14152.0002,14385.9002,14543.2002,148.600002,157.300003,647.900009,233.900003,382.500005,108.100001
14,14651.3002,14905.4002,15084.3002,15242.8002,254.100004,158.500002,723.600011,178.900003,433.000007,132.100002
15,15374.9002,15628.8002,15775.5002,15940.4002,253.900004,164.900003,694.30001,146.700002,400.600006,128.800001
16,16069.2002,16332.8002,16480.7002,16642.2002,263.600004,161.500002,707.500011,147.900003,411.500007,134.500002
17,16776.7003,17042.7003,17195.6003,17356.8003,266.000004,161.200003,720.900011,152.900002,418.900006,140.800002
18,17497.6003,17737.7003,17905.7003,18064.9003,240.100003,159.200002,699.70001,168.000003,408.100006,132.400002
19,18197.3003,18451.0003,18587.4003,18744.4003,253.700004,157.000002,680.30001,136.400002,390.100006,133.200002
20,18877.6003,19140.3003,19289.6003,19450.3003,262.700004,160.700003,704.400011,149.300002,412.000006,131.700002
21,19582.0003,19846.8003,19977.0003,20136.9003,264.800004,159.900002,686.60001,130.200002,395.000006,131.700002
22,22083.7003,22345.0003,22513.5003,22673.3003,261.300004,159.800003,716.400011,168.500002,429.800006,126.800002
23,22800.1003,23087.0003,23252.7003,23412.9003,286.900004,160.200003,743.100011,165.700002,452.600006,130.300002
24,23543.2004,23842.4004,23996.6004,24161.0004,299.200004,164.400002,759.600011,154.200003,453.400007,141.800002
25,26110.5004,26359.6004,26510.5004,26662.2004,249.100004,151.700002,689.80001,150.900002,400.000006,138.100002
26,26800.3004,27078.6004,27215.9004,27368.9004,278.300005,153.000002,707.400011,137.300002,415.600007,138.800002
27,27507.7004,27775.6004,27932.1004,28088.8004,267.900004,156.700003,721.700011,156.500002,424.400006,140.600002
28,28229.4004,28492.5004,28656.7004,28814.7004,263.100004,158.000002,728.600011,164.200002,427.300006,143.300003
29,28958.0004,29222.1004,29380.6004,29614.7004,264.100003,234.100003,751.800011,158.500003,422.600006,95.100002
30,29709.8004,29996.0004,30149.4004,30307.3005,286.200004,157.900003,737.500011,153.400002,439.600006,140.000002
31,30447.3005,30760.6005,30904.1005,31064.2005,313.300004,160.100002,768.800011,143.500003,456.800007,151.900002
32,31216.1005,31511.2005,31647.6005,31809.0005,295.100005,161.400002,739.000011,136.400002,431.500007,146.100002
33,31955.1005,32204.7005,32368.7005,32532.2005,249.600004,163.500003,714.300011,164.000002,413.600006,137.200002
34,32669.4005,32916.4005,33091.2005,33251.3005,247.000003,160.100002,723.300011,174.800003,421.800006,141.400003
35,33392.7005,33656.5005,33785.6005,33945.9005,263.800004,160.300003,689.50001,129.100001,392.900005,136.300002
36,34082.2005,34248.8005,34376.5005,34538.4005,166.600002,161.900003,594.100009,127.700002,294.300004,137.900002
37,34676.3005,34949.9005,35094.0005,35252.4005,273.600004,158.400002,715.90001,144.100002,417.700006,139.800002
38,35392.2005,35703.8005,35862.8005,36020.7005,311.600005,157.900003,778.500012,159.000002,470.600007,150.000002
39,36170.7005,36482.7005,36647.9005,36804.7005,312.000005,156.800002,781.000012,165.200002,477.200007,147.000003
40,36951.7006,37253.9006,37406.0006,37566.6006,302.200004,160.600003,764.800011,152.100002,454.300006,149.900002
41,37716.5006,37982.3006,38150.8006,38311.3006,265.800004,160.500003,737.400011,168.500002,434.300006,142.600002
42,38453.9006,38745.6006,38903.8006,39063.6006,291.700004,159.800002,770.700011,158.200003,449.900007,161.000002
43,39224.6006,39482.8006,39612.2006,40062.1006,258.200004,449.900007,943.900015,129.400002,387.600006,106.400002
44,40168.5006,40355.9006,40522.8006,40677.8006,187.400002,155.000002,641.600009,166.900003,354.300005,132.300002
45,40810.1006,41042.5006,41224.5006,41378.6006,232.400004,154.100003,696.50001,182.000002,414.400006,128.000001
46,41506.6006,41762.0006,41924.6006,42079.1006,255.400004,154.500002,702.900011,162.600003,418.000007,130.400002
47,42209.5006,42367.3006,42506.5006,42674.4006,157.800002,167.900003,580.400009,139.200002,297.000004,115.500002
48,42789.9006,42989.9006,43157.1006,43317.1006,200.000003,160.000002,654.700009,167.200002,367.200005,127.500002
49,44824.0007,45145.5007,45320.4007,45483.4007,321.500005,163.000003,810.500012,174.900002,496.400007,151.100002
50,45634.5007,45958.4007,46105.8007,46268.0007,323.900005,162.200002,781.800012,147.400002,471.300007,148.300003
51,46416.3007,46701.8007,46881.5007,47038.1007,285.500004,156.600002,768.200011,179.700003,465.200007,146.400002
52,47184.5007,47464.5007,47669.0007,47824.3007,280.000004,155.300003,785.000012,204.500003,484.500007,145.200002
53,47969.5007,48259.8007,48414.6007,48568.6007,290.300004,154.000003,738.900011,154.800002,445.100006,139.800002
54,48708.4007,49003.8007,49148.4007,49310.7007,295.400004,162.300003,758.000011,144.600002,440.000006,155.700002
55,49466.4007,49797.7007,49956.5007,50121.1007,331.300005,164.600003,815.000012,158.800002,490.100007,160.300002
56,50281.4007,50571.1008,50733.3008,50903.7008,289.700005,170.400003,774.800012,162.200002,451.900007,152.500002
57,51056.2008,51336.2008,51489.8008,51649.8008,280.000004,160.000003,749.900011,153.600002,433.600006,156.300002
58,51806.1008,52092.7008,52256.9008,52423.2008,286.600004,166.300002,758.400011,164.200003,450.800007,141.300002
59,52564.5008,52885.8008,53035.5008,53203.9008,321.300005,168.400003,821.200013,149.700002,471.000007,181.800003
60,53385.7008,53726.6008,53894.5008,54056.3008,340.900005,161.800003,848.900012,167.900002,508.800007,178.300002
61,54234.6008,54527.6008,54723.7008,54885.9008,293.000005,162.200003,820.800012,196.100002,489.100007,169.500002
62,55055.4008,55350.2008,55508.2008,55669.9008,294.800005,161.700003,781.600012,158.000002,452.800007,167.100002
63,55837.0008,56091.3008,56293.0008,56453.2008,254.300004,160.200002,785.600012,201.700003,456.000007,169.400003
64,56622.6008,56907.1008,57078.6009,57288.3009,284.500004,209.700003,782.800011,171.500003,456.000007,117.100001
65,57405.4009,57691.9009,57857.0009,58057.4009,286.500005,200.400003,760.800012,165.100002,451.600007,108.800002
66,59435.4009,59718.5009,59878.4009,60034.1009,283.100004,155.700003,753.700011,159.900002,443.000006,155.000002
67,60189.1009,60459.0009,60636.7009,60795.6009,269.900004,158.900002,754.300011,177.700003,447.600007,147.800002
68,60943.4009,61185.3009,61388.6009,61545.9009,241.900004,157.300002,747.000011,203.300003,445.200007,144.500002
69,61690.4009,61878.3009,62027.8009,62185.4009,187.900003,157.600003,636.10001,149.500002,337.400005,141.100002
70,62326.5009,62506.7009,62653.5009,62813.6009,180.200002,160.100002,615.900009,146.800003,327.000005,128.800002
71,62942.4009,63150.3009,63293.9009,63453.5009,207.900003,159.600003,655.00001,143.600002,351.500005,143.900002
72,63597.4009,63902.901,64081.601,64245.101,305.500004,163.500002,822.800012,178.700003,484.200007,175.100003
73,64420.201,64804.501,64961.301,65124.701,384.300006,163.400002,865.000013,156.800002,541.100008,160.500003
74,65285.201,65602.101,65780.301,65940.001,316.900005,159.700003,813.500012,178.200002,495.100007,158.700002
75,66098.701,66373.001,66556.301,66711.001,274.300004,154.700002,766.300011,183.300003,457.600007,154.000002
76,66865.001,67151.501,67314.401,67475.301,286.500005,160.900002,790.200012,162.900002,449.400007,179.900003
77,67655.201,67953.001,68118.001,68275.701,297.800005,157.700002,794.200012,165.000002,462.800007,173.700003
78,68449.401,68775.601,68927.701,69088.401,326.200005,160.700002,804.200012,152.100002,478.300007,165.200003
79,69253.601,69555.801,69756.001,69966.901,302.200004,210.900004,849.600013,200.200003,502.400007,136.300002
80,70103.201,70415.301,70608.9011,70766.9011,312.100004,158.000003,816.300012,193.600003,505.700007,152.600002
81,70919.5011,71226.8011,71409.2011,71568.6011,307.300004,159.400002,811.100012,182.400003,489.700007,162.000003
82,71730.6011,72031.3011,72184.5011,72341.1011,300.700004,156.600002,766.000011,153.200003,453.900007,155.500002
83,72496.6011,72811.1011,72981.2011,73142.9011,314.500005,161.700002,818.700012,170.100003,484.600008,172.400002
84,73315.3011,73637.6011,73823.3011,73988.4011,322.300005,165.100003,845.400013,185.700003,508.000008,172.300002
85,74160.7011,74484.2011,74642.0011,74802.5011,323.500005,160.500003,822.900012,157.800002,481.300007,181.100002
86,74983.6011,75280.4011,75484.1011,75684.0011,296.800005,199.900003,833.900013,203.700003,500.500008,133.500002
87,75817.5011,76092.1011,76282.4011,76442.8011,274.600004,160.400002,790.800012,190.300003,464.900007,165.500003
88,76608.3011,76912.1011,77082.7011,77279.5012,303.800004,196.800003,807.300012,170.600003,474.400007,136.100002
89,77415.6012,77710.6012,77873.4012,78031.9012,295.000004,158.500003,770.400011,162.800002,457.800006,154.100002
90,78186.0012,78446.1012,78639.2012,78804.4012,260.100004,165.200002,774.400012,193.100003,453.200007,156.000003
91,78960.4012,79269.3012,79460.1012,79624.0012,308.900004,163.900002,829.200012,190.800003,499.700007,165.600003
92,79789.6012,80120.3012,80315.8012,80484.4012,330.700005,168.600002,858.600013,195.500003,526.200008,163.800003
93,80648.2012,80893.8012,80997.7012,81202.2012,245.600003,204.500003,677.10001,103.900002,349.500005,123.100002
94,83247.3012,83417.2012,83711.5012,83875.0013,169.900003,163.500003,760.000012,294.300004,464.200007,132.300002
95,84007.3013,84189.0013,84405.5013,84570.9013,181.700003,165.400002,687.70001,216.500003,398.200006,124.100002
96,84695.0013,84904.3013,85087.3013,85250.8013,209.300003,163.500002,684.60001,183.000003,392.300006,128.800002
97,85379.6013,85671.2013,85898.7013,86055.0013,291.600005,156.300002,819.500012,227.500003,519.100008,144.100002
98,86199.1013,86547.4013,86736.2013,86895.5013,348.300006,159.300003,854.200013,188.800002,537.100008,157.800002
99,87053.3013,87402.0013,87622.9013,87786.1013,348.700005,163.200002,899.300014,220.900004,569.600009,166.500003
100,87952.6013,88296.7013,88429.2013,88590.4013,344.100005,161.200002,804.100012,132.500002,476.600007,166.300003
101,88756.7013,89118.6013,89314.1013,89478.6013,361.900005,164.500002,890.500013,195.500003,557.400008,168.600003
102,89647.2013,89953.2013,90156.9013,90318.7013,306.000004,161.800003,834.100012,203.700003,509.700007,162.600002
103,90481.3013,90783.1014,91006.9014,91225.0014,301.800005,218.100003,877.600013,223.800003,525.600008,133.900002
104,91358.9014,91648.8014,91836.2014,91997.3014,289.900005,161.100003,794.100012,187.400002,477.300007,155.700002
105,92153.0014,92449.8014,92671.9014,92834.7014,296.800005,162.800002,834.600013,222.100003,518.900008,152.900003
106,92987.6014,93329.0014,93558.7014,93791.1014,341.400005,232.400004,946.700014,229.700003,571.100008,143.200002
107,93934.3014,94276.8014,94478.2014,94682.4014,342.500005,204.200003,885.100013,201.400003,543.900008,137.000002
108,94819.4014,95164.5014,95346.1014,95521.0014,345.100005,174.900002,871.000013,181.600003,526.700008,169.400003
109,95690.4014,96019.4014,96223.3014,96385.4014,329.000005,162.100002,873.100013,203.900003,532.900008,178.100003
110,96563.5014,96870.7014,97099.2014,97319.6015,307.200004,220.400003,899.300013,228.500004,535.700008,143.200002
111,97462.8015,97783.0015,97980.4015,98142.4015,320.200005,162.000002,848.900013,197.400003,517.600008,169.300003
112,98311.7015,98586.8015,98811.8015,99834.2015,275.100004,1022.40002,1613.30002,225.000003,500.100007,90.800001
113,99925.0015,100105.901,100365.101,100522.701,180.900003,157.600002,722.300011,259.200004,440.100007,124.600002
114,100647.302,100849.802,101051.602,101209.402,202.500003,157.800002,687.40001,201.800003,404.300006,125.300002
115,101334.702,101539.902,101739.402,101902.202,205.200003,162.800002,694.10001,199.500003,404.700006,126.600002
116,102028.802,102346.202,102547.402,102710.902,317.400005,163.500003,832.800013,201.200003,518.600008,150.700002
117,102861.602,103200.702,103439.702,103601.902,339.100005,162.200003,901.000013,239.000003,578.100008,160.700002
118,103762.602,104097.502,104300.502,104514.302,334.900005,213.800003,892.500013,203.000003,537.900008,140.800002
119,104655.102,105003.302,105227.402,105394.402,348.200006,167.000002,896.000014,224.100003,572.300009,156.700003
120,105551.102,105850.402,106063.602,106225.902,299.300004,162.300003,835.700012,213.200003,512.500007,160.900002
121,106386.802,106690.202,106867.802,107025.802,303.400005,158.000003,789.100012,177.600002,481.000007,150.100002
122,107175.902,107504.202,107675.602,107840.802,328.300005,165.200003,849.800013,171.400002,499.700007,184.900003
123,108025.702,108337.102,108539.602,108702.402,311.400004,162.800003,839.000012,202.500003,513.900007,162.300002
124,108864.702,109174.602,109371.402,109535.002,309.900005,163.600002,840.400013,196.800003,506.700008,170.100003
125,109705.102,110026.302,110208.602,110415.602,321.200005,207.000003,858.800013,182.300002,503.500007,148.300003
126,110563.902,110882.702,111107.402,111270.502,318.800004,163.100002,866.100012,224.700004,543.500008,159.500002
127,111430.002,111604.502,111708.302,112164.502,174.500003,456.200006,838.800013,103.800002,278.300005,104.300002
128,112268.802,112445.402,112625.502,112783.002,176.600003,157.500003,648.10001,180.100002,356.700005,133.900002
129,112916.902,113110.602,113283.402,113437.102,193.700002,153.700002,652.600009,172.800003,366.500005,132.400002
130,113569.502,113761.802,113936.402,114096.702,192.300003,160.300002,666.50001,174.600003,366.900006,139.300002
131,114236.002,114504.502,114688.002,114891.502,268.500004,203.500003,776.400012,183.500003,452.000007,120.900002
132,115012.402,115336.402,115560.202,115762.002,324.000005,201.800003,874.500013,223.800003,547.800008,124.900002
133,115886.902,116203.502,116426.902,116627.002,316.600005,200.100003,876.600013,223.400003,540.000008,136.500002
134,116763.502,117076.602,117304.802,117484.002,313.100005,179.200003,893.500013,228.200003,541.300008,173.000002
135,117657.002,117968.602,118163.302,118323.902,311.600005,160.600002,817.500012,194.700003,506.300008,150.600002
136,118474.502,118809.502,119012.302,119210.002,335.000005,197.700003,873.200013,202.800003,537.800008,137.700002
137,119347.702,119644.302,119851.002,120012.602,296.600005,161.600002,819.100013,206.700003,503.300008,154.200003
138,120166.802,120463.302,120647.102,120808.202,296.500004,161.100002,791.300011,183.800003,480.300007,149.900002
139,120958.102,121249.002,121429.802,121594.402,290.900005,164.600003,808.000012,180.800002,471.700007,171.700002
140,121766.102,122058.502,122226.902,122995.002,292.400005,768.100012,1330.40002,168.400002,460.800007,101.500001
141,123096.502,123276.302,123526.602,123686.002,179.800003,159.400002,723.400011,250.300004,430.100007,133.900002
142,123819.902,124081.102,124314.502,124474.502,261.200004,160.000003,794.400012,233.400003,494.600007,139.800002
143,124614.302,124788.202,124965.102,125129.102,173.900002,164.000003,641.900009,176.900003,350.800005,127.100001
144,125256.202,125476.702,125653.102,125814.202,220.500004,161.100003,706.600011,176.400002,396.900006,148.600002
145,125962.802,126209.502,126386.502,126545.702,246.700004,159.200003,735.800011,177.000002,423.700006,152.900002
146,126698.602,127006.402,127214.202,127414.102,307.800005,199.900003,842.000013,207.800003,515.600008,126.500002
147,127540.602,127879.702,128053.002,128210.702,339.100005,157.700002,833.400012,173.300002,512.400007,163.300003
148,128374.002,128665.302,128856.502,129053.702,291.300004,197.200003,805.300012,191.200003,482.500007,125.600002
149,129179.302,129477.902,129658.102,129816.602,298.600004,158.500002,795.500012,180.200003,478.800007,158.200003
150,129974.802,130270.502,130453.302,130649.302,295.700004,196.000003,805.800012,182.800003,478.500007,131.300002
151,130780.602,131072.902,131251.702,131413.802,292.300004,162.100002,785.600011,178.800003,471.100007,152.400002
152,131566.202,131858.202,132039.902,132238.902,292.000005,199.000003,794.600012,181.700003,473.700008,121.900001
153,132360.802,132579.302,132692.302,133185.102,218.500004,492.800008,919.500014,113.000001,331.500005,95.200001
154,133280.302,133491.302,133675.702,133830.602,211.000003,154.900002,699.60001,184.400003,395.400006,149.300002
155,133979.902,134258.002,134472.202,134630.702,278.100005,158.500002,796.700012,214.200003,492.300008,145.900002
156,134776.602,135047.502,135261.602,135461.302,270.900004,199.700003,827.400013,214.100004,485.000008,142.700002
157,135604.002,135903.002,136096.602,136302.702,299.000004,206.100003,835.000012,193.600003,492.600007,136.300002
158,136439.002,136741.402,136969.602,137168.502,302.400005,198.900003,869.100013,228.200003,530.600008,139.600002
159,137308.102,137603.302,137822.502,138024.502,295.200004,202.000003,847.400013,219.200004,514.400008,131.000002
160,138155.502,138476.202,138678.302,138844.802,320.700004,166.500003,846.000012,202.100003,522.800007,156.700002
161,139001.502,139305.902,139530.302,139730.202,304.400005,199.900003,875.200013,224.400003,528.800008,146.500002
162,139876.702,140205.002,140429.902,140643.402,328.300005,213.500003,911.500014,224.900004,553.200009,144.800002
163,140788.202,141105.702,141339.202,141553.102,317.500005,213.900003,913.100014,233.500003,551.000008,148.200003
164,141701.302,142053.302,142267.802,142471.202,352.000005,203.400003,911.700013,214.500003,566.500008,141.800002
165,142613.002,142934.402,143133.202,143291.302,321.400005,158.100002,848.000013,198.800003,520.200008,169.700003
166,143461.002,143754.202,143986.502,144186.202,293.200004,199.700003,850.800012,232.300004,525.500008,125.600001
167,144311.802,144632.902,144834.002,144993.902,321.100005,159.900003,853.100013,201.100003,522.200008,171.000002
168,145164.902,145514.402,145736.502,145934.302,349.500005,197.800003,914.800014,222.100004,571.600009,145.400002
169,146079.702,146431.602,146640.702,146842.302,351.900005,201.600003,910.100013,209.100003,561.000008,147.500002
170,146989.802,147314.702,147504.902,147719.602,324.900005,214.700003,877.800013,190.200003,515.100008,148.000002
171,147867.602,148210.102,148418.102,148644.002,342.500006,225.900003,930.000014,208.000003,550.500009,153.600002
172,148797.602,149044.302,149177.102,149382.602,246.700004,205.500003,695.200011,132.800002,379.500006,110.200002
173,149492.802,149695.702,149861.102,150051.802,202.900003,190.700003,693.80001,165.400002,368.300005,134.800002
174,150186.602,150454.302,150643.802,150838.702,267.700004,194.900003,787.800012,189.500003,457.200007,135.700002
175,150974.402,151245.402,151478.002,151678.802,271.000004,200.800003,836.500012,232.600003,503.600007,132.100002
176,151810.902,152110.802,152327.502,152527.202,299.900005,199.700003,843.700013,216.700003,516.600008,127.400002
177,152654.602,152945.002,153124.502,153289.502,290.400004,165.000002,790.700012,179.500003,469.900007,155.800003
178,153445.302,153634.702,153808.602,153970.002,189.400002,161.400002,672.20001,173.900003,363.300005,147.500003
179,154117.502,154369.002,154544.602,154756.702,251.500003,212.100003,755.400011,175.600003,427.100006,116.200002
180,154872.902,155199.202,155391.902,155556.202,326.300005,164.300002,855.800013,192.700003,519.000008,172.500003
181,155728.702,156077.902,156285.202,156496.502,349.200005,211.300003,920.000013,207.300003,556.500008,152.200002
182,156648.702,156989.302,157219.702,157437.102,340.600005,217.400003,936.300014,230.400004,571.000009,147.900002
183,157585.002,157943.402,158167.002,158364.402,358.400006,197.400003,934.900014,223.600003,582.000009,155.500002
184,158519.902,158833.102,159058.802,159258.702,313.200005,199.900003,876.400013,225.700003,538.900008,137.600002
185,159396.302,159688.902,159898.102,160097.902,292.600005,199.800003,842.200013,209.200003,501.800008,140.600002
186,160238.502,160533.202,160732.502,160934.202,294.700004,201.700003,829.800012,199.300003,494.000007,134.100002
187,161068.302,161366.002,161575.602,161785.102,297.700005,209.500003,866.800013,209.600003,507.300008,150.000002
188,161935.102,162266.302,162504.002,162708.802,331.200005,204.800004,928.900014,237.700003,568.900008,155.200002
189,162864.002,163208.102,163431.302,163598.102,344.100005,166.800003,921.300014,223.200003,567.300008,187.200003
190,163785.302,164105.502,164336.102,164537.902,320.200004,201.800003,893.500013,230.600004,550.800008,140.900002
191,164678.802,164997.102,165226.202,165423.402,318.300005,197.200003,896.900013,229.100003,547.400008,152.300002
192,165575.702,165889.802,166113.602,166323.302,314.100005,209.700003,889.600014,223.800003,537.900008,142.000003
193,166465.302,166773.702,166984.902,167154.602,308.400004,169.700003,858.000012,211.200003,519.600007,168.700002
194,167323.302,167631.102,167839.303,168033.603,307.800005,194.300003,850.400013,208.200003,516.000008,140.100002
195,168173.703,168465.503,168641.003,168842.003,291.800004,201.000003,792.800012,175.500003,467.300007,124.500002
196,168966.503,169271.703,169468.303,169681.503,305.200004,213.200003,857.500013,196.600003,501.800007,142.500003
197,169824.003,170152.603,170379.503,170589.203,328.600004,209.700003,924.700013,226.900004,555.500008,159.500002
198,170748.703,171046.703,171311.703,171517.003,298.000005,205.300003,923.800014,265.000004,563.000009,155.500002
199,171672.503,171988.103,172245.703,172451.403,315.600005,205.700003,944.100014,257.600004,573.200009,165.200002
200,172616.603,172914.703,173155.403,173360.503,298.100005,205.100003,887.500013,240.700003,538.800008,143.600002
201,173504.103,173796.203,174030.303,174227.803,292.100005,197.500003,860.500013,234.100003,526.200008,136.800002
202,174364.603,174663.803,174895.603,175062.103,299.200005,166.500003,862.700013,231.800003,531.000008,165.200002
203,175227.303,175497.403,175673.703,175866.403,270.100004,192.700003,774.100012,176.300003,446.400007,135.000002
204,176001.403,176222.703,176402.603,176611.103,221.300003,208.500003,741.100011,179.900003,401.200006,131.400002
205,176742.503,177064.603,177247.003,177411.203,322.100004,164.200003,855.300012,182.400003,504.500007,186.600002
206,177597.803,177936.303,178175.503,178394.003,338.500005,218.500003,950.500015,239.200004,577.700009,154.300003
207,178548.303,178919.503,179181.503,179384.703,371.200005,203.200003,1004.20002,262.000004,633.200009,167.800003
208,179552.503,179891.003,180115.403,180322.003,338.500005,206.600003,938.400014,224.400003,562.900008,168.900003
209,180490.903,180818.203,181059.703,181270.703,327.300004,211.000003,920.800013,241.500004,568.800008,141.000002
210,181411.703,181726.703,181955.303,182178.703,315.000005,223.400004,911.100014,228.600003,543.600008,144.100002
211,182322.803,182626.703,182858.003,183063.203,303.900004,205.200003,905.300013,231.300004,535.200008,164.900002
212,183228.103,183557.003,183733.803,183951.903,328.900005,218.100003,859.700013,176.800003,505.700008,135.900002
213,184087.803,184399.403,184616.203,184825.403,311.600005,209.200003,881.500013,216.800003,528.400008,143.900002
214,184969.303,185321.603,185522.703,185733.403,352.300006,210.700003,933.200014,201.100003,553.400009,169.100002
215,185902.503,186251.903,186485.703,186682.703,349.400005,197.000003,922.600014,233.800004,583.200009,142.400002
216,186825.103,187166.903,187381.903,187582.503,341.800005,200.600003,941.100014,215.000003,556.800008,183.700003
217,187766.203,188092.603,188311.303,188513.303,326.400005,202.000003,905.800013,218.700003,545.100008,158.700002
218,188672.003,188993.603,189238.703,189445.203,321.600005,206.500003,918.000014,245.100004,566.700009,144.800002
219,189590.003,189899.103,190143.503,190306.203,309.100005,162.700003,891.800013,244.400003,553.500008,175.600002
220,190481.803,190791.303,190983.503,191182.503,309.500005,199.000003,868.000013,192.200003,501.700008,167.300002
221,191349.803,191657.303,191835.403,192034.303,307.500005,198.900003,843.800013,178.100003,485.600008,159.300002
222,192193.603,192522.403,192745.703,192943.003,328.800005,197.300003,913.600014,223.300003,552.100008,164.200003
223,193107.203,193439.703,193688.503,193890.403,332.500004,201.900003,947.300014,248.800004,581.300008,164.100003
224,194054.503,194378.103,194610.503,194813.103,323.600004,202.600003,931.300014,232.400004,556.000008,172.700003
225,194985.803,195289.003,195465.203,195663.803,303.200004,198.600003,815.200012,176.200003,479.400007,137.200002
226,195801.003,196097.903,196331.603,196536.403,296.900004,204.800003,870.400013,233.700004,530.600008,135.000002
227,196671.403,197034.503,197181.403,197378.303,363.100005,196.900003,857.100012,146.900002,510.000007,150.200002
228,197528.503,197838.103,198019.903,198233.503,309.600005,213.600003,862.400013,181.800003,491.400008,157.400002
229,198390.903,198683.303,198948.003,199173.703,292.400005,225.700003,943.500014,264.700004,557.100009,160.700002
230,199334.403,199674.803,199887.003,200118.103,340.400005,231.100003,935.300014,212.200004,552.600009,151.600002
231,200269.703,200598.503,200812.703,201044.603,328.800005,231.900004,921.400014,214.200003,543.000008,146.500002
232,201191.103,201478.203,201725.803,201926.403,287.100004,200.600003,893.900013,247.600004,534.700008,158.600002
233,202085.003,202387.703,202644.903,202844.803,302.700005,199.900003,903.100014,257.200004,559.900009,143.300002
234,202988.103,203311.003,203488.603,203704.103,322.900005,215.500003,884.700013,177.600002,500.500007,168.700003
235,203872.803,204191.603,204388.203,204593.503,318.800005,205.300003,888.500013,196.600003,515.400008,167.800002
236,204761.303,205046.303,205303.503,205513.003,285.000004,209.500003,916.200014,257.200004,542.200008,164.500003
237,205677.503,205986.603,206224.603,206428.003,309.100004,203.400003,910.200013,238.000004,547.100008,159.700002
238,206587.703,206901.903,207148.303,207345.303,314.200005,197.000003,925.100014,246.400004,560.600009,167.500002
239,207512.803,207824.703,208077.403,208279.503,311.900005,202.100003,923.900014,252.700004,564.600009,157.200002
240,208436.703,208676.603,208784.403,209308.903,239.900004,524.500008,697.00001,107.800001,347.700005,-175.200003
241,209133.703,209682.803,209886.903,210075.003,549.100009,188.100002,1074.40002,204.100003,753.200012,133.100002
242,210208.103,210468.503,210727.503,210932.503,260.400004,205.000003,852.300013,259.000004,519.400008,127.900002
243,211060.403,211334.803,211553.303,211748.203,274.400004,194.900003,826.700012,218.500003,492.900007,138.900002
244,211887.103,212070.503,212248.903,212482.003,183.400003,233.100003,698.000011,178.400003,361.800006,103.100002
245,212585.103,212833.203,213033.203,213225.903,248.100003,192.700003,763.500011,200.000003,448.100006,122.700002
246,213348.603,213650.803,213880.103,214071.003,302.200005,190.900003,858.900013,229.300003,531.500008,136.500002
247,214207.503,214563.403,214748.703,214952.403,355.900005,203.700003,908.900013,185.300003,541.200008,164.000002
248,215116.403,215455.903,215682.503,215902.103,339.500006,219.600003,922.500014,226.600003,566.100009,136.800002
249,216038.903,216376.903,216630.803,216828.703,338.000005,197.900003,952.600014,253.900004,591.900009,162.800002
250,216991.503,217329.903,217600.803,217860.503,338.400005,259.700003,996.600015,270.900005,609.30001,127.600002
251,217988.103,218330.003,218573.803,218768.303,341.900005,194.500003,918.000014,243.800004,585.700009,137.800002
252,218906.103,219222.703,219434.203,219629.803,316.600005,195.600003,868.100013,211.500003,528.100008,144.400002
253,219774.203,220066.503,220307.303,220496.903,292.300004,189.600003,865.200013,240.800004,533.100008,142.500002
254,220639.403,220952.003,221153.703,222227.103,312.600004,1073.40002,1685.50002,201.700003,514.300007,97.800002
255,222324.903,222567.403,222856.503,223065.603,242.500004,209.100003,848.100013,289.100004,531.600008,107.400002
256,223173.003,223479.803,223727.303,223924.203,306.800004,196.900003,873.500013,247.500004,554.300008,122.300002
257,224046.503,224342.703,224589.603,224785.403,296.200004,195.800003,868.400012,246.900004,543.100008,129.500001
258,224914.903,225211.103,225404.903,226165.003,296.200005,760.100011,1383.50002,193.800003,490.000008,133.400002
259,226298.403,226549.003,226869.703,227031.903,250.600004,162.200002,883.000013,320.700005,571.300009,149.500002
260,227181.403,227488.803,227783.403,227974.103,307.400005,190.700003,927.000014,294.600004,602.000009,134.300002
261,228108.403,228426.103,228660.403,229651.103,317.700005,990.700015,1655.40003,234.300003,552.000008,112.700002
262,229763.803,230002.003,230372.503,230577.103,238.200003,204.600003,930.100014,370.500006,608.700009,116.800002
263,230693.903,231035.503,231318.603,231514.703,341.600005,196.100003,965.400014,283.100004,624.700009,144.600002
264,231659.303,232025.303,232261.003,232464.603,366.000005,203.600003,965.100014,235.700004,601.700009,159.800002
265,232624.403,232939.703,233143.203,233335.403,315.300005,192.200003,841.200013,203.500003,518.800008,130.200002
266,233465.603,233770.603,234000.503,234198.803,305.000004,198.300003,861.000013,229.900004,534.900008,127.800002
267,234326.603,234624.503,234862.603,235403.704,297.900004,541.100008,1233.00002,238.100004,536.000008,155.900002
268,235559.604,235856.204,236139.204,236347.004,296.600005,207.800003,926.600014,283.000004,579.600009,139.200002
269,236486.204,236836.304,237107.904,237307.204,350.100005,199.300003,969.000014,271.600004,621.700009,148.000002
270,237455.204,237803.504,238066.804,238258.004,348.300006,191.200003,953.600015,263.300003,611.600009,150.800003
271,238408.804,238770.004,238976.304,239171.404,361.200005,195.100003,908.700013,206.300003,567.500008,146.100002
272,239317.504,239670.504,239902.504,240937.204,353.000005,1034.70001,1753.90003,232.000004,585.000009,134.200002
273,241071.404,241284.204,241642.904,241850.304,212.800003,207.400003,894.200014,358.700006,571.500009,115.300002
274,241965.604,242280.204,242512.604,242754.804,314.600004,242.200003,899.800013,232.400004,547.000008,110.600002
275,242865.404,243178.904,243430.204,243631.904,313.500005,201.700003,911.100014,251.300003,564.800008,144.600003
276,243776.504,244155.904,244383.104,244584.704,379.400005,201.600003,989.000014,227.200004,606.600009,180.800002
277,244765.504,245089.304,245341.904,245605.904,323.800005,264.000004,971.000015,252.600004,576.400009,130.600002
278,245736.504,246085.904,246318.004,246564.704,349.400005,246.700004,974.700014,232.100003,581.500008,146.500002
279,246711.204,247064.704,247295.304,247486.404,353.500006,191.100003,946.000014,230.600003,584.100009,170.800002
280,247657.204,247969.004,248202.604,248395.304,311.800005,192.700002,864.600013,233.600004,545.400009,126.500002
281,248521.804,248842.504,249039.604,250469.404,320.700005,1429.80002,2047.90003,197.100003,517.800008,100.300002
282,250569.704,250762.704,251173.104,251373.304,193.000003,200.200003,935.000014,410.400006,603.400009,131.400002
283,251504.704,251858.304,252105.104,252301.904,353.600005,196.800003,934.600014,246.800004,600.400009,137.400002
284,252439.304,252741.004,252997.704,253194.304,301.700004,196.600003,897.200013,256.700004,558.400008,142.200002
285,253336.504,253641.704,253895.404,254092.604,305.200005,197.200003,897.500013,253.700003,558.900008,141.400002
286,254234.004,254564.504,254743.004,255859.604,330.500005,1116.60002,1726.40003,178.500003,509.000008,100.800001
287,255960.404,256181.104,256506.004,256723.704,220.700003,217.700003,883.100013,324.900005,545.600008,119.800002
288,256843.504,257190.904,257449.704,258489.604,347.400005,1039.90002,1767.90003,258.800004,606.200009,121.800002
289,258611.404,258874.404,259244.004,259408.404,263.000004,164.400002,953.000014,369.600005,632.600009,156.000003
290,259564.404,259886.804,260185.404,260434.804,322.400005,249.400004,989.100015,298.600004,621.000009,118.700002
291,260553.504,260886.904,261209.804,261410.404,333.400005,200.600003,986.300014,322.900004,656.300009,129.400002
292,261539.804,261905.404,262108.104,263152.704,365.600006,1044.60002,1736.30003,202.700003,568.300009,123.400002
293,263276.104,263509.804,263894.004,264099.904,233.700004,205.900003,943.400014,384.200005,617.900009,119.600002
294,264219.504,264533.104,264831.704,265027.104,313.600005,195.400003,938.000014,298.600004,612.200009,130.400002
295,265157.504,265485.904,265780.304,266302.804,328.400005,522.500008,1286.80002,294.400004,622.800009,141.500002
296,266444.304,266773.804,267103.704,267263.004,329.500005,159.300003,980.700015,329.900005,659.40001,162.000002
297,267425.004,267807.404,268072.604,268267.104,382.400006,194.500002,1001.00001,265.200004,647.60001,158.900003
298,268426.004,268815.404,269069.904,269306.504,389.400006,236.600004,1018.70002,254.500003,643.900009,138.200002
299,269444.704,269780.304,269966.304,270162.004,335.600005,195.700003,865.900013,186.000003,521.600008,148.600002
300,270310.604,270607.504,270866.804,271057.704,296.900004,190.900003,887.400013,259.300004,556.200008,140.300002
301,271198.004,271544.504,271766.204,272626.704,346.500005,860.500012,1553.70002,221.700004,568.200009,125.000002
302,272751.704,273025.404,273356.904,273554.104,273.700004,197.200003,950.800014,331.500005,605.200009,148.400002
303,273702.504,274041.704,274327.804,274525.304,339.200006,197.500003,978.900015,286.100004,625.30001,156.100002
304,274681.404,275035.504,275363.004,275614.504,354.100005,251.500004,1090.20002,327.500005,681.60001,157.100002
305,275771.604,276124.504,276401.204,277425.204,352.900006,1024.00001,1779.30003,276.700004,629.60001,125.700002
306,277550.904,277790.104,278221.904,278422.804,239.200003,200.900003,1003.70001,431.800007,671.00001,131.800002
307,278554.604,278896.604,279171.604,279371.704,342.000005,200.100003,960.600014,275.000004,617.000009,143.500002
308,279515.204,279835.904,280060.704,280248.504,320.700005,187.800003,876.000013,224.800003,545.500008,142.700002
309,280391.204,280693.704,280916.904,282365.704,302.500005,1448.80002,2103.30003,223.200003,525.700008,128.800001
310,282494.504,282758.204,283165.004,283378.704,263.700004,213.700004,1000.30002,406.800006,670.50001,116.100001
311,283494.804,283890.004,284152.404,285369.104,395.200006,1216.70002,1975.60003,262.400004,657.60001,101.300002
312,285470.404,285695.004,286099.904,286298.204,224.600003,198.300003,946.400014,404.900006,629.500009,118.600002
313,286416.804,286711.604,286921.504,287112.704,294.800004,191.200003,823.700012,209.900003,504.700007,127.800002
314,287240.504,287468.704,287667.704,288272.504,228.200004,604.800009,1165.00002,199.000003,427.200007,133.000002
315,288405.504,288702.904,289066.104,289261.304,297.400004,195.200003,997.900014,363.200005,660.600009,142.100002
316,289403.404,289747.504,290100.604,290325.004,344.100006,224.400003,1061.60002,353.100005,697.200011,140.000002
317,290465.004,290882.404,291144.904,291928.404,417.400006,783.500012,1590.30002,262.500004,679.90001,126.900002
318,292055.304,292350.704,292669.404,292863.304,295.400004,193.900003,955.900014,318.700005,614.100009,147.900002
319,293011.204,293357.604,293610.204,294448.504,346.400005,838.300013,1559.60002,252.600004,599.000009,122.300001
320,294570.804,294825.304,295204.804,296088.304,254.500004,883.500013,1638.20003,379.500006,634.00001,120.700002
321,296209.004,296507.104,296886.304,297093.504,298.100004,207.200003,1038.30001,379.200006,677.30001,153.800002
322,297247.304,297620.604,297887.704,298080.504,373.300006,192.800003,974.100015,267.100004,640.40001,140.900002
323,298221.404,298564.104,298848.804,299835.504,342.700005,986.700015,1733.30003,284.700004,627.400009,119.200002
324,299954.704,300242.504,300559.404,300762.804,287.800004,203.400003,967.500014,316.900005,604.700009,159.400002
325,300922.204,301250.604,301547.104,301784.504,328.400005,237.400004,991.500015,296.500004,624.900009,129.200002
326,301913.704,302228.705,302570.205,303361.705,315.000005,791.500011,1583.90002,341.500005,656.50001,135.900002
327,303497.605,303762.505,304118.805,305637.105,264.900004,1518.30002,2232.00003,356.300006,621.20001,92.500002
328,305729.605,305919.305,306547.405,306747.905,189.700003,200.500003,1161.10002,628.100009,817.800012,142.800002
329,306890.705,307218.505,307663.005,307877.605,327.800005,214.600003,1103.80002,444.500007,772.300012,116.900001
330,307994.505,308335.905,308638.805,308880.205,341.400006,241.400004,1006.50001,302.900004,644.30001,120.800001
331,309001.005,309357.805,309739.305,310244.105,356.800006,504.800008,1381.80002,381.500005,738.300011,138.700002
332,310382.805,310699.405,311118.305,311871.205,316.600005,752.900011,1601.10002,418.900006,735.500011,112.700002
333,311983.905,312258.105,312618.905,312823.605,274.200004,204.700003,961.500014,360.800005,635.000009,121.800002
334,312945.405,313259.805,313639.905,313844.505,314.400005,204.600003,1027.00002,380.100006,694.500011,127.900002
335,313972.405,314307.205,314631.705,315795.005,334.800005,1163.30002,1935.70003,324.500004,659.300009,113.100001
336,315908.105,316159.405,316878.105,317084.105,251.300004,206.000003,1297.30002,718.700011,970.000015,121.300002
337,317205.405,317579.105,318016.405,318816.205,373.700005,799.800012,1752.70003,437.300007,811.000012,141.900002
338,318958.105,319272.805,319849.505,320894.705,314.700005,1045.20002,2057.00003,576.700008,891.400013,120.400001
339,321015.105,321307.205,322134.905,322336.905,292.100005,202.000003,1452.00002,827.700012,1119.80002,130.200002
340,322467.105,322869.805,323339.405,324399.505,402.700006,1060.10002,2052.00003,469.600007,872.300013,119.600002
341,324519.105,324829.105,325590.505,326462.805,310.000004,872.300013,2059.50003,761.400012,1071.40002,115.800001
342,326578.605,326880.005,327594.705,327856.105,301.400005,261.400003,1387.10002,714.700011,1016.10002,109.600002
343,327965.705,328412.905,328777.305,329864.305,447.200007,1087.00002,2012.50003,364.400005,811.600012,113.900002
344,329978.205,330258.905,330973.305,331181.405,280.700004,208.100003,1325.30002,714.400011,995.100015,122.100002
345,331303.505,331709.005,332189.905,333331.705,405.500006,1141.80002,2142.60003,480.900007,886.400013,114.400002
346,333446.105,333692.205,334475.105,335545.705,246.100003,1070.60002,2197.30003,782.900012,1029.00001,97.700001
347,335643.405,335935.105,336562.005,337327.905,291.700005,765.900012,1805.60003,626.900009,918.600014,121.100001
348,337449.005,337736.705,338889.405,339872.605,287.700005,983.200014,2530.30004,1152.70002,1440.40002,106.700002
349,339979.305,340307.105,340938.805,341195.705,327.800005,256.900004,1335.30002,631.700009,959.500014,118.900002
350,341314.605,341717.705,342315.805,342569.105,403.100006,253.300004,1397.70002,598.100009,1001.20002,143.200002
351,342712.305,343141.305,343510.305,344582.105,429.000006,1071.80002,1980.30003,369.000006,798.000012,110.500001
352,344692.605,344978.805,345803.305,346553.305,286.200005,750.000011,1970.70003,824.500012,1110.70002,110.000002
353,346663.305,346983.805,347773.805,348644.905,320.500004,871.100013,2094.00003,790.000012,1110.50002,112.400002
354,348757.305,349082.205,350091.505,351091.405,324.900005,999.900015,2460.30004,1009.30002,1334.20002,126.200002
355,351217.605,351557.505,352715.905,354070.205,339.900005,1354.30002,2923.90004,1158.40002,1498.30002,71.300001
356,354141.505,354483.205,355445.305,355705.705,341.700005,260.400003,1684.60002,962.100015,1303.80002,120.400002
357,355826.105,356313.305,356797.705,357936.305,487.200007,1138.60002,2230.60003,484.400008,971.600015,120.400001
358,358056.705,358383.705,359486.805,360285.005,327.000005,798.200012,2327.30004,1103.10002,1430.10002,99.000001
359,360384.005,360766.105,361570.605,362829.705,382.100006,1259.10002,2535.90004,804.500012,1186.60002,90.200001
360,362919.905,363205.705,364359.405,364585.805,285.800004,226.400004,1819.20003,1153.70002,1439.50002,153.300002
361,364739.105,365234.105,365574.505,365831.505,495.000007,257.000004,1221.40002,340.400005,835.400012,129.000002
362,365960.505,366358.705,366873.205,367974.105,398.200006,1100.90002,2120.80003,514.500008,912.700014,107.200002
363,368081.305,368383.905,369304.106,370380.206,302.600004,1076.10002,2367.80003,920.200014,1222.80002,68.900001
364,370449.106,370741.906,371794.606,372523.906,292.800004,729.300011,2175.60003,1052.70002,1345.50002,100.800002
365,372624.706,373014.906,373946.106,374481.006,390.200005,534.900008,1992.70003,931.200014,1321.40002,136.400002
366,374617.406,375051.206,375699.506,376628.306,433.800007,928.800014,2130.30003,648.300009,1082.10002,119.400002
367,376747.706,377071.906,378230.606,379369.906,324.200005,1139.30002,2718.00004,1158.70002,1482.90002,95.800001
368,379465.706,379809.906,380756.706,381529.606,344.200006,772.900011,2175.60003,946.800014,1291.00002,111.700002
369,381641.306,382046.406,383092.606,384229.506,405.100006,1136.90002,2702.20004,1046.20002,1451.30002,114.000002
370,384343.506,384678.306,385127.406,386257.806,334.800005,1130.40002,2012.70003,449.100007,783.900012,98.400001
371,386356.206,386640.206,388394.806,389416.506,284.000004,1021.70002,3161.10005,1754.60003,2038.60003,100.800001
372,389517.306,389913.906,391198.806,392039.506,396.600006,840.700013,2622.10004,1284.90002,1681.50003,99.900001
373,392139.406,392554.606,393006.006,394641.806,415.200007,1635.80003,2527.00004,451.400006,866.600013,24.6
374,394666.406,394961.306,396195.706,397076.106,294.900004,880.400013,2496.20004,1234.40002,1529.30002,86.500001
375,397162.606,397537.906,398852.206,400045.506,375.300006,1193.30002,2968.60004,1314.30002,1689.60002,85.700001
376,400131.206,400483.906,401868.206,402637.506,352.700006,769.300012,2620.10004,1384.30002,1737.00003,113.800001
377,402751.306,403193.906,403918.706,404875.006,442.600007,956.300014,2232.10003,724.800011,1167.40002,108.400002
378,404983.406,405356.006,406546.206,407338.906,372.600005,792.700012,2463.00004,1190.20002,1562.80002,107.500001
379,407446.406,407846.706,408940.906,410056.206,400.300006,1115.30002,2724.50004,1094.20002,1494.50002,114.700002
380,410170.906,410550.006,411460.906,412618.906,379.100006,1158.00002,2535.00004,910.900013,1290.00002,87.000001
381,412705.906,413050.306,414259.206,415840.406,344.400005,1581.20002,3122.40005,1208.90002,1553.30002,-12.100001
382,415828.306,416235.006,416924.006,417995.706,406.700006,1071.70002,2253.90003,689.000011,1095.70002,86.500001
383,418082.206,418396.706,419912.506,420999.906,314.500005,1087.40002,3000.80004,1515.80002,1830.30003,83.100002
384,421083.006,421482.106,423003.806,424572.106,399.100006,1568.30002,3577.30005,1521.70002,1920.80003,88.200001
385,424660.306,424979.906,426521.106,427797.906,319.600005,1276.80002,3198.70005,1541.20002,1860.80003,61.100001
386,427859.006,428246.106,429764.806,431049.906,387.100005,1285.10002,3265.10005,1518.70002,1905.80003,74.200001
387,431124.106,431480.206,432714.206,433450.506,356.100006,736.300011,2445.90004,1234.00002,1590.10002,119.500002
388,433570.006,434017.806,434944.206,436280.207,447.800006,1336.00002,2812.70004,926.400014,1374.20002,102.500002
389,436382.707,436719.607,438106.907,439536.307,336.900005,1429.40002,3197.20005,1387.30002,1724.20003,43.6
390,439579.907,439933.907,441401.107,442659.807,354.000006,1258.70002,3161.00005,1467.20002,1821.20003,81.100001
391,442740.907,443142.207,444813.907,445985.807,401.300006,1171.90002,3342.90005,1671.70003,2073.00003,98.000001
392,446083.807,446474.507,446899.407,448591.207,390.700006,1691.80003,2571.90004,424.900006,815.600012,64.5
393,448655.707,448925.107,451159.807,452357.207,269.400005,1197.40002,3777.80006,2234.70003,2504.10004,76.300001
394,452433.507,452865.607,454029.007,455194.407,432.100006,1165.40002,2757.10004,1163.40002,1595.50002,-3.8
395,455190.607,455614.707,456691.807,458248.707,424.100006,1556.90002,3169.70005,1077.10002,1501.20002,111.600002
396,458360.307,458720.207,460719.507,462866.207,359.900005,2146.70003,4575.90007,1999.30003,2359.20003,70.000001
397,462936.207,463231.007,465141.007,466401.307,294.800005,1260.30002,3539.30005,1910.00003,2204.80003,74.200001
398,466475.507,466865.907,467903.307,469052.407,390.400006,1149.10002,2579.90004,1037.40001,1427.80002,3
399,469055.407,469485.407,470336.807,471816.507,430.000007,1479.70002,2836.30004,851.400013,1281.40002,75.200001
400,471891.707,472197.207,474210.107,475913.807,305.500004,1703.70003,4094.20006,2012.90003,2318.40003,72.100001
401,475985.907,476334.207,478055.307,479328.207,348.300005,1272.90002,3396.00005,1721.10003,2069.40003,53.7
402,479381.907,479796.107,481302.707,483081.107,414.200007,1778.40003,3777.80006,1506.60002,1920.80003,78.600002
403,483159.707,483474.607,485004.307,486316.307,314.900004,1312.00002,3205.40005,1529.70002,1844.60003,48.8
404,486365.107,486724.207,488097.007,489331.307,359.100006,1234.30002,3017.80005,1372.80002,1731.90003,51.6
405,489382.907,489802.107,491300.207,492345.307,419.200007,1045.10002,3068.10005,1498.10002,1917.30003,105.700001
406,492451.007,492877.907,493854.007,495880.207,426.900006,2026.20003,3516.90005,976.100015,1403.00002,87.700001
407,495967.907,496240.007,498158.807,499986.707,272.100005,1827.90003,4010.60006,1918.80003,2190.90003,-8.2
408,499978.507,500364.007,501938.507,503006.107,385.500006,1067.60002,3077.60005,1574.50002,1960.00003,50.000001
409,503056.107,503481.008,504737.308,506523.408,424.900006,1786.10003,3509.30005,1256.30002,1681.20002,42
410,506565.408,506904.108,507643.108,508886.408,338.700005,1243.30002,2331.00004,739.000011,1077.70002,10
411,508896.408,509206.708,511388.508,512792.308,310.300005,1403.80002,3895.20006,2181.80003,2492.10004,-0.7
412,512791.608,513219.108,514803.908,516429.208,427.500007,1625.30002,3593.10005,1584.80002,2012.30003,-44.5
413,516384.708,516812.708,518357.808,519652.608,428.000006,1294.80002,3273.40005,1545.10002,1973.10003,5.500001
414,519658.108,520073.108,521856.508,523681.608,415.000006,1825.10003,4063.50006,1783.40003,2198.40003,40.000001
415,523721.608,524049.408,525565.908,527166.208,327.800005,1600.30002,3505.30005,1516.50002,1844.30003,60.700001
416,527226.908,527563.308,529223.208,530797.808,336.400005,1574.60002,3637.60005,1659.90003,1996.30003,66.7
417,530864.508,531249.608,532903.008,534283.808,385.100006,1380.80002,3373.30005,1653.40003,2038.50003,-46
418,534237.808,534661.108,536376.808,537848.508,423.300006,1471.70002,3696.90005,1715.70003,2139.00003,86.200001
419,537934.708,538322.408,540365.808,542437.108,387.700006,2071.30003,4520.20007,2043.40003,2431.10004,17.8
420,542454.908,542825.608,544630.708,546651.208,370.700006,2020.50003,4265.00006,1805.10003,2175.80003,68.700001
421,546719.908,547023.908,549009.508,551149.508,304.000004,2140.00003,4451.10007,1985.60003,2289.60003,21.5
422,551171.008,551496.408,553737.008,555530.708,325.400005,1793.70003,4431.50007,2240.60003,2566.00004,71.800001
423,555602.508,555923.308,557549.008,559078.908,320.800005,1529.90002,3561.30005,1625.70002,1946.50003,84.900001
424,559163.808,559539.408,561528.908,563636.508,375.600006,2107.60003,4519.00007,1989.50003,2365.10004,46.300001
425,563682.808,564021.408,565819.608,566887.908,338.600005,1068.30002,3305.90005,1798.20003,2136.80003,100.800002
426,566988.708,567441.108,569383.008,571601.909,452.400007,2218.90003,4662.20007,1941.90003,2394.30003,49
427,571650.909,571967.709,573418.909,575184.609,316.800005,1765.70003,3622.20005,1451.20002,1768.00003,88.500001
428,575273.109,575579.509,577447.109,579705.309,306.400005,2258.20003,4473.90007,1867.60003,2174.00003,41.700001
429,579747.009,580081.809,581315.609,582411.009,334.800005,1095.40002,2756.10004,1233.80002,1568.60002,92.100001
430,582503.109,582861.209,584213.209,585492.109,358.100005,1278.90002,3085.10005,1352.00002,1710.10003,96.100001
431,585588.209,585948.309,587529.909,589596.809,360.100005,2066.90003,4099.40006,1581.60002,1941.70003,90.800001
432,589687.609,590011.409,590889.409,592629.909,323.800005,1740.50003,3063.80005,878.000013,1201.80002,121.500002
433,592751.409,593062.609,594787.509,596926.909,311.200004,2139.40003,4211.60006,1724.90003,2036.10003,36.1
434,596963.009,597266.709,599281.709,601734.309,303.700005,2452.60004,4834.20007,2015.00003,2318.70003,62.9
435,601797.209,602054.509,603463.809,605087.609,257.300004,1623.80003,3344.50005,1409.30002,1666.60002,54.1
436,605141.709,605486.509,607114.709,608674.909,344.800005,1560.20002,3533.70005,1628.20003,1973.00003,0.5
437,608675.409,609026.709,610397.109,612596.209,351.300005,2199.10003,3949.20006,1370.40002,1721.70003,28.400001
438,612624.609,612918.409,614622.509,616077.509,293.800004,1455.00002,3492.50005,1704.10003,1997.90003,39.600001
439,616117.109,616472.109,618091.109,619513.309,355.000005,1422.20002,3490.80005,1619.00002,1974.00003,94.600002
440,619607.909,619982.109,621871.709,624344.309,374.200005,2472.60004,4746.20007,1889.60003,2263.80003,9.800001
441,624354.109,624626.309,626721.209,628120.009,272.200004,1398.80002,3799.50006,2094.90003,2367.10004,33.6
442,628153.609,628535.509,629923.109,631312.609,381.900006,1389.50002,3227.20005,1387.60002,1769.50003,68.200001
443,631380.809,631732.009,632883.809,634512.109,351.200006,1628.30002,3157.80005,1151.80002,1503.00002,26.5
444,634538.609,634907.009,636659.309,638555.01,368.400006,1895.70003,4038.30006,1752.30003,2120.70003,21.900001
445,638576.91,638879.61,640726.51,642163.01,302.700004,1436.50002,3587.70005,1846.90003,2149.60003,1.6
446,642164.61,642558.81,643986.51,646151.61,394.200006,2165.10003,4053.70006,1427.70002,1821.90003,66.700001
447,646218.31,646478.91,648334.01,649618.31,260.600004,1284.30002,3409.60005,1855.10003,2115.70003,9.6
448,649627.91,650026.61,651140.71,653142.91,398.700006,2002.20003,3534.70005,1114.10002,1512.80002,19.7
449,653162.61,653444.21,655529.01,657319.61,281.600004,1790.60003,4221.10006,2084.80003,2366.40003,64.100001
450,657383.71,657720.51,659167.91,660573.71,336.800005,1405.80002,3236.30005,1447.40002,1784.20003,46.300001
451,660620.01,660994.21,662238.81,664450.81,374.200006,2212.00003,3876.10006,1244.60002,1618.80002,45.300001
452,664496.11,664792.61,666625.11,668184.51,296.500004,1559.40002,3690.00005,1832.50003,2129.00003,1.6
453,668186.11,668501.21,669831.81,671671.71,315.100004,1839.90003,3522.40005,1330.60002,1645.70002,36.8
454,671708.51,672021.31,673535.31,674589.41,312.800005,1054.10002,2902.00004,1514.00002,1826.80003,21.1
455,674610.51,675046.71,676117.41,677950.41,436.200007,1833.00003,3418.50005,1070.70002,1506.90002,78.600001
456,678029.01,678320.71,680328.21,682135.01,291.700005,1806.80003,4174.50006,2007.50003,2299.20003,68.500001
457,682203.51,682531.31,684118.31,685595.91,327.800005,1477.60002,3475.90005,1587.00002,1914.80003,83.500001
458,685679.41,686172.21,687238.71,689016.11,492.800008,1777.40003,3404.90005,1066.50002,1559.30002,68.200001
459,689084.31,689402.11,691259.61,693042.11,317.800005,1782.50003,3960.50006,1857.50003,2175.30003,2.7
460,693044.81,693434.61,695630.81,698088.31,389.800006,2457.50004,5038.80008,2196.20003,2586.00004,-4.7
461,698083.61,698453.81,700863.21,703034.01,370.200006,2170.80003,4954.20007,2409.40004,2779.60004,3.8
462,703037.81,703407.41,705545.211,708174.811,369.600006,2629.60004,5189.70008,2137.80003,2507.40004,52.7
463,708227.511,708556.111,711036.011,713363.711,328.600005,2327.70003,5192.30008,2479.90004,2808.50004,56.100001
464,713419.811,713782.111,715233.711,717494.811,362.300005,2261.10003,4081.00006,1451.60002,1813.90003,6
465,717500.811,717834.711,720162.011,721831.011,333.900005,1669.00002,4363.40007,2327.30003,2661.20004,33.200001
466,721864.211,722243.011,723716.311,726065.811,378.800005,2349.50004,4265.90006,1473.30002,1852.10003,64.300001
467,726130.111,726444.811,727869.211,728908.511,314.700005,1039.30002,2808.60004,1424.40002,1739.10003,30.2
468,728938.711,729293.711,730394.911,732220.511,355.000005,1825.60003,3327.60005,1101.20002,1456.20002,45.800001
469,732266.311,732596.311,734297.411,737323.811,330.000005,3026.40005,5069.10007,1701.10002,2031.10003,11.6
470,737335.411,737601.911,739352.311,740569.411,266.500004,1217.10002,3281.50005,1750.40003,2016.90003,47.500001
471,740616.911,740922.711,742316.111,743788.211,305.800005,1472.10002,3170.70005,1393.40002,1699.20003,-0.6
472,743787.611,744342.311,745595.211,747981.811,554.700009,2386.60004,4195.40006,1252.90002,1807.60003,1.2
473,747983.011,748354.211,749091.311,752422.811,371.200005,3331.50005,4440.00007,737.100011,1108.30002,0.2
474,752423.011,752737.511,754823.211,756551.911,314.500005,1728.70003,4187.30006,2085.70003,2400.20004,58.4
475,756610.311,756969.811,758561.111,760604.111,359.500006,2043.00003,3995.80006,1591.30002,1950.80003,2
476,760606.111,760960.811,762313.911,764484.411,354.700005,2170.50003,3949.00006,1353.10002,1707.80003,70.700001
477,764555.111,764836.211,767012.011,769390.311,281.100004,2378.30004,4886.20007,2175.80003,2456.90004,51.000001
478,769441.311,769702.511,771395.411,772878.812,261.200003,1483.40002,3481.30005,1692.90003,1954.10003,43.8
479,772922.612,773325.312,774485.212,776838.812,402.700006,2353.60003,4001.10006,1159.90002,1562.60002,84.900001
