# Supplementary material for: Robust dynamical invariants in sequential neural activity
Source: Sci Rep. 2019 Jun 21;9:9048. doi: 10.1038/s41598-019-44953-2 (PMC6588702; doi:10.1038/s41598-019-44953-2)
Supplement: Supplementary file 4 — Dataset [file 41598_2019_44953_MOESM4_ESM.zip › data/ethanol16/Ethanol_exp13.txt]

%If you use these data please cite:
%%  I. Elices, R. Levi, D. Arroyo, F. B. Rodriguez, and P. Varona. Robust dynamical invariants in sequential neural activity
% (1:n-1)' firstLP' lastLP' firstPD' lastPD' burstLPd' burstPDd' Period' latenc' LPPDfst2fst' PDLP'
1,1006.80002,1178.60002,1550.80002,1749.30003,171.800003,198.500003,853.500013,372.200005,544.000008,111.000002
2,1860.30003,2040.50003,2457.70004,2651.80004,180.200002,194.100003,899.100013,417.200007,597.400009,107.600001
3,2759.40004,2943.50004,3198.40005,3397.00005,184.100003,198.600003,739.500011,254.900004,439.000007,101.900001
4,3498.90005,3663.00005,3944.90006,4142.00006,164.100003,197.100003,755.800011,281.900004,446.000007,112.700001
5,4254.70006,4426.20007,4717.80007,4910.70007,171.500003,192.900003,788.300012,291.600004,463.100007,132.300002
6,5043.00007,5212.10008,5656.60008,5890.90009,169.100003,234.300004,930.300014,444.500006,613.600009,82.400001
7,5973.30009,6148.10009,6485.7001,6738.9001,174.800003,253.200003,838.200012,337.600005,512.400008,72.600001
8,6811.5001,6992.0001,7180.90011,7433.00011,180.500003,252.100004,729.100011,188.900003,369.400006,107.600001
9,7540.60011,7712.30012,7980.10012,8874.50013,171.700003,894.400013,1463.90002,267.800004,439.500007,130.000002
10,9004.50013,9088.60014,9323.80014,9498.70014,84.100001,174.900003,676.70001,235.200004,319.300005,182.500002
11,9681.20014,9812.80015,10075.1002,10310.3002,131.600002,235.200004,718.100011,262.300004,393.900006,89.000001
12,10399.3002,10546.1002,10782.7002,11017.3002,146.800002,234.600003,707.300011,236.600004,383.400006,89.300002
13,11106.6002,11259.5002,11449.2002,12154.9002,152.900002,705.70001,1162.80002,189.700003,342.600005,114.500002
14,24712.5004,24828.1004,25003.2004,25159.2004,115.600002,156.000002,562.700009,175.100003,290.700005,116.000002
15,25275.2004,25442.5004,25532.8004,25958.4004,167.300002,425.600007,805.200012,90.300001,257.600003,122.000002
16,26080.4004,26160.8004,26361.9004,26511.5004,80.400001,149.600002,578.200008,201.100003,281.500004,147.100002
17,26658.6004,26776.2004,27664.7004,28125.1004,117.600002,460.400007,1570.30002,888.500013,1006.10001,103.800002
18,28228.9004,28404.0004,29007.1004,29206.9004,175.100002,199.800003,1084.20002,603.100009,778.200011,106.200002
19,29313.1004,29542.6004,29994.2004,30183.1005,229.500003,188.900003,994.000015,451.600007,681.10001,124.000002
20,30307.1005,30517.2005,30758.9005,30987.0005,210.100003,228.100004,795.100011,241.700003,451.800006,115.200001
21,31102.2005,31281.0005,31603.2005,31833.7005,178.800003,230.500003,831.800013,322.200005,501.000008,100.300002
22,31934.0005,32140.4005,32338.1005,32864.0005,206.400003,525.900008,1098.20002,197.700003,404.100006,168.200002
23,33032.2005,33210.8005,33640.7005,33804.8005,178.600003,164.100003,889.000013,429.900006,608.500009,116.400001
24,33921.2005,34130.6005,34394.2005,34576.6005,209.400004,182.400002,831.800013,263.600004,473.000008,176.400003
25,34753.0005,34963.0005,35178.1005,35364.4005,210.000003,186.300003,760.100011,215.100003,425.100006,148.700002
26,35513.1005,35674.4005,35948.3005,36115.9005,161.300003,167.600002,741.900011,273.900004,435.200007,139.100002
27,36255.0005,36437.0005,36685.3005,36907.9005,182.000003,222.600003,790.800012,248.300004,430.300007,137.900002
28,37045.8006,37187.2006,37531.2006,37741.2006,141.400002,210.000003,794.700012,344.000005,485.400007,99.300002
29,37840.5006,37999.5006,38361.5006,38575.7006,159.000002,214.200003,835.700012,362.000006,521.000008,100.500001
30,38676.2006,38914.1006,39085.9006,39594.4006,237.900004,508.500008,1007.70001,171.800002,409.700006,89.500001
31,39683.9006,39821.7006,40084.1006,40299.4006,137.800002,215.300004,727.300011,262.400004,400.200006,111.800001
32,46935.6007,47061.3007,48444.3007,48626.3007,125.700002,182.000003,1815.50003,1383.00002,1508.70002,124.800001
33,48751.1007,49015.4007,49592.9007,49793.9007,264.300004,201.000003,1161.40002,577.500009,841.800013,118.600002
34,49912.5007,50145.5007,50538.7008,50755.7008,233.000003,217.000003,1018.80002,393.200006,626.200009,175.600003
35,50931.3008,51154.6008,51801.5008,52003.0008,223.300003,201.500003,1193.40002,646.90001,870.200013,121.700002
36,52124.7008,52375.7008,52617.0008,52859.8008,251.000003,242.800004,854.300012,241.300004,492.300007,119.200001
37,52979.0008,53161.9008,53610.8008,53783.9008,182.900003,173.100002,968.200015,448.900007,631.80001,163.300003
38,53947.2008,54153.2008,54450.5008,54715.8008,206.000003,265.300004,885.600013,297.300004,503.300007,117.000002
39,54832.8008,55017.9008,55455.5008,55689.8008,185.100003,234.300004,973.400015,437.600006,622.700009,116.400002
40,55806.2008,56003.7008,56427.4008,56608.6008,197.500003,181.200003,936.200014,423.700006,621.200009,133.800002
41,56742.4008,56947.3008,57237.0009,58124.7009,204.900003,887.700013,1563.40002,289.700004,494.600007,181.100003
42,58305.8009,58422.2009,58794.4009,59004.1009,116.400002,209.700003,790.300012,372.200005,488.600007,92.000002
43,59096.1009,59303.5009,60079.6009,60300.9009,207.400003,221.300004,1339.90002,776.100011,983.500014,135.100002
44,60436.0009,60662.4009,60956.7009,61145.4009,226.400003,188.700003,828.400012,294.300004,520.700007,119.000002
45,61264.4009,61460.8009,61834.5009,62017.8009,196.400003,183.300003,965.600014,373.700005,570.100008,212.200003
46,62230.0009,62428.1009,62726.6009,62934.3009,198.100003,207.700003,837.100013,298.500005,496.600008,132.800002
47,63067.1009,63255.6009,64153.901,64477.901,188.500003,324.000005,1556.60002,898.300013,1086.80002,145.800002
48,64623.701,64867.301,65101.601,65713.101,243.600004,611.500009,1265.70002,234.300003,477.900007,176.300003
49,65889.401,66042.601,66502.001,66697.301,153.200002,195.300003,923.300014,459.400007,612.600009,115.400002
50,66812.701,67012.801,67523.101,68135.301,200.100003,612.200009,1431.20002,510.300007,710.40001,108.600002
51,68243.901,68379.501,68652.901,68832.101,135.600002,179.200003,801.900012,273.400004,409.000006,213.700003
52,69045.801,69232.301,69634.001,69827.501,186.500003,193.500003,944.400014,401.700006,588.200009,162.700002
53,69990.201,70190.101,70430.701,70660.1011,199.900003,229.400004,765.300011,240.600003,440.500006,95.400001
54,70755.5011,70933.0011,71116.2011,71290.5011,177.500003,174.300002,653.80001,183.200003,360.700006,118.800002
55,71409.3011,71586.7011,71941.6011,72144.2011,177.400003,202.600003,875.800013,354.900005,532.300008,140.900002
56,72285.1011,72457.0011,73239.6011,73433.1011,171.900003,193.500003,1317.60002,782.600011,954.500014,169.600003
57,73602.7011,73843.4011,74123.1011,74378.6011,240.700003,255.500003,896.400013,279.700005,520.400008,120.500002
58,74499.1011,74731.2011,74842.3011,75061.0011,232.100004,218.700003,697.800011,111.100001,343.200005,135.900003
59,75196.9011,75406.9011,75622.7011,76119.6011,210.000003,496.900007,1038.30002,215.800003,425.800006,115.600002
60,76235.2011,76404.8011,76624.7011,76772.7011,169.600003,148.000002,728.500011,219.900003,389.500006,191.000003
61,76963.7011,77144.6012,77677.9012,77844.9012,180.900003,167.000003,1073.30002,533.300007,714.20001,192.100003
62,78037.0012,78219.4012,78686.8012,78904.8012,182.400003,218.000003,1009.10002,467.400007,649.80001,141.300002
63,79046.1012,79238.9012,79750.2012,79948.4012,192.800003,198.200003,1012.30002,511.300007,704.10001,110.000002
64,80058.4012,80272.2012,80468.7012,80650.4012,213.800003,181.700003,747.100011,196.500003,410.300006,155.100002
65,80805.5012,80989.9012,81347.4012,81574.4012,184.400003,227.000004,884.400013,357.500005,541.900008,115.500001
66,81689.9012,81885.5012,82147.3012,82332.7012,195.600003,185.400003,785.600012,261.800004,457.400007,142.800002
67,82475.5012,82662.1012,82922.4012,83126.4012,186.600003,204.000003,774.300012,260.300004,446.900007,123.400002
68,83249.8012,83453.3012,83622.9012,83892.8013,203.500003,269.900004,757.200011,169.600002,373.100005,114.200002
69,84007.0013,84178.6013,84421.7013,84651.7013,171.600002,230.000003,765.700011,243.100004,414.700006,121.000002
70,84772.7013,84951.9013,85244.9013,85427.1013,179.200003,182.200003,813.200012,293.000004,472.200007,158.800002
71,85585.9013,85789.8013,86235.8013,86463.3013,203.900003,227.500003,1031.40002,446.000007,649.90001,154.000003
72,86617.3013,86778.1013,87176.4013,87417.0013,160.800002,240.600004,930.500014,398.300006,559.100008,130.800002
73,87547.8013,87738.1013,87948.9013,88161.1013,190.300002,212.200003,746.100011,210.800004,401.100006,132.800002
74,88293.9013,88457.5013,88765.9013,88942.8013,163.600002,176.900002,785.500011,308.400005,472.000007,136.600002
75,89079.4013,89268.0013,89588.4013,89790.4013,188.600003,202.000003,833.800013,320.400005,509.000008,122.800002
76,89913.2013,90115.7013,90224.4013,90447.7013,202.500003,223.300004,664.60001,108.700001,311.200004,130.100002
77,90577.8013,90735.9014,90880.6014,91123.5014,158.100002,242.900004,713.60001,144.700002,302.800004,167.900002
78,91291.4014,91451.6014,91796.3014,92085.7014,160.200003,289.400004,921.200014,344.700005,504.900008,126.900002
79,92212.6014,92373.3014,93290.6014,93754.3014,160.700002,463.700007,1660.80002,917.300014,1078.00002,119.100002
80,93873.4014,94035.6014,94315.7014,94909.5014,162.200002,593.800009,1136.00002,280.100004,442.300006,99.900002
81,95009.4014,95144.8014,95637.9014,95804.2014,135.400002,166.300003,986.600014,493.100007,628.500009,191.800002
82,95996.0014,96185.1014,96400.5014,96891.1014,189.100003,490.600008,1107.40002,215.400003,404.500006,212.300003
83,97103.4014,97255.2014,97442.9015,97882.0015,151.800002,439.100007,973.400014,187.700003,339.500005,194.800002
84,98076.8015,98193.6015,98910.5015,99159.2015,116.800002,248.700004,1218.50002,716.900011,833.700013,136.100002
85,99295.3015,99505.5015,99830.6015,100430.401,210.200003,599.800009,1304.10002,325.100005,535.300008,169.000002
86,100599.401,100720.102,101251.302,101572.302,120.700002,321.000005,1103.30002,531.200008,651.90001,130.400001
87,101702.702,101887.102,102217.702,102451.902,184.400003,234.200004,880.900014,330.600005,515.000008,131.700002
88,102583.602,102776.702,103006.502,103245.302,193.100002,238.800003,778.300011,229.800004,422.900006,116.600002
89,103361.902,103533.502,103795.402,104222.902,171.600003,427.500006,964.500015,261.900004,433.500007,103.500002
90,104326.402,104488.702,104699.402,104889.002,162.300002,189.600003,695.50001,210.700003,373.000005,132.900002
91,105021.902,105203.202,105532.302,105860.202,181.300003,327.900004,970.100014,329.100005,510.400008,131.800002
92,105992.002,106136.102,106401.902,106992.002,144.100003,590.100008,1128.00002,265.800004,409.900007,128.000002
93,107120.002,107252.802,107472.502,107888.902,132.800002,416.400007,886.700013,219.700003,352.500005,117.800001
94,108006.702,108146.202,108678.502,108886.802,139.500003,208.300004,1012.70002,532.300007,671.80001,132.600002
95,109019.402,109199.302,110047.202,110298.902,179.900002,251.700004,1397.30002,847.900013,1027.80002,117.800001
96,110416.702,110670.402,110897.702,111121.102,253.700004,223.400003,835.300013,227.300004,481.000008,130.900002
97,111252.002,111455.802,111632.002,111878.202,203.800003,246.200004,750.700011,176.200002,380.000005,124.500002
98,112002.702,112169.802,112485.202,112734.102,167.100002,248.900004,847.400013,315.400005,482.500007,116.000002
99,112850.102,113052.002,113519.702,113734.502,201.900003,214.800003,1019.20002,467.700007,669.60001,134.800002
100,113869.302,114084.002,114334.502,114754.302,214.700003,419.800006,1007.80002,250.500004,465.200007,122.800002
101,114877.102,115026.902,115361.702,115535.302,149.800002,173.600003,854.600013,334.800005,484.600007,196.400003
102,115731.702,115905.002,116070.002,116336.302,173.300002,266.300004,709.30001,165.000003,338.300005,104.700001
103,116441.002,116595.002,116860.002,117506.402,154.000002,646.40001,1187.80002,265.000004,419.000006,122.400002
104,117628.802,117769.502,117948.902,118148.302,140.700002,199.400003,631.000009,179.400003,320.100005,111.500001
105,118259.802,118435.502,118562.902,119096.602,175.700003,533.700008,951.300014,127.400002,303.100005,114.500001
106,119211.102,119354.102,119467.302,125697.302,143.000003,6230.00009,6663.6001,113.200001,256.200004,177.400003
107,125874.702,125996.302,126267.702,126444.002,121.600001,176.300002,701.60001,271.400005,393.000006,132.300002
108,126576.302,126731.402,127320.502,127528.302,155.100002,207.800003,1053.80002,589.100009,744.200011,101.800002
109,127630.102,127862.402,129218.102,129762.502,232.300003,544.400009,2278.20003,1355.70002,1588.00002,145.800002
110,129908.302,130102.102,131306.602,132090.102,193.800003,783.500011,2264.30003,1204.50002,1398.30002,82.500002
111,132172.602,132319.402,132654.002,133151.902,146.800002,497.900007,1103.60002,334.600005,481.400007,124.300002
112,133276.202,133428.902,134292.502,134547.602,152.700002,255.100004,1376.60002,863.600013,1016.30001,105.200001
113,134652.802,134883.802,135320.702,136163.902,231.000004,843.200013,1580.90002,436.900006,667.90001,69.800001
114,136233.702,136360.802,136804.302,137449.502,127.100002,645.200009,1323.80002,443.500007,570.600009,108.000002
115,137557.502,137710.502,138673.702,139050.902,153.000002,377.200006,1616.40002,963.200014,1116.20002,123.000002
116,139173.902,139364.802,139693.502,140774.802,190.900003,1081.30002,1674.20002,328.700005,519.600008,73.300001
117,140848.102,140966.702,141618.402,141840.402,118.600002,222.000004,1133.60002,651.700009,770.300011,141.300002
118,141981.702,142209.602,142709.402,142961.002,227.900003,251.600003,1098.00002,499.800008,727.700011,118.700002
119,143079.702,143289.802,143847.802,144437.902,210.100003,590.100009,1470.20002,558.000008,768.100011,112.000002
120,144549.902,144715.902,145046.002,146501.802,166.000002,1455.80002,2020.60003,330.100005,496.100007,68.700001
121,146570.502,146652.402,147141.702,147323.402,81.900001,181.700002,856.600013,489.300008,571.200009,103.700002
122,147427.102,147637.202,148644.702,149476.902,210.100003,832.200012,2142.60003,1007.50001,1217.60002,92.800002
123,149569.702,149728.902,149849.102,150151.402,159.200002,302.300004,703.60001,120.200002,279.400004,121.900002
124,150273.302,150407.202,150833.402,151098.802,133.900002,265.400004,922.700014,426.200007,560.100009,97.200001
125,151196.002,151400.002,151877.602,152102.402,204.000003,224.800004,1071.60002,477.600007,681.60001,165.200002
126,152267.602,152488.502,152740.602,152980.802,220.900003,240.200004,950.300014,252.100004,473.000007,237.100003
127,153217.902,153393.802,154040.902,154253.102,175.900003,212.200004,1194.60002,647.100009,823.000012,159.400002
128,154412.502,154617.002,154883.102,155176.102,204.500003,293.000004,897.200013,266.100004,470.600007,133.600002
129,155309.702,155495.902,155650.002,156197.102,186.200003,547.100009,1037.80002,154.100002,340.300005,150.400002
130,156347.502,156465.102,156759.302,156954.302,117.600002,195.000003,772.600011,294.200004,411.800006,165.800002
131,157120.102,157295.502,157602.602,157845.802,175.400003,243.200004,889.800014,307.100004,482.500007,164.100003
132,158009.902,158178.602,158768.902,159814.702,168.700002,1045.80002,1981.80003,590.300009,759.000011,177.000003
133,159991.702,160108.802,160353.902,160804.402,117.100002,450.500007,906.700014,245.100003,362.200005,94.000002
134,160898.402,161036.302,161489.402,162224.002,137.900002,734.600011,1440.90002,453.100006,591.000008,115.300002
135,162339.302,162497.002,162847.302,163041.502,157.700002,194.200003,808.900012,350.300006,508.000008,106.700001
136,163148.202,163359.502,163627.902,163849.802,211.300003,221.900004,831.300012,268.400004,479.700007,129.700001
137,163979.502,164160.602,164469.002,164688.502,181.100003,219.500003,825.500013,308.400005,489.500008,116.500002
138,164805.002,164978.902,165347.402,165597.702,173.900002,250.300004,928.900014,368.500006,542.400008,136.200002
139,165733.902,165933.802,166139.202,166482.202,199.900003,343.000005,853.900012,205.400003,405.300006,105.600001
140,166587.802,166736.802,167147.102,167632.102,149.000003,485.000007,1135.90002,410.300006,559.300009,91.600001
141,167723.702,167876.203,168090.103,168398.603,152.500003,308.500004,776.600012,213.900003,366.400006,101.700002
142,168500.303,168671.403,168865.803,169139.203,171.100002,273.400004,775.800011,194.400003,365.500005,136.900002
143,169276.103,169445.103,169721.603,169936.803,169.000003,215.200003,773.300012,276.500004,445.500007,112.600002
144,170049.403,170218.103,170916.203,171192.903,168.700002,276.700004,1246.20002,698.100011,866.800013,102.700002
145,171295.603,171484.603,171792.703,172119.503,189.000002,326.800005,921.200013,308.100005,497.100007,97.300001
146,172216.803,172390.203,172609.703,173042.203,173.400003,432.500007,931.300014,219.500003,392.900006,105.900001
147,173148.103,173293.103,173572.303,174542.303,145.000002,970.000015,1471.00002,279.200004,424.200006,76.800001
148,174619.103,174724.003,175038.903,175709.303,104.900002,670.40001,1168.10002,314.900004,419.800006,77.900001
149,175787.203,175909.903,176186.803,176623.403,122.700002,436.600007,961.000015,276.900004,399.600006,124.800002
150,176748.203,176890.203,177027.903,177295.803,142.000002,267.900004,670.40001,137.700002,279.700004,122.800002
151,177418.603,177575.303,177795.903,178323.503,156.700002,527.600008,1006.00001,220.600003,377.300005,101.100002
152,185471.003,185600.903,187347.503,187529.103,129.900002,181.600002,2184.90003,1746.60003,1876.50003,126.800002
153,187655.903,187934.503,188981.503,189485.903,278.600004,504.400008,1847.50003,1047.00002,1325.60002,17.5
154,189503.403,189727.303,190388.203,190719.703,223.900003,331.500005,1321.20002,660.90001,884.800013,104.900002
155,190824.603,191083.903,191324.003,191780.203,259.300003,456.200007,1022.40001,240.100004,499.400007,66.800001
156,191847.003,192012.003,192474.203,193080.403,165.000002,606.200009,1338.40002,462.200007,627.200009,105.000002
157,193185.403,193334.603,193766.703,194304.503,149.200002,537.800008,1171.60002,432.100006,581.300008,52.500001
158,194357.003,194523.903,194920.603,196326.603,166.900003,1406.00002,2050.10003,396.700006,563.600009,80.500002
159,196407.103,196512.303,196961.103,197276.803,105.200001,315.700005,930.800014,448.800007,554.000008,61.100001
160,197337.903,197562.603,197811.203,198246.203,224.700003,435.000006,1019.20001,248.600004,473.300007,110.900002
161,198357.103,198513.503,199106.803,199728.403,156.400002,621.600009,1453.80002,593.300009,749.700011,82.500001
162,199810.903,199968.103,200195.003,200865.603,157.200003,670.60001,1129.10002,226.900003,384.100006,74.400001
163,200940.003,201060.303,201633.703,201973.703,120.300002,340.000005,1120.10002,573.400009,693.700011,86.400001
164,202060.103,202261.003,202790.003,203004.703,200.900003,214.700003,1079.40002,529.000008,729.900011,134.800002
165,203139.503,203351.003,203544.303,204621.603,211.500003,1077.30002,1536.00002,193.300003,404.800006,53.900001
166,204675.503,204787.303,205012.303,205327.803,111.800002,315.500005,750.600011,225.000003,336.800005,98.300001
167,205426.103,205577.103,205822.503,206065.103,151.000002,242.600004,782.600012,245.400004,396.400006,143.600002
168,206208.703,206369.203,206620.503,207417.303,160.500002,796.800012,1337.50002,251.300004,411.800006,128.900002
169,207546.203,207645.503,207896.303,208208.703,99.300001,312.400005,775.700011,250.800004,350.100005,113.200001
170,208321.903,208461.003,208805.203,209626.403,139.100002,821.200013,1393.40002,344.200005,483.300007,88.900001
171,209715.303,209832.803,210155.703,210394.303,117.500002,238.600003,754.500011,322.900005,440.400007,75.500001
172,210469.803,210655.403,210970.103,211685.003,185.600003,714.90001,1323.00002,314.700005,500.300008,107.800002
173,211792.803,211921.103,212222.303,212764.003,128.300002,541.700008,1043.90002,301.200004,429.500006,72.700002
174,212836.703,212966.903,213306.303,213504.903,130.200001,198.600002,790.700011,339.400006,469.600007,122.500002
175,213627.403,213803.303,214093.703,214416.903,175.900003,323.200005,883.400013,290.400004,466.300007,93.900001
176,214510.803,214659.303,215023.903,215265.903,148.500003,242.000004,833.000013,364.600005,513.100008,77.900001
177,215343.803,215530.703,215692.803,216331.103,186.900003,638.30001,1081.90002,162.100002,349.000005,94.600001
178,216425.703,216532.103,216776.803,217072.503,106.400002,295.700005,764.500011,244.700003,351.100005,117.700001
179,217190.203,217327.303,217718.603,217946.803,137.100002,228.200004,901.600014,391.300006,528.400008,145.000002
180,218091.803,218267.603,218789.103,219278.703,175.800002,489.600008,1283.60002,521.500008,697.30001,96.700001
181,219375.403,219505.803,219801.203,220326.603,130.400002,525.400008,875.400013,295.400004,425.800006,-75.800001
182,220250.803,220537.903,220957.103,221293.903,287.100004,336.800005,1120.20002,419.200007,706.300011,77.100001
183,221371.003,221560.103,221876.203,222316.203,189.100003,440.000007,1105.20002,316.100004,505.200007,160.000002
184,222476.203,222616.003,222889.703,223501.403,139.800002,611.700009,1113.30002,273.700004,413.500006,88.100002
185,223589.503,223717.803,224346.503,224757.603,128.300002,411.100006,1253.80002,628.700009,757.000011,85.700001
186,224843.303,225016.303,225309.003,225762.603,173.000003,453.600007,998.900015,292.700004,465.700007,79.600001
187,225842.203,225991.103,226157.703,227032.003,148.900003,874.300013,1279.00002,166.600002,315.500005,89.200001
188,227121.203,227234.003,227427.203,227795.603,112.800002,368.400005,908.800014,193.200003,306.000005,234.400004
189,228030.003,228166.903,228286.103,229296.303,136.900002,1010.20001,1315.20002,119.200002,256.100004,48.900001
190,241474.404,241755.804,242212.704,242873.704,281.400004,661.00001,1206.90002,456.900007,738.300011,-192.400003
191,242681.304,243055.204,243385.204,243762.604,373.900006,377.400005,992.300015,330.000005,703.900011,-89.000001
192,243673.604,244010.404,244305.304,244522.904,336.800005,217.600004,936.700014,294.900004,631.700009,87.400001
193,244610.304,244826.604,245590.704,245864.104,216.300003,273.400004,1347.20002,764.100012,980.400015,93.400001
194,245957.504,246204.104,246548.404,246946.804,246.600004,398.400006,1066.50002,344.300005,590.900009,77.200001
195,254221.504,254284.304,255599.304,255739.804,62.800001,140.500002,1618.80002,1315.00002,1377.80002,100.500001
196,257639.504,257734.604,258471.304,259209.604,95.100002,738.300011,1738.40003,736.700011,831.800013,168.300002
197,259377.904,259596.304,260526.304,261195.704,218.400003,669.40001,1878.30003,930.000014,1148.40002,60.500001
198,261256.204,261460.804,262202.504,262976.304,204.600003,773.800012,1763.20003,741.700011,946.300014,43.1
199,263019.404,263179.204,263690.004,264992.604,159.800003,1302.60002,2021.30003,510.800007,670.60001,48.1
200,265040.704,265145.904,265663.304,266285.104,105.200002,621.800009,1292.00002,517.400008,622.60001,47.600001
201,266332.704,266563.604,266626.104,267234.104,230.900003,608.000009,1144.10002,62.500001,293.400004,242.700004
202,267476.804,267568.104,268325.704,269150.404,91.300001,824.700013,1706.60002,757.600011,848.900012,33
203,269183.404,269315.604,269521.604,270025.604,132.200002,504.000008,908.400014,206.000003,338.200005,66.200001
204,270091.804,270238.804,270414.304,270974.504,147.000002,560.200009,956.100014,175.500002,322.500004,73.400001
205,271047.904,271170.904,271523.604,272260.404,123.000002,736.800011,1284.30002,352.700005,475.700007,71.800001
206,272332.204,272478.604,272636.304,273205.904,146.400002,569.600008,939.800014,157.700003,304.100005,66.100001
207,273272.004,273377.904,273535.904,273934.804,105.900002,398.900006,745.200011,158.000002,263.900004,82.400001
208,274017.204,274137.104,274491.904,274802.704,119.900002,310.800005,870.500013,354.800005,474.700007,85.000001
209,274887.704,275066.804,275493.804,275787.804,179.100003,294.000005,1190.40002,427.000006,606.100009,290.300004
210,276078.104,276218.704,276596.904,276955.004,140.600002,358.100005,1186.90002,378.200006,518.800008,310.000005
211,277265.004,277404.604,277673.404,278106.004,139.600002,432.600006,934.500013,268.800004,408.400006,93.500001
212,278199.504,278354.304,278797.804,279138.004,154.800003,340.200005,1023.60002,443.500006,598.300009,85.100002
213,279223.104,279415.704,279791.604,280250.804,192.600003,459.200007,1154.00002,375.900005,568.500008,126.300002
214,281453.304,281591.104,285715.504,285922.404,137.800002,206.900004,4660.60007,4124.40006,4262.20006,191.500002
215,286113.904,286212.204,286753.504,287295.604,98.300002,542.100008,1244.70002,541.300008,639.60001,63.000001
216,289387.704,289491.304,289703.804,289974.404,103.600002,270.600004,671.30001,212.500003,316.100005,84.600001
217,290059.004,290209.504,290474.004,291025.804,150.500002,551.800009,1032.10002,264.500004,415.000006,65.300001
218,291091.104,291220.904,291443.904,292257.904,129.800002,814.000012,1216.80002,223.000003,352.800005,50.000001
219,292307.904,292409.904,292600.204,293146.004,102.000001,545.800008,853.300012,190.300003,292.300004,15.2
220,293161.204,293263.204,293524.704,293747.904,102.000002,223.200003,733.700011,261.500004,363.500006,147.000002
221,293894.904,294034.404,294337.004,294525.504,139.500002,188.500003,755.100012,302.600005,442.100007,124.500002
222,294650.004,294801.804,295035.004,296164.104,151.800002,1129.10002,1599.60002,233.200003,385.000005,85.500001
223,296249.604,296317.104,297041.704,297495.804,67.500001,454.100007,1306.20002,724.600011,792.100012,60.000001
224,297555.804,297732.104,297983.004,298280.104,176.300003,297.100005,773.300011,250.900003,427.200006,49
225,298329.104,298477.404,298966.104,299176.604,148.300003,210.500003,959.600015,488.700007,637.00001,112.100002
226,299288.704,299512.104,299837.104,300397.204,223.400003,560.100008,1247.50002,325.000005,548.400008,139.000002
227,300536.204,300675.504,300940.904,301500.804,139.300002,559.900009,1037.70002,265.400004,404.700006,73.100001
228,301573.904,301698.204,302125.805,303320.105,124.300002,1194.30002,1810.20003,427.600006,551.900008,64.000001
229,305493.305,305592.105,305950.405,306246.705,98.800002,296.300004,864.800013,358.300005,457.100007,111.400002
230,306358.105,306553.405,306904.805,307484.305,195.300003,579.500009,1204.30002,351.400005,546.700008,78.100001
231,312531.505,312610.405,313417.305,313765.405,78.900001,348.100005,1276.50002,806.900012,885.800013,42.600001
232,313808.005,314030.805,314724.605,315046.405,222.800003,321.800005,1266.70002,693.800011,916.600014,28.3
233,315074.705,315297.705,315674.505,316197.805,223.000003,523.300008,1167.00002,376.800006,599.800009,43.9
234,316241.705,316396.905,316572.105,317192.605,155.200003,620.50001,1013.50001,175.200002,330.400005,62.6
235,317255.205,317368.305,317711.905,318216.405,113.100002,504.500008,1055.50002,343.600005,456.700007,94.300001
236,318310.705,318444.105,319027.005,319266.705,133.400002,239.700003,1052.10002,582.900009,716.300011,96.100002
237,319362.805,319582.505,319777.705,320034.405,219.700003,256.700004,867.600013,195.200003,414.900006,196.000003
238,320230.405,320388.105,320678.805,321209.205,157.700002,530.400008,1048.90002,290.700004,448.400006,70.100001
239,321279.305,321406.005,321712.405,322674.505,126.700002,962.100014,1434.40002,306.400005,433.100007,39.200001
240,322713.705,322807.005,323108.305,323511.305,93.300001,403.000006,773.200011,301.300005,394.600006,-24.400001
241,323486.905,323671.705,323861.505,324072.305,184.800003,210.800003,887.500014,189.800003,374.600006,302.100005
242,324374.405,324504.105,324728.205,325103.305,129.700001,375.100005,817.900012,224.100004,353.800005,89.000002
243,325192.305,325334.605,325614.405,326086.105,142.300002,471.700007,947.100014,279.800004,422.100006,53.300001
244,326139.405,326260.305,326651.405,327441.405,120.900002,790.000012,1403.10002,391.100005,512.000007,101.100002
245,327542.505,327695.605,327876.005,328461.605,153.100002,585.600008,976.700014,180.400003,333.500005,57.600001
246,328519.205,328625.905,328846.205,329124.905,106.700002,278.700004,676.70001,220.300003,327.000005,71.000001
247,329195.905,329334.305,329605.205,330050.105,138.400002,444.900006,943.700014,270.900005,409.300007,89.500001
248,330139.605,330269.305,330653.205,331161.305,129.700002,508.100008,1086.90002,383.900006,513.600008,65.200001
249,331226.505,331353.805,331650.105,331940.505,127.300002,290.400004,806.000012,296.300004,423.600006,92.000002
250,332032.505,332177.505,332652.805,334186.905,145.000002,1534.10002,2209.40003,475.300007,620.300009,55.000001
251,334241.905,334311.105,334720.205,335021.505,69.200001,301.300004,894.500013,409.100006,478.300007,114.900002
252,335136.405,335306.905,335578.905,336144.105,170.500002,565.200008,1085.70002,272.000005,442.500007,78.000001
253,336222.105,336378.905,336654.005,338542.005,156.800002,1888.00003,2819.20004,275.100005,431.900007,499.300007
254,339041.305,339134.905,339336.905,339724.105,93.600002,387.200005,802.700012,202.000003,295.600005,119.900002
255,339844.005,339973.405,340781.705,341632.405,129.400002,850.700013,1846.00003,808.300012,937.700014,57.600001
256,341690.005,341800.205,342240.305,342845.705,110.200001,605.400009,1246.40002,440.100007,550.300008,90.700001
257,342936.405,343081.305,343305.805,343861.605,144.900002,555.800008,1023.10002,224.500004,369.400006,97.900001
258,343959.505,344094.405,344345.005,345216.105,134.900002,871.100013,1309.10002,250.600004,385.500006,52.500001
259,348847.205,348935.305,349137.705,349299.105,88.100002,161.400002,575.000009,202.400003,290.500005,123.100002
260,349422.205,349559.205,349634.905,350451.105,137.000002,816.200012,1245.80002,75.700001,212.700003,216.900003
261,350668.005,350756.105,350869.605,351122.305,88.100002,252.700004,437.600007,113.500001,201.600003,-16.7
262,351105.605,351229.205,351508.105,351762.405,123.600002,254.300004,690.40001,278.900004,402.500006,33.6
263,352770.505,352908.905,354047.005,354235.105,138.400002,188.100003,1610.10002,1138.10002,1276.50002,145.500002
264,354380.605,354478.405,354691.805,354951.205,97.800001,259.400004,612.900009,213.400003,311.200004,42.300001
265,354993.505,355116.505,355399.105,356108.905,123.000002,709.80001,1404.40002,282.600004,405.600006,289.000005
266,356397.905,356491.305,356648.505,356892.705,93.400001,244.200004,531.600008,157.200002,250.600003,36.800001
267,358086.805,358185.305,358441.805,358662.605,98.500001,220.800003,843.700012,256.500004,355.000005,267.900004
268,362124.905,362202.705,362656.005,362981.505,77.800001,325.500005,922.100014,453.300007,531.100008,65.500001
269,363047.005,363234.505,363360.005,364223.805,187.500003,863.800013,1234.90002,125.500001,313.000004,58.100001
270,364281.905,364370.305,364556.905,364866.905,88.400002,310.000005,599.600009,186.600002,275.000004,14.6
271,364881.505,365000.305,365246.505,365517.705,118.800002,271.200004,723.300011,246.200004,365.000006,87.100001
272,365604.805,365734.105,366031.305,366530.705,129.300002,499.400008,986.000015,297.200004,426.500006,60.100001
273,366590.805,366702.205,367161.505,367444.205,111.400001,282.700004,913.800013,459.300007,570.700008,60.400001
274,367504.605,367656.605,367983.705,368271.605,152.000003,287.900005,849.600013,327.100004,479.100007,82.600001
275,368354.205,368491.805,368805.905,369336.106,137.600002,530.200008,1066.00002,314.100005,451.700007,84.100001
276,369420.206,369532.606,369998.806,370188.106,112.400001,189.300003,989.500015,466.200007,578.600008,221.600004
277,370409.706,370565.406,371051.406,371197.506,155.700002,146.100002,1068.60001,486.000007,641.700009,280.800004
278,371478.306,371648.206,371850.206,372483.106,169.900003,632.900009,1071.20002,202.000003,371.900006,66.400001
279,372549.506,372660.206,372859.606,373355.906,110.700002,496.300007,781.800012,199.400003,310.100005,-24.6
280,373331.306,373463.706,373758.306,374346.606,132.400002,588.300009,1037.90002,294.600004,427.000006,22.600001
281,374369.206,374475.406,374738.806,375240.606,106.200001,501.800008,927.500013,263.400004,369.600005,56.1
282,375296.706,375411.606,375608.106,376012.006,114.900002,403.900006,801.300012,196.500003,311.400005,86.000001
283,376098.006,376204.706,376478.706,376844.106,106.700002,365.400005,829.100013,274.000004,380.700006,83.000002
284,376927.106,377052.706,377526.606,377677.906,125.600002,151.300002,1035.90001,473.900007,599.500009,285.100004
285,389097.306,389335.906,389337.806,389717.406,238.600004,379.600005,841.100013,1.9,240.500004,221.000004
286,394720.906,394837.306,395201.406,395386.206,116.400002,184.800003,879.200013,364.100005,480.500007,213.900003
287,395600.106,395816.706,396247.106,396958.706,216.600003,711.60001,1651.30003,430.400007,647.00001,292.700005
288,397251.406,397437.806,397681.806,397950.706,186.400002,268.900004,1111.50002,244.000004,430.400006,412.200006
289,398362.906,398532.506,399216.606,399502.906,169.600003,286.300004,1297.40002,684.10001,853.700013,157.400002
290,399660.306,399865.906,400200.306,400609.506,205.600003,409.200007,1034.50002,334.400005,540.000008,85.300001
291,401872.506,402013.506,402968.206,403531.806,141.000002,563.600008,1702.80003,954.700015,1095.70002,43.500001
292,406198.206,406270.106,406633.106,407243.406,71.900001,610.300009,1118.30002,363.000005,434.900006,73.100001
293,407316.506,407488.706,407769.506,408913.806,172.200003,1144.30002,1694.30003,280.800004,453.000007,97.000002
294,409010.806,409122.706,409418.106,409908.806,111.900001,490.700007,960.600014,295.400005,407.300006,62.600001
295,409971.406,410123.006,410639.606,411181.306,151.600002,541.700008,1307.10002,516.600008,668.20001,97.200002
296,411278.506,411447.106,411993.706,413150.306,168.600002,1156.60002,1949.60003,546.600008,715.20001,77.800002
297,413228.106,413345.406,413552.306,414904.706,117.300001,1352.40002,1746.50003,206.900003,324.200004,69.900001
298,417595.106,417659.806,418000.106,418700.106,64.700001,700.00001,1162.20002,340.300005,405.000006,57.200001
299,418757.306,418854.606,419202.106,419746.406,97.300001,544.300008,1046.00002,347.500006,444.800007,56.900001
300,421922.006,422030.906,422234.006,422486.506,108.900002,252.500004,617.700009,203.100003,312.000005,53.2
301,422539.706,422660.106,422864.506,423835.406,120.400002,970.900015,1374.60002,204.400003,324.800005,78.900001
302,423914.306,424011.006,424501.706,424747.406,96.700001,245.700003,1200.20002,490.700008,587.400009,367.100006
303,425114.506,425256.706,425498.206,426053.706,142.200002,555.500009,1003.30002,241.500003,383.700005,64.100001
304,426117.806,426237.606,426429.006,427378.406,119.800001,949.400014,1347.50002,191.400003,311.200004,86.900002
305,427465.306,427552.506,427797.606,432152.906,87.200001,4355.30007,4841.70007,245.100004,332.300005,154.100002
306,432307.006,432393.706,432931.306,433166.006,86.700001,234.700004,1061.90002,537.600008,624.300009,202.900003
307,433368.906,433562.406,434484.706,434970.906,193.500003,486.200008,1675.20002,922.300013,1115.80002,73.200001
308,435044.106,435232.006,435679.506,436173.606,187.900002,494.100007,1195.00002,447.500007,635.400009,65.500001
309,436239.106,436387.707,436667.707,437598.707,148.600003,931.000014,1447.00002,280.000004,428.600007,87.400001
310,439874.107,439975.607,440154.107,440635.107,101.500001,481.000007,823.900012,178.500003,280.000004,62.900001
311,440698.007,440808.707,441032.307,441639.007,110.700002,606.700009,1002.70002,223.600003,334.300005,61.700001
312,441700.707,441797.807,442026.207,442490.307,97.100001,464.100007,855.600013,228.400004,325.500005,66.000001
313,442556.307,442653.107,443061.007,443514.407,96.800001,453.400007,1076.80002,407.900006,504.700007,118.700002
314,443633.107,443773.107,444065.207,444803.907,140.000002,738.700011,1246.40002,292.100004,432.100006,75.600001
315,444879.507,444972.107,445155.207,445563.807,92.600002,408.600006,754.700011,183.100002,275.700004,70.400001
316,445634.207,445743.807,446034.307,446527.007,109.600002,492.700008,969.200015,290.500004,400.100006,76.400001
317,446603.407,446742.107,446900.107,447316.807,138.700002,416.700007,783.900012,158.000002,296.700004,70.500001
318,447387.307,447503.707,447661.907,448238.307,116.400001,576.400008,874.600013,158.200003,274.600004,23.600001
319,448261.907,448363.207,448623.807,449113.907,101.300001,490.100007,924.300013,260.600004,361.900005,72.300001
320,451240.507,451324.507,451547.407,451840.907,84.000001,293.500004,668.40001,222.900004,306.900005,68.000001
321,451908.907,452023.707,452217.807,452714.507,114.800002,496.700007,886.700013,194.100003,308.900005,81.100001
322,452795.607,452894.707,453066.907,453357.307,99.100002,290.400005,628.00001,172.200002,271.300004,66.300001
323,453423.607,453547.007,453754.907,454277.907,123.400001,523.000008,914.700013,207.900003,331.300004,60.400001
324,454338.307,454427.707,454691.207,455125.607,89.400002,434.400007,896.100014,263.500003,352.900005,108.800002
325,461266.207,461357.307,462592.607,463023.407,91.100002,430.800007,1867.60003,1235.30002,1326.40002,110.400001
326,463133.807,463359.507,463583.307,464011.707,225.700004,428.400006,948.600014,223.800003,449.500007,70.700001
327,464082.407,464224.307,464674.907,465067.007,141.900002,392.100006,1037.70002,450.600007,592.500009,53.100001
328,465120.107,465274.207,465466.407,465682.707,154.100002,216.300003,972.800014,192.200003,346.300005,410.200006
329,466092.907,466220.907,466581.507,467024.507,128.000002,443.000006,1050.00002,360.600006,488.600008,118.400002
330,467142.907,467300.007,467622.707,468239.507,157.100002,616.800009,1082.30002,322.700005,479.800007,-14.3
331,468225.207,468351.807,469122.407,469673.607,126.600002,551.200009,1424.50002,770.600011,897.200013,-23.900001
332,469649.707,469817.907,470034.507,470552.707,168.200003,518.200008,943.800014,216.600003,384.800006,40.8
333,470593.507,470738.707,470924.907,471479.907,145.200003,555.000009,906.300014,186.200002,331.400005,19.9
334,475091.707,475191.307,475383.007,476597.707,99.600002,1214.70002,1729.90003,191.700003,291.300005,223.900003
335,476821.607,476894.407,477103.607,477265.507,72.800001,161.900003,578.300009,209.200003,282.000004,134.400002
336,477399.907,477505.007,477671.107,478451.407,105.100001,780.300011,1323.60002,166.100003,271.200004,272.100005
337,478723.507,478792.307,479231.607,479527.807,68.800001,296.200005,978.600014,439.300006,508.100007,174.300002
338,479702.107,479870.907,480018.007,480570.107,168.800003,552.100008,954.400014,147.100002,315.900005,86.400001
339,480656.507,480748.407,481218.107,481450.907,91.900002,232.800003,1088.20002,469.700007,561.600009,293.800005
340,481744.707,481862.707,482270.907,482430.007,118.000001,159.100003,941.400014,408.200006,526.200007,256.100004
341,482686.107,482815.807,483042.007,483558.807,129.700002,516.800008,898.800013,226.200003,355.900005,26.1
342,492705.807,492944.907,493415.607,493525.507,239.100003,109.900002,781.700012,470.700007,709.80001,-38
343,493487.507,493956.707,494163.207,494304.907,469.200007,141.700002,946.700014,206.500003,675.70001,129.300002
344,494434.207,494751.107,494938.707,495119.307,316.900004,180.600003,990.200014,187.600003,504.500007,305.100004
345,495424.407,495594.907,495761.807,496741.507,170.500003,979.700015,1540.70002,166.900002,337.400005,223.600003
346,496965.107,497075.307,497190.707,497409.507,110.200002,218.800003,639.80001,115.400002,225.600004,195.400003
347,497604.907,497754.207,498397.407,498557.007,149.300002,159.600002,1144.80002,643.20001,792.500012,192.700003
348,498749.707,499069.907,499588.507,499837.507,320.200005,249.000004,1393.30002,518.600007,838.800012,305.500005
349,500143.007,500395.007,500588.907,501123.607,252.000003,534.700008,1062.90002,193.900003,445.900006,82.300002
350,501205.907,501393.207,501544.907,502543.807,187.300002,998.900014,1416.20002,151.700003,339.000005,78.300002
351,502622.107,502741.507,502899.107,505600.908,119.400001,2701.80004,3013.70005,157.600003,277.000004,34.900001
352,505635.808,505692.508,506021.508,506353.308,56.7,331.800005,932.800013,329.000005,385.700005,215.300003
353,506568.608,506686.108,507063.808,507380.908,117.500002,317.100005,1291.10002,377.700006,495.200008,478.800007
354,507859.708,507969.808,508301.708,509045.708,110.100001,744.000011,1595.50002,331.900005,442.000006,409.500006
355,509455.208,509551.908,509913.008,510637.308,96.700002,724.300011,1250.00002,361.100005,457.800007,67.900001
356,510705.208,510817.708,511437.108,511986.508,112.500002,549.400008,1349.80002,619.400009,731.900011,68.500001
357,512055.008,512203.308,512732.108,513812.308,148.300002,1080.20002,2134.20003,528.800008,677.10001,376.900006
358,514189.208,514293.408,515035.008,515780.508,104.200002,745.500011,1597.20002,741.600011,845.800013,5.9
359,515786.408,515905.208,516451.508,517086.708,118.800002,635.200009,1299.40002,546.300008,665.10001,-0.9
360,517085.808,517241.008,517442.908,517901.608,155.200002,458.700006,907.600014,201.900004,357.100006,91.800002
361,517993.408,518129.208,518280.808,518864.408,135.800002,583.600009,865.500013,151.600002,287.400004,-5.5
362,518858.908,518976.908,519283.008,520016.408,118.000001,733.400011,966.100014,306.100005,424.100006,-191.400003
363,521777.808,521865.408,522184.708,522626.708,87.600001,442.000007,932.500014,319.300005,406.900006,83.600001
364,522710.308,522857.108,522993.808,523975.608,146.800002,981.800015,1340.90002,136.700002,283.500004,75.600001
365,524051.208,524122.308,524399.308,524906.608,71.100001,507.300008,872.300013,277.000004,348.100005,16.9
366,524923.508,525013.508,525308.808,525854.208,90.000001,545.400008,976.900015,295.300005,385.300006,46.200001
367,525900.408,526034.908,526206.408,527151.808,134.500002,945.400014,1308.40002,171.500002,306.000004,57.000001
368,527208.808,527295.108,527814.408,528222.508,86.300001,408.100006,1100.20002,519.300008,605.600009,86.500001
369,528309.008,528441.508,528943.408,529776.608,132.500002,833.200012,1555.70002,501.900008,634.40001,88.100002
370,529864.708,529971.008,530204.908,531249.808,106.300001,1044.90002,1405.90002,233.900004,340.200005,20.800001
371,531270.608,531361.008,531787.108,532223.308,90.400001,436.200007,1018.10002,426.100006,516.500007,65.400001
372,534121.708,534194.908,534595.008,539914.808,73.200001,5319.80008,5891.00009,400.100006,473.300007,97.900002
373,540012.708,540090.208,540872.308,541334.808,77.500001,462.500007,1387.40002,782.100012,859.600013,65.3
374,541400.108,541566.508,542012.808,542781.408,166.400003,768.600011,1381.60002,446.300007,612.70001,0.3
375,542781.708,542920.408,543232.308,547054.108,138.700002,3821.80006,5912.80009,311.900005,450.600007,1640.40002
376,549454.308,549548.108,550061.508,550728.608,93.800001,667.100009,1356.00002,513.400008,607.200009,81.700002
377,550810.308,550918.908,551174.408,551587.508,108.600001,413.100006,858.600013,255.500004,364.100005,81.400002
378,551668.908,551789.408,552153.008,552731.108,120.500001,578.100008,1136.20002,363.600006,484.100007,74.000001
379,552805.108,552932.508,553234.408,553691.008,127.400002,456.600007,955.900015,301.900005,429.300007,70.000001
380,553761.008,553900.208,554363.308,554818.808,139.200002,455.500006,1156.50002,463.100007,602.300009,98.700002
381,554917.508,555076.108,555488.308,556040.108,158.600002,551.800009,1106.10002,412.200006,570.800008,-16.500001
382,556023.608,556160.808,556380.108,556865.808,137.200002,485.700007,937.700014,219.300004,356.500006,95.500001
383,556961.308,557074.208,557585.108,558212.808,112.900002,627.700009,1268.70002,510.900008,623.80001,17.2
384,558230.008,558342.008,558755.708,558982.408,112.000002,226.700003,1078.00002,413.700006,525.700008,325.600005
