# Supplementary material for: Robust dynamical invariants in sequential neural activity
Source: Sci Rep. 2019 Jun 21;9:9048. doi: 10.1038/s41598-019-44953-2 (PMC6588702; doi:10.1038/s41598-019-44953-2)
Supplement: Supplementary file 4 — Dataset [file 41598_2019_44953_MOESM4_ESM.zip › data/ethanol16/Ethanol_exp10.txt]

%If you use these data please cite:
%%  I. Elices, R. Levi, D. Arroyo, F. B. Rodriguez, and P. Varona. Robust dynamical invariants in sequential neural activity
% (1:n-1)' firstLP' lastLP' firstPD' lastPD' burstLPd' burstPDd' Period' latenc' LPPDfst2fst' PDLP'
1,430.800006,493.800007,617.900009,696.20001,63.000001,78.300001,347.700006,124.100002,187.100003,82.300002
2,778.500012,873.800013,978.500015,1054.90002,95.300001,76.400001,364.100005,104.700002,200.000003,87.700001
3,1142.60002,1230.00002,1333.90002,1410.80002,87.400001,76.900001,358.600005,103.900002,191.300003,90.400001
4,1501.20002,1583.60002,1695.50003,1774.30003,82.400002,78.800001,360.800006,111.900001,194.300003,87.700002
5,1862.00003,1946.00003,2064.20003,2142.10003,84.000001,77.900001,367.400005,118.200002,202.200003,87.300001
6,2229.40003,2292.30003,2417.80004,2497.70004,62.900001,79.900001,352.800005,125.500002,188.400003,84.500001
7,2582.20004,2664.90004,2781.40004,2857.20004,82.700002,75.800002,366.400006,116.500001,199.200003,91.400001
8,2948.60004,3034.00004,3146.10005,3222.00005,85.400001,75.900001,364.300005,112.100002,197.500003,90.900001
9,3312.90005,3394.90005,3507.50005,3583.90005,82.000002,76.400001,362.000006,112.600001,194.600003,91.000002
10,3674.90006,3737.00006,3855.30006,3931.30006,62.100001,76.000002,344.800005,118.300001,180.400002,88.400001
11,4019.70006,4109.80006,4218.80006,4296.60006,90.100001,77.800001,364.400005,109.000002,199.100003,87.500001
12,4384.10006,4478.20007,4589.30007,4666.60007,94.100002,77.300002,374.900006,111.100001,205.200003,92.400001
13,4759.00007,4850.90007,4955.70007,5032.70007,91.900001,77.000001,363.600005,104.800002,196.700003,89.900001
14,5122.60008,5208.70008,5318.20008,5395.20008,86.100002,77.000001,362.100006,109.500001,195.600003,89.500002
15,5484.70008,5584.00008,5681.30008,5756.20009,99.300001,74.900001,362.600005,97.300002,196.600003,91.100001
16,5847.30009,5925.50009,6034.50009,6110.80009,78.200001,76.300001,350.800005,109.000002,187.200003,87.300001
17,6198.10009,6288.30009,6388.60009,6463.1001,90.200002,74.500001,354.600006,100.300001,190.500003,89.600002
18,6552.7001,6648.7001,6743.8001,6817.6001,96.000001,73.800002,358.500005,95.100001,191.100002,93.600001
19,6911.2001,6993.9001,7100.80011,7177.60011,82.700001,76.800001,356.700005,106.900002,189.600003,90.300001
20,7267.90011,7349.80011,7458.10011,7534.90011,81.900002,76.800001,357.300006,108.300001,190.200003,90.300002
21,7625.20011,7694.30012,7819.90012,7895.90012,69.100001,76.000001,361.900005,125.600002,194.700003,91.200001
22,7987.10012,8073.70012,8184.80012,8261.90012,86.600001,77.100001,361.300005,111.100002,197.700003,86.500001
23,8348.40012,8432.00013,8549.00013,8624.30013,83.600002,75.300002,367.800006,117.000001,200.600003,91.900001
24,8716.20013,8805.90013,8907.90013,8983.50013,89.700001,75.600001,353.900005,102.000002,191.700003,86.600001
25,9797.00015,9874.60015,9983.70015,10059.3001,77.600001,75.600001,352.400005,109.100002,186.700003,90.100001
26,10149.4002,10235.7002,10340.0002,10440.1002,86.300002,100.100002,358.400006,104.300001,190.600003,67.700001
27,10507.8002,10602.2002,10700.6002,10777.8002,94.400001,77.200002,352.900005,98.400001,192.800002,82.900001
28,11580.6002,11666.1002,11767.8002,11843.2002,85.500001,75.400001,354.500005,101.700001,187.200002,91.900002
29,11935.1002,12032.9002,12138.8002,12213.8002,97.800001,75.000001,370.600005,105.900002,203.700003,91.900001
30,12305.7002,12399.9002,12498.7002,12575.5002,94.200002,76.800001,362.400006,98.800001,193.000003,92.600002
31,12668.1002,12764.9002,12859.0002,12934.0002,96.800001,75.000001,354.000005,94.100002,190.900003,88.100001
32,13022.1002,13101.2002,13212.4002,13287.8002,79.100001,75.400001,355.700005,111.200002,190.300003,90.000001
33,13377.8002,13454.5002,13576.8002,13652.2002,76.700001,75.400001,363.800006,122.300002,199.000003,89.400002
34,14448.9002,14527.3002,14640.3002,14716.9002,78.400001,76.600001,353.300006,113.000002,191.400003,85.300002
35,14802.2002,14899.6002,15000.0002,15075.0002,97.400001,75.000001,362.700005,100.400002,197.800003,89.900001
36,15164.9002,15260.2002,15362.3002,15438.0002,95.300001,75.700001,359.500005,102.100002,197.400003,86.400001
37,15524.4002,15610.8002,15717.3002,15792.1002,86.400002,74.800001,354.300006,106.500001,192.900003,86.600002
38,15878.7002,15957.6002,16060.4002,16135.5002,78.900001,75.100001,342.100005,102.800001,181.700002,85.300002
39,16220.8002,16313.6002,16407.6002,16482.8002,92.800001,75.200002,348.500005,94.000001,186.800002,86.500001
40,16569.3002,16655.3002,16758.9002,16833.0003,86.000001,74.100001,350.900005,103.600002,189.600003,87.200001
41,16920.2003,16989.4003,17092.2003,17168.1003,69.200001,75.900001,331.500005,102.800002,172.000003,83.600001
42,17251.7003,17329.6003,17432.2003,17507.5003,77.900001,75.300001,338.900005,102.600002,180.500003,83.100001
43,17590.6003,17680.7003,17780.0003,17854.6003,90.100001,74.600001,351.500005,99.300002,189.400003,87.500001
44,17942.1003,18029.6003,18134.8003,18209.4003,87.500002,74.600001,356.100006,105.200001,192.700003,88.800002
45,18298.2003,18385.5003,18488.8003,18565.5003,87.300001,76.700001,352.400005,103.300002,190.600003,85.100001
46,18650.6003,18740.1003,18842.3003,18917.8003,89.500001,75.500001,352.600005,102.200002,191.700003,85.400001
47,19003.2003,19097.1003,19194.1003,19268.6003,93.900002,74.500001,352.100005,97.000001,190.900003,86.700001
48,19355.3003,19442.7003,19540.8003,19615.4003,87.400002,74.600001,349.800006,98.100001,185.500003,89.700002
49,19705.1003,19778.7003,19891.1003,19966.6003,73.600001,75.500002,344.500005,112.400001,186.000002,83.000001
50,20049.6003,20139.7003,20243.6003,20317.5003,90.100001,73.900001,355.700005,103.900002,194.000003,87.800001
51,20405.3003,20487.6003,20589.3003,20665.1003,82.300001,75.800001,346.100005,101.700002,184.000003,86.300001
52,20751.4003,20839.1003,20933.8003,21008.5003,87.700002,74.700001,341.000005,94.700001,182.400003,83.900001
53,21092.4003,21181.5003,21288.5003,21363.1003,89.100002,74.600001,356.800006,107.000001,196.100003,86.100002
54,21449.2003,21535.3003,21640.6003,21716.2003,86.100001,75.600002,355.100005,105.300001,191.400002,88.100001
55,21804.3003,21886.9003,21991.7003,22067.7003,82.600001,76.000001,347.100005,104.800002,187.400003,83.700001
56,22151.4003,22228.8003,22338.4003,22412.8003,77.400001,74.400001,349.900005,109.600002,187.000003,88.500001
57,22501.3003,22590.2003,22687.5003,22762.8003,88.900002,75.300001,348.700005,97.300001,186.200003,87.200001
58,22850.0003,22933.3003,23039.8003,23115.1003,83.300002,75.300001,350.600006,106.500001,189.800003,85.500002
59,23200.6003,23292.5003,23390.5003,23463.9003,91.900001,73.400001,352.300005,98.000002,189.900003,89.000001
60,23552.9004,23631.4004,23733.9004,23808.7004,78.500001,74.800001,342.900005,102.500002,181.000003,87.100001
61,23895.8004,23988.7004,24082.3004,24156.1004,92.900001,73.800001,351.900005,93.600002,186.500003,91.600001
62,24247.7004,24321.3004,24430.2004,24504.8004,73.600001,74.600001,344.100005,108.900002,182.500003,87.000001
63,24591.8004,24680.8004,24781.7004,24855.7004,89.000002,74.000001,353.600006,100.900001,189.900003,89.700002
64,24945.4004,25025.6004,25127.4004,25201.6004,80.200001,74.200002,343.500005,101.800001,182.000002,87.300001
65,25288.9004,25372.9004,25467.6004,25542.0004,84.000001,74.400002,339.600005,94.700001,178.700002,86.500001
66,25628.5004,25717.4004,25811.5004,25883.6004,88.900001,72.100001,340.000005,94.100002,183.000003,84.900001
67,25968.5004,26058.0004,26145.1004,26217.5004,89.500001,72.400001,336.900005,87.100002,176.600003,87.900001
68,26305.4004,26391.5004,26486.0004,26560.1004,86.100001,74.100001,341.900005,94.500002,180.600003,87.200001
69,26647.3004,26723.3004,26830.9004,26903.4004,76.000001,72.500001,346.100005,107.600002,183.600003,90.000001
70,26993.4004,27054.2004,27166.0004,27240.7004,60.800001,74.700001,330.700005,111.800002,172.600003,83.400001
71,27324.1004,27415.8004,27514.8004,27591.0004,91.700002,76.200001,346.900005,99.000001,190.700003,80.000001
72,27671.0004,27747.8004,27858.6004,27931.5004,76.800001,72.900001,351.200006,110.800002,187.600003,90.700002
73,29382.6004,29457.4004,29555.6004,29630.8004,74.800001,75.200002,331.800005,98.200001,173.000002,83.600001
74,29714.4004,29792.9004,29905.9004,29981.5004,78.500001,75.600001,353.600005,113.000002,191.500003,86.500001
75,30068.0004,30147.0004,30258.0005,30332.2005,79.000001,74.200001,354.100005,111.000002,190.000003,89.900001
76,30422.1005,30486.9005,30610.3005,30684.9005,64.800001,74.600001,352.500006,123.400002,188.200003,89.700002
77,30774.6005,30868.4005,30970.3005,31073.4005,93.800001,103.100002,364.400005,101.900001,195.700002,65.600001
78,31139.0005,31224.2005,31335.6005,31411.1005,85.200001,75.500001,362.600005,111.400002,196.600003,90.500001
79,31501.6005,31596.6005,31686.5005,31761.9005,95.000002,75.400001,350.400006,89.900001,184.900003,90.100002
80,31852.0005,31932.5005,32038.7005,32113.3005,80.500001,74.600002,352.900005,106.200001,186.700002,91.600001
81,32204.9005,32270.2005,32390.5005,32467.9005,65.300001,77.400001,351.100005,120.300002,185.600003,88.100001
82,32556.0005,32621.3005,32739.1005,32817.2005,65.300001,78.100001,348.400005,117.800002,183.100003,87.200001
83,32904.4005,32974.9005,33097.6005,33174.6005,70.500001,77.000001,360.800006,122.700002,193.200003,90.600002
84,33265.2005,33350.6005,33462.5005,33538.4005,85.400001,75.900001,367.100005,111.900002,197.300003,93.900001
85,33632.3005,33733.4005,33837.9005,33914.7005,101.100002,76.800001,379.300006,104.500001,205.600003,96.900002
86,34011.6005,34083.1005,34203.0005,34280.1005,71.500001,77.100001,363.000005,119.900002,191.400003,94.500001
87,34374.6005,34455.3005,34574.1005,34650.4005,80.700001,76.300001,371.100006,118.800002,199.500003,95.300002
88,34745.7005,34829.2005,34949.6005,35028.9005,83.500001,79.300001,381.500005,120.400002,203.900003,98.300001
89,35127.2005,35206.2005,35325.9005,35432.0005,79.000002,106.100002,375.200006,119.700001,198.700003,70.400001
90,35502.4005,35556.9005,35690.8005,35768.9005,54.500001,78.100001,354.700005,133.900002,188.400003,88.200001
91,35857.1005,35960.3005,36066.1005,36142.1005,103.200002,76.000002,384.200006,105.800001,209.000003,99.200001
92,36241.3005,36314.3005,36438.9005,36517.9005,73.000001,79.000001,371.400006,124.600002,197.600003,94.800002
93,36612.7005,36692.5005,36812.6005,36888.8005,79.800001,76.200001,370.900005,120.100002,199.900003,94.800001
94,36983.6006,37067.0006,37186.1006,37263.0006,83.400001,76.900001,375.900006,119.100002,202.500003,96.500002
95,37359.5006,37426.0006,37557.1006,37633.3006,66.500001,76.200001,366.000005,131.100002,197.600003,92.200001
96,37725.5006,37829.1006,37947.5006,38024.8006,103.600002,77.300002,398.000006,118.400001,222.000003,98.700001
97,38123.5006,38212.3006,38333.9006,38412.9006,88.800001,79.000001,391.700006,121.600002,210.400003,102.300002
98,38515.2006,38585.9006,38726.3006,38807.7006,70.700001,81.400001,387.900006,140.400002,211.100003,95.400002
99,38903.1006,38989.6006,39115.2006,39197.1006,86.500001,81.900001,392.900006,125.600002,212.100003,98.900002
100,39296.0006,39384.7006,39505.3006,39585.8006,88.700001,80.500001,384.700005,120.600002,209.300003,94.900001
101,39680.7006,39742.6006,39887.3006,39967.4006,61.900001,80.100002,383.200006,144.700002,206.600003,96.500001
102,40063.9006,40120.4006,40281.6006,40363.1006,56.500001,81.500001,392.500006,161.200002,217.700003,93.300002
103,40456.4006,40508.9006,40681.3006,40760.3006,52.500001,79.000001,398.600006,172.400002,224.900003,94.700002
104,40855.0006,40948.0006,41060.0006,41137.9006,93.000001,77.900001,375.000005,112.000002,205.000003,92.100001
105,41230.0006,41318.3006,41440.3006,41519.3006,88.300002,79.000001,380.300006,122.000002,210.300004,91.000001
106,41610.3006,41696.1006,41824.7006,41905.5006,85.800001,80.800001,389.800006,128.600002,214.400003,94.600002
107,42000.1006,42070.5006,42214.2006,42296.2006,70.400001,82.000001,393.000006,143.700002,214.100003,96.900002
108,42393.1006,42467.1006,42606.8006,42689.6006,74.000001,82.800001,393.100006,139.700002,213.700003,96.600002
109,42786.2006,42870.9006,43013.4006,43095.5006,84.700001,82.100001,407.100006,142.500002,227.200003,97.800002
110,43193.3006,43263.3006,43419.9006,43504.6006,70.000001,84.700001,403.600006,156.600002,226.600003,92.300002
111,43596.9007,43677.1007,43824.7007,43909.5007,80.200001,84.800001,408.400006,147.600002,227.800003,95.800002
112,44005.3007,44078.2007,44239.4007,44322.8007,72.900001,83.400001,413.400006,161.200002,234.100003,95.900002
113,44418.7007,44490.7007,44651.2007,44734.8007,72.000001,83.600002,415.100006,160.500002,232.500003,99.000001
114,44833.8007,44908.0007,45070.4007,45151.2007,74.200001,80.800001,416.700006,162.400003,236.600004,99.300001
115,45250.5007,45335.2007,45485.2007,45565.1007,84.700002,79.900001,410.600006,150.000002,234.700004,96.000001
116,45661.1007,45749.1007,45893.2007,45971.8007,88.000002,78.600001,408.900006,144.100002,232.100004,98.200001
117,46070.0007,46159.1007,46294.2007,46374.1007,89.100002,79.900001,399.000006,135.100002,224.200004,94.900001
118,46469.0007,46516.4007,46682.3007,46765.1007,47.400001,82.800001,392.700006,165.900003,213.300004,96.600001
119,46861.7007,46937.7007,47082.7007,47164.8007,76.000001,82.100001,405.200006,145.000003,221.000004,102.100001
120,47266.9007,47336.9007,47495.7007,47577.9007,70.000001,82.200001,412.000006,158.800003,228.800004,101.000001
121,47678.9007,47738.0007,47910.3007,47993.9007,59.100001,83.600001,414.200007,172.300003,231.400004,99.200002
122,48093.1007,48151.6007,48321.4007,48406.7007,58.500001,85.300001,408.600006,169.800002,228.300003,95.000002
123,48501.7007,48570.9007,48727.6007,48813.4007,69.200001,85.800001,406.000006,156.700002,225.900003,94.300002
124,48907.7007,48981.7007,49143.0007,49226.8007,74.000001,83.800002,419.200006,161.300002,235.300003,100.100001
125,49326.9007,49404.2007,49560.3007,49642.4007,77.300001,82.100001,413.900006,156.100003,233.400004,98.400001
126,49740.8007,49803.5007,49968.8007,50048.9007,62.700001,80.100001,400.600006,165.300003,228.000004,92.500001
127,50141.4007,50231.7007,50367.7008,50445.4008,90.300002,77.700001,403.300006,136.000002,226.300004,99.300001
128,50544.7008,50603.3008,50744.7008,50822.4008,58.600001,77.700001,368.900006,141.400002,200.000003,91.200002
129,50913.6008,50988.2008,51129.6008,51208.9008,74.600001,79.300001,392.000006,141.400002,216.000003,96.700002
130,51305.6008,51380.8008,51521.0008,51600.2008,75.200001,79.200001,390.700005,140.200002,215.400003,96.100001
131,51696.3008,51758.8008,51904.9008,51986.2008,62.500001,81.300002,383.400006,146.100002,208.600003,93.500001
132,52079.7008,52154.2008,52302.0008,52383.1008,74.500001,81.100002,398.700006,147.800002,222.300003,95.300001
133,52478.4008,52548.3008,52693.4008,52773.3008,69.900001,79.900001,390.300006,145.100002,215.000003,95.400002
134,52868.7008,52954.8008,53078.4008,53158.3008,86.100001,79.900001,381.600005,123.600002,209.700003,92.000001
135,53250.3008,53349.3008,53469.4008,53546.7008,99.000002,77.300001,390.800006,120.100002,219.100004,94.400001
136,53641.1008,53731.7008,53845.5008,53923.3008,90.600002,77.800002,372.100006,113.800001,204.400003,89.900001
137,54013.2008,54109.2008,54230.4008,54308.5008,96.000001,78.100001,386.600006,121.200002,217.200003,91.300002
138,54399.8008,54489.2008,54606.3008,54684.8008,89.400001,78.500001,374.200005,117.100002,206.500003,89.200001
139,54774.0008,54865.6008,54975.5008,55052.9008,91.600002,77.400001,366.700006,109.900001,201.500003,87.800002
140,55140.7008,55232.5008,55355.9008,55433.0008,91.800001,77.100001,384.900005,123.400002,215.200003,92.600001
141,55525.6008,55604.0008,55730.2008,55807.3008,78.400002,77.100002,370.600006,126.200001,204.600003,88.900001
142,55896.2008,55983.8008,56121.2008,56196.5008,87.600001,75.300001,397.400006,137.400002,225.000003,97.100002
143,56293.6008,56371.7008,56503.7008,56582.4008,78.100001,78.700001,383.700006,132.000002,210.100003,94.900002
144,56677.3008,56773.0008,56897.5008,56974.3008,95.700001,76.800001,394.200005,124.500002,220.200003,97.200001
145,57071.5008,57148.0009,57280.1009,57357.9009,76.500002,77.800001,379.200006,132.100002,208.600004,92.800001
146,57450.7009,57550.4009,57659.4009,57736.2009,99.700002,76.800001,382.300006,109.000001,208.700003,96.800002
147,57833.0009,57914.4009,58040.1009,58118.8009,81.400001,78.700001,382.300005,125.700002,207.100003,96.500001
148,58215.3009,58310.1009,58427.2009,58505.5009,94.800002,78.300001,385.100006,117.100002,211.900004,94.900001
149,58600.4009,58686.5009,58816.2009,58894.4009,86.100001,78.200002,387.100006,129.700002,215.800003,93.100001
150,58987.5009,59073.8009,59199.0009,59276.5009,86.300001,77.500001,383.700006,125.200002,211.500003,94.700002
151,59371.2009,59469.9009,59575.1009,59652.2009,98.700001,77.100001,374.100005,105.200002,203.900003,93.100001
152,59745.3009,59831.8009,59962.1009,60038.3009,86.500002,76.200001,387.600006,130.300002,216.800004,94.600001
153,60132.9009,60229.1009,60343.8009,60419.7009,96.200001,75.900001,379.000006,114.700002,210.900003,92.200002
154,60511.9009,60589.9009,60706.2009,60781.2009,78.000001,75.000001,360.400005,116.300002,194.300003,91.100001
155,60872.3009,60961.5009,61079.2009,61154.5009,89.200001,75.300001,376.300006,117.700002,206.900003,94.100002
156,61248.6009,61340.8009,61456.3009,61533.3009,92.200001,77.000001,376.100005,115.500002,207.700003,91.400001
157,61624.7009,61714.7009,61848.9009,61924.0009,90.000002,75.100001,391.700006,134.200002,224.200004,92.400001
158,62016.4009,62089.2009,62230.1009,62303.7009,72.800001,73.600001,380.500006,140.900002,213.700003,93.200002
159,62396.9009,62480.0009,62608.3009,62684.3009,83.100001,76.000001,384.000006,128.300002,211.400003,96.600002
160,62780.9009,62868.6009,62983.0009,63060.4009,87.700001,77.400001,372.200005,114.400002,202.100003,92.700001
161,63153.1009,63242.9009,63371.0009,63447.0009,89.800001,76.000001,389.200006,128.100002,217.900003,95.300002
162,63542.3009,63631.8009,63763.8009,63839.801,89.500001,76.000001,391.200006,132.000002,221.500003,93.700002
163,63933.501,64016.401,64144.001,64220.801,82.900001,76.800001,381.000005,127.600002,210.500003,93.700001
164,64314.501,64400.701,64519.301,64596.201,86.200002,76.900002,374.600006,118.600001,204.800003,92.900001
165,64689.101,64786.601,64890.801,64967.601,97.500001,76.800001,370.100005,104.200002,201.700003,91.600001
166,65059.201,65150.601,65271.601,65346.101,91.400002,74.500001,384.700006,121.000002,212.400004,97.800001
167,65443.901,65528.301,65657.201,65732.901,84.400001,75.700001,382.200006,128.900002,213.300003,93.200002
168,65826.101,65918.101,66035.801,66111.001,92.000001,75.200001,377.500006,117.700002,209.700003,92.600002
169,66203.601,66293.301,66424.601,66499.901,89.700001,75.300001,392.800005,131.300002,221.000003,96.500001
170,66596.401,66696.901,66825.901,66902.301,100.500002,76.400001,401.400006,129.000002,229.500004,95.500001
171,66997.801,67083.301,67217.101,67321.101,85.500002,104.000001,391.200006,133.800002,219.300004,67.900001
172,67389.001,67486.101,67599.801,67675.901,97.100002,76.100001,377.200006,113.700001,210.800003,90.300002
173,67766.201,67866.101,67988.101,68100.101,99.900001,112.000002,390.600006,122.000002,221.900003,56.700001
174,68156.801,68266.601,68377.801,68451.801,109.800001,74.000001,389.300005,111.200002,221.000003,94.300001
175,68546.101,68650.301,68766.101,68885.901,104.200002,119.800001,396.300006,115.800002,220.000004,56.500001
176,68942.401,69026.901,69158.001,69236.201,84.500002,78.200001,386.300006,131.100002,215.600004,92.500001
177,69328.701,69413.901,69545.601,69621.501,85.200001,75.900001,386.500006,131.700002,216.900003,93.700002
178,69715.201,69802.101,69929.401,70005.101,86.900001,75.700001,387.900006,127.300002,214.200003,98.000002
179,70103.101,70197.201,70319.801,70395.401,94.100001,75.600001,384.200005,122.600002,216.700003,91.900001
180,70487.301,70592.4011,70704.4011,70780.0011,105.100002,75.600001,388.500006,112.000002,217.100004,95.800001
181,70875.8011,70974.6011,71094.1011,71168.8011,98.800002,74.700001,385.900006,119.500001,218.300003,92.900002
182,71261.7011,71334.8011,71471.1011,71546.4011,73.100001,75.300001,375.600005,136.300002,209.400003,90.900001
183,71637.3011,71737.0011,71850.3011,71925.8011,99.700002,75.500001,381.100006,113.300002,213.000004,92.600001
184,72018.4011,72122.1011,72235.5011,72311.1011,103.700002,75.600002,387.500006,113.400001,217.100003,94.800001
185,72405.9011,72498.0011,72627.3011,72732.7011,92.100001,105.400002,394.200006,129.300002,221.400003,67.400001
186,72800.1011,72911.0011,73032.7011,73107.5011,110.900001,74.800001,403.600006,121.700002,232.600003,96.200002
187,73203.7011,73293.3011,73433.3011,73541.4011,89.600001,108.100002,405.100006,140.000002,229.600003,67.400001
188,73608.8011,73711.7011,73842.9011,73921.2011,102.900001,78.300002,408.000006,131.200002,234.100003,95.600001
189,74016.8011,74104.0011,74253.9011,74365.9011,87.200001,112.000002,414.600006,149.900002,237.100003,65.500001
190,74431.4011,74530.9011,74660.7011,74765.8011,99.500002,105.100001,408.200006,129.800002,229.300004,73.800001
191,74839.6011,74938.6011,75064.3011,75168.1011,99.000002,103.800001,403.000006,125.700002,224.700004,74.500001
192,75242.6011,75349.1011,75464.5011,75541.8011,106.500002,77.300001,395.700006,115.400002,221.900004,96.500001
193,75638.3011,75719.7011,75851.9011,75927.6011,81.400001,75.700001,386.500006,132.200002,213.600003,97.200002
194,76024.8011,76120.6011,76255.1011,76361.0011,95.800001,105.900002,404.400006,134.500002,230.300003,68.200001
195,76429.2011,76543.3011,76650.6011,76754.1011,114.100002,103.500002,396.100006,107.300001,221.400003,71.200001
196,76825.3011,76921.5011,77035.9011,77134.8011,96.200001,98.900001,379.900005,114.400002,210.600003,70.400001
197,77205.2011,77302.6012,77431.4012,77535.9012,97.400002,104.500001,401.500006,128.800002,226.200004,70.800001
198,77606.7012,77713.5012,77830.9012,77929.0012,106.800002,98.100001,399.400006,117.400002,224.200004,77.100001
199,78006.1012,78094.3012,78235.1012,78339.7012,88.200002,104.600001,405.100006,140.800002,229.000004,71.500001
200,78411.2012,78522.7012,78657.3012,78756.8012,111.500002,99.500002,419.200007,134.600002,246.100004,73.600001
201,78830.4012,78932.2012,79074.7012,79175.0012,101.800001,100.300002,422.500006,142.500002,244.300003,77.900001
202,79252.9012,79358.3012,79492.2012,79590.6012,105.400002,98.400001,415.100006,133.900002,239.300004,77.400001
203,79668.0012,79767.9012,79904.4012,80000.0012,99.900002,95.600001,411.900006,136.500002,236.400004,79.900001
204,80079.9012,80176.1012,80307.7012,80403.6012,96.200002,95.900001,405.800006,131.600002,227.800004,82.100001
205,80485.7012,80588.1012,80713.1012,80810.0012,102.400002,96.900001,407.600006,125.000002,227.400004,83.300001
206,80893.3012,80983.0012,81117.6012,81220.1012,89.700002,102.500001,402.800006,134.600002,224.300004,76.000001
207,81296.1012,81379.6012,81529.0012,81628.8012,83.500002,99.800001,410.400007,149.400002,232.900004,77.700002
208,81706.5012,81789.7012,81941.9012,82041.7012,83.200001,99.800002,414.800006,152.200002,235.400003,79.600001
209,82121.3012,82228.4012,82379.6012,82480.6012,107.100001,101.000001,438.300006,151.200003,258.300004,79.000001
210,82559.6012,82676.2012,82821.1012,82916.9012,116.600002,95.800002,440.900007,144.900002,261.500004,83.600001
211,83000.5012,83098.2012,83247.7012,83340.2012,97.700001,92.500002,422.900006,149.500002,247.200003,83.200001
212,83423.4012,83519.5012,83646.8012,83741.0012,96.100002,94.200002,394.000006,127.300001,223.400003,76.400001
213,83817.4012,83912.7012,84038.2013,84134.9013,95.300001,96.700002,394.700006,125.500002,220.800003,77.200001
214,84212.1013,84306.5013,84438.9013,84535.7013,94.400001,96.800002,404.100006,132.400002,226.800003,80.500001
215,84616.2013,84718.1013,84854.2013,84958.7013,101.900001,104.500002,421.200006,136.100002,238.000003,78.700001
216,85037.4013,85123.2013,85274.7013,85373.0013,85.800001,98.300001,414.900006,151.500003,237.300004,79.300001
217,85452.3013,85551.3013,85702.5013,85803.0013,99.000002,100.500002,427.200007,151.200002,250.200004,76.500001
218,85879.5013,85981.1013,86135.5013,86232.5013,101.600001,97.000001,438.300006,154.400003,256.000004,85.300001
219,86317.8013,86424.1013,86570.7013,86665.7013,106.300002,95.000001,433.000007,146.600002,252.900004,85.100002
220,86750.8013,86867.3013,86999.1013,87092.3013,116.500001,93.200002,426.500006,131.800002,248.300003,85.000001
221,87177.3013,87283.4013,87415.2013,87508.8013,106.100002,93.600001,410.400006,131.800002,237.900004,78.900001
222,87587.7013,87694.4013,87828.3013,87923.4013,106.700002,95.100001,421.000006,133.900002,240.600004,85.300001
223,88008.7013,88108.1013,88253.6013,88349.2013,99.400002,95.600002,426.900007,145.500002,244.900004,86.400001
224,88435.6013,88551.4013,88689.5013,88785.7013,115.800002,96.200001,437.900006,138.100002,253.900004,87.800001
225,88873.5013,88966.5013,89128.8013,89225.3013,93.000002,96.500002,434.700007,162.300002,255.300004,82.900001
226,89308.2013,89411.7013,89563.3013,89657.4013,103.500001,94.100001,437.100006,151.600003,255.100004,87.900001
227,89745.3013,89852.9013,89993.1013,90086.5013,107.600002,93.400001,430.200007,140.200002,247.800004,89.000002
228,90175.5013,90280.7013,90407.6013,90505.7013,105.200001,98.100002,415.300006,126.900002,232.100003,85.100001
229,90590.8013,90694.6014,90833.4014,90934.5014,103.800001,101.100001,426.300006,138.800003,242.600004,82.600001
230,91017.1014,91118.4014,91253.6014,91351.0014,101.300002,97.400001,418.500006,135.200002,236.500004,84.600001
231,91435.6014,91536.7014,91677.2014,91776.0014,101.100002,98.800002,425.600007,140.500002,241.600004,85.200001
232,91861.2014,91972.0014,92106.2014,92206.3014,110.800001,100.100002,422.900006,134.200002,245.000003,77.800001
233,92284.1014,92401.4014,92535.1014,92630.7014,117.300002,95.600001,427.900007,133.700002,251.000004,81.300002
234,92712.0014,92829.3014,92965.0014,93063.7014,117.300001,98.700002,434.300006,135.700002,253.000003,82.600001
235,93146.3014,93250.8014,93400.0014,93497.3014,104.500002,97.300001,436.800006,149.200002,253.700004,85.800001
236,93583.1014,93698.2014,93858.0014,93952.4014,115.100002,94.400001,456.400007,159.800003,274.900005,87.100001
237,94039.5014,94142.2014,94303.7014,94399.4014,102.700002,95.700002,447.800007,161.500002,264.200004,87.900001
238,94487.3014,94589.6014,94749.9014,94845.2014,102.300001,95.300001,444.100007,160.300003,262.600004,86.200002
239,94931.4014,95049.2014,95187.8014,95284.5014,117.800001,96.700002,440.100006,138.600002,256.400003,87.000001
240,95371.5014,95469.3014,95609.4014,95705.7014,97.800002,96.300001,415.100006,140.100002,237.900004,80.900001
241,95786.6014,95898.9014,96029.5014,96122.5014,112.300002,93.000001,424.000007,130.600002,242.900004,88.100002
242,96210.6014,96324.8014,96459.4014,96555.4014,114.200001,96.000002,434.600006,134.600002,248.800003,89.800001
243,96645.2014,96748.9014,96896.4014,96993.6014,103.700002,97.200001,436.700007,147.500002,251.200004,88.300002
244,97081.9014,97211.8014,97342.9015,97438.0015,129.900002,95.100001,446.800006,131.100002,261.000004,90.700001
245,97528.7015,97635.3015,97771.7015,97863.4015,106.600002,91.700001,433.000007,136.400002,243.000004,98.300002
246,97961.7015,98066.0015,98218.8015,98312.2015,104.300001,93.400001,445.600006,152.800003,257.100004,95.100001
247,98407.3015,98516.7015,98658.6015,98753.1015,109.400002,94.500002,440.500007,141.900002,251.300004,94.700001
248,98847.8015,98951.0015,99099.1015,99195.9015,103.200001,96.800001,440.600007,148.100003,251.300004,92.500002
249,99288.4015,99388.5015,99535.1015,99629.9015,100.100001,94.800002,433.200006,146.600002,246.700003,91.700001
250,99721.6015,99821.2015,99959.5015,100053.401,99.600001,93.900001,420.300006,138.300003,237.900004,88.500001
251,100141.901,100254.401,100402.201,100496.801,112.500002,94.600002,448.400007,147.800002,260.300004,93.500001
252,100590.301,100717.902,100865.802,100956.702,127.600002,90.900001,467.500007,147.900002,275.500004,101.100002
253,101057.802,101171.902,101337.102,101428.702,114.100002,91.600001,466.100007,165.200002,279.300004,95.200002
254,101523.902,101645.202,101795.702,101889.202,121.300002,93.500001,460.800007,150.500002,271.800004,95.500002
255,101984.702,102095.802,102251.302,102346.702,111.100001,95.400001,460.200007,155.500003,266.600004,98.200002
256,102444.902,102560.302,102706.102,102803.402,115.400001,97.300002,456.300006,145.800002,261.200003,97.800001
257,102901.202,103017.702,103156.802,103253.002,116.500002,96.200002,450.400007,139.100002,255.600004,98.600001
258,103351.602,103460.202,103607.002,103702.802,108.600002,95.800001,451.300007,146.800002,255.400004,100.100002
259,103802.902,103921.802,104074.302,104169.402,118.900002,95.100001,470.300007,152.500002,271.400004,103.800002
260,104273.202,104370.902,104524.802,104620.602,97.700001,95.800001,448.600006,153.900003,251.600004,101.200001
261,104721.802,104804.602,104979.902,105072.402,82.800002,92.500002,448.500007,175.300002,258.100004,97.900001
262,105170.302,105257.802,105423.002,105517.902,87.500001,94.900001,446.500007,165.200003,252.700004,98.900002
263,105616.802,105725.602,105872.802,105968.502,108.800001,95.700001,451.800007,147.200003,256.000004,100.100002
264,106068.602,106165.102,106324.402,106420.402,96.500001,96.000002,453.300006,159.300002,255.800003,101.500001
265,106521.902,106625.202,106772.402,106870.502,103.300002,98.100001,444.600007,147.200002,250.500004,96.000002
266,106966.502,107072.302,107200.902,107296.902,105.800002,96.000002,425.200006,128.600001,234.400003,94.800001
267,107391.702,107519.602,107654.802,107752.402,127.900002,97.600002,455.600007,135.200002,263.100004,94.900001
268,107847.302,107967.302,108127.502,108221.702,120.000002,94.200002,476.500007,160.200002,280.200004,102.100001
269,108323.802,108442.902,108598.902,108690.202,119.100002,91.300002,470.200007,156.000002,275.100004,103.800001
270,108794.002,108906.702,109066.202,109158.902,112.700002,92.700002,468.800007,159.500002,272.200004,103.900001
271,109262.802,109362.202,109533.002,109628.302,99.400002,95.300002,470.800007,170.800002,270.200004,105.300001
272,109733.602,109853.202,109996.102,110092.202,119.600002,96.100002,464.100007,142.900002,262.500004,105.500001
273,110197.702,110291.102,110436.202,110532.002,93.400001,95.800001,436.100007,145.100003,238.500004,101.800002
274,110633.802,110758.402,110893.602,111021.102,124.600001,127.500002,470.600007,135.200002,259.800003,83.300002
275,111104.402,111229.102,111366.102,111460.302,124.700001,94.200002,466.500007,137.000002,261.700003,110.600002
276,111570.902,111677.602,111838.802,111932.802,106.700001,94.000001,472.100007,161.200003,267.900004,110.200002
277,112043.002,112165.802,112312.002,112404.002,122.800001,92.000001,467.300007,146.200003,269.000004,106.300002
278,112510.302,112626.202,112769.902,112863.002,115.900001,93.100002,454.100006,143.700002,259.600003,101.400001
279,112964.402,113078.502,113220.902,113315.302,114.100002,94.400002,450.400007,142.400002,256.500004,99.500001
280,113414.802,113524.102,113666.602,113761.702,109.300002,95.100001,451.600007,142.500002,251.800004,104.700002
281,113866.402,113975.102,114105.502,114200.502,108.700001,95.000002,444.600006,130.400002,239.100003,110.500001
282,114311.002,114442.302,114590.102,114684.302,131.300002,94.200001,485.200008,147.800003,279.100005,111.900002
283,114796.202,114915.802,115071.702,115164.202,119.600001,92.500001,477.500007,155.900003,275.500004,109.500002
284,115273.702,115404.002,115540.202,115634.702,130.300002,94.500001,465.200007,136.200002,266.500004,104.200002
285,115738.902,115857.902,115991.502,116084.902,119.000001,93.400002,447.400006,133.600002,252.600003,101.400001
286,116186.302,116311.302,116452.602,116549.002,125.000002,96.400002,459.600007,141.300002,266.300004,96.900001
287,116645.902,116762.202,116915.002,117010.402,116.300002,95.400002,472.000007,152.800002,269.100004,107.500001
288,117117.902,117221.202,117370.902,117464.502,103.300002,93.600001,458.100007,149.700002,253.000004,111.500002
289,117576.002,117683.102,117834.602,117969.502,107.100002,134.900002,472.800007,151.500002,258.600004,79.300001
290,118048.802,118168.802,118333.002,118427.402,120.000002,94.400002,491.300007,164.200002,284.200004,112.700001
291,118540.102,118657.202,118811.702,118905.002,117.100002,93.300002,476.100007,154.500002,271.600004,111.200001
292,119016.202,119113.002,119268.302,119396.302,96.800002,128.000002,457.800007,155.300002,252.100004,77.700001
293,119474.002,119583.602,119720.402,119817.102,109.600002,96.700001,444.900007,136.800002,246.400004,101.800002
294,119918.902,119994.102,120155.502,120286.602,75.200001,131.100002,439.400006,161.400002,236.600003,71.700001
295,120358.302,120481.002,120614.602,120712.502,122.700002,97.900002,465.300007,133.600002,256.300004,111.100001
296,120823.602,120926.402,121090.702,121220.102,102.800002,129.400002,482.400008,164.300002,267.100004,85.900002
297,121306.002,121440.202,121593.102,121716.802,134.200002,123.700002,499.700007,152.900002,287.100004,88.900001
298,121805.702,121924.702,122089.402,122215.302,119.000002,125.900002,497.700007,164.700002,283.700004,88.100001
299,122303.402,122428.702,122593.102,122714.502,125.300002,121.400002,499.400008,164.400003,289.700005,88.300001
300,122802.802,122917.302,123087.602,123227.702,114.500002,140.100002,497.900007,170.300002,284.800004,73.000001
301,123300.702,123431.402,123576.902,123700.702,130.700002,123.800002,491.300008,145.500002,276.200004,91.300002
302,123792.002,123918.902,124059.002,124179.202,126.900002,120.200001,492.200007,140.100002,267.000004,105.000002
303,124284.202,124387.802,124577.302,124712.302,103.600002,135.000002,510.600008,189.500002,293.100004,82.500002
304,124794.802,124913.902,125066.002,125205.402,119.100001,139.400002,486.100007,152.100003,271.200004,75.500001
305,125280.902,125398.602,125562.402,125682.502,117.700002,120.100002,484.800007,163.800002,281.500004,83.200001
306,125765.702,125891.402,126039.802,126181.002,125.700002,141.200002,482.200007,148.400002,274.100004,66.900001
307,126247.902,126383.402,126523.802,126658.402,135.500002,134.600002,489.000008,140.400002,275.900004,78.500002
308,126736.902,126819.702,126994.002,127091.902,82.800001,97.900002,468.700007,174.300002,257.100003,113.700002
309,127205.602,127320.502,127485.902,127613.902,114.900001,128.000002,503.000007,165.400003,280.300004,94.700001
310,127708.602,127820.502,127960.202,128095.002,111.900002,134.800002,470.300007,139.700002,251.600004,83.900001
311,128178.902,128284.502,128457.002,128554.902,105.600002,97.900002,497.300007,172.500002,278.100004,121.300001
312,128676.202,128785.402,128955.702,129081.002,109.200002,125.300001,494.500008,170.300003,279.500005,89.700002
313,129170.702,129294.102,129388.702,129491.602,123.400002,102.900002,437.600006,94.600001,218.000003,116.700001
314,130295.602,130373.702,130457.402,130586.202,78.100001,128.800002,386.400005,83.700001,161.800002,95.800001
315,130682.002,130776.202,130844.402,130981.102,94.200002,136.700002,391.200006,68.200001,162.400003,92.100001
316,132100.102,132171.502,132288.002,132400.902,71.400002,112.900002,410.300007,116.500001,187.900003,109.500002
317,132510.402,132593.502,132736.702,132861.502,83.100001,124.800002,445.800006,143.200002,226.300003,94.700001
318,132956.202,133069.002,133215.302,133321.602,112.800002,106.300002,479.900007,146.300002,259.100004,114.500001
319,133436.102,133539.702,133706.802,133814.402,103.600002,107.600002,480.900008,167.100002,270.700004,102.600002
320,133917.002,134033.902,134226.802,134333.902,116.900001,107.100002,509.200007,192.900003,309.800004,92.300001
321,134426.202,134553.902,134713.302,134820.902,127.700002,107.600002,486.800007,159.400002,287.100004,92.100001
322,134913.002,135037.302,135203.402,135318.402,124.300002,115.000001,501.100008,166.100003,290.400005,95.700002
323,135414.102,135541.002,135724.402,135843.002,126.900002,118.600002,519.200008,183.400002,310.300004,90.300002
324,135933.302,136055.602,136220.202,136338.102,122.300001,117.900002,493.300007,164.600003,286.900004,88.500001
325,136426.602,136552.102,136706.202,136826.502,125.500002,120.300002,487.400007,154.100002,279.600004,87.500001
326,136914.002,137044.902,137191.602,137311.102,130.900002,119.500002,492.800008,146.700002,277.600004,95.700002
327,137406.802,137507.402,137689.402,137811.702,100.600001,122.300002,492.200007,182.000003,282.600004,87.300001
328,137899.002,138013.002,138185.402,138304.802,114.000002,119.400002,490.100007,172.400002,286.400004,84.300001
329,138389.102,138534.602,138690.402,138811.802,145.500002,121.400001,516.000008,155.800003,301.300005,93.300002
330,138905.102,139036.802,139195.002,139312.202,131.700002,117.200002,508.400007,158.200002,289.900004,101.300001
331,139413.502,139541.802,139711.602,139834.102,128.300002,122.500002,522.300008,169.800003,298.100005,101.700001
332,139935.802,140022.502,140201.402,140324.602,86.700001,123.200002,483.600007,178.900003,265.600004,94.800001
333,140419.402,140536.402,140686.702,140808.002,117.000002,121.300002,475.400007,150.300002,267.300004,86.800001
334,140894.802,141020.802,141174.802,141291.902,126.000002,117.100001,493.600008,154.000003,280.000005,96.500002
335,141388.402,141486.702,141679.702,141797.902,98.300001,118.200002,506.800007,193.000003,291.300004,97.300001
336,141895.202,142026.302,142154.602,142272.102,131.100002,117.500002,468.800007,128.300002,259.400004,91.900001
337,142364.002,142488.302,142654.502,142776.802,124.300002,122.300002,505.000008,166.200003,290.500005,92.200001
338,142869.002,142986.702,143150.702,143271.802,117.700002,121.100002,496.200007,164.000002,281.700004,93.400001
339,143365.202,143500.202,143644.002,143762.702,135.000002,118.700002,498.900008,143.800002,278.800004,101.400002
340,143864.102,143994.502,144166.402,144282.902,130.400002,116.500002,522.500008,171.900002,302.300004,103.700002
341,144386.602,144512.802,144691.802,144808.702,126.200001,116.900002,524.500007,179.000003,305.200004,102.400001
342,144911.102,145037.602,145206.302,145331.802,126.500002,125.500002,517.300008,168.700003,295.200005,96.600001
343,145428.402,145536.102,145708.902,145833.602,107.700002,124.700002,500.000008,172.800002,280.500004,94.800002
344,145928.402,146059.302,146206.802,146326.602,130.900001,119.800001,498.100007,147.500003,278.400004,99.900002
345,146426.502,146560.302,146690.502,146809.202,133.800002,118.700002,480.200007,130.200002,264.000004,97.500001
346,146906.702,147028.202,147190.202,147310.802,121.500002,120.600002,506.900008,162.000002,283.500004,102.800002
347,147413.602,147525.502,147699.702,147820.602,111.900001,120.900002,505.900007,174.200003,286.100004,98.900001
348,147919.502,148048.202,148217.202,148335.002,128.700002,117.800001,511.200008,169.000003,297.700005,95.700002
349,148430.702,148561.302,148684.202,148830.002,130.600002,145.800002,480.200007,122.900002,253.500004,80.900001
350,148910.902,149030.402,149191.602,149309.602,119.500002,118.000002,508.500008,161.200002,280.700004,109.800002
351,149419.402,149546.302,149686.802,149808.402,126.900001,121.600001,481.400007,140.500003,267.400004,92.400002
352,149900.802,150021.202,150179.802,150301.402,120.400001,121.600002,499.900007,158.600003,279.000004,99.300001
353,150400.702,150514.002,150699.102,150816.502,113.300002,117.400001,525.400008,185.100003,298.400005,109.600002
354,150926.102,151027.502,151175.002,151284.502,101.400001,109.500001,478.600007,147.500003,248.900004,120.200002
355,151404.702,151513.502,151608.602,151738.102,108.800002,129.500002,443.500007,95.100001,203.900003,110.100002
356,151848.202,151966.902,152002.202,152378.702,118.700001,376.500006,628.500009,35.300001,154.000002,98.000001
357,152476.702,152568.402,152656.602,152790.602,91.700001,134.000002,419.000006,88.200002,179.900003,105.100001
358,155255.902,155347.502,155430.002,155575.202,91.600002,145.200002,414.800007,82.500001,174.100003,95.500002
359,155670.702,155754.302,155854.402,156007.702,83.600001,153.300003,437.000006,100.100001,183.700002,100.000001
360,156107.702,156176.902,156305.102,156445.402,69.200001,140.300002,429.700007,128.200002,197.400003,92.000002
361,156537.402,156624.102,156765.102,156900.002,86.700001,134.900002,483.900007,141.000002,227.700003,121.300002
362,157021.302,157130.202,157242.502,157393.002,108.900001,150.500002,464.700007,112.300002,221.200003,93.000002
363,157486.002,157606.802,157743.302,157862.902,120.800002,119.600001,492.800007,136.500002,257.300004,115.900002
364,157978.802,158108.202,158275.202,158394.602,129.400002,119.400002,523.600008,167.000002,296.400004,107.800002
365,158502.402,158636.002,158816.102,158950.202,133.600002,134.100002,542.800008,180.100003,313.700005,95.000001
366,159045.202,159187.202,159370.602,159480.102,142.000002,109.500001,549.900008,183.400003,325.400005,115.000002
367,159595.102,159733.802,159916.302,160031.102,138.700002,114.800002,546.400008,182.500003,321.200005,110.400001
368,160141.502,160288.702,160457.402,160586.902,147.200002,129.500002,550.700009,168.700003,315.900005,105.300002
369,160692.202,160823.602,160991.902,161118.602,131.400001,126.700002,534.700007,168.300003,299.700004,108.300001
370,161226.902,161375.702,161520.202,161644.102,148.800003,123.900002,531.100008,144.500002,293.300005,113.900001
371,161758.002,161887.002,162083.602,162223.502,129.000002,139.900002,569.000009,196.600003,325.600005,103.500002
372,162327.002,162479.202,162661.502,162813.902,152.200002,152.400002,575.000008,182.300003,334.500005,88.100001
373,162902.002,163050.202,163220.302,163335.502,148.200003,115.200002,539.200008,170.100002,318.300005,105.700001
374,163441.202,163589.002,163754.002,163869.302,147.800003,115.300002,538.300008,165.000002,312.800005,110.200001
375,163979.502,164127.502,164308.902,164423.402,148.000003,114.500002,562.600009,181.400002,329.400005,118.700002
376,164542.102,164673.702,164862.602,164975.002,131.600002,112.400001,551.100008,188.900003,320.500005,118.200002
377,165093.202,165241.302,165407.502,165525.702,148.100002,118.200002,543.800008,166.200003,314.300005,111.300001
378,165637.002,165771.302,165965.702,166124.202,134.300002,158.500002,576.900009,194.400003,328.700005,89.700002
379,166213.902,166376.002,166577.402,166692.802,162.100002,115.400002,601.500009,201.400003,363.500005,122.600002
380,166815.402,166953.502,167156.702,167276.202,138.100002,119.500002,579.500008,203.200003,341.300005,118.700001
381,167394.902,167527.802,167741.402,167858.603,132.900002,117.200001,619.60001,213.600004,346.500006,155.900003
382,168014.503,168153.603,168354.903,168474.103,139.100002,119.200001,577.500008,201.300003,340.400005,117.900002
383,168592.003,168756.003,168942.203,169059.303,164.000003,117.100002,593.300009,186.200002,350.200005,126.000002
384,169185.303,169331.903,169529.103,169642.403,146.600002,113.300002,577.500009,197.200003,343.800005,120.400002
385,169762.803,169895.603,170114.203,170230.503,132.800002,116.300002,600.700009,218.600003,351.400005,133.000002
386,170363.503,170511.803,170716.603,170835.503,148.300002,118.900002,601.100009,204.800003,353.100005,129.100002
387,170964.603,171118.503,171285.103,171402.403,153.900002,117.300002,558.600008,166.600002,320.500004,120.800002
388,171523.203,171666.203,171838.603,171955.403,143.000002,116.800001,571.000008,172.400003,315.400005,138.800002
389,172094.203,172230.703,172418.003,172576.403,136.500002,158.400003,579.000009,187.300003,323.800005,96.800001
390,172673.203,172799.003,173021.503,173141.603,125.800002,120.100002,595.400009,222.500003,348.300005,127.000002
391,173268.603,173424.603,173607.503,173792.303,156.000002,184.800003,614.300009,182.900003,338.900005,90.600001
392,173882.903,174030.103,174197.803,174317.903,147.200002,120.100002,558.900008,167.700003,314.900005,123.900001
393,174441.803,174589.303,174752.803,174915.803,147.500003,163.000002,570.700009,163.500002,311.000005,96.700002
394,175012.503,175141.403,175327.803,175449.903,128.900002,122.100001,556.000008,186.400003,315.300005,118.600002
395,175568.503,175706.503,175924.003,176044.503,138.000002,120.500002,610.300009,217.500003,355.500005,134.300002
396,176178.803,176331.303,176531.803,176649.803,152.500003,118.000001,606.800009,200.500003,353.000006,135.800002
397,176785.603,176933.003,177119.003,177235.503,147.400003,116.500002,589.000009,186.000002,333.400005,139.100002
398,177374.603,177513.203,177703.203,177874.103,138.600002,170.900003,585.500009,190.000003,328.600005,86.000001
399,177960.103,178099.103,178298.503,178417.403,139.000002,118.900002,583.900009,199.400003,338.400005,126.600002
400,178544.003,178672.603,178857.103,178998.603,128.600001,141.500002,562.400008,184.500003,313.100004,107.800002
401,179106.403,179258.303,179403.103,179541.103,151.900002,138.000002,560.700008,144.800002,296.700004,126.000002
402,179667.103,179803.803,179960.003,180100.803,136.700002,140.800002,541.800008,156.200003,292.900005,108.100001
403,180208.903,180336.803,180510.803,180659.003,127.900002,148.200002,554.000009,174.000003,301.900005,103.900002
404,180762.903,180890.103,181060.503,181410.603,127.200001,350.100005,763.500011,170.400003,297.600004,115.800002
405,181526.403,181651.203,181837.203,181984.203,124.800002,147.000002,572.900008,186.000003,310.800005,115.100001
406,182099.303,182229.003,182370.503,182560.203,129.700002,189.700002,577.400009,141.500003,271.200005,116.500002
407,182676.703,182800.803,182926.003,183073.603,124.100002,147.600002,514.400008,125.200002,249.300004,117.500002
408,183191.103,183328.703,183474.603,183612.303,137.600002,137.700002,541.800008,145.900002,283.500004,120.600002
409,183732.903,183854.403,184043.703,184204.703,121.500002,161.000003,574.900008,189.300002,310.800004,103.100001
410,188006.103,188085.803,188183.603,188362.403,79.700001,178.800003,448.000006,97.800001,177.500002,91.700001
411,188454.103,188534.703,188656.003,188828.603,80.600001,172.600003,471.200007,121.300002,201.900003,96.700001
412,188925.303,189026.103,189154.903,189330.503,100.800002,175.600002,503.800008,128.800002,229.600004,98.600002
413,189429.103,189532.903,189669.203,189827.603,103.800001,158.400003,507.100007,136.300002,240.100003,108.600001
414,189936.203,190058.503,190217.203,190383.603,122.300002,166.400003,544.800008,158.700002,281.000004,97.400001
415,190481.003,190605.103,190808.003,190945.303,124.100002,137.300002,599.100009,202.900003,327.000005,134.800002
416,191080.103,191221.103,191427.003,191566.403,141.000002,139.400003,602.800009,205.900003,346.900005,116.500001
417,191682.903,191826.103,192024.403,192165.403,143.200002,141.000002,596.900009,198.300003,341.500005,114.400002
418,192279.803,192418.903,192646.303,192810.503,139.100002,164.200002,630.30001,227.400004,366.500006,99.600002
419,192910.103,193075.403,193274.203,193457.703,165.300002,183.500003,633.300009,198.800003,364.100005,85.700001
420,193543.403,193695.303,193901.003,194042.103,151.900002,141.100002,600.400009,205.700003,357.600005,101.700002
421,194143.803,194297.903,194545.003,194680.503,154.100002,135.500002,648.50001,247.100004,401.200006,111.800002
422,194792.303,194958.403,195223.803,195364.603,166.100002,140.800002,699.60001,265.400004,431.500006,127.300002
423,195491.903,195646.703,195866.103,196007.503,154.800002,141.400002,642.90001,219.400004,374.200006,127.300002
424,196134.803,196283.503,196499.103,196642.803,148.700002,143.700002,628.800009,215.600003,364.300005,120.800002
425,196763.603,196927.703,197134.603,197279.403,164.100002,144.800002,620.400009,206.900004,371.000006,104.600001
426,197384.003,197539.103,197753.303,197901.003,155.100003,147.700002,622.70001,214.200003,369.300006,105.700002
427,198006.703,198159.703,198398.703,198548.603,153.000002,149.900003,659.700009,239.000003,392.000005,117.800001
428,198666.403,198824.703,199061.403,199209.303,158.300003,147.900002,669.40001,236.700003,395.000006,126.500002
429,199335.803,199498.303,199717.703,199866.103,162.500003,148.400002,653.40001,219.400003,381.900006,123.100002
430,199989.203,200160.503,200377.403,200520.603,171.300003,143.200002,651.60001,216.900003,388.200006,120.200002
431,200640.803,200806.403,201026.703,201173.403,165.600002,146.700002,666.40001,220.300004,385.900006,133.800002
432,201307.203,201478.403,201710.103,201857.503,171.200002,147.400002,690.10001,231.700004,402.900006,139.800002
433,201997.303,202165.503,202364.803,202514.403,168.200003,149.600003,633.300009,199.300002,367.500005,116.200001
434,202630.603,202799.003,202989.403,203137.003,168.400003,147.600002,616.10001,190.400003,358.800006,109.700002
435,203246.703,203407.503,203619.403,203769.903,160.800002,150.500002,645.000009,211.900003,372.700005,121.800002
436,203891.703,204048.803,204287.903,204434.203,157.100003,146.300002,688.70001,239.100003,396.200006,146.200002
437,204580.403,204755.103,204933.303,205078.203,174.700003,144.900002,610.40001,178.200003,352.900006,112.600002
438,205190.803,205352.203,205553.803,205700.603,161.400002,146.800002,625.400009,201.600003,363.000005,115.600002
439,205816.203,205964.403,206175.303,206327.003,148.200002,151.700003,605.700009,210.900003,359.100005,94.900001
440,206421.903,206582.803,206780.903,206922.503,160.900002,141.600002,644.60001,198.100003,359.000005,144.000003
441,207066.503,207217.103,207409.203,207556.703,150.600002,147.500002,600.900008,192.100003,342.700005,110.700001
442,207667.403,207827.203,208001.903,208146.403,159.800003,144.500003,588.500009,174.700002,334.500005,109.500001
443,208255.903,208409.603,208597.303,208753.803,153.700003,156.500003,602.400009,187.700002,341.400005,104.500001
444,208858.303,209016.303,209251.803,209443.703,158.000003,191.900003,681.10001,235.500003,393.500006,95.700001
445,209539.403,209709.003,209923.003,210062.103,169.600003,139.100002,664.60001,214.000003,383.600006,141.900002
446,210204.003,210376.603,210517.503,210658.903,172.600003,141.400002,589.900009,140.900002,313.500005,135.000002
447,210793.903,210934.403,211111.303,211255.603,140.500002,144.300002,617.500009,176.900003,317.400005,155.800002
448,211411.403,211555.403,211792.403,211931.403,144.000002,139.000002,654.40001,237.000004,381.000006,134.400002
449,212065.803,212224.003,212412.803,212569.803,158.200002,157.000003,640.50001,188.800003,347.000005,136.500002
450,212706.303,212862.003,213016.003,213392.603,155.700002,376.600006,838.200012,154.000002,309.700004,151.900002
451,213544.503,213682.503,213872.703,214058.803,138.000002,186.100003,658.60001,190.200003,328.200005,144.300002
452,214203.103,214353.303,214567.503,214749.603,150.200002,182.100003,653.70001,214.200003,364.400005,107.200002
453,219312.503,219379.503,219505.203,219679.403,67.000001,174.200002,464.500007,125.700002,192.700003,97.600002
454,219777.003,219845.803,219964.003,220128.703,68.800001,164.700002,469.900007,118.200002,187.000003,118.200002
455,220246.903,220340.903,220479.103,221079.203,94.000001,600.100009,923.900014,138.200002,232.200003,91.600002
456,221170.803,221269.803,221597.203,221779.703,99.000001,182.500003,713.20001,327.400005,426.400006,104.300001
457,221884.003,222039.403,222399.403,222549.703,155.400003,150.300002,811.200012,360.000005,515.400008,145.500002
458,222695.203,222873.203,223239.203,223397.903,178.000003,158.700002,820.800013,366.000006,544.000009,118.100002
459,223516.003,223731.103,224014.403,224181.203,215.100003,166.800003,792.300011,283.300004,498.400007,127.100001
460,224308.303,224510.003,224769.903,224953.903,201.700003,184.000003,757.100012,259.900004,461.600007,111.500002
461,225065.403,225264.003,225490.003,225632.403,198.600003,142.400002,716.10001,226.000003,424.600006,149.100002
462,225781.503,225964.403,226189.903,226369.203,182.900003,179.300003,705.000011,225.500003,408.400006,117.300002
463,226486.503,226667.703,226933.203,227115.503,181.200003,182.300002,748.300011,265.500004,446.700007,119.300002
464,227234.803,227411.003,227675.803,227853.303,176.200003,177.500002,746.300011,264.800004,441.000007,127.800002
465,227981.103,228151.003,228383.703,228554.903,169.900003,171.200003,698.600011,232.700003,402.600006,124.800002
466,228679.703,228854.003,229064.403,229255.503,174.300002,191.100003,690.80001,210.400003,384.700005,115.000002
467,229370.503,229538.903,229730.603,229908.703,168.400002,178.100003,660.00001,191.700003,360.100005,121.800002
468,230030.503,230167.003,230392.203,230566.303,136.500002,174.100003,656.90001,225.200003,361.700005,121.100002
469,230687.403,230853.003,231062.003,231233.203,165.600002,171.200003,682.70001,209.000003,374.600005,136.900002
470,231370.103,231537.203,231802.603,231969.203,167.100002,166.600003,726.500011,265.400004,432.500006,127.400002
471,232096.603,232264.503,232485.703,232662.203,167.900002,176.500003,697.10001,221.200003,389.100005,131.500002
472,232793.703,232955.803,233179.803,233358.403,162.100002,178.600002,684.00001,224.000004,386.100006,119.300002
473,233477.703,233632.103,233914.803,234105.103,154.400002,190.300002,731.300011,282.700005,437.100007,103.900002
474,234209.003,234397.903,234643.803,234817.803,188.900003,174.000003,734.500011,245.900003,434.800006,125.700002
475,234943.504,235120.304,235329.704,235508.904,176.800003,179.200002,689.30001,209.400003,386.200006,123.900002
476,235632.804,235798.204,236015.004,236444.704,165.400003,429.700006,927.800014,216.800003,382.200006,115.900002
477,236560.604,236707.904,237017.104,237204.904,147.300002,187.800003,760.000011,309.200005,456.500007,115.700001
478,237320.604,237486.804,237764.404,237950.904,166.200003,186.500003,758.800012,277.600004,443.800007,128.500002
479,238079.404,238275.304,238476.504,238668.604,195.900003,192.100002,715.10001,201.200003,397.100006,125.900002
480,238794.504,238966.204,239195.604,239809.104,171.700003,613.500009,1141.30002,229.400003,401.100006,126.700002
481,239935.804,240084.604,240478.304,240663.804,148.800003,185.500003,858.900013,393.700005,542.500008,130.900002
482,240794.704,240982.704,241222.304,241644.104,188.000003,421.800007,995.200015,239.600003,427.600006,145.800002
483,241789.904,241964.204,242266.904,242417.304,174.300003,150.400002,775.200012,302.700004,477.000007,147.800003
484,242565.104,242747.204,243047.304,243219.804,182.100002,172.500002,788.200011,300.100005,482.200007,133.500002
485,243353.304,243542.704,243751.304,243945.504,189.400003,194.200003,747.300011,208.600003,398.000006,155.100002
486,244100.604,244272.204,244523.504,244701.004,171.600003,177.500002,735.300011,251.300004,422.900007,134.900002
487,244835.904,245021.904,245308.804,245492.204,186.000003,183.400003,809.300012,286.900004,472.900007,153.000002
488,245645.204,245828.804,246057.704,246235.504,183.600003,177.800002,731.400011,228.900004,412.500007,141.100002
489,246376.604,246568.804,246736.104,247357.404,192.200003,621.300009,1127.60002,167.300003,359.500006,146.800002
490,247504.204,247649.004,247953.704,248109.304,144.800002,155.600002,748.800011,304.700005,449.500007,143.700002
491,248253.004,248420.704,248644.304,248815.304,167.700003,171.000003,712.800011,223.600003,391.300006,150.500002
492,248965.804,249138.904,249358.104,249546.804,173.100002,188.700003,712.60001,219.200004,392.300006,131.600001
493,249678.404,249853.504,250066.304,250252.004,175.100003,185.700003,725.400011,212.800003,387.900006,151.800002
494,250403.804,250557.004,250790.004,251518.504,153.200003,728.500011,1220.40002,233.000003,386.200006,105.700001
495,251624.204,251770.104,251991.804,252389.104,145.900003,397.300006,887.100014,221.700003,367.600006,122.200002
496,252511.304,252674.604,252920.804,253108.404,163.300002,187.600003,707.90001,246.200004,409.500006,110.800001
497,253219.204,253381.304,253647.904,253834.204,162.100003,186.300002,736.200011,266.600004,428.700007,121.200002
498,258270.104,258344.904,258438.004,258594.704,74.800001,156.700002,435.400006,93.100001,167.900002,110.800002
499,258705.504,258775.704,258890.904,259055.804,70.200001,164.900002,456.400007,115.200002,185.400003,106.100002
500,259161.904,259253.404,259361.304,259771.704,91.500001,410.400006,727.000011,107.900002,199.400003,117.200002
501,259888.904,259985.604,260132.304,260322.904,96.700001,190.600003,539.000008,146.700002,243.400003,105.000002
502,260427.904,260548.104,260780.904,261012.004,120.200001,231.100003,687.50001,232.800004,353.000005,103.400002
503,261115.404,261270.204,261530.304,261709.704,154.800002,179.400003,706.10001,260.100004,414.900006,111.800001
504,261821.504,261976.304,262380.204,262562.104,154.800003,181.900002,866.000013,403.900006,558.700009,125.400002
505,262687.504,262882.304,263266.704,263458.604,194.800003,191.900003,889.100014,384.400006,579.200009,118.000002
506,263576.604,263774.804,264042.204,265040.204,198.200003,998.000014,1578.00002,267.400004,465.600007,114.400002
507,265154.604,265294.804,265772.104,265949.304,140.200002,177.200003,914.300014,477.300007,617.500009,119.600002
508,266068.904,266264.504,266562.604,266740.104,195.600003,177.500003,801.000012,298.100004,493.700007,129.800002
509,266869.904,267073.304,267341.804,267564.104,203.400003,222.300003,815.000012,268.500004,471.900007,120.800002
510,267684.904,267868.304,268183.904,268366.504,183.400003,182.600003,834.200012,315.600004,499.000007,152.600002
511,268519.104,268711.604,269058.704,269231.304,192.500003,172.600003,862.800013,347.100005,539.600008,150.600002
512,269381.904,269581.704,269811.904,270694.904,199.800003,883.000013,1430.80002,230.200004,430.000007,117.800001
513,270812.704,270973.904,271372.804,271578.004,161.200003,205.200003,888.700014,398.900006,560.100009,123.400002
514,271701.404,271881.704,272218.904,272405.704,180.300002,186.800003,857.100012,337.200005,517.500007,152.800002
515,272558.504,272764.704,273011.504,273196.804,206.200004,185.300003,780.100012,246.800003,453.000007,141.800002
516,273338.604,273530.804,273780.704,274318.404,192.200003,537.700008,1109.40002,249.900004,442.100007,129.600002
517,274448.004,274607.204,275023.404,275204.104,159.200002,180.700003,895.100013,416.200006,575.400008,139.000002
518,275343.104,275538.604,275804.004,276619.404,195.500003,815.400012,1387.10002,265.400004,460.900007,110.800002
519,276730.204,276872.804,277270.204,277460.304,142.600002,190.100002,862.700012,397.400006,540.000008,132.600002
520,277592.904,277777.704,278084.104,278268.404,184.800003,184.300003,818.000013,306.400005,491.200008,142.500002
521,278410.904,278606.104,278830.804,279026.104,195.200003,195.300003,776.600011,224.700003,419.900006,161.400002
522,279187.504,279374.704,279626.704,280183.404,187.200003,556.700008,1127.50002,252.000004,439.200007,131.600002
523,280315.004,280476.904,280887.704,281117.404,161.900002,229.700003,925.200014,410.800007,572.700009,122.800002
524,281240.204,281453.104,281675.404,281864.504,212.900003,189.100003,777.100011,222.300003,435.200006,152.800002
525,282017.304,282198.704,282452.104,282683.504,181.400003,231.400003,794.600012,253.400004,434.800007,128.400002
526,282811.904,282983.404,283360.704,283589.804,171.500003,229.100004,917.600014,377.300005,548.800008,139.700002
527,283729.504,283917.804,284186.404,284372.404,188.300003,186.000002,785.700012,268.600004,456.900007,142.800003
528,284515.204,284711.004,284945.504,285614.604,195.800003,669.10001,1227.90002,234.500003,430.300006,128.500002
529,285743.104,285904.104,286328.904,286518.904,161.000002,190.000002,923.900014,424.800007,585.800009,148.100003
530,286667.004,286878.004,287130.504,288113.104,211.000003,982.600014,1548.20002,252.500004,463.500007,102.100002
531,288215.204,288368.004,288762.304,289034.804,152.800002,272.500004,939.700014,394.300006,547.100008,120.100002
532,289154.904,289324.704,289600.504,289794.704,169.800002,194.200003,771.500011,275.800004,445.600006,131.700002
533,289926.404,290108.304,290405.204,290989.004,181.900003,583.800009,1181.00002,296.900004,478.800007,118.400002
534,291107.404,291271.204,291665.904,292158.404,163.800002,492.500007,1192.10002,394.700006,558.500008,141.100003
535,292299.504,292482.904,292805.104,293003.504,183.400002,198.400003,837.400012,322.200005,505.600007,133.400002
536,293136.904,293333.804,293648.804,293896.004,196.900003,247.200003,894.200013,315.000005,511.900008,135.100002
537,294031.104,294222.404,294522.804,295145.504,191.300003,622.700009,1241.80002,300.400005,491.700008,127.400002
538,295272.904,295463.204,295752.004,295952.804,190.300003,200.800003,897.500013,288.800004,479.100007,217.600003
539,296170.404,296331.104,296651.504,296943.004,160.700003,291.500005,903.300014,320.400004,481.100007,130.700002
540,297073.704,297246.604,297571.904,297754.904,172.900002,183.000003,870.000013,325.300005,498.200007,188.800003
541,297943.704,298129.004,298373.304,298559.204,185.300002,185.900003,778.000011,244.300004,429.600006,162.500002
542,298721.704,298905.304,299155.504,299725.504,183.600003,570.000008,1152.50002,250.200004,433.800007,148.700002
543,299874.204,300044.004,300360.804,300608.004,169.800003,247.200003,927.000014,316.800005,486.600008,193.200003
544,300801.204,300979.704,301234.604,301750.504,178.500003,515.900007,1081.00002,254.900004,433.400007,131.700002
545,301882.204,302047.205,302370.205,302562.905,165.000003,192.700003,815.300013,323.000005,488.000008,134.600002
546,302697.505,302884.805,303175.405,303852.805,187.300002,677.40001,1297.20002,290.600005,477.900007,141.900002
547,303994.705,304152.805,304439.505,304625.705,158.100002,186.200002,759.400011,286.700005,444.800007,128.400002
548,309675.405,309722.505,309873.705,310074.605,47.1,200.900003,483.000007,151.200002,198.300002,83.800002
549,310158.405,310247.905,310480.505,310675.205,89.500001,194.700002,606.400009,232.600004,322.100005,89.600002
550,310764.805,310911.905,311233.705,311434.905,147.100002,201.200003,767.800011,321.800005,468.900007,97.700001
551,311532.605,311717.905,312103.005,312641.605,185.300003,538.600008,1219.70002,385.100006,570.400009,110.700001
552,312752.305,312930.805,313429.405,313642.105,178.500003,212.700004,989.200015,498.600007,677.10001,99.400001
553,313741.505,313964.205,314333.705,314907.005,222.700003,573.300008,1290.30002,369.500006,592.200009,124.800002
554,315031.805,315245.905,315661.505,315868.405,214.100004,206.900003,985.000015,415.600006,629.70001,148.400002
555,316016.805,316228.905,316537.905,316742.705,212.100003,204.800003,856.300013,309.000005,521.100008,130.400002
556,316873.105,317091.705,317424.605,317628.305,218.600003,203.700003,881.400013,332.900005,551.500008,126.200002
557,317754.505,317982.205,318244.405,319049.205,227.700003,804.800012,1412.80002,262.200004,489.900007,118.100002
558,319167.305,319347.405,319838.305,320071.805,180.100003,233.500003,1052.20002,490.900007,671.00001,147.700003
559,320219.505,320433.305,320803.505,322243.005,213.800003,1439.50002,2164.40003,370.200005,584.000008,140.900002
560,322383.905,322519.105,323073.205,323303.005,135.200002,229.800004,1066.50002,554.100008,689.30001,147.400002
561,323450.405,323663.905,324045.405,324739.705,213.500003,694.30001,1406.00002,381.500006,595.000009,116.700002
562,324856.405,325048.905,325425.705,326021.805,192.500003,596.100009,1322.10002,376.800005,569.300008,156.700002
563,326178.505,326350.405,326866.605,327088.605,171.900003,222.000003,1057.30002,516.200008,688.100011,147.200002
564,327235.805,327464.905,327731.505,327952.005,229.100004,220.500003,861.800013,266.600004,495.700008,145.600002
565,328097.605,328300.105,328619.905,328842.905,202.500003,223.000003,895.000013,319.800005,522.300008,149.700002
566,328992.605,329189.105,329528.105,330458.005,196.500003,929.900014,1587.00002,339.000005,535.500008,121.600002
567,330579.605,330734.005,331126.005,331375.305,154.400002,249.300004,925.100014,392.000006,546.400008,129.400002
568,331504.705,331708.705,332122.105,332703.405,204.000003,581.300009,1328.00002,413.400006,617.400009,129.300002
569,332832.705,333031.605,333331.205,333785.005,198.900003,453.800007,1094.50002,299.600004,498.500007,142.200002
570,333927.205,334110.105,334548.105,335319.805,182.900003,771.700012,1515.80002,438.000006,620.900009,123.200001
571,335443.005,335628.605,335955.705,336460.705,185.600003,505.000008,1143.50002,327.100005,512.700008,125.800002
572,336586.505,336745.205,337207.705,337434.605,158.700002,226.900003,978.800014,462.500007,621.200009,130.700002
573,337565.305,337794.505,338053.705,338625.405,229.200004,571.700009,1180.40002,259.200003,488.400007,120.300002
574,338745.705,338930.605,339356.105,340156.905,184.900002,800.800012,1533.90002,425.500007,610.400009,122.700002
575,340279.605,340439.905,340927.805,341470.205,160.300002,542.400008,1360.90002,487.900007,648.200009,170.300003
576,341640.505,341818.305,342171.105,342374.205,177.800002,203.100003,884.600013,352.800006,530.600008,150.900002
577,342525.105,342725.305,343088.405,343373.605,200.200003,285.200005,1022.50001,363.100005,563.300008,174.000002
578,343547.605,343737.505,344105.905,344377.705,189.900003,271.800004,1006.70002,368.400006,558.300009,176.600002
579,344554.305,344761.405,345016.005,350587.805,207.100003,5571.80008,6102.00009,254.600004,461.700007,68.500001
580,350656.305,350716.005,350950.505,351178.605,59.700001,228.100003,597.500009,234.500004,294.200005,75.200001
581,351253.805,351389.705,351667.205,351909.805,135.900002,242.600004,762.600011,277.500004,413.400006,106.600001
582,352016.405,352192.205,352604.005,352861.605,175.800003,257.600004,934.200014,411.800006,587.600009,89.000001
583,352950.605,353154.305,353751.205,354657.605,203.700003,906.400014,1818.40003,596.900009,800.600012,111.400001
584,354769.005,354947.905,355663.005,356171.205,178.900003,508.200007,1533.20002,715.100011,894.000014,131.000002
585,356302.205,356511.605,357062.105,358142.105,209.400003,1080.00002,1934.90003,550.500009,759.900012,95.000001
586,358237.105,358418.505,359087.205,359371.405,181.400003,284.200004,1286.90002,668.70001,850.100013,152.600002
587,359524.005,359770.105,360159.305,360714.805,246.100004,555.500008,1412.80002,389.200006,635.30001,222.000003
588,360936.805,361145.405,361796.005,362072.505,208.600003,276.500004,1273.10002,650.60001,859.200013,137.400002
589,362209.905,362461.505,362837.405,363854.305,251.600004,1016.90002,1782.50003,375.900006,627.50001,138.100002
590,363992.405,364177.705,364693.405,364929.005,185.300003,235.600004,1083.50002,515.700007,701.00001,146.900002
591,365075.905,365318.905,365718.505,365976.605,243.000004,258.100003,1053.80002,399.600006,642.60001,153.100003
592,366129.705,366360.705,366664.105,366938.805,231.000003,274.700004,959.600014,303.400005,534.400008,150.500002
593,367089.305,367294.505,367687.905,368395.005,205.200003,707.100011,1460.40002,393.400006,598.600009,154.700002
594,368549.705,368737.805,369252.206,370281.306,188.100003,1029.10002,1850.80003,514.400007,702.50001,119.200001
595,370400.506,370571.006,371040.606,371599.806,170.500003,559.200008,1338.10002,469.600007,640.10001,138.800002
596,371738.606,371932.406,372445.206,372671.706,193.800003,226.500003,1109.00002,512.800008,706.600011,175.900003
597,372847.606,373078.506,373389.106,373987.806,230.900003,598.700009,1294.30002,310.600005,541.500008,154.100002
598,374141.906,374324.006,374838.206,375075.906,182.100003,237.700003,1083.90002,514.200008,696.300011,149.900002
599,375225.806,375453.906,375861.206,376379.006,228.100004,517.800007,1321.60002,407.300006,635.40001,168.400003
600,376547.406,376761.106,377205.606,377612.606,213.700003,407.000006,1212.00002,444.500007,658.20001,146.800002
601,377759.406,377961.706,378462.006,379067.306,202.300003,605.300009,1552.80002,500.300008,702.600011,244.900003
602,379312.206,379515.006,379999.406,380239.406,202.800003,240.000004,1091.90002,484.400007,687.20001,164.700002
603,380404.106,380619.406,381015.006,381256.206,215.300004,241.200003,1017.50002,395.600006,610.90001,165.400003
604,381421.606,381668.606,381950.606,382249.406,247.000003,298.800004,982.600014,282.000005,529.000008,154.800002
605,382404.206,382613.206,383021.706,383330.906,209.000003,309.200005,1165.70002,408.500006,617.500009,239.000004
606,383569.906,383765.506,384171.706,384451.206,195.600003,279.500004,1041.30001,406.200006,601.800009,160.000002
607,384611.206,384840.206,385133.206,385801.606,229.000004,668.40001,1374.70002,293.000004,522.000008,184.300003
608,385985.906,386161.106,386659.406,386911.606,175.200002,252.200003,1089.60002,498.300008,673.50001,163.900003
609,387075.506,387280.106,387641.106,387885.306,204.600003,244.200004,1011.40002,361.000005,565.600008,201.600003
610,388086.906,388289.806,388618.506,388890.506,202.900003,272.000004,979.800015,328.700005,531.600008,176.200003
611,389066.706,389278.606,389685.906,389990.406,211.900003,304.500004,1168.60002,407.300006,619.200009,244.900004
612,390235.306,390438.406,390787.706,391676.606,203.100003,888.900013,1607.80002,349.300005,552.400008,166.500003
613,391843.106,392010.406,392417.006,392627.206,167.300002,210.200004,957.700014,406.600006,573.900008,173.600002
614,392800.806,393004.706,393354.906,393589.806,203.900003,234.900004,990.300015,350.200005,554.100008,201.300003
615,393791.106,393987.606,394283.206,394865.706,196.500003,582.500009,1232.40002,295.600004,492.100007,157.800002
616,395023.506,395203.506,395607.406,396953.806,180.000003,1346.40002,2054.60003,403.900006,583.900009,124.300002
617,397078.106,397208.606,397784.006,398033.706,130.500002,249.700004,1102.50002,575.400008,705.90001,146.900002
618,398180.606,398390.306,398702.706,398997.506,209.700003,294.800005,965.000015,312.400005,522.100008,148.100002
619,399145.606,399355.406,399694.806,400224.806,209.800003,530.000008,1238.70002,339.400005,549.200008,159.500002
620,400384.306,400544.506,400965.006,401930.306,160.200003,965.300014,1686.40002,420.500006,580.700009,140.400002
621,402070.706,402216.606,402661.106,403232.906,145.900002,571.800009,1299.80002,444.500007,590.400009,137.600002
622,403370.506,403532.906,404000.406,404701.006,162.400002,700.600011,1475.80002,467.500007,629.900009,145.300002
623,404846.306,405019.906,405336.706,406410.206,173.600002,1073.50002,1664.30002,316.800005,490.400007,100.400001
624,406510.606,406638.306,406817.306,411142.306,127.700002,4325.00006,4744.30007,179.000003,306.700005,112.600002
625,411254.906,411293.206,411622.206,411889.006,38.300001,266.800004,734.700011,329.000005,367.300006,100.600001
626,411989.606,412131.306,412581.606,412867.606,141.700002,286.000004,1001.40002,450.300007,592.000009,123.400002
627,412991.006,413174.606,413899.706,415013.706,183.600003,1114.00002,2141.80003,725.100011,908.700014,119.100002
628,415132.806,415286.906,416023.306,416240.306,154.100002,217.000003,1239.90002,736.400011,890.500013,132.400002
629,416372.706,416618.106,417042.406,418180.606,245.400004,1138.20002,1934.30003,424.300006,669.70001,126.400002
630,418307.006,418468.506,419127.106,419392.706,161.500003,265.600004,1215.80002,658.600009,820.100012,130.100002
631,419522.806,419747.006,420101.006,420908.206,224.200004,807.200012,1512.90002,354.000005,578.200009,127.500002
632,421035.706,421203.106,421839.806,422490.406,167.400002,650.60001,1589.10002,636.70001,804.100012,134.400002
633,422624.806,422802.906,423229.306,423462.606,178.100002,233.300003,969.400014,426.400007,604.500009,131.600002
634,423594.206,423802.206,424249.506,424853.106,208.000003,603.600009,1408.90002,447.300007,655.30001,150.000002
635,425003.106,425199.506,425627.406,426336.106,196.400003,708.700011,1455.80002,427.900006,624.300009,122.800002
636,426458.906,426622.306,427194.006,428091.906,163.400002,897.900013,1764.80003,571.700009,735.100011,131.800002
637,428223.706,428397.506,428969.806,429616.706,173.800003,646.90001,1531.30002,572.300008,746.100011,138.300002
638,429755.006,429954.106,430431.606,431114.906,199.100003,683.30001,1527.90002,477.500007,676.60001,168.000003
639,431282.906,431464.106,431857.806,432694.106,181.200002,836.300013,1525.90002,393.700006,574.900008,114.700001
640,439366.907,439395.307,439753.507,439991.007,28.400001,237.500003,710.600011,358.200005,386.600006,86.500002
641,440077.507,440245.607,440776.107,441371.607,168.100002,595.500009,1402.90002,530.500008,698.60001,108.800002
642,441480.407,441662.407,442451.707,442993.507,182.000002,541.800008,1645.20002,789.300012,971.300014,132.100002
643,443125.607,443360.507,444120.007,445084.407,234.900004,964.400014,2068.70003,759.500011,994.400015,109.900002
644,445194.307,445393.007,446104.507,446344.407,198.700003,239.900004,1294.10002,711.50001,910.200013,144.000002
645,446488.407,446762.907,447149.907,448232.807,274.500004,1082.90002,1860.40003,387.000006,661.50001,116.000002
646,448348.807,448521.907,449168.807,449433.107,173.100002,264.300004,1210.00002,646.90001,820.000012,125.700002
647,449558.807,449807.207,450136.207,450785.607,248.400004,649.400009,1362.10002,329.000005,577.400009,135.300002
648,450920.907,451139.307,451634.407,453186.807,218.400003,1552.40002,2401.60004,495.100008,713.500011,135.700002
649,453322.507,453466.007,454091.907,454985.407,143.500002,893.500014,1773.20003,625.900009,769.400011,110.300001
650,455095.707,455270.407,455730.607,456851.407,174.700003,1120.80002,1853.90003,460.200007,634.90001,98.200001
651,456949.607,457088.707,457568.407,458175.407,139.100002,607.000009,1361.80002,479.700007,618.800009,136.000002
652,458311.407,458506.007,458914.007,459615.407,194.600003,701.400011,1408.60002,408.000006,602.600009,104.600001
653,459720.007,459889.207,460627.807,460892.107,169.200003,264.300004,1340.40002,738.600011,907.800014,168.300002
654,461060.407,461296.507,461663.107,462276.807,236.100004,613.700009,1367.70002,366.600005,602.700009,151.300003
655,462428.107,462620.407,463206.207,464162.507,192.300003,956.300015,1842.90003,585.800008,778.100011,108.500001
656,464271.007,464448.507,465009.307,465283.407,177.500003,274.100004,1157.10002,560.800008,738.300011,144.700002
657,465428.107,465669.707,466160.607,466846.807,241.600004,686.200011,1594.90002,490.900007,732.500011,176.200002
658,467023.007,467228.807,467736.507,468021.507,205.800003,285.000004,1162.30002,507.700008,713.500011,163.800003
659,468185.307,468435.707,468948.807,469648.707,250.400003,699.90001,1696.80003,513.100008,763.500011,233.400004
660,469882.107,470071.807,470647.907,470902.707,189.700003,254.800004,1233.80002,576.100008,765.800011,213.200003
661,471115.907,471325.907,471755.907,472588.007,210.000003,832.100012,1607.70002,430.000007,640.00001,135.600002
662,472723.607,472915.207,473491.807,473741.407,191.600003,249.600003,1196.40002,576.600009,768.200012,178.600003
663,473920.007,474141.707,474685.007,475860.607,221.700003,1175.60002,2084.60003,543.300008,765.000011,144.000002
664,476004.607,476175.507,476751.007,477447.507,170.900003,696.500011,1610.90002,575.500008,746.400011,168.000002
665,477615.507,477782.307,478285.807,479575.907,166.800003,1290.10002,2151.20003,503.500007,670.30001,190.800003
666,479766.707,479892.407,480530.607,480839.907,125.700002,309.300005,1242.40002,638.200009,763.900011,169.200003
667,481009.107,481212.807,481597.507,481829.707,203.700003,232.200004,970.100014,384.700005,588.400008,149.500002
668,481979.207,482189.007,482514.107,483132.807,209.800003,618.700009,1277.60002,325.100005,534.900008,124.000002
669,483256.807,483424.607,483912.807,484499.207,167.800003,586.400009,1449.70002,488.200007,656.00001,207.300003
670,484706.507,484887.207,485396.907,486096.607,180.700002,699.70001,1519.40002,509.700008,690.40001,129.300002
671,486225.907,486424.007,486858.007,488169.507,198.100003,1311.50002,2073.60003,434.000007,632.10001,130.000002
672,488299.507,488429.707,488967.607,489218.707,130.200002,251.100004,1068.60002,537.900008,668.10001,149.400002
673,489368.107,489572.007,489943.007,490629.107,203.900003,686.10001,1420.10002,371.000006,574.900009,159.100002
674,490788.207,490956.907,491469.707,491785.107,168.700003,315.400005,1147.10002,512.800007,681.50001,150.200002
675,491935.307,492131.407,492556.507,493398.907,196.100003,842.400012,1622.40003,425.100007,621.20001,158.800003
676,493557.707,493731.007,494251.507,494901.507,173.300002,650.00001,1479.30002,520.500008,693.80001,135.500002
677,495037.007,495201.307,495686.707,496182.807,164.300002,496.100008,1394.70002,485.400007,649.700009,248.900003
678,496431.707,496652.207,497037.607,497754.907,220.500004,717.300011,1440.70002,385.400005,605.900009,117.500002
679,497872.407,498025.507,498541.607,499277.207,153.100002,735.600011,1533.90002,516.100008,669.20001,129.100002
680,499406.307,499576.407,500005.107,500332.207,170.100002,327.100005,1096.80002,428.700007,598.800009,170.900002
681,500503.107,500671.807,501134.007,502775.207,168.700003,1641.20003,2450.90004,462.200006,630.900009,178.800003
682,502954.007,503066.107,503684.008,503938.508,112.100001,254.500004,1130.10002,617.900009,730.00001,145.600002
683,504084.108,504303.608,504680.208,505230.108,219.500004,549.900009,1308.50002,376.600005,596.100009,162.500002
684,505392.608,505566.308,505988.408,507186.108,173.700003,1197.70002,1942.90003,422.100006,595.800009,149.400002
685,507335.508,507432.308,508074.608,508329.808,96.800001,255.200004,1141.90002,642.30001,739.100011,147.600002
686,508477.408,508647.908,509076.508,510092.808,170.500002,1016.30001,1743.00003,428.600007,599.100009,127.600002
687,510220.408,510368.208,510931.708,511776.508,147.800002,844.800013,1687.50003,563.500008,711.30001,131.400002
688,511907.908,512067.308,512510.808,513250.308,159.400002,739.500011,1500.30002,443.500007,602.900009,157.900002
689,513408.208,513571.308,514074.508,515084.408,163.100003,1009.90002,1815.80003,503.200007,666.30001,139.600002
690,515224.008,515371.708,515879.508,516578.708,147.700003,699.200011,1472.90002,507.800007,655.50001,118.200001
691,516696.908,516846.508,517430.808,517740.008,149.600003,309.200005,1171.10002,584.300008,733.900011,128.000002
692,517868.008,518067.908,518400.108,519329.408,199.900003,929.300014,1663.20003,332.200005,532.100008,201.800003
693,519531.208,519653.708,520176.208,520423.908,122.500001,247.700004,1041.70002,522.500008,645.000009,149.000002
694,520572.908,520773.208,521246.008,521558.608,200.300003,312.600005,1184.20002,472.800007,673.10001,198.500003
695,521757.108,521941.608,522257.508,522612.908,184.500003,355.400006,1047.90002,315.900004,500.400007,192.100002
696,522805.008,522990.808,523291.408,524586.608,185.800003,1295.20002,1904.70003,300.600005,486.400008,123.100002
697,524709.708,524843.708,525231.508,526796.508,134.000002,1565.00002,2202.80003,387.800006,521.800008,116.000002
698,536503.508,536623.908,536959.308,537821.808,120.400001,862.500013,1427.30002,335.400005,455.800006,109.000002
699,537930.808,538045.608,538621.508,539379.508,114.800002,758.000011,1556.80002,575.900008,690.70001,108.100002
700,539487.608,539641.308,540479.908,541441.408,153.700002,961.500014,2092.10003,838.600013,992.300015,138.300002
701,541579.708,541739.608,542650.108,544141.708,159.900003,1491.60002,2686.20004,910.500013,1070.40002,124.200002
702,544265.908,544441.908,545125.608,545972.308,176.000003,846.700013,1827.20003,683.70001,859.700013,120.800001
703,546093.108,546301.708,546987.808,548012.908,208.600004,1025.10002,2033.40003,686.10001,894.700014,113.600002
704,548126.508,548306.508,548904.508,549587.508,180.000002,683.00001,1618.80002,598.000009,778.000011,157.800003
705,549745.308,549926.608,550462.708,550725.508,181.300003,262.800003,1159.10002,536.100008,717.400011,178.900003
706,550904.408,551127.008,551532.508,553137.708,222.600003,1605.20002,2332.30003,405.500006,628.100009,99.000002
707,553236.708,553366.608,554058.408,554846.008,129.900002,787.600012,1725.90003,691.80001,821.700012,116.600002
708,554962.608,555128.308,555684.808,556262.008,165.700002,577.200009,1461.40002,556.500008,722.20001,162.000002
709,556424.008,556599.708,557238.508,558028.808,175.700003,790.300011,1753.70003,638.80001,814.500013,148.900002
710,558177.708,558345.008,558796.508,562427.708,167.300003,3631.20005,4321.50007,451.500007,618.80001,71.500001
711,562499.208,562523.208,562789.308,563045.808,24,256.500004,642.000009,266.100004,290.100004,95.400001
712,563141.208,563250.408,563568.208,564173.808,109.200002,605.600009,1129.70002,317.800005,427.000007,97.100001
713,564270.908,564405.708,565047.608,565386.608,134.800002,339.000005,1239.20002,641.90001,776.700012,123.500002
714,565510.108,565727.308,566398.908,567183.308,217.200003,784.400012,1767.10003,671.60001,888.800013,93.900001
715,567277.208,567457.808,568219.008,568965.208,180.600003,746.200011,1792.80003,761.200011,941.800014,104.800002
716,569070.008,569261.108,569971.408,570693.309,191.100003,721.900011,1757.90003,710.30001,901.400013,134.600002
717,570827.909,571021.309,571665.209,572524.609,193.400003,859.400013,1828.70003,643.900009,837.300012,132.000002
718,572656.609,572834.709,573522.809,573758.409,178.100003,235.600004,1245.50002,688.10001,866.200013,143.700002
719,573902.109,574156.909,574675.209,575981.209,254.800004,1306.00002,2200.00003,518.300007,773.100011,120.900002
720,576102.109,576252.709,577099.109,577393.409,150.600002,294.300005,1434.20002,846.400012,997.000014,142.900002
721,577536.309,577777.909,578274.609,578834.409,241.600004,559.800008,1435.90002,496.700007,738.300011,137.800002
722,578972.209,579177.709,579774.209,580059.309,205.500003,285.100005,1227.00002,596.500009,802.000012,139.900002
723,580199.209,580437.409,581017.009,581512.709,238.200003,495.700007,1499.20002,579.600009,817.800012,185.700003
724,581698.409,581918.409,582340.309,583113.409,220.000003,773.100011,1562.00002,421.900007,641.90001,147.000002
725,583260.409,583436.609,584133.609,585334.509,176.200003,1200.90002,2205.70003,697.00001,873.200013,131.600002
726,587326.709,587513.309,587987.609,588788.909,186.600003,801.300012,1615.90002,474.300007,660.90001,153.700002
727,588942.609,589120.909,589726.709,590477.909,178.300003,751.200011,1650.40002,605.800009,784.100012,115.100002
728,590593.009,590781.509,591395.109,592010.409,188.500002,615.30001,1565.70002,613.600009,802.100011,148.300002
729,592158.709,592359.109,592938.809,593238.409,200.400003,299.600005,1236.10002,579.700008,780.100011,156.400002
730,593394.809,593615.509,594112.009,595245.509,220.700004,1133.50002,1987.20003,496.500007,717.200011,136.500002
731,595382.009,595529.609,596139.609,596460.309,147.600002,320.700005,1226.30002,610.000009,757.600011,148.000002
732,596608.309,596851.809,597268.409,597896.309,243.500004,627.900009,1436.10002,416.600006,660.10001,148.100003
733,598044.409,598222.109,598868.409,599514.709,177.700002,646.300009,1629.10002,646.30001,824.000012,158.800003
734,599673.509,599866.409,600437.309,600689.809,192.900003,252.500004,1242.10002,570.900008,763.800011,225.800003
735,600915.609,601128.509,601585.309,602024.309,212.900004,439.000007,1289.20002,456.800006,669.70001,180.500003
736,602204.809,602402.409,602955.309,603665.309,197.600002,710.00001,1636.30002,552.900009,750.500011,175.800003
737,603841.109,604019.209,604483.809,605224.709,178.100003,740.900011,1553.20002,464.600007,642.70001,169.600002
738,605394.309,605565.509,606145.809,606539.009,171.200003,393.200006,1319.20002,580.300008,751.500011,174.500003
739,606713.509,606904.709,607401.809,607706.909,191.200003,305.100005,1242.00002,497.100007,688.30001,248.600003
740,607955.509,608180.509,608556.909,609311.309,225.000004,754.400011,1531.30002,376.400005,601.400009,175.500003
741,609486.809,609637.609,610271.509,611191.109,150.800002,919.600013,1832.20003,633.90001,784.700012,127.900002
742,611319.009,611481.609,612122.809,612923.309,162.600003,800.500012,1786.20003,641.200009,803.800012,181.900003
743,613105.209,613268.309,613848.809,614926.009,163.100002,1077.20002,1955.90003,580.500009,743.600011,135.100002
744,615061.109,615221.809,615767.309,616031.009,160.700003,263.700004,1136.80002,545.500008,706.200011,166.900002
745,616197.909,616383.409,616969.509,617615.209,185.500003,645.700009,1564.40002,586.100009,771.600012,147.100002
746,617762.309,617947.009,618487.609,618793.609,184.700003,306.000005,1203.00002,540.600008,725.300011,171.700002
747,618965.309,619189.209,619513.809,619837.909,223.900004,324.100005,1036.20002,324.600004,548.500008,163.600003
748,620001.509,620202.909,620625.109,621524.709,201.400003,899.600013,1667.40002,422.200006,623.600009,144.200003
749,621668.909,621825.609,622403.809,622978.509,156.700002,574.700008,1482.10002,578.200009,734.900011,172.500003
750,623151.009,623329.109,623881.509,624475.809,178.100002,594.300008,1503.80002,552.400009,730.500011,179.000003
751,624654.809,624837.509,625300.509,626594.709,182.700003,1294.20002,2091.70003,463.000007,645.70001,151.800002
752,626746.509,626865.009,627449.009,627752.109,118.500002,303.100004,1180.50002,584.000009,702.500011,174.900003
753,627927.009,628125.809,628529.409,629264.909,198.800003,735.500011,1531.30002,403.600006,602.400009,193.400003
754,629458.309,629620.409,630284.709,630548.609,162.100002,263.900004,1262.80002,664.30001,826.400012,172.500002
755,630721.109,630915.009,631315.809,632248.909,193.900003,933.100014,1682.60003,400.800006,594.700009,154.800003
756,632403.709,632561.309,633002.609,633314.209,157.600002,311.600005,1055.30002,441.300006,598.900008,144.800002
757,633459.009,633634.909,634146.409,634624.809,175.900003,478.400007,1339.00002,511.500008,687.400011,173.200002
758,634798.009,634962.209,635439.109,636179.309,164.200003,740.200011,1603.40002,476.900007,641.10001,222.100003
759,636401.409,636549.509,636980.409,637700.91,148.100002,720.50001,1455.00002,430.900007,579.000009,155.500003
760,637856.41,638001.51,638630.31,638966.91,145.100002,336.600005,1347.30002,628.800009,773.900011,236.800004
761,639203.71,639398.91,639791.61,641003.61,195.200003,1212.00002,1929.00003,392.700006,587.900009,129.100002
762,641132.71,641251.41,641946.01,642301.71,118.700001,355.700005,1365.50002,694.600011,813.300012,196.500003
763,642498.21,642688.21,643092.51,643464.21,190.000003,371.700005,1177.50002,404.300006,594.300009,211.500004
764,643675.71,643838.21,644255.91,644922.31,162.500002,666.40001,1449.20002,417.700006,580.200008,202.600003
765,645124.91,645271.21,645806.41,647250.01,146.300002,1443.60002,2316.00004,535.200008,681.50001,190.900003
766,647440.91,647559.91,648349.21,648710.81,119.000001,361.600006,1506.50002,789.300012,908.300013,236.600003
767,648947.41,649149.91,649633.41,650020.81,202.500003,387.400006,1228.50002,483.500007,686.00001,155.100002
768,650175.91,650363.01,650710.81,651261.21,187.100003,550.400009,1249.00002,347.800005,534.900008,163.700002
769,651424.91,651583.81,652127.21,653130.91,158.900002,1003.70001,1840.70003,543.400008,702.30001,134.700002
770,653265.61,653408.71,654010.51,654333.41,143.100003,322.900004,1214.40002,601.800009,744.900012,146.600003
771,654480.01,654674.21,655049.31,655887.81,194.200002,838.500012,1596.30002,375.100006,569.300008,188.500003
772,656076.31,656215.41,656786.41,657506.51,139.100002,720.100011,1592.10002,571.000009,710.100011,161.900002
773,657668.41,657827.01,658280.11,659585.31,158.600002,1305.20002,2075.10003,453.100007,611.700009,158.200002
774,659743.51,659845.91,660509.91,661230.61,102.400001,720.700011,1617.10002,664.00001,766.400011,130.000002
775,661360.61,661520.91,662010.21,662335.51,160.300002,325.300005,1112.60002,489.300008,649.60001,137.700002
776,662473.21,662649.81,663109.81,663478.81,176.600002,369.000006,1165.70002,460.000007,636.600009,160.100002
777,663638.91,663839.01,664310.11,665690.31,200.100003,1380.20002,2177.10003,471.100007,671.20001,125.700001
778,665816.01,665956.41,666524.31,666798.91,140.400003,274.600004,1159.40002,567.900008,708.300011,176.500003
779,666975.41,667159.81,667729.31,668836.91,184.400002,1107.60002,1981.40003,569.500009,753.900011,119.900002
780,668956.81,669095.41,669719.41,671021.41,138.600002,1302.00002,2193.50003,624.00001,762.600012,128.900002
781,671150.31,671278.21,671810.01,672666.81,127.900002,856.800013,1633.20002,531.800008,659.70001,116.700001
782,672783.51,672934.31,673597.31,673927.71,150.800003,330.400005,1297.20002,663.000009,813.800012,153.000003
783,674080.71,674274.51,674633.81,675451.51,193.800002,817.700012,1488.50002,359.300006,553.100008,117.700002
784,675569.21,675720.11,676386.01,677191.31,150.900002,805.300012,1793.00003,665.90001,816.800012,170.900002
785,677362.21,677536.71,678093.01,679419.11,174.500003,1326.10002,2240.00003,556.300008,730.800011,183.100003
786,679602.21,679736.21,680422.61,680729.81,134.000002,307.200005,1277.10002,686.40001,820.400012,149.500002
787,680879.31,681079.41,681535.11,682283.71,200.100003,748.600011,1585.80002,455.700007,655.80001,181.400003
788,682465.11,682642.91,683093.51,684122.01,177.800002,1028.50001,1779.20003,450.600007,628.400009,122.300002
789,684244.31,684375.61,685068.71,685798.91,131.300002,730.200011,1690.30003,693.10001,824.400012,135.700002
790,685934.61,686104.61,686709.61,687335.01,170.000003,625.400009,1578.80002,605.000009,775.000012,178.400003
791,687513.41,687695.11,688152.61,689183.21,181.700002,1030.60002,1787.80003,457.500007,639.200009,118.000001
792,689301.21,689440.01,690084.31,691909.71,138.800002,1825.40003,2717.40004,644.30001,783.100012,108.900002
793,692018.61,692143.91,692842.51,693561.41,125.300002,718.900011,1678.70002,698.60001,823.900012,135.900002
794,693697.31,693868.81,694373.31,695710.61,171.500002,1337.30002,2143.00003,504.500008,676.00001,129.700002
795,695840.31,695968.61,696556.51,697223.51,128.300002,667.000009,1515.10002,587.900009,716.200011,131.900002
796,697355.41,697521.81,698030.91,698556.01,166.400003,525.100008,1356.60002,509.100007,675.50001,156.000003
797,698712.01,698885.91,699407.91,700205.91,173.900002,798.000012,1631.00002,522.000008,695.90001,137.100002
798,700343.01,700513.41,700904.51,702033.01,170.400002,1128.50002,1837.20003,391.100006,561.500008,147.200002
799,702180.21,702322.41,703009.11,703760.01,142.200002,750.900011,1749.60003,686.700011,828.900013,169.800002
800,703929.81,704088.21,704637.811,705303.811,158.400003,666.00001,1542.90002,549.600008,708.000011,168.900002
801,705472.711,705644.711,706358.511,706618.111,172.000003,259.600003,1325.60002,713.800011,885.800014,180.200003
802,706798.311,707025.511,707497.011,708621.011,227.200004,1124.00002,1974.30003,471.500007,698.700011,151.600003
803,716777.011,716895.111,717685.611,718870.611,118.100002,1185.00002,2176.20003,790.500011,908.600013,82.600001
804,726528.711,726574.611,726780.911,727014.411,45.900001,233.500003,576.200009,206.300003,252.200004,90.500002
805,727104.911,727248.111,727586.511,728295.311,143.200002,708.80001,1282.00002,338.400005,481.600007,91.600002
806,728386.911,728533.211,729227.011,730107.911,146.300002,880.900013,1803.70003,693.80001,840.100012,82.700002
807,730190.611,730350.011,731242.211,732382.111,159.400002,1139.90002,2274.60003,892.200013,1051.60002,83.100002
808,732465.211,732645.711,733489.811,734074.611,180.500002,584.800009,1704.30003,844.100013,1024.60002,94.900001
809,734169.511,734387.111,734937.811,735559.211,217.600003,621.40001,1522.20002,550.700008,768.300011,132.500002
810,735691.711,735903.311,736538.111,737432.211,211.600003,894.100014,1850.40003,634.800009,846.400012,109.900001
811,737542.111,737702.711,738495.211,738761.811,160.600003,266.600004,1362.40002,792.500011,953.100014,142.700003
812,738904.511,739164.511,739635.611,740934.211,260.000003,1298.60002,2166.00003,471.100007,731.10001,136.300002
813,741070.511,741232.611,741944.111,742629.311,162.100002,685.20001,1671.70002,711.500011,873.600013,112.900002
814,742742.211,742939.111,743663.411,743961.811,196.900003,298.400005,1366.80002,724.30001,921.200013,147.200002
815,744109.011,744379.711,744844.611,745799.511,270.700004,954.900014,1797.70003,464.900007,735.600011,107.200002
816,745906.711,746076.611,746846.411,747444.111,169.900002,597.700009,1675.80003,769.800012,939.700014,138.400002
817,747582.511,747809.511,748402.811,749751.011,227.000003,1348.20002,2275.20003,593.300009,820.300012,106.700002
818,749857.711,750027.211,750849.111,751501.811,169.500002,652.700009,1819.20003,821.900013,991.400015,175.100003
819,751676.911,751895.511,752401.911,752973.911,218.600003,572.000008,1457.90002,506.400008,725.000011,160.900003
820,753134.811,753344.511,754314.311,754601.211,209.700003,286.900004,1676.10002,969.800014,1179.50002,209.700004
821,754810.911,755075.711,755582.911,756254.311,264.800004,671.40001,1610.60002,507.200007,772.000011,167.200003
822,756421.511,756618.411,757241.711,758209.011,196.900002,967.300014,1949.80003,623.30001,820.200012,162.300003
823,758371.311,758543.611,759118.611,759399.311,172.300002,280.700004,1201.90002,575.000009,747.300011,173.900003
824,759573.211,759799.311,760570.211,761603.811,226.100003,1033.60002,2148.20003,770.900011,997.000014,117.600002
825,761721.411,761892.011,762608.811,763368.311,170.600002,759.500011,1777.50003,716.800011,887.400013,130.600002
826,763498.911,763702.711,764308.911,764908.111,203.800003,599.200009,1552.40002,606.200009,810.000012,143.200002
827,765051.311,765262.411,766020.511,766660.411,211.100003,639.900009,1777.00003,758.100012,969.200015,167.900003
828,766828.311,767044.311,767485.811,768473.711,216.000003,987.900015,1800.30003,441.500006,657.500009,154.900002
829,768628.611,768793.911,769658.911,770379.011,165.300003,720.100011,1915.90003,865.000013,1030.30002,165.500002
830,770544.511,770740.011,771297.111,771581.211,195.500003,284.100004,1197.70002,557.100008,752.600011,161.000003
831,771742.211,772013.512,772334.512,773412.212,271.300004,1077.70002,1801.60003,321.000005,592.300009,131.600002
832,773543.812,773685.812,774568.512,774845.912,142.000002,277.400004,1484.80002,882.700013,1024.70001,182.700003
833,775028.612,775251.312,775775.112,776781.712,222.700003,1006.60001,1903.10003,523.800008,746.500011,150.000002
834,776931.712,777119.712,777660.512,778061.812,188.000003,401.300006,1341.60002,540.800008,728.800011,211.500003
835,778273.312,778490.612,778934.212,780622.612,217.300003,1688.40002,2478.40004,443.600007,660.90001,129.100002
836,780751.712,780873.812,781606.012,782448.812,122.100002,842.800012,1833.00003,732.200011,854.300013,135.900002
837,782584.712,782744.912,783126.712,783787.312,160.200003,660.60001,1363.60002,381.800005,542.000008,161.000003
838,783948.312,784105.212,784662.512,786753.512,156.900002,2091.00003,2917.00004,557.300008,714.20001,111.800001
839,786865.312,786955.112,787586.712,788883.812,89.800002,1297.10002,2106.80003,631.600009,721.400011,88.300002
840,788972.112,789092.912,789256.212,790922.312,120.800001,1666.10003,2088.50003,163.300003,284.100004,138.300002
841,791060.612,791144.812,791530.612,792336.612,84.200001,806.000012,1372.60002,385.800006,470.000007,96.600001
842,792433.212,792563.012,793231.212,793530.812,129.800002,299.600005,1259.80002,668.20001,798.000012,162.200002
843,793693.012,793888.412,794308.012,794836.712,195.400003,528.700008,1395.10002,419.600006,615.000009,251.400004
844,795088.112,795248.512,795927.912,796203.112,160.400002,275.200004,1262.80002,679.40001,839.800012,147.800003
845,796350.912,796567.312,797050.512,797748.012,216.400003,697.50001,1530.10002,483.200007,699.60001,133.000002
846,797881.012,798070.712,798548.012,798776.812,189.700003,228.800004,1041.50002,477.300007,667.00001,145.700002
847,798922.512,799139.612,799687.712,800437.012,217.100003,749.300011,1640.00002,548.100008,765.200011,125.500002
848,800562.512,800744.812,801482.112,801801.312,182.300003,319.200005,1420.70002,737.300011,919.600014,181.900002
849,801983.212,802205.812,802665.612,803096.712,222.600004,431.100006,1292.60002,459.800007,682.400011,179.100003
850,803275.812,803491.412,803885.912,804629.212,215.600003,743.300011,1479.70002,394.500006,610.100009,126.300002
851,804755.512,804942.212,805583.212,806989.612,186.700003,1406.40002,2341.00003,641.000009,827.700012,106.900002
852,807096.512,807224.312,808057.712,808357.312,127.800002,299.600004,1466.60002,833.400012,961.200014,205.800004
853,808563.112,808771.412,809233.512,809548.712,208.300003,315.200004,1202.00002,462.100007,670.40001,216.400003
854,809765.112,809955.112,810366.512,811264.212,190.000003,897.700014,1621.20003,411.400006,601.400009,122.100002
855,811386.312,811550.912,812016.012,812293.812,164.600002,277.800004,1082.90002,465.100007,629.700009,175.400003
856,812469.212,812662.112,813189.612,815678.712,192.900003,2489.10004,3338.30005,527.500007,720.40001,128.800001
857,815807.512,815904.512,816787.412,817039.112,97.000002,251.700004,1365.70002,882.900013,979.900015,134.100002
858,817173.212,817417.312,817716.712,818459.812,244.100003,743.100011,1430.10002,299.400005,543.500008,143.500002
859,818603.312,818764.712,819255.712,820109.412,161.400003,853.700013,1613.00002,491.000007,652.40001,106.900001
860,820216.312,820375.712,821248.012,822080.812,159.400003,832.800012,2021.00003,872.300013,1031.70002,156.500002
861,822237.312,822408.412,822937.312,823562.512,171.100003,625.200009,1443.70002,528.900008,700.000011,118.500002
862,823681.012,823872.312,824255.212,825261.812,191.300003,1006.60001,1705.30003,382.900005,574.200008,124.500002
863,825386.312,825521.412,826352.112,827936.812,135.100002,1584.70002,2671.60004,830.700013,965.800015,121.100002
864,828057.912,828186.812,828748.612,829794.512,128.900002,1045.90002,1848.40003,561.800008,690.70001,111.800002
865,829906.312,830054.112,830698.412,836724.812,147.800002,6026.40009,6906.6001,644.300009,792.100011,88.100001
866,836812.912,836836.812,837057.412,837341.012,23.900001,283.600004,613.20001,220.600003,244.500004,85.100002
867,837426.112,837512.012,837853.612,838603.412,85.900001,749.800011,1260.20002,341.600005,427.500006,82.900001
868,844212.813,844267.013,844773.213,845057.413,54.200001,284.200004,935.600014,506.200007,560.400008,91.000002
869,845148.413,845368.213,846305.913,847060.213,219.800003,754.300011,2005.50003,937.700014,1157.50002,93.700002
870,847153.913,847379.813,848304.613,849323.613,225.900003,1019.00001,2257.30003,924.800014,1150.70002,87.600001
871,849411.213,849591.913,850360.013,851355.413,180.700003,995.400015,2059.80003,768.100011,948.800014,115.600002
872,851471.013,851675.613,852397.313,853874.713,204.600003,1477.40002,2499.70004,721.700011,926.300014,96.000001
873,853970.713,854133.713,854929.413,855202.313,163.000003,272.900005,1345.00002,795.700011,958.700014,113.400001
874,855315.713,855602.413,855965.413,857173.713,286.700004,1208.30002,1997.60003,363.000006,649.70001,139.600002
875,857313.313,857469.413,858055.713,859510.213,156.100002,1454.50002,2312.40003,586.300009,742.400011,115.500001
876,859625.713,859766.413,860219.713,861688.213,140.700003,1468.50002,2143.40003,453.300006,594.000009,80.900001
877,861769.113,861896.813,862640.413,863295.413,127.700002,655.00001,1651.80003,743.600011,871.300013,125.500002
878,863420.913,863624.513,864339.113,864997.213,203.600003,658.100009,1719.10003,714.600011,918.200014,142.800003
879,865140.013,865340.513,865766.413,866018.713,200.500003,252.300004,1029.50001,425.900006,626.400009,150.800002
880,866169.513,866408.213,867060.813,867761.513,238.700003,700.700011,1701.90002,652.60001,891.300013,109.900001
881,867871.413,868073.013,868641.813,869627.813,201.600003,986.000014,1879.50003,568.800009,770.400012,123.100002
882,869750.913,869935.913,870642.313,870897.513,185.000003,255.200003,1295.40002,706.400011,891.400014,148.800003
883,871046.313,871323.613,871835.013,872835.913,277.300004,1000.90002,1895.60003,511.400007,788.700011,106.000002
884,872941.913,873131.213,873808.913,874122.713,189.300003,313.800004,1343.90002,677.70001,867.000013,163.100003
885,874285.813,874508.813,875117.713,875385.513,223.000003,267.800004,1270.00002,608.900009,831.900012,170.300003
886,875555.813,875807.813,876119.813,877137.913,252.000004,1018.10001,1699.30003,312.000004,564.000008,117.200002
887,877255.113,877413.213,878318.313,879191.313,158.100002,873.000013,2054.30003,905.100014,1063.20002,118.100002
888,879309.413,879507.713,880152.713,880790.813,198.300003,638.10001,1639.00002,645.000009,843.300012,157.600002
889,880948.413,881146.013,881576.513,882260.413,197.600003,683.90001,1445.10002,430.500007,628.10001,133.100002
890,882393.513,882563.213,883191.613,884618.713,169.700002,1427.10002,2322.70003,628.40001,798.100012,97.500001
891,884716.213,884859.613,885579.413,886207.613,143.400002,628.20001,1631.90002,719.800011,863.200013,140.500002
892,886348.113,886522.613,886933.713,887892.113,174.500002,958.400015,1657.30002,411.100006,585.600008,113.300001
893,888005.413,888142.213,889028.013,889242.513,136.800002,214.500003,1409.60002,885.800014,1022.60002,172.500002
894,889415.013,889668.513,890171.413,891081.213,253.500004,909.800013,1781.40003,502.900008,756.400012,115.200002
895,891196.413,891369.513,891753.013,892036.413,173.100002,283.400004,973.300014,383.500006,556.600008,133.300002
896,892169.713,892359.413,892888.013,893238.513,189.700003,350.500005,1244.50002,528.600008,718.300011,175.700003
897,893414.213,893645.013,894091.913,894467.413,230.800003,375.500006,1239.10002,446.900007,677.70001,185.900002
898,894653.313,894873.313,895309.413,895698.513,220.000004,389.100006,1178.00002,436.100006,656.10001,132.800002
899,895831.313,896057.513,896510.113,897186.313,226.200003,676.20001,1484.40002,452.600007,678.80001,129.400002
900,897315.713,897518.213,897931.213,898281.913,202.500003,350.700005,1143.80002,413.000006,615.500009,177.600003
901,898459.513,898648.913,899382.313,900276.913,189.400003,894.600013,1965.20003,733.400011,922.800014,147.800002
902,900424.713,900603.413,901197.913,901500.213,178.700003,302.300004,1219.20002,594.500009,773.200012,143.700003
903,901643.913,901875.413,902300.813,903481.713,231.500003,1180.90002,1965.40003,425.400006,656.900009,127.600002
904,903609.313,903760.813,904498.713,904771.713,151.500002,273.000004,1369.90002,737.900011,889.400013,207.500003
905,904979.213,905209.813,905600.813,906190.414,230.600004,589.600008,1386.50002,391.000006,621.60001,175.300003
906,906365.714,906548.314,907140.714,907834.214,182.600003,693.500011,1602.80002,592.400008,775.000011,134.300002
907,907968.514,908161.814,908849.614,909544.114,193.300003,694.50001,1748.90003,687.80001,881.100013,173.300003
908,909717.414,909890.814,910362.314,910605.214,173.400002,242.900004,1074.70002,471.500007,644.900009,186.900003
909,910792.114,911002.114,911469.614,912314.114,210.000003,844.500013,1666.60003,467.500007,677.50001,144.600002
910,912458.714,912637.914,913111.914,913394.214,179.200002,282.300005,1130.00002,474.000007,653.200009,194.500003
911,913588.714,913803.614,914300.714,915834.014,214.900003,1533.30002,2359.00004,497.100007,712.00001,113.700002
912,915947.714,916089.014,917094.614,917433.714,141.300002,339.100005,1700.10002,1005.60001,1146.90002,214.100003
913,917647.814,917870.214,918242.114,919161.614,222.400003,919.500014,1634.00002,371.900006,594.300009,120.200001
914,919281.814,919432.414,919940.914,920178.314,150.600003,237.400004,1056.80002,508.500007,659.10001,160.300002
915,920338.614,920548.514,920980.514,921830.414,209.900003,849.900012,1634.80002,432.000007,641.90001,143.000002
916,921973.414,922131.214,922559.914,923777.914,157.800003,1218.00002,1920.10003,428.700006,586.500009,115.600002
917,923893.514,924030.814,924862.714,925270.914,137.300002,408.200006,1574.70002,831.900013,969.200015,197.300003
918,925468.214,925682.514,926004.214,926699.514,214.300003,695.30001,1368.90002,321.700005,536.000008,137.600002
919,926837.114,927016.514,927732.114,928220.814,179.400003,488.700008,1537.90002,715.60001,895.000013,154.200002
920,928375.014,928585.114,929162.914,929566.514,210.100003,403.600006,1372.20002,577.800009,787.900012,180.700002
921,929747.214,929966.914,930486.114,930830.814,219.700004,344.700005,1229.70002,519.200007,738.900011,146.100003
922,930976.914,931194.414,931673.414,932804.514,217.500003,1131.10002,1967.70003,479.000007,696.50001,140.100002
923,932944.614,933108.014,933679.614,934456.214,163.400002,776.600011,1681.20003,571.600009,735.000011,169.600003
924,934625.814,934780.214,935236.614,935885.414,154.400002,648.80001,1396.80002,456.400007,610.800009,137.200002
925,936022.614,936185.814,936997.014,938353.614,163.200002,1356.60002,2458.90004,811.200012,974.400014,127.900001
926,938481.514,938634.114,939303.414,939586.014,152.600003,282.600004,1242.40002,669.30001,821.900013,137.900002
927,939723.914,939956.014,940277.614,940555.014,232.100003,277.400004,1001.10001,321.600005,553.700008,170.000003
928,940725.014,940927.414,941425.014,942434.614,202.400003,1009.60002,1847.70003,497.600007,700.00001,138.100002
929,942572.714,942730.214,943320.614,944097.314,157.500003,776.700011,1702.00003,590.400009,747.900012,177.400003
930,944274.714,944427.614,944900.614,945139.414,152.900002,238.800004,1010.70001,473.000007,625.900009,146.000002
931,945285.414,945496.614,946035.314,946677.414,211.200003,642.10001,1558.00002,538.700008,749.900011,166.000002
932,946843.414,947023.514,947558.214,948270.914,180.100003,712.70001,1595.20002,534.700008,714.800011,167.700003
933,948438.614,948616.514,949051.614,949346.414,177.900002,294.800004,1065.60002,435.100007,613.000009,157.800003
934,949504.214,949725.814,950225.614,950752.514,221.600003,526.900008,1417.20002,499.800007,721.40001,168.900003
935,950921.414,951109.514,951627.314,953020.314,188.100003,1393.00002,2201.70003,517.800007,705.90001,102.800002
936,953123.114,953257.414,954083.414,954369.914,134.300002,286.500004,1430.00002,826.000012,960.300014,183.200003
937,954553.114,954773.614,955114.014,956464.314,220.500003,1350.30002,2017.50003,340.400005,560.900008,106.300002
938,956570.614,956706.914,957369.014,957648.414,136.300002,279.400004,1231.60002,662.10001,798.400012,153.800002
939,957802.214,958035.214,958348.014,959479.514,233.000004,1131.50002,1801.30003,312.800004,545.800008,124.000002
940,959603.514,959741.514,960429.614,960785.614,138.000002,356.000005,1336.10002,688.100011,826.100013,154.000002
941,960939.614,961149.414,961491.814,961821.914,209.800003,330.100005,1018.60001,342.400005,552.200008,136.300002
942,961958.214,962177.914,962653.914,963303.214,219.700004,649.300009,1474.80002,476.000007,695.700011,129.800002
943,963433.014,963621.714,964188.414,964936.114,188.700003,747.700011,1633.80003,566.700009,755.400012,130.700002
944,965066.814,965218.814,965591.314,966318.414,152.000002,727.100011,1386.40002,372.500005,524.500007,134.800002
945,966453.214,966593.414,967286.214,967918.414,140.200002,632.200009,1605.00002,692.800011,833.000013,139.800002
946,968058.214,968233.214,968791.414,969809.114,175.000003,1017.70001,1866.80003,558.200008,733.200011,115.900002
947,969925.014,970076.214,970797.014,971417.514,151.200002,620.500009,1685.30003,720.800011,872.000013,192.800003
948,971610.314,971771.914,972429.414,973169.415,161.600003,740.000011,1708.00003,657.500009,819.100012,148.900003
949,985311.615,985345.115,985595.415,986849.115,33.500001,1253.70002,1647.20003,250.300004,283.800005,109.700002
950,986958.815,987042.415,987263.115,988201.715,83.600001,938.600014,1327.20002,220.700003,304.300004,84.300002
951,988286.015,988395.215,988749.915,989339.815,109.200001,589.900008,1158.30002,354.700006,463.900007,104.500002
952,989444.315,989603.615,990219.215,991273.115,159.300002,1053.90002,1911.10003,615.600009,774.900011,82.300001
953,991355.415,991528.015,992382.015,993216.615,172.600003,834.600012,1973.30003,854.000013,1026.60002,112.100002
954,993328.715,993534.715,994286.215,995577.215,206.000003,1291.00002,2354.30004,751.500011,957.500014,105.800002
955,995683.015,995885.115,996623.915,997807.515,202.100003,1183.60002,2247.60003,738.800011,940.900014,123.100002
956,997930.615,998121.515,998818.215,999747.115,190.900003,928.900013,1949.40003,696.700011,887.600014,132.900002
957,999880.015,1000109.41,1000747.81,1002319.71,229.400004,1571.90002,2551.00004,638.400009,867.800013,111.300001
958,1002431.01,1002587.81,1003356.21,1004268.71,156.800003,912.500014,1952.90003,768.400011,925.200014,115.200001
959,1004383.91,1004560.91,1005175.71,1006507.01,177.000003,1331.30002,2238.10003,614.800009,791.800012,115.000002
960,1006622.02,1006806.42,1007486.02,1008313.62,184.400003,827.600012,1811.40003,679.60001,864.000013,119.800002
961,1008433.42,1008619.42,1009201.82,1010057.92,186.000003,856.100013,1741.40003,582.400008,768.400011,116.900002
962,1010174.82,1010347.72,1010793.92,1011780.62,172.900002,986.700015,1730.80003,446.200007,619.100009,125.000002
963,1011905.62,1012061.02,1012680.72,1013222.02,155.400002,541.300008,1460.00002,619.700009,775.100011,143.600002
964,1013365.62,1013566.62,1013954.92,1014983.52,201.000003,1028.60001,1708.90003,388.300006,589.300009,91.000002
965,1015074.52,1015219.52,1015894.12,1016544.22,145.000002,650.10001,1624.30002,674.60001,819.600012,154.600002
966,1016698.82,1016890.42,1017563.12,1017798.72,191.600003,235.600003,1241.80002,672.70001,864.300013,141.900002
967,1017940.62,1018188.32,1018516.92,1018759.62,247.700004,242.700004,952.800015,328.600005,576.300009,133.800002
968,1018893.42,1019129.32,1019459.12,1020435.02,235.900003,975.900015,1671.90002,329.800005,565.700008,130.300002
969,1020565.32,1020729.32,1021346.42,1021664.32,164.000002,317.900005,1229.20002,617.100009,781.100011,130.200002
970,1021794.52,1022022.32,1022370.12,1023393.42,227.800003,1023.30001,1724.50003,347.800006,575.600009,125.600002
971,1023519.02,1023673.12,1024303.22,1024898.82,154.100002,595.600009,1481.70002,630.100009,784.200011,101.900002
972,1025000.72,1025203.72,1025616.92,1025875.52,203.000003,258.600004,988.900014,413.200006,616.200009,114.100001
973,1025989.62,1026207.12,1026651.42,1027363.12,217.500004,711.700011,1497.20002,444.300006,661.80001,123.700002
974,1027486.82,1027669.72,1028244.02,1028876.32,182.900002,632.300009,1532.10002,574.300009,757.200011,142.600003
975,1029018.92,1029213.32,1029613.82,1030333.42,194.400002,719.600011,1448.20002,400.500006,594.900008,133.700002
976,1030467.12,1030640.42,1031193.72,1031903.52,173.300003,709.800011,1567.50002,553.300008,726.600011,131.100002
977,1032034.62,1032257.12,1032816.22,1033456.32,222.500003,640.10001,1602.60002,559.100008,781.600011,180.900002
978,1033637.22,1033838.52,1034238.62,1034726.92,201.300003,488.300008,1242.00002,400.100006,601.400009,152.300002
979,1034879.22,1035073.32,1035644.92,1036868.52,194.100003,1223.60002,2107.80003,571.600008,765.700011,118.500001
980,1036987.02,1037126.42,1037768.32,1038322.82,139.400002,554.500008,1435.60002,641.90001,781.300012,99.800002
981,1038422.62,1038646.42,1038944.32,1039940.62,223.800003,996.300015,1625.90002,297.900004,521.700007,107.900002
982,1040048.52,1040184.82,1040702.32,1041699.72,136.300002,997.400015,1750.60003,517.500008,653.80001,99.400001
983,1041799.12,1041941.32,1042517.12,1042741.12,142.200002,224.000003,1065.60002,575.800009,718.000011,123.600002
984,1042864.72,1043082.62,1043447.22,1043658.02,217.900003,210.800003,957.700014,364.600006,582.500009,164.400002
985,1043822.42,1044055.82,1044349.62,1044965.82,233.400004,616.200009,1294.10002,293.800004,527.200008,150.700002
986,1045116.52,1045299.52,1045821.92,1046037.62,183.000003,215.700003,1076.20002,522.400008,705.400011,155.100002
987,1046192.72,1046427.52,1046855.02,1048251.92,234.800004,1396.90002,2156.20003,427.500006,662.30001,97.000002
988,1048348.92,1048482.02,1049077.52,1049655.52,133.100002,578.000009,1407.60002,595.500008,728.60001,101.000002
989,1049756.52,1049947.22,1050324.62,1050616.02,190.700002,291.400004,991.200014,377.400006,568.100008,131.700002
990,1050747.72,1050951.12,1051309.92,1051973.52,203.400003,663.60001,1377.20002,358.800006,562.200009,151.400002
991,1052124.92,1052303.72,1052790.02,1053002.32,178.800003,212.300003,1000.70001,486.300007,665.10001,123.300002
992,1053125.62,1053362.12,1053647.42,1054387.82,236.500003,740.400011,1385.60002,285.300005,521.800008,123.400001
993,1054511.22,1054683.52,1055069.32,1055277.92,172.300003,208.600003,881.900014,385.800006,558.100009,115.200002
994,1055393.12,1055607.22,1056055.82,1056325.32,214.100003,269.500004,1076.60002,448.600006,662.700009,144.400003
995,1056469.72,1056693.12,1057054.72,1058222.82,223.400003,1168.10002,1857.60003,361.600005,585.000008,104.500001
996,1058327.32,1058481.12,1058887.72,1059101.72,153.800003,214.000003,916.000014,406.600006,560.400009,141.600002
997,1059243.32,1059431.22,1059862.42,1060111.02,187.900003,248.600004,1001.10001,431.200006,619.100009,133.400002
998,1060244.42,1060456.62,1060746.82,1062019.22,212.200003,1272.40002,1881.80003,290.200004,502.400007,107.000002
999,1062126.22,1062275.22,1062757.72,1063451.32,149.000002,693.600011,1442.80002,482.500007,631.500009,117.700001
1000,1063569.02,1063730.72,1064335.72,1064886.92,161.700003,551.200008,1434.20002,605.000009,766.700012,116.300002
1001,1065003.22,1065207.22,1065568.32,1066358.22,204.000003,789.900012,1469.70002,361.100005,565.100008,114.700002
1002,1066472.92,1066629.52,1067189.92,1067713.82,156.600002,523.900008,1384.00002,560.400008,717.00001,143.100002
1003,1067856.92,1068081.92,1068580.82,1069428.82,225.000004,848.000013,1721.50003,498.900007,723.900011,149.600002
1004,1069578.42,1069746.02,1070191.52,1071162.42,167.600002,970.900015,1684.60003,445.500007,613.100009,100.600001
1005,1071263.02,1071422.52,1072108.62,1072368.52,159.500002,259.900004,1216.60002,686.100011,845.600013,111.100001
1006,1072479.62,1072716.62,1073139.62,1073804.12,237.000004,664.50001,1432.40002,423.000006,660.00001,107.900002
1007,1073912.02,1074102.62,1074403.02,1075937.92,190.600002,1534.90002,2147.70003,300.400005,491.000007,121.800002
1008,1076059.72,1076180.82,1076853.22,1077066.32,121.100001,213.100004,1171.60002,672.40001,793.500011,165.000002
1009,1077231.32,1077446.42,1077877.62,1079291.92,215.100003,1414.30002,2192.80003,431.200007,646.30001,132.200002
1010,1079424.12,1079553.52,1080064.62,1080656.12,129.400002,591.500009,1334.00002,511.100007,640.500009,102.000002
1011,1080758.12,1080930.82,1081513.02,1082452.02,172.700002,939.000014,1807.20003,582.200009,754.900011,113.300001
1012,1082565.32,1082712.52,1083278.72,1083537.42,147.200003,258.700004,1082.00002,566.200008,713.400011,109.900002
1013,1083647.32,1083868.02,1084150.62,1084367.12,220.700003,216.500003,849.800012,282.600004,503.300007,130.000002
1014,1084497.12,1084696.32,1085021.42,1085630.82,199.200003,609.400009,1247.20002,325.100005,524.300008,113.500002
1015,1085744.32,1085903.62,1086361.82,1087416.52,159.300002,1054.70002,1799.00003,458.200007,617.500009,126.800002
1016,1087543.32,1087680.22,1088215.82,1088956.02,136.900002,740.200011,1546.60002,535.600008,672.50001,133.900002
1017,1089089.92,1089258.62,1089693.22,1089905.92,168.700002,212.700003,943.900014,434.600007,603.300009,127.900002
1018,1090033.82,1090253.52,1090690.62,1090903.32,219.700003,212.700003,1042.50001,437.100007,656.80001,173.000002
1019,1091076.32,1091279.42,1091583.72,1092273.22,203.100003,689.50001,1360.70002,304.300005,507.400008,163.800003
1020,1092437.02,1092593.32,1092911.02,1093472.42,156.300002,561.400008,1172.90002,317.700005,474.000007,137.500002
1021,1093609.92,1093770.52,1094021.12,1094301.52,160.600002,280.400004,819.600012,250.600004,411.200006,128.000002
1022,1094429.52,1094589.12,1094930.42,1095503.42,159.600003,573.000008,1197.90002,341.300005,500.900008,124.000002
1023,1095627.42,1095791.92,1096187.62,1096391.52,164.500003,203.900004,921.100014,395.700005,560.200008,157.000002
1024,1096548.52,1096742.72,1097104.62,1098023.42,194.200003,918.800014,1576.60002,361.900005,556.100008,101.700001
1025,1098125.12,1098281.42,1098938.22,1099214.72,156.300003,276.500005,1213.90002,656.800009,813.100012,124.300001
1026,1099339.02,1099559.42,1100031.02,1100774.22,220.400004,743.200011,1552.30002,471.600007,692.000011,117.100002
1027,1100891.32,1101064.92,1101543.22,1101771.92,173.600002,228.700004,1006.60001,478.300007,651.900009,126.000002
1028,1101897.92,1102101.52,1102462.72,1103120.72,203.600003,658.00001,1354.90002,361.200005,564.800008,132.100002
1029,1103252.82,1103433.62,1103768.62,1104669.42,180.800002,900.800014,1521.10002,335.000005,515.800007,104.500001
1030,1104773.92,1104915.62,1105494.62,1105721.32,141.700003,226.700004,1064.60002,579.000008,720.700011,117.200001
1031,1105838.52,1106046.92,1106433.02,1107011.12,208.400003,578.100009,1331.00002,386.100006,594.500009,158.400002
1032,1107169.52,1107351.72,1107803.42,1108380.62,182.200003,577.200008,1341.40002,451.700007,633.90001,130.300002
1033,1108510.92,1108690.02,1109027.82,1109648.52,179.100003,620.700009,1247.50002,337.800005,516.900008,109.900002
1034,1109758.42,1109929.62,1110336.32,1110553.92,171.200002,217.600004,914.400013,406.700006,577.900008,118.900001
1035,1110672.82,1110893.92,1111295.52,1112010.02,221.100004,714.50001,1460.30002,401.600006,622.70001,123.100002
1036,1112133.12,1112295.62,1112807.72,1113987.12,162.500002,1179.40002,1993.80003,512.100008,674.60001,139.800002
1037,1114126.92,1114281.42,1114689.02,1114912.82,154.500002,223.800003,891.800013,407.600006,562.100008,105.900002
1038,1115018.72,1115224.12,1115601.42,1115869.22,205.400003,267.800004,1015.80001,377.300006,582.700009,165.300002
1039,1116034.52,1116227.92,1116715.42,1116977.62,193.400003,262.200004,1098.70002,487.500007,680.90001,155.600003
1040,1117133.22,1117345.52,1117785.22,1118944.92,212.300003,1159.70002,2015.40003,439.700006,652.000009,203.700003
1041,1119148.62,1119304.92,1119938.62,1120194.22,156.300002,255.600004,1162.10002,633.700009,790.000011,116.500002
1042,1120310.72,1120530.42,1120846.42,1121797.92,219.700003,951.500014,1608.00002,316.000005,535.700008,120.800002
1043,1121918.72,1122076.12,1122446.02,1123456.02,157.400002,1010.00002,1639.60002,369.900006,527.300008,102.300001
1044,1123558.32,1123711.92,1123997.72,1130850.92,153.600003,6853.2001,7412.30011,285.800004,439.400007,119.700002
1045,1130970.62,1130990.62,1131336.52,1131554.12,20,217.600003,670.70001,345.900005,365.900005,87.200002
1046,1131641.32,1131798.12,1132350.52,1132616.52,156.800002,266.000004,1075.20002,552.400008,709.20001,100.000002
1047,1132716.52,1132909.72,1133496.52,1134076.22,193.200003,579.700009,1474.90002,586.800008,780.000011,115.200002
1048,1134191.42,1134394.92,1135032.72,1135232.72,203.500003,200.000003,1205.30002,637.800009,841.300012,164.000003
1049,1135396.72,1135609.82,1136142.22,1136835.62,213.100003,693.40001,1583.30002,532.400008,745.500011,144.400002
1050,1136980.02,1137165.32,1137782.52,1138607.42,185.300003,824.900013,1726.90003,617.200009,802.500012,99.500001
1051,1138706.92,1138873.52,1139474.32,1140879.92,166.600003,1405.60002,2258.90003,600.800008,767.400011,85.900002
1052,1140965.82,1141095.62,1141844.82,1142121.42,129.800002,276.600004,1300.50002,749.200011,879.000013,144.900002
1053,1142266.32,1142467.42,1142920.82,1143539.42,201.100003,618.600009,1398.30002,453.400007,654.50001,125.200002
1054,1143664.62,1143836.62,1144264.22,1144874.02,172.000002,609.800009,1321.60002,427.600007,599.600009,112.200002
1055,1144986.22,1145162.72,1145652.52,1146253.92,176.500002,601.400009,1396.30002,489.800008,666.30001,128.600001
1056,1146382.52,1146554.72,1146970.62,1147183.82,172.200003,213.200003,916.800014,415.900006,588.100009,115.500002
1057,1147299.32,1147490.92,1147908.62,1148453.42,191.600003,544.800008,1280.60002,417.700006,609.300009,126.500002
1058,1148579.92,1148784.32,1149203.62,1149697.52,204.400003,493.900008,1274.60002,419.300006,623.700009,157.000002
1059,1149854.52,1150038.92,1150601.62,1151464.22,184.400003,862.600013,1738.50003,562.700008,747.100011,128.800002
1060,1151593.02,1151747.92,1152317.12,1152545.82,154.900002,228.700003,1074.50002,569.200009,724.100011,121.700002
1061,1152667.52,1152880.02,1153276.62,1153826.52,212.500003,549.900008,1283.10002,396.600006,609.100009,124.100002
1062,1153950.62,1154145.82,1154565.72,1155289.72,195.200003,724.000011,1470.40002,419.900006,615.100009,131.300002
1063,1155421.02,1155591.72,1155972.12,1156201.32,170.700003,229.200004,891.400013,380.400005,551.100008,111.100001
1064,1156312.42,1156513.42,1156942.72,1157495.42,201.000003,552.700008,1313.10002,429.300007,630.30001,130.100002
1065,1157625.52,1157805.12,1158343.02,1158604.42,179.600003,261.400004,1083.80002,537.900008,717.500011,104.900001
1066,1158709.32,1158921.12,1159260.32,1159991.82,211.800003,731.500011,1379.00002,339.200005,551.000008,96.500002
1067,1160088.32,1160243.42,1160571.12,1161593.52,155.100002,1022.40002,1608.60002,327.700005,482.800007,103.400002
1068,1161696.92,1161817.42,1162380.02,1162990.12,120.500001,610.100009,1393.50002,562.600009,683.10001,100.300001
1069,1163090.42,1163254.92,1163544.42,1164351.12,164.500003,806.700012,1345.60002,289.500004,454.000007,84.900001
1070,1164436.02,1164582.82,1165082.62,1165297.72,146.800003,215.100003,973.100015,499.800007,646.60001,111.400002
1071,1165409.12,1165596.82,1165979.32,1166693.82,187.700003,714.500011,1393.10002,382.500005,570.200008,108.400002
1072,1166802.22,1166949.32,1167337.62,1167589.42,147.100002,251.800003,891.600013,388.300006,535.400008,104.400002
1073,1167693.82,1167891.62,1168265.22,1168759.72,197.800003,494.500007,1190.30002,373.600006,571.400009,124.400002
1074,1168884.12,1169070.62,1169688.72,1169915.72,186.500003,227.000003,1197.40002,618.100009,804.600012,165.800003
1075,1170081.52,1170286.22,1170653.42,1170929.42,204.700003,276.000004,1008.50001,367.200005,571.900008,160.600003
1076,1171090.02,1171310.32,1171639.52,1172414.62,220.300003,775.100011,1483.10002,329.200005,549.500008,158.500003
1077,1172573.12,1172723.52,1173301.62,1174352.52,150.400002,1050.90002,1897.50003,578.100009,728.500011,118.100002
1078,1174470.62,1174612.82,1175294.22,1175566.22,142.200002,272.000004,1203.80002,681.40001,823.600012,108.200002
1079,1175674.42,1175917.82,1176249.52,1176463.72,243.400004,214.200004,948.700014,331.700004,575.100008,159.400002
1080,1176623.12,1176832.22,1177105.22,1178059.62,209.100003,954.400014,1562.40002,273.000004,482.100007,125.900002
1081,1178185.52,1178342.02,1178868.82,1179386.72,156.500003,517.900007,1318.90002,526.800008,683.300011,117.700002
1082,1179504.42,1179682.22,1180257.82,1180808.72,177.800003,550.900008,1446.70002,575.600008,753.400011,142.400003
1083,1180951.12,1181120.72,1181575.32,1182303.52,169.600002,728.200011,1448.40002,454.600007,624.200009,96.000001
1084,1182399.52,1182565.22,1183066.22,1183300.42,165.700003,234.200004,1022.40002,501.000007,666.70001,121.500001
1085,1183421.92,1183635.02,1183976.52,1184788.02,213.100004,811.500012,1485.70002,341.500005,554.600009,119.600001
1086,1184907.62,1185066.12,1185614.42,1185880.92,158.500003,266.500004,1103.10002,548.300008,706.800011,129.800002
1087,1186010.72,1186213.12,1186590.02,1187646.12,202.400003,1056.10001,1743.90003,376.900006,579.300009,108.500002
1088,1187754.62,1187895.52,1188480.12,1188704.92,140.900002,224.800003,1100.40002,584.600009,725.500011,150.100002
1089,1188855.02,1189065.72,1189462.72,1190311.02,210.700003,848.300013,1618.90002,397.000006,607.700009,162.900002
1090,1190473.92,1190628.92,1190994.72,1191622.82,155.000003,628.10001,1279.70002,365.800005,520.800008,130.800002
1091,1191753.62,1191925.72,1192496.32,1193038.92,172.100002,542.600008,1409.70002,570.600009,742.700011,124.400002
1092,1193163.32,1193369.32,1193874.62,1194497.12,206.000003,622.500009,1454.90002,505.300007,711.30001,121.100002
1093,1194618.22,1194803.12,1195256.32,1195488.52,184.900003,232.200003,1003.90002,453.200007,638.10001,133.600002
1094,1195622.12,1195844.12,1196208.92,1196483.52,222.000003,274.600004,1032.30002,364.800006,586.800009,170.900003
1095,1196654.42,1196858.02,1197191.72,1198073.02,203.600003,881.300013,1549.70002,333.700005,537.300008,131.100002
1096,1198204.12,1198372.22,1198945.42,1199173.02,168.100002,227.600003,1095.80002,573.200009,741.300011,126.900002
1097,1199299.92,1199519.92,1199843.92,1200953.12,220.000003,1109.20002,1767.90003,324.000005,544.000008,114.700001
1098,1201067.82,1201203.12,1201585.12,1202171.22,135.300002,586.100009,1200.30002,382.000006,517.300008,96.900001
1099,1202268.12,1202438.12,1202947.52,1203174.92,170.000003,227.400004,1026.30001,509.400007,679.40001,119.500001
1100,1203294.42,1203509.32,1203905.82,1204649.32,214.900004,743.500011,1472.90002,396.500006,611.40001,118.000001
1101,1204767.32,1204927.32,1205463.32,1206162.42,160.000003,699.10001,1502.80002,536.000008,696.000011,107.700002
1102,1206270.12,1206434.22,1206873.92,1207105.52,164.100002,231.600003,990.100015,439.700007,603.800009,154.700003
1103,1207260.22,1207475.92,1207799.72,1208753.52,215.700003,953.800014,1596.30002,323.800005,539.500008,103.000001
1104,1208856.52,1209001.72,1209562.72,1209777.22,145.200003,214.500003,1046.50002,561.000008,706.200011,125.800002
1105,1209903.02,1210116.02,1210494.52,1210710.52,213.000003,216.000003,936.000014,378.500006,591.500009,128.500002
1106,1210839.02,1211068.32,1211324.32,1211962.62,229.300003,638.30001,1228.00002,256.000004,485.300007,104.400001
1107,1212067.02,1212242.72,1212684.32,1212927.72,175.700003,243.400004,1003.40002,441.600006,617.300009,142.700002
1108,1213070.42,1213253.92,1213638.62,1213913.92,183.500003,275.300004,981.100015,384.700006,568.200009,137.600002
1109,1214051.52,1214266.32,1214560.52,1215290.42,214.800003,729.900011,1354.90002,294.200004,509.000007,116.000002
1110,1215406.42,1215566.22,1216013.82,1216233.02,159.800002,219.200003,973.400014,447.600007,607.400009,146.800002
1111,1216379.82,1216599.72,1216923.12,1217599.02,219.900004,675.90001,1345.70002,323.400005,543.300009,126.500002
1112,1217725.52,1217890.72,1218263.82,1218490.02,165.200002,226.200003,868.900012,373.100006,538.300008,104.400001
1113,1218594.42,1218772.32,1219116.02,1219341.32,177.900003,225.300004,872.300013,343.700005,521.600008,125.400001
1114,1219466.72,1219664.72,1220043.82,1220996.82,198.000003,953.000014,1645.80003,379.100006,577.100009,115.700002
1115,1221112.52,1221274.92,1221756.52,1221994.12,162.400002,237.600003,981.100015,481.600008,644.00001,99.500002
1116,1222093.62,1222294.82,1222635.22,1223069.62,201.200003,434.400006,1105.80002,340.400005,541.600008,129.800002
1117,1223199.42,1223374.62,1223643.22,1223923.02,175.200003,279.800004,834.000013,268.600004,443.800007,110.400002
1118,1224033.42,1224216.82,1224549.92,1225314.22,183.400002,764.300012,1364.40002,333.100005,516.500007,83.600001
1119,1225397.82,1225569.92,1225948.62,1226774.12,172.100002,825.500012,1464.40002,378.700006,550.800008,88.100002
1120,1226862.22,1227019.62,1227314.82,1227870.22,157.400002,555.400009,1114.60002,295.200004,452.600006,106.600001
1121,1227976.82,1228137.22,1228534.32,1229579.02,160.400003,1044.70002,1691.40003,397.100006,557.500009,89.200001
1122,1229668.22,1229803.92,1230364.52,1230601.02,135.700003,236.500003,1028.50002,560.600008,696.300011,95.700002
1123,1230696.72,1230919.92,1231244.22,1231512.42,223.200003,268.200004,947.200014,324.300005,547.500008,131.500002
1124,1231643.92,1231842.62,1232135.82,1232973.22,198.700003,837.400013,1429.20002,293.200004,491.900007,99.900001
1125,1233073.12,1233228.12,1233593.22,1233782.02,155.000003,188.800003,842.500013,365.100005,520.100008,133.600002
1126,1233915.62,1234109.92,1234488.22,1235042.32,194.300003,554.100009,1249.10002,378.300005,572.600008,122.400001
1127,1235164.72,1235336.82,1235667.02,1236798.02,172.100003,1131.00002,1732.50003,330.200005,502.300008,99.200001
1128,1236897.22,1237032.82,1237545.72,1237794.62,135.600002,248.900004,984.600015,512.900008,648.50001,87.200001
1129,1237881.82,1238081.92,1238439.92,1238672.72,200.100003,232.800004,934.900014,358.000005,558.100008,144.000002
1130,1238816.72,1239011.12,1239358.82,1239587.02,194.400003,228.200003,923.800014,347.700005,542.100008,153.500003
1131,1239740.52,1239929.12,1240255.32,1240478.92,188.600002,223.600004,862.500012,326.200005,514.800007,124.100001
1132,1240603.02,1240807.72,1241078.42,1241302.62,204.700003,224.200003,807.400012,270.700005,475.400008,107.800001
1133,1241410.42,1241599.22,1241884.82,1242111.92,188.800003,227.100003,821.200013,285.600005,474.400008,119.700002
1134,1242231.62,1242431.42,1242699.32,1242918.82,199.800003,219.500003,804.500012,267.900004,467.700007,117.300002
1135,1243036.12,1243223.82,1243498.32,1244360.12,187.700002,861.800012,1490.90002,274.500005,462.200007,166.900003
1136,1244527.02,1244676.32,1245167.52,1245765.32,149.300002,597.800009,1357.70002,491.200007,640.500009,119.400002
1137,1245884.72,1246056.22,1246323.22,1246538.82,171.500003,215.600003,768.500012,267.000004,438.500007,114.400002
1138,1246653.22,1246833.82,1247056.72,1248200.12,180.600002,1143.40002,1663.80002,222.900004,403.500006,116.900001
1139,1248317.02,1248436.52,1248873.02,1249101.32,119.500002,228.300003,877.000013,436.500007,556.000009,92.700001
1140,1249194.02,1249381.12,1249698.62,1250409.12,187.100003,710.500011,1321.60002,317.500005,504.600008,106.500001
1141,1250515.62,1250685.62,1251049.52,1252006.02,170.000003,956.500014,1589.10002,363.900005,533.900008,98.700002
1142,1252104.72,1252241.82,1252598.22,1253067.42,137.100002,469.200007,1071.20002,356.400005,493.500007,108.500002
1143,1259238.22,1259328.52,1259507.72,1259758.12,90.300001,250.400004,580.300009,179.200003,269.500004,60.400001
1144,1259818.52,1259943.12,1260163.42,1260651.72,124.600002,488.300007,911.900013,220.300003,344.900005,78.700001
1145,1260730.42,1260856.42,1261189.02,1261461.52,126.000002,272.500004,793.300012,332.600005,458.600007,62.200001
1146,1261523.72,1261680.92,1261966.32,1263317.72,157.200003,1351.40002,1857.80003,285.400004,442.600007,63.800001
1147,1263381.52,1263490.72,1263697.02,1264855.92,109.200001,1158.90002,1534.50002,206.300004,315.500005,60.100001
1148,1264916.02,1265005.32,1265194.52,1265665.32,89.300001,470.800007,818.600012,189.200003,278.500004,69.300001
1149,1265734.62,1265856.12,1266062.02,1266295.62,121.500002,233.600003,612.800009,205.900003,327.400005,51.800001
1150,1266347.42,1266483.02,1266713.12,1266911.02,135.600002,197.900003,639.00001,230.100003,365.700005,75.400002
1151,1266986.42,1267149.82,1267405.72,1268157.82,163.400002,752.100011,1237.60002,255.900004,419.300006,66.200001
1152,1268224.02,1268368.42,1268716.92,1269238.22,144.400002,521.300008,1094.30002,348.500005,492.900007,80.100001
1153,1269318.32,1269480.32,1269972.22,1270537.72,162.000003,565.500008,1295.90002,491.900007,653.90001,76.500002
1154,1270614.22,1270798.02,1271155.72,1271349.62,183.800002,193.900003,844.900012,357.700006,541.500008,109.500001
1155,1271459.12,1271662.52,1271991.82,1272612.32,203.400003,620.500009,1258.50002,329.300005,532.700008,105.300002
1156,1272717.62,1272894.62,1273315.72,1274161.12,177.000003,845.400012,1521.80002,421.100006,598.100009,78.300002
1157,1274239.42,1274406.52,1274832.52,1275033.52,167.100002,201.000003,881.800013,426.000006,593.100008,87.700002
1158,1275121.22,1275340.82,1275784.12,1276662.12,219.600003,878.000013,1625.40002,443.300007,662.90001,84.500001
1159,1276746.62,1276925.32,1277382.52,1277591.12,178.700003,208.600004,930.100014,457.200006,635.900009,85.600001
1160,1277676.72,1277896.62,1278358.42,1278892.42,219.900003,534.000008,1332.30002,461.800007,681.70001,116.600002
1161,1279009.02,1279214.62,1279624.92,1280231.82,205.600003,606.900009,1311.60002,410.300006,615.900009,88.800001
1162,1280320.62,1280513.42,1281044.52,1281242.32,192.800003,197.800003,1025.90002,531.100008,723.900011,104.200002
1163,1281346.52,1281564.22,1281907.72,1282446.32,217.700003,538.600008,1219.10002,343.500005,561.200008,119.300002
1164,1282565.62,1282761.42,1283140.22,1283947.62,195.800003,807.400012,1474.50002,378.800005,574.600008,92.500002
1165,1284040.12,1284214.52,1284757.52,1284990.12,174.400002,232.600004,1046.20002,543.000008,717.40001,96.200001
1166,1285086.32,1285319.52,1285684.12,1286614.62,233.200004,930.500014,1612.10002,364.600005,597.800009,83.800001
1167,1286698.42,1286864.52,1287156.92,1287364.32,166.100003,207.400003,755.500012,292.400004,458.500007,89.600002
1168,1287453.92,1287660.52,1287963.52,1289088.62,206.600003,1125.10002,1724.80003,303.000004,509.600007,90.100001
1169,1289178.72,1289326.82,1289813.12,1290037.42,148.100002,224.300003,947.800014,486.300008,634.40001,89.100001
1170,1290126.52,1290352.62,1290730.72,1291284.92,226.100004,554.200009,1237.20002,378.100005,604.200009,78.800001
1171,1291363.72,1291549.12,1291883.02,1292087.22,185.400003,204.200003,831.300012,333.900005,519.300008,107.800001
1172,1292195.02,1292393.62,1292733.72,1293797.92,198.600003,1064.20002,1675.60003,340.100005,538.700008,72.700001
1173,1293870.62,1294008.12,1294451.32,1294724.92,137.500002,273.600004,938.000014,443.200007,580.700009,83.700001
1174,1294808.62,1295015.12,1295370.92,1295631.12,206.500003,260.200003,903.200014,355.800006,562.300009,80.700002
1175,1295711.82,1295932.22,1296335.62,1296550.02,220.400003,214.400003,948.000014,403.400006,623.800009,109.800002
1176,1296659.82,1296900.12,1297199.32,1298584.52,240.300003,1385.20002,2007.40003,299.200005,539.500008,82.700002
1177,1298667.22,1298795.92,1299330.02,1299867.12,128.700002,537.100008,1316.00002,534.100008,662.80001,116.100001
1178,1299983.22,1300159.52,1300770.82,1301290.62,176.300003,519.800008,1399.40002,611.300009,787.600012,92.000001
1179,1301382.62,1301585.42,1302176.42,1302451.62,202.800003,275.200004,1209.30002,591.000009,793.800012,140.300002
1180,1302591.92,1302837.72,1303313.02,1303555.62,245.800004,242.600003,1070.10002,475.300007,721.100011,106.400002
1181,1303662.02,1303925.72,1304227.32,1304464.42,263.700004,237.100003,930.400014,301.600005,565.300009,128.000002
1182,1304592.42,1304799.92,1305213.72,1305448.72,207.500003,235.000004,1014.00001,413.800006,621.300009,157.700002
1183,1305606.42,1305857.42,1306201.92,1306429.22,251.000004,227.300003,955.600014,344.500005,595.500009,132.800002
1184,1306562.02,1306787.42,1307177.02,1308224.62,225.400004,1047.60002,1755.60003,389.600005,615.000009,93.000001
1185,1308317.62,1308458.92,1309172.02,1309417.12,141.300003,245.100004,1248.80002,713.10001,854.400013,149.300002
1186,1309566.42,1309795.72,1310233.12,1310456.02,229.300003,222.900003,1006.00002,437.400007,666.70001,116.400002
1187,1310572.42,1310822.52,1311109.92,1311303.02,250.100004,193.100003,863.400013,287.400004,537.500008,132.800002
1188,1311435.82,1311663.52,1311948.62,1312641.12,227.700003,692.50001,1311.30002,285.100005,512.800008,106.000001
1189,1312747.12,1312925.42,1313537.12,1313796.92,178.300003,259.800004,1180.40002,611.700009,790.000012,130.600002
1190,1313927.52,1314169.02,1314584.82,1314814.02,241.500004,229.200003,997.700015,415.800006,657.30001,111.200002
1191,1314925.22,1315151.42,1315462.02,1316449.42,226.200003,987.400015,1624.70002,310.600005,536.800008,100.500001
1192,1316549.92,1316702.52,1317102.62,1317794.92,152.600002,692.300011,1389.40002,400.100006,552.700008,144.400002
1193,1317939.32,1318098.12,1318730.12,1318921.52,158.800002,191.400002,1099.20002,632.00001,790.800012,117.000002
1194,1319038.52,1319266.62,1319610.22,1320279.82,228.100004,669.60001,1415.00002,343.600005,571.700009,173.700002
1195,1320453.52,1320615.92,1320925.42,1321118.52,162.400003,193.100003,785.300012,309.500004,471.900007,120.300002
1196,1321238.82,1321435.32,1321804.52,1322046.62,196.500003,242.100004,938.300014,369.200005,565.700008,130.500002
1197,1322177.12,1322390.52,1322753.72,1323011.12,213.400003,257.400003,959.100014,363.200006,576.600009,125.100002
1198,1323136.22,1323330.12,1323676.22,1324535.42,193.900003,859.200013,1504.00002,346.100005,540.000008,104.800002
1199,1324640.22,1324797.02,1325248.82,1325442.12,156.800002,193.300003,964.100014,451.800007,608.600009,162.200002
1200,1325604.32,1325818.22,1326092.92,1326351.62,213.900003,258.700004,855.000013,274.700004,488.600007,107.700002
1201,1326459.32,1326654.02,1326970.52,1327860.92,194.700003,890.400014,1487.80002,316.500004,511.200007,86.200001
1202,1327947.12,1328091.12,1328622.82,1328831.62,144.000002,208.800003,983.900015,531.700008,675.70001,99.400002
1203,1328931.02,1329175.02,1329482.72,1329669.42,244.000003,186.700003,920.800013,307.700005,551.700008,182.400002
1204,1329851.82,1330068.72,1330355.52,1331132.32,216.900004,776.800011,1387.70002,286.800004,503.700008,107.200002
1205,1331239.52,1331398.52,1331836.62,1333041.22,159.000002,1204.60002,1901.30003,438.100007,597.100009,99.600001
1206,1333140.82,1333275.02,1333798.02,1334327.62,134.200002,529.600008,1288.40002,523.000008,657.20001,101.600002
1207,1334429.22,1334600.22,1335085.92,1335837.42,171.000002,751.500012,1505.30002,485.700007,656.700009,97.100001
1208,1335934.52,1336095.02,1336426.42,1336984.62,160.500002,558.200009,1144.20002,331.400005,491.900007,94.100001
1209,1337078.72,1337236.72,1337590.02,1337785.52,158.000002,195.500003,809.800012,353.300006,511.300008,103.000001
1210,1337888.52,1338090.52,1338400.52,1338575.72,202.000003,175.200002,823.000012,310.000005,512.000008,135.800002
1211,1338711.52,1338915.72,1339177.42,1339399.72,204.200003,222.300004,799.300012,261.700004,465.900007,111.100001
1212,1339510.82,1339710.02,1340027.72,1340548.42,199.200003,520.700008,1151.30002,317.700005,516.900008,113.700001
1213,1340662.12,1340839.72,1341130.72,1341942.12,177.600003,811.400012,1365.80002,291.000004,468.600007,85.800002
1214,1342027.92,1342174.22,1342709.72,1342892.82,146.300002,183.100003,997.700015,535.500008,681.80001,132.800002
1215,1343025.62,1343238.02,1343519.02,1344129.92,212.400003,610.900009,1209.60002,281.000004,493.400007,105.300002
1216,1344235.22,1344400.62,1344747.02,1345027.32,165.400002,280.300004,885.600013,346.400005,511.800007,93.500002
1217,1345120.82,1345314.92,1345663.32,1346294.82,194.100003,631.500009,1304.00002,348.400005,542.500008,130.000002
1218,1346424.82,1346588.22,1346893.82,1347086.22,163.400003,192.400003,799.900012,305.600004,469.000007,138.500002
1219,1347224.72,1347401.82,1347768.42,1347951.32,177.100003,182.900003,876.900013,366.600005,543.700008,150.300002
1220,1348101.62,1348294.82,1348617.52,1348846.22,193.200003,228.700003,860.700013,322.700005,515.900008,116.100002
1221,1348962.32,1349162.32,1349444.42,1349627.02,200.000003,182.600003,792.100012,282.100004,482.100007,127.400002
1222,1349754.42,1349920.42,1350258.82,1350486.32,166.000002,227.500004,861.100013,338.400005,504.400007,129.200002
1223,1350615.52,1350822.42,1351076.32,1351732.02,206.900003,655.700009,1266.80002,253.900004,460.800007,150.300003
1224,1351882.32,1352045.02,1352393.92,1353432.42,162.700002,1038.50002,1661.60002,348.900005,511.600007,111.500001
1225,1353543.92,1353679.12,1354149.52,1354338.52,135.200002,189.000003,895.900014,470.400007,605.600009,101.300002
1226,1354439.82,1354667.72,1354981.52,1355754.02,227.900003,772.500011,1395.90002,313.800005,541.700008,81.700002
1227,1355835.72,1355979.52,1356323.02,1356514.22,143.800002,191.200003,779.700011,343.500005,487.300007,101.200001
1228,1356615.42,1356806.12,1357147.72,1357384.22,190.700003,236.500004,894.200013,341.600005,532.300008,125.400001
1229,1357509.62,1357708.92,1358078.62,1358542.52,199.300003,463.900007,1160.30002,369.700006,569.000009,127.400002
1230,1358669.92,1358851.52,1359235.12,1359972.52,181.600002,737.400011,1420.70002,383.600006,565.200008,118.100002
1231,1360090.62,1360238.92,1360531.02,1361507.32,148.300002,976.300015,1515.40002,292.100004,440.400006,98.700002
1232,1361606.02,1361735.02,1362112.82,1362291.62,129.000001,178.800003,787.800011,377.800006,506.800007,102.200001
1233,1362393.82,1362572.52,1362935.92,1363112.72,178.700003,176.800003,839.100013,363.400005,542.100008,120.200002
1234,1363232.92,1363422.32,1363741.52,1364301.52,189.400003,560.000009,1193.60002,319.200004,508.600007,125.000002
1235,1364426.52,1364601.52,1365032.22,1365296.42,175.000002,264.200004,1027.30001,430.700007,605.700009,157.400002
1236,1365453.82,1365663.22,1366002.92,1366231.22,209.400003,228.300003,893.600013,339.700005,549.100008,116.200002
1237,1366347.42,1366545.32,1366805.52,1367266.82,197.900003,461.300007,1034.70002,260.200004,458.100007,115.300002
1238,1367382.12,1367561.72,1367856.72,1368928.82,179.600002,1072.10002,1654.10002,295.000005,474.600007,107.400001
1239,1369036.22,1369165.62,1369698.22,1369878.72,129.400002,180.500003,951.600014,532.600008,662.00001,109.100001
1240,1369987.82,1370184.72,1370501.42,1371034.62,196.900003,533.200008,1164.00002,316.700005,513.600008,117.200002
1241,1371151.82,1371320.92,1371653.92,1371835.42,169.100002,181.500003,792.500012,333.000005,502.100007,108.900002
1242,1371944.32,1372150.52,1372464.52,1373174.72,206.200003,710.200011,1330.30002,314.000004,520.200007,99.900001
1243,1373274.62,1373425.22,1373904.02,1374091.02,150.600003,187.000003,959.900015,478.800007,629.40001,143.500002
1244,1374234.52,1374443.82,1374723.22,1375462.72,209.300003,739.500011,1367.60002,279.400004,488.700007,139.400002
1245,1375602.12,1375758.62,1376133.72,1377001.72,156.500002,868.000013,1511.60002,375.100006,531.600008,112.000002
1246,1377113.72,1377257.22,1377753.02,1378597.22,143.500002,844.200013,1563.10002,495.800007,639.300009,79.600001
1247,1378676.82,1378823.02,1379141.42,1379315.72,146.200002,174.300002,741.800011,318.400005,464.600007,102.900002
1248,1379418.62,1379592.12,1379874.42,1381128.12,173.500003,1253.70002,1787.70003,282.300004,455.800007,78.200002
1249,1381206.32,1381316.92,1381796.42,1381980.52,110.600001,184.100003,877.600013,479.500007,590.100008,103.400002
1250,1382083.92,1382271.82,1382577.02,1382754.22,187.900002,177.200003,775.200011,305.200005,493.100007,104.900001
1251,1382859.12,1383042.12,1383309.72,1383527.12,183.000003,217.400003,764.400012,267.600004,450.600007,96.400002
1252,1383623.52,1383815.62,1384077.42,1384793.22,192.100002,715.800011,1266.20002,261.800004,453.900006,96.500001
1253,1384889.72,1385034.42,1385429.62,1385614.12,144.700003,184.500002,833.800013,395.200006,539.900009,109.400002
1254,1385723.52,1385911.42,1386280.82,1386506.62,187.900003,225.800004,880.700013,369.400005,557.300008,97.600001
1255,1386604.22,1386798.02,1387126.12,1387944.62,193.800003,818.500012,1451.70002,328.100005,521.900008,111.300002
1256,1388055.92,1388217.12,1388603.72,1388792.22,161.200002,188.500003,840.300012,386.600006,547.800008,104.000001
1257,1388896.22,1389079.42,1389445.62,1389678.72,183.200003,233.100004,897.900014,366.200005,549.400008,115.400002
1258,1389794.12,1389985.52,1390315.82,1390502.02,191.400002,186.200003,847.000012,330.300005,521.700007,139.100002
1259,1390641.12,1390823.22,1391150.52,1391324.72,182.100003,174.200002,815.400012,327.300005,509.400008,131.800002
1260,1391456.52,1391656.52,1391883.32,1392103.72,200.000003,220.400003,748.100011,226.800004,426.800007,100.900001
1261,1392204.62,1392379.92,1392633.02,1393874.82,175.300003,1241.80002,1752.60003,253.100004,428.400007,82.400002
1262,1393957.22,1394067.42,1394546.52,1394726.42,110.200001,179.900003,877.200013,479.100007,589.300008,108.000002
1263,1394834.42,1395031.62,1395311.32,1395860.62,197.200003,549.300008,1138.00002,279.700004,476.900007,111.800002
1264,1395972.42,1396123.92,1396498.22,1396682.52,151.500002,184.300003,811.400012,374.300005,525.800007,101.300002
1265,1396783.82,1396980.42,1397326.42,1397981.62,196.600003,655.20001,1302.10002,346.000005,542.600008,104.300001
1266,1398085.92,1398235.52,1398601.42,1398986.42,149.600002,385.000006,988.800015,365.900006,515.500008,88.300001
1267,1399074.72,1399247.62,1399582.22,1400232.12,172.900002,649.90001,1263.00002,334.600005,507.500007,105.600002
1268,1400337.72,1400509.92,1400925.22,1401107.82,172.200002,182.600003,900.600013,415.300006,587.500008,130.500002
1269,1401238.32,1401426.82,1401810.32,1402036.12,188.500003,225.800003,901.200014,383.500006,572.000009,103.400002
1270,1402139.52,1402368.52,1402734.42,1402983.02,229.000003,248.600004,970.900014,365.900005,594.900008,127.400002
1271,1403110.42,1403320.22,1403666.02,1404454.62,209.800003,788.600012,1528.40002,345.800005,555.600008,184.200003
1272,1404638.82,1404790.92,1405179.32,1405366.12,152.100002,186.800003,841.700012,388.400006,540.500008,114.400001
1273,1405480.52,1405669.22,1405959.62,1406800.02,188.700003,840.400013,1403.60002,290.400004,479.100007,84.100001
1274,1406884.12,1407030.22,1407473.92,1407942.42,146.100002,468.500007,1153.80002,443.700007,589.800009,95.500001
1275,1408037.92,1408213.52,1408527.92,1408716.52,175.600003,188.600003,797.300012,314.400005,490.000008,118.700001
1276,1408835.22,1409008.62,1409306.72,1409484.22,173.400003,177.500003,760.300012,298.100004,471.500007,111.300002
1277,1409595.52,1409775.22,1410019.42,1410207.72,179.700002,188.300003,714.10001,244.200004,423.900006,101.900001
1278,1410309.62,1410503.92,1410794.52,1410975.82,194.300003,181.300003,784.000012,290.600004,484.900007,117.800002
1279,1411093.62,1411290.52,1411589.72,1412369.42,196.900003,779.700012,1377.70002,299.200004,496.100007,101.900001
1280,1412471.32,1412633.32,1412964.32,1413782.22,162.000003,817.900012,1402.50002,331.000005,493.000008,91.600001
1281,1413873.82,1414011.12,1414426.02,1414628.52,137.300002,202.500003,849.500013,414.900007,552.200009,94.800001
1282,1414723.32,1414912.62,1415206.62,1415409.72,189.300003,203.100003,786.800012,294.000004,483.300007,100.400002
1283,1415510.12,1415709.02,1416042.62,1417242.62,198.900003,1200.00002,1852.50003,333.600005,532.500008,120.000001
1284,1417362.62,1417503.92,1418013.42,1418227.82,141.300002,214.400003,947.400014,509.500008,650.80001,82.200001
1285,1418310.02,1418508.42,1418871.42,1419616.82,198.400003,745.400011,1405.90002,363.000006,561.400009,99.100001
1286,1419715.92,1419865.32,1420157.82,1420354.02,149.400003,196.200003,708.700011,292.500004,441.900007,70.600001
1287,1420424.62,1420605.92,1420876.72,1421077.62,181.300003,200.900003,747.400011,270.800004,452.100007,94.400001
1288,1421172.02,1421366.32,1421695.62,1423182.02,194.300003,1486.40002,2092.40003,329.300005,523.600008,82.400001
1289,1423264.42,1423381.22,1423753.12,1423908.12,116.800002,155.000002,780.500012,371.900006,488.700008,136.800002
1290,1424044.92,1424222.22,1424547.42,1424745.22,177.300003,197.800003,806.600012,325.200004,502.500007,106.300002
1291,1424851.52,1425043.92,1425353.42,1425530.02,192.400003,176.600003,786.000012,309.500004,501.900007,107.500002
1292,1425637.52,1425829.92,1426077.12,1426630.02,192.400003,552.900008,1110.10002,247.200003,439.600006,117.600002
1293,1426747.62,1426897.32,1427305.92,1427493.92,149.700002,188.000002,875.400013,408.600007,558.300009,129.100002
1294,1427623.02,1427809.12,1428132.22,1428887.42,186.100003,755.200011,1355.70002,323.100005,509.200008,91.300001
1295,1428978.72,1429128.12,1429430.82,1429619.02,149.400003,188.200003,738.600011,302.700004,452.100007,98.300001
1296,1429717.32,1429904.12,1430221.22,1430403.42,186.800003,182.200003,793.200012,317.100005,503.900008,107.100001
1297,1430510.52,1430702.32,1431047.02,1431276.52,191.800003,229.500004,861.000013,344.700005,536.500008,95.000001
1298,1431371.52,1431559.12,1431873.72,1432056.82,187.600003,183.100002,816.400012,314.600005,502.200008,131.100002
1299,1432187.92,1432398.92,1432649.42,1433748.92,211.000003,1099.50002,1673.70003,250.500004,461.500007,112.700001
1300,1433861.62,1433985.72,1434514.42,1434704.42,124.100002,190.000003,975.100015,528.700008,652.80001,132.300002
1301,1434836.72,1435034.72,1435372.12,1435917.52,198.000003,545.400008,1178.10002,337.400005,535.400008,97.300001
1302,1436014.82,1436182.82,1436522.32,1436709.72,168.000003,187.400003,802.200012,339.500005,507.500008,107.300001
1303,1436817.02,1437005.22,1437312.72,1438087.42,188.200003,774.700011,1367.50002,307.500005,495.700008,97.100002
1304,1438184.52,1438319.02,1438835.02,1439319.82,134.500002,484.800008,1227.60002,516.000007,650.500009,92.300001
1305,1439412.12,1439600.42,1439906.02,1440088.52,188.300003,182.500003,773.700011,305.600004,493.900007,97.300001
1306,1440185.82,1440363.02,1440625.22,1441305.72,177.200003,680.50001,1222.80002,262.200004,439.400007,102.900002
1307,1441408.62,1441551.52,1441874.92,1442977.22,142.900002,1102.30002,1660.70002,323.400005,466.300007,92.100001
1308,1443069.32,1443199.32,1443451.62,1444139.22,130.000002,687.60001,1161.60002,252.300004,382.300006,91.700002
1309,1444230.92,1444356.72,1444595.12,1447402.52,125.800002,2807.40004,3260.20005,238.400003,364.200005,88.600001
1310,1447491.12,1447532.82,1447681.22,1447858.42,41.700001,177.200003,461.100007,148.400002,190.100003,93.800001
1311,1447952.22,1448044.52,1448156.22,1449225.62,92.300002,1069.40002,1369.20002,111.700001,204.000003,95.800002
1312,1449321.42,1449363.92,1449611.52,1449794.62,42.5,183.100003,547.300008,247.600004,290.100004,74.100001
1313,1449868.72,1449989.92,1450227.92,1451045.82,121.200002,817.900012,1256.80002,238.000003,359.200005,79.700001
1314,1451125.52,1451230.92,1451733.52,1451921.42,105.400002,187.900002,873.400013,502.600008,608.00001,77.500001
1315,1451998.92,1452183.42,1452724.02,1452935.32,184.500003,211.300003,1025.50002,540.600008,725.100011,89.100002
1316,1453024.42,1453221.92,1453623.42,1453796.02,197.500003,172.600002,895.600013,401.500006,599.000009,124.000002
1317,1453920.02,1454120.82,1454583.42,1455387.72,200.800003,804.300012,1579.80002,462.600007,663.40001,112.100002
1318,1455499.82,1455658.12,1456232.42,1456428.22,158.300002,195.800002,1022.70002,574.300009,732.600011,94.300002
1319,1456522.52,1456758.32,1457121.02,1457304.12,235.800003,183.100003,899.200013,362.700006,598.500009,117.600001
1320,1457421.72,1457636.52,1458015.92,1458200.12,214.800003,184.200003,894.000014,379.400006,594.200009,115.600002
1321,1458315.72,1458530.32,1458833.22,1459822.42,214.600003,989.200015,1596.30002,302.900004,517.500007,89.600001
1322,1459912.02,1460068.52,1460530.52,1460713.92,156.500003,183.400002,907.700014,462.000007,618.50001,105.800002
1323,1460819.72,1461016.32,1461379.92,1461910.52,196.600003,530.600008,1180.70002,363.600005,560.200008,89.900002
1324,1462000.42,1462200.12,1462620.52,1462804.82,199.700002,184.300002,924.400013,420.400007,620.100009,120.000002
1325,1462924.82,1463144.22,1463402.62,1463587.42,219.400004,184.800003,766.900012,258.400003,477.800007,104.300002
1326,1463691.72,1463889.02,1464204.12,1464394.62,197.300003,190.500003,818.700012,315.100004,512.400007,115.800002
1327,1464510.42,1464706.62,1465089.72,1465603.02,196.200003,513.300007,1184.10002,383.100006,579.300009,91.500002
1328,1465694.52,1465865.62,1466297.42,1466490.02,171.100002,192.600002,964.400014,431.800007,602.900009,168.900003
1329,1466658.92,1466872.92,1467293.22,1468084.62,214.000003,791.400012,1571.80002,420.300006,634.300009,146.100002
1330,1468230.72,1468384.32,1468845.52,1469041.22,153.600003,195.700002,916.900014,461.200007,614.80001,106.400002
1331,1469147.62,1469346.72,1469657.82,1470121.32,199.100003,463.500007,1135.80002,311.100005,510.200008,162.100002
1332,1470283.42,1470444.62,1470862.52,1471114.72,161.200002,252.200003,975.000014,417.900007,579.100009,143.700002
1333,1471258.42,1471465.52,1471841.02,1472751.62,207.100004,910.600014,1609.50002,375.500005,582.600009,116.300001
1334,1472867.92,1472999.42,1473363.82,1473872.32,131.500002,508.500007,1092.10002,364.400006,495.900008,87.700002
1335,1473960.02,1474111.62,1474494.72,1474675.32,151.600002,180.600002,849.000012,383.100006,534.700008,133.700002
1336,1474809.02,1475000.32,1475336.82,1476160.92,191.300003,824.100013,1465.40002,336.500005,527.800008,113.500001
1337,1476274.42,1476418.52,1476918.02,1477112.02,144.100002,194.000003,956.200014,499.500008,643.60001,118.600001
1338,1477230.62,1477447.52,1477742.12,1478450.72,216.900004,708.600011,1343.00002,294.600004,511.500008,122.900001
1339,1478573.62,1478732.62,1479082.62,1479277.92,159.000003,195.300003,794.300012,350.000005,509.000008,90.000001
1340,1479367.92,1479535.12,1479845.82,1480086.62,167.200003,240.800004,836.900013,310.700004,477.900007,118.200002
1341,1480204.82,1480391.52,1480791.52,1481600.32,186.700003,808.800012,1484.30002,400.000006,586.700009,88.800001
1342,1481689.12,1481840.12,1482300.02,1482484.42,151.000002,184.400003,920.000014,459.900007,610.900009,124.700002
1343,1482609.12,1482796.62,1483098.62,1483281.72,187.500002,183.100003,780.800011,302.000005,489.500007,108.200001
1344,1483389.92,1483570.82,1483895.82,1485105.82,180.900003,1210.00002,1810.20003,325.000005,505.900008,94.300001
1345,1485200.12,1485307.12,1485855.52,1486034.42,107.000002,178.900003,944.900014,548.400008,655.40001,110.600001
1346,1486145.02,1486335.62,1486623.32,1487652.82,190.600003,1029.50002,1593.20002,287.700004,478.300007,85.400001
1347,1487738.22,1487876.12,1488271.92,1488458.52,137.900002,186.600003,821.600012,395.800006,533.700008,101.300001
1348,1488559.82,1488746.92,1489066.52,1489245.72,187.100003,179.200002,778.000012,319.600005,506.700008,92.100002
1349,1489337.82,1489533.92,1489846.62,1490433.02,196.100003,586.400009,1215.70002,312.700004,508.800007,120.500002
1350,1490553.52,1490723.92,1491091.92,1491274.62,170.400003,182.700003,822.900012,368.000005,538.400008,101.800001
1351,1491376.42,1491581.72,1491855.02,1493405.22,205.300003,1550.20002,2130.90003,273.300004,478.600007,102.100002
1352,1493507.32,1493622.52,1494170.22,1494364.42,115.200002,194.200003,944.600014,547.700008,662.90001,87.500001
1353,1494451.92,1494653.02,1494954.72,1495138.42,201.100003,183.700002,800.900012,301.700005,502.800008,114.400002
1354,1495252.82,1495459.72,1495714.02,1495883.82,206.900003,169.800002,768.700011,254.300004,461.200007,137.700002
1355,1496021.52,1496213.92,1496454.82,1496635.82,192.400003,181.000003,715.100011,240.900004,433.300007,100.800001
1356,1496736.62,1496901.52,1497215.72,1498292.12,164.900003,1076.40002,1704.20003,314.200004,479.100007,148.700003
1357,1498440.82,1498562.82,1499004.02,1499188.42,122.000001,184.400003,839.400012,441.200007,563.200008,91.800001
1358,1499280.22,1499471.22,1499791.12,1500278.22,191.000003,487.100007,1099.70002,319.900005,510.900008,101.700001
1359,1500379.92,1500527.32,1500852.82,1501650.22,147.400003,797.400012,1346.10002,325.500004,472.900007,75.800001
1360,1501726.02,1501859.72,1502285.52,1502460.52,133.700002,175.000002,837.100013,425.800007,559.500009,102.600002
1361,1502563.12,1502755.82,1503038.12,1503208.82,192.700003,170.700003,741.200011,282.300004,475.000007,95.500001
1362,1503304.32,1503483.72,1503761.72,1503935.72,179.400003,174.000002,753.700011,278.000004,457.400007,122.300002
1363,1504058.02,1504261.92,1504598.62,1504771.02,203.900003,172.400003,829.100013,336.700005,540.600008,116.100002
1364,1504887.12,1505082.92,1505398.52,1505633.82,195.800002,235.300004,851.300012,315.600005,511.400007,104.600001
1365,1505738.42,1505934.72,1506225.92,1507074.42,196.300003,848.500012,1431.70002,291.200005,487.500008,95.700002
1366,1507170.12,1507320.52,1507694.42,1508205.62,150.400002,511.200008,1123.00002,373.900005,524.300007,87.500001
1367,1508293.12,1508450.22,1508787.82,1509464.42,157.100003,676.60001,1269.30002,337.600005,494.700008,98.000001
1368,1509562.42,1509709.32,1510215.12,1510407.32,146.900002,192.200003,945.100014,505.800008,652.70001,100.200001
1369,1510507.52,1510707.52,1511048.72,1511273.42,200.000003,224.700004,851.900013,341.200005,541.200008,86.000001
1370,1511359.42,1511567.52,1511858.72,1513253.12,208.100003,1394.40002,1995.50003,291.200004,499.300007,101.800002
1371,1513354.92,1513465.52,1513939.32,1514146.22,110.600001,206.900004,895.100013,473.800007,584.400008,103.800001
1372,1514250.02,1514423.02,1514829.12,1515648.02,173.000003,818.900012,1509.80002,406.100006,579.100009,111.800002
1373,1515759.82,1515894.42,1516448.42,1516646.72,134.600002,198.300003,977.500014,554.000008,688.60001,90.600001
1374,1516737.32,1516935.02,1517250.12,1517442.52,197.700003,192.400003,806.000012,315.100005,512.800008,100.800001
1375,1517543.32,1517728.82,1517985.82,1518176.92,185.500003,191.100003,724.100011,257.000004,442.500007,90.500001
1376,1518267.42,1518438.82,1518720.52,1518905.82,171.400003,185.300002,734.800011,281.700004,453.100007,96.400002
1377,1519002.22,1519193.52,1519468.22,1519979.62,191.300003,511.400007,1084.60002,274.700004,466.000007,107.200002
1378,1520086.82,1520252.82,1520621.92,1520810.72,166.000003,188.800003,835.600013,369.100005,535.100008,111.700002
1379,1520922.42,1521115.02,1521468.32,1521730.92,192.600002,262.600004,895.700013,353.300006,545.900008,87.200001
1380,1521818.12,1522017.72,1522301.32,1522486.82,199.600003,185.500003,770.100011,283.600004,483.200007,101.400001
1381,1522588.22,1522794.22,1523037.02,1523956.32,206.000003,919.300014,1459.40002,242.800004,448.800007,91.300001
1382,1524047.62,1524190.12,1524551.62,1524732.72,142.500002,181.100002,815.200012,361.500006,504.000008,130.100002
1383,1524862.82,1525032.62,1525315.42,1525503.42,169.800003,188.000003,734.700011,282.800004,452.600007,94.100001
1384,1525597.52,1525786.92,1526064.12,1526241.52,189.400003,177.400003,748.400011,277.200004,466.600007,104.400001
1385,1526345.92,1526539.02,1526828.52,1527012.02,193.100003,183.500002,776.600012,289.500005,482.600008,110.500002
1386,1527122.52,1527310.82,1527652.02,1527826.82,188.300003,174.800002,842.300012,341.200005,529.500008,138.000002
1387,1527964.82,1528147.72,1528435.42,1528954.92,182.900003,519.500008,1117.20002,287.700004,470.600007,127.100002
1388,1529082.02,1529247.32,1529563.92,1529749.22,165.300003,185.300003,764.600011,316.600004,481.900007,97.400001
1389,1529846.62,1530019.02,1530332.82,1530876.32,172.400003,543.500008,1128.60002,313.800005,486.200008,98.900001
1390,1530975.22,1531142.32,1531546.92,1531740.52,167.100003,193.600003,887.300014,404.600006,571.700009,122.000002
1391,1531862.52,1532041.52,1532361.52,1532551.92,179.000002,190.400003,813.400012,320.000005,499.000007,124.000002
1392,1532675.92,1532863.22,1533108.72,1533606.32,187.300002,497.600008,1050.40002,245.500004,432.800006,120.000001
1393,1533726.32,1533899.02,1534241.92,1534420.02,172.700003,178.100003,802.400012,342.900005,515.600008,108.700001
1394,1534528.72,1534734.02,1535044.92,1535225.32,205.300003,180.400003,809.100012,310.900005,516.200008,112.500001
1395,1535337.82,1535521.22,1535785.32,1536412.92,183.400003,627.600009,1179.20002,264.100004,447.500007,104.100002
1396,1536517.02,1536673.22,1536971.22,1537157.02,156.200002,185.800002,745.000011,298.000005,454.200007,105.000002
1397,1537262.02,1537439.42,1537706.72,1537891.82,177.400003,185.100002,744.300011,267.300004,444.700007,114.500002
1398,1538006.32,1538185.02,1538465.32,1538651.42,178.700003,186.100003,768.300012,280.300004,459.000007,123.200002
1399,1538774.62,1538964.12,1539277.82,1539462.02,189.500002,184.200003,809.100012,313.700005,503.200007,121.700002
1400,1539583.72,1539765.32,1540028.12,1540211.42,181.600002,183.300003,754.600011,262.800004,444.400006,126.900002
1401,1540338.32,1540529.82,1540773.42,1541318.72,191.500003,545.300008,1134.80002,243.600003,435.100006,154.400003
1402,1541473.12,1541654.82,1542032.22,1542215.62,181.700002,183.400003,880.500013,377.400006,559.100008,138.000002
1403,1542353.62,1542558.42,1542831.62,1543995.32,204.800003,1163.70002,1737.60003,273.200004,478.000007,95.900002
1404,1544091.22,1544200.12,1544669.62,1545441.92,108.900001,772.300012,1463.40002,469.500007,578.400008,112.700002
1405,1545554.62,1545677.42,1546152.82,1546338.12,122.800001,185.300003,879.700013,475.400007,598.200008,96.200002
1406,1546434.32,1546635.72,1546926.02,1547156.32,201.400003,230.300003,839.100012,290.300004,491.700007,117.100002
1407,1547273.42,1547447.72,1547723.82,1547905.32,174.300003,181.500003,737.800011,276.100004,450.400007,105.900001
1408,1548011.22,1548194.52,1548469.02,1549370.22,183.300003,901.200013,1460.00002,274.500004,457.800007,101.000002
1409,1549471.22,1549605.62,1550034.42,1550217.12,134.400002,182.700003,846.500013,428.800006,563.200008,100.600002
1410,1550317.72,1550515.42,1550812.42,1550997.02,197.700002,184.600003,798.300011,297.000005,494.700007,119.000001
1411,1551116.02,1551332.02,1551593.22,1551773.72,216.000004,180.500002,800.100012,261.200004,477.200008,142.400002
1412,1551916.12,1552107.62,1552390.32,1552829.92,191.500003,439.600007,1039.50002,282.700004,474.200007,125.700002
1413,1552955.62,1553131.32,1553493.82,1553680.92,175.700002,187.100003,833.600012,362.500006,538.200008,108.300001
1414,1553789.22,1553989.42,1554293.42,1554544.32,200.200003,250.900004,856.700013,304.000005,504.200008,101.600001
1415,1554645.92,1554830.02,1555123.12,1555312.32,184.100003,189.200003,793.900012,293.100004,477.200007,127.500002
1416,1555439.82,1555626.42,1555886.12,1556999.32,186.600003,1113.20002,1661.20002,259.700004,446.300007,101.700002
1417,1557101.02,1557215.92,1557635.72,1557821.42,114.900001,185.700002,816.900012,419.800007,534.700008,96.500002
1418,1557917.92,1558087.52,1558397.22,1558578.42,169.600002,181.200003,772.100011,309.700005,479.300007,111.600001
1419,1558690.02,1558868.02,1559119.32,1559617.72,178.000003,498.400007,1078.90002,251.300004,429.300007,151.200002
1420,1559768.92,1559936.92,1560279.22,1560468.02,168.000003,188.800003,794.700012,342.300005,510.300008,95.600001
1421,1560563.62,1560759.92,1561129.62,1561659.12,196.300003,529.500008,1211.90002,369.700006,566.000009,116.400001
1422,1561775.52,1561934.92,1562351.82,1562547.72,159.400003,195.900003,893.100014,416.900006,576.300009,120.900002
1423,1562668.62,1562883.62,1563146.02,1563329.22,215.000003,183.200002,777.900011,262.400004,477.400007,117.300002
1424,1563446.52,1563629.42,1563947.52,1564136.32,182.900003,188.800002,814.400012,318.100005,501.000008,124.600002
1425,1564260.92,1564480.02,1564723.42,1564907.02,219.100004,183.600003,788.400012,243.400003,462.500007,142.300002
1426,1565049.32,1565229.62,1565522.12,1566382.92,180.300003,860.800013,1447.80002,292.500004,472.800007,114.200002
1427,1566497.12,1566646.32,1567083.12,1567279.82,149.200002,196.700003,885.500013,436.800006,586.000008,102.800002
1428,1567382.62,1567581.22,1567904.22,1568090.72,198.600003,186.500002,820.400012,323.000005,521.600008,112.300002
1429,1568203.02,1568412.52,1568663.92,1569666.12,209.500003,1002.20002,1550.80002,251.400004,460.900007,87.700001
1430,1569753.82,1569890.52,1570328.72,1570546.22,136.700002,217.500003,879.600013,438.200007,574.900009,87.200001
1431,1570633.42,1570819.32,1571120.82,1571930.82,185.900003,810.000012,1408.20002,301.500005,487.400008,110.800001
1432,1572041.62,1572185.12,1572600.02,1572780.02,143.500002,180.000002,842.700013,414.900007,558.400009,104.300002
1433,1572884.32,1573081.02,1573363.82,1573545.82,196.700003,182.000003,769.500011,282.800004,479.500007,108.000001
1434,1573653.82,1573845.72,1574111.22,1574286.22,191.900003,175.000003,771.000012,265.500004,457.400007,138.600002
1435,1574424.82,1574617.42,1574877.42,1575060.92,192.600003,183.500002,758.900011,260.000004,452.600007,122.800002
1436,1575183.72,1575347.92,1575627.52,1576512.62,164.200003,885.100013,1410.70002,279.600004,443.800007,81.800001
1437,1576594.42,1576733.42,1577059.02,1577245.62,139.000002,186.600003,744.600011,325.600005,464.600007,93.400001
1438,1577339.02,1577500.92,1577773.52,1577963.82,161.900003,190.300002,721.700011,272.600004,434.500007,96.900002
1439,1578060.72,1578240.12,1578498.42,1578684.62,179.400003,186.200003,719.000011,258.300003,437.700006,95.100002
1440,1578779.72,1578960.82,1579178.92,1579358.72,181.100002,179.800002,681.60001,218.100004,399.200006,102.600002
1441,1579461.32,1579654.12,1579932.62,1580114.32,192.800003,181.700003,754.500011,278.500004,471.300007,101.500001
1442,1580215.82,1580390.42,1580693.32,1581514.82,174.600003,821.500012,1392.80002,302.900004,477.500007,93.800002
1443,1581608.62,1581732.22,1582016.72,1582210.52,123.600002,193.800003,700.00001,284.500004,408.100006,98.100001
1444,1582308.62,1582475.92,1582766.72,1582939.02,167.300003,172.300003,729.800011,290.800004,458.100007,99.400001
1445,1583038.42,1583219.32,1583483.62,1583658.72,180.900003,175.100002,725.800011,264.300004,445.200007,105.500002
1446,1583764.22,1583942.62,1584258.12,1584429.82,178.400003,171.700003,782.800012,315.500004,493.900007,117.200002
1447,1584547.02,1584728.32,1584992.52,1585167.12,181.300002,174.600003,734.500011,264.200004,445.500006,114.400002
1448,1585281.52,1585495.82,1585711.42,1586666.22,214.300003,954.800014,1474.30002,215.600003,429.900006,89.600002
1449,1586755.82,1586880.52,1587239.52,1587432.02,124.700001,192.500003,787.300011,359.000006,483.700007,111.100001
1450,1587543.12,1587736.22,1587924.82,1588982.92,193.100003,1058.10002,1517.20002,188.600003,381.700006,77.400001
1451,1589060.32,1589179.52,1589470.82,1589689.12,119.200002,218.300003,706.20001,291.300004,410.500006,77.400001
1452,1589766.52,1589907.52,1590129.42,1590903.22,141.000002,773.800011,1230.20002,221.900004,362.900006,93.500002
1453,1590996.72,1591140.32,1591478.92,1591686.82,143.600002,207.900003,767.400011,338.600005,482.200007,77.300001
1454,1591764.12,1591925.92,1592159.62,1592349.62,161.800003,190.000003,677.40001,233.700003,395.500006,91.900001
1455,1592441.52,1592616.52,1592896.62,1593937.72,175.000003,1041.10002,1574.00002,280.100004,455.100007,77.800001
1456,1594015.52,1594143.22,1594540.22,1594711.12,127.700002,170.900002,795.700012,397.000006,524.700008,100.100002
1457,1594811.22,1594989.82,1595252.92,1596695.92,178.600002,1443.00002,2016.00003,263.100004,441.700006,131.300002
1458,1596827.22,1596931.42,1597464.62,1597698.82,104.200001,234.200004,948.100014,533.200008,637.400009,76.500001
1459,1597775.32,1597955.12,1598361.92,1598539.12,179.800002,177.200003,870.200013,406.800006,586.600008,106.400002
1460,1598645.52,1598857.52,1599150.02,1599333.32,212.000003,183.300003,792.900011,292.500004,504.500007,105.100001
1461,1599438.42,1599621.72,1599964.02,1600148.42,183.300003,184.400003,811.000013,342.300005,525.600008,101.000002
1462,1600249.42,1600452.32,1600733.62,1600919.12,202.900003,185.500003,770.900011,281.300004,484.200007,101.200001
1463,1601020.32,1601210.82,1601530.22,1601719.82,190.500003,189.600002,827.000012,319.400005,509.900008,127.500002
1464,1601847.32,1602028.22,1602378.32,1602895.52,180.900003,517.200008,1164.70002,350.100005,531.000008,116.500002
1465,1603012.02,1603178.42,1603596.12,1604567.02,166.400002,970.900015,1657.40002,417.700006,584.100008,102.400001
1466,1604669.42,1604810.12,1605209.12,1605410.32,140.700003,201.200003,828.600013,399.000005,539.700008,87.700002
1467,1605498.02,1605698.82,1605992.02,1606170.32,200.800003,178.300003,773.200011,293.200004,494.000007,100.900001
1468,1606271.22,1606460.72,1606779.72,1607024.02,189.500003,244.300004,874.700013,319.000005,508.500008,121.900001
1469,1607145.92,1607329.52,1607658.72,1608192.72,183.600003,534.000008,1181.70002,329.200005,512.800008,134.900002
1470,1608327.62,1608476.22,1608843.02,1609027.62,148.600002,184.600002,802.600012,366.800006,515.400008,102.600002
1471,1609130.22,1609320.92,1609642.52,1609810.62,190.700003,168.100002,802.900012,321.600005,512.300008,122.500002
1472,1609933.12,1610131.62,1610410.42,1611158.72,198.500003,748.300011,1337.20002,278.800004,477.300007,111.600002
1473,1611270.32,1611426.02,1611852.62,1612050.42,155.700002,197.800003,908.200013,426.600006,582.300008,128.100002
1474,1612178.52,1612378.92,1612704.12,1612887.62,200.400003,183.500003,819.100013,325.200005,525.600008,110.000002
1475,1612997.62,1613199.62,1613441.72,1613619.62,202.000003,177.900003,726.60001,242.100003,444.100006,104.600001
1476,1613724.22,1613910.32,1614165.72,1615027.92,186.100003,862.200013,1399.00002,255.400004,441.500007,95.300001
1477,1615123.22,1615257.92,1615703.72,1615897.72,134.700002,194.000003,904.700014,445.800007,580.500009,130.200002
1478,1616027.92,1616202.42,1616521.12,1616974.42,174.500002,453.300007,1053.80001,318.700005,493.200007,107.300001
1479,1617081.72,1617256.02,1617555.52,1617745.22,174.300003,189.700003,753.500012,299.500004,473.800007,90.000002
1480,1617835.22,1618026.42,1618311.82,1618488.42,191.200002,176.600002,783.500011,285.400005,476.600007,130.300002
1481,1618618.72,1618821.72,1619133.82,1619589.62,203.000003,455.800007,1097.80002,312.100005,515.100008,126.900002
1482,1619716.52,1619873.92,1620218.42,1620402.92,157.400002,184.500003,784.200011,344.500005,501.900007,97.800001
1483,1620500.72,1620721.12,1621004.02,1621180.42,220.400004,176.400002,798.000012,282.900004,503.300008,118.300002
1484,1621298.72,1621468.72,1621721.72,1622198.82,170.000003,477.100007,1048.50002,253.000004,423.000007,148.400002
1485,1622347.22,1622517.22,1622794.52,1622973.22,170.000002,178.700002,723.300011,277.300005,447.300007,97.300002
1486,1623070.52,1623242.32,1623518.62,1624068.42,171.800002,549.800009,1092.70002,276.300004,448.100006,94.800001
1487,1624163.22,1624315.22,1624681.22,1625233.62,152.000002,552.400008,1163.70002,366.000006,518.000008,93.300001
1488,1625326.92,1625480.92,1625802.52,1626016.52,154.000003,214.000004,785.500012,321.600004,475.600007,95.900001
1489,1626112.42,1626299.12,1626591.12,1627097.22,186.700003,506.100008,1075.20002,292.000004,478.700007,90.400001
1490,1627187.62,1627349.82,1627678.82,1628458.12,162.200002,779.300012,1362.70002,329.000005,491.200007,92.200001
1491,1628550.32,1628696.92,1629073.82,1629276.02,146.600002,202.200003,830.400013,376.900006,523.500008,104.700002
1492,1629380.72,1629552.62,1629872.12,1630043.02,171.900002,170.900003,757.900011,319.500005,491.400007,95.600001
1493,1630138.62,1630342.22,1630529.32,1630999.12,203.600003,469.800007,960.800014,187.100003,390.700006,100.300001
1494,1631099.42,1631252.82,1631531.72,1631714.02,153.400003,182.300002,706.800011,278.900004,432.300007,92.200002
1495,1631806.22,1631987.02,1632175.92,1632361.42,180.800003,185.500003,654.10001,188.900002,369.700005,98.900002
1496,1638685.52,1638806.72,1638972.22,1639199.32,121.200002,227.100003,578.300009,165.500003,286.700005,64.500001
1497,1639263.82,1639389.32,1639638.92,1639892.72,125.500002,253.800003,689.30001,249.600004,375.100006,60.400001
1498,1639953.12,1640099.52,1640311.32,1640843.52,146.400002,532.200007,957.000014,211.800004,358.200006,66.600001
1499,1640910.12,1641028.82,1641350.92,1641814.02,118.700002,463.100007,987.600015,322.100005,440.800007,83.700001
1500,1641897.72,1642034.12,1642359.12,1643134.02,136.400002,774.900012,1297.20002,325.000005,461.400007,60.900001
1501,1643194.92,1643319.52,1643539.72,1644604.62,124.600001,1064.90002,1464.40002,220.200004,344.800005,54.7
1502,1644659.32,1644766.42,1645092.62,1645286.72,107.100002,194.100003,682.800011,326.200005,433.300007,55.400001
1503,1645342.12,1645526.32,1645760.32,1645946.52,184.200002,186.200003,672.40001,234.000004,418.200006,68.000001
1504,1646014.52,1646173.22,1646422.62,1646993.52,158.700002,570.900008,1053.10001,249.400004,408.100006,74.100001
1505,1647067.62,1647208.12,1647571.52,1647754.72,140.500002,183.200002,760.200012,363.400006,503.900008,73.100002
1506,1647827.82,1648032.02,1648227.82,1648788.12,204.200003,560.300008,1050.70001,195.800003,400.000006,90.400001
1507,1648878.52,1649041.82,1649393.42,1650144.62,163.300003,751.200011,1354.70002,351.600005,514.900008,88.600001
1508,1650233.22,1650384.82,1650851.12,1651021.22,151.600003,170.100002,867.300013,466.300007,617.90001,79.300001
1509,1651100.52,1651298.02,1651662.42,1651837.32,197.500003,174.900002,822.700013,364.400006,561.900009,85.900002
1510,1651923.22,1652121.72,1652409.42,1652572.42,198.500003,163.000002,743.900011,287.700004,486.200007,94.700002
1511,1652667.12,1652872.82,1653153.92,1653319.02,205.700003,165.100002,752.200011,281.100004,486.800007,100.300002
1512,1653419.32,1653617.12,1653948.92,1654692.52,197.800003,743.600011,1356.50002,331.800005,529.600008,83.300001
1513,1654775.82,1654954.62,1655314.02,1655488.62,178.800003,174.600003,807.200012,359.400005,538.200008,94.400001
1514,1655583.02,1655769.12,1656018.52,1656510.02,186.100003,491.500007,1011.60001,249.400004,435.500007,84.600001
1515,1656594.62,1656753.92,1657051.12,1657223.42,159.300003,172.300003,737.300011,297.200004,456.500007,108.500001
1516,1657331.92,1657520.12,1657799.72,1658361.92,188.200003,562.200009,1123.60002,279.600004,467.800007,93.600001
1517,1658455.52,1658624.12,1658974.72,1659511.22,168.600002,536.500008,1152.90002,350.600006,519.200008,97.200001
1518,1659608.42,1659762.62,1660171.72,1660699.72,154.200002,528.000008,1184.50002,409.100006,563.300008,93.200002
1519,1660792.92,1660956.52,1661297.32,1661473.52,163.600002,176.200003,765.100011,340.800005,504.400007,84.500001
1520,1661558.02,1661751.42,1662056.72,1662235.82,193.400003,179.100002,776.300012,305.300005,498.700008,98.500002
1521,1662334.32,1662519.32,1662812.12,1662980.02,185.000002,167.900002,745.400011,292.800005,477.800007,99.700002
1522,1663079.72,1663277.92,1663533.02,1664684.02,198.200003,1151.00002,1669.10003,255.100004,453.300007,64.800001
1523,1664748.82,1664875.92,1665230.12,1665397.52,127.100002,167.400002,730.400011,354.200005,481.300007,81.700002
1524,1665479.22,1665657.32,1665909.72,1667033.42,178.100002,1123.70002,1615.90002,252.400004,430.500006,61.700001
1525,1667095.12,1667205.92,1667534.62,1667720.92,110.800001,186.300003,693.90001,328.700005,439.500006,68.100001
1526,1667789.02,1667968.42,1668265.12,1668437.52,179.400003,172.400003,734.400011,296.700004,476.100007,85.900001
1527,1668523.42,1668708.42,1668957.22,1669470.52,185.000003,513.300008,1018.90002,248.800003,433.800006,71.800001
1528,1669542.32,1669677.52,1669842.12,1671405.92,135.200002,1563.80002,1917.00003,164.600003,299.800005,53.400001
1529,1671459.32,1671544.32,1671818.32,1672016.82,85.000001,198.500003,620.900009,274.000004,359.000005,63.400001
1530,1672080.22,1672232.62,1672471.82,1672647.82,152.400002,176.000002,656.60001,239.200004,391.600006,89.000002
1531,1672736.82,1672896.82,1673156.42,1673620.72,160.000002,464.300007,973.600014,259.600004,419.600006,89.700001
1532,1673710.42,1673874.12,1674315.12,1674501.42,163.700003,186.300003,865.800013,441.000006,604.700009,74.800001
1533,1674576.22,1674775.02,1675060.72,1675250.82,198.800003,190.100003,743.900011,285.700004,484.500007,69.300001
1534,1675320.12,1675527.02,1675847.92,1676032.02,206.900003,184.100003,793.600012,320.900005,527.800008,81.700001
1535,1676113.72,1676327.72,1676649.12,1676829.32,214.000003,180.200003,804.700012,321.400005,535.400008,89.100001
1536,1676918.42,1677118.42,1677430.92,1677636.32,200.000003,205.400003,813.500012,312.500005,512.500008,95.600001
1537,1677731.93,1677930.23,1678227.43,1678417.33,198.300003,189.900002,767.500012,297.200005,495.500008,82.100002
1538,1678499.43,1678693.73,1678996.53,1679147.93,194.300002,151.400002,779.400011,302.800005,497.100007,130.900002
1539,1679278.83,1679490.33,1679838.33,1680027.93,211.500003,189.600002,845.600013,348.000006,559.500009,96.500002
1540,1680124.43,1680336.03,1680621.63,1681075.33,211.600003,453.700007,1063.90002,285.600004,497.200007,113.000002
1541,1681188.33,1681383.03,1681692.83,1681847.13,194.700003,154.300002,788.500011,309.800004,504.500007,129.700002
1542,1681976.83,1682171.13,1682449.93,1682644.03,194.300003,194.100003,761.800012,278.800004,473.100007,94.600002
1543,1682738.63,1682948.63,1683301.33,1683802.93,210.000003,501.600008,1182.30002,352.700005,562.700008,118.000001
1544,1683920.93,1684103.83,1684413.83,1684607.03,182.900003,193.200003,783.100012,310.000005,492.900008,97.000001
1545,1684704.03,1684907.33,1685267.43,1685473.93,203.300003,206.500004,854.900013,360.100005,563.400008,85.000001
1546,1685558.93,1685775.13,1686056.03,1686474.53,216.200003,418.500006,1039.50001,280.900004,497.100007,123.900002
1547,1686598.43,1686784.93,1687087.83,1687247.53,186.500003,159.700002,766.700012,302.900005,489.400008,117.600002
1548,1687365.13,1687553.43,1687852.13,1688046.33,188.300003,194.200003,784.800011,298.700004,487.000007,103.600001
1549,1688149.93,1688361.83,1688628.83,1689119.33,211.900004,490.500007,1147.30002,267.000004,478.900008,177.900002
1550,1689297.23,1689467.23,1689840.93,1690258.43,170.000003,417.500006,1115.10002,373.700006,543.700009,153.900002
1551,1690412.33,1690589.83,1690950.33,1691156.43,177.500003,206.100003,840.900013,360.500005,538.000008,96.800002
1552,1691253.23,1691435.23,1691739.03,1691891.23,182.000002,152.200002,761.500011,303.800005,485.800007,123.500002
1553,1692014.73,1692219.83,1692517.63,1693450.23,205.100003,932.600014,1524.30002,297.800004,502.900007,88.800002
1554,1693539.03,1693695.03,1694137.83,1694294.93,156.000002,157.100002,856.500012,442.800007,598.800009,100.600001
1555,1694395.53,1694613.53,1694918.53,1695075.13,218.000004,156.600003,811.600013,305.000004,523.000008,132.000002
1556,1695207.13,1695424.63,1695716.73,1695916.63,217.500003,199.900003,794.900011,292.100004,509.600007,85.400001
1557,1696002.03,1696203.73,1696453.43,1697444.93,201.700003,991.500015,1541.30002,249.700004,451.400007,98.400001
1558,1697543.33,1697682.33,1698064.13,1698216.53,139.000002,152.400002,765.400012,381.800006,520.800008,92.200002
1559,1698308.73,1698509.73,1698812.43,1698962.13,201.000003,149.700003,772.800011,302.700004,503.700007,119.400001
1560,1699081.53,1699287.73,1699509.53,1699652.93,206.200003,143.400002,673.70001,221.800004,428.000007,102.300001
1561,1699755.23,1699947.53,1700149.53,1700621.83,192.300003,472.300007,948.800014,202.000003,394.300006,82.200001
1562,1700704.03,1700876.73,1701234.43,1701391.73,172.700003,157.300003,787.600012,357.700005,530.400008,99.900001
1563,1701491.63,1701689.33,1701953.53,1702159.83,197.700003,206.300003,751.900011,264.200004,461.900007,83.700001
1564,1702243.53,1702431.03,1702690.23,1703828.73,187.500003,1138.50002,1672.20003,259.200004,446.700007,87.000001
1565,1703915.73,1704057.53,1704434.83,1704595.73,141.800002,160.900002,775.400012,377.300006,519.100008,95.400002
1566,1704691.13,1704881.23,1705203.73,1706236.83,190.100003,1033.10001,1642.70002,322.500005,512.600008,97.000001
1567,1706333.83,1706473.33,1706958.43,1707115.53,139.500002,157.100002,880.000013,485.100008,624.60001,98.300001
1568,1707213.83,1707441.53,1707769.63,1708158.83,227.700004,389.200006,1090.00002,328.100005,555.800009,145.000002
1569,1708303.83,1708483.03,1708774.03,1708930.53,179.200002,156.500002,714.80001,291.000005,470.200007,88.100001
1570,1709018.63,1709206.83,1709427.33,1709578.23,188.200003,150.900003,659.90001,220.500003,408.700006,100.300001
1571,1709678.53,1709865.83,1710115.23,1710269.13,187.300003,153.900002,689.30001,249.400004,436.700007,98.700001
1572,1710367.83,1710559.13,1710848.13,1711329.43,191.300003,481.300007,1048.80002,289.000005,480.300008,87.200001
1573,1711416.63,1711584.43,1711943.63,1712100.63,167.800003,157.000002,796.900012,359.200005,527.000008,112.900002
1574,1712213.53,1712418.43,1712661.53,1712819.73,204.900003,158.200002,717.400011,243.100004,448.000007,111.200002
1575,1712930.93,1713115.13,1713377.43,1713905.93,184.200002,528.500008,1079.80002,262.300004,446.500006,104.800002
1576,1714010.73,1714188.43,1714496.83,1714656.03,177.700002,159.200002,742.400011,308.400005,486.100007,97.100002
1577,1714753.13,1714945.53,1715222.03,1715375.23,192.400003,153.200002,733.400011,276.500004,468.900007,111.300002
1578,1715486.53,1715690.13,1715922.43,1716121.13,203.600003,198.700003,714.70001,232.300003,435.900006,80.100001
1579,1716201.23,1716380.13,1716586.43,1716732.23,178.900003,145.800002,640.20001,206.300003,385.200006,109.200002
1580,1716841.43,1717029.93,1717271.83,1717428.03,188.500003,156.200003,696.80001,241.900003,430.400006,110.200001
1581,1717538.23,1717718.33,1718013.33,1718213.93,180.100003,200.600003,770.800012,295.000004,475.100007,95.100002
1582,1718309.03,1718496.43,1718773.03,1719013.13,187.400003,240.100003,782.600011,276.600004,464.000007,78.500001
1583,1719091.63,1719279.93,1719543.03,1720015.03,188.300003,472.000007,1039.30002,263.100004,451.400007,115.900002
1584,1720130.93,1720294.93,1720619.73,1720778.93,164.000002,159.200003,754.300011,324.800005,488.800007,106.300001
1585,1720885.23,1721082.93,1721364.03,1722138.93,197.700003,774.900012,1355.60002,281.100004,478.800007,101.900001
1586,1722240.83,1722394.83,1722713.13,1723232.63,154.000003,519.500008,1064.70002,318.300004,472.300007,72.900001
1587,1723305.53,1723468.33,1723794.73,1723948.03,162.800003,153.300002,756.800012,326.400005,489.200008,114.300002
1588,1724062.33,1724252.73,1724600.33,1724787.93,190.400002,187.600002,826.100012,347.600006,538.000008,100.500002
1589,1724888.43,1725088.33,1725382.03,1725942.23,199.900003,560.200009,1198.60002,293.700004,493.600007,144.800002
1590,1726087.03,1726244.43,1726524.53,1726672.83,157.400002,148.300002,689.90001,280.100004,437.500006,104.100002
1591,1726776.93,1726963.43,1727262.83,1727446.73,186.500003,183.900003,768.000011,299.400004,485.900007,98.200001
1592,1727544.93,1727731.73,1727996.53,1728200.93,186.800003,204.400003,743.600012,264.800004,451.600007,87.600002
1593,1728288.53,1728467.83,1728775.53,1729266.03,179.300002,490.500007,1080.70002,307.700005,487.000007,103.200002
1594,1729369.23,1729519.73,1729894.33,1730103.53,150.500002,209.200004,821.800012,374.600005,525.100007,87.500001
