# Supplementary material for: Robust dynamical invariants in sequential neural activity
Source: Sci Rep. 2019 Jun 21;9:9048. doi: 10.1038/s41598-019-44953-2 (PMC6588702; doi:10.1038/s41598-019-44953-2)
Supplement: Supplementary file 4 — Dataset [file 41598_2019_44953_MOESM4_ESM.zip › data/ethanol16/Ethanol_exp9.txt]

%If you use these data please cite:
%%  I. Elices, R. Levi, D. Arroyo, F. B. Rodriguez, and P. Varona. Robust dynamical invariants in sequential neural activity
% (1:n-1)' firstLP' lastLP' firstPD' lastPD' burstLPd' burstPDd' Period' latenc' LPPDfst2fst' PDLP'
1,429.900006,577.700009,707.500011,920.400014,147.800003,212.900003,510.800008,129.800002,277.600005,20.3
2,940.700014,1085.30002,1248.20002,1410.10002,144.600002,161.900002,524.500008,162.900003,307.500005,55.100001
3,1465.20002,1589.80002,1785.70003,1918.80003,124.600002,133.100002,548.900008,195.900003,320.500005,95.300001
4,2014.10003,2150.60003,2311.00003,2461.80004,136.500002,150.800003,537.200008,160.400002,296.900004,89.500001
5,2551.30004,2681.00004,2834.60004,2958.60004,129.700002,124.000002,501.000007,153.600002,283.300004,93.700001
6,3052.30004,3208.30005,3348.20005,3497.80005,156.000003,149.600002,522.600008,139.900002,295.900005,77.100001
7,3574.90005,3728.10006,3861.20006,4060.60006,153.200003,199.400003,518.000008,133.100002,286.300005,32.3
8,4092.90006,4246.90006,4367.50007,4542.40007,154.000002,174.900003,500.000007,120.600002,274.600004,50.5
9,4592.90007,4727.40007,4844.70007,5030.80008,134.500002,186.100003,470.300007,117.300002,251.800004,32.4
10,5063.20007,5217.30008,5353.40008,5501.40008,154.100003,148.000002,507.400008,136.100002,290.200005,69.200001
11,5570.60008,5687.00008,5850.30009,5997.80009,116.400002,147.500002,495.800007,163.300002,279.700004,68.600001
12,6066.40009,6189.50009,6356.7001,6504.2001,123.100002,147.500002,512.700008,167.200003,290.300005,74.900001
13,6579.1001,6699.4001,6865.0001,7039.10011,120.300002,174.100003,532.700008,165.600002,285.900004,72.700001
14,7111.80011,7242.60011,7417.40011,7602.20011,130.800002,184.800002,545.700008,174.800003,305.600005,55.300001
15,7657.50011,7786.30012,7966.20012,8130.70012,128.800002,164.500002,541.100008,179.900003,308.700005,67.900001
16,8198.60012,8344.60012,8479.60013,8761.40013,146.000002,281.800005,530.500008,135.000002,281.000004,-32.300001
17,8729.10013,8919.10013,9074.90013,9240.50014,190.000003,165.600003,572.700009,155.800002,345.800005,61.300001
18,9301.80014,9448.90014,9560.60014,9751.10015,147.100002,190.500003,490.900007,111.700001,258.800003,41.600001
19,9792.70015,9933.40015,10067.1002,10225.2002,140.700002,158.100002,500.000007,133.700002,274.400004,67.500001
20,10292.7002,10423.5002,10573.3002,10727.0002,130.800002,153.700002,507.700008,149.800003,280.600005,73.400001
21,10800.4002,10953.4002,11115.9002,11279.8002,153.000002,163.900002,548.200008,162.500003,315.500005,68.800001
22,11348.6002,11481.5002,11657.9002,11815.3002,132.900002,157.400002,555.800008,176.400003,309.300005,89.100001
23,11904.4002,12048.4002,12177.1002,12357.2002,144.000003,180.100003,507.000008,128.700001,272.700004,54.200001
24,12411.4002,12529.9002,12678.1002,12881.3002,118.500002,203.200003,487.400007,148.200002,266.700004,17.5
25,12898.8002,13014.1002,13146.6002,13333.1002,115.300002,186.500003,445.200007,132.500002,247.800004,10.9
26,13344.0002,13462.2002,13522.0002,13671.4002,118.200002,149.400003,352.200005,59.8,178.000002,24.8
27,13696.2002,13791.9002,13916.3002,14051.9002,95.700002,135.600002,407.900006,124.400001,220.100003,52.200001
28,14104.1002,14241.7002,14375.8002,14526.5002,137.600002,150.700002,476.000007,134.100002,271.700004,53.600001
29,14580.1002,14696.0002,14878.7002,15039.5002,115.900002,160.800002,520.200008,182.700003,298.600005,60.800001
30,15100.3002,15268.9002,15405.0002,15572.3002,168.600003,167.300002,536.000008,136.100002,304.700005,64.000001
31,15636.3002,15760.9002,15937.0002,16140.3002,124.600002,203.300004,551.800008,176.100002,300.700004,47.8
32,16188.1002,16308.4002,16483.5002,16635.5002,120.300002,152.000002,525.800008,175.100003,295.400005,78.400001
33,16713.9002,16830.5003,17016.2003,17178.7003,116.600002,162.500002,530.000008,185.700003,302.300005,65.200001
34,17243.9003,17411.6003,17572.7003,17704.8003,167.700002,132.100002,549.000008,161.100003,328.800005,88.100001
35,17792.9003,17945.2003,18105.5003,18299.8003,152.300002,194.300003,556.300008,160.300003,312.600005,49.4
36,18349.2003,18498.4003,18627.7003,18782.7003,149.200003,155.000002,513.200008,129.300002,278.500005,79.700001
37,18862.4003,18972.9003,19153.0003,19311.1003,110.500002,158.100003,530.100008,180.100002,290.600004,81.400001
38,19392.5003,19505.2003,19694.0003,19847.5003,112.700002,153.500003,533.100008,188.800002,301.500004,78.100001
39,19925.6003,20058.9003,20229.3003,20390.8003,133.300002,161.500003,544.700008,170.400002,303.700004,79.500001
40,20470.3003,20604.5003,20771.0003,20921.0003,134.200002,150.000002,535.900008,166.500003,300.700005,85.200001
41,21006.2003,21150.1003,21302.9003,21472.3003,143.900002,169.400003,534.500008,152.800002,296.700004,68.400001
42,21540.7003,21673.7003,21855.0003,22462.8003,133.000002,607.800009,932.600014,181.300003,314.300005,10.5
43,22473.3003,22624.7003,22767.7003,22921.0003,151.400002,153.300003,506.600007,143.000002,294.400004,58.9
44,22979.9003,23095.7003,23254.8003,23414.0003,115.800002,159.200002,492.700008,159.100003,274.900005,58.600001
45,23472.6004,23602.2004,23751.0004,23894.9004,129.600002,143.900002,491.900007,148.800002,278.400004,69.600001
46,23964.5004,24125.4004,24253.2004,24428.0004,160.900002,174.800003,506.800008,127.800002,288.700004,43.300001
47,24471.3004,24626.3004,24769.1004,24895.9004,155.000002,126.800002,514.800007,142.800002,297.800004,90.200001
48,24986.1004,25147.5004,25301.5004,25464.1004,161.400003,162.600002,539.300008,154.000002,315.400005,61.300001
49,25525.4004,25679.3004,25812.7004,26017.5004,153.900003,204.800003,491.200008,133.400002,287.300005,-0.9
50,26016.6004,26146.9004,26205.9004,26354.2004,130.300002,148.300003,353.500005,59,189.300002,15.9
51,26370.1004,26479.5004,26562.5004,26727.4004,109.400002,164.900002,362.400005,83.000001,192.400003,5.1
52,26732.5004,26824.9004,26902.8004,27055.4004,92.400002,152.600002,329.000005,77.900001,170.300003,6.1
53,27061.5004,27170.3004,27276.2004,27414.1004,108.800002,137.900003,392.100006,105.900001,214.700003,39.5
54,27453.6004,27598.5004,27716.2004,27923.5004,144.900002,207.300003,469.000007,117.700002,262.600004,-0.9
55,27922.6004,28102.3004,28243.2004,28411.5004,179.700003,168.300002,540.900008,140.900002,320.600005,52.000001
56,28463.5004,28615.8004,28781.6004,28940.5004,152.300002,158.900002,544.700008,165.800003,318.100005,67.700001
57,29008.2004,29175.5004,29332.1004,29504.7004,167.300003,172.600003,556.600009,156.600002,323.900005,60.100001
58,29564.8004,29718.0004,29885.0004,30053.8004,153.200002,168.800003,549.500008,167.000002,320.200004,60.500001
59,30114.3004,30283.9005,30437.3005,30603.7005,169.600002,166.400002,554.800008,153.400003,323.000005,65.400001
60,30669.1005,30805.7005,30888.9005,31045.5005,136.600002,156.600003,397.000006,83.200001,219.800003,20.6
61,31066.1005,31164.0005,31211.8005,31355.5005,97.900001,143.700002,300.200004,47.800001,145.700002,10.8
62,31366.3005,31472.2005,31535.7005,31683.1005,105.900002,147.400002,332.600005,63.500001,169.400003,15.8
63,31698.9005,31808.8005,31910.8005,32049.2005,109.900002,138.400002,393.800006,102.000002,211.900004,43.5
64,32092.7005,32210.7005,32345.2005,32508.2005,118.000002,163.000002,446.400007,134.500002,252.500004,30.900001
65,32539.1005,32662.7005,32820.7005,32947.1005,123.600002,126.400002,495.200007,158.000002,281.600004,87.200001
66,33034.3005,33169.8005,33343.7005,33524.6005,135.500002,180.900003,529.500008,173.900003,309.400005,39.2
67,33563.8005,33713.3005,33871.8005,34032.5005,149.500002,160.700002,534.600008,158.500003,308.000005,65.900001
68,34098.4005,34233.3005,34406.7005,34540.5005,134.900002,133.800002,524.300008,173.400003,308.300005,82.200001
69,34622.7005,34760.9005,34929.9005,35144.3005,138.200002,214.400004,553.700008,169.000002,307.200004,32.1
70,35176.4005,35319.0005,35510.2005,35703.0005,142.600002,192.800003,567.300009,191.200003,333.800005,40.700001
71,35743.7005,35892.7005,36083.5005,36275.5005,149.000002,192.000003,570.700008,190.800003,339.800005,38.9
72,36314.4005,36466.5005,36623.5005,36814.7005,152.100002,191.200003,562.700009,157.000003,309.100005,62.400001
73,36877.1006,36997.0006,37166.7006,37356.0006,119.900001,189.300003,532.600007,169.700003,289.600004,53.7
74,37409.7006,37533.7006,37699.6006,37858.9006,124.000002,159.300002,518.500008,165.900003,289.900005,69.300001
75,37928.2006,38080.6006,38231.9006,38404.7006,152.400002,172.800002,539.500008,151.300003,303.700005,63.000001
76,38467.7006,38609.5006,38778.2006,38938.0006,141.800002,159.800002,545.600008,168.700003,310.500005,75.300001
77,39790.6006,39876.3006,39925.1006,40048.7006,85.700001,123.600002,284.100004,48.800001,134.500002,26
78,40074.7006,40159.9006,40241.2006,40398.9006,85.200001,157.700002,331.700005,81.300002,166.500003,7.5
79,40406.4006,40519.4006,40621.3006,40795.7006,113.000002,174.400003,402.000006,101.900001,214.900003,12.7
80,40808.4006,40932.7006,41072.4006,41208.6006,124.300002,136.200002,461.300007,139.700002,264.000004,61.100001
81,41269.7006,41401.1006,41551.0006,41754.5006,131.400002,203.500003,511.100008,149.900002,281.300004,26.300001
82,41780.8006,41951.7006,42105.3006,42273.3006,170.900002,168.000003,558.300008,153.600002,324.500004,65.800001
83,42339.1006,42515.7006,42651.9006,42863.4006,176.600003,211.500003,552.000008,136.200002,312.800005,27.7
84,42891.1006,43076.1006,43221.4006,43413.8006,185.000003,192.400003,561.000008,145.300002,330.300005,38.3
85,43452.1006,43598.7006,43733.1007,43905.7007,146.600003,172.600002,505.700008,134.400002,281.000005,52.100001
86,43957.8007,44096.1007,44183.6007,44363.5007,138.300002,179.900003,405.800006,87.500001,225.800003,0.1
87,44363.6007,44461.5007,44514.1007,44664.5007,97.900002,150.400003,306.500005,52.6,150.500002,5.6
88,44670.1007,44775.9007,44834.2007,44978.8007,105.800001,144.600002,328.200005,58.300001,164.100002,19.500001
89,44998.3007,45107.0007,45203.9007,45378.9007,108.700001,175.000002,385.200005,96.900002,205.600003,4.6
90,45383.5007,45507.5007,45636.6007,45757.9007,124.000002,121.300002,442.400007,129.100002,253.100004,68.000001
91,45825.9007,45952.2007,46107.7007,46305.5007,126.300002,197.800003,512.400007,155.500002,281.800004,32.8
92,46338.3007,46478.7007,46657.8007,46828.5007,140.400003,170.700003,545.400009,179.100002,319.500005,55.200001
93,46883.7007,47018.9007,47183.7007,47347.9007,135.200002,164.200003,522.000007,164.800002,300.000004,57.8
94,47405.7007,47545.8007,47725.2007,47876.6007,140.100002,151.400002,546.900009,179.400003,319.500005,76.000002
95,47952.6007,48127.1007,48258.7007,48415.8007,174.500002,157.100002,541.100008,131.600002,306.100004,77.900002
96,48493.7007,48637.1007,48814.5007,48975.3007,143.400002,160.800003,547.800008,177.400002,320.800004,66.200001
97,49041.5007,49180.9007,49333.4007,49521.1007,139.400002,187.700003,521.800008,152.500002,291.900004,42.200001
98,49563.3007,49710.9007,49830.6007,50042.2007,147.600002,211.600003,502.800007,119.700002,267.300004,23.9
99,50066.1007,50226.7007,50322.0007,50494.3008,160.600002,172.300002,444.800007,95.300002,255.900004,16.600001
100,50510.9008,50623.2008,50681.3008,50822.4008,112.300001,141.100002,326.300005,58.100001,170.400002,14.800001
101,50837.2008,50932.8008,50980.7008,51111.3008,95.600001,130.600002,299.700004,47.900001,143.500002,25.6
102,51136.9008,51237.4008,51321.3008,51475.0008,100.500001,153.700002,355.400005,83.900002,184.400003,17.3
103,51492.3008,51600.8008,51718.3008,51866.6008,108.500002,148.300002,413.200006,117.500002,226.000004,38.9
104,51905.5008,52063.6008,52169.6008,52345.0008,158.100003,175.400003,469.000007,106.000001,264.100004,29.5
105,52374.5008,52496.7008,52606.6008,52766.6008,122.200002,160.000002,429.000007,109.900002,232.100004,36.900001
106,52803.5008,52938.5008,53033.3008,53183.4008,135.000002,150.100002,429.300006,94.800001,229.800003,49.400001
107,53232.8008,53328.6008,53436.2008,53638.6008,95.800002,202.400003,385.600006,107.600001,203.400003,-20.2
108,53618.4008,53736.9008,53806.4008,53971.7008,118.500002,165.300002,363.400005,69.500001,188.000003,10.1
109,53981.8008,54097.1008,54185.5008,54351.0008,115.300002,165.500003,387.300006,88.400001,203.700003,18.1
110,54369.1008,54470.4008,54570.9008,54738.1008,101.300002,167.200003,395.000006,100.500001,201.800003,26
111,54764.1008,54900.1008,55014.0008,55181.7008,136.000002,167.700002,460.500007,113.900002,249.900004,42.900001
112,55224.6008,55346.6008,55485.2008,55685.8008,122.000002,200.600003,494.100007,138.600002,260.600004,32.9
113,55718.7008,55876.9008,55995.6008,56180.8008,158.200003,185.200003,495.400008,118.700001,276.900004,33.300001
114,56214.1008,56333.3008,56434.2008,56612.7008,119.200001,178.500003,429.600006,100.900002,220.100003,31
115,56643.7008,56776.9008,56885.5008,57071.5008,133.200002,186.000002,457.600007,108.600002,241.800004,29.800001
116,57101.3009,57233.1009,57334.6009,57499.6009,131.800002,165.000003,445.800007,101.500001,233.300003,47.500001
117,57547.1009,57710.9009,57808.6009,58036.6009,163.800002,228.000004,489.200007,97.700001,261.500003,-0.3
118,58036.3009,58181.3009,58238.9009,58393.4009,145.000002,154.500002,374.800005,57.600001,202.600003,17.7
119,58411.1009,58519.1009,58587.5009,58698.2009,108.000002,110.700002,351.400006,68.400001,176.400003,64.300001
120,58762.5009,58852.1009,58955.0009,59160.7009,89.600001,205.700004,393.900005,102.900001,192.500002,-4.300001
121,59156.4009,59307.1009,59392.6009,59662.2009,150.700003,269.600004,522.700008,85.500001,236.200004,16.9
122,59679.1009,59819.7009,59905.4009,60057.3009,140.600002,151.900002,440.700007,85.700002,226.300004,62.500001
123,60119.8009,60220.9009,60335.1009,60462.6009,101.100001,127.500002,421.800006,114.200002,215.300003,79.000001
124,60541.6009,60645.3009,60729.0009,60987.8009,103.700002,258.800004,519.400008,83.700001,187.400003,73.200001
125,61061.0009,61153.7009,61227.1009,61354.3009,92.700001,127.200002,364.000005,73.400001,166.100002,70.700001
126,61425.0009,61511.5009,61577.5009,61848.2009,86.500002,270.700004,488.000008,66.000001,152.500003,64.800001
127,61913.0009,61976.5009,62072.1009,62191.3009,63.500001,119.200002,359.100005,95.600001,159.100002,80.800001
128,62272.1009,62359.3009,62427.0009,62698.2009,87.200001,271.200004,479.000007,67.700001,154.900002,52.900001
129,62751.1009,62822.5009,62912.3009,63035.3009,71.400001,123.000002,368.800006,89.800001,161.200002,84.600002
130,63119.9009,63209.7009,63288.0009,63555.1009,89.800001,267.100004,496.200007,78.300001,168.100002,61.000001
131,63616.1009,63694.5009,63764.7009,63911.101,78.400001,146.400002,374.900006,70.200001,148.600002,79.900002
132,64805.301,64833.301,64982.801,65148.201,28,165.400003,425.000006,149.500002,177.500002,82.100001
133,65230.301,65309.701,65416.601,65643.801,79.400001,227.200003,468.400007,106.900002,186.300003,54.900001
134,65698.701,65795.601,65903.001,66046.701,96.900001,143.700002,425.400006,107.400002,204.300003,77.400001
135,66124.101,66223.001,66337.201,66622.001,98.900002,284.800004,529.200008,114.200002,213.100004,31.3
136,66653.301,66761.401,66868.101,67066.101,108.100002,198.000003,422.500007,106.700001,214.800003,9.700001
137,67075.801,67175.901,67238.701,67386.801,100.100001,148.100002,330.500004,62.800001,162.900002,19.5
138,67406.301,67494.101,67548.301,67743.901,87.800002,195.600002,300.700005,54.200001,142.000003,-36.9
139,67707.001,67842.301,67911.001,68048.501,135.300002,137.500002,376.400006,68.700001,204.000003,34.900001
140,68083.401,68182.601,68277.901,68484.901,99.200001,207.000004,406.700006,95.300001,194.500002,5.2
141,68490.101,68593.201,68701.901,68812.401,103.100001,110.500001,390.200005,108.700002,211.800003,67.900001
142,68880.301,68997.201,69108.301,69256.701,116.900002,148.400002,436.000007,111.100002,228.000004,59.600001
143,69316.301,69432.301,69566.901,69712.201,116.000002,145.300002,469.400007,134.600002,250.600004,73.500001
144,69785.701,69903.901,70032.201,70180.201,118.200002,148.000002,460.000007,128.300002,246.500004,65.500001
145,70245.701,70369.801,70493.0011,70852.6011,124.100002,359.600006,660.80001,123.200001,247.300003,53.900001
146,70906.5011,71018.4011,71158.7011,71310.6011,111.900001,151.900003,471.500007,140.300002,252.200003,67.400001
147,71378.0011,71533.3011,71638.9011,71794.7011,155.300002,155.800002,493.900007,105.600002,260.900004,77.200001
148,71871.9011,71990.8011,72135.5011,72537.8011,118.900002,402.300006,665.90001,144.700002,263.600004,0
149,72537.8011,72673.9011,72831.7011,72971.4011,136.100002,139.700002,510.200008,157.800002,293.900004,76.600002
150,73048.0011,73184.1011,73329.7011,73528.7011,136.100002,199.000003,510.400007,145.600002,281.700004,29.7
151,73558.4011,73743.9011,73866.1011,74006.6011,185.500003,140.500002,535.300008,122.200002,307.700005,87.100001
152,74093.7011,74230.5011,74406.2011,74609.9011,136.800002,203.700003,584.900009,175.700003,312.500005,68.700001
153,74678.6011,74840.1011,75016.3011,75192.9011,161.500002,176.600002,594.300009,176.200003,337.700005,80.000002
154,76387.1011,76480.8011,76805.4011,76949.9011,93.700002,144.500003,649.20001,324.600004,418.300006,86.400001
155,77036.3011,77215.8012,77410.2012,77738.9012,179.500003,328.700004,668.50001,194.400003,373.900006,-34.1
156,77704.8012,77943.3012,78146.2012,78320.7012,238.500003,174.500003,678.30001,202.900003,441.400006,62.400001
157,78383.1012,78541.5012,78731.1012,78904.4012,158.400002,173.300003,597.400009,189.600003,348.000005,76.100001
158,78980.5012,79179.1012,79352.3012,79565.5012,198.600003,213.200004,622.100009,173.200002,371.800005,37.1
159,79602.6012,79754.6012,79943.4012,80222.3012,152.000002,278.900004,655.90001,188.800003,340.800005,36.200001
160,80258.5012,80419.7012,80631.8012,80955.3012,161.200002,323.500004,718.100011,212.100004,373.300006,21.300001
161,80976.6012,81156.9012,81363.0012,81529.1012,180.300002,166.100003,638.600009,206.100003,386.400005,86.100001
162,81615.2012,81749.1012,81946.9012,82644.5012,133.900002,697.60001,1030.80002,197.800003,331.700005,1.500001
163,82646.0012,82779.9012,83064.4012,83262.3012,133.900002,197.900003,654.700009,284.500004,418.400006,38.4
164,83300.7012,83452.1012,83647.8012,83857.0013,151.400003,209.200004,594.000009,195.700002,347.100005,37.7
165,83894.7012,84044.7013,84194.7013,84392.9013,150.000002,198.200003,555.800008,150.000003,300.000005,57.6
166,84450.5013,84624.3013,84770.7013,84924.5013,173.800003,153.800002,559.700009,146.400002,320.200005,85.700002
167,85010.2013,85140.3013,85318.2013,85534.3013,130.100002,216.100004,554.300008,177.900002,308.000004,30.2
168,85564.5013,85700.6013,85886.9013,86049.7013,136.100002,162.800002,573.000009,186.300003,322.400005,87.800002
169,86137.5013,86264.2013,86467.6013,86632.4013,126.700001,164.800003,571.500008,203.400003,330.100004,76.600001
170,86709.0013,86852.8013,86980.5013,87827.3013,143.800002,846.800013,1116.00002,127.700002,271.500004,-2.3
171,87825.0013,87940.1013,88201.1013,88413.7013,115.100001,212.600003,620.900009,261.000004,376.100005,32.200001
172,88445.9013,88589.3013,88789.1013,88950.3013,143.400002,161.200002,571.700008,199.800003,343.200005,67.300001
173,89017.6013,89187.1013,89369.0013,89530.2013,169.500003,161.200002,589.100009,181.900003,351.400006,76.500001
174,89606.7013,89770.0013,89925.5013,90132.3013,163.300003,206.800003,566.700009,155.500002,318.800005,41.100001
175,90173.4013,90334.7013,90466.6013,90721.2014,161.300002,254.600004,564.500008,131.900002,293.200004,16.7
176,90737.9014,90876.5014,91061.7014,91240.1014,138.600002,178.400003,561.800008,185.200003,323.800005,59.6
177,91299.7014,91427.6014,91620.5014,92089.9014,127.900002,469.400007,568.600009,192.900003,320.800005,-221.600003
178,91868.3014,92186.9014,92250.1014,92387.7014,318.600005,137.600002,542.600008,63.200001,381.800006,23.2
179,92410.9014,92511.7014,92610.5014,92773.2014,100.800002,162.700002,380.100006,98.800001,199.600003,17.800001
180,92791.0014,92925.7014,93049.7014,93191.1014,134.700002,141.400002,456.000006,124.000002,258.700004,55.9
181,93247.0014,93395.0014,93554.3014,93753.4014,148.000003,199.100003,532.900008,159.300002,307.300005,26.5
182,93779.9014,93921.4014,93980.9014,94140.9014,141.500003,160.000003,375.800006,59.5,201.000003,14.8
183,94155.7014,94276.1014,94325.5014,94471.0014,120.400002,145.500002,326.600005,49.400001,169.800003,11.3
184,94482.3014,94594.8014,94666.1014,94837.2014,112.500002,171.100002,356.400005,71.300001,183.800003,1.5
185,94838.7014,94952.9014,95040.5014,95194.7014,114.200002,154.200003,384.600006,87.600001,201.800003,28.6
186,95223.3014,95362.2014,95420.6014,95607.1014,138.900002,186.500003,383.200006,58.400001,197.300003,-0.6
187,95606.5014,95729.7014,95786.3014,95984.8014,123.200001,198.500003,359.400005,56.600001,179.800002,-18.9
188,95965.9014,96092.6014,96179.0014,96332.5014,126.700002,153.500002,395.600006,86.400001,213.100003,29.000001
189,96361.5014,96459.9014,96525.3014,96702.9014,98.400001,177.600003,356.700005,65.400001,163.800002,15.3
190,97352.9015,97394.8015,97458.0015,97634.3015,41.9,176.300003,279.800004,63.200001,105.100001,-1.6
191,97632.7015,97698.3015,97757.3015,97948.0015,65.600001,190.700003,336.400005,59.000001,124.600002,21.1
192,97969.1015,98016.7015,98110.2015,98313.5015,47.600001,203.300003,351.900005,93.500001,141.100002,7.5
193,98321.0015,98407.3015,98467.5015,98691.2015,86.300001,223.700004,321.600005,60.200001,146.500002,-48.600001
194,98642.6015,98767.0015,98831.4015,99033.8015,124.400002,202.400003,366.300005,64.400001,188.800003,-24.900001
195,99008.9015,99125.7015,99201.5015,99416.7015,116.800002,215.200003,412.500006,75.800001,192.600003,4.7
196,99421.4015,99504.8015,99645.6015,99819.4015,83.400002,173.800002,440.300007,140.800002,224.200004,42.300001
197,99861.7015,99971.5015,100067.501,100223.801,109.800002,156.300002,413.700006,96.000001,205.800003,51.600001
198,100275.401,100402.301,100513.501,100739.002,126.900002,225.500003,474.900007,111.200002,238.100004,11.3
199,100750.302,100882.202,101019.002,101229.102,131.900002,210.100003,484.500008,136.800002,268.700004,5.700001
200,101234.802,101356.402,101419.702,101610.502,121.600001,190.800003,378.800005,63.300001,184.900002,3.1
201,101613.602,101725.602,101810.602,102042.602,112.000002,232.000004,405.700006,85.000001,197.000003,-23.300001
202,102019.302,102130.902,102256.702,102438.002,111.600002,181.300002,442.000007,125.800002,237.400004,23.300001
203,102461.302,102591.302,102689.502,102847.302,130.000002,157.800003,435.100006,98.200001,228.200003,49.1
204,102896.402,103006.702,103109.802,103268.202,110.300002,158.400003,428.500007,103.100001,213.400003,56.700001
205,103324.902,103443.202,103566.802,103783.802,118.300001,217.000003,472.400007,123.600002,241.900003,13.500001
206,103797.302,103905.702,104011.402,104219.202,108.400001,207.800003,446.200006,105.700002,214.100003,24.3
207,104243.502,104398.802,104488.402,104663.102,155.300003,174.700003,442.600007,89.600001,244.900004,23
208,104686.102,104816.902,104889.202,105067.402,130.800002,178.200003,397.400006,72.300001,203.100003,16.1
209,105083.502,105208.702,105289.402,105472.902,125.200002,183.500003,403.500006,80.700001,205.900003,14.1
210,105487.002,105606.702,105684.502,105871.802,119.700002,187.300003,388.300006,77.800001,197.500003,3.5
211,105875.302,106007.502,106097.102,106265.602,132.200002,168.500002,429.800006,89.600001,221.800003,39.500001
212,106305.102,106432.902,106559.402,106767.702,127.800002,208.300003,483.300007,126.500002,254.300004,20.7
213,106788.402,106947.502,107073.402,107275.902,159.100003,202.500003,509.400008,125.900002,285.000005,21.9
214,107297.802,107479.802,107584.702,107796.702,182.000003,212.000003,515.700008,104.900001,286.900004,16.800001
215,107813.502,107970.102,108055.402,108231.602,156.600002,176.200003,436.500006,85.300001,241.900003,18.4
216,108250.002,108380.902,108444.402,108631.802,130.900002,187.400003,379.800006,63.500001,194.400003,-2
217,108629.802,108741.702,108832.502,109018.702,111.900001,186.200003,390.100006,90.800002,202.700003,1.2
218,109019.902,109138.902,109246.102,109421.802,119.000001,175.700003,424.100006,107.200002,226.200003,22.2
219,109444.002,109571.302,109702.202,109893.302,127.300002,191.100003,461.300007,130.900002,258.200004,12
220,109905.302,110059.902,110156.902,110371.502,154.600002,214.600004,472.400007,97.000001,251.600003,6.2
221,110377.702,110501.202,110610.502,110808.202,123.500002,197.700003,444.600006,109.300001,232.800003,14.1
222,110822.302,110971.402,111070.502,111264.902,149.100003,194.400003,462.300007,99.100001,248.200004,19.7
223,111284.602,111421.902,111524.302,111723.202,137.300002,198.900003,441.800007,102.400002,239.700004,3.2
224,111726.402,111854.602,111925.502,112090.202,128.200002,164.700002,379.000006,70.900001,199.100003,15.200001
225,112105.402,112244.902,112326.602,112468.202,139.500002,141.600002,414.400006,81.700001,221.200003,51.600001
226,112519.802,112653.402,112769.802,112920.802,133.600002,151.000003,447.300006,116.400001,250.000003,46.3
227,112967.102,113099.702,113193.102,113342.302,132.600002,149.200002,429.800007,93.400002,226.000004,54.600001
228,113396.902,113575.202,113671.402,113859.502,178.300002,188.100003,495.800007,96.200002,274.500004,33.2
229,113892.702,114069.902,114167.402,114373.302,177.200003,205.900003,495.400008,97.500001,274.700004,14.800001
230,114388.102,114556.302,114655.702,114845.902,168.200002,190.200002,478.800007,99.400002,267.600004,21.000001
231,114866.902,115033.902,115096.902,115312.202,167.000002,215.300003,423.100006,63.000001,230.000003,-22.2
232,115290.002,115416.002,115476.102,115636.202,126.000002,160.100002,366.000005,60.100001,186.100003,19.8
233,115656.002,115761.902,115839.002,116006.902,105.900002,167.900003,363.300006,77.100001,183.000003,12.4
234,116019.302,116128.002,116225.302,116404.002,108.700001,178.700003,396.400006,97.300002,206.000003,11.7
235,116415.702,116542.902,116624.702,116806.902,127.200002,182.200003,399.700006,81.800001,209.000003,8.5
236,116815.402,116941.702,117040.802,117228.602,126.300002,187.800003,434.500006,99.100001,225.400003,21.3
237,117249.902,117384.302,117503.902,117699.702,134.400002,195.800003,473.000007,119.600002,254.000004,23.2
238,117722.902,117869.702,117989.802,118196.702,146.800002,206.900003,482.600007,120.100002,266.900004,8.8
239,118205.502,118369.002,118482.202,118715.602,163.500003,233.400003,510.600008,113.200002,276.700005,0.5
240,118716.102,118889.902,118971.502,119171.002,173.800003,199.500003,452.400007,81.600001,255.400004,-2.5
241,119168.502,119297.702,119369.202,119530.602,129.200002,161.400002,376.400005,71.500001,200.700003,14.3
242,119544.902,119668.302,119735.302,119881.902,123.400002,146.600002,372.900006,67.000001,190.400003,35.900001
243,119917.802,120056.502,120131.602,120315.002,138.700002,183.400003,400.800006,75.100001,213.800003,3.6
244,120318.602,120440.502,120511.702,120682.102,121.900002,170.400002,379.100006,71.200001,193.100003,15.600001
245,120697.702,120816.702,120890.902,121070.402,119.000001,179.500003,382.600005,74.200001,193.200002,9.9
246,121080.302,121213.202,121309.402,121474.302,132.900002,164.900002,426.100007,96.200002,229.100004,32.100001
247,121506.402,121640.302,121758.602,121932.502,133.900002,173.900003,454.500006,118.300001,252.200003,28.4
248,121960.902,122120.502,122230.702,122431.602,159.600003,200.900003,494.400008,110.200001,269.800004,23.700001
249,122455.302,122609.202,122714.202,122935.002,153.900002,220.800003,477.800007,105.000002,258.900004,-1.9
250,122933.102,123088.302,123189.802,123387.702,155.200002,197.900003,463.800007,101.500002,256.700004,9.2
251,123396.902,123544.902,123634.202,123825.102,148.000002,190.900003,446.500006,89.300001,237.300003,18.3
252,123843.402,123989.402,124108.502,124310.602,146.000003,202.100003,467.500007,119.100001,265.100004,0.3
253,124310.902,124455.902,124526.202,124714.302,145.000003,188.100002,403.200006,70.300001,215.300004,-0.2
254,124714.102,124827.002,124903.802,125081.702,112.900002,177.900003,365.800006,76.800001,189.700003,-1.8
255,125079.902,125200.902,125290.102,125455.802,121.000002,165.700002,401.000006,89.200001,210.200003,25.100001
256,125480.902,125611.802,125742.402,125919.102,130.900002,176.700002,468.100007,130.600002,261.500004,29.900001
257,125949.002,126108.102,126236.702,126421.602,159.100002,184.900003,496.000007,128.600002,287.700004,23.4
258,126445.002,126603.402,126702.202,126892.202,158.400003,190.000003,472.300007,98.800001,257.200004,25.1
259,126917.302,127068.902,127162.402,127351.002,151.600002,188.600003,448.900007,93.500002,245.100004,15.2
260,127366.202,127485.502,127565.202,127754.302,119.300002,189.100003,385.100006,79.700001,199.000003,-3
261,127751.302,127874.502,127986.902,128153.702,123.200001,166.800003,429.400006,112.400002,235.600003,27
262,128180.702,128324.902,128429.802,128614.802,144.200002,185.000003,462.800007,104.900002,249.100004,28.7
263,128643.502,128785.802,128865.102,129036.102,142.300002,171.000003,419.000006,79.300001,221.600003,26.4
264,129062.502,129193.202,129295.302,129469.102,130.700002,173.800002,442.500007,102.100002,232.800004,35.900001
265,129505.002,129659.702,129812.102,129991.602,154.700002,179.500003,530.400008,152.400002,307.100004,43.800001
266,130035.402,130205.102,130298.702,130493.802,169.700002,195.100003,458.200007,93.600002,263.300004,-0.2
267,130493.602,130621.402,130697.602,130847.002,127.800001,149.400002,389.000005,76.200002,204.000003,35.6
268,130882.602,131021.702,131127.502,131313.102,139.100002,185.600003,442.500007,105.800002,244.900004,12
269,131325.102,131469.002,131561.502,131739.902,143.900002,178.400003,433.100006,92.500001,236.400003,18.3
270,131758.202,131899.402,131953.702,132135.302,141.200002,181.600003,385.100006,54.300001,195.500003,8
271,132143.302,132269.302,132379.702,132555.402,126.000002,175.700002,441.000007,110.400002,236.400004,28.900001
272,132584.302,132732.302,132856.902,133043.802,148.000002,186.900003,476.900007,124.600002,272.600004,17.4
273,133061.202,133190.302,133257.802,133418.402,129.100002,160.600002,371.000005,67.500001,196.600003,13.8
274,133432.202,133559.602,133636.302,133785.102,127.400002,148.800003,389.600006,76.700001,204.100003,36.7
275,133821.802,133960.402,134059.502,134240.702,138.600002,181.200002,437.000007,99.100002,237.700004,18.100001
276,134258.802,134402.102,134521.402,134705.802,143.300002,184.400002,465.100007,119.300002,262.600004,18.100001
277,134723.902,134885.402,134993.902,135173.102,161.500002,179.200002,472.300007,108.500002,270.000004,23.100001
278,135196.202,135351.102,135422.202,135598.302,154.900002,176.100003,418.600006,71.100001,226.000003,16.5
279,135614.802,135754.202,135849.502,136026.202,139.400002,176.700003,440.300006,95.300001,234.700003,28.9
280,136055.102,136222.902,136354.702,136529.902,167.800003,175.200002,510.300008,131.800002,299.600005,35.500001
281,136565.402,136733.702,136862.602,137034.002,168.300002,171.400003,509.300008,128.900002,297.200004,40.700001
282,137074.702,137237.902,137307.502,137493.302,163.200002,185.800003,427.400006,69.600001,232.800003,8.8
283,137502.102,137631.902,137709.002,137853.302,129.800002,144.300002,390.300006,77.100001,206.900003,39.100001
284,137892.402,138029.302,138132.702,138305.102,136.900002,172.400003,431.900006,103.400001,240.300003,19.2
285,138324.302,138464.502,138590.702,138772.102,140.200002,181.400003,479.800007,126.200002,266.400004,32
286,138804.102,138948.202,139101.402,139283.102,144.100002,181.700002,495.200008,153.200003,297.300005,16.200001
287,139299.302,139449.602,139505.902,139663.002,150.300002,157.100002,388.400006,56.300001,206.600003,24.700001
288,139687.702,139847.902,139920.302,140076.902,160.200002,156.600002,431.300006,72.400001,232.600003,42.100001
289,140119.002,140266.402,140384.102,140587.402,147.400002,203.300003,474.600007,117.700002,265.100004,6.2
290,140593.602,140764.702,140845.002,141013.202,171.100003,168.200002,443.100007,80.300001,251.400004,23.500001
291,141036.702,141162.702,141247.102,141392.202,126.000001,145.100002,389.000005,84.400002,210.400003,33.5
292,141425.702,141554.502,141652.102,141812.902,128.800002,160.800002,416.700007,97.600002,226.400004,29.500001
293,141842.402,141979.002,142085.902,142262.302,136.600002,176.400003,444.300006,106.900001,243.500003,24.4
294,142286.702,142450.502,142526.702,142700.302,163.800003,173.600002,440.300007,76.200001,240.000004,26.700001
295,142727.002,142865.802,142971.302,143136.402,138.800002,165.100003,448.300006,105.500001,244.300003,38.9
296,143175.302,143319.202,143477.802,143639.802,143.900003,162.000002,519.400008,158.600002,302.500005,54.900001
297,143694.702,143865.502,144004.602,144183.702,170.800003,179.100003,533.200008,139.100002,309.900005,44.2
298,144227.902,144410.702,144536.702,144745.902,182.800003,209.200003,527.400008,126.000002,308.800005,9.4
299,144755.302,144929.302,145005.702,145166.502,174.000003,160.800002,450.100007,76.400001,250.400004,38.900001
300,145205.402,145366.702,145481.302,145659.402,161.300002,178.100002,487.900007,114.600002,275.900004,33.900001
301,145693.302,145858.702,145962.302,146155.902,165.400002,193.600003,465.100007,103.600002,269.000004,2.5
302,146158.402,146285.002,146342.702,146505.102,126.600002,162.400002,363.200005,57.700001,184.300003,16.5
303,146521.602,146633.402,146731.102,146890.602,111.800002,159.500003,404.300006,97.700001,209.500003,35.3
304,146925.902,147054.302,147174.802,147361.402,128.400002,186.600003,460.600007,120.500002,248.900004,25.1
305,147386.502,147534.902,147695.302,147894.002,148.400002,198.700003,534.100008,160.400003,308.800005,26.6
306,147920.602,148103.502,148255.802,148437.902,182.900003,182.100003,552.100008,152.300002,335.200005,34.8
307,148472.702,148599.902,148660.302,148823.902,127.200002,163.600003,360.800006,60.400001,187.600003,9.6
308,148833.502,148947.502,149000.502,149177.502,114.000001,177.000003,341.400005,53.000001,167.000002,-2.6
309,149174.902,149285.002,149361.802,149517.502,110.100002,155.700002,369.500005,76.800001,186.900003,26.9
310,149544.402,149665.702,149770.602,149949.802,121.300002,179.200002,418.500007,104.900002,226.200004,13.100001
311,149962.902,150097.702,150247.102,150450.202,134.800002,203.100003,499.300007,149.400002,284.200004,12
312,150462.202,150652.902,150787.902,150991.302,190.700003,203.400003,545.100008,135.000002,325.700005,16
313,151007.302,151148.402,151228.702,151401.702,141.100002,173.000003,405.400006,80.300001,221.400003,11
314,151412.702,151546.602,151653.902,151823.402,133.900002,169.500002,445.000007,107.300002,241.200004,34.300001
315,151857.702,152022.502,152149.402,152343.002,164.800002,193.600003,513.900008,126.900002,291.700004,28.600001
316,152371.602,152539.102,152716.702,152918.302,167.500002,201.600003,573.400008,177.600003,345.100005,26.7
317,152945.002,153134.202,153315.502,153528.902,189.200003,213.400003,613.500009,181.300003,370.500006,29.6
318,153558.502,153760.002,153921.402,154139.802,201.500003,218.400003,608.200009,161.400003,362.900006,26.9
319,154166.702,154392.702,154543.502,154721.202,226.000004,177.700003,606.700009,150.800002,376.800006,52.2
320,154773.402,154986.102,155164.202,155333.702,212.700003,169.500003,623.50001,178.100003,390.800006,63.200001
321,155396.902,155594.802,155766.002,155981.402,197.900003,215.400003,604.600009,171.200002,369.100005,20.100001
322,156001.502,156176.902,156243.102,156442.302,175.400002,199.200003,442.600006,66.200001,241.600003,1.8
323,156444.102,156606.302,156678.902,156881.402,162.200003,202.500003,443.800007,72.600001,234.800004,6.5
324,156887.902,157036.602,157157.302,157355.802,148.700002,198.500003,492.700007,120.700002,269.400004,24.8
325,157380.602,157551.502,157690.202,157915.502,170.900003,225.300003,538.700008,138.700002,309.600005,3.8
326,157919.302,158136.202,158269.402,158467.402,216.900003,198.000003,589.000009,133.200002,350.100005,40.900001
327,158508.302,158687.502,158810.302,158996.902,179.200003,186.600003,506.600008,122.800001,302.000004,18.000001
328,159014.902,159148.002,159180.302,159324.002,133.100001,143.700002,330.000004,32.300001,165.400002,20.9
329,159344.902,159460.702,159503.302,159657.702,115.800002,154.400002,323.600005,42.600001,158.400003,10.8
330,159668.502,159790.602,159861.902,160021.302,122.100002,159.400003,377.800006,71.300001,193.400003,25
331,160046.302,160167.102,160286.302,160472.602,120.800002,186.300003,443.500006,119.200001,240.000003,17.2
332,160489.802,160639.702,160773.802,160973.302,149.900003,199.500003,505.900008,134.100002,284.000005,22.4
333,160995.702,161168.702,161323.902,161541.402,173.000003,217.500003,563.300008,155.200002,328.200005,17.6
334,161559.002,161714.502,161872.702,162071.502,155.500003,198.800003,521.700008,158.200002,313.700005,9.2
335,162080.702,162214.402,162302.002,162495.802,133.700002,193.800003,426.000007,87.600001,221.300003,10.900001
336,162506.702,162650.302,162781.102,162978.802,143.600002,197.700003,496.800007,130.800002,274.400004,24.7
337,163003.502,163177.502,163334.102,163498.002,174.000003,163.900002,555.600008,156.600002,330.600005,61.100001
338,163559.102,163755.702,163919.402,164079.502,196.600003,160.100002,587.200009,163.700003,360.300006,66.800001
339,164146.302,164344.802,164474.202,164657.102,198.500003,182.900003,551.600008,129.400002,327.900005,40.8
340,164697.902,164835.502,164894.202,165055.702,137.600002,161.500003,372.300006,58.700001,196.300003,14.5
341,165070.202,165176.502,165224.502,165388.202,106.300001,163.700002,317.900004,48.000001,154.300002,-0.1
342,165388.102,165478.302,165563.702,165713.002,90.200002,149.300002,355.400006,85.400001,175.600003,30.500001
343,165743.502,165871.102,165970.702,166152.602,127.600002,181.900003,428.000006,99.600001,227.200003,18.9
344,166171.502,166318.702,166452.602,166647.702,147.200002,195.100003,505.600008,133.900002,281.100004,29.400001
345,166677.102,166849.502,167001.102,167234.102,172.400002,233.000003,559.300008,151.600003,324.000005,2.3
346,167236.402,167455.102,167611.402,167778.603,218.700003,167.200002,607.500009,156.300003,375.000006,65.300001
347,167843.903,168052.703,168211.903,168421.703,208.800003,209.800003,623.300009,159.200003,368.000006,45.5
348,168467.203,168691.503,168872.603,169129.403,224.300004,256.800004,700.400011,181.100002,405.400006,38.200001
349,169167.603,169368.903,169567.003,169738.203,201.300003,171.200002,659.00001,198.100003,399.400006,88.400002
350,169826.603,170031.903,170215.303,170431.003,205.300003,215.700004,657.900009,183.400002,388.700005,53.5
351,170484.503,170708.203,170875.403,171089.803,223.700004,214.400003,663.10001,167.200002,390.900006,57.800001
352,171147.603,171344.903,171453.303,171643.203,197.300003,189.900003,516.400008,108.400002,305.700005,20.8
353,171664.003,171805.503,171862.103,172042.803,141.500002,180.700003,386.700006,56.600001,198.100003,7.9
354,172050.703,172176.303,172280.103,172452.303,125.600002,172.200003,435.600006,103.800001,229.400003,34
355,172486.303,172624.903,172773.403,172951.403,138.600002,178.000002,508.800008,148.500003,287.100005,43.700001
356,172995.103,173150.303,173233.303,173421.103,155.200002,187.800003,430.200006,83.000001,238.200003,4.2
357,173425.303,173536.303,173578.303,173741.303,111.000002,163.000002,320.700005,42.000001,153.000003,4.7
358,173746.003,173846.503,173922.703,174102.903,100.500002,180.200002,357.300005,76.200001,176.700003,0.4
359,174103.303,174230.303,174344.203,174531.503,127.000002,187.300003,448.000007,113.900002,240.900004,19.8
360,174551.303,174699.703,174845.003,175044.303,148.400002,199.300003,524.400008,145.300002,293.700004,31.400001
361,175075.703,175256.303,175439.603,175631.803,180.600003,192.200003,602.800009,183.300002,363.900005,46.700001
362,175678.503,175854.103,176038.303,176226.203,175.600002,187.900003,594.000009,184.200003,359.800005,46.300001
363,176272.503,176454.603,176580.303,176780.103,182.100002,199.800003,527.400008,125.700002,307.800004,19.800001
364,176799.903,176938.403,177020.703,177215.803,138.500002,195.100003,420.000006,82.300001,220.800003,4.1
365,177219.903,177345.503,177476.503,177672.603,125.600002,196.100003,468.300007,131.000002,256.600004,15.6
366,177688.203,177823.703,177965.903,178152.303,135.500002,186.400003,495.100007,142.200002,277.700004,31
367,178183.303,178339.003,178441.103,178623.103,155.700002,182.000003,460.100007,102.100002,257.800004,20.3
368,178643.403,178763.103,178833.403,179002.503,119.700002,169.100002,377.600006,70.300001,190.000003,18.500001
369,179021.003,179142.303,179241.503,179416.503,121.300001,175.000003,423.200006,99.200002,220.500003,27.7
370,179444.203,179595.803,179736.903,179895.303,151.600002,158.400003,511.200008,141.100002,292.700004,60.100001
371,179955.403,180135.503,180296.603,180487.003,180.100002,190.400002,575.400008,161.100003,341.200005,43.800001
372,180530.803,180705.303,180890.403,181089.203,174.500003,198.800003,604.700009,185.100002,359.600005,46.300001
373,181135.503,181325.003,181523.203,181754.503,189.500003,231.300003,644.20001,198.200003,387.700006,25.200001
374,181779.703,181988.903,182166.303,182386.303,209.200003,220.000004,639.000009,177.400002,386.600005,32.4
375,182418.703,182619.303,182801.003,183002.303,200.600003,201.300003,634.30001,181.700003,382.300006,50.700001
376,183053.003,183243.103,183433.103,183644.203,190.100003,211.100004,650.900009,190.000002,380.100005,59.7
377,183703.903,183907.403,184106.303,184342.103,203.500003,235.800004,675.30001,198.900003,402.400006,37.1
378,184379.203,184575.303,184780.203,185036.703,196.100003,256.500004,674.000011,204.900003,401.000006,16.500001
379,185053.203,185270.903,185474.003,185695.303,217.700003,221.300003,685.80001,203.100003,420.800006,43.700001
380,185739.003,185945.403,186132.503,186349.303,206.400003,216.800003,662.70001,187.100003,393.500006,52.400001
381,186401.703,186585.503,186772.303,186949.503,183.800002,177.200003,630.900009,186.800003,370.600005,83.100001
382,187032.603,187246.103,187433.503,187614.603,213.500003,181.100003,658.10001,187.400003,400.900006,76.100001
383,187690.703,187870.803,188079.503,188249.703,180.100002,170.200002,637.300009,208.700004,388.800006,78.300001
384,188328.003,188521.903,188725.403,188964.203,193.900003,238.800004,695.200011,203.500003,397.400006,59.000001
385,189023.203,189218.303,189419.103,189618.203,195.100003,199.100003,667.50001,200.800003,395.900006,72.500001
386,189690.703,189891.503,190060.303,190349.303,200.800003,289.000004,626.200009,168.800002,369.600005,-32.4
387,190316.903,190483.003,190538.303,190708.503,166.100002,170.200003,408.400006,55.300001,221.400003,16.8
388,190725.303,190836.403,190957.203,191128.603,111.100002,171.400003,446.000007,120.800001,231.900003,42.700001
389,191171.303,191317.803,191453.403,191650.303,146.500002,196.900003,521.900007,135.600002,282.100004,42.9
390,191693.203,191863.503,192025.503,192244.203,170.300003,218.700004,587.400009,162.000002,332.300005,36.4
391,192280.603,192489.903,192640.903,192859.803,209.300003,218.900003,613.100009,151.000003,360.300006,33.9
392,192893.703,193065.303,193254.203,193463.403,171.600003,209.200003,617.00001,188.900003,360.500006,47.300001
393,193510.703,193694.203,193878.003,194050.503,183.500002,172.500003,624.800009,183.800003,367.300005,85.000001
394,194135.503,194336.403,194526.203,194726.503,200.900003,200.300003,653.20001,189.800003,390.700006,62.200001
395,194788.703,194966.303,195135.103,195404.203,177.600002,269.100004,591.500008,168.800003,346.400005,-24.000001
396,195380.203,195537.403,195571.303,195733.203,157.200003,161.900003,356.300006,33.9,191.100003,3.3
397,195736.503,195852.703,195900.203,196054.103,116.200001,153.900002,340.200005,47.500001,163.700002,22.600001
398,196076.703,196161.403,196269.003,196467.503,84.700001,198.500003,389.800006,107.600002,192.300003,-1
399,196466.503,196607.703,196741.703,196888.403,141.200002,146.700002,485.800007,134.000002,275.200004,63.900001
400,196952.303,197119.903,197270.803,197470.203,167.600002,199.400003,564.400008,150.900003,318.500005,46.5
401,197516.703,197692.203,197850.703,198065.703,175.500003,215.000003,567.500009,158.500002,334.000005,18.500001
402,198084.203,198259.003,198426.603,198623.503,174.800002,196.900003,583.200008,167.600003,342.400005,43.9
403,198667.403,198805.403,198896.103,199087.403,138.000002,191.300003,435.400007,90.700002,228.700004,15.4
404,199102.803,199249.503,199328.303,199521.503,146.700002,193.200003,433.400006,78.800001,225.500003,14.7
405,199536.203,199681.903,199813.403,200001.803,145.700002,188.400003,512.300008,131.500002,277.200004,46.700001
406,200048.503,200210.203,200390.203,200622.703,161.700002,232.500004,608.000009,180.000003,341.700005,33.8
407,200656.503,200815.303,201028.203,201207.703,158.800002,179.500002,618.600009,212.900004,371.700006,67.400001
408,201275.103,201461.503,201620.703,201863.103,186.400003,242.400004,597.800009,159.200002,345.600005,9.8
409,201872.903,202048.703,202148.703,202338.203,175.800003,189.500003,482.800007,100.000001,275.800004,17.5
410,202355.703,202485.103,202564.303,202746.103,129.400002,181.800003,406.500006,79.200001,208.600003,16.1
411,202762.203,202900.903,203026.703,203224.903,138.700002,198.200003,478.100008,125.800002,264.500004,15.400001
412,203240.303,203406.703,203572.303,203728.603,166.400002,156.300003,560.000008,165.600002,332.000004,71.700001
413,203800.303,203975.503,204172.703,204339.003,175.200002,166.300003,619.500009,197.200003,372.400005,80.800001
414,204419.803,204598.503,204799.003,205023.303,178.700003,224.300003,655.40001,200.500003,379.200006,51.900001
415,205075.203,205263.403,205415.803,205664.903,188.200003,249.100004,591.500009,152.400002,340.600005,1.8
416,205666.703,205822.003,205877.703,206085.203,155.300002,207.500003,401.800006,55.700001,211.000003,-16.7
417,206068.503,206198.703,206300.703,206501.903,130.200002,201.200003,444.200006,102.000001,232.200003,10.8
418,206512.703,206653.103,206791.903,206983.203,140.400002,191.300003,512.800008,138.800002,279.200004,42.300001
419,207025.503,207168.203,207356.003,207563.003,142.700002,207.000003,584.600009,187.800003,330.500005,47.100001
420,207610.103,207784.903,207978.103,208181.703,174.800002,203.600003,630.200009,193.200003,368.000005,58.600001
421,208240.303,208418.103,208616.303,208828.903,177.800003,212.600003,641.50001,198.200003,376.000006,52.900001
422,208881.803,209070.103,209276.303,209453.203,188.300002,176.900003,652.200009,206.200003,394.500005,80.800001
423,209534.003,209716.403,209933.303,210105.003,182.400003,171.700003,665.50001,216.900003,399.300006,94.500001
424,210199.503,210395.703,210580.703,210797.603,196.200003,216.900003,651.20001,185.000003,381.200006,53.100001
425,210850.703,211054.503,211234.003,211455.003,203.800003,221.000003,662.00001,179.500003,383.300006,57.700001
426,212347.003,212433.003,212491.703,212642.103,86.000001,150.400003,313.000005,58.700001,144.700002,17.9
427,212660.003,212743.203,212831.803,212990.803,83.200001,159.000003,346.500005,88.600001,171.800002,15.7
428,213006.503,213114.603,213238.603,213439.103,108.100002,200.500002,437.800007,124.000002,232.100004,5.200001
429,213444.303,213588.703,213733.403,213925.203,144.400002,191.800003,524.800007,144.700002,289.100004,43.9
430,213969.103,214148.003,214299.003,214452.703,178.900003,153.700003,565.000009,151.000002,329.900005,81.400001
431,214534.103,214730.903,214893.303,215077.403,196.800003,184.100003,616.100009,162.400002,359.200005,72.800001
432,215150.203,215337.703,215522.303,215716.503,187.500003,194.200002,630.300009,184.600003,372.100006,64.000001
433,215780.503,215971.103,216159.003,216409.903,190.600003,250.900004,663.00001,187.900003,378.500006,33.6
434,216443.503,216659.103,216851.803,217085.903,215.600003,234.100004,707.200011,192.700003,408.300006,64.800001
435,218172.703,218305.503,218399.803,218575.803,132.800002,176.000003,434.300006,94.300001,227.100003,31.2
436,218607.003,218728.503,218871.403,219069.403,121.500002,198.000003,492.700008,142.900002,264.400004,30.300001
437,219099.703,219254.303,219439.803,219603.703,154.600002,163.900002,585.300009,185.500003,340.100005,81.300002
438,219685.003,219875.803,220062.203,220264.403,190.800002,202.200003,647.300009,186.400003,377.200005,67.900001
439,220332.303,220493.403,220709.403,220951.303,161.100003,241.900003,647.60001,216.000003,377.100006,28.600001
440,220979.903,221148.903,221371.103,221557.603,169.000002,186.500002,651.00001,222.200004,391.200006,73.300002
441,221630.903,221796.303,222007.703,222229.803,165.400002,222.100003,662.700009,211.400003,376.800005,63.800001
442,222293.603,222471.803,222683.103,222850.103,178.200003,167.000003,645.70001,211.300003,389.500006,89.200001
443,222939.303,223110.203,223319.503,223551.703,170.900003,232.200003,672.30001,209.300003,380.200006,59.900001
444,223611.603,223788.503,224000.403,224207.103,176.900003,206.700003,663.40001,211.900003,388.800006,67.900001
445,224275.003,224446.003,224663.803,224878.203,171.000003,214.400003,667.90001,217.800003,388.800006,64.700001
446,224942.903,225106.703,225311.503,225543.703,163.800002,232.200004,653.10001,204.800003,368.600005,52.300001
447,225596.003,225771.303,225975.503,226231.103,175.300002,255.600004,673.10001,204.200003,379.500005,38.000001
448,226269.103,226448.803,226669.103,226901.703,179.700002,232.600003,693.00001,220.300004,400.000006,60.400001
449,228664.203,228747.203,228804.603,228944.303,83.000002,139.700003,305.800005,57.4,140.400002,25.7
450,228970.003,229056.503,229157.103,229345.503,86.500001,188.400003,382.000006,100.600002,187.100003,6.5
451,229352.003,229487.103,229605.803,229758.703,135.100002,152.900003,463.000007,118.700001,253.800003,56.300001
452,229815.003,229958.103,230120.503,230317.503,143.100002,197.000003,550.500008,162.400002,305.500004,48.000001
453,230365.503,230517.703,230728.703,230937.003,152.200002,208.300003,621.400009,211.000003,363.200005,49.900001
454,230986.903,231166.503,231371.003,231537.303,179.600003,166.300002,631.000009,204.500003,384.100006,80.600001
455,231617.903,231794.703,231979.003,232173.203,176.800003,194.200003,611.600009,184.300003,361.100006,56.3
456,232229.503,232399.803,232585.903,232831.903,170.300003,246.000003,645.50001,186.100003,356.400006,43.100001
457,232875.003,233055.403,233292.203,233501.603,180.400003,209.400003,695.70001,236.800003,417.200006,69.100001
458,233570.703,233782.603,233967.503,234211.003,211.900004,243.500004,684.200011,184.900002,396.800006,43.900001
459,234254.903,234443.403,234644.603,234876.603,188.500002,232.000004,676.20001,201.200003,389.700005,54.500001
460,234931.104,235106.304,235287.104,235509.404,175.200002,222.300003,631.200009,180.800003,356.000005,52.900001
461,235562.304,235714.304,235911.104,236082.604,152.000002,171.500003,612.400009,196.800003,348.800005,92.100001
462,236174.704,236353.504,236542.604,236773.104,178.800003,230.500003,644.40001,189.100003,367.900006,46.000001
463,236819.104,237010.704,237192.304,237369.004,191.600003,176.700003,631.900009,181.600002,373.200005,82.000001
464,237451.004,237624.504,237825.804,238035.004,173.500003,209.200003,646.70001,201.300003,374.800006,62.700001
465,238097.704,238274.704,238449.404,238681.504,177.000003,232.100004,632.000009,174.700002,351.700005,48.2
466,238729.704,238921.704,239102.304,239321.204,192.000003,218.900003,650.60001,180.600003,372.600006,59.100001
467,239380.304,239536.704,239740.204,239953.304,156.400002,213.100004,638.90001,203.500003,359.900005,65.900001
468,240019.204,240175.704,240383.404,240624.204,156.500002,240.800004,651.200009,207.700003,364.200005,46.2
469,240670.404,240832.404,241028.904,241481.104,162.000003,452.200006,831.800013,196.500003,358.500006,21.100001
470,241502.204,241613.904,241690.804,241863.804,111.700001,173.000003,374.400005,76.900001,188.600002,12.8
471,241876.604,241985.104,242101.404,242277.504,108.500002,176.100002,437.100007,116.300002,224.800004,36.200001
472,242313.704,242437.904,242613.104,242783.304,124.200002,170.200003,526.100008,175.200002,299.400004,56.500001
473,242839.804,243000.504,243191.804,243380.904,160.700002,189.100003,596.600008,191.300003,352.000005,55.5
474,243436.404,243609.204,243821.404,244058.604,172.800003,237.200004,671.20001,212.200003,385.000006,49
475,244107.604,244314.604,244508.104,244757.104,207.000004,249.000004,688.500011,193.500002,400.500006,39.000001
476,244796.104,244969.304,245191.904,245361.404,173.200002,169.500002,664.30001,222.600004,395.800006,99.000002
477,245460.404,245635.804,245854.204,246064.304,175.400002,210.100003,670.10001,218.400004,393.800006,66.200001
478,246130.504,246305.204,246500.404,246706.504,174.700002,206.100003,644.400009,195.200003,369.900005,68.400001
479,246774.904,246981.904,247178.204,247431.104,207.000003,252.900004,709.600011,196.300003,403.300006,53.400001
480,247484.504,247673.104,247881.604,248117.704,188.600003,236.100003,688.60001,208.500003,397.100006,55.400001
481,248173.104,248355.804,248529.404,248758.904,182.700003,229.500004,634.70001,173.600002,356.300005,48.900001
482,248807.804,248997.904,249207.704,249413.004,190.100002,205.300004,674.30001,209.800003,399.900005,69.100001
483,249482.104,249635.204,249856.604,250092.604,153.100002,236.000004,663.300009,221.400003,374.500005,52.8
484,250145.404,250300.504,250500.704,250683.604,155.100003,182.900002,617.70001,200.200003,355.300006,79.500002
485,250763.104,250912.804,251123.504,251308.504,149.700002,185.000003,630.500009,210.700003,360.400005,85.100001
486,251393.604,251553.704,251761.804,252022.704,160.100002,260.900003,695.90001,208.100004,368.200006,66.800001
487,252089.504,252263.904,252493.204,252702.904,174.400003,209.700004,699.800011,229.300003,403.700006,86.400001
488,252789.304,252956.904,253191.404,253383.204,167.600002,191.800003,695.10001,234.500004,402.100006,101.200001
489,253484.404,253649.404,253838.104,254032.804,165.000003,194.700003,634.50001,188.700002,353.700005,86.100002
490,254118.904,254312.704,254515.704,254744.004,193.800003,228.300003,690.20001,203.000003,396.800006,65.100001
491,254809.104,254977.904,255155.804,255390.704,168.800002,234.900004,643.90001,177.900003,346.700005,62.300001
492,255453.004,255624.904,255828.704,256009.104,171.900002,180.400003,669.30001,203.800003,375.700005,113.200002
493,256122.304,256314.504,256494.204,256715.004,192.200002,220.800003,662.600009,179.700003,371.900005,69.900001
494,256784.904,256921.304,257115.904,257353.004,136.400002,237.100004,624.10001,194.600003,331.000005,56.000001
495,257409.004,257587.404,257793.504,258030.304,178.400002,236.800004,683.10001,206.100003,384.500005,61.800001
496,258092.104,258236.604,258449.104,258698.504,144.500002,249.400004,668.30001,212.500003,357.000005,61.900001
497,258760.404,258910.504,259147.504,259347.404,150.100002,199.900003,673.60001,237.000004,387.100006,86.600001
498,259434.004,259604.704,259807.904,260047.704,170.700002,239.800004,670.80001,203.200003,373.900005,57.100001
499,260104.804,260265.804,260454.204,260674.604,161.000002,220.400003,640.100009,188.400003,349.400005,70.300001
500,260744.904,260922.104,261111.004,261401.404,177.200003,290.400004,695.300011,188.900003,366.100006,38.800001
501,261440.204,261616.104,261813.404,262036.204,175.900002,222.800004,654.30001,197.300003,373.200005,58.300001
502,262094.504,262306.104,262445.804,262743.504,211.600003,297.700004,678.40001,139.700002,351.300005,29.400001
503,262772.904,262954.504,263165.104,263350.604,181.600002,185.500003,670.40001,210.600003,392.200005,92.700002
504,263443.304,263619.704,263841.904,264030.904,176.400002,189.000002,684.70001,222.200004,398.600006,97.100002
505,264128.004,264273.404,264458.904,264809.904,145.400002,351.000005,701.50001,185.500003,330.900005,19.6
506,264829.504,265031.804,265205.804,265425.204,202.300003,219.400003,653.30001,174.000003,376.300006,57.600001
507,265482.804,265640.604,265831.804,266101.204,157.800002,269.400004,646.30001,191.200003,349.000005,27.900001
508,266129.104,266302.904,266479.804,266720.304,173.800002,240.500003,633.000009,176.900003,350.700005,41.800001
509,266762.104,266941.904,267151.604,267333.104,179.800003,181.500003,651.30001,209.700003,389.500006,80.300001
510,267413.404,267553.704,267769.904,267935.904,140.300002,166.000003,620.200009,216.200003,356.500005,97.700001
511,268033.604,268174.504,268392.504,268581.104,140.900002,188.600003,637.70001,218.000003,358.900005,90.200002
512,268671.304,268812.604,269032.704,269662.104,141.300002,629.400009,1042.80002,220.100003,361.400005,52.000001
513,269714.104,269845.104,270078.604,270332.504,131.000002,253.900004,664.40001,233.500003,364.500005,46.000001
514,270378.504,270536.904,270776.304,271048.704,158.400002,272.400004,666.60001,239.400004,397.800006,-3.6
515,271045.104,271224.304,271432.804,271616.104,179.200003,183.300002,666.60001,208.500003,387.700006,95.600002
516,271711.704,271853.704,272059.504,272280.204,142.000002,220.700003,625.800009,205.800003,347.800005,57.300001
517,272337.504,272505.904,272674.804,272903.804,168.400003,229.000004,602.200009,168.900002,337.300005,35.9
518,272939.704,273113.804,273283.604,273670.404,174.100003,386.800006,643.10001,169.800002,343.900005,-87.600001
519,273582.804,273874.404,274105.504,274351.904,291.600004,246.400004,835.700012,231.100003,522.700007,66.600001
520,274418.504,274570.004,274797.604,274987.004,151.500002,189.400003,639.00001,227.600004,379.100006,70.500001
521,275057.504,275229.504,275392.404,275603.004,172.000002,210.600003,603.300009,162.900003,334.900005,57.800001
522,275660.804,275834.704,276014.604,276253.804,173.900002,239.200004,637.600009,179.900003,353.800005,44.6
523,276298.404,276442.704,276666.204,277006.904,144.300002,340.700005,709.900011,223.500004,367.800006,1.4
524,277008.304,277195.104,277428.504,277629.404,186.800003,200.900003,696.20001,233.400003,420.200006,75.100001
525,277704.504,277849.104,278062.904,278382.704,144.600002,319.800005,679.40001,213.800003,358.400005,1.2
526,278383.904,278571.704,278768.404,279045.404,187.800003,277.000004,668.90001,196.700003,384.500006,7.4
527,279052.804,279227.004,279407.804,279625.704,174.200003,217.900003,632.10001,180.800003,355.000006,59.200001
528,279684.904,279842.604,280039.804,280259.904,157.700002,220.100003,640.100009,197.200003,354.900005,65.100001
529,280325.004,280512.904,280676.204,280891.404,187.900003,215.200004,626.40001,163.300002,351.200005,60.000001
530,280951.404,281118.004,281307.404,281482.804,166.600002,175.400002,635.700009,189.400003,356.000005,104.300002
531,281587.104,281747.804,281957.804,282184.704,160.700002,226.900004,686.20001,210.000003,370.700005,88.600001
532,282273.304,282426.504,282655.404,283008.704,153.200002,353.300005,729.600011,228.900004,382.100006,-5.8
533,283002.904,283178.304,283435.004,283639.904,175.400003,204.900003,703.200011,256.700004,432.100007,66.200001
534,283706.104,283850.204,284063.004,284296.604,144.100002,233.600003,653.100009,212.800003,356.900005,62.600001
535,284359.204,284538.404,284737.304,284919.004,179.200003,181.700003,643.80001,198.900003,378.100006,84.000001
536,285003.004,285167.504,285370.404,285611.404,164.500002,241.000004,652.40001,202.900003,367.400005,44.000001
537,285655.404,285835.504,286005.404,286231.804,180.100002,226.400003,640.500009,169.900003,350.000005,64.100001
538,286295.904,286434.104,286611.504,286806.004,138.200002,194.500003,582.800009,177.400003,315.600005,72.700001
539,286878.704,287014.304,287214.304,287378.104,135.600002,163.800002,593.300009,200.000003,335.600005,93.900002
540,287472.004,287622.204,287844.304,288016.704,150.200002,172.400003,652.900009,222.100003,372.300005,108.200001
541,288124.904,288275.504,288503.104,288780.704,150.600003,277.600004,673.90001,227.600003,378.200006,18.1
542,288798.804,288993.904,289207.704,289509.304,195.100003,301.600004,734.600011,213.800004,408.900007,24.1
543,289533.404,289701.504,289917.104,290146.904,168.100003,229.800004,684.600011,215.600003,383.700006,71.100001
544,290218.004,290363.704,290568.504,290858.504,145.700002,290.000004,668.10001,204.800003,350.500005,27.600001
545,290886.104,291052.204,291257.404,291435.404,166.100002,178.000003,637.000009,205.200003,371.300005,87.700001
546,291523.104,291694.504,291884.204,292223.904,171.400003,339.700005,708.400011,189.700002,361.100005,7.600001
547,292231.504,292391.204,292599.104,292825.404,159.700002,226.300003,675.10001,207.900003,367.600005,81.200002
548,292906.604,293070.704,293290.804,293442.304,164.100002,151.500003,662.50001,220.100003,384.200005,126.800002
549,293569.104,293735.104,293965.104,294203.504,166.000002,238.400004,706.90001,230.000003,396.000005,72.500001
550,294276.004,294431.304,294646.304,294845.804,155.300002,199.500003,647.20001,215.000004,370.300006,77.400001
551,294923.204,295076.004,295278.804,295502.604,152.800002,223.800003,638.100009,202.800003,355.600005,58.700001
552,295561.304,295733.404,295917.704,296096.204,172.100003,178.500002,627.70001,184.300003,356.400006,92.800002
553,296189.004,296337.604,296558.504,296800.504,148.600002,242.000004,673.90001,220.900003,369.500005,62.400001
554,296862.904,297019.104,297223.304,297418.304,156.200002,195.000003,627.500009,204.200003,360.400005,72.100001
555,297490.404,297633.204,297836.104,298027.004,142.800002,190.900003,624.200009,202.900003,345.700005,87.600001
556,298114.604,298263.804,298491.604,298685.904,149.200002,194.300003,661.00001,227.800004,377.000006,89.700001
557,298775.604,298900.104,299148.004,299341.904,124.500002,193.900003,653.70001,247.900004,372.400006,87.400001
558,299429.304,299579.804,299796.604,300081.504,150.500002,284.900005,683.20001,216.800003,367.300005,31
559,300112.504,300281.804,300531.204,300733.304,169.300003,202.100003,704.300011,249.400003,418.700006,83.500002
560,300816.804,300963.004,301186.904,301433.904,146.200002,247.000004,671.40001,223.900003,370.100005,54.300001
561,301488.204,301641.804,301871.704,302066.705,153.600002,195.000003,665.900009,229.900003,383.500005,87.400001
562,302154.105,302296.505,302522.605,302759.405,142.400003,236.800003,671.00001,226.100003,368.500006,65.700001
563,302825.105,302982.305,303196.305,303385.805,157.200003,189.500003,644.20001,214.000003,371.200006,83.500001
564,303469.305,303653.005,303840.305,304243.005,183.700003,402.700006,692.00001,187.300003,371.000006,-81.700002
565,304161.305,304429.005,304638.905,304829.105,267.700004,190.200003,750.400012,209.900003,477.600007,82.600002
566,304911.705,305052.805,305254.605,305462.805,141.100002,208.200003,629.200009,201.800003,342.900005,78.100001
567,305540.905,305697.505,305904.505,306146.605,156.600002,242.100004,664.90001,207.000003,363.600005,59.200001
568,306205.805,306364.405,306568.305,306738.205,158.600002,169.900003,629.100009,203.900003,362.500005,96.700001
569,306834.905,306997.505,307196.105,307373.805,162.600003,177.700002,639.20001,198.600003,361.200006,100.300002
570,307474.105,307628.705,307839.805,308076.505,154.600002,236.700004,668.50001,211.100003,365.700005,66.100001
571,308142.605,308298.305,308526.905,308799.405,155.700002,272.500004,662.50001,228.600003,384.300005,5.700001
572,308805.105,308986.105,309209.105,309431.305,181.000002,222.200003,700.70001,223.000004,404.000006,74.500001
573,309505.805,309668.505,309904.305,310086.505,162.700002,182.200003,672.60001,235.800004,398.500006,91.900001
574,310178.405,310321.505,310552.905,310791.005,143.100002,238.100003,687.50001,231.400004,374.500006,74.900001
575,310865.905,311016.505,311241.905,311443.505,150.600003,201.600003,660.90001,225.400003,376.000006,83.300001
576,311526.805,311685.405,311886.705,312066.405,158.600002,179.700003,655.80001,201.300003,359.900005,116.200002
577,312182.605,312352.105,312582.705,312864.905,169.500002,282.200004,693.50001,230.600004,400.100006,11.2
578,312876.105,313077.705,313301.005,313496.905,201.600003,195.900002,711.000011,223.300004,424.900007,90.200002
579,313587.105,313739.605,313971.505,314165.005,152.500002,193.500002,674.60001,231.900004,384.400006,96.700002
580,314261.705,314438.005,314651.505,314857.105,176.300002,205.600003,685.00001,213.500004,389.800006,89.600001
581,314946.705,315083.305,315323.705,315639.005,136.600002,315.300004,717.300011,240.400004,377.000006,25.000001
582,315664.005,315824.405,316010.105,316239.105,160.400002,229.000003,629.700009,185.700003,346.100005,54.600001
583,316293.705,316468.705,316663.505,316847.805,175.000003,184.300002,642.70001,194.800003,369.800006,88.600002
584,316936.405,317086.505,317315.105,317494.805,150.100002,179.700003,676.40001,228.600003,378.700005,118.000002
585,317612.805,317797.905,318051.105,318297.205,185.100003,246.100004,735.800011,253.200003,438.300006,51.400001
586,318348.605,318526.205,318746.605,318945.905,177.600002,199.300003,685.30001,220.400004,398.000006,88.000001
587,319033.905,319205.505,319403.605,319595.505,171.600003,191.900003,643.60001,198.100002,369.700005,82.000002
588,319677.505,319824.505,320036.505,320221.205,147.000002,184.700003,627.300009,212.000003,359.000005,83.600001
589,320304.805,320465.705,320617.505,320866.205,160.900002,248.700003,600.000009,151.800003,312.700005,38.600001
590,320904.805,321072.105,321221.205,321536.305,167.300002,315.100004,634.600009,149.100003,316.400005,3.1
591,321539.405,321731.905,321900.505,322134.005,192.500003,233.500003,662.20001,168.600003,361.100006,67.600001
592,322201.605,322391.705,322575.105,322811.105,190.100003,236.000003,671.40001,183.400003,373.500006,61.900001
593,322873.005,322999.305,323214.605,323455.405,126.300002,240.800004,671.00001,215.300003,341.600005,88.600001
594,323544.005,323689.005,323932.505,324138.505,145.000002,206.000003,675.50001,243.500004,388.500006,81.000001
595,324219.505,324345.505,324578.705,324772.605,126.000002,193.900002,652.60001,233.200004,359.200006,99.500002
596,324872.105,325045.505,325277.105,325474.705,173.400003,197.600003,691.60001,231.600003,405.000006,89.000001
597,325563.705,325696.105,325950.905,326142.805,132.400002,191.900003,697.000011,254.800004,387.200006,117.900002
598,326260.705,326396.505,326659.405,326852.505,135.800002,193.100002,679.90001,262.900004,398.700006,88.100002
599,326940.605,327103.605,327306.305,327640.705,163.000002,334.400005,709.90001,202.700003,365.700005,9.8
600,327650.505,327807.905,328000.605,328239.305,157.400003,238.700003,639.00001,192.700003,350.100006,50.200001
601,328289.505,328471.405,328622.205,328840.605,181.900003,218.400003,606.200009,150.800002,332.700005,55.100001
602,328895.705,329080.005,329235.305,329446.305,184.300003,211.000003,621.700009,155.300002,339.600005,71.100001
603,329517.405,329662.105,329865.005,330075.505,144.700002,210.500004,623.900009,202.900003,347.600005,65.8
604,330141.305,330283.205,330474.505,330679.905,141.900003,205.400004,612.80001,191.300002,333.200005,74.200001
605,330754.105,330893.305,331076.705,331278.605,139.200002,201.900003,593.100008,183.400002,322.600004,68.600001
606,331347.205,331491.505,331694.605,331911.605,144.300003,217.000003,647.90001,203.100003,347.400006,83.500001
607,331995.105,332128.405,332364.605,332613.305,133.300002,248.700003,678.00001,236.200004,369.500006,59.800001
608,332673.105,332827.905,333056.205,333354.205,154.800003,298.000004,693.600011,228.300003,383.100006,12.500001
609,333366.705,333562.105,333780.205,334030.905,195.400002,250.700003,720.40001,218.100004,413.500006,56.200001
610,334087.105,334234.505,334449.105,334842.105,147.400002,393.000006,717.000011,214.600004,362.000006,-38.000001
611,335727.305,335822.505,335895.305,336065.805,95.200001,170.500003,346.200005,72.800001,168.000002,7.7
612,336073.505,336199.205,336296.205,336475.105,125.700002,178.900003,429.400006,97.000001,222.700003,27.8
613,336502.905,336666.905,336831.105,337060.905,164.000003,229.800004,584.200009,164.200002,328.200005,26.2
614,337087.105,337243.305,337463.405,337642.305,156.200002,178.900002,633.200009,220.100004,376.300006,78.000001
615,337720.305,337887.905,338070.005,338255.805,167.600003,185.800002,611.80001,182.100003,349.700006,76.300002
616,338332.105,338466.305,338716.305,338905.105,134.200002,188.800003,653.400009,250.000003,384.200005,80.400001
617,338985.505,339169.205,339395.405,339587.805,183.700003,192.400003,703.600011,226.200003,409.900006,101.300002
618,339689.105,339850.805,340101.505,340299.105,161.700002,197.600003,703.60001,250.700004,412.400006,93.600001
619,340392.705,340556.105,340797.905,340991.505,163.400003,193.600003,709.900011,241.800003,405.200006,111.100002
620,341102.605,341258.605,341514.305,341707.805,156.000002,193.500003,712.20001,255.700004,411.700006,107.000001
621,341814.805,341994.805,342232.705,342422.905,180.000003,190.200002,719.500011,237.900004,417.900007,111.400002
622,342534.305,342694.205,342913.505,343516.305,159.900003,602.800009,1063.50002,219.300003,379.200006,81.500001
623,343597.805,343702.905,344012.305,344205.805,105.100002,193.500003,690.10001,309.400004,414.500006,82.100001
624,344287.905,344431.805,344640.405,344835.505,143.900002,195.100002,642.60001,208.600004,352.500006,95.000002
625,344930.505,345105.905,345334.805,345559.005,175.400002,224.200003,699.60001,228.900004,404.300006,71.100001
626,345630.105,345781.105,346017.105,346339.405,151.000003,322.300005,714.000011,236.000003,387.000006,4.7
627,346344.105,346546.605,346710.205,346893.905,202.500003,183.700003,645.50001,163.600002,366.100005,95.700002
628,346989.605,347157.705,347351.405,347598.605,168.100002,247.200004,667.100009,193.700003,361.800005,58.1
629,347656.705,347827.505,348061.305,348253.905,170.800003,192.600002,682.900011,233.800004,404.600007,85.700002
630,348339.605,348469.905,348706.605,348951.305,130.300002,244.700004,695.20001,236.700003,367.000005,83.500001
631,349034.805,349221.905,349431.005,349631.505,187.100003,200.500003,679.30001,209.100003,396.200006,82.600001
632,349714.105,349874.705,350072.105,350267.705,160.600003,195.600003,643.60001,197.400002,358.000005,90.000002
633,350357.705,350504.605,350725.905,350945.905,146.900002,220.000004,642.000009,221.300003,368.200005,53.8
634,350999.705,351156.205,351343.405,351605.705,156.500003,262.300004,619.00001,187.200002,343.700005,13.000001
635,351618.705,351806.205,352020.505,352212.305,187.500002,191.800002,672.00001,214.300004,401.800006,78.400002
636,352290.705,352441.705,352653.405,352836.605,151.000002,183.200003,645.400009,211.700003,362.700005,99.500001
637,352936.105,353090.205,353325.805,353515.605,154.100002,189.800003,677.80001,235.600004,389.700006,98.300001
638,353613.905,353780.605,353946.205,354302.605,166.700003,356.400006,633.40001,165.600002,332.300005,-55.300001
639,354247.305,354505.205,354654.705,354900.305,257.900004,245.600003,689.60001,149.500002,407.400006,36.600001
640,354936.905,355099.705,355270.905,355524.205,162.800002,253.300004,599.300009,171.200003,334.000005,12
641,355536.205,355698.805,355873.005,356064.405,162.600002,191.400003,590.500009,174.200003,336.800005,62.300001
642,356126.705,356293.305,356446.205,356715.105,166.600002,268.900004,596.900009,152.900002,319.500004,8.500001
643,356723.605,356913.905,357091.405,357327.505,190.300002,236.100004,639.300009,177.500003,367.800005,35.4
644,357362.905,357514.105,357734.105,357942.905,151.200002,208.800003,639.20001,220.000004,371.200006,59.200001
645,358002.105,358137.905,358355.605,358571.705,135.800002,216.100003,649.600009,217.700003,353.500005,80.000001
646,358651.705,358802.705,359013.905,359410.205,151.000003,396.300006,775.700012,211.200003,362.200006,17.2
647,359427.405,359612.305,359874.705,360147.805,184.900003,273.100004,741.200011,262.400004,447.300007,20.8
648,360168.605,360349.105,360600.505,361289.805,180.500003,689.300011,1124.00002,251.400003,431.900006,2.8
649,361292.605,361411.205,361618.905,361914.705,118.600001,295.800004,640.300009,207.700004,326.300005,18.2
650,361932.905,362083.505,362262.705,362503.805,150.600002,241.100004,580.500009,179.200003,329.800005,9.6
651,362513.405,362660.705,362875.805,363106.105,147.300002,230.300004,640.900009,215.100003,362.400005,48.2
652,363154.305,363316.105,363496.705,363716.605,161.800003,219.900003,610.00001,180.600003,342.400006,47.700001
653,364602.105,364664.105,364759.005,364929.705,62.000001,170.700003,344.300005,94.900001,156.900002,16.7
654,364946.405,365063.705,365198.105,365412.105,117.300002,214.000003,473.800007,134.400002,251.700004,8.1
655,365420.205,365573.105,365769.605,365950.305,152.900002,180.700003,584.200009,196.500003,349.400005,54.100001
656,366004.405,366150.305,366359.505,366584.305,145.900002,224.800004,637.800009,209.200003,355.100005,57.9
657,366642.205,366797.905,367004.305,367176.705,155.700003,172.400002,617.10001,206.400003,362.100006,82.600002
658,367259.305,367466.305,367663.005,367886.605,207.000003,223.600003,677.40001,196.700003,403.700006,50.100001
659,367936.705,368107.905,368333.505,368517.305,171.200002,183.800002,678.00001,225.600004,396.800006,97.400002
660,368614.705,368766.105,369053.005,369303.006,151.400002,250.000004,753.800011,286.900004,438.300006,65.500001
661,369368.506,369510.706,369735.706,370131.406,142.200002,395.700006,790.300012,225.000003,367.200005,27.400001
662,370158.806,370333.406,370595.906,370832.606,174.600002,236.700004,729.300011,262.500004,437.100006,55.500001
663,370888.106,371031.506,371286.906,371520.506,143.400002,233.600003,698.30001,255.400004,398.800006,65.900001
664,371586.406,371726.806,371975.106,372220.306,140.400002,245.200004,698.30001,248.300004,388.700006,64.4
665,372284.706,372429.506,372677.106,372904.206,144.800003,227.100004,688.400011,247.600003,392.400006,68.900001
666,372973.106,373115.506,373336.306,373642.906,142.400002,306.600005,675.90001,220.800003,363.200005,6.1
667,373649.006,373807.006,374070.306,374259.906,158.000002,189.600003,706.60001,263.300004,421.300006,95.700001
668,374355.606,374505.206,374734.206,374927.406,149.600003,193.200003,671.70001,229.000003,378.600006,99.900001
669,375027.306,375190.506,375412.106,375913.806,163.200003,501.700008,891.300014,221.600003,384.800006,4.8
670,375918.606,376124.706,376346.306,376540.106,206.100003,193.800003,706.20001,221.600003,427.700006,84.700001
671,376624.806,376775.506,377021.706,377345.006,150.700002,323.300005,765.700012,246.200004,396.900006,45.500001
672,377390.506,377559.306,377827.506,378018.206,168.800002,190.700003,719.80001,268.200004,437.000006,92.100001
673,378110.306,378266.706,378519.706,378718.306,156.400003,198.600003,703.400011,253.000003,409.400006,95.400002
674,378813.706,378967.006,379199.406,379670.606,153.300002,471.200007,894.300013,232.400004,385.700006,37.4
675,379708.006,379872.306,380013.406,380222.106,164.300003,208.700003,525.700008,141.100002,305.400005,11.6
676,380233.706,380373.806,380436.306,380597.506,140.100002,161.200002,390.100006,62.500001,202.600003,26.300001
677,380623.806,380748.406,380874.506,381032.206,124.600002,157.700003,468.400007,126.100001,250.700003,60.000001
678,381092.206,381230.306,381411.006,381582.106,138.100002,171.100003,564.500008,180.700002,318.800004,74.600001
679,381656.706,381813.506,382027.806,382284.106,156.800002,256.300003,679.00001,214.300004,371.100006,51.600001
680,382335.706,382481.206,382719.006,382916.406,145.500002,197.400003,648.20001,237.800004,383.300006,67.500001
681,382983.906,383126.206,383373.306,383647.606,142.300002,274.300004,681.40001,247.100004,389.400006,17.7
682,383665.306,383845.206,384054.706,384516.306,179.900003,461.600007,659.70001,209.500003,389.400006,-191.300003
683,384325.006,384622.706,384660.206,384827.406,297.700004,167.200002,506.000007,37.500001,335.200005,3.6
684,384831.006,384940.906,385032.206,385213.206,109.900002,181.000003,403.200006,91.300001,201.200003,21
685,385234.206,385374.306,385511.806,385706.006,140.100003,194.200002,506.800008,137.500002,277.600005,35.000001
686,385741.006,385914.706,386090.706,386281.006,173.700003,190.300003,589.900009,176.000002,349.700005,49.900001
687,386330.906,386506.106,386716.706,386938.106,175.200002,221.400003,653.50001,210.600004,385.800006,46.300001
688,386984.406,387147.506,387350.506,387571.906,163.100002,221.400003,643.600009,203.000003,366.100005,56.100001
689,387628.006,387805.806,388017.506,388288.606,177.800003,271.100004,662.80001,211.700003,389.500006,2.2
690,388290.806,388470.506,388732.206,388946.106,179.700003,213.900003,721.500011,261.700004,441.400007,66.200001
691,389012.306,389185.506,389427.506,389646.606,173.200002,219.100003,689.10001,242.000004,415.200006,54.800001
692,389701.406,389882.406,390058.506,390264.506,181.000003,206.000003,623.900009,176.100002,357.100005,60.800001
693,390325.306,390511.306,390675.006,390912.406,186.000003,237.400003,620.70001,163.700003,349.700006,33.600001
694,390946.006,391147.306,391327.406,391565.406,201.300003,238.000004,674.50001,180.100002,381.400005,55.100001
695,391620.506,391791.806,392026.506,392232.706,171.300002,206.200003,691.90001,234.700004,406.000006,79.700001
696,392312.406,392478.306,392625.506,392850.106,165.900002,224.600003,535.100008,147.200003,313.100005,-2.6
697,392847.506,392986.206,393060.506,393246.406,138.700002,185.900003,408.500006,74.300001,213.000003,9.6
698,393256.006,393363.106,393440.206,393601.306,107.100002,161.100002,360.900005,77.100001,184.200003,15.6
699,393616.906,393717.706,393794.006,393947.106,100.800002,153.100002,361.400006,76.300001,177.100003,31.200001
700,393978.306,394100.906,394226.306,394426.706,122.600002,200.400003,465.200007,125.400001,248.000003,16.800001
701,394443.506,394604.106,394769.406,394996.706,160.600002,227.300003,578.000008,165.300003,325.900005,24.8
702,395021.506,395194.606,395415.406,395603.906,173.100003,188.500003,651.60001,220.800003,393.900006,69.200001
703,395673.106,395869.106,396062.606,396294.606,196.000003,232.000003,681.80001,193.500003,389.500006,60.300001
704,396354.906,396514.606,396746.606,396997.406,159.700003,250.800004,688.00001,232.000003,391.700006,45.5
705,397042.906,397196.806,397458.706,397691.706,153.900003,233.000003,719.000011,261.900004,415.800007,70.200001
706,397761.906,397934.706,398145.206,398452.606,172.800003,307.400004,711.900011,210.500003,383.300006,21.200001
707,398473.806,398641.506,398880.606,399088.306,167.700002,207.700003,677.30001,239.100004,406.800006,62.800001
708,399151.106,399322.506,399547.506,399783.306,171.400002,235.800003,700.00001,225.000004,396.400006,67.800001
709,399851.106,399990.006,400259.906,400536.706,138.900002,276.800004,704.800011,269.900004,408.800006,19.200001
710,400555.906,400742.106,400960.806,401194.106,186.200003,233.300003,695.80001,218.700003,404.900006,57.600001
711,401251.706,401408.406,401634.206,401899.506,156.700002,265.300004,672.10001,225.800004,382.500006,24.3
712,401923.806,402116.106,402336.506,402532.206,192.300003,195.700003,689.60001,220.400003,412.700006,81.200001
713,402613.406,402767.806,402956.206,403242.206,154.400003,286.000004,638.50001,188.400003,342.800006,9.7
714,403251.906,403425.906,403660.606,403851.106,174.000003,190.500003,674.00001,234.700003,408.700006,74.800001
715,403925.906,404116.706,404312.206,404505.706,190.800003,193.500003,662.60001,195.500003,386.300006,82.800001
716,404588.506,404764.506,404974.806,405162.906,176.000002,188.100002,652.70001,210.300004,386.300006,78.300002
717,405241.206,405388.806,405618.206,405811.006,147.600002,192.800003,668.60001,229.400003,377.000005,98.800002
718,405909.806,406084.006,406306.006,406605.006,174.200002,299.000005,712.70001,222.000003,396.200005,17.5
719,406622.506,406811.506,406993.806,407226.506,189.000003,232.700003,653.50001,182.300003,371.300006,49.500001
720,407276.006,407455.306,407607.006,407804.306,179.300003,197.300003,601.000009,151.700002,331.000005,72.700001
721,407877.006,408011.906,408219.506,408466.206,134.900002,246.700004,623.200009,207.600003,342.500005,34
722,408500.206,408692.506,408867.006,409104.206,192.300003,237.200003,661.80001,174.500003,366.800006,57.800001
723,409162.006,409304.906,409534.806,409717.306,142.900002,182.500002,643.50001,229.900004,372.800006,88.200002
724,409805.506,409947.406,410179.606,410442.206,141.900002,262.600004,664.100009,232.200003,374.100005,27.4
725,410469.606,410651.606,410820.106,411099.606,182.000003,279.500004,634.60001,168.500003,350.500006,4.6
726,411104.206,411308.306,411384.606,411571.806,204.100003,187.200003,477.500007,76.300001,280.400004,9.9
727,411581.706,411698.006,411745.406,411909.006,116.300002,163.600003,328.000005,47.4,163.700002,0.7
728,411909.706,412007.806,412061.806,412218.306,98.100001,156.500003,321.800005,54.000001,152.100002,13.2
729,412231.506,412339.406,412432.606,412607.606,107.900001,175.000002,395.700006,93.200002,201.100003,19.600001
730,412627.206,412753.506,412902.606,413114.606,126.300002,212.000003,509.200007,149.100002,275.400004,21.8
731,413136.406,413307.006,413481.106,413635.706,170.600003,154.600003,576.500009,174.100002,344.700005,77.200001
732,413712.906,413901.806,414093.206,414278.106,188.900003,184.900003,643.200009,191.400002,380.300005,78.000001
733,414356.106,414515.106,414754.706,414988.806,159.000003,234.100004,689.400011,239.600003,398.600006,56.700001
734,415045.506,415203.306,415462.306,415649.306,157.800002,187.000003,685.00001,259.000004,416.800006,81.200001
735,415730.506,415895.206,416125.406,416333.406,164.700002,208.000003,661.80001,230.200004,394.900006,58.900001
736,416392.306,416555.506,416779.406,417023.206,163.200002,243.800004,688.00001,223.900003,387.100005,57.100001
737,417080.306,417236.106,417449.506,417719.906,155.800002,270.400005,642.90001,213.400003,369.200005,3.3
738,417723.206,417870.706,417906.606,418095.006,147.500002,188.400003,352.300005,35.9,183.400002,-19.5
739,418075.506,418173.406,418221.906,418377.106,97.900001,155.200002,309.500004,48.500001,146.400002,7.9
740,418385.006,418471.906,418560.406,418723.106,86.900002,162.700002,365.800006,88.500001,175.400003,27.700001
741,418750.806,418884.606,419003.306,419213.006,133.800002,209.700003,468.400007,118.700002,252.500004,6.2
742,419219.206,419360.406,419548.406,419763.906,141.200002,215.500003,579.200008,188.000003,329.200005,34.5
743,419798.406,419942.206,420170.306,420431.606,143.800003,261.300004,655.40001,228.100003,371.900006,22.2
744,420453.806,420624.706,420893.006,421074.706,170.900003,181.700003,706.500011,268.300004,439.200007,85.600001
745,421160.306,421321.406,421534.906,421760.906,161.100002,226.000004,612.600009,213.500003,374.600005,12
746,421772.906,421955.306,422009.806,422190.006,182.400003,180.200003,436.900006,54.5,236.900003,19.8
747,422209.806,422353.906,422458.306,422644.606,144.100003,186.300003,468.500007,104.400001,248.500004,33.7
748,422678.306,422838.406,423001.306,423169.206,160.100003,167.900003,566.300009,162.900002,323.000005,75.400001
749,423244.606,423398.106,423658.706,423847.906,153.500002,189.200003,677.50001,260.600004,414.100006,74.200001
750,423922.106,424088.906,424363.406,424589.706,166.800002,226.300003,736.900011,274.500005,441.300007,69.300001
751,424659.006,424848.306,425057.406,425252.706,189.300003,195.300003,674.30001,209.100003,398.400006,80.600001
752,425333.306,425546.206,425737.106,425988.206,212.900003,251.100004,726.300011,190.900003,403.800006,71.400001
753,426059.606,426220.606,426443.806,426670.106,161.000002,226.300003,666.30001,223.200004,384.200006,55.800001
754,426725.906,426883.806,427112.406,427393.206,157.900002,280.800005,698.40001,228.600003,386.500005,31.1
755,427424.306,427603.906,427738.206,427931.606,179.600003,193.400003,525.700008,134.300002,313.900005,18.4
756,427950.006,428070.506,428119.206,428289.406,120.500002,170.200003,336.700005,48.7,169.200002,-2.7
757,428286.706,428379.306,428444.306,428604.506,92.600001,160.200003,329.700005,65.000001,157.600002,11.9
758,428616.406,428725.106,428811.906,428984.206,108.700002,172.300002,385.500006,86.800001,195.500003,17.700001
759,429001.906,429128.706,429269.006,429429.306,126.800002,160.300002,490.000007,140.300002,267.100004,62.600001
760,429491.906,429671.306,429822.306,430058.006,179.400003,235.700003,604.700009,151.000002,330.400005,38.600001
761,430096.606,430293.606,430508.606,430682.206,197.000003,173.600003,664.40001,215.000003,412.000006,78.800001
762,430761.006,430910.106,431169.206,431419.106,149.100002,249.900004,711.30001,259.100004,408.200006,53.2
763,431472.306,431664.706,431909.006,432106.706,192.400003,197.700003,713.800011,244.300004,436.700007,79.400001
764,432186.106,432355.606,432625.506,432826.206,169.500003,200.700003,738.100011,269.900004,439.400007,98.000001
765,432924.206,433098.306,433338.106,433534.906,174.100003,196.800003,708.000011,239.800003,413.900006,97.300002
766,433632.206,433802.806,434064.506,434258.906,170.600002,194.400003,709.10001,261.700004,432.300006,82.400001
767,434341.306,434538.106,434726.506,434976.706,196.800003,250.200004,691.60001,188.400003,385.200006,56.2
768,435032.906,435230.006,435434.306,435693.206,197.100003,258.900004,715.400011,204.300003,401.400006,55.100001
769,435748.306,435917.606,436136.606,436327.507,169.300003,190.900003,666.70001,219.000003,388.300006,87.500001
770,436415.007,436558.807,436805.207,437067.707,143.800002,262.500004,690.60001,246.400004,390.200006,37.9
771,437105.607,437295.907,437532.107,437887.707,190.300003,355.600005,818.900013,236.200004,426.500007,36.800001
772,437924.507,438074.407,438321.007,438641.407,149.900002,320.400005,750.700011,246.600003,396.500005,33.800001
773,438675.207,438832.907,439113.007,439323.807,157.700002,210.800003,734.200011,280.100004,437.800006,85.600002
774,439409.407,439586.707,439839.207,440049.707,177.300002,210.500003,719.30001,252.500004,429.800006,79.000001
775,440128.707,440299.107,440515.007,440754.007,170.400003,239.000004,685.900011,215.900003,386.300006,60.600001
776,440814.607,440984.807,441207.107,441396.707,170.200002,189.600003,680.90001,222.300003,392.500005,98.800002
777,441495.507,441683.107,441874.607,442168.907,187.600003,294.300005,684.30001,191.500002,379.100005,10.9
778,442179.807,442372.307,442578.007,442859.607,192.500003,281.600004,658.30001,205.700003,398.200006,-21.5
779,442838.107,443015.107,443070.307,443266.607,177.000002,196.300003,435.700006,55.200001,232.200003,7.2
780,443273.807,443401.107,443550.707,443754.207,127.300002,203.500003,512.500008,149.600002,276.900004,32.100001
781,443786.307,443928.007,444122.807,444348.407,141.700002,225.600003,615.600009,194.800003,336.500005,53.500001
782,444401.907,444570.007,444789.407,444983.707,168.100003,194.300003,649.80001,219.400003,387.500006,68.000001
783,445051.707,445230.507,445437.907,445631.707,178.800002,193.800002,651.600009,207.400004,386.200006,71.600001
784,445703.307,445864.707,446119.907,446374.207,161.400003,254.300003,735.200011,255.200004,416.600007,64.300001
785,446438.507,446619.307,446861.907,447092.407,180.800003,230.500003,729.200011,242.600004,423.400007,75.300001
786,447167.707,447309.807,447577.707,447832.407,142.100002,254.700004,742.900011,267.900004,410.000006,78.200001
787,447910.607,448065.707,448335.107,448548.907,155.100003,213.800003,714.500011,269.400004,424.500007,76.200001
788,448625.107,448795.707,449052.407,449267.407,170.600003,215.000004,723.000011,256.700003,427.300006,80.700001
789,449348.107,449501.207,449771.707,449993.907,153.100002,222.200003,710.00001,270.500004,423.600006,64.200001
790,450058.107,450225.307,450457.407,450723.107,167.200003,265.700004,726.500011,232.100003,399.300006,61.500001
791,450784.607,450974.407,451202.107,451469.507,189.800003,267.400004,759.700012,227.700003,417.500006,74.800002
792,451544.307,451696.407,452019.107,452325.107,152.100002,306.000004,808.800012,322.700005,474.800007,28.000001
793,452353.107,452535.207,452789.007,453042.907,182.100002,253.900004,770.500011,253.800004,435.900006,80.700001
794,453123.607,453311.907,453541.807,453741.307,188.300003,199.500003,699.50001,229.900003,418.200006,81.800001
795,453823.107,454008.907,454221.107,454432.107,185.800003,211.000004,678.700011,212.200003,398.000006,69.700001
796,454501.807,454694.507,454918.107,455135.307,192.700002,217.200003,732.700011,223.600004,416.300006,99.200002
797,455234.507,455396.807,455681.807,455913.007,162.300002,231.200004,790.700011,285.000004,447.300006,112.200001
798,456025.207,456166.007,456499.107,456738.607,140.800002,239.500004,794.500012,333.100005,473.900007,81.100001
799,456819.707,456975.107,457253.507,457466.007,155.400002,212.500003,720.400011,278.400005,433.800007,74.100001
800,457540.107,457737.207,457945.907,458224.207,197.100003,278.300004,700.10001,208.700003,405.800006,16
801,458240.207,458422.407,458646.107,458936.607,182.200003,290.500005,714.000011,223.700003,405.900006,17.6
802,458954.207,459154.207,459363.907,459680.607,200.000003,316.700005,745.300011,209.700003,409.700006,18.9
803,459699.507,459848.107,460053.807,460292.907,148.600002,239.100004,655.10001,205.700003,354.300005,61.700001
804,460354.607,460503.107,460728.607,461034.207,148.500002,305.600005,694.60001,225.500003,374.000005,15
805,461049.207,461208.607,461457.807,461778.207,159.400003,320.400005,745.600011,249.200003,408.600006,16.6
806,461794.807,461964.207,462248.707,462443.607,169.400003,194.900003,740.700011,284.500004,453.900007,91.900001
807,462535.507,462689.407,462944.607,463309.507,153.900003,364.900006,735.200011,255.200003,409.100006,-38.800001
808,463270.707,463480.507,463708.307,463889.507,209.800003,181.200002,715.700011,227.800004,437.600007,96.900002
809,463986.407,464137.307,464363.107,464694.307,150.900002,331.200004,714.500011,225.800004,376.700006,6.600001
810,464700.907,464875.007,465167.007,465377.707,174.100002,210.700003,753.700011,292.000005,466.100007,76.900001
811,465454.607,465607.507,465876.607,466127.807,152.900002,251.200004,742.400011,269.100004,422.000006,69.200001
812,466197.007,466345.307,466573.107,466881.807,148.300002,308.700005,700.70001,227.800003,376.100005,15.9
813,466897.707,467077.307,467286.907,467540.107,179.600003,253.200004,698.200011,209.600003,389.200006,55.800001
814,467595.907,467746.507,467997.907,468246.907,150.600002,249.000003,704.10001,251.400004,402.000006,53.100001
815,468300.007,468446.807,468704.607,468963.107,146.800002,258.500004,722.500011,257.800004,404.600006,59.400001
816,469022.507,469197.507,469420.307,469606.607,175.000003,186.300003,675.40001,222.800003,397.800006,91.300001
817,469697.907,469892.607,470113.207,470364.507,194.700003,251.300004,729.800011,220.600003,415.300006,63.200001
818,470427.707,470572.507,470813.807,471028.607,144.800002,214.800003,667.30001,241.300004,386.100006,66.400001
819,471095.007,471247.507,471462.207,471737.107,152.500002,274.900004,677.50001,214.700003,367.200005,35.400001
820,471772.507,471956.407,472205.907,472446.107,183.900003,240.200004,750.700011,249.500003,433.400006,77.100001
821,472523.207,472680.807,472902.107,473175.407,157.600002,273.300004,723.700011,221.300004,378.900006,71.500001
822,473246.907,473416.007,473645.907,473883.107,169.100002,237.200003,681.80001,229.900004,399.000006,45.600001
823,473928.707,474075.107,474287.007,474569.507,146.400002,282.500005,653.00001,211.900003,358.300005,12.2
824,474581.707,474767.007,474945.307,475147.607,185.300003,202.300003,628.700009,178.300002,363.600005,62.800001
825,475210.407,475340.907,475403.907,475587.807,130.500002,183.900003,379.700006,63.000001,193.500003,2.3
826,475590.107,475715.607,475762.107,475946.807,125.500002,184.700003,338.300005,46.5,172.000002,-18.4
827,475928.407,476047.807,476096.207,476259.107,119.400002,162.900003,341.800005,48.4,167.800002,11.1
828,476270.207,476381.107,476476.207,476673.507,110.900002,197.300003,406.800006,95.100001,206.000003,3.5
829,476677.007,476810.607,476961.307,477163.807,133.600002,202.500003,512.300008,150.700002,284.300004,25.500001
830,477189.307,477333.807,477533.207,477748.707,144.500002,215.500003,600.800009,199.400003,343.900005,41.400001
831,477790.107,477954.607,478165.507,478351.407,164.500002,185.900003,635.500009,210.900003,375.400005,74.200001
832,478425.607,478590.107,478832.507,479055.907,164.500003,223.400003,693.50001,242.400003,406.900006,63.200001
833,479119.107,479313.107,479535.007,479725.407,194.000003,190.400002,693.700011,221.900004,415.900007,87.400002
834,479812.807,480001.507,480207.607,480433.307,188.700003,225.700003,683.90001,206.100003,394.800006,63.400001
835,480496.707,480675.307,480902.207,481132.307,178.600003,230.100003,708.200011,226.900003,405.500006,72.600002
836,481204.907,481392.507,481614.107,481847.007,187.600002,232.900003,710.40001,221.600004,409.200006,68.300001
837,481915.307,482086.107,482317.507,482558.307,170.800003,240.800004,721.700011,231.400003,402.200006,78.700001
838,482637.007,482778.307,483011.007,483278.807,141.300002,267.800004,670.10001,232.700003,374.000005,28.300001
839,483307.107,483522.007,483724.007,484133.307,214.900003,409.300006,722.600011,202.000003,416.900006,-103.600001
840,484029.707,484260.407,484321.107,484512.707,230.700003,191.600003,488.400007,60.700001,291.400004,5.4
841,484518.107,484624.107,484765.307,484969.107,106.000001,203.800003,478.200007,141.200003,247.200004,27.2
842,484996.307,485140.307,485340.107,485510.107,144.000002,170.000003,583.800009,199.800003,343.800005,70.000001
843,485580.107,485730.507,485958.107,486139.407,150.400002,181.300003,638.700009,227.600003,378.000005,79.400001
844,486218.807,486378.307,486604.707,486838.307,159.500003,233.600003,676.90001,226.400003,385.900006,57.400001
845,486895.707,487060.807,487285.307,487572.207,165.100003,286.900004,714.400011,224.500003,389.600006,37.900001
846,487610.107,487779.407,487957.807,488170.207,169.300002,212.400003,619.400009,178.400003,347.700005,59.300001
847,488229.507,488381.307,488556.307,488794.207,151.800002,237.900004,610.800009,175.000003,326.800005,46.1
848,488840.307,488985.007,489205.907,489478.107,144.700002,272.200004,690.700011,220.900004,365.600006,52.900001
849,489531.007,489690.607,489938.207,490239.507,159.600002,301.300004,719.80001,247.600004,407.200006,11.3
850,490250.807,490450.007,490712.207,490962.607,199.200003,250.400004,785.400012,262.200004,461.400007,73.600001
851,491036.207,491211.907,491484.407,491682.307,175.700003,197.900003,747.700011,272.500004,448.200007,101.600001
852,491783.907,491973.807,492192.607,492395.507,189.900003,202.900003,687.20001,218.800003,408.700006,75.600001
853,492471.107,492662.107,492863.507,493054.207,191.000003,190.700003,664.40001,201.400003,392.400006,81.300001
854,493135.507,493294.907,493514.307,494007.207,159.400003,492.900007,653.50001,219.400003,378.800006,-218.200003
855,493789.007,494105.907,494131.207,494295.007,316.900005,163.800003,504.900008,25.3,342.200005,-1.1
856,494293.907,494370.607,494472.507,494646.707,76.700001,174.200003,372.400005,101.900001,178.600002,19.6
857,494666.307,494775.307,494928.407,495131.907,109.000002,203.500003,491.400007,153.100002,262.100004,25.8
858,495157.707,495299.807,495509.507,495691.407,142.100003,181.900002,600.100009,209.700003,351.800006,66.400001
859,495757.807,495909.807,496154.207,496336.507,152.000003,182.300003,648.00001,244.400003,396.400006,69.300001
860,496405.807,496570.207,496810.307,497093.507,164.400002,283.200004,737.100011,240.100004,404.500006,49.400001
861,497142.907,497302.407,497566.907,497764.907,159.500002,198.000003,697.70001,264.500004,424.000006,75.700001
862,497840.607,498049.307,498205.707,498413.207,208.700004,207.500003,639.40001,156.400002,365.100006,66.800001
863,499348.607,499422.207,499495.807,499642.207,73.600001,146.400002,320.800005,73.600001,147.200002,27.200001
864,499669.407,499762.707,499877.907,500049.907,93.300001,172.000002,410.600006,115.200002,208.500003,30.100001
865,500080.007,500213.507,500366.707,500565.907,133.500002,199.200003,516.900007,153.200002,286.700004,31
866,500596.907,500732.307,500939.507,501114.707,135.400002,175.200002,592.400009,207.200004,342.600006,74.600001
867,501189.307,501339.407,501574.207,501760.707,150.100003,186.500003,640.20001,234.800003,384.900006,68.800001
868,501829.507,501984.107,502244.607,502448.607,154.600002,204.000003,691.00001,260.500004,415.100006,71.900001
869,502520.507,502684.907,502952.307,503228.707,164.400003,276.400004,756.800011,267.400004,431.800007,48.6
870,503277.307,503489.308,503695.708,503931.708,212.000004,236.000003,706.800011,206.400003,418.400007,52.400001
871,503984.108,504141.208,504388.208,504634.508,157.100002,246.300004,703.10001,247.000004,404.100006,52.7
872,504687.208,504852.908,505112.108,505304.208,165.700003,192.100003,708.600011,259.200004,424.900007,91.600001
873,505395.808,505561.308,505650.908,505872.708,165.500002,221.800003,456.500007,89.600002,255.100004,-20.4
874,505852.308,505979.208,506002.008,506139.608,126.900002,137.600002,306.000004,22.8,149.700002,18.7
875,506158.308,506252.608,506313.508,506491.908,94.300002,178.400002,336.000005,60.900001,155.200003,2.4
876,506494.308,506597.308,506685.808,506867.708,103.000002,181.900003,388.700006,88.500001,191.500003,15.3
877,506883.008,507003.908,507106.808,507310.708,120.900002,203.900004,436.600007,102.900001,223.800003,8.9
878,507319.608,507448.908,507515.108,507695.308,129.300002,180.200002,409.800006,66.200001,195.500003,34.100001
879,507729.408,507838.808,508003.808,508463.708,109.400001,459.900007,523.600008,165.000003,274.400004,-210.700003
880,508253.008,508572.808,508576.308,508727.308,319.800004,151.000003,495.400007,3.5,323.300004,21.1
881,508748.408,508819.608,508887.308,509067.608,71.200001,180.300003,332.800005,67.700001,138.900002,13.6
882,509081.208,509164.708,509228.308,509366.208,83.500001,137.900002,338.300005,63.600001,147.100002,53.300001
883,511048.308,511093.208,511483.508,511738.508,44.900001,255.000003,734.700011,390.300006,435.200007,44.500001
884,511783.008,511809.608,511889.808,512082.208,26.600001,192.400003,345.200005,80.200001,106.800002,46
885,512128.208,512179.508,512297.808,512549.508,51.300001,251.700004,473.100007,118.300002,169.600003,51.8
886,512601.308,512694.208,512774.708,512986.508,92.900002,211.800003,425.300007,80.500001,173.400003,40.100001
887,513026.608,513102.708,513234.708,513425.808,76.100001,191.100003,461.200007,132.000002,208.100003,62.000001
888,513487.808,513570.308,513706.208,513949.508,82.500001,243.300003,463.600006,135.900002,218.400003,1.9
889,514663.308,514712.108,514826.208,515019.008,48.800001,192.800002,408.100006,114.100002,162.900003,52.400001
890,515071.408,515152.808,515309.908,515592.208,81.400001,282.300004,544.000008,157.100003,238.500004,23.2
891,515615.408,515706.208,515886.608,516130.208,90.800002,243.600004,551.300008,180.400002,271.200004,36.5
892,516166.708,516283.408,516435.108,516726.008,116.700002,290.900005,600.200009,151.700002,268.400004,40.9
893,516766.908,516885.608,517035.608,517302.908,118.700002,267.300004,582.900009,150.000002,268.700004,46.900001
894,517349.808,517476.108,517613.808,517824.608,126.300002,210.800003,547.100008,137.700002,264.000004,72.300001
895,517896.908,518013.708,518207.808,518544.608,116.800002,336.800005,655.80001,194.100003,310.900005,8.1
896,518552.708,518783.308,518954.008,519306.108,230.600003,352.100005,720.500011,170.700003,401.300006,-32.9
897,519273.208,519444.508,519522.208,519783.108,171.300002,260.900004,466.200007,77.700001,249.000003,-43.7
898,519739.408,519888.608,519981.608,520200.408,149.200002,218.800004,479.300007,93.000001,242.200003,18.3
899,520218.708,520361.308,520492.308,520795.708,142.600002,303.400004,548.100008,131.000002,273.600004,-28.9
900,520766.808,520965.308,521167.408,521435.108,198.500003,267.700004,724.200011,202.100003,400.600006,55.900001
901,521491.008,521718.608,522010.308,522326.208,227.600003,315.900004,802.800012,291.700005,519.300008,-32.4
902,522293.808,522517.808,522617.008,522864.908,224.000003,247.900003,594.800009,99.200002,323.200005,23.700001
903,522888.608,523087.508,523229.108,523543.008,198.900003,313.900004,660.100009,141.600002,340.500005,5.7
904,523548.708,523769.308,523970.108,524339.608,220.600004,369.500005,753.600012,200.800003,421.400007,-37.3
905,524302.308,524519.408,524625.508,524983.008,217.100003,357.500005,599.900009,106.100002,323.200005,-80.800001
906,524902.208,525221.608,525351.508,525609.708,319.400004,258.200004,685.70001,129.900002,449.300006,-21.8
907,525587.908,525750.908,525811.408,526000.208,163.000002,188.800003,424.500006,60.500001,223.500003,12.2
908,526012.408,526131.308,526235.308,526446.708,118.900002,211.400003,436.500007,104.000002,222.900004,2.2
909,526448.908,526576.108,526741.508,526947.008,127.200002,205.500003,539.700008,165.400002,292.600004,41.600001
910,526988.608,527162.808,527295.508,527549.808,174.200002,254.300004,559.700008,132.700002,306.900004,-1.5
911,527548.308,527713.008,527784.608,528018.108,164.700003,233.500003,471.200007,71.600001,236.300004,1.4
912,528019.508,528177.308,528264.608,528495.108,157.800002,230.500003,475.400007,87.300002,245.100004,-0.2
913,528494.908,528637.308,528805.508,529017.208,142.400002,211.700003,566.900009,168.200003,310.600005,44.600001
914,529061.808,529258.508,529365.408,529576.808,196.700003,211.400003,519.700007,106.900001,303.600004,4.7
915,529581.508,529714.208,529790.808,529996.508,132.700002,205.700004,423.400007,76.600001,209.300003,8.4
916,530004.908,530181.708,530303.908,530554.008,176.800002,250.100004,569.800008,122.200002,299.000004,20.7
917,530574.708,530768.508,530941.408,531208.208,193.800003,266.800004,633.50001,172.900003,366.700006,0
918,531208.208,531405.608,531464.608,531670.208,197.400003,205.600004,469.400007,59,256.400003,7.4
919,531677.608,531846.508,531920.908,532127.608,168.900002,206.700003,455.700006,74.400001,243.300003,5.7
920,532133.308,532275.408,532376.508,532575.408,142.100003,198.900003,474.600007,101.100001,243.200004,32.5
921,532607.908,532770.108,532937.608,533093.408,162.200003,155.800003,560.600009,167.500002,329.700005,75.100001
922,533168.508,533344.508,533460.908,533671.408,176.000002,210.500003,511.200007,116.400002,292.400004,8.3
923,533679.708,533833.808,533898.708,534069.808,154.100003,171.100002,419.400007,64.900001,219.000004,29.300001
924,534099.108,534239.708,534340.608,534561.308,140.600002,220.700004,463.400007,100.900001,241.500003,1.2
925,534562.508,534726.808,534888.708,535123.008,164.300002,234.300004,560.900008,161.900002,326.200004,0.4
926,535123.408,535278.008,535364.408,535584.808,154.600002,220.400003,450.800007,86.400002,241.000004,-10.6
927,535574.208,535765.508,535846.908,536041.608,191.300003,194.700003,488.700007,81.400001,272.700004,21.3
928,536062.908,536211.008,536355.908,536547.008,148.100002,191.100003,526.400008,144.900002,293.000004,42.300001
929,536589.308,536805.908,536991.708,537177.908,216.600003,186.200003,647.100009,185.800003,402.400006,58.5
930,537236.408,537431.608,537587.808,537920.108,195.200003,332.300005,631.10001,156.200003,351.400006,-52.600001
931,537867.508,538068.708,538138.608,538355.508,201.200003,216.900003,496.700007,69.900001,271.100004,8.7
932,538364.208,538511.308,538645.008,538877.908,147.100002,232.900004,532.300008,133.700002,280.800004,18.6
933,538896.508,539050.208,539158.908,539368.308,153.700002,209.400003,470.400007,108.700002,262.400004,-1.4
934,539366.908,539488.908,539549.508,539731.108,122.000002,181.600003,378.000006,60.600001,182.600003,13.8
935,539744.908,539858.108,539934.608,540131.608,113.200002,197.000003,384.300006,76.500001,189.700003,-2.4
936,540129.208,540244.108,540349.408,540563.808,114.900001,214.400003,436.200006,105.300002,220.200003,1.6
937,540565.408,540706.608,540867.308,541062.308,141.200002,195.000002,533.900008,160.700003,301.900005,37.000001
938,541099.308,541296.708,541463.108,541698.908,197.400003,235.800004,627.300009,166.400002,363.800005,27.7
939,541726.608,541916.908,542028.708,542228.508,190.300003,199.800003,523.300008,111.800002,302.100005,21.4
940,542249.908,542398.308,542488.508,542682.608,148.400002,194.100003,449.400007,90.200002,238.600004,16.7
941,542699.308,542854.608,543001.108,543180.908,155.300002,179.800003,532.400008,146.500002,301.800004,50.800001
942,543231.708,543412.208,543637.908,543866.308,180.500002,228.400003,667.30001,225.700004,406.200006,32.700001
943,543899.008,544118.608,544351.008,544565.108,219.600003,214.100004,712.10001,232.400003,452.000006,46
944,544611.108,544812.208,544861.908,545052.108,201.100003,190.200003,454.800007,49.700001,250.800004,13.8
945,545065.908,545206.308,545263.808,545441.908,140.400002,178.100003,397.900006,57.500001,197.900003,21.9
946,545463.808,545580.008,545717.808,545905.308,116.200002,187.500003,471.000007,137.800002,254.000004,29.5
947,545934.808,546087.308,546254.308,546479.408,152.500002,225.100003,569.600009,167.000003,319.500005,25.000001
948,546504.408,546702.708,546894.308,547123.508,198.300003,229.200004,619.500009,191.600002,389.900005,0.4
949,547123.908,547265.008,547351.508,547516.608,141.100002,165.100003,430.800006,86.500001,227.600003,38.1
950,547554.708,547712.308,547860.708,548073.308,157.600003,212.600003,550.700008,148.400002,306.000005,32.1
951,548105.408,548300.608,548503.908,548720.308,195.200003,216.400004,658.90001,203.300003,398.500006,44
952,548764.308,549007.508,549194.908,549427.508,243.200004,232.600003,679.20001,187.400003,430.600007,16
953,549443.508,549637.208,549677.808,549870.808,193.700003,193.000003,424.800007,40.600001,234.300004,-2.5
954,549868.308,550008.308,550042.208,550194.708,140.000002,152.500003,340.700005,33.9,173.900002,14.3
955,550209.008,550333.308,550391.108,550549.508,124.300002,158.400003,366.600005,57.8,182.100002,26.1
956,550575.608,550701.908,550811.408,550981.108,126.300002,169.700002,440.500007,109.500002,235.800004,35.000001
957,551016.108,551171.308,551300.308,551462.708,155.200002,162.400002,500.000007,129.000002,284.200004,53.400001
958,551516.108,551695.008,551840.408,552047.008,178.900003,206.600003,555.000009,145.400002,324.300005,24.100001
959,552071.108,552268.708,552440.308,552694.908,197.600002,254.600004,629.400009,171.600003,369.200005,5.6
960,552700.508,552894.508,552989.708,553185.908,194.000003,196.200003,490.200007,95.200001,289.200004,4.8
961,553190.708,553347.508,553426.508,553617.508,156.800003,191.000003,434.500007,79.000001,235.800004,7.7
962,553625.208,553779.708,553882.108,554071.508,154.500002,189.400003,480.500007,102.400001,256.900003,34.200001
963,554105.708,554289.708,554459.308,554667.308,184.000003,208.000003,600.900009,169.600002,353.600005,39.300001
964,554706.608,554912.308,555097.908,555351.208,205.700003,253.300003,651.200009,185.600003,391.300006,6.6
965,555357.808,555497.908,555569.408,555738.208,140.100003,168.800002,397.800006,71.500001,211.600004,17.4
966,555755.608,555898.008,555998.208,556180.608,142.400003,182.400003,452.900007,100.200001,242.600004,27.9
967,556208.508,556367.108,556520.208,556738.908,158.600003,218.700003,546.600008,153.100002,311.700005,16.2
968,556755.108,556961.408,557161.108,557379.108,206.300003,218.000004,662.60001,199.700003,406.000006,38.6
969,557417.708,557654.908,557854.908,558035.408,237.200004,180.500002,691.20001,200.000003,437.200007,73.500001
970,558108.908,558344.408,558503.208,558707.408,235.500004,204.200003,615.20001,158.800002,394.300006,16.700001
971,558724.108,558874.508,558938.308,559110.408,150.400002,172.100002,412.800006,63.800001,214.200003,26.500001
972,559136.908,559281.108,559397.008,559584.708,144.200002,187.700002,478.200007,115.900002,260.100004,30.400001
973,559615.108,559775.808,559957.408,560136.608,160.700002,179.200003,582.000009,181.600003,342.300005,60.500001
974,560197.108,560421.508,560619.408,560867.008,224.400003,247.600004,669.80001,197.900003,422.300006,-0.1
975,560866.908,561026.908,561077.008,561240.508,160.000002,163.500002,398.000005,50.100001,210.100003,24.4
976,561264.908,561385.008,561501.008,561672.508,120.100002,171.500003,438.800007,116.000002,236.100004,31.2
977,561703.708,561873.508,562009.108,562222.608,169.800003,213.500003,519.700008,135.600002,305.400005,0.8
978,562223.408,562364.408,562436.508,562605.408,141.000002,168.900002,399.300006,72.100001,213.100003,17.300001
979,562622.708,562757.008,562817.108,562992.608,134.300002,175.500002,383.800005,60.100001,194.400003,13.9
980,563006.508,563130.508,563245.408,563419.808,124.000002,174.400003,451.000007,114.900002,238.900004,37.7
981,563457.508,563640.708,563775.708,563977.108,183.200003,201.400003,552.600008,135.000002,318.200005,33
982,564010.108,564223.108,564401.008,564565.108,213.000004,164.100003,631.40001,177.900002,390.900006,76.400001
983,564641.508,564869.108,565077.208,565314.108,227.600003,236.900004,693.60001,208.100003,435.700006,21
984,565335.108,565504.708,565578.508,565762.308,169.600003,183.800003,442.500007,73.800001,243.400004,15.3
985,565777.608,565934.508,566013.908,566179.508,156.900002,165.600003,440.500006,79.400001,236.300003,38.6
986,566218.108,566376.708,566524.508,566718.608,158.600003,194.100003,535.800008,147.800002,306.400005,35.3
987,566753.908,566935.908,567027.008,567220.008,182.000003,193.000003,482.400007,91.100001,273.100004,16.3
988,567236.308,567367.308,567428.708,567595.908,131.000002,167.200003,373.000006,61.400001,192.400003,13.4
989,567609.308,567747.008,567818.308,568006.708,137.700002,188.400003,399.900006,71.300001,209.000003,2.5
990,568009.208,568150.508,568258.908,568433.708,141.300002,174.800002,457.300007,108.400002,249.700004,32.800001
991,568466.508,568635.108,568745.808,568941.308,168.600002,195.500003,474.600007,110.700002,279.300004,-0.2
992,568941.108,569069.008,569151.808,569341.408,127.900002,189.600003,403.200006,82.800001,210.700003,2.9
993,569344.308,569487.508,569609.908,569787.808,143.200002,177.900002,481.600007,122.400002,265.600004,38.100001
994,569825.908,570017.908,570153.608,570357.908,192.000003,204.300003,548.200008,135.700002,327.700005,16.2
995,570374.108,570525.009,570596.209,570784.809,150.900002,188.600002,414.300006,71.200002,222.100004,3.6
996,570788.409,570945.909,571037.909,571234.309,157.500003,196.400003,465.700007,92.000001,249.500004,19.8
997,571254.109,571418.109,571552.709,571753.209,164.000003,200.500003,525.500008,134.600002,298.600005,26.4
998,571779.609,571954.509,572166.109,572376.709,174.900003,210.600003,638.10001,211.600003,386.500006,41.000001
999,572417.709,572612.909,572838.909,573043.509,195.200003,204.600003,674.20001,226.000003,421.200006,48.400001
1000,573091.909,573339.209,573563.109,573797.509,247.300003,234.400003,729.800011,223.900004,471.200007,24.200001
1001,573821.709,574039.509,574250.309,574478.209,217.800003,227.900003,668.80001,210.800003,428.600006,12.300001
1002,574490.509,574646.009,574713.309,574896.309,155.500002,183.000003,421.900006,67.300001,222.800003,16.1
1003,574912.409,575046.709,575178.209,575375.109,134.300002,196.900003,487.800007,131.500002,265.800004,25.1
1004,575400.209,575557.609,575735.809,575969.109,157.400002,233.300004,581.800009,178.200003,335.600005,12.9
1005,575982.009,576203.009,576381.409,576593.409,221.000003,212.000003,628.300009,178.400003,399.400006,16.9
1006,576610.309,576768.509,576823.709,576988.909,158.200003,165.200003,403.500006,55.2,213.400003,24.9
1007,577013.809,577151.109,577243.409,577447.809,137.300002,204.400003,433.500007,92.300002,229.600004,-0.5
1008,577447.309,577615.009,577748.509,577943.509,167.700002,195.000003,511.500007,133.500002,301.200004,15.3
1009,577958.809,578102.409,578175.509,578365.809,143.600002,190.300003,405.000006,73.100001,216.700003,-2
1010,578363.809,578502.309,578592.309,578762.309,138.500002,170.000002,434.400007,90.000002,228.500004,35.900001
1011,578798.209,578950.509,579094.609,579262.209,152.300002,167.600003,518.700007,144.100002,296.400004,54.7
1012,579316.909,579519.109,579695.709,579912.309,202.200004,216.600003,623.80001,176.600002,378.800006,28.400001
1013,579940.709,580154.509,580348.309,580567.009,213.800003,218.700003,660.60001,193.800003,407.600006,34.300001
1014,580601.309,580804.709,580896.009,581085.809,203.400003,189.800003,489.000007,91.300001,294.700004,4.5
1015,581090.309,581203.309,581253.109,581413.809,113.000002,160.700003,330.000005,49.8,162.800002,6.5
1016,581420.309,581514.909,581579.709,581749.809,94.600001,170.100003,342.600005,64.800001,159.400002,13.1
1017,581762.909,581872.509,581971.109,582140.709,109.600002,169.600003,409.900006,98.600001,208.200003,32.1
1018,582172.809,582307.809,582457.209,582672.909,135.000002,215.700004,512.500008,149.400002,284.400004,12.4
1019,582685.309,582887.909,583053.409,583286.209,202.600003,232.800004,606.000009,165.500002,368.100005,5.1
1020,583291.309,583498.909,583690.209,583887.709,207.600003,197.500003,634.300009,191.300003,398.900006,37.9
1021,583925.609,584123.809,584281.709,584487.209,198.200003,205.500004,580.700009,157.900002,356.100005,19.1
1022,584506.309,584644.109,584695.109,584866.209,137.800002,171.100002,375.900005,51.000001,188.800003,16
1023,584882.209,584980.209,585049.509,585219.009,98.000002,169.500002,347.600006,69.300001,167.300003,10.800001
1024,585229.809,585335.409,585448.509,585658.109,105.600001,209.600003,432.100006,113.100002,218.700003,3.8
1025,585661.909,585803.509,585944.109,586135.809,141.600002,191.700003,520.500008,140.600002,282.200004,46.600001
1026,586182.409,586361.309,586526.209,586745.209,178.900002,219.000003,582.700008,164.900003,343.800005,19.9
1027,586765.109,586974.209,587175.509,587383.509,209.100004,208.000003,652.50001,201.300003,410.400007,34.1
1028,587417.609,587652.709,587798.709,588051.709,235.100004,253.000004,633.30001,146.000002,381.100006,-0.8
1029,588050.909,588215.609,588290.209,588472.009,164.700002,181.800003,435.500006,74.600001,239.300003,14.4
1030,588486.409,588641.509,588718.909,588906.109,155.100002,187.200002,421.400006,77.400002,232.500004,1.7
1031,588907.809,589024.309,589082.009,589245.309,116.500002,163.300002,358.400006,57.700001,174.200003,20.900001
1032,589266.209,589389.309,589494.709,589704.009,123.100002,209.300003,435.800006,105.400001,228.500003,-2
1033,589702.009,589859.209,590014.109,590218.209,157.200003,204.100003,546.900008,154.900002,312.100005,30.7
1034,590248.909,590449.109,590628.309,590851.709,200.200003,223.400003,633.60001,179.200003,379.400006,30.800001
1035,590882.509,591106.509,591342.709,591572.209,224.000003,229.500003,733.500011,236.200004,460.200007,43.800001
1036,591616.009,591859.309,592103.009,592340.109,243.300003,237.100004,755.800011,243.700004,487.000007,31.7
1037,592371.809,592601.909,592787.509,593012.909,230.100003,225.400004,666.40001,185.600003,415.700006,25.3
1038,593038.209,593250.309,593445.309,593689.509,212.100003,244.200004,674.80001,195.000003,407.100006,23.5
1039,593713.009,593943.909,594184.309,594379.409,230.900003,195.100003,757.500011,240.400004,471.300007,91.100001
1040,594470.509,594708.209,594962.409,595218.209,237.700004,255.800003,786.300012,254.200004,491.900008,38.600001
1041,595256.809,595489.709,595755.809,595953.809,232.900003,198.000003,780.700012,266.100004,499.000007,83.700002
1042,596037.509,596295.709,596552.409,596759.909,258.200003,207.500003,800.500012,256.700004,514.900007,78.100002
1043,596838.009,597098.709,597321.509,597548.709,260.700003,227.200003,770.000011,222.800004,483.500007,59.300001
1044,597608.009,597882.509,598091.909,598328.209,274.500004,236.300004,772.300012,209.400003,483.900007,52.100001
1045,598380.309,598633.709,598805.709,599033.909,253.400003,228.200003,703.90001,172.000003,425.400006,50.300001
1046,599084.209,599296.409,599522.809,599770.209,212.200003,247.400003,748.500011,226.400004,438.600007,62.500001
1047,599832.709,600067.109,600295.709,600495.509,234.400004,199.800003,747.600011,228.600003,463.000007,84.800001
1048,600580.309,600799.409,601056.309,601260.509,219.100004,204.200003,753.900012,256.900003,476.000007,73.700002
1049,601334.209,601558.709,601805.009,601996.209,224.500003,191.200002,751.500011,246.300004,470.800007,89.500002
1050,602085.709,602314.709,602500.609,602749.209,229.000003,248.600004,679.30001,185.900003,414.900006,15.8
1051,602765.009,602913.509,602973.709,603169.309,148.500002,195.600003,410.300006,60.200001,208.700003,6
1052,603175.309,603311.709,603377.809,603588.609,136.400002,210.800003,413.300006,66.100001,202.500003,0
1053,603588.609,603713.009,603861.509,604089.009,124.400002,227.500004,512.300008,148.500002,272.900004,11.9
1054,604100.909,604280.109,604486.609,604680.409,179.200002,193.800002,645.800009,206.500004,385.700006,66.300001
1055,604746.709,604962.609,605201.509,605399.509,215.900004,198.000003,723.800011,238.900003,454.800007,71.000001
1056,605470.509,605688.009,605943.409,606146.109,217.500003,202.700003,753.400011,255.400004,472.900007,77.800001
1057,606223.909,606452.109,606702.309,606904.709,228.200004,202.400003,754.900012,250.200004,478.400008,74.100001
1058,606978.809,607206.209,607471.509,607675.009,227.400003,203.500003,783.500011,265.300004,492.700007,87.300001
1059,607762.309,607973.709,608253.409,608507.509,211.400004,254.100003,806.400012,279.700004,491.100008,61.200001
1060,608568.709,608770.909,608987.809,609228.309,202.200003,240.500003,723.900011,216.900004,419.100007,64.300001
1061,609292.609,609517.309,609709.909,609901.009,224.700004,191.100003,695.200011,192.600002,417.300006,86.800002
1062,609987.809,610180.909,610405.909,610685.109,193.100002,279.200004,732.30001,225.000004,418.100006,35
1063,610720.109,610934.009,611146.709,611364.409,213.900004,217.700003,717.800011,212.700003,426.600007,73.500001
1064,611437.909,611618.709,611799.509,612026.309,180.800003,226.800003,602.300009,180.800003,361.600006,13.9
1065,612040.209,612188.009,612242.209,612425.809,147.800002,183.600003,409.500006,54.200001,202.000003,23.9
1066,612449.709,612577.809,612699.009,612890.009,128.100002,191.000003,479.600007,121.200002,249.300004,39.3
1067,612929.309,613093.209,613245.409,613433.409,163.900003,188.000003,554.800009,152.200002,316.100005,50.700001
1068,613484.109,613690.209,613830.509,614050.309,206.100003,219.800003,604.100009,140.300002,346.400005,37.900001
1069,614088.209,614283.109,614390.909,614605.409,194.900003,214.500003,526.700007,107.800001,302.700004,9.5
1070,614614.909,614738.509,614825.809,615031.109,123.600002,205.300003,428.800007,87.300002,210.900004,12.6
1071,615043.709,615193.409,615339.509,615554.509,149.700002,215.000003,540.100008,146.100002,295.800004,29.300001
1072,615583.809,615773.509,615995.509,616196.309,189.700003,200.800003,664.60001,222.000003,411.700006,52.100001
1073,616248.409,616449.409,616576.709,616790.009,201.000003,213.300003,546.400008,127.300002,328.300005,4.8
1074,616794.809,616945.409,616999.509,617180.709,150.600002,181.200003,408.200006,54.100001,204.700003,22.3
1075,617203.009,617362.209,617469.409,617653.509,159.200002,184.100003,490.700007,107.200002,266.400004,40.2
1076,617693.709,617866.709,618030.909,618199.509,173.000003,168.600003,578.600009,164.200002,337.200005,72.800001
1077,618272.309,618458.109,618673.709,618849.109,185.800003,175.400003,653.10001,215.600003,401.400006,76.300001
1078,618925.409,619139.309,619372.509,619559.909,213.900003,187.400003,707.90001,233.200003,447.100006,73.400001
1079,619633.309,619842.109,620059.409,620317.509,208.800003,258.100003,714.000011,217.300004,426.100007,29.800001
1080,620347.309,620548.509,620745.509,620936.109,201.200003,190.600003,674.20001,197.000003,398.200006,85.400001
1081,621021.509,621226.009,621440.609,621697.009,204.500003,256.400004,723.200011,214.600003,419.100006,47.700001
1082,621744.709,621959.109,622194.209,622440.109,214.400003,245.900004,706.80001,235.100003,449.500006,11.4
1083,622451.509,622605.009,622663.109,622826.009,153.500003,162.900003,402.700006,58.1,211.600003,28.2
1084,622854.209,622995.309,623097.709,623289.909,141.100002,192.200003,471.000007,102.400002,243.500004,35.3
1085,623325.209,623486.609,623657.109,623831.109,161.400003,174.000003,569.100009,170.500002,331.900005,63.200001
1086,623894.309,624106.709,624290.909,624538.709,212.400003,247.800003,667.40001,184.200003,396.600006,23.000001
1087,624561.709,624775.809,624998.709,625181.909,214.100003,183.200003,695.80001,222.900003,437.000006,75.600001
1088,625257.509,625492.309,625715.409,625895.009,234.800004,179.600003,728.200011,223.100003,457.900007,90.700001
1089,625985.709,626211.809,626437.409,626612.209,226.100003,174.800002,718.200011,225.600004,451.700007,91.700002
1090,626703.909,626945.809,627144.609,627381.909,241.900003,237.300004,736.300011,198.800003,440.700006,58.300001
1091,627440.209,627655.509,627864.309,628094.809,215.300003,230.500003,723.30001,208.800003,424.100006,68.700001
1092,628163.509,628358.609,628584.909,628826.109,195.100003,241.200003,723.300011,226.300004,421.400007,60.700001
1093,628886.809,629085.909,629342.009,629529.209,199.100003,187.200003,724.300011,256.100004,455.200007,81.900001
1094,629611.109,629842.809,630038.209,630280.309,231.700003,242.100004,706.30001,195.400003,427.100006,37.1
1095,630317.409,630553.109,630738.209,630938.009,235.700004,199.800003,689.200011,185.100003,420.800007,68.600001
1096,631006.609,631219.309,631432.809,631677.009,212.700003,244.200004,733.100011,213.500003,426.200006,62.700001
1097,631739.709,631922.109,632141.209,632341.409,182.400002,200.200003,679.80001,219.100004,401.500006,78.100001
1098,632419.509,632601.109,632840.509,633048.709,181.600002,208.200003,700.90001,239.400004,421.000006,71.700001
1099,633120.409,633307.309,633546.609,633747.009,186.900003,200.400003,712.300011,239.300004,426.200007,85.700001
1100,633832.709,634038.209,634253.809,634532.309,205.500003,278.500004,701.00001,215.600003,421.100006,1.4
1101,634533.709,634762.809,634966.309,635217.409,229.100004,251.100003,728.900011,203.500003,432.600007,45.200001
1102,635262.609,635468.309,635689.909,635881.209,205.700003,191.300002,702.600011,221.600004,427.300007,84.000002
1103,635965.209,636212.609,636382.309,636578.709,247.400003,196.400003,699.80001,169.700003,417.100006,86.300001
1104,636665.009,636856.109,637071.409,637314.709,191.100003,243.300004,713.700011,215.300003,406.400006,64.000001
1105,637378.709,637561.61,637784.41,637974.11,182.900002,189.700003,684.60001,222.800004,405.700006,89.200001
1106,638063.31,638231.01,638475.51,638718.81,167.700002,243.300004,708.20001,244.500004,412.200006,52.7
1107,638771.51,638978.31,639175.01,639425.11,206.800004,250.100004,708.100011,196.700002,403.500006,54.500001
1108,639479.61,639663.51,639880.61,640073.91,183.900003,193.300003,672.70001,217.100003,401.000006,78.400001
1109,640152.31,640347.71,640531.41,640743.71,195.400003,212.300003,647.90001,183.700003,379.100006,56.500001
1110,640800.21,640973.41,641156.71,641385.91,173.200002,229.200003,628.500009,183.300003,356.500005,42.800001
1111,641428.71,641621.91,641794.01,642028.31,193.200003,234.300004,659.10001,172.100002,365.300005,59.500001
1112,642087.81,642281.91,642482.21,642712.71,194.100003,230.500003,690.90001,200.300003,394.400006,66.000001
1113,642778.71,642991.31,643180.61,643426.21,212.600003,245.600004,702.600011,189.300003,401.900006,55.100001
1114,643481.31,643676.41,643885.11,644088.31,195.100003,203.200003,689.00001,208.700003,403.800006,82.000001
1115,644170.31,644335.71,644567.81,644755.91,165.400002,188.100003,686.50001,232.100004,397.500006,100.900001
1116,644856.81,645024.21,645251.41,645452.71,167.400003,201.300003,680.40001,227.200003,394.600006,84.500001
1117,645537.21,645743.91,645924.11,646138.61,206.700003,214.500003,659.40001,180.200003,386.900006,58.000001
1118,646196.61,646413.31,646562.21,646790.91,216.700003,228.700003,638.50001,148.900003,365.600006,44.200001
1119,646835.11,647014.21,647215.81,647479.91,179.100002,264.100004,681.40001,201.600003,380.700005,36.600001
1120,647516.51,647684.91,647915.41,648199.01,168.400002,283.600004,689.70001,230.500004,398.900006,7.2
1121,648206.21,648435.11,648622.71,648834.21,228.900003,211.500003,691.00001,187.600003,416.500006,63.000001
1122,648897.21,649114.11,649285.81,649485.01,216.900004,199.200003,658.80001,171.700002,388.600006,71.000001
1123,649556.01,649726.11,649929.91,650130.21,170.100003,200.300003,652.50001,203.800003,373.900006,78.300001
1124,650208.51,650410.11,650590.91,650844.21,201.600003,253.300003,677.70001,180.800003,382.400006,42.000001
1125,650886.21,651114.31,651307.31,651503.81,228.100003,196.500003,699.70001,193.000003,421.100006,82.100001
1126,651585.91,651769.91,651948.51,652201.81,184.000003,253.300004,634.50001,178.600003,362.600006,18.6
1127,652220.41,652418.91,652619.51,652821.41,198.500003,201.900003,675.90001,200.600003,399.100006,74.900001
1128,652896.31,653062.21,653291.01,653489.51,165.900002,198.500003,669.10001,228.800004,394.700006,75.900001
1129,653565.41,653735.61,653951.51,654142.91,170.200002,191.400002,662.20001,215.900004,386.100006,84.700002
1130,654227.61,654393.41,654614.11,654853.71,165.800002,239.600003,689.70001,220.700004,386.500006,63.600001
1131,654917.31,655096.71,655230.21,655512.41,179.400003,282.200004,599.000009,133.500002,312.900005,3.9
1132,655516.31,655693.41,655872.71,656066.01,177.100003,193.300003,628.000009,179.300002,356.400005,78.300001
1133,656144.31,656293.41,656541.31,656726.21,149.100003,184.900003,659.20001,247.900003,397.000006,77.300001
1134,656803.51,656967.01,657189.81,657393.51,163.500003,203.700003,663.40001,222.800003,386.300006,73.400001
1135,657466.91,657642.31,657856.81,658106.91,175.400003,250.100004,701.90001,214.500003,389.900006,61.9
1136,658168.81,658360.61,658581.11,658790.61,191.800003,209.500003,702.000011,220.500004,412.300007,80.200001
1137,658870.81,659048.91,659286.31,659625.31,178.100003,339.000005,772.100011,237.400003,415.500006,17.6
1138,659642.91,659842.91,660081.51,660263.91,200.000003,182.400003,707.300011,238.600004,438.600007,86.300001
1139,660350.21,660550.81,660716.91,660944.31,200.600003,227.400004,638.200009,166.100002,366.700005,44.1
1140,660988.41,661186.91,661348.31,661526.21,198.500003,177.900003,631.20001,161.400003,359.900006,93.400001
1141,661619.61,661781.21,661997.41,662235.31,161.600002,237.900003,675.10001,216.200004,377.800006,59.400001
1142,662294.71,662471.51,662669.31,662907.91,176.800003,238.600003,659.80001,197.800003,374.600006,46.600001
1143,662954.51,663145.91,663339.91,663595.01,191.400003,255.100003,690.80001,194.000003,385.400006,50.300001
1144,663645.31,663821.71,664028.61,664210.11,176.400003,181.500003,643.90001,206.900003,383.300006,79.100001
1145,664289.21,664486.51,664646.71,664815.91,197.300003,169.200003,608.300009,160.200002,357.500005,81.600001
1146,664897.51,665129.71,665272.51,665519.01,232.200003,246.500004,684.40001,142.800002,375.000005,62.900001
1147,665581.91,665765.41,665987.71,666166.61,183.500003,178.900003,670.80001,222.300003,405.800006,86.100001
1148,666252.71,666427.71,666624.61,666815.51,175.000003,190.900003,646.00001,196.900002,371.900005,83.200002
1149,666898.71,667082.41,667276.71,667505.01,183.700002,228.300004,672.30001,194.300003,378.000005,66.000001
1150,667571.01,667765.91,667973.91,668166.61,194.900002,192.700002,679.70001,208.000004,402.900006,84.100002
1151,668250.71,668423.51,668634.11,668817.51,172.800002,183.400003,635.200009,210.600003,383.400005,68.400001
1152,668885.91,669081.71,669251.01,669476.91,195.800003,225.900003,638.50001,169.300003,365.100006,47.500001
1153,669524.41,669732.81,669886.31,670101.71,208.400003,215.400003,617.200009,153.500002,361.900005,39.900001
1154,670141.61,670323.41,670499.51,670725.91,181.800003,226.400004,641.500009,176.100002,357.900005,57.2
1155,670783.11,670955.71,671165.11,671376.21,172.600003,211.100003,671.80001,209.400003,382.000006,78.700001
1156,671454.91,671644.91,671851.71,672059.01,190.000003,207.300003,679.500011,206.800003,396.800006,75.400002
1157,672134.41,672283.81,672524.41,672720.31,149.400002,195.900003,647.800009,240.600003,390.000005,61.900001
1158,672782.21,672962.11,673177.91,673371.91,179.900003,194.000003,663.90001,215.800003,395.700006,74.200001
1159,673446.11,673623.31,673838.81,674086.91,177.200003,248.100004,696.600011,215.500003,392.700006,55.800001
1160,674142.71,674319.81,674573.01,674791.61,177.100002,218.600003,717.10001,253.200004,430.300006,68.200001
1161,674859.81,675039.31,675261.41,675469.11,179.500003,207.700003,679.10001,222.100003,401.600006,69.800001
1162,675538.91,675741.01,675943.01,676136.31,202.100003,193.300003,678.10001,202.000003,404.100006,80.700001
1163,676217.01,676437.71,676591.41,676773.31,220.700004,181.900003,634.50001,153.700002,374.400006,78.200001
1164,676851.51,677051.91,677224.91,677485.41,200.400003,260.500004,696.90001,173.000002,373.400005,63.000001
1165,677548.41,677751.91,677956.61,678152.21,203.500003,195.600003,696.900011,204.700003,408.200006,93.100002
1166,678245.31,678428.51,678645.91,678846.91,183.200002,201.000003,704.70001,217.400004,400.600006,103.100001
1167,678950.01,679155.81,679359.81,679554.41,205.800003,194.600003,702.300011,204.000003,409.800006,97.900002
1168,679652.31,679821.31,680023.11,680220.51,169.000002,197.400003,655.200009,201.800003,370.800005,87.000001
1169,680307.51,680486.81,680680.21,680879.11,179.300003,198.900003,649.50001,193.400003,372.700006,77.900001
1170,680957.01,681138.61,681359.41,681567.01,181.600003,207.600003,688.50001,220.800003,402.400006,78.500001
1171,681645.51,681809.01,682037.11,682444.71,163.500003,407.600006,745.100011,228.100003,391.600006,-54.100001
1172,682390.61,682661.51,682903.11,683113.81,270.900004,210.700003,802.900012,241.600004,512.500008,79.700001
1173,683193.51,683348.61,683586.61,683783.71,155.100003,197.100003,680.800011,238.000003,393.100006,90.600002
1174,683874.31,684032.71,684267.81,684455.91,158.400002,188.100003,675.60001,235.100003,393.500005,94.000002
1175,684549.91,684740.61,684945.11,685132.71,190.700002,187.600003,661.500009,204.500003,395.200005,78.700001
1176,685211.41,685388.21,685588.21,685772.21,176.800003,184.000003,666.40001,200.000003,376.800006,105.600001
1177,685877.81,686050.91,686274.61,686480.21,173.100003,205.600003,709.200011,223.700003,396.800006,106.800002
1178,686587.01,686759.41,687002.31,687206.71,172.400003,204.400003,731.400011,242.900003,415.300006,111.700002
1179,687318.41,687469.11,687755.81,687962.91,150.700002,207.100003,767.800011,286.700004,437.400006,123.300002
1180,688086.21,688250.41,688486.61,688686.91,164.200003,200.300003,695.100011,236.200003,400.400006,94.400002
1181,688781.31,688939.11,689162.11,689365.51,157.800002,203.400003,679.10001,223.000003,380.800005,94.900002
1182,689460.41,689620.01,689867.51,690077.41,159.600002,209.900003,713.00001,247.500004,407.100006,96.000001
1183,690173.41,690327.41,690546.71,690749.91,154.000003,203.200003,661.70001,219.300003,373.300006,85.200001
1184,690835.11,690999.31,691211.51,691481.91,164.200003,270.400004,705.800011,212.200003,376.400006,59.000001
1185,691540.91,691686.11,691954.21,692158.71,145.200002,204.500003,717.80001,268.100004,413.300006,100.000001
1186,692258.71,692422.31,692679.61,692901.81,163.600003,222.200003,742.200012,257.300004,420.900007,99.100002
1187,693000.91,693178.21,693414.61,693619.51,177.300002,204.900003,706.00001,236.400004,413.700006,87.400001
1188,693706.91,693873.21,694103.51,694390.81,166.300003,287.300004,725.000011,230.300003,396.600006,41.100001
1189,694431.91,694648.91,694868.51,695072.71,217.000003,204.200003,719.700011,219.600003,436.600006,78.900002
1190,695151.61,695338.11,695533.31,695721.91,186.500002,188.600003,662.500009,195.200003,381.700005,92.200001
1191,695814.11,696006.41,696217.91,696411.51,192.300003,193.600003,685.600011,211.500003,403.800006,88.200002
1192,696499.71,696663.91,696912.31,697115.41,164.200002,203.100003,703.90001,248.400004,412.600006,88.200001
1193,697203.61,697384.21,697638.61,697840.51,180.600003,201.900003,726.600011,254.400004,435.000007,89.700001
1194,697930.21,698133.71,698308.71,698527.91,203.500003,219.200003,656.10001,175.000003,378.500006,58.400001
1195,698586.31,698766.91,698951.51,699155.21,180.600002,203.700003,658.90001,184.600003,365.200005,90.000002
1196,699245.21,699422.91,699642.11,699839.41,177.700002,197.300003,671.80001,219.200003,396.900005,77.600002
1197,699917.01,700079.31,700276.61,700454.21,162.300002,177.600003,620.800009,197.300003,359.600005,83.600001
1198,700537.81,700731.31,700918.21,701107.51,193.500003,189.300003,652.90001,186.900002,380.400005,83.200002
1199,701190.71,701389.11,701581.51,701763.41,198.400003,181.900003,671.90001,192.400002,390.800005,99.200002
1200,701862.61,702021.11,702222.91,702426.81,158.500002,203.900003,650.800009,201.800003,360.300005,86.600001
1201,702513.41,702664.11,702895.61,703085.51,150.700003,189.900003,670.10001,231.500003,382.200006,98.000001
1202,703183.51,703352.71,703549.81,703735.81,169.200003,186.000002,636.60001,197.100003,366.300006,84.300002
1203,703820.11,704006.41,704154.01,704475.91,186.300003,321.900005,676.10001,147.600002,333.900005,20.3
1204,704496.21,704685.211,704875.611,705080.211,189.000003,204.600004,650.30001,190.400002,379.400005,66.300001
1205,705146.511,705338.911,705527.911,705767.111,192.400002,239.200004,680.10001,189.000003,381.400005,59.500001
1206,705826.611,705986.511,706211.911,706404.811,159.900002,192.900003,666.70001,225.400003,385.300005,88.500002
1207,706493.311,706647.411,706851.111,707086.711,154.100002,235.600003,652.500009,203.700003,357.800005,59.100001
1208,707145.811,707301.511,707512.211,707705.311,155.700003,193.100003,634.90001,210.700003,366.400006,75.400001
1209,707780.711,707954.611,708143.811,708651.711,173.900002,507.900008,625.500009,189.200003,363.100005,-245.500004
1210,708406.211,708766.111,708852.711,709026.111,359.900005,173.400002,646.00001,86.600002,446.500007,26.100001
1211,709052.211,709192.511,709359.211,709511.811,140.300002,152.600003,520.800007,166.700002,307.000004,61.2
1212,709573.011,709730.711,709922.011,710092.211,157.700003,170.200002,601.200009,191.300003,349.000006,82.000001
1213,710174.211,710342.311,710563.711,710739.711,168.100003,176.000003,657.40001,221.400003,389.500006,91.900001
1214,710831.611,711006.811,711213.411,711469.411,175.200003,256.000004,676.30001,206.600003,381.800006,38.5
1215,711507.911,711695.811,711868.511,712129.211,187.900003,260.700004,618.90001,172.700003,360.600006,-2.4
1216,712126.811,712314.911,712477.011,712735.811,188.100002,258.800004,605.700009,162.100003,350.200005,-3.3
1217,712732.511,712941.011,713114.211,713313.011,208.500003,198.800003,652.200009,173.200002,381.700005,71.700001
1218,713384.711,713554.511,713727.511,713958.711,169.800003,231.200004,618.200009,173.000002,342.800005,44.2
1219,714002.911,714160.511,714335.811,714533.211,157.600003,197.400003,592.300009,175.300002,332.900005,62.000001
1220,714595.211,714773.311,714937.111,715153.811,178.100003,216.700004,613.500009,163.800002,341.900005,54.9
1221,715208.711,715393.911,715567.111,715837.511,185.200003,270.400004,640.10001,173.200003,358.400006,11.3
1222,715848.811,716031.111,716241.211,716471.711,182.300003,230.500003,664.00001,210.100003,392.400006,41.100001
1223,716512.811,716681.711,716877.511,717073.811,168.900002,196.300003,629.400009,195.800003,364.700005,68.400001
1224,717142.211,717282.611,717486.611,717686.711,140.400002,200.100003,616.500009,204.000003,344.400005,72.000001
1225,717758.711,717899.111,718130.011,718354.011,140.400003,224.000003,649.00001,230.900003,371.300006,53.700001
1226,718407.711,718552.311,718784.711,719003.111,144.600002,218.400003,659.40001,232.400004,377.000006,64.000001
1227,719067.111,719209.111,719432.711,719605.911,142.000002,173.200003,633.500009,223.600003,365.600005,94.700001
1228,719700.611,719876.911,720078.811,720362.311,176.300003,283.500004,682.300011,201.900003,378.200006,20.600001
1229,720382.911,720566.111,720788.411,721041.111,183.200002,252.700003,695.80001,222.300004,405.500006,37.600001
1230,721078.711,721263.911,721481.111,721665.211,185.200003,184.100003,663.00001,217.200003,402.400006,76.500001
1231,721741.711,721919.511,722114.011,722302.911,177.800002,188.900003,638.400009,194.500003,372.300005,77.200001
1232,722380.111,722552.111,722743.911,722937.911,172.000003,194.000003,621.90001,191.800003,363.800006,64.100001
1233,723002.011,723192.611,723384.711,723574.811,190.600002,190.100003,653.800009,192.100003,382.700005,81.000001
1234,723655.811,723849.311,724065.411,724251.411,193.500003,186.000003,684.700011,216.100003,409.600006,89.100002
1235,724340.511,724533.311,724735.411,724927.311,192.800002,191.900003,668.400009,202.100003,394.900005,81.600001
1236,725008.911,725186.811,725389.111,725582.111,177.900003,193.000003,661.40001,202.300003,380.200006,88.200001
1237,725670.311,725858.711,726052.911,726292.211,188.400003,239.300004,674.80001,194.200003,382.600006,52.9
1238,726345.111,726492.911,726538.311,726732.911,147.800003,194.600003,390.600006,45.4,193.200003,2.8
1239,726735.711,726848.411,726923.311,727121.411,112.700002,198.100003,386.500006,74.900001,187.600003,0.8
1240,727122.211,727268.711,727390.311,727573.911,146.500002,183.600003,487.700007,121.600002,268.100004,36
1241,727609.911,727763.411,727963.811,728143.911,153.500003,180.100002,611.000009,200.400003,353.900006,77.000001
1242,728220.911,728389.411,728620.611,728801.911,168.500003,181.300003,659.40001,231.200003,399.700006,78.400001
1243,728880.311,729046.311,729261.811,729457.011,166.000003,195.200003,658.20001,215.500003,381.500006,81.500001
1244,729538.511,729716.911,729956.611,730148.411,178.400003,191.800003,687.30001,239.700003,418.100006,77.400001
1245,730225.811,730402.411,730615.811,730808.811,176.600003,193.000003,671.20001,213.400003,390.000006,88.200001
1246,730897.011,731074.311,731291.311,731817.211,177.300003,525.900008,687.90001,217.000003,394.300006,-232.300004
1247,731584.911,731938.311,731996.111,732184.311,353.400006,188.200002,608.80001,57.800001,411.200007,9.400001
1248,732193.711,732301.211,732429.111,732631.411,107.500001,202.300003,464.800006,127.900002,235.400003,27.1
1249,732658.511,732813.911,733003.911,733185.811,155.400003,181.900002,596.400009,190.000003,345.400006,69.100001
1250,733254.911,733412.211,733670.111,733860.311,157.300003,190.200002,681.800011,257.900004,415.200007,76.400002
1251,733936.711,734130.811,734345.411,734599.811,194.100002,254.400003,698.80001,214.600004,408.700006,35.700001
1252,734635.511,734826.711,735055.111,735302.711,191.200003,247.600004,720.000011,228.400003,419.600006,52.800001
1253,735355.511,735518.311,735785.111,735994.611,162.800002,209.500003,708.40001,266.800004,429.600006,69.300001
1254,736063.911,736239.011,736477.111,736667.411,175.100003,190.300003,701.100011,238.100003,413.200006,97.600002
1255,736765.011,736942.711,737172.211,737357.111,177.700002,184.900002,677.30001,229.500004,407.200006,85.200002
1256,737442.311,737622.711,737848.511,738043.111,180.400002,194.600003,672.30001,225.800004,406.200006,71.500001
1257,738114.611,738339.011,738514.211,738741.411,224.400003,227.200003,686.30001,175.200003,399.600006,59.500001
1258,738800.911,739002.811,739166.611,739411.711,201.900003,245.100004,642.70001,163.800002,365.700005,31.900001
1259,739443.611,739650.711,739838.811,740026.311,207.100003,187.500003,662.800009,188.100002,395.200005,80.100001
1260,740106.411,740277.311,740481.311,740707.911,170.900003,226.600003,666.30001,204.000003,374.900006,64.800001
1261,740772.711,740942.611,741145.811,741331.111,169.900003,185.300003,638.60001,203.200003,373.100006,80.200001
1262,741411.311,741602.311,741779.311,742041.811,191.000003,262.500004,660.50001,177.000002,368.000005,30.000001
1263,742071.811,742260.711,742351.011,742578.611,188.900003,227.600003,485.600007,90.300001,279.200004,-21.2
1264,742557.411,742671.611,742763.011,742941.511,114.200002,178.500003,409.400006,91.400001,205.600003,25.3
1265,742966.811,743110.211,743252.411,743418.711,143.400002,166.300003,517.700008,142.200002,285.600004,65.800001
1266,743484.511,743669.311,743837.911,744026.111,184.800003,188.200003,602.800009,168.600002,353.400005,61.200001
1267,744087.311,744254.111,744489.411,744746.111,166.800002,256.700004,689.00001,235.300004,402.100006,30.2
1268,744776.311,744949.111,745158.311,745393.111,172.800003,234.800003,661.30001,209.200003,382.000006,44.500001
1269,745437.611,745601.111,745789.011,746059.511,163.500002,270.500004,578.500009,187.900003,351.400005,-43.4
1270,746016.111,746183.311,746237.511,746418.611,167.200002,181.100003,416.800006,54.200001,221.400003,14.3
1271,746432.911,746561.311,746665.011,746863.511,128.400002,198.500003,437.300006,103.700001,232.100003,6.7
1272,746870.211,746989.711,747041.911,747200.311,119.500002,158.400002,346.900005,52.200001,171.700003,16.8
1273,747217.111,747327.711,747403.311,747564.211,110.600002,160.900003,375.700006,75.600001,186.200003,28.6
1274,747592.811,747718.111,747858.811,748007.611,125.300002,148.800002,476.000007,140.700002,266.000004,61.200001
1275,748068.811,748244.111,748416.611,748593.911,175.300003,177.300003,592.000009,172.500002,347.800005,66.900001
1276,748660.811,748842.711,749081.111,749307.011,181.900003,225.900004,685.60001,238.400003,420.300006,39.4
1277,749346.411,749518.111,749742.611,749939.811,171.700003,197.200003,665.00001,224.500003,396.200006,71.600001
1278,750011.411,750200.411,750371.711,750596.411,189.000003,224.700004,567.900009,171.300002,360.300005,-17.1
1279,750579.311,750730.611,750795.111,750980.411,151.300002,185.300002,403.200006,64.500001,215.800003,2.100001
1280,750982.511,751093.411,751230.911,751423.511,110.900001,192.600003,447.800006,137.500002,248.400003,6.8
1281,751430.311,751574.911,751626.211,751790.311,144.600002,164.100003,373.000006,51.300001,195.900003,13
1282,751803.311,751941.711,752013.211,752179.111,138.400002,165.900002,401.900006,71.500001,209.900003,26.100001
1283,752205.211,752326.011,752475.911,752687.111,120.800002,211.200003,483.500007,149.900002,270.700004,1.6
1284,752688.711,752843.611,752994.111,753172.411,154.900002,178.300003,531.200008,150.500002,305.400004,47.500001
1285,753219.911,753377.911,753550.411,753717.511,158.000002,167.100002,562.600008,172.500003,330.500005,65.000001
1286,753782.511,753974.011,754123.911,754368.111,191.500003,244.200004,563.200009,149.900002,341.400005,-22.4
1287,754345.711,754503.111,754544.711,754706.211,157.400002,161.500002,380.400005,41.600001,199.000003,19.9
1288,754726.111,754844.211,754926.711,755101.811,118.100002,175.100003,384.900006,82.500001,200.600003,9.2
1289,755111.011,755231.911,755348.811,755527.711,120.900002,178.900002,447.900007,116.900002,237.800004,31.200001
1290,755558.911,755694.311,755876.511,756037.311,135.400002,160.800003,544.000008,182.200002,317.600004,65.600001
1291,756102.911,756280.111,756491.011,756747.011,177.200002,256.000003,641.200009,210.900004,388.100006,-2.9
1292,756744.111,756970.211,757189.911,757411.011,226.100004,221.100003,715.400011,219.700003,445.800007,48.500001
1293,757459.511,757656.211,757853.211,758053.411,196.700003,200.200003,646.40001,197.000003,393.700006,52.500001
1294,758105.911,758302.911,758486.211,758699.511,197.000003,213.300004,639.800009,183.300002,380.300005,46.2
1295,758745.711,758916.111,759133.911,759296.811,170.400003,162.900002,630.70001,217.800003,388.200006,79.600002
1296,759376.411,759550.111,759785.411,759965.411,173.700002,180.000002,664.200009,235.300004,409.000006,75.200001
1297,760040.611,760231.611,760469.811,760709.211,191.000003,239.400003,723.200011,238.200004,429.200007,54.600001
1298,760763.811,760939.511,761174.311,761363.511,175.700003,189.200003,672.50001,234.800003,410.500006,72.800001
1299,761436.311,761606.011,761750.111,761958.311,169.700003,208.200003,525.100008,144.100002,313.800005,3.1
1300,761961.411,762093.711,762150.811,762326.911,132.300002,176.100003,374.500006,57.100001,189.400003,9
1301,762335.911,762453.411,762573.011,762772.611,117.500001,199.600003,447.900006,119.600002,237.100003,11.2
1302,762783.811,762950.811,763097.011,763266.211,167.000003,169.200003,539.800008,146.200002,313.200005,57.4
1303,763323.611,763485.311,763700.311,763877.111,161.700003,176.800003,621.60001,215.000003,376.700006,68.100001
1304,763945.211,764135.611,764331.811,764511.811,190.400003,180.000003,640.500009,196.200002,386.600005,73.900001
1305,764585.711,764771.611,764938.911,765156.711,185.900003,217.800004,582.800009,167.300002,353.200005,11.8
1306,765168.511,765329.211,765368.211,765535.511,160.700002,167.300002,368.200005,39.000001,199.700003,1.2
1307,765536.711,765647.611,765691.411,765837.511,110.900002,146.100002,310.100005,43.800001,154.700003,9.3
1308,765846.811,765950.711,766018.611,766170.811,103.900002,152.200002,347.900005,67.900001,171.800003,23.9
1309,766194.711,766313.111,766436.411,766625.311,118.400002,188.900003,450.600007,123.300002,241.700004,20
1310,766645.311,766794.611,766951.211,767171.811,149.300002,220.600004,530.400008,156.600002,305.900004,3.9
1311,767175.711,767362.111,767565.211,767739.411,186.400003,174.200002,627.200009,203.100003,389.500006,63.500001
1312,767802.911,767991.611,768197.511,768403.811,188.700003,206.300003,636.00001,205.900003,394.600006,35.100001
1313,768438.911,768610.411,768805.111,769009.311,171.500002,204.200003,615.800009,194.700003,366.200005,45.400001
1314,769054.711,769244.111,769457.911,769684.411,189.400003,226.500003,667.00001,213.800003,403.200006,37.300001
1315,769721.711,769945.111,770099.111,770307.511,223.400003,208.400003,647.000009,154.000002,377.400005,61.200001
1316,770368.711,770537.111,770753.411,770942.211,168.400003,188.800003,632.20001,216.300003,384.700006,58.700001
1317,771000.911,771215.811,771385.811,771566.611,214.900003,180.800002,635.000009,170.000003,384.900006,69.300001
1318,771635.911,771826.612,772043.512,772285.112,190.700003,241.600004,689.200011,216.900003,407.600006,40.000001
1319,772325.112,772531.312,772764.612,772962.012,206.200003,197.400003,727.90001,233.300003,439.500006,91.000001
1320,773053.012,773251.312,773456.412,773654.312,198.300003,197.900003,673.50001,205.100003,403.400006,72.200001
1321,773726.512,773904.712,774131.712,774378.212,178.200003,246.500004,685.300011,227.000003,405.200006,33.600001
1322,774411.812,774620.912,774779.012,775020.112,209.100003,241.100004,591.100008,158.100002,367.200005,-17.200001
1323,775002.912,775155.812,775216.212,775392.112,152.900003,175.900002,394.500006,60.400001,213.300004,5.3
1324,775397.412,775507.512,775626.612,775825.112,110.100002,198.500003,430.300007,119.100002,229.200004,2.6
1325,775827.712,775995.112,776138.912,776312.612,167.400002,173.700003,541.400008,143.800002,311.200004,56.500001
1326,776369.112,776528.112,776729.912,776917.412,159.000002,187.500003,601.800009,201.800003,360.800005,53.500001
1327,776970.912,777164.512,777357.912,777555.412,193.600003,197.500002,632.400009,193.400003,387.000006,47.900001
1328,777603.312,777804.012,777994.712,778236.712,200.700003,242.000004,659.80001,190.700003,391.400006,26.4
1329,778263.112,778468.312,778667.912,778901.312,205.200003,233.400004,680.50001,199.600003,404.800006,42.3
1330,778943.612,779115.612,779369.112,779567.912,172.000003,198.800002,691.70001,253.500004,425.500007,67.400001
1331,779635.312,779841.512,780089.112,780332.612,206.200004,243.500004,754.500012,247.600003,453.800007,57.200001
1332,780389.812,780570.212,780813.312,781029.912,180.400002,216.600003,695.90001,243.100004,423.500006,55.800001
1333,781085.712,781271.212,781516.612,781728.512,185.500003,211.900003,699.200011,245.400004,430.900007,56.400001
1334,781784.912,781969.112,782217.412,782424.512,184.200002,207.100003,702.60001,248.300004,432.500006,63.000001
1335,782487.512,782672.112,782906.312,783103.012,184.600003,196.700003,686.20001,234.200003,418.800006,70.700001
1336,783173.712,783352.712,783566.312,783767.612,179.000003,201.300003,688.60001,213.600003,392.600006,94.700001
1337,783862.312,784042.512,784260.612,784468.712,180.200003,208.100003,665.80001,218.100003,398.300006,59.400001
1338,784528.112,784695.712,784935.512,785190.812,167.600003,255.300004,718.700011,239.800003,407.400006,56.000001
1339,785246.812,785415.512,785667.012,785882.612,168.700003,215.600004,708.400011,251.500003,420.200006,72.600001
1340,785955.212,786126.912,786359.112,786564.812,171.700002,205.700003,671.00001,232.200004,403.900006,61.400001
1341,786626.212,786819.012,786992.712,787215.112,192.800003,222.400003,570.100008,173.700002,366.500005,-18.8
1342,787196.312,787313.212,787352.712,787494.812,116.900002,142.100003,305.000005,39.5,156.400002,6.5
1343,787501.312,787600.112,787650.712,787793.412,98.800001,142.700002,315.900004,50.600001,149.400002,23.8
1344,787817.212,787926.612,788023.912,788200.812,109.400002,176.900003,398.600006,97.300001,206.700003,15
1345,788215.812,788367.312,788499.412,788699.712,151.500003,200.300003,491.000008,132.100002,283.600005,7.1
1346,788706.812,788865.012,789056.512,789242.312,158.200002,185.800003,586.800008,191.500003,349.700005,51.3
1347,789293.612,789458.312,789699.912,789883.012,164.700003,183.100003,652.50001,241.600003,406.300006,63.100001
1348,789946.112,790144.812,790322.212,790837.912,198.700003,515.700007,608.500009,177.400003,376.100006,-283.300004
1349,790554.612,790941.912,790993.312,791158.312,387.300006,165.000002,601.200009,51.400001,438.700007,-2.5
1350,791155.812,791240.112,791329.412,791495.812,84.300001,166.400002,350.700005,89.300002,173.600003,10.7
1351,791506.512,791621.612,791745.512,791900.212,115.100002,154.700002,437.800007,123.900002,239.000004,44.100001
1352,791944.312,792088.512,792247.112,792447.412,144.200002,200.300003,533.800008,158.600002,302.800004,30.700001
1353,792478.112,792629.712,792829.812,793008.412,151.600002,178.600003,592.400009,200.100003,351.700005,62.100001
1354,793070.512,793270.812,793459.712,793640.912,200.300003,181.200003,633.300009,188.900002,389.200005,62.900001
1355,793703.812,793896.512,794113.112,794291.512,192.700003,178.400003,652.50001,216.600003,409.300006,64.800001
1356,794356.312,794538.712,794759.112,794946.812,182.400003,187.700003,655.20001,220.400003,402.800006,64.700001
1357,795011.512,795228.912,795445.012,795639.512,217.400003,194.500003,690.70001,216.100003,433.500006,62.700001
1358,795702.212,795885.512,796120.512,796351.712,183.300003,231.200004,696.70001,235.000003,418.300006,47.2
1359,796398.912,796583.512,796809.412,797116.812,184.600003,307.400005,732.000011,225.900003,410.500006,14.1
1360,797130.912,797339.812,797549.112,797768.312,208.900003,219.200004,694.600011,209.300003,418.200006,57.200001
1361,797825.512,797999.912,798202.912,798384.612,174.400002,181.700003,630.200009,203.000003,377.400005,71.100001
1362,798455.712,798630.812,798855.112,799040.712,175.100003,185.600003,672.40001,224.300003,399.400006,87.400001
1363,799128.112,799324.512,799526.312,799715.112,196.400003,188.800003,665.10001,201.800003,398.200006,78.100001
1364,799793.212,799957.212,800191.912,800374.712,164.000002,182.800003,665.00001,234.700004,398.700006,83.500001
1365,800458.212,800616.912,800855.712,801135.812,158.700002,280.100004,688.40001,238.800004,397.500006,10.8
1366,801146.612,801350.712,801510.212,801745.512,204.100003,235.300004,626.500009,159.500002,363.600005,27.6
1367,801773.112,801944.312,802093.312,802297.512,171.200003,204.200003,567.100009,149.000002,320.200005,42.700001
1368,802340.212,802541.712,802708.312,802940.612,201.500003,232.300004,634.800009,166.600002,368.100005,34.4
1369,802975.012,803158.512,803345.312,803517.612,183.500003,172.300002,611.900009,186.800003,370.300006,69.300001
1370,803586.912,803786.412,803950.812,804113.912,199.500003,163.100002,619.00001,164.400003,363.900006,92.000002
1371,804205.912,804380.512,804557.112,804765.112,174.600002,208.000003,627.900009,176.600003,351.200005,68.700001
1372,804833.812,804987.112,805190.312,805367.812,153.300002,177.500003,637.600009,203.200003,356.500005,103.600001
1373,805471.412,805672.612,805891.012,806073.512,201.200003,182.500002,686.000011,218.400004,419.600007,83.900002
1374,806157.412,806323.712,806521.912,806741.812,166.300002,219.900003,639.900009,198.200003,364.500005,55.500001
1375,806797.312,807010.512,807181.512,807402.712,213.200003,221.200003,660.90001,171.000003,384.200006,55.500001
1376,807458.212,807614.312,807822.212,808035.712,156.100002,213.500004,630.700009,207.900003,364.000005,53.2
1377,808088.912,808239.412,808462.012,808639.312,150.500003,177.300003,622.70001,222.600003,373.100006,72.300001
1378,808711.612,808869.412,809084.712,809286.112,157.800002,201.400003,647.200009,215.300003,373.100005,72.700001
1379,809358.812,809536.412,809741.612,809971.212,177.600003,229.600004,663.90001,205.200003,382.800006,51.5
1380,810022.712,810185.312,810412.512,810684.712,162.600003,272.200004,663.60001,227.200003,389.800006,1.6
1381,810686.312,810871.912,811118.712,811345.412,185.600003,226.700003,697.000011,246.800004,432.400007,37.900001
1382,811383.312,811549.712,811778.112,812012.412,166.400002,234.300004,688.50001,228.400003,394.800005,59.400001
1383,812071.812,812237.712,812456.612,812656.312,165.900002,199.700003,646.900009,218.900004,384.800006,62.4
1384,812718.712,812887.412,813129.312,813329.012,168.700003,199.700003,699.400011,241.900004,410.600007,89.100001
1385,813418.112,813592.112,813845.812,814032.712,174.000002,186.900003,694.60001,253.700004,427.700006,80.000001
1386,814112.712,814284.912,814524.712,814775.712,172.200003,251.000004,717.800011,239.800003,412.000006,54.800001
1387,814830.512,815010.712,815250.712,815459.712,180.200003,209.000003,718.000011,240.000003,420.200006,88.800002
1388,815548.512,815731.812,815987.112,816245.812,183.300002,258.700004,734.600011,255.300004,438.600006,37.300001
1389,816283.112,816461.112,816675.512,816852.712,178.000002,177.200003,667.20001,214.400003,392.400005,97.600002
1390,816950.312,817121.812,817331.512,817517.512,171.500002,186.000003,656.900009,209.700003,381.200005,89.700001
1391,817607.212,817767.112,817964.612,818214.412,159.900003,249.800003,642.10001,197.500003,357.400006,34.900001
1392,818249.312,818406.112,818489.912,818682.912,156.800002,193.000003,432.500006,83.800001,240.600003,-1.1
1393,818681.812,818821.412,818888.312,819080.912,139.600002,192.600003,398.300006,66.900001,206.500003,-0.8
1394,819080.112,819210.712,819349.812,819522.912,130.600002,173.100003,486.800007,139.100002,269.700004,44
1395,819566.912,819717.012,819924.212,820124.212,150.100003,200.000003,616.70001,207.200003,357.300006,59.400001
1396,820183.612,820347.512,820609.512,820794.112,163.900002,184.600003,688.50001,262.000004,425.900006,78.000001
1397,820872.112,821051.512,821304.312,821498.612,179.400003,194.300003,718.200011,252.800003,432.200006,91.700002
1398,821590.312,821765.112,822023.012,822229.812,174.800002,206.800003,719.80001,257.900004,432.700006,80.300001
1399,822310.112,822456.912,822750.112,822942.912,146.800003,192.800003,730.800011,293.200004,440.000007,98.000001
1400,823040.912,823231.412,823465.312,823703.412,190.500003,238.100003,721.200011,233.900004,424.400007,58.700001
1401,823762.112,823931.112,824146.112,824336.512,169.000003,190.400003,665.80001,215.000003,384.000006,91.400001
1402,824427.912,824624.312,824846.512,825037.712,196.400003,191.200003,697.90001,222.200003,418.600006,88.100001
1403,825125.812,825277.612,825518.312,825790.312,151.800003,272.000004,686.100011,240.700003,392.500006,21.600001
1404,825811.912,826031.912,826217.812,826471.912,220.000003,254.100003,691.60001,185.900003,405.900006,31.600001
1405,826503.512,826663.212,826854.912,827102.212,159.700002,247.300004,646.300009,191.700003,351.400005,47.6
1406,827149.812,827331.112,827544.512,827733.812,181.300003,189.300003,667.00001,213.400003,394.700006,83.000001
1407,827816.812,827988.112,828208.312,828404.612,171.300003,196.300003,658.00001,220.200003,391.500006,70.200001
1408,828474.812,828660.612,828855.912,829050.512,185.800003,194.600003,655.00001,195.300003,381.100006,79.300001
1409,829129.812,829325.512,829528.712,829788.112,195.700003,259.400004,724.400011,203.200003,398.900006,66.100001
1410,829854.212,829998.712,830039.812,830250.912,144.500002,211.100003,372.200005,41.100001,185.600003,-24.500001
1411,830226.412,830334.412,830373.412,830533.112,108.000002,159.700002,311.300005,39.000001,147.000003,4.6
1412,830537.712,830629.312,830719.512,830885.412,91.600001,165.900002,375.100006,90.200002,181.800003,27.400001
1413,830912.812,831018.712,831173.412,831342.812,105.900001,169.400003,475.900007,154.700002,260.600003,45.900001
1414,831388.712,831535.612,831729.012,831905.712,146.900002,176.700002,576.600008,193.400003,340.300005,59.600001
1415,831965.312,832091.312,832148.312,832348.512,126.000002,200.200003,359.800006,57.000001,183.000003,-23.4
1416,832325.112,832458.712,832487.612,832652.212,133.600002,164.600002,328.900005,28.9,162.500002,1.800001
1417,832654.012,832752.012,832855.112,833036.412,98.000001,181.300002,394.900005,103.100002,201.100003,12.5
1418,833048.912,833179.612,833331.112,833501.112,130.700002,170.000002,502.200008,151.500003,282.200005,50.000001
1419,833551.112,833725.512,833905.212,834076.312,174.400002,171.100003,587.300009,179.700003,354.100005,62.100001
1420,834138.412,834316.312,834531.012,834728.212,177.900002,197.200003,640.000009,214.700003,392.600005,50.200001
1421,834778.412,834962.612,835168.212,835350.612,184.200003,182.400003,641.60001,205.600003,389.800006,69.400001
1422,835420.012,835589.312,835814.712,836074.812,169.300002,260.100003,674.00001,225.400004,394.700006,19.200001
1423,836094.012,836299.412,836526.812,836728.212,205.400003,201.400003,703.30001,227.400003,432.800006,69.100001
1424,836797.312,837003.712,837258.512,837480.312,206.400003,221.800003,728.400011,254.800004,461.200007,45.400001
1425,837525.712,837690.112,837948.612,838195.412,164.400003,246.800004,721.800011,258.500003,422.900006,52.100001
1426,838247.512,838415.512,838650.012,838851.613,168.000002,201.600003,665.80001,234.500004,402.500006,61.700001
1427,838913.313,839074.913,839320.113,839510.913,161.600002,190.800003,680.80001,245.200004,406.800006,83.200001
1428,839594.113,839760.513,839996.913,840190.713,166.400002,193.800003,672.40001,236.400004,402.800006,75.800001
1429,840266.513,840437.513,840677.413,840863.013,171.000002,185.600003,668.90001,239.900004,410.900006,72.400001
1430,840935.413,841159.313,841358.213,841547.413,223.900003,189.200003,688.40001,198.900003,422.800006,76.400001
1431,841623.813,841824.513,842026.613,842217.713,200.700003,191.100003,672.40001,202.100003,402.800006,78.500001
1432,842296.213,842465.613,842698.213,842893.813,169.400003,195.600003,672.00001,232.600003,402.000006,74.400001
1433,842968.213,843132.513,843353.913,843553.013,164.300003,199.100003,654.40001,221.400003,385.700006,69.600001
1434,843622.613,843792.413,844013.413,844174.613,169.800002,161.200002,656.90001,221.000004,390.800006,104.900002
1435,844279.513,844445.613,844678.713,844879.013,166.100002,200.300003,678.90001,233.100004,399.200006,79.400001
1436,844958.413,845153.513,845363.113,845557.413,195.100003,194.300003,675.40001,209.600003,404.700006,76.400001
1437,845633.813,845802.913,846023.713,846215.513,169.100002,191.800003,660.50001,220.800004,389.900006,78.800001
1438,846294.313,846450.713,846664.513,846935.713,156.400002,271.200004,646.200009,213.800003,370.200005,4.8
1439,846940.513,847118.313,847337.013,847585.413,177.800003,248.400004,675.00001,218.700003,396.500006,30.1
1440,847615.513,847791.313,847996.513,848254.013,175.800003,257.500004,614.80001,205.200003,381.000006,-23.7
1441,848230.313,848399.213,848449.613,848621.813,168.900002,172.200002,400.300006,50.400001,219.300003,8.800001
1442,848630.613,848756.813,848858.613,849048.213,126.200001,189.600003,435.000006,101.800002,228.000003,17.4
1443,849065.613,849213.513,849383.713,849556.913,147.900002,173.200002,550.700008,170.200003,318.100005,59.400001
1444,849616.313,849763.213,849986.313,850187.513,146.900002,201.200003,631.70001,223.100004,370.000006,60.500001
1445,850248.013,850439.313,850662.213,850854.713,191.300003,192.500003,669.70001,222.900003,414.200006,63.000001
1446,850917.713,851103.513,851297.013,851548.313,185.800002,251.300004,621.700009,193.500003,379.300005,-8.9
1447,851539.413,851725.413,851763.813,851930.613,186.000003,166.800003,407.000006,38.4,224.400003,15.8
1448,851946.413,852087.913,852186.213,852368.313,141.500002,182.100002,442.700007,98.300002,239.800004,20.800001
1449,852389.113,852542.513,852689.213,852902.013,153.400002,212.800003,531.500008,146.700002,300.100004,18.600001
1450,852920.613,853089.513,853280.213,853455.513,168.900002,175.300002,594.700008,190.700003,359.600005,59.800001
1451,853515.313,853713.113,853853.113,854016.413,197.800003,163.300003,588.900009,140.000002,337.800005,87.800001
1452,854104.213,854260.113,854480.313,854734.813,155.900002,254.500004,653.50001,220.200004,376.100006,22.9
1453,854757.713,854929.013,855181.513,855383.913,171.300002,202.400003,678.20001,252.500004,423.800006,52.000001
1454,855435.913,855637.113,855826.313,856014.113,201.200003,187.800003,650.40001,189.200003,390.400006,72.200001
1455,856086.313,856268.113,856476.213,856674.613,181.800002,198.400003,638.600009,208.100003,389.900005,50.300001
1456,856724.913,856898.913,857117.313,857311.813,174.000003,194.500003,653.60001,218.400003,392.400006,66.700001
1457,857378.513,857553.813,857749.813,857927.413,175.300003,177.600003,627.200009,196.000002,371.300005,78.300001
1458,858005.713,858165.813,858394.313,858576.613,160.100003,182.300003,647.10001,228.500003,388.600006,76.200001
1459,858652.813,858819.913,859039.813,859228.613,167.100002,188.800003,656.60001,219.900004,387.000006,80.800001
1460,859309.413,859526.813,859701.913,859930.213,217.400003,228.300003,660.30001,175.100003,392.500006,39.500001
1461,859969.713,860177.813,860341.613,860564.213,208.100003,222.600003,655.800009,163.800002,371.900005,61.300001
1462,860625.513,860786.913,860923.113,861158.313,161.400003,235.200003,509.700008,136.200002,297.600005,-23.1
1463,861135.213,861277.613,861327.513,861514.313,142.400002,186.800003,377.900006,49.900001,192.300003,-1.2
1464,861513.113,861627.913,861746.513,861946.313,114.800001,199.800003,435.700006,118.600002,233.400003,2.5
1465,861948.813,862085.313,862256.713,862432.513,136.500002,175.800002,539.400008,171.400003,307.900005,55.700001
1466,862488.213,862636.213,862847.713,863038.213,148.000002,190.500003,611.500009,211.500003,359.500005,61.500001
1467,863099.713,863255.513,863506.713,863709.013,155.800003,202.300003,664.40001,251.200003,407.000006,55.100001
1468,863764.113,863932.313,864184.313,864379.813,168.200003,195.500003,706.200011,252.000003,420.200006,90.500002
1469,864470.313,864644.913,864916.713,865113.013,174.600002,196.300003,712.90001,271.800004,446.400006,70.200001
1470,865183.213,865377.913,865603.013,865793.413,194.700003,190.400003,678.30001,225.100003,419.800006,68.100001
1471,865861.513,866057.013,866268.513,866468.913,195.500003,200.400003,674.90001,211.500003,407.000006,67.500001
1472,866536.413,866735.413,866961.313,867198.013,199.000003,236.700003,723.400011,225.900004,424.900007,61.800001
1473,867259.813,867434.813,867683.513,867913.013,175.000003,229.500004,709.300011,248.700003,423.700006,56.100001
1474,867969.113,868183.313,868369.413,868597.013,214.200003,227.600003,673.80001,186.100003,400.300006,45.900001
1475,868642.913,868827.413,869006.713,869218.713,184.500003,212.000003,629.300009,179.300002,363.800005,53.500001
1476,869272.213,869456.513,869610.713,869882.613,184.300003,271.900004,609.700009,154.200002,338.500005,-0.7
1477,869881.913,870043.513,870260.713,870488.613,161.600003,227.900003,653.90001,217.200003,378.800006,47.200001
1478,870535.813,870692.813,870909.913,871124.513,157.000002,214.600003,636.800009,217.100004,374.100006,48.1
1479,871172.613,871375.213,871546.813,871767.513,202.600004,220.700003,648.60001,171.600002,374.200006,53.700001
1480,871821.213,871990.213,872214.313,872391.413,169.000003,177.100003,651.50001,224.100003,393.100006,81.300001
1481,872472.713,872649.313,872877.913,873064.913,176.600002,187.000003,673.50001,228.600004,405.200006,81.300001
1482,873146.213,873309.913,873513.913,873701.813,163.700002,187.900003,623.300009,204.000003,367.700005,67.700001
1483,874617.113,874730.913,874792.513,874948.613,113.800002,156.100003,341.600005,61.6,175.400002,10.1
1484,874958.713,875055.713,875113.913,875273.313,97.000001,159.400003,318.100005,58.200001,155.200002,3.5
1485,875276.813,875383.013,875467.813,875639.913,106.200001,172.100003,372.300005,84.800001,191.000002,9.2
1486,875649.113,875771.413,875909.413,876091.813,122.300002,182.400003,469.400007,138.000002,260.300004,26.7
1487,876118.513,876249.213,876394.313,876595.113,130.700002,200.800003,505.400008,145.100002,275.800004,28.800001
1488,876623.913,876777.013,876944.713,877171.013,153.100002,226.300004,568.000008,167.700002,320.800004,20.9
1489,877191.913,877333.113,877519.113,877694.213,141.200002,175.100003,556.300008,186.000003,327.200005,54
1490,877748.213,877893.513,878105.013,878316.113,145.300003,211.100003,570.600009,211.500003,356.800006,2.7
1491,878318.813,878455.413,878523.413,878703.313,136.600002,179.900003,391.500006,68.000001,204.600003,7
1492,878710.313,878826.813,878953.313,879136.113,116.500002,182.800003,456.500007,126.500001,243.000003,30.700001
1493,879166.813,879354.113,879497.013,879665.913,187.300002,168.900002,567.600008,142.900003,330.200005,68.500001
1494,879734.413,879882.513,880113.713,880293.813,148.100002,180.100002,639.00001,231.200004,379.300006,79.600002
1495,880373.413,880570.513,880790.613,880947.713,197.100003,157.100002,672.40001,220.100003,417.200006,98.100002
1496,881045.813,881257.613,881479.113,881740.713,211.800003,261.600004,712.70001,221.500003,433.300006,17.8
1497,881758.513,881964.513,882152.313,882335.913,206.000003,183.600003,638.20001,187.800003,393.800006,60.800001
1498,882396.713,882580.113,882682.913,882878.313,183.400002,195.400003,494.100007,102.800002,286.200004,12.5
1499,882890.813,883059.413,883099.513,883277.813,168.600003,178.300003,399.800006,40.1,208.700003,12.8
1500,883290.613,883419.913,883519.413,883695.813,129.300002,176.400003,440.700007,99.500001,228.800003,35.500001
1501,883731.313,883869.913,884035.613,884210.713,138.600002,175.100003,539.600008,165.700002,304.300004,60.200001
1502,884270.913,884424.713,884648.613,884890.813,153.800002,242.200004,650.600009,223.900003,377.700005,30.7
1503,884921.513,885117.313,885343.813,885539.713,195.800003,195.900003,668.40001,226.500004,422.300007,50.2
1504,885589.913,885800.413,885981.213,886189.513,210.500003,208.300003,628.80001,180.800003,391.300006,29.200001
1505,886218.713,886356.513,886401.813,886564.013,137.800002,162.200003,349.800005,45.3,183.100002,4.5
1506,886568.513,886695.713,886727.013,886879.413,127.200002,152.400003,321.800005,31.3,158.500002,10.9
1507,886890.313,887006.713,887064.213,887223.413,116.400001,159.200003,350.500005,57.500001,173.900002,17.4
1508,887240.813,887364.113,887475.813,887674.113,123.300002,198.300003,448.100007,111.700001,235.000003,14.800001
1509,887688.913,887825.513,888005.413,888175.513,136.600002,170.100003,545.000008,179.900002,316.500004,58.400001
1510,888233.913,888401.313,888617.113,888812.913,167.400002,195.800003,630.600009,215.800003,383.200005,51.600001
1511,888864.513,889039.313,889297.413,889490.313,174.800003,192.900002,688.00001,258.100004,432.900007,62.200001
1512,889552.513,889723.913,889993.513,890185.913,171.400003,192.400003,691.000011,269.600004,441.000007,57.600001
1513,890243.513,890441.713,890655.913,890877.013,198.200003,221.100003,680.50001,214.200003,412.400006,47.000001
1514,890924.013,891125.513,891322.813,891570.313,201.500003,247.500003,652.50001,197.300003,398.800006,6.200001
1515,891576.513,891771.713,891986.913,892189.113,195.200002,202.200003,666.800009,215.200004,410.400006,54.2
1516,892243.313,892418.113,892649.013,892841.913,174.800003,192.900002,652.10001,230.900004,405.700007,53.500001
1517,892895.413,893117.013,893280.713,893472.513,221.600003,191.800003,629.30001,163.700003,385.300006,52.200001
1518,893524.713,893705.813,893911.813,894143.913,181.100002,232.100004,657.900009,206.000003,387.100005,38.7
1519,894182.613,894366.813,894563.913,894763.113,184.200003,199.200003,632.60001,197.100003,381.300006,52.100001
1520,894815.213,895011.013,895212.313,895405.013,195.800003,192.700003,656.90001,201.300003,397.100006,67.100001
1521,895472.113,895669.313,895868.513,896059.513,197.200003,191.000003,646.100009,199.200002,396.400005,58.700001
1522,896118.213,896329.313,896501.213,896932.313,211.100003,431.100006,638.40001,171.900003,383.000006,-175.700002
1523,896756.613,897016.213,897035.413,897177.013,259.600004,141.600002,429.300006,19.2,278.800004,8.9
1524,897185.913,897259.113,897360.213,897524.213,73.200001,164.000002,356.300005,101.100002,174.300003,18
1525,897542.213,897666.313,897785.413,897952.413,124.100002,167.000003,448.500007,119.100002,243.200004,38.3
1526,897990.713,898149.813,898324.313,898520.813,159.100002,196.500003,563.200008,174.500003,333.600005,33.1
1527,898553.913,898727.513,898937.013,899130.313,173.600003,193.300003,626.40001,209.500003,383.100006,50.000001
1528,899180.313,899416.713,899573.813,899767.913,236.400003,194.100003,640.200009,157.100003,393.500006,52.6
1529,899820.513,900036.813,900232.713,900420.213,216.300004,187.500002,653.10001,195.900003,412.200007,53.400001
1530,900473.613,900670.213,900873.213,901058.113,196.600003,184.900003,650.60001,203.000003,399.600006,66.100001
1531,901124.213,901290.113,901443.913,901634.613,165.900002,190.700002,516.100007,153.800003,319.700005,5.7
1532,901640.313,901782.513,901835.413,902011.113,142.200003,175.700003,374.000006,52.9,195.100003,3.2
1533,902014.313,902146.513,902245.113,902421.413,132.200002,176.300003,432.100006,98.600001,230.800003,25
1534,902446.413,902572.413,902743.013,902921.813,126.000002,178.800003,527.200008,170.600003,296.600005,51.8
1535,902973.613,903151.013,903345.413,903532.313,177.400003,186.900003,617.50001,194.400003,371.800006,58.800001
1536,903591.113,903770.913,903982.613,904171.613,179.800002,189.000003,644.800009,211.700003,391.500005,64.300001
1537,904235.913,904466.913,904649.313,904846.713,231.000004,197.400003,669.00001,182.400002,413.400006,58.200001
1538,904904.913,905097.513,905285.413,905498.713,192.600003,213.300003,636.70001,187.900003,380.500006,42.900001
1539,905541.613,905724.713,905901.413,906092.914,183.100002,191.500003,604.500009,176.700003,359.800005,53.200001
1540,906146.114,906293.914,906481.514,906655.814,147.800002,174.300002,577.400008,187.600003,335.400005,67.700001
1541,906723.514,906915.814,907085.214,907294.214,192.300003,209.000003,620.000009,169.400003,361.700006,49.3
1542,907343.514,907500.314,907702.614,907921.914,156.800003,219.300003,620.60001,202.300003,359.100006,42.200001
1543,907964.114,908130.414,908323.814,908558.914,166.300002,235.100004,638.800009,193.400003,359.700005,44
1544,908602.914,908769.114,908995.114,909180.214,166.200003,185.100003,646.10001,226.000003,392.200006,68.800001
1545,909249.014,909409.714,909653.414,909851.714,160.700002,198.300003,672.00001,243.700004,404.400006,69.300001
1546,909921.014,910128.214,910299.414,910539.114,207.200003,239.700003,662.50001,171.200003,378.400006,44.400001
1547,910583.514,910737.514,910960.314,911135.014,154.000002,174.700003,619.900009,222.800003,376.800005,68.400001
1548,911203.414,911374.714,911544.614,911785.414,171.300003,240.800004,600.700009,169.900002,341.200005,18.7
1549,911804.114,911978.714,912155.014,912344.514,174.600003,189.500003,553.200008,176.300002,350.900005,12.8
1550,912357.314,912490.714,912546.314,912698.114,133.400002,151.800002,369.700006,55.600001,189.000003,28.900001
1551,912727.014,912876.914,912981.314,913128.914,149.900002,147.600003,455.000006,104.400001,254.300003,53.1
1552,913182.014,913334.914,913498.914,913679.114,152.900003,180.200003,548.900009,164.000002,316.900005,51.800001
1553,913730.914,913909.814,914105.314,914292.514,178.900002,187.200003,621.400009,195.500003,374.400005,59.800001
1554,914352.314,914540.714,914743.414,914986.114,188.400003,242.700003,660.40001,202.700003,391.100006,26.600001
1555,915012.714,915188.714,915407.014,915626.214,176.000002,219.200003,654.40001,218.300004,394.300006,40.900001
1556,915667.114,915847.814,916037.514,916267.114,180.700002,229.600003,622.700009,189.700003,370.400005,22.700001
1557,916289.814,916447.314,916683.414,916866.714,157.500002,183.300002,662.00001,236.100004,393.600006,85.100002
1558,916951.814,917124.214,917376.414,917566.214,172.400002,189.800003,702.90001,252.200004,424.600006,88.500001
1559,917654.714,917821.014,918053.514,918233.014,166.300003,179.500003,659.00001,232.500003,398.800006,80.700001
1560,918313.714,918512.614,918714.814,918904.914,198.900003,190.100003,663.10001,202.200003,401.100006,71.900001
1561,918976.814,919181.014,919375.714,919627.414,204.200003,251.700004,688.10001,194.700003,398.900006,37.5
1562,919664.914,919861.014,919991.614,920181.914,196.100003,190.300003,529.700008,130.600002,326.700005,12.7
1563,920194.614,920320.514,920389.914,920566.114,125.900002,176.200003,375.800006,69.400001,195.300003,4.3
1564,920570.414,920688.714,920813.014,921005.814,118.300001,192.800003,456.100006,124.300002,242.600003,20.7
1565,921026.514,921158.614,921341.114,921530.714,132.100002,189.600003,551.700009,182.500003,314.600005,47.500001
1566,921578.214,921731.614,921956.914,922135.414,153.400002,178.500003,636.400009,225.300003,378.700005,79.200001
1567,922214.614,922425.914,922608.314,922785.114,211.300003,176.800003,652.00001,182.400003,393.700006,81.500001
1568,922866.614,923048.714,923256.314,923448.514,182.100002,192.200002,644.400009,207.600004,389.700006,62.500001
1569,923511.014,923698.314,923908.614,924097.814,187.300003,189.200003,648.10001,210.300003,397.600006,61.300001
1570,924159.114,924331.114,924506.914,924721.014,172.000003,214.100003,609.800009,175.800002,347.800005,47.900001
1571,924768.914,924960.014,925158.714,925345.514,191.100003,186.800003,672.50001,198.700003,389.800006,95.900001
1572,925441.414,925691.114,925866.114,926062.614,249.700004,196.500003,698.000011,175.000002,424.700006,76.800002
1573,926139.414,926316.714,926571.614,926772.314,177.300002,200.700003,705.50001,254.900004,432.200006,72.600001
1574,926844.914,927045.714,927257.114,927453.414,200.800003,196.300003,682.00001,211.400003,412.200006,73.500001
1575,927526.914,927739.814,927947.014,928136.714,212.900003,189.700003,682.40001,207.200003,420.100006,72.600001
1576,928209.314,928381.114,928603.114,928834.814,171.800003,231.700004,655.80001,222.000003,393.800006,30.3
1577,928865.114,929109.714,929261.214,929451.414,244.600004,190.200003,671.30001,151.500002,396.100006,85.000001
1578,929536.414,929712.214,929935.014,930137.414,175.800003,202.400003,669.30001,222.800003,398.600006,68.300001
1579,930205.714,930419.914,930607.314,930841.014,214.200003,233.700004,683.20001,187.400003,401.600006,47.9
1580,930888.914,931081.214,931263.414,931514.614,192.300003,251.200004,636.50001,182.200003,374.500006,10.8
1581,931525.414,931737.714,931921.514,932112.214,212.300003,190.700003,662.10001,183.800003,396.100006,75.300001
1582,932187.514,932403.514,932581.414,932845.914,216.000003,264.500003,667.60001,177.900003,393.900006,9.200001
1583,932855.114,933078.214,933282.114,933479.314,223.100003,197.200003,682.20001,203.900003,427.000006,58.000001
1584,933537.314,933738.914,933895.114,934101.214,201.600003,206.100003,609.200009,156.200002,357.800005,45.300001
1585,934146.514,934356.514,934555.114,934743.514,210.000003,188.400003,671.30001,198.600003,408.600006,74.300001
1586,934817.814,934990.914,935195.814,935388.414,173.100002,192.600002,650.10001,204.900004,378.000006,79.500002
1587,935467.914,935655.814,935856.414,936075.714,187.900002,219.300004,652.300009,200.600003,388.500005,44.5
1588,936120.214,936282.114,936516.614,936746.814,161.900003,230.200004,665.80001,234.500003,396.400006,39.2
1589,936786.014,936959.114,937197.914,937406.214,173.100003,208.300003,692.100011,238.800003,411.900006,71.900002
1590,937478.114,937671.914,937889.014,938099.014,193.800002,210.000003,682.40001,217.100004,410.900006,61.500001
1591,938160.514,938333.614,938571.914,938781.814,173.100002,209.900003,677.10001,238.300004,411.400006,55.800001
1592,938837.614,938999.114,939213.114,939410.714,161.500002,197.600003,631.200009,214.000003,375.500005,58.100001
1593,939468.814,939645.014,939847.014,940372.114,176.200003,525.100008,621.200009,202.000003,378.200006,-282.100005
1594,940090.014,940446.214,940551.914,940746.214,356.200006,194.300003,655.60001,105.700001,461.900007,-0.6
1595,940745.614,940885.614,941037.314,941204.614,140.000002,167.300002,509.900008,151.700003,291.700005,50.900001
1596,941255.514,941395.514,941599.714,941776.314,140.000002,176.600003,583.600008,204.200003,344.200005,62.8
1597,941839.114,942036.514,942214.314,942391.114,197.400003,176.800003,617.90001,177.800003,375.200006,65.900001
1598,942457.014,942642.614,942809.014,942992.214,185.600002,183.200003,590.000008,166.400003,352.000005,54.8
1599,943047.014,943220.514,943369.514,943570.014,173.500003,200.500003,529.500008,149.000002,322.500005,6.5
1600,943576.514,943713.714,943765.114,943940.314,137.200002,175.200003,366.000006,51.400001,188.600003,2.2
1601,943942.514,944057.914,944169.014,944328.014,115.400002,159.000003,426.600006,111.100001,226.500003,41.1
1602,944369.114,944528.314,944677.514,944847.114,159.200003,169.600002,530.400008,149.200002,308.400005,52.400001
1603,944899.514,945069.314,945253.914,945439.814,169.800003,185.900003,596.600009,184.600002,354.400005,56.300001
1604,945496.114,945683.214,945877.714,946124.014,187.100003,246.300003,648.80001,194.500003,381.600006,20.900001
1605,946144.914,946344.914,946548.614,946784.714,200.000003,236.100003,680.70001,203.700003,403.700006,40.900001
1606,946825.614,947024.914,947207.914,947440.314,199.300003,232.400004,605.100009,183.000002,382.300005,-9.6
1607,947430.714,947594.314,947652.214,947830.614,163.600002,178.400003,401.000006,57.900001,221.500003,1.1
1608,947831.714,947974.714,948060.214,948228.314,143.000002,168.100003,406.500006,85.500001,228.500003,9.9
1609,948238.214,948349.314,948408.214,948579.014,111.100002,170.800003,338.500005,58.9,170.000002,-2.3
1610,948576.714,948687.814,948788.414,948963.014,111.100002,174.600003,400.600006,100.600001,211.700003,14.3
1611,948977.314,949126.914,949263.014,949420.014,149.600002,157.000002,499.400007,136.100002,285.700004,56.700001
1612,949476.714,949673.914,949839.514,950011.114,197.200003,171.600002,594.400009,165.600003,362.800006,60.000001
1613,950071.114,950242.114,950439.714,950667.114,171.000003,227.400003,620.800009,197.600003,368.600006,24.8
1614,950691.914,950859.814,951097.914,951283.514,167.900003,185.600003,663.00001,238.100003,406.000006,71.400001
1615,951354.914,951530.714,951746.014,952005.414,175.800003,259.400004,625.60001,215.300003,391.100006,-24.9
1616,951980.514,952144.314,952205.714,952393.314,163.800002,187.600003,408.700006,61.400001,225.200003,-4.1
1617,952389.214,952528.714,952621.114,952771.014,139.500002,149.900002,424.000006,92.400001,231.900003,42.200001
1618,952813.214,952959.414,953122.714,953287.114,146.200002,164.400002,532.400008,163.300003,309.500005,58.500001
1619,953345.614,953514.614,953732.714,953951.914,169.000002,219.200003,632.300009,218.100004,387.100006,26
1620,953977.914,954166.714,954404.314,954591.714,188.800003,187.400003,678.80001,237.600004,426.400007,65
1621,954656.714,954827.114,955077.914,955243.014,170.400003,165.100002,655.40001,250.800004,421.200007,69.100001
1622,955312.114,955549.014,955720.414,955943.514,236.900004,223.100004,666.30001,171.400002,408.300006,34.9
1623,955978.414,956206.514,956364.614,956542.714,228.100004,178.100003,617.300009,158.100002,386.200006,53
1624,956595.714,956793.514,956919.514,957134.214,197.800003,214.700003,520.500008,126.000002,323.800005,-18
1625,957116.214,957235.914,957270.214,957407.114,119.700002,136.900002,300.300005,34.3,154.000002,9.400001
1626,957416.514,957512.714,957564.714,957705.614,96.200001,140.900002,307.600004,52.000001,148.200002,18.5
1627,957724.114,957829.714,957921.914,958092.514,105.600002,170.600003,386.800006,92.200001,197.800003,18.4
1628,958110.914,958234.314,958370.314,958527.714,123.400002,157.400002,460.300007,136.000002,259.400004,43.500001
1629,958571.214,958725.314,958895.614,959101.814,154.100002,206.200003,542.500008,170.300003,324.400005,11.9
1630,959113.714,959294.114,959466.614,959639.714,180.400003,173.100003,584.100009,172.500002,352.900005,58.100001
1631,959697.814,959887.514,960074.714,960259.114,189.700002,184.400003,610.700009,187.200003,376.900005,49.400001
1632,960308.514,960494.814,960700.314,960881.514,186.300002,181.200002,621.300009,205.500004,391.800006,48.300001
1633,961823.214,961932.014,961971.414,962116.314,108.800002,144.900003,296.800005,39.4,148.200002,3.7
1634,962120.014,962201.414,962266.114,962405.814,81.400001,139.700002,306.500004,64.700001,146.100002,20.7
1635,962426.514,962538.514,962626.914,962802.614,112.000002,175.700003,386.000006,88.400001,200.400003,9.9
1636,962812.514,962949.314,963077.314,963237.314,136.800002,160.000002,471.800007,128.000002,264.800004,47.000001
1637,963284.314,963440.914,963608.314,963785.014,156.600002,176.700003,528.200008,167.400003,324.000005,27.5
1638,963812.514,964005.914,964138.714,964336.614,193.400003,197.900003,555.200008,132.800002,326.200005,31.1
1639,964367.714,964573.914,964716.914,964852.914,206.200003,136.000002,559.100009,143.000002,349.200005,73.900002
1640,964926.814,965125.914,965276.514,965440.614,199.100002,164.100002,573.200008,150.600003,349.700005,59.400001
1641,965500.014,965700.114,965854.314,966054.814,200.100003,200.500003,604.100009,154.200002,354.300005,49.300001
1642,966104.114,966274.314,966481.514,966703.814,170.200003,222.300003,633.70001,207.200003,377.400006,34.000001
1643,966737.814,966957.214,967151.014,967416.414,219.400003,265.400004,685.10001,193.800003,413.200006,6.5
1644,967422.914,967638.114,967860.314,968062.214,215.200003,201.900003,701.80001,222.200003,437.400006,62.500001
1645,968124.714,968324.514,968538.014,968719.714,199.800003,181.700003,658.30001,213.500003,413.300006,63.300001
1646,968783.014,968979.414,969138.614,969330.714,196.400003,192.100003,592.200009,159.200002,355.600005,44.500001
1647,969375.214,969576.514,969747.714,969939.314,201.300003,191.600003,619.000009,171.200002,372.500005,54.900001
1648,969994.214,970180.714,970376.714,970564.714,186.500003,188.000003,628.700009,196.000003,382.500006,58.2
1649,970622.914,970800.214,971022.314,971215.614,177.300003,193.300003,650.00001,222.100003,399.400006,57.300001
1650,971272.914,971451.014,971656.214,971825.914,178.100003,169.700002,627.600009,205.200003,383.300006,74.600001
1651,971900.514,972126.614,972286.114,972504.314,226.100004,218.200003,650.80001,159.500002,385.600006,47.000001
1652,972551.314,972723.614,972922.114,973155.615,172.300003,233.500003,633.40001,198.500003,370.800006,29.100001
1653,973184.715,973358.615,973569.515,973774.515,173.900002,205.000003,633.900009,210.900003,384.800005,44.100001
1654,973818.615,974030.315,974188.515,974373.715,211.700003,185.200002,611.700009,158.200003,369.900006,56.600001
1655,974430.315,974631.715,974806.015,975043.815,201.400003,237.800003,623.900009,174.300003,375.700006,10.4
1656,975054.215,975232.015,975292.715,975460.015,177.800003,167.300002,411.200007,60.700001,238.500004,5.400001
1657,975465.415,975578.215,975607.015,975752.915,112.800001,145.900002,293.300004,28.800001,141.600002,5.8
1658,975758.715,975875.515,975924.915,976070.815,116.800002,145.900003,334.200005,49.4,166.200002,22.1
1659,976092.915,976201.715,976310.815,976485.515,108.800002,174.700003,410.900006,109.100001,217.900003,18.3
1660,976503.815,976653.115,976791.715,976933.015,149.300002,141.300002,490.600007,138.600002,287.900004,61.400001
1661,976994.415,977167.015,977334.615,977506.315,172.600003,171.700003,563.200009,167.600002,340.200005,51.300001
1662,977557.615,977742.315,977924.315,978128.315,184.700002,204.000003,591.300009,182.000003,366.700005,20.600001
1663,978148.915,978369.815,978525.715,978698.915,220.900003,173.200003,605.300009,155.900002,376.800005,55.300001
1664,978754.215,978932.315,979137.715,979321.515,178.100002,183.800003,629.000009,205.400003,383.500005,61.700001
1665,979383.215,979599.915,979770.615,979965.415,216.700003,194.800003,634.200009,170.700003,387.400006,52
1666,980017.415,980190.815,980400.515,980589.315,173.400003,188.800003,619.70001,209.700003,383.100006,47.800001
1667,980637.115,980825.915,981010.915,981199.115,188.800002,188.200003,611.200009,185.000003,373.800005,49.200001
1668,981248.315,981446.115,981635.715,981832.715,197.800003,197.000002,633.300009,189.600003,387.400006,48.900001
1669,981881.615,982061.115,982252.815,982444.615,179.500003,191.800003,613.100009,191.700003,371.200006,50.1
1670,982494.715,982675.615,982835.715,983069.815,180.900003,234.100004,551.500009,160.100002,341.000005,-23.6
1671,983046.215,983174.915,983231.015,983393.515,128.700001,162.500003,352.300005,56.100001,184.800002,5
1672,983398.515,983529.415,983600.315,983785.915,130.900002,185.600003,385.800006,70.900001,201.800003,-1.6
1673,983784.315,983926.315,984054.215,984220.715,142.000002,166.500002,472.300007,127.900002,269.900004,35.900001
1674,984256.615,984416.715,984577.715,984789.415,160.100002,211.700004,547.700008,161.000002,321.100004,14.9
1675,984804.315,984980.315,985189.815,985380.715,176.000002,190.900003,628.200009,209.500003,385.500005,51.800001
1676,985432.515,985599.615,985781.315,986022.915,167.100003,241.600004,593.200009,181.700002,348.800005,2.8
1677,986025.715,986225.115,986343.115,986518.215,199.400003,175.100002,544.200008,118.000002,317.400005,51.700001
1678,986569.915,986737.515,986875.115,987054.815,167.600003,179.700002,536.900008,137.600002,305.200005,52.000001
1679,987106.815,987253.815,987437.415,987653.715,147.000002,216.300003,586.300009,183.600003,330.600005,39.400001
1680,987693.115,987853.715,988071.415,988249.115,160.600002,177.700003,633.100009,217.700003,378.300005,77.100001
1681,988326.215,988531.715,988719.115,988968.415,205.500003,249.300004,664.50001,187.400003,392.900006,22.3
1682,988990.715,989173.815,989378.115,989573.115,183.100003,195.000003,631.70001,204.300003,387.400006,49.300001
1683,989622.415,989820.215,990009.315,990238.915,197.800002,229.600004,645.700009,189.100003,386.900005,29.2
1684,990268.115,990436.015,990633.115,990831.115,167.900003,198.000003,602.600009,197.100003,365.000006,39.6
1685,990870.715,991042.215,991214.515,991450.215,171.500003,235.700004,580.300009,172.300002,343.800005,0.8
1686,991451.015,991662.715,991833.815,992033.015,211.700003,199.200003,626.900009,171.100002,382.800005,44.900001
1687,992077.915,992271.915,992484.315,992747.515,194.000003,263.200004,679.90001,212.400003,406.400006,10.3
1688,992757.815,992961.115,993176.615,993411.715,203.300003,235.100004,691.100011,215.500003,418.800006,37.200001
1689,993448.915,993620.115,993819.015,994019.515,171.200002,200.500003,616.900009,198.900003,370.100005,46.300001
1690,994065.815,994242.115,994448.515,994688.315,176.300002,239.800004,642.000009,206.400003,382.700005,19.5
1691,994707.815,994894.015,995092.315,995280.315,186.200003,188.000003,634.20001,198.300003,384.500006,61.700001
1692,995342.015,995500.915,995730.415,995919.715,158.900002,189.300002,647.300009,229.500004,388.400006,69.600001
1693,995989.315,996192.515,996341.815,996578.715,203.200003,236.900003,624.70001,149.300003,352.500006,35.300001
1694,996614.015,996806.315,997006.815,997199.015,192.300003,192.200002,646.700009,200.500003,392.800006,61.700001
1695,997260.715,997453.315,997653.515,997836.615,192.600003,183.100003,645.60001,200.200003,392.800006,69.700001
1696,997906.315,998099.015,998308.015,998502.415,192.700003,194.400003,658.30001,209.000003,401.700006,62.200001
1697,998564.615,998725.715,998956.215,999162.215,161.100002,206.000003,651.000009,230.500004,391.600006,53.4
1698,999215.615,999410.415,999619.915,999822.915,194.800003,203.000004,661.80001,209.500003,404.300006,54.5
1699,999877.415,1000057.31,1000235.61,1000824.81,179.900003,589.200008,602.100009,178.300003,358.200006,-345.300005
1700,1000479.51,1000908.71,1000974.11,1001112.71,429.200007,138.600002,650.60001,65.400001,494.600008,17.4
1701,1001130.11,1001211.31,1001297.01,1001454.41,81.200001,157.400003,330.700005,85.700001,166.900002,6.4
1702,1001460.81,1001570.91,1001694.91,1001847.91,110.100002,153.000003,420.300006,124.000001,234.100003,33.2
1703,1001881.11,1002024.81,1002187.01,1002326.21,143.700002,139.200002,511.800008,162.200003,305.900005,66.700001
1704,1002392.91,1002554.41,1002745.91,1002932.31,161.500002,186.400003,587.500009,191.500003,353.000005,48.100001
1705,1002980.41,1003145.11,1003365.41,1003548.21,164.700002,182.800003,623.200009,220.300003,385.000005,55.400001
1706,1003603.61,1003804.21,1003977.41,1004198.21,200.600003,220.800004,611.300009,173.200002,373.800005,16.7
1707,1004214.91,1004384.11,1004455.71,1004633.41,169.200002,177.700002,417.300006,71.600002,240.800004,-1.2
1708,1004632.21,1004745.41,1004783.01,1004927.91,113.200002,144.900003,306.600005,37.6,150.800002,10.9
1709,1004938.81,1005039.31,1005106.71,1005254.71,100.500001,148.000002,338.800005,67.400001,167.900002,22.900001
1710,1005277.61,1005392.51,1005495.81,1005645.31,114.900002,149.500002,405.200006,103.300001,218.200003,37.500001
1711,1005682.81,1005835.71,1005986.31,1006160.31,152.900002,174.000003,520.000008,150.600002,303.500004,42.500001
1712,1006202.81,1006361.31,1006553.31,1006733.82,158.500002,180.500003,582.900008,192.000003,350.500005,51.9
1713,1006785.72,1006981.12,1007168.52,1007351.82,195.400003,183.300003,623.50001,187.400003,382.800006,57.400001
1714,1007409.22,1007587.22,1007810.32,1008036.62,178.000002,226.300003,663.100009,223.100004,401.100006,35.7
1715,1008072.32,1008278.22,1008470.22,1008654.22,205.900004,184.000003,645.00001,192.000002,397.900006,63.100001
1716,1008717.32,1008904.52,1009130.32,1009323.72,187.200003,193.400003,671.80001,225.800003,413.000006,65.400001
1717,1009389.12,1009602.02,1009801.52,1009990.92,212.900003,189.400003,669.20001,199.500003,412.400006,67.400001
1718,1010058.32,1010245.32,1010470.82,1010663.82,187.000003,193.000003,666.40001,225.500003,412.500006,60.900001
1719,1010724.72,1010911.22,1011141.02,1011341.12,186.500003,200.100003,689.40001,229.800003,416.300006,73.000001
1720,1011414.12,1011611.72,1011832.32,1012022.22,197.600003,189.900003,687.10001,220.600003,418.200006,79.000001
1721,1012101.22,1012318.92,1012511.02,1012705.82,217.700004,194.800002,665.30001,192.100003,409.800007,60.700001
1722,1012766.52,1012954.02,1013166.22,1013369.02,187.500003,202.800003,665.60001,212.200003,399.700006,63.100001
1723,1013432.12,1013598.12,1013852.62,1014044.72,166.000003,192.100002,694.000011,254.500004,420.500007,81.400002
1724,1014126.12,1014349.72,1014543.52,1014730.12,223.600003,186.600003,675.80001,193.800003,417.400006,71.800001
1725,1014801.92,1015015.82,1015199.82,1015420.22,213.900003,220.400003,674.30001,184.000003,397.900006,56.000001
1726,1015476.22,1015651.22,1015860.42,1016050.32,175.000002,189.900003,640.300009,209.200003,384.200005,66.200001
1727,1016116.52,1016283.52,1016502.32,1016713.32,167.000003,211.000003,650.40001,218.800003,385.800006,53.600001
1728,1016766.92,1016958.42,1017178.52,1017385.42,191.500003,206.900003,675.60001,220.100003,411.600006,57.100001
1729,1017442.52,1017616.32,1017845.02,1018012.62,173.800003,167.600003,654.90001,228.700003,402.500006,84.800001
1730,1018097.42,1018263.02,1018490.82,1018691.92,165.600002,201.100003,665.10001,227.800004,393.400006,70.600001
1731,1018762.52,1018936.12,1019169.92,1019365.82,173.600002,195.900003,667.20001,233.800004,407.400006,63.900001
1732,1019429.72,1019596.32,1019839.52,1020059.32,166.600002,219.800003,684.90001,243.200004,409.800006,55.300001
1733,1020114.62,1020307.52,1020540.52,1020744.12,192.900003,203.600003,700.70001,233.000003,425.900006,71.200001
1734,1020815.32,1020998.82,1021227.82,1021439.42,183.500003,211.600004,684.300011,229.000003,412.500006,60.200001
1735,1021499.62,1021694.22,1021911.12,1022128.42,194.600002,217.300003,684.40001,216.900004,411.500006,55.600001
1736,1022184.02,1022351.22,1022597.92,1022857.32,167.200002,259.400004,679.50001,246.700004,413.900006,6.2
1737,1022863.52,1023103.02,1023249.12,1023489.82,239.500003,240.700003,602.900009,146.100003,385.600006,-23.4
1738,1023466.42,1023622.92,1023690.22,1023844.22,156.500002,154.000002,408.600006,67.300001,223.800003,30.800001
1739,1023875.02,1024030.72,1024130.22,1024335.42,155.700002,205.200003,474.200007,99.500002,255.200004,13.8
1740,1024349.22,1024509.12,1024683.02,1024878.02,159.900002,195.000003,569.100008,173.900003,333.800005,40.3
1741,1024918.32,1025096.02,1025303.32,1025517.12,177.700003,213.800003,632.80001,207.300003,385.000006,34.000001
1742,1025551.12,1025744.32,1025945.02,1026105.72,193.200003,160.700002,634.700009,200.700003,393.900006,80.100001
1743,1026185.82,1026367.32,1026580.52,1026780.52,181.500003,200.000003,644.60001,213.200003,394.700006,49.900001
1744,1026830.42,1027014.12,1027235.12,1027439.82,183.700003,204.700003,654.30001,221.000003,404.700006,44.900001
1745,1027484.72,1027673.32,1027870.12,1028069.12,188.600003,199.000003,641.800009,196.800002,385.400005,57.400001
1746,1028126.52,1028301.92,1028511.72,1028695.12,175.400003,183.400003,620.80001,209.800003,385.200006,52.200001
1747,1028747.32,1028958.32,1029126.72,1029322.22,211.000003,195.500003,631.600009,168.400002,379.400005,56.700001
1748,1029378.92,1029576.12,1029772.42,1029980.42,197.200003,208.000003,658.60001,196.300003,393.500006,57.100001
1749,1030037.52,1030236.22,1030457.52,1030652.62,198.700003,195.100003,678.70001,221.300003,420.000006,63.600001
1750,1030716.22,1030890.62,1031081.82,1031273.82,174.400002,192.000003,611.700009,191.200003,365.600005,54.100001
1751,1031327.92,1031515.22,1031700.32,1031929.02,187.300003,228.700003,600.400009,185.100003,372.400006,-0.7
1752,1031928.32,1032070.32,1032128.72,1032295.92,142.000002,167.200002,380.200006,58.400001,200.400003,12.600001
1753,1032308.52,1032451.02,1032528.72,1032671.72,142.500002,143.000002,410.400006,77.700001,220.200003,47.200001
1754,1032718.92,1032847.92,1033010.22,1033171.82,129.000002,161.600002,511.100007,162.300002,291.300004,58.200001
1755,1033230.02,1033402.62,1033565.12,1033741.72,172.600003,176.600003,568.100009,162.500002,335.100005,56.400001
1756,1033798.12,1033966.42,1034145.82,1034319.82,168.300002,174.000003,584.200008,179.400003,347.700005,62.5
1757,1034382.32,1034568.22,1034748.62,1034931.52,185.900003,182.900003,615.30001,180.400003,366.300006,66.100001
1758,1034997.62,1035165.42,1035388.52,1035592.92,167.800002,204.400004,642.300009,223.100003,390.900005,47
1759,1035639.92,1035857.72,1036041.42,1036240.62,217.800003,199.200003,656.70001,183.700003,401.500006,56.000001
1760,1036296.62,1036501.52,1036684.32,1036878.02,204.900003,193.700003,640.90001,182.800003,387.700006,59.500001
1761,1036937.52,1037140.02,1037324.72,1037497.82,202.500003,173.100003,636.200009,184.700002,387.200005,75.900001
1762,1037573.72,1037745.72,1037962.32,1038156.92,172.000003,194.600003,656.20001,216.600003,388.600006,73.000001
1763,1038229.92,1038423.52,1038618.32,1038817.02,193.600003,198.700003,659.00001,194.800003,388.400006,71.900001
1764,1038888.92,1039060.82,1039280.12,1039476.12,171.900002,196.000003,661.00001,219.300003,391.200005,73.800002
1765,1039549.92,1039700.12,1039949.22,1040150.22,150.200002,201.000003,672.10001,249.100003,399.300005,71.800002
1766,1040222.02,1040398.82,1040630.72,1040794.62,176.800002,163.900002,672.30001,231.900004,408.700006,99.700002
1767,1040894.32,1041039.42,1041095.62,1041266.32,145.100002,170.700002,387.000005,56.200001,201.300003,15
1768,1041281.32,1041394.52,1041486.22,1041656.72,113.200002,170.500003,397.300006,91.700001,204.900003,21.9
1769,1041678.62,1041812.92,1041953.52,1042123.72,134.300002,170.200003,497.400008,140.600002,274.900004,52.300001
1770,1042176.02,1042323.72,1042532.02,1042750.12,147.700002,218.100003,613.900009,208.300003,356.000005,39.800001
1771,1042789.92,1042952.42,1043213.22,1043381.52,162.500002,168.300003,667.90001,260.800004,423.300006,76.300001
1772,1043457.82,1043638.22,1043841.32,1044020.32,180.400002,179.000003,628.600009,203.100003,383.500005,66.100001
1773,1044086.42,1044287.22,1044385.42,1044582.92,200.800003,197.500002,497.700008,98.200002,299.000005,1.200001
1774,1044584.12,1044732.62,1044795.02,1044977.22,148.500002,182.200002,400.100005,62.400001,210.900003,7
1775,1044984.22,1045125.62,1045237.82,1045386.92,141.400003,149.100002,459.200007,112.200001,253.600004,56.500001
1776,1045443.42,1045581.72,1045762.72,1045952.72,138.300002,190.000003,559.400009,181.000003,319.300005,50.100001
1777,1046002.82,1046189.12,1046397.42,1046585.12,186.300002,187.700002,639.300009,208.300004,394.600006,57.000001
1778,1046642.12,1046816.22,1047023.02,1047212.92,174.100003,189.900003,629.00001,206.800003,380.900006,58.200001
1779,1047271.12,1047470.92,1047653.02,1047876.32,199.800003,223.300004,622.900009,182.100002,381.900005,17.7
1780,1047894.02,1048048.82,1048095.72,1048253.52,154.800002,157.800002,373.700005,46.900001,201.700003,14.2
1781,1048267.72,1048393.32,1048427.62,1048581.82,125.600002,154.200002,317.500005,34.300001,159.900003,3.4
1782,1048585.22,1048685.42,1048771.02,1048944.62,100.200002,173.600002,362.100006,85.600001,185.800003,2.700001
1783,1048947.32,1049068.02,1049203.12,1049334.72,120.700001,131.600002,455.400006,135.100002,255.800003,68.000001
1784,1049402.72,1049561.02,1049726.92,1049924.62,158.300003,197.700003,552.400009,165.900002,324.200005,30.500001
1785,1049955.12,1050125.82,1050295.02,1050468.62,170.700002,173.600002,561.800008,169.200003,339.900005,48.300001
1786,1050516.92,1050708.92,1050866.32,1051032.92,192.000003,166.600003,579.400009,157.400002,349.400005,63.400001
1787,1051096.32,1051266.12,1051313.32,1051482.72,169.800002,169.400002,391.300005,47.200001,217.000003,4.9
1788,1051487.62,1051603.22,1051643.42,1051794.92,115.600002,151.500002,312.600005,40.200001,155.800003,5.3
1789,1051800.22,1051902.72,1051973.52,1052132.32,102.500002,158.800002,344.300005,70.800001,173.300003,12.2
1790,1052144.52,1052258.12,1052366.82,1052558.82,113.600002,192.000003,412.100006,108.700001,222.300003,-2.2
1791,1052556.62,1052714.12,1052865.12,1053041.52,157.500003,176.400003,524.500008,151.000002,308.500005,39.6
1792,1053081.12,1053269.92,1053442.12,1053628.62,188.800003,186.500002,590.800009,172.200003,361.000006,43.300001
1793,1053671.92,1053853.12,1054029.12,1054245.32,181.200003,216.200003,589.100009,176.000002,357.200005,15.700001
1794,1054261.02,1054432.02,1054524.72,1054694.92,171.000002,170.200002,454.500006,92.700002,263.700004,20.6
1795,1054715.52,1054830.52,1054906.22,1055060.22,115.000002,154.000003,369.600006,75.700001,190.700003,24.9
1796,1055085.12,1055194.82,1055265.92,1055429.92,109.700002,164.000002,350.200005,71.100001,180.800003,5.4
1797,1055435.32,1055550.42,1055610.72,1055752.62,115.100002,141.900002,340.900005,60.300001,175.400003,23.6
1798,1055776.22,1055900.22,1055986.92,1056153.12,124.000002,166.200003,391.700006,86.700001,210.700003,14.8
1799,1056167.92,1056300.72,1056433.72,1056605.72,132.800002,172.000003,466.300007,133.000002,265.800004,28.5
1800,1056634.22,1056784.32,1056950.12,1057122.82,150.100002,172.700002,534.800008,165.800003,315.900005,46.200001
1801,1057169.02,1057347.12,1057526.62,1057698.32,178.100003,171.700003,584.400009,179.500002,357.600005,55.100001
1802,1057753.42,1057960.52,1058134.72,1058304.32,207.100003,169.600003,609.500009,174.200002,381.300005,58.600001
1803,1058362.92,1058526.52,1058619.42,1058794.22,163.600002,174.800002,449.900007,92.900002,256.500004,18.600001
1804,1058812.82,1058942.22,1059010.22,1059186.12,129.400001,175.900003,383.500005,68.000001,197.400002,10.2
1805,1059196.32,1059308.62,1059413.12,1059595.52,112.300002,182.400003,416.100006,104.500001,216.800003,16.9
1806,1059612.42,1059773.92,1059906.72,1060078.62,161.500003,171.900002,505.400008,132.800002,294.300005,39.200001
1807,1060117.82,1060292.12,1060448.22,1060618.92,174.300003,170.700002,555.200008,156.100002,330.400005,54.100001
1808,1060673.02,1060879.52,1061036.22,1061208.82,206.500003,172.600002,602.700009,156.700003,363.200006,66.900001
1809,1061275.72,1061478.82,1061652.72,1061829.22,203.100003,176.500002,615.000009,173.900003,377.000006,61.500001
1810,1061890.72,1062122.92,1062270.72,1062493.32,232.200004,222.600003,609.200009,147.800002,380.000006,6.6
1811,1062499.92,1062717.92,1062880.72,1063091.62,218.000004,210.900003,621.40001,162.800002,380.800006,29.700001
1812,1063121.32,1063299.42,1063485.52,1063659.52,178.100002,174.000003,590.600009,186.100003,364.200005,52.400001
1813,1063711.92,1063885.62,1063967.02,1064159.92,173.700002,192.900003,447.700006,81.400001,255.100003,-0.3
1814,1064159.62,1064285.32,1064353.02,1064494.72,125.700002,141.700002,369.400006,67.700001,193.400003,34.300001
1815,1064529.02,1064641.32,1064745.42,1064922.32,112.300001,176.900003,406.900006,104.100002,216.400003,13.6
1816,1064935.92,1065060.62,1065216.62,1065443.02,124.700002,226.400003,490.500007,156.000002,280.700004,-16.6
1817,1065426.42,1065617.02,1065742.22,1065931.52,190.600003,189.300003,535.200008,125.200002,315.800005,30.1
1818,1065961.62,1066171.42,1066288.32,1066473.02,209.800003,184.700003,557.800008,116.900002,326.700005,46.4
1819,1066519.42,1066684.02,1066837.32,1067026.92,164.600003,189.600003,552.300009,153.300002,317.900005,44.800001
1820,1067071.72,1067235.72,1067421.02,1067601.22,164.000002,180.200002,586.600008,185.300003,349.300005,57.100001
1821,1067658.32,1067848.52,1068040.42,1068214.32,190.200003,173.900003,625.40001,191.900003,382.100006,69.400001
1822,1068283.72,1068476.82,1068666.72,1068878.92,193.100003,212.200004,629.500009,189.900002,383.000005,34.3
1823,1068913.22,1069099.42,1069283.82,1069503.12,186.200003,219.300003,604.500009,184.400003,370.600006,14.6
1824,1069517.72,1069671.82,1069729.12,1069920.52,154.100002,191.400003,392.800006,57.300001,211.400003,-10
1825,1069910.52,1070030.12,1070098.22,1070249.02,119.600002,150.800002,368.900005,68.100001,187.700003,30.4
1826,1070279.42,1070413.92,1070511.82,1070654.72,134.500002,142.900002,425.900007,97.900002,232.400004,50.600001
1827,1070705.32,1070854.12,1071026.72,1071201.92,148.800002,175.200002,541.000008,172.600003,321.400005,44.400001
1828,1071246.32,1071440.92,1071611.72,1071764.22,194.600003,152.500003,593.400009,170.800002,365.400005,75.500001
1829,1071839.72,1072034.72,1072250.22,1072433.92,195.000003,183.700003,648.200009,215.500003,410.500006,54
1830,1072487.92,1072705.62,1072894.62,1073083.12,217.700004,188.500003,639.50001,189.000002,406.700006,44.300001
1831,1073127.42,1073341.72,1073527.62,1073680.72,214.300003,153.100002,629.400009,185.900003,400.200006,76.100001
1832,1073756.82,1073942.12,1074137.92,1074326.32,185.300003,188.400003,619.600009,195.800003,381.100006,50.1
1833,1074376.42,1074582.42,1074786.32,1074966.22,206.000004,179.900002,657.60001,203.900003,409.900007,67.800001
1834,1075034.02,1075210.72,1075447.72,1075630.22,176.700003,182.500003,660.20001,237.000003,413.700006,64.000001
1835,1075694.22,1075870.92,1076087.72,1076279.82,176.700003,192.100003,631.300009,216.800003,393.500006,45.7
1836,1076325.52,1076519.72,1076699.62,1076878.62,194.200003,179.000003,609.10001,179.900003,374.100006,56.000001
1837,1076934.62,1077093.12,1077263.82,1077497.92,158.500002,234.100004,530.800007,170.700002,329.200004,-32.500001
1838,1077465.42,1077614.22,1077673.12,1077819.72,148.800003,146.600002,380.300006,58.900001,207.700004,26
1839,1077845.72,1077959.52,1078091.12,1078240.52,113.800002,149.400002,443.000007,131.600002,245.400004,48.200001
1840,1078288.72,1078440.92,1078613.52,1078791.02,152.200002,177.500002,550.300008,172.600003,324.800005,48.000001
1841,1078839.02,1079007.52,1079211.62,1079401.02,168.500002,189.400002,608.000009,204.100004,372.600006,46.000001
1842,1079447.02,1079658.22,1079859.22,1080048.22,211.200003,189.000003,656.70001,201.000003,412.200006,55.500001
1843,1080103.72,1080305.92,1080492.32,1080681.52,202.200003,189.200002,630.700009,186.400003,388.600006,52.900001
1844,1080734.42,1080912.72,1081141.22,1081324.62,178.300003,183.400003,646.20001,228.500003,406.800006,56.000001
1845,1081380.62,1081564.42,1081769.92,1081957.32,183.800003,187.400002,629.200009,205.500003,389.300006,52.500001
1846,1082009.82,1082205.22,1082404.62,1082619.02,195.400003,214.400003,634.20001,199.400003,394.800006,25.000001
1847,1082644.02,1082832.72,1083019.72,1083209.42,188.700002,189.700003,618.000009,187.000003,375.700005,52.600001
1848,1083262.02,1083463.82,1083663.42,1083844.62,201.800003,181.200003,644.200009,199.600003,401.400006,61.6
1849,1083906.22,1084100.52,1084270.12,1084471.12,194.300003,201.000003,560.700009,169.600003,363.900006,-4.2
1850,1084466.92,1084611.72,1084654.82,1084830.62,144.800002,175.800002,361.900005,43.100001,187.900003,-1.8
1851,1084828.82,1084940.62,1085051.72,1085201.12,111.800002,149.400002,414.900006,111.100002,222.900004,42.6
1852,1085243.72,1085372.12,1085534.72,1085695.12,128.400002,160.400002,502.000008,162.600003,291.000005,50.600001
1853,1085745.72,1085904.82,1086058.72,1086265.22,159.100002,206.500003,548.300008,153.900003,313.000005,28.8
1854,1086294.02,1086516.22,1086655.52,1086834.12,222.200003,178.600003,593.800009,139.300002,361.500005,53.700001
1855,1086887.82,1087057.72,1087235.92,1087449.82,169.900002,213.900003,598.400009,178.200003,348.100005,36.400001
1856,1087486.22,1087665.72,1087843.02,1088012.42,179.500002,169.400003,591.200009,177.300003,356.800005,65.000001
1857,1088077.42,1088258.32,1088457.32,1088678.12,180.900002,220.800004,637.100009,199.000003,379.900005,36.4
1858,1088714.52,1088904.62,1089119.52,1089304.52,190.100003,185.000003,647.20001,214.900003,405.000006,57.200001
1859,1089361.72,1089560.52,1089749.62,1089967.22,198.800003,217.600003,646.600009,189.100003,387.900006,41.1
1860,1090008.32,1090176.12,1090383.92,1090572.62,167.800003,188.700003,620.20001,207.800003,375.600006,55.900001
1861,1090628.52,1090803.62,1091015.92,1091196.12,175.100002,180.200003,625.500009,212.300003,387.400005,57.900001
1862,1091254.02,1091430.92,1091620.52,1091806.82,176.900003,186.300003,608.500009,189.600002,366.500005,55.700001
1863,1091862.52,1092032.82,1092228.72,1092412.22,170.300003,183.500003,606.000009,195.900002,366.200005,56.300001
1864,1092468.52,1092653.02,1092763.02,1092961.42,184.500003,198.400003,477.000007,110.000001,294.500004,-15.9
1865,1092945.52,1093063.42,1093093.52,1093234.72,117.900002,141.200002,296.400005,30.1,148.000002,7.200001
1866,1093241.92,1093340.92,1093412.22,1093565.42,99.000001,153.200002,343.000005,71.300001,170.300002,19.500001
1867,1093584.92,1093705.42,1093808.92,1093993.02,120.500001,184.100003,414.200006,103.500002,224.000003,6.1
1868,1093999.12,1094141.32,1094286.22,1094478.32,142.200002,192.100003,495.700007,144.900002,287.100004,16.5
1869,1094494.82,1094651.52,1094856.72,1095054.72,156.700003,198.000003,587.600009,205.200003,361.900006,27.7
1870,1095082.42,1095287.12,1095485.12,1095664.52,204.700003,179.400003,639.20001,198.000003,402.700006,57.100001
1871,1095721.62,1095931.72,1096133.32,1096327.92,210.100003,194.600003,662.800009,201.600003,411.700006,56.5
1872,1096384.42,1096604.62,1096793.22,1096977.22,220.200004,184.000003,653.90001,188.600002,408.800006,61.100001
1873,1097038.32,1097228.92,1097430.32,1097622.22,190.600003,191.900003,629.20001,201.400003,392.000006,45.300001
1874,1097667.52,1097873.52,1098080.72,1098261.12,206.000003,180.400002,660.500009,207.200003,413.200006,66.900001
1875,1098328.02,1098510.22,1098761.22,1098948.32,182.200003,187.100003,690.700011,251.000004,433.200007,70.400001
1876,1099018.72,1099237.52,1099461.82,1099668.32,218.800003,206.500003,701.20001,224.300003,443.100006,51.600001
1877,1099719.92,1099908.32,1100136.72,1100335.82,188.400003,199.100003,671.20001,228.400003,416.800006,55.300001
1878,1100391.12,1100618.42,1100797.22,1100973.12,227.300003,175.900003,648.70001,178.800003,406.100006,66.700001
1879,1101039.82,1101233.32,1101419.42,1101601.92,193.500003,182.500003,613.400009,186.100002,379.600005,51.300001
1880,1101653.22,1101826.52,1101966.32,1102180.72,173.300002,214.400003,509.900008,139.800003,313.100005,-17.6
1881,1102163.12,1102280.02,1102318.82,1102452.52,116.900001,133.700002,298.200004,38.800001,155.700002,8.8
1882,1102461.32,1102554.72,1102602.62,1102741.42,93.400001,138.800002,293.600004,47.900001,141.300002,13.5
1883,1102754.92,1102859.52,1102922.12,1103089.82,104.600002,167.700002,338.400005,62.600001,167.200003,3.5
1884,1103093.32,1103192.32,1103273.92,1103451.72,99.000002,177.800003,358.200006,81.600001,180.600003,-0.2
1885,1103451.52,1103555.72,1103618.22,1103773.12,104.200001,154.900003,350.300005,62.500001,166.700002,28.7
1886,1103801.82,1103914.62,1103953.42,1104145.02,112.800002,191.600003,349.000005,38.8,151.600002,5.8
1887,1104150.82,1104236.92,1104285.42,1104551.32,86.100001,265.900004,415.700006,48.500001,134.600002,15.2
1888,1104566.52,1104641.02,1104655.02,1104920.32,74.500001,265.300004,244.100004,14.000001,88.500002,-109.700002
1889,1105578.32,1105630.62,1105691.92,1105871.02,52.300001,179.100003,316.100005,61.300001,113.600002,23.4
1890,1105894.42,1105942.92,1106025.92,1106290.82,48.500001,264.900004,448.300007,83.000001,131.500002,51.900001
1891,1106342.72,1106373.42,1106475.82,1106804.02,30.7,328.200005,474.700007,102.400002,133.100002,13.4
1892,1106817.42,1106881.72,1106919.82,1107127.12,64.300001,207.300003,320.800005,38.1,102.400001,11.100001
1893,1107138.22,1107200.82,1107254.72,1107445.22,62.600001,190.500003,306.500004,53.9,116.500001,-0.5
1894,1107444.72,1107532.32,1107601.32,1107771.42,87.600002,170.100002,375.900006,69.000001,156.600003,49.200001
1895,1107820.62,1107910.12,1108015.82,1108185.12,89.500001,169.300002,424.600006,105.700002,195.200003,60.100001
1896,1108245.22,1108330.42,1108440.32,1108640.22,85.200001,199.900003,464.900007,109.900002,195.100003,69.900001
1897,1108710.12,1108794.72,1108942.32,1109219.52,84.600001,277.200004,457.300007,147.600003,232.200004,-52.100001
1898,1109167.42,1109330.62,1109384.32,1109584.32,163.200002,200.000003,457.700007,53.700001,216.900003,40.800001
1899,1110399.12,1110446.12,1110584.32,1110771.82,47.000001,187.500003,414.600006,138.200002,185.200003,41.9
1900,1110813.72,1110919.22,1111021.22,1111269.42,105.500002,248.200003,430.100007,102.000002,207.500004,-25.6
1901,1111243.82,1111375.22,1111490.22,1111748.32,131.400002,258.100004,550.000008,115.000001,246.400003,45.500001
1902,1111793.82,1111902.12,1112091.72,1112304.32,108.300002,212.600004,551.900008,189.600002,297.900004,41.4
1903,1113142.92,1113271.22,1113467.92,1113713.32,128.300002,245.400004,599.000009,196.700003,325.000005,28.6
1904,1113741.92,1113876.92,1113953.52,1114146.62,135.000002,193.100003,421.200006,76.600001,211.600003,16.5
1905,1114163.12,1114280.02,1114371.92,1114571.72,116.900002,199.800003,414.800007,91.900001,208.800003,6.200001
1906,1114577.92,1114708.32,1114785.22,1114965.02,130.400001,179.800002,409.000006,76.900002,207.300003,21.900001
1907,1114986.92,1115125.02,1115221.32,1115454.92,138.100002,233.600004,482.600007,96.300001,234.400003,14.6
1908,1115469.52,1115610.62,1115769.22,1115956.32,141.100002,187.100003,533.700008,158.600002,299.700004,46.900001
1909,1116003.22,1116198.72,1116362.72,1116572.82,195.500003,210.100003,611.400009,164.000002,359.500005,41.800001
1910,1116614.62,1116855.12,1116969.02,1117195.12,240.500003,226.100004,592.200009,113.900002,354.400005,11.7
1911,1117206.82,1117367.92,1117445.52,1117616.72,161.100002,171.200003,459.100007,77.600001,238.700003,49.200001
1912,1117665.92,1117801.32,1117899.52,1118124.32,135.400002,224.800003,459.900006,98.200001,233.600003,1.5
1913,1118125.82,1118286.12,1118405.92,1118641.02,160.300003,235.100003,515.700008,119.800002,280.100005,0.5
1914,1118641.52,1118773.62,1118828.52,1119014.42,132.100002,185.900003,381.900006,54.900001,187.000003,9
1915,1119023.42,1119136.72,1119241.02,1119430.92,113.300001,189.900003,419.000006,104.300002,217.600003,11.5
1916,1119442.42,1119562.52,1119707.42,1119922.52,120.100002,215.100003,503.300007,144.900002,265.000004,23.2
1917,1119945.72,1120118.72,1120189.42,1120385.82,173.000003,196.400003,455.800007,70.700001,243.700004,15.7
1918,1120401.52,1120556.32,1120669.52,1120864.32,154.800003,194.800003,504.000008,113.200001,268.000004,41.200001
1919,1120905.52,1121072.12,1121196.32,1121387.42,166.600002,191.100003,515.900007,124.200002,290.800004,34
1920,1121421.42,1121590.62,1121626.32,1121843.92,169.200003,217.600003,397.700006,35.700001,204.900004,-24.800001
1921,1121819.12,1121945.92,1122005.22,1122180.52,126.800002,175.300003,370.400006,59.300001,186.100003,9
1922,1122189.52,1122316.12,1122418.72,1122580.22,126.600002,161.500003,433.500006,102.600001,229.200003,42.8
1923,1122623.02,1122762.52,1122911.02,1123124.62,139.500002,213.600003,522.700008,148.500003,288.000005,21.1
1924,1123145.72,1123321.32,1123489.52,1123751.12,175.600003,261.600004,574.500009,168.200002,343.800005,-30.9
1925,1123720.22,1123904.92,1123982.92,1124189.02,184.700002,206.100003,472.100007,78.000002,262.700004,3.3
1926,1124192.32,1124349.72,1124465.92,1124690.72,157.400002,224.800003,500.800007,116.200002,273.600004,2.4
1927,1124693.12,1124886.02,1125024.52,1125250.62,192.900003,226.100004,578.500009,138.500002,331.400005,21
1928,1125271.62,1125456.12,1125594.82,1125858.32,184.500003,263.500004,540.700008,138.700002,323.200005,-46.000001
1929,1125812.32,1125974.22,1126022.72,1126185.02,161.900002,162.300002,385.900006,48.500001,210.400003,13.200001
1930,1126198.22,1126332.82,1126399.42,1126587.42,134.600002,188.000002,386.400005,66.600001,201.200003,-2.8
1931,1126584.62,1126746.52,1126836.62,1127019.42,161.900003,182.800003,459.500007,90.100001,252.000004,24.7
1932,1127044.12,1127187.92,1127362.92,1127525.02,143.800002,162.100002,545.300008,175.000003,318.800005,64.400001
1933,1127589.42,1127789.82,1127988.22,1128176.22,200.400003,188.000003,641.00001,198.400003,398.800006,54.200001
1934,1128230.42,1128435.02,1128519.52,1128717.12,204.600003,197.600003,501.000007,84.500001,289.100004,14.3
1935,1128731.42,1128899.92,1129005.52,1129174.12,168.500003,168.600003,482.900008,105.600001,274.100004,40.200001
1936,1129214.32,1129398.32,1129531.02,1129779.92,184.000002,248.900004,541.300008,132.700002,316.700004,-24.3
1937,1129755.62,1129909.32,1129986.62,1130137.62,153.700002,151.000002,409.200006,77.300001,231.000003,27.200001
1938,1130164.82,1130298.12,1130380.32,1130538.22,133.300002,157.900002,405.100006,82.200001,215.500003,31.700001
1939,1130569.92,1130713.72,1130831.42,1131027.32,143.800002,195.900003,463.500007,117.700002,261.500004,6.1
1940,1131033.42,1131167.62,1131252.12,1131420.32,134.200002,168.200002,410.300006,84.500001,218.700003,23.400001
1941,1131443.72,1131582.72,1131688.42,1131895.92,139.000002,207.500004,448.500007,105.700001,244.700003,-3.7
1942,1131892.22,1132067.92,1132198.72,1132385.32,175.700002,186.600003,525.200007,130.800002,306.500004,32.1
1943,1132417.42,1132647.52,1132790.72,1132991.12,230.100004,200.400003,599.600009,143.200002,373.300006,25.9
1944,1133017.02,1133252.62,1133332.92,1133528.22,235.600004,195.300003,531.100008,80.300001,315.900005,19.9
1945,1133548.12,1133710.82,1133751.42,1133926.32,162.700003,174.900003,382.000006,40.6,203.300003,3.8
1946,1133930.12,1134047.52,1134110.62,1134260.62,117.400002,150.000002,361.000005,63.100001,180.500003,30.5
1947,1134291.12,1134425.82,1134513.32,1134676.22,134.700002,162.900002,416.800006,87.500002,222.200004,31.7
1948,1134707.92,1134871.42,1134982.32,1135183.12,163.500003,200.800003,480.700008,110.900002,274.400005,5.5
1949,1135188.62,1135354.22,1135505.72,1135692.32,165.600002,186.600003,536.500008,151.500002,317.100004,32.800001
1950,1135725.12,1135918.52,1136010.42,1136197.52,193.400003,187.100003,485.300007,91.900001,285.300004,12.9
1951,1136210.42,1136407.72,1136479.42,1136664.42,197.300003,185.000003,473.100007,71.700001,269.000004,19.1
1952,1136683.52,1136833.72,1136944.62,1137119.82,150.200002,175.200002,474.900007,110.900002,261.100004,38.600001
1953,1137158.42,1137328.52,1137488.32,1137655.52,170.100003,167.200002,549.500008,159.800002,329.900005,52.400001
1954,1137707.92,1137943.32,1138121.02,1138333.72,235.400004,212.700003,628.90001,177.700002,413.100006,3.100001
1955,1138336.82,1138501.32,1138565.92,1138726.42,164.500002,160.500002,422.800006,64.600001,229.100003,33.200001
1956,1138759.62,1138920.92,1139048.22,1139232.52,161.300002,184.300003,506.800007,127.300002,288.600004,33.9
1957,1139266.42,1139455.52,1139613.92,1139826.62,189.100003,212.700003,583.200009,158.400003,347.500006,23
1958,1139849.62,1140062.82,1140237.32,1140402.32,213.200003,165.000002,614.300009,174.500003,387.700006,61.600001
1959,1140463.92,1140662.92,1140737.82,1140937.12,199.000003,199.300003,466.800007,74.900001,273.900004,-6.4
1960,1140930.72,1141076.22,1141136.12,1141315.82,145.500002,179.700003,392.400006,59.900001,205.400003,7.3
1961,1141323.12,1141457.72,1141566.42,1141767.12,134.600002,200.700003,445.000007,108.700002,243.300004,1
1962,1141768.12,1141938.72,1142089.32,1142228.02,170.600002,138.700003,533.400008,150.600002,321.200004,73.500001
1963,1142301.52,1142521.72,1142657.12,1142832.62,220.200003,175.500003,557.200008,135.400002,355.600005,26.1
1964,1142858.72,1143018.92,1143068.12,1143247.92,160.200002,179.800003,390.600006,49.200001,209.400003,1.4
1965,1143249.32,1143403.12,1143501.22,1143693.22,153.800002,192.000003,454.000007,98.100001,251.900003,10.100001
1966,1143703.32,1143878.52,1144033.42,1144202.72,175.200002,169.300003,552.500008,154.900002,330.100004,53.100001
1967,1144255.82,1144455.92,1144638.52,1144857.52,200.100003,219.000004,618.300009,182.600002,382.700005,16.6
1968,1144874.12,1145107.92,1145236.52,1145416.22,233.800003,179.700003,552.200008,128.600002,362.400005,10.1
1969,1145426.32,1145550.92,1145589.92,1145734.92,124.600002,145.000002,316.800005,39.000001,163.600003,8.2
1970,1145743.12,1145848.62,1145906.02,1146047.02,105.500001,141.000002,327.300005,57.400001,162.900002,23.400001
1971,1146070.42,1146188.12,1146279.02,1146448.72,117.700002,169.700002,394.500006,90.900001,208.600003,16.200001
1972,1146464.92,1146600.42,1146727.72,1146885.02,135.500002,157.300002,468.900007,127.300002,262.800004,48.800001
1973,1146933.82,1147107.02,1147250.72,1147424.12,173.200002,173.400003,529.900008,143.700002,316.900004,39.600001
1974,1147463.72,1147678.12,1147869.42,1148033.12,214.400003,163.700002,632.200009,191.300003,405.700006,62.800001
1975,1148095.92,1148299.72,1148369.32,1148536.32,203.800003,167.000003,463.200007,69.600001,273.400004,22.8
1976,1148559.12,1148729.32,1148815.12,1148977.72,170.200002,162.600002,453.300007,85.800002,256.000004,34.700001
1977,1149012.42,1149175.72,1149321.92,1149490.32,163.300002,168.400003,526.300007,146.200002,309.500004,48.4
1978,1149538.72,1149788.22,1149921.52,1150095.12,249.500004,173.600003,610.70001,133.300002,382.800006,54.300001
1979,1150149.42,1150389.92,1150540.12,1150738.92,240.500003,198.800003,597.700008,150.200002,390.700005,8.2
1980,1150747.12,1150898.62,1150943.42,1151124.72,151.500003,181.300003,360.700006,44.8,196.300003,-16.9
1981,1151107.82,1151213.72,1151265.82,1151402.92,105.900001,137.100002,320.900005,52.100001,158.000002,25.800001
1982,1151428.72,1151544.12,1151622.22,1151797.02,115.400001,174.800002,369.700005,78.100002,193.500003,1.4
1983,1151798.42,1151945.72,1152047.82,1152198.22,147.300002,150.400002,441.700007,102.100002,249.400004,41.900001
1984,1152240.12,1152404.92,1152535.92,1152701.52,164.800002,165.600003,509.600007,131.000002,295.800004,48.2
1985,1152749.72,1152950.72,1153073.32,1153258.32,201.000003,185.000003,520.000008,122.600002,323.600005,11.4
1986,1153269.72,1153419.42,1153452.62,1153595.82,149.700002,143.200002,339.600005,33.200001,182.900003,13.5
1987,1153609.32,1153730.12,1153795.72,1153968.62,120.800002,172.900002,358.700005,65.600001,186.400003,-0.6
1988,1153968.02,1154082.02,1154199.72,1154370.92,114.000002,171.200002,420.300007,117.700002,231.700004,17.400001
1989,1154388.32,1154541.12,1154661.12,1154816.42,152.800002,155.300002,477.200007,120.000002,272.800004,49.100001
1990,1154865.52,1155051.92,1155230.62,1155400.62,186.400003,170.000003,585.100009,178.700002,365.100005,50.000001
1991,1155450.62,1155668.72,1155768.32,1155943.52,218.100003,175.200003,518.700007,99.600001,317.700004,25.8
1992,1155969.32,1156125.52,1156204.72,1156378.82,156.200003,174.100002,420.500007,79.200001,235.400004,11.000001
1993,1156389.82,1156517.72,1156571.82,1156730.92,127.900001,159.100003,352.500005,54.100001,182.000002,11.4
1994,1156742.32,1156852.72,1156919.42,1157086.22,110.400001,166.800003,344.500005,66.700001,177.100002,0.6
1995,1157086.82,1157198.12,1157279.42,1157439.32,111.300002,159.900002,371.300005,81.300001,192.600003,18.8
1996,1157458.12,1157610.92,1157704.32,1157887.52,152.800003,183.200003,441.200007,93.400001,246.200004,11.8
1997,1157899.32,1158078.22,1158173.42,1158347.62,178.900003,174.200003,473.800007,95.200001,274.100004,25.5
1998,1158373.12,1158537.82,1158681.42,1158872.22,164.700003,190.800003,517.400008,143.600002,308.300005,18.3
1999,1158890.52,1159086.72,1159247.12,1159404.12,196.200003,157.000002,574.200008,160.400002,356.600005,60.600001
2000,1159464.72,1159701.42,1159869.42,1160031.92,236.700004,162.500003,627.60001,168.000002,404.700006,60.400001
2001,1160092.32,1160309.02,1160397.52,1160587.42,216.700003,189.900003,495.400007,88.500001,305.200004,0.3
2002,1160587.72,1160708.32,1160758.02,1160903.62,120.600002,145.600002,332.400005,49.700001,170.300003,16.5
2003,1160920.12,1161025.12,1161085.92,1161228.22,105.000002,142.300002,330.100005,60.800001,165.800003,22
2004,1161250.22,1161380.32,1161448.52,1161604.22,130.100002,155.700002,380.800006,68.200001,198.300003,26.800001
2005,1161631.02,1161754.92,1161873.12,1162049.92,123.900001,176.800003,443.300006,118.200002,242.100003,24.4
2006,1162074.32,1162229.02,1162355.02,1162519.12,154.700003,164.100003,491.000008,126.000001,280.700004,46.200001
2007,1162565.32,1162772.72,1162898.12,1163053.12,207.400003,155.000002,546.500008,125.400002,332.800005,58.700001
2008,1163111.82,1163301.52,1163372.72,1163539.92,189.700003,167.200002,453.700006,71.200001,260.900004,25.6
2009,1163565.52,1163744.02,1163822.52,1163979.42,178.500003,156.900003,445.200007,78.500001,257.000004,31.3
2010,1164010.72,1164182.12,1164267.02,1164429.42,171.400003,162.400002,441.300007,84.900001,256.300004,22.600001
2011,1164452.02,1164561.72,1164637.52,1164796.92,109.700001,159.400003,363.100005,75.800001,185.500002,18.2
2012,1164815.12,1164933.62,1165027.92,1165190.52,118.500002,162.600003,405.800006,94.300001,212.800003,30.4
2013,1165220.92,1165371.52,1165494.12,1165647.42,150.600002,153.300002,477.200007,122.600002,273.200004,50.700001
2014,1165698.12,1165892.42,1166049.42,1166260.72,194.300003,211.300004,578.500009,157.000002,351.300005,15.9
2015,1166276.62,1166464.72,1166567.52,1166739.92,188.100003,172.400003,479.600007,102.800001,290.900004,16.3
2016,1166756.22,1166915.82,1166982.12,1167134.32,159.600002,152.200003,407.100006,66.300001,225.900003,29
2017,1167163.32,1167312.82,1167424.72,1167585.52,149.500002,160.800002,446.900007,111.900002,261.400004,24.700001
2018,1167610.22,1167783.12,1167891.42,1168068.72,172.900002,177.300003,473.100007,108.300002,281.200004,14.6
2019,1168083.32,1168226.52,1168279.82,1168446.52,143.200002,166.700002,367.900005,53.300001,196.500003,4.7
2020,1168451.22,1168601.62,1168669.52,1168837.42,150.400003,167.900002,402.400006,67.900001,218.300004,16.2
2021,1168853.62,1168975.12,1169120.52,1169314.82,121.500002,194.300003,467.100007,145.400002,266.900004,5.9
2022,1169320.72,1169513.32,1169651.52,1169813.22,192.600003,161.700003,543.100008,138.200002,330.800005,50.6
2023,1169863.82,1170055.72,1170265.92,1170476.52,191.900003,210.600003,631.70001,210.200003,402.100006,19.000001
2024,1170495.52,1170689.12,1170756.02,1170926.72,193.600003,170.700002,448.100006,66.900001,260.500004,16.9
2025,1170943.62,1171081.12,1171165.02,1171327.42,137.500002,162.400002,403.300006,83.900002,221.400004,19.5
2026,1171346.92,1171503.92,1171616.52,1171809.12,157.000003,192.600003,473.200007,112.600001,269.600004,11
2027,1171820.12,1172013.12,1172129.92,1172256.52,193.000003,126.600002,515.200008,116.800002,309.800005,78.800001
2028,1172335.32,1172525.92,1172670.72,1172834.32,190.600003,163.600003,550.800008,144.800002,335.400005,51.8
2029,1172886.12,1173118.32,1173274.32,1173439.52,232.200004,165.200003,613.80001,156.000002,388.200006,60.400001
2030,1173499.92,1173736.72,1173883.12,1174099.02,236.800003,215.900003,595.700008,146.400002,383.200005,-3.4
2031,1174095.62,1174252.72,1174338.52,1174526.72,157.100003,188.200003,428.700007,85.800001,242.900004,-2.4
2032,1174524.32,1174685.92,1174799.02,1174993.22,161.600002,194.200003,473.700007,113.100002,274.700004,4.8
2033,1174998.02,1175189.92,1175307.82,1175489.02,191.900003,181.200003,522.800008,117.900001,309.800004,31.800001
2034,1175520.82,1175723.92,1175900.32,1176082.12,203.100003,181.800003,607.000009,176.400002,379.500005,45.700001
2035,1176127.82,1176378.12,1176544.32,1176705.32,250.300003,161.000002,631.500009,166.200003,416.500006,54.000001
2036,1176759.32,1176995.92,1177128.32,1177353.42,236.600004,225.100003,594.900009,132.400002,369.000006,0.8
2037,1177354.22,1177560.92,1177649.92,1177824.62,206.700003,174.700003,496.100007,89.000001,295.700004,25.7
2038,1177850.32,1177998.62,1178087.02,1178253.12,148.300003,166.100002,429.000007,88.400001,236.700004,26.200001
2039,1178279.32,1178450.72,1178566.22,1178751.62,171.400002,185.400003,500.000007,115.500002,286.900004,27.7
2040,1178779.32,1178960.62,1179103.92,1179282.52,181.300003,178.600003,544.400008,143.300002,324.600005,41.2
2041,1179323.72,1179545.92,1179746.32,1179924.72,222.200004,178.400002,673.80001,200.400003,422.600007,72.800001
2042,1179997.52,1180280.52,1180488.62,1180666.12,283.000005,177.500002,738.800011,208.100003,491.100008,70.200001
2043,1180736.32,1180981.92,1181163.02,1181380.52,245.600004,217.500003,650.10001,181.100003,426.700007,5.9
2044,1181386.42,1181557.72,1181617.82,1181787.52,171.300003,169.700003,408.100006,60.1,231.400003,7
2045,1181794.52,1181900.92,1181951.42,1182101.82,106.400002,150.400003,315.600005,50.5,156.900002,8.3
2046,1182110.12,1182215.12,1182286.72,1182430.82,105.000001,144.100003,349.900005,71.600001,176.600002,29.2
2047,1182460.02,1182580.92,1182690.12,1182861.52,120.900002,171.400003,424.500006,109.200001,230.100003,23
2048,1182884.52,1183034.92,1183165.72,1183361.92,150.400003,196.200002,500.400008,130.800002,281.200005,23.000001
2049,1183384.92,1183567.82,1183738.62,1183916.32,182.900003,177.700003,586.800009,170.800002,353.700005,55.400001
2050,1183971.72,1184189.92,1184343.82,1184555.92,218.200003,212.100003,600.900009,153.900002,372.100005,16.700001
2051,1184572.62,1184777.82,1184906.72,1185090.92,205.200003,184.200003,545.000008,128.900001,334.100004,26.700001
2052,1185117.62,1185281.32,1185340.72,1185519.82,163.700002,179.100003,410.200006,59.400001,223.100003,8
2053,1185527.82,1185674.82,1185778.42,1185965.82,147.000002,187.400003,449.300006,103.600001,250.600003,11.3
2054,1185977.12,1186144.12,1186276.52,1186464.92,167.000003,188.400003,509.800008,132.400002,299.400005,22
2055,1186486.92,1186659.52,1186768.12,1186961.02,172.600003,192.900003,491.800007,108.600001,281.200004,17.7
2056,1186978.72,1187161.02,1187300.32,1187498.72,182.300003,198.400003,555.800009,139.300002,321.600005,35.800001
2057,1187534.52,1187751.52,1187924.72,1188133.02,217.000003,208.300004,625.300009,173.200002,390.200005,26.8
