# Supplementary material for: Robust dynamical invariants in sequential neural activity
Source: Sci Rep. 2019 Jun 21;9:9048. doi: 10.1038/s41598-019-44953-2 (PMC6588702; doi:10.1038/s41598-019-44953-2)
Supplement: Supplementary file 4 — Dataset [file 41598_2019_44953_MOESM4_ESM.zip › data/ethanol16/Ethanol_exp8.txt]

%If you use these data please cite:
%%  I. Elices, R. Levi, D. Arroyo, F. B. Rodriguez, and P. Varona. Robust dynamical invariants in sequential neural activity
% (1:n-1)' firstLP' lastLP' firstPD' lastPD' burstLPd' burstPDd' Period' latenc' LPPDfst2fst' PDLP'
1,793.300012,898.100013,1029.70001,1140.90002,104.800001,111.200002,430.600006,131.600002,236.400003,83.000001
2,1223.90002,1381.10002,1468.60002,1578.70002,157.200003,110.100002,433.000007,87.500001,244.700004,78.200001
3,1656.90002,1813.00003,1879.00003,1986.90003,156.100002,107.900002,409.400006,66.000001,222.100003,79.400001
4,2066.30003,2201.90003,2292.20003,2410.10004,135.600002,117.900002,418.100006,90.300001,225.900003,74.300001
5,2484.40004,2650.30004,2722.10004,2844.00004,165.900002,121.900001,423.700006,71.800002,237.700004,64.100001
6,2908.10004,3072.60005,3158.90005,3267.00005,164.500003,108.100002,437.400007,86.300001,250.800004,78.500001
7,3345.50005,3512.80005,3536.40005,3637.80005,167.300002,101.400001,368.600005,23.600001,190.900003,76.300001
8,3714.10005,3896.60006,3894.70006,4021.10006,182.500003,126.400002,397.500006,-1.9,180.600003,90.500001
9,4111.60006,4215.10006,4313.00006,4438.70007,103.500002,125.700002,463.300007,97.900001,201.400003,136.200002
10,4574.90007,4628.30007,4822.60007,4930.80007,53.400001,108.200001,504.900008,194.300003,247.700004,149.000003
11,8031.70012,8279.40012,8618.20013,8760.10013,247.700003,141.900003,897.300013,338.800005,586.500008,168.900002
12,8929.00013,9079.50014,9284.70014,9417.10014,150.500002,132.400002,647.00001,205.200003,355.700005,158.900003
13,9576.00014,9702.00014,9786.60015,9953.60015,126.000002,167.000002,526.400008,84.600001,210.600003,148.800003
14,19918.1003,19957.3003,20231.8003,20362.5003,39.2,130.700002,562.300008,274.500004,313.700004,117.900002
15,20480.4003,20637.4003,20897.4003,21036.4003,157.000003,139.000002,663.50001,260.000003,417.000006,107.500002
16,21143.9003,21400.2003,21522.7003,21647.7003,256.300004,125.000002,665.00001,122.500002,378.800006,161.200002
17,24747.9004,24832.1004,24896.8004,25040.3004,84.200001,143.500002,342.700005,64.700001,148.900002,50.300001
18,25090.6004,25197.7004,25257.9004,25397.3004,107.100001,139.400002,377.700006,60.200001,167.300002,71.000002
19,25468.3004,25537.5004,25529.8004,25646.3004,69.200001,116.500002,234.100003,-7.700001,61.5,56.100001
20,25702.4004,25763.7004,25855.8004,25992.7004,61.300001,136.900002,350.300005,92.100001,153.400002,60.000001
21,26052.7004,26169.0004,26211.0004,26326.1004,116.300002,115.100001,373.500006,42.000001,158.300003,100.100002
22,26426.2004,26518.9004,26531.3004,26661.4004,92.700001,130.100002,305.200004,12.4,105.100001,70.000001
23,26731.4004,26797.1004,26863.1004,26994.7004,65.700001,131.600002,305.000005,66.000001,131.700002,41.700001
24,27036.4004,27159.0004,27222.9004,27354.3004,122.600002,131.400002,379.400006,63.900001,186.500003,61.500001
25,27415.8004,27570.1004,27586.6004,27712.3004,154.300002,125.700002,377.800005,16.5,170.800002,81.300001
26,27793.6004,27935.4004,27955.0004,28070.2004,141.800002,115.200001,387.000006,19.600001,161.400003,110.400002
27,28180.6004,28277.6004,28314.3004,28426.7004,97.000001,112.400002,364.900005,36.700001,133.700002,118.800001
28,28545.5004,28614.6004,28702.1004,28816.3004,69.100001,114.200001,365.500006,87.500002,156.600003,94.700002
29,28911.0004,29027.8004,29120.4004,29223.3004,116.800002,102.900001,402.700006,92.600001,209.400003,90.400002
30,29313.7004,29472.7004,29569.1004,29682.0004,159.000002,112.900001,438.000006,96.400002,255.400004,69.700001
31,29751.7004,29935.8004,30022.5004,30136.7004,184.100003,114.200002,469.200007,86.700001,270.800004,84.200001
32,30220.9005,30388.1005,30567.6005,30667.9005,167.200003,100.300002,569.100009,179.500002,346.700005,122.100002
33,30790.0005,31028.3005,31335.5005,31473.4005,238.300003,137.900002,806.900012,307.200005,545.500008,123.500002
34,31596.9005,31851.6005,32081.3005,32188.3005,254.700004,107.000002,752.500011,229.700003,484.400007,161.100002
35,32349.4005,32566.2005,33416.4005,33511.3005,216.800003,94.900001,1351.70002,850.200013,1067.00002,189.800003
36,33701.1005,34002.4005,34136.6005,34255.4005,301.300005,118.800001,731.400011,134.200002,435.500007,177.100003
37,34432.5005,34586.7005,34907.8005,35059.6005,154.200002,151.800002,784.500012,321.100005,475.300007,157.400003
38,35217.0005,35338.5005,35557.9005,35697.6005,121.500002,139.700002,611.000009,219.400003,340.900005,130.400002
39,35828.0005,36003.8005,36196.2005,36339.6005,175.800002,143.400003,760.700011,192.400003,368.200005,249.100003
40,39486.3006,39582.0006,39877.2006,39987.4006,95.700002,110.200002,676.50001,295.200004,390.900006,175.400002
41,40162.8006,40377.0006,40618.1006,40730.2006,214.200004,112.100002,746.100012,241.100003,455.300007,178.700003
42,42993.9006,43043.7006,43077.0006,43212.7006,49.8,135.700002,235.800003,33.300001,83.100001,17
43,43229.7006,43338.6006,43429.2006,43523.9006,108.900002,94.700002,357.600006,90.600001,199.500003,63.400001
44,43587.3006,43753.5007,43796.5007,43895.9007,166.200002,99.400001,395.300005,43.000001,209.200003,86.700001
45,43982.6007,44118.9007,44144.5007,44266.1007,136.300002,121.600002,364.500006,25.600001,161.900003,81.000001
46,44347.1007,44413.1007,44498.7007,44620.6007,66.000001,121.900002,331.200005,85.600001,151.600002,57.700001
47,44678.3007,44768.5007,44848.7007,44949.2007,90.200001,100.500002,363.000005,80.200001,170.400002,92.100001
48,45041.3007,45169.1007,45200.7007,45318.7007,127.800002,118.000001,363.800006,31.600001,159.400003,86.400002
49,45405.1007,45515.7007,45571.5007,45669.9007,110.600001,98.400002,367.800005,55.800001,166.400002,103.000001
50,45772.9007,45892.9007,45970.1007,46073.9007,120.000002,103.800002,433.400007,77.200001,197.200003,132.400002
51,46206.3007,46278.9007,46415.9007,46521.0007,72.600001,105.100001,435.400006,137.000002,209.600003,120.700002
52,46641.7007,46816.0007,46909.1007,47029.4007,174.300003,120.300002,471.800007,93.100001,267.400004,84.100001
53,47113.5007,47333.3007,47416.0007,47512.4007,219.800003,96.400001,494.300007,82.700002,302.500005,95.400001
54,47607.8007,47786.1007,47857.5007,47955.5007,178.300003,98.000002,444.000007,71.400001,249.700004,96.300001
55,48051.8007,48227.5007,48324.5007,48419.7007,175.700003,95.200002,460.700007,97.000001,272.700004,92.800001
56,48512.5007,48691.5007,48753.1007,48876.6007,179.000003,123.500002,429.700006,61.6,240.600003,65.600001
57,48942.2007,49100.7007,49130.0007,49261.2007,158.500003,131.200002,394.400006,29.3,187.800003,75.400001
58,49336.6007,49413.1007,49462.6007,49586.6007,76.500001,124.000002,343.300005,49.500001,126.000002,93.300001
59,51636.8008,51810.9008,51913.3008,52025.9008,174.100003,112.600001,516.000008,102.400002,276.500005,126.900002
60,52152.8008,52303.6008,52466.9008,52606.3008,150.800002,139.400002,675.40001,163.300003,314.100005,221.900003
61,56262.7008,56383.0008,56561.7008,56690.4008,120.300002,128.700002,592.900009,178.700003,299.000005,165.200002
62,56855.6008,56984.5008,57162.4009,57285.7009,128.900002,123.300002,631.30001,177.900003,306.800005,201.200003
63,66752.801,66969.801,67124.501,67248.301,217.000003,123.800002,659.60001,154.700002,371.700005,164.100003
64,71738.9011,71990.0011,72062.1011,72215.7011,251.100004,153.600002,588.200009,72.100001,323.200005,111.400002
65,72327.1011,72447.9011,72778.2011,72907.4011,120.800002,129.200002,699.90001,330.300004,451.100006,119.600002
66,74649.8011,74966.0011,75038.9011,75150.8011,316.200005,111.900002,539.600008,72.900001,389.100006,38.6
67,75189.4011,75329.5011,75352.5011,75489.7011,140.100002,137.200002,342.900006,23.000001,163.100003,42.600001
68,75532.3011,75616.9011,75638.5011,76436.4011,84.600001,797.900012,936.400013,21.6,106.200001,32.3
69,76468.7011,76538.6011,76657.4011,76760.3011,69.900002,102.900002,354.600006,118.800001,188.700003,63.000001
70,76823.3011,77009.4011,77021.1011,77135.4011,186.100003,114.300001,383.000005,11.7,197.800003,70.900001
71,77206.3011,77362.3012,77384.3012,77509.7012,156.000003,125.400002,354.300006,22,178.000003,50.900001
72,77560.6012,77683.6012,77746.1012,77863.5012,123.000002,117.400001,361.300005,62.500001,185.500003,58.400001
73,77921.9012,78065.3012,78096.6012,78198.6012,143.400002,102.000001,359.100005,31.300001,174.700003,82.400001
74,78281.0012,78381.1012,78438.1012,78563.1012,100.100002,125.000002,343.500006,57.000001,157.100003,61.400001
75,78624.5012,78742.9012,78827.2012,78945.0012,118.400001,117.800001,389.500005,84.300002,202.700003,69.000001
76,79014.0012,79184.7012,79232.7012,79351.9012,170.700003,119.200001,404.700006,48.000001,218.700004,66.800001
77,79418.7012,79561.2012,79626.1012,79726.6012,142.500003,100.500001,392.000006,64.900001,207.400004,84.100001
78,79810.7012,79952.4012,80009.0012,80109.8012,141.700002,100.800002,382.000006,56.600001,198.300003,82.900001
79,80192.7012,80331.1012,80412.6012,80524.1012,138.400002,111.500002,395.200006,81.500001,219.900003,63.800001
80,80587.9012,80741.7012,80853.2012,80946.2012,153.800002,93.000001,433.400006,111.500002,265.300004,75.100001
81,81021.3012,81226.0012,81296.7012,81389.9012,204.700003,93.200002,456.900007,70.700001,275.400004,88.300001
82,81478.2012,81650.9012,81717.5012,81811.1012,172.700003,93.600001,422.100006,66.600001,239.300004,89.200001
83,81900.3012,82067.6012,82180.2012,82301.5012,167.300003,121.300001,476.100008,112.600002,279.900005,74.900002
84,82376.4012,82559.0012,82639.0012,82755.7012,182.600002,116.700002,478.900007,80.000001,262.600003,99.600002
85,82855.3012,83005.7012,83156.5012,83261.1012,150.400002,104.600002,528.800008,150.800002,301.200004,123.000002
86,83384.1012,83533.5012,83749.0012,83845.7012,149.400002,96.700001,594.200008,215.500003,364.900005,132.600002
87,83978.3013,84186.2013,84421.2013,84525.3013,207.900003,104.100002,669.00001,235.000004,442.900007,122.000001
88,84647.3013,84870.2013,85108.3013,85258.8013,222.900004,150.500002,830.600013,238.100003,461.000007,219.100004
89,88221.7013,88312.8013,88559.7013,88728.3013,91.100001,168.600002,770.800011,246.900004,338.000005,264.200004
90,88992.5013,89061.7013,89131.7013,89278.6013,69.200001,146.900002,478.700007,70.000001,139.200002,192.600003
91,89471.2013,89537.2013,89709.9013,89859.7013,66.000001,149.800002,614.600009,172.700003,238.700004,226.100003
92,94840.0014,94891.8014,95104.9014,95248.7014,51.800001,143.800002,537.700008,213.100003,264.900004,129.000002
93,95377.7014,95487.4014,95624.9014,95760.6014,109.700002,135.700002,497.400008,137.500002,247.200004,114.500002
94,95875.1014,96020.9014,96084.3014,96204.2014,145.800002,119.900002,500.400007,63.400001,209.200003,171.300002
95,99153.4015,99311.4015,99467.0015,99589.8015,158.000002,122.800002,545.400008,155.600002,313.600004,109.000002
96,99698.8015,99834.6015,99930.6015,100050.001,135.800002,119.400002,474.700007,96.000001,231.800003,123.500002
97,100173.501,100280.101,100344.101,100454.201,106.600001,110.100002,381.600005,64.000001,170.600002,100.900001
98,100555.101,100605.901,100697.502,100820.602,50.800001,123.100001,350.200006,91.600002,142.400003,84.700002
99,100905.302,100931.902,101036.602,101160.602,26.6,124.000001,345.200005,104.700002,131.300002,89.900002
100,101250.502,101308.302,101394.602,101505.902,57.800001,111.300002,358.100005,86.300001,144.100002,102.700001
101,101608.602,101711.902,101736.902,101879.702,103.300002,142.800002,310.100005,25,128.300002,39.000001
102,101918.702,102002.702,102020.302,102128.402,84.000001,108.100002,251.500003,17.6,101.600001,41.8
103,102170.202,102277.102,102301.202,102426.702,106.900002,125.500002,277.200005,24.1,131.000002,20.700001
104,102447.402,102562.802,102603.602,102713.502,115.400001,109.900002,310.900004,40.800001,156.200002,44.8
105,102758.302,102887.302,102916.702,103019.002,129.000002,102.300001,317.100005,29.400001,158.400003,56.400001
106,103075.402,103221.102,103252.502,103375.002,145.700002,122.500001,346.400005,31.400001,177.100003,46.800001
107,103421.802,103546.502,103581.902,103679.102,124.700002,97.200002,320.900005,35.4,160.100002,63.600001
108,103742.702,103857.102,103885.102,103984.602,114.400002,99.500001,312.100005,28,142.400002,70.200002
109,104054.802,104161.502,104208.402,104304.202,106.700001,95.800001,311.600004,46.900001,153.600002,62.200001
110,104366.402,104491.802,104558.302,104678.502,125.400002,120.200002,346.100005,66.500001,191.900003,34
111,104712.502,104868.302,104921.302,105022.002,155.800003,100.700002,368.200006,53,208.800003,58.700001
112,105080.702,105248.302,105269.902,105366.802,167.600002,96.900001,359.500005,21.600001,189.200003,73.400001
113,105440.202,105573.902,105618.002,105733.802,133.700002,115.800002,351.500005,44.100001,177.800003,57.9
114,105791.702,105892.102,105968.402,106089.302,100.400002,120.900002,364.000006,76.300001,176.700003,66.400001
115,106155.702,106319.002,106337.902,106459.902,163.300002,122.000001,364.600005,18.900001,182.200003,60.400001
116,106520.302,106657.702,106705.802,106816.302,137.400002,110.500002,353.800006,48.100001,185.500003,57.800001
117,106874.102,107024.702,107101.802,107226.002,150.600002,124.200002,398.700005,77.100001,227.700003,46.8
118,107272.802,107433.502,107533.302,107632.402,160.700003,99.100002,427.100007,99.800001,260.500004,67.500001
119,107699.902,107881.302,107966.902,108064.502,181.400003,97.600001,440.500006,85.600001,267.000004,75.900001
120,108140.402,108339.102,108485.002,108599.102,198.700003,114.100001,543.900009,145.900003,344.600006,85.200002
121,108684.302,108902.102,109067.102,109163.702,217.800003,96.600002,608.400009,165.000002,382.800005,129.000002
122,109292.702,109532.402,110230.302,110329.302,239.700003,99.000001,1216.60002,697.900011,937.600014,180.000003
123,110509.302,110802.602,110991.402,111122.002,293.300004,130.600002,711.70001,188.800003,482.100007,99.000001
124,111221.002,111469.102,111719.802,111842.602,248.100004,122.800002,721.600011,250.700004,498.800008,100.000001
125,111942.602,112147.402,112328.102,112421.402,204.800003,93.300001,601.700009,180.700003,385.500006,122.900002
126,112544.302,112782.102,113024.502,113126.302,237.800004,101.800002,706.900011,242.400003,480.200007,124.900002
127,113251.202,113493.602,113610.502,113739.002,242.400003,128.500002,594.200008,116.900002,359.300005,106.400001
128,113845.402,114048.102,114220.202,114335.502,202.700003,115.300002,589.400009,172.100003,374.800006,99.300001
129,114434.802,114670.702,114835.502,114957.502,235.900004,122.000002,616.300009,164.800002,400.700006,93.600001
130,115051.102,115286.702,115490.802,115639.502,235.600004,148.700002,659.80001,204.100003,439.700007,71.400001
131,115710.902,115895.702,116068.902,116164.002,184.800003,95.100001,575.700009,173.200003,358.000006,122.600002
132,116286.602,116499.002,116684.402,116808.602,212.400003,124.200002,651.70001,185.400003,397.800006,129.700002
133,116938.302,117112.402,117311.002,117426.602,174.100002,115.600002,678.70001,198.600003,372.700005,190.400003
134,119675.902,120023.302,120083.302,120194.302,347.400005,111.000002,566.500009,60.000001,407.400006,48.100001
135,120242.402,120337.502,120427.002,120532.702,95.100001,105.700001,372.800005,89.500002,184.600003,82.500001
136,120615.202,120752.702,120783.902,120885.902,137.500002,102.000001,370.600006,31.200001,168.700003,99.900002
137,120985.802,121080.502,121138.502,121240.602,94.700001,102.100002,352.100005,58.000001,152.700002,97.300001
138,121337.902,121451.802,121514.202,121616.202,113.900002,102.000001,350.000005,62.400001,176.300003,71.700001
139,121687.902,121825.302,121894.502,121998.302,137.400002,103.800002,381.500006,69.200001,206.600003,71.100001
140,122069.402,122199.402,122266.302,122370.802,130.000002,104.500001,366.500005,66.900001,196.900003,65.100001
141,122435.902,122573.702,122642.802,122742.202,137.800002,99.400001,382.600006,69.100002,206.900004,76.300001
142,122818.502,122954.102,123020.102,123148.702,135.600002,128.600002,393.000006,66.000001,201.600003,62.800001
143,123211.502,123337.302,123403.602,123507.402,125.800002,103.800001,379.400006,66.300001,192.100003,83.500002
144,123590.902,123704.502,123785.002,123880.302,113.600001,95.300001,384.100005,80.500002,194.100003,94.700001
145,123975.002,124130.702,124181.802,124284.402,155.700003,102.600002,399.700006,51.1,206.800003,90.300001
146,124374.702,124523.902,124591.102,124689.802,149.200003,98.700001,408.400006,67.200001,216.400004,93.300001
147,124783.102,124968.902,125059.702,125155.702,185.800003,96.000001,486.200008,90.800002,276.600005,113.600002
148,125269.302,125426.602,125497.702,125612.502,157.300002,114.800002,436.000006,71.100001,228.400003,92.800001
149,125705.302,125826.402,125903.802,126028.102,121.100002,124.300002,425.400006,77.400001,198.500003,102.600001
150,126130.702,126223.802,126265.202,126386.802,93.100002,121.600002,364.700006,41.4,134.500002,108.600002
151,126495.402,126559.102,126670.402,126811.402,63.700001,141.000002,452.000007,111.300002,175.000003,136.000002
152,128107.702,128277.102,128972.602,129074.002,169.400002,101.400001,1177.10002,695.500011,864.900013,210.800003
153,129284.802,129527.602,129746.002,129876.202,242.800004,130.200002,724.700011,218.400003,461.200007,133.300002
154,130009.502,130211.802,130439.302,130565.902,202.300003,126.600002,726.500011,227.500004,429.800007,170.100002
155,135425.902,135611.502,135845.402,135981.102,185.600003,135.700002,689.00001,233.900003,419.500006,133.800002
156,136114.902,136286.002,136397.902,136558.102,171.100003,160.200003,605.100009,111.900001,283.000004,161.900002
157,140637.202,140684.402,140730.702,140846.102,47.2,115.400002,387.300005,46.300001,93.500001,178.400002
158,141024.502,141072.402,141261.402,141386.802,47.900001,125.400002,513.100008,189.000003,236.900004,150.800002
159,141537.602,141679.502,141968.202,142099.802,141.900002,131.600002,682.10001,288.700004,430.600006,119.900002
160,142219.702,142405.202,142596.302,142731.802,185.500003,135.500002,660.50001,191.100003,376.600006,148.400002
161,142880.202,143047.702,143237.402,143376.602,167.500003,139.200002,627.700009,189.700002,357.200005,131.300002
162,147088.202,147255.702,147307.902,147422.102,167.500002,114.200002,450.700007,52.200001,219.700003,116.800002
163,147538.902,147612.502,147801.202,147944.602,73.600001,143.400003,523.400007,188.700002,262.300003,117.700001
164,148062.302,148170.102,148335.102,148463.902,107.800002,128.800002,541.800008,165.000002,272.800004,140.200002
165,148604.102,148727.802,149013.802,149124.602,123.700002,110.800002,709.700011,286.000004,409.700006,189.200003
166,152398.802,152447.102,152549.402,152681.202,48.300001,131.800002,338.300005,102.300001,150.600002,55.900001
167,152737.102,152836.902,152887.702,152994.602,99.800001,106.900002,340.800005,50.800001,150.600002,83.300001
168,153077.902,153215.902,153233.002,153343.802,138.000002,110.800002,368.800006,17.1,155.100002,102.900002
169,153446.702,153526.102,153586.502,153720.902,79.400001,134.400002,344.700005,60.400001,139.800002,70.500001
170,153791.402,153897.802,153965.002,154078.902,106.400001,113.900002,353.600005,67.200001,173.600002,66.100001
171,154145.002,154271.002,154334.902,154439.602,126.000002,104.700001,362.700005,63.900001,189.900003,68.100001
172,154507.702,154656.302,154723.602,154846.202,148.600003,122.600001,392.400006,67.300001,215.900004,53.900001
173,154900.102,155073.102,155131.802,155268.502,173.000003,136.700002,421.400006,58.700001,231.700004,53
174,155321.502,155460.302,155534.502,155637.702,138.800003,103.200001,392.800006,74.200001,213.000004,76.600001
175,155714.302,155869.002,155932.102,156036.402,154.700003,104.300001,389.200006,63.100001,217.800004,67.100001
176,156103.502,156300.502,156346.502,156456.602,197.000003,110.100001,419.800006,46.000001,243.000004,66.700001
177,156523.302,156703.802,156768.402,156875.102,180.500003,106.700002,431.400007,64.600001,245.100004,79.600001
178,156954.702,157099.702,157155.702,157272.902,145.000002,117.200002,407.100006,56.000001,201.000003,88.900001
179,159009.302,159103.102,159244.702,159366.202,93.800002,121.500002,474.300007,141.600002,235.400004,117.400001
180,159483.602,159674.302,160000.202,160125.502,190.700003,125.300002,930.300014,325.900005,516.600008,288.400004
181,160413.902,160481.902,160685.302,160785.302,68.000001,100.000002,574.400009,203.400003,271.400004,203.000003
182,160988.302,161149.702,161912.902,162044.402,161.400002,131.500002,1234.60002,763.200012,924.600014,178.500002
183,162222.902,162429.402,162670.002,162806.602,206.500003,136.600002,685.100011,240.600004,447.100007,101.400002
184,162908.002,163131.102,163452.302,163561.602,223.100003,109.300001,770.700011,321.200005,544.300008,117.100002
185,163678.702,163863.102,164025.002,164135.702,184.400003,110.700002,562.100008,161.900002,346.300005,105.100001
186,164240.802,164425.102,164664.902,164785.002,184.300003,120.100001,667.10001,239.800004,424.100007,122.900002
187,164907.902,165165.702,165318.702,165443.502,257.800004,124.800002,655.00001,153.000002,410.800006,119.400002
188,165562.902,165802.402,166385.902,166523.102,239.500004,137.200002,1096.60002,583.500008,823.000012,136.400002
189,166659.502,166871.302,166936.602,167055.202,211.800004,118.600001,567.400009,65.300001,277.100005,171.700003
190,171195.303,171384.703,171509.803,171618.803,189.400003,109.000001,571.800009,125.100002,314.500005,148.300003
191,171767.103,171936.603,172365.603,172479.003,169.500002,113.400002,843.400012,429.000006,598.500008,131.500002
192,172610.503,172835.003,172983.103,173094.403,224.500003,111.300001,601.700009,148.100003,372.600006,117.800002
193,173212.203,173417.303,173679.403,173802.103,205.100003,122.700002,693.00001,262.100004,467.200007,103.100001
194,173905.203,174121.103,174253.003,174368.203,215.900004,115.200001,560.200009,131.900002,347.800006,97.200002
195,174465.403,174653.203,174867.503,174996.703,187.800003,129.200002,625.200009,214.300003,402.100006,93.900001
196,175090.603,175298.003,175530.703,175661.503,207.400003,130.800002,677.40001,232.700004,440.100007,106.500001
197,175768.003,175988.803,176166.303,176275.703,220.800003,109.400002,657.30001,177.500003,398.300006,149.600002
198,176425.303,176535.103,176794.803,176946.803,109.800002,152.000003,656.80001,259.700003,369.500005,135.300002
199,177082.103,177204.103,177432.203,177571.503,122.000002,139.300002,607.700009,228.100003,350.100005,118.300002
200,180098.303,180466.903,181259.703,181374.503,368.600005,114.800002,1354.40002,792.800012,1161.40002,78.200001
201,181452.703,181568.003,181615.703,181724.103,115.300002,108.400002,410.300006,47.7,163.000002,138.900002
202,181863.003,181898.503,181977.203,182107.103,35.5,129.900002,347.200005,78.700002,114.200002,103.100001
203,182916.703,182990.703,183086.603,183210.603,74.000001,124.000002,363.700005,95.900001,169.900002,69.800001
204,183280.403,183407.503,183470.003,183581.703,127.100002,111.700002,406.200006,62.500001,189.600003,104.900001
205,183686.603,183780.203,183850.503,183962.103,93.600002,111.600001,378.300006,70.300001,163.900003,102.800002
206,184064.903,184169.903,184251.903,184381.303,105.000001,129.400001,369.100005,82.000002,187.000003,52.700001
207,184434.003,184609.803,184686.203,184793.903,175.800003,107.700002,437.200007,76.400001,252.200004,77.300001
208,184871.203,185019.903,185102.903,185220.003,148.700002,117.100002,409.300006,83.000001,231.700003,60.500001
209,185280.503,185458.903,185548.603,185646.903,178.400003,98.300001,442.200006,89.700001,268.100004,75.800001
210,185722.703,185956.203,186020.803,186112.703,233.500004,91.900001,487.600008,64.600001,298.100005,97.600002
211,186210.303,186456.703,186544.303,186662.103,246.400003,117.800001,553.600008,87.600002,334.000005,101.800002
212,186763.903,186945.303,187350.203,187461.703,181.400003,111.500001,883.200013,404.900006,586.300009,185.400003
213,187647.103,187889.503,188600.703,188713.503,242.400004,112.800002,1184.20002,711.20001,953.600014,117.800002
214,188831.303,189106.303,189223.503,189327.603,275.000004,104.100001,618.900009,117.200002,392.200006,122.600002
215,189450.203,189621.703,189898.303,190011.603,171.500003,113.300001,676.80001,276.600004,448.100007,115.400002
216,190127.003,190296.403,190458.703,190566.903,169.400003,108.200002,550.000008,162.300002,331.700005,110.100001
217,190677.003,190893.503,191035.603,191159.503,216.500004,123.900001,596.900009,142.100002,358.600006,114.400002
218,191273.903,191510.303,191607.003,191731.503,236.400004,124.500002,588.300009,96.700001,333.100005,130.700002
219,197025.803,197153.903,197695.003,197813.403,128.100002,118.400002,932.100014,541.100008,669.20001,144.500002
220,197957.903,198173.103,198332.603,198448.503,215.200003,115.900002,607.100009,159.500002,374.700005,116.500002
221,198565.003,198758.703,199029.603,199144.203,193.700003,114.600001,692.40001,270.900004,464.600007,113.200002
222,199257.403,199469.103,199670.003,199782.403,211.700003,112.400002,642.50001,200.900003,412.600006,117.500002
223,199899.903,200065.803,200193.903,200295.903,165.900002,102.000002,532.800008,128.100002,294.000004,136.800002
224,200432.703,200582.103,200753.103,200881.303,149.400002,128.200002,576.200008,171.000002,320.400004,127.600002
225,204496.903,204621.703,204717.603,204834.903,124.800002,117.300001,473.300007,95.900002,220.700004,135.300002
226,204970.203,205036.103,205216.703,205355.803,65.900001,139.100002,477.700007,180.600003,246.500004,92.100001
227,205447.903,205539.003,205618.103,205736.803,91.100002,118.700002,385.500006,79.100001,170.200003,96.600001
228,205833.403,205928.903,205990.403,206116.003,95.500002,125.600002,395.400006,61.5,157.000002,112.800002
229,209966.003,210119.703,210210.703,210339.603,153.700002,128.900002,563.100008,91.000001,244.700003,189.500003
230,210529.103,210579.603,210810.703,210937.203,50.500001,126.500002,590.200009,231.100003,281.600004,182.100003
231,211119.303,211220.503,211439.903,211566.103,101.200001,126.200002,653.80001,219.400004,320.600005,207.000003
232,211773.103,211826.203,212137.303,212245.303,53.1,108.000002,604.200009,311.100005,364.200005,132.000002
233,212377.303,212564.303,212810.103,212918.903,187.000002,108.800002,709.40001,245.800004,432.800006,167.800002
234,213086.703,213247.003,213365.703,213454.503,160.300003,88.800002,516.000008,118.700001,279.000004,148.200002
235,213602.703,213765.203,214027.503,214139.803,162.500002,112.300002,637.600009,262.300004,424.800006,100.500001
236,214240.303,214445.603,214627.003,214737.803,205.300003,110.800002,590.500009,181.400003,386.700006,93.000001
237,214830.803,215031.403,215166.203,215282.503,200.600003,116.300002,543.100008,134.800002,335.400005,91.400001
238,215373.903,215495.303,215767.503,215882.803,121.400002,115.300002,628.60001,272.200004,393.600006,119.700002
239,216002.503,216075.303,216250.203,216381.803,72.800001,131.600002,472.000007,174.900002,247.700003,92.700002
240,216474.503,216553.703,216633.703,216743.003,79.200001,109.300002,379.500005,80.000001,159.200002,111.000001
241,216854.003,216888.103,216885.203,217023.103,34.100001,137.900002,217.600004,-2.9,31.200001,48.500001
242,217071.603,217159.403,217245.303,217355.103,87.800001,109.800002,327.000004,85.900001,173.700002,43.5
243,217398.603,217540.303,217561.903,217652.103,141.700003,90.200001,310.600005,21.6,163.300003,57.100001
244,217709.203,217874.103,217899.703,218017.203,164.900003,117.500002,347.800005,25.6,190.500003,39.8
245,218057.003,218200.103,218221.903,218324.603,143.100002,102.700001,327.000005,21.800001,164.900003,59.400001
246,218859.903,218964.003,219041.203,219158.803,104.100002,117.600002,334.900005,77.200001,181.300003,36
247,219194.803,219353.103,219372.503,219470.303,158.300003,97.800001,334.200005,19.4,177.700003,58.700001
248,219529.003,219666.703,219699.803,219796.903,137.700002,97.100001,331.400005,33.100001,170.800003,63.500001
249,219860.403,219990.203,220033.003,220142.503,129.800002,109.500001,329.800005,42.800001,172.600003,47.700001
250,220190.203,220335.203,220370.103,220469.803,145.000002,99.700001,340.300005,34.900001,179.900003,60.700001
251,220530.503,220671.603,220711.903,220810.103,141.100002,98.200001,341.400005,40.300001,181.400003,61.800001
252,220871.903,221000.503,221041.503,221140.503,128.600002,99.000001,332.400005,41.000001,169.600003,63.800001
253,221204.303,221336.603,221387.903,221519.003,132.300002,131.100002,369.000006,51.300001,183.600003,54.300001
254,221573.303,221722.903,221772.103,221877.003,149.600002,104.900001,376.300005,49.200001,198.800003,72.600001
255,221949.603,222079.903,222142.203,222242.903,130.300002,100.700002,378.300006,62.300001,192.600003,85.000001
256,222327.903,222445.903,222494.603,222609.303,118.000002,114.700002,430.000006,48.7,166.700002,148.600002
257,225405.903,225513.503,225859.603,225970.203,107.600001,110.600001,694.30001,346.100006,453.700007,130.000002
258,226100.203,226292.903,226433.503,226531.903,192.700003,98.400002,564.100009,140.600002,333.300005,132.400002
259,226664.303,226848.703,227064.203,227184.103,184.400002,119.900001,643.900009,215.500004,399.900006,124.100002
260,227308.203,227446.703,227558.703,227683.403,138.500002,124.700002,550.000008,112.000002,250.500004,174.800002
261,229903.703,230073.703,230536.603,230663.003,170.000002,126.400002,867.700013,462.900007,632.900009,108.400002
262,230771.403,231003.603,231197.003,231319.403,232.200003,122.400002,739.100011,193.400003,425.600006,191.100003
263,231510.503,231621.103,232056.003,232175.003,110.600001,119.000002,894.600013,434.900007,545.500008,230.100003
264,232405.103,232446.703,232725.003,232826.803,41.600001,101.800001,532.400008,278.300004,319.900005,110.700002
265,232937.503,233121.003,233291.803,233408.303,183.500003,116.500002,616.400009,170.800002,354.300005,145.600002
266,233553.903,233693.403,233784.403,233926.903,139.500002,142.500002,518.100008,91.000002,230.500004,145.100002
267,235133.604,235257.304,235571.504,235725.704,123.700002,154.200003,700.80001,314.200004,437.900006,108.700001
268,235834.404,236038.504,236178.904,236289.004,204.100003,110.100002,587.900009,140.400002,344.500005,133.300002
269,236422.304,236575.304,236992.504,237103.804,153.000002,111.300002,885.100013,417.200006,570.200008,203.600003
270,243664.804,243756.104,244154.104,244310.004,91.300001,155.900003,926.700014,398.000006,489.300007,281.500004
271,245667.004,245809.904,245862.604,245969.604,142.900002,107.000001,376.000005,52.700001,195.600003,73.400001
272,246043.004,246187.004,246239.804,246334.704,144.000002,94.900002,365.200006,52.800001,196.800003,73.500001
273,246408.204,246520.204,246562.304,246671.004,112.000001,108.700002,311.600004,42.100001,154.100002,48.8
274,247185.004,247278.404,248797.404,248917.704,93.400002,120.300002,1803.10003,1519.00002,1612.40002,70.400001
275,248988.104,249030.804,249163.404,249262.304,42.700001,98.900001,371.800006,132.600002,175.300003,97.600002
276,249359.904,249473.304,249519.104,249623.204,113.400001,104.100002,347.700005,45.800001,159.200002,84.400001
277,249707.604,249832.104,249876.504,249985.304,124.500002,108.800002,381.300006,44.4,168.900002,103.600002
278,250088.904,250163.004,250236.304,250342.204,74.100001,105.900001,357.600005,73.300001,147.400002,104.300002
279,250446.504,250529.204,250593.204,250700.204,82.700001,107.000002,357.200005,64.000001,146.700002,103.500001
280,250803.704,250878.104,250971.604,251126.204,74.400001,154.600002,381.000006,93.500002,167.900003,58.500001
281,251184.704,251266.504,251363.604,251460.304,81.800001,96.700001,356.400005,97.100002,178.900003,80.800001
282,251541.104,251716.104,251774.304,251890.204,175.000003,115.900001,412.800006,58.200001,233.200004,63.700001
283,251953.904,252115.004,252184.204,252294.204,161.100003,110.000001,427.000007,69.200001,230.300004,86.700002
284,252380.904,252573.104,252741.204,252845.304,192.200003,104.100002,586.300009,168.100002,360.300005,121.900002
285,252967.204,253192.604,253295.004,253407.704,225.400003,112.700002,559.200008,102.400001,327.800004,118.700002
286,253526.404,253792.304,254006.104,254101.304,265.900004,95.200001,707.40001,213.800003,479.700007,132.500002
287,254233.804,254489.104,254525.104,254629.404,255.300004,104.300001,471.600007,36.000001,291.300005,76.000001
288,254705.404,254884.004,254985.204,255093.904,178.600003,108.700001,465.500007,101.200002,279.800005,77.000001
289,255170.904,255342.504,255439.104,255558.704,171.600003,119.600002,496.700008,96.600001,268.200004,108.900002
290,255667.604,255767.404,255836.704,255942.204,99.800001,105.500002,411.700006,69.300001,169.100002,137.100002
291,256079.304,256128.304,256247.104,256362.104,49.000001,115.000002,439.200006,118.800001,167.800002,156.400002
292,256518.504,256560.704,256688.504,256811.104,42.200001,122.600002,415.200007,127.800002,170.000003,122.600002
293,256933.704,257093.904,257284.104,257384.104,160.200002,100.000001,604.200009,190.200003,350.400005,153.800003
294,257537.904,257757.404,258740.504,258856.904,219.500003,116.400001,1713.40003,983.100015,1202.60002,394.400006
295,259251.304,259304.404,259665.004,259755.004,53.100001,90.000002,724.000011,360.600005,413.700006,220.300003
296,259975.304,260186.904,260513.704,260612.104,211.600003,98.400001,805.400012,326.800005,538.400008,168.600003
297,260780.704,261014.404,261160.604,261255.104,233.700003,94.500001,626.500009,146.200003,379.900006,152.100002
298,261407.204,261494.604,261767.804,261895.904,87.400002,128.100002,643.60001,273.200004,360.600006,154.900002
299,262050.804,262245.204,262401.304,262500.204,194.400003,98.900002,672.30001,156.100002,350.500005,222.900003
300,262723.104,262877.804,263556.304,263674.104,154.700002,117.800002,1164.60002,678.50001,833.200012,213.600003
301,263887.704,264092.404,264300.304,264431.204,204.700003,130.900002,765.700012,207.900003,412.600006,222.200004
302,264653.404,264720.504,265129.104,265264.004,67.100001,134.900002,809.700012,408.600006,475.700007,199.100003
303,265463.104,265595.304,265746.604,265858.504,132.200002,111.900002,565.000008,151.300002,283.500004,169.600002
304,266028.104,266087.004,266245.404,266383.004,58.900001,137.600002,505.600008,158.400002,217.300003,150.700003
305,270068.204,270408.804,270522.704,270635.504,340.600005,112.800002,691.400011,113.900002,454.500007,124.100002
306,270759.604,270975.404,271116.204,271265.904,215.800003,149.700002,587.000008,140.800002,356.600005,80.700001
307,271346.604,271568.404,271845.104,271954.104,221.800004,109.000001,735.500011,276.700004,498.500008,128.000002
308,272082.104,272322.104,272464.804,272565.504,240.000004,100.700002,603.500009,142.700002,382.700006,120.100001
309,272685.604,272863.204,273146.404,273277.604,177.600003,131.200002,696.500011,283.200004,460.800007,104.500002
310,273382.104,273601.704,273853.604,273965.404,219.600003,111.800001,716.40001,251.900004,471.500007,133.100002
311,274098.504,274354.304,274454.104,274560.904,255.800004,106.800001,573.700009,99.800002,355.600006,111.300002
312,274672.204,274864.104,275089.504,275198.304,191.900003,108.800002,635.700009,225.400003,417.300006,109.600001
313,275307.904,275497.504,275682.704,275804.604,189.600003,121.900002,595.900009,185.200003,374.800006,99.200001
314,275903.804,276102.904,276217.604,276348.704,199.100003,131.100002,527.500008,114.700002,313.800005,82.600001
315,276431.304,276576.604,276807.804,276911.504,145.300002,103.700001,589.300009,231.200004,376.500006,109.100002
316,277020.604,277194.704,277391.404,277495.004,174.100003,103.600002,578.900009,196.700002,370.800005,104.500002
317,277599.504,277790.904,277940.404,278041.004,191.400002,100.600001,542.600008,149.500003,340.900005,101.100002
318,278142.104,278351.004,278550.004,278669.804,208.900003,119.800002,637.200009,199.000003,407.900006,109.500001
319,278779.304,278970.104,279057.004,279181.004,190.800003,124.000002,508.300008,86.900001,277.700004,106.600002
320,279287.604,279376.804,279592.804,279700.404,89.200001,107.600002,530.200008,216.000003,305.200004,117.400002
321,279817.804,279975.104,280123.304,280224.804,157.300002,101.500002,526.700007,148.200002,305.500004,119.700001
322,280344.504,280528.004,280679.504,280800.004,183.500003,120.500002,580.400009,151.500002,335.000005,124.900002
323,280924.904,281043.304,281213.304,281313.504,118.400002,100.200002,551.200008,170.000002,288.400004,162.600002
324,281476.104,281569.704,281725.504,281820.304,93.600002,94.800001,508.400008,155.800002,249.400004,164.200003
325,281984.504,282121.304,282248.304,282382.104,136.800002,133.800002,507.800007,127.000002,263.800004,110.200001
326,282492.304,282641.704,282760.104,282870.404,149.400003,110.300002,502.600008,118.400001,267.800004,124.500002
327,282994.904,283102.604,283301.504,283427.504,107.700002,126.000001,549.800008,198.900003,306.600005,117.200002
328,283544.704,283654.204,283798.904,283925.004,109.500002,126.100002,527.400008,144.700002,254.200004,147.100002
329,286901.404,286966.904,287077.304,287216.904,65.500001,139.600002,399.100006,110.400002,175.900003,83.600001
330,287300.504,287416.504,287482.504,287596.004,116.000002,113.500002,460.100007,66.000001,182.000003,164.600002
331,288620.304,288656.504,288746.904,288885.604,36.2,138.700002,353.700005,90.400002,126.600002,88.400001
332,288974.004,289062.304,289122.204,289238.304,88.300001,116.100002,329.100005,59.900001,148.200002,64.800001
333,289303.104,289405.604,289442.704,289549.804,102.500001,107.100002,288.600004,37.100001,139.600002,41.9
334,289591.704,289699.804,289727.904,289829.204,108.100002,101.300002,283.800004,28.1,136.200002,46.3
335,289875.504,289988.204,290022.704,290130.004,112.700002,107.300001,304.600005,34.500001,147.200003,50.100001
336,290180.104,290294.704,290312.104,290416.204,114.600002,104.100002,280.200004,17.4,132.000002,44.1
337,290460.304,290553.604,290579.904,290704.704,93.300002,124.800002,282.100004,26.3,119.600002,37.7
338,290742.404,290824.604,290846.504,290956.304,82.200002,109.800002,255.000004,21.9,104.100002,41.1
339,291490.404,291575.404,291615.104,291713.104,85.000001,98.000002,279.300004,39.7,124.700001,56.600001
340,291769.704,291883.404,291908.004,292005.804,113.700001,97.800001,284.600004,24.600001,138.300002,48.500001
341,292054.304,292189.804,292193.504,292288.704,135.500002,95.200001,295.300004,3.7,139.200002,60.900001
342,292349.604,292480.104,292482.604,292593.004,130.500002,110.400002,293.700005,2.5,133.000002,50.300001
343,292643.304,292766.304,292774.604,292887.904,123.000002,113.300001,302.800004,8.3,131.300002,58.200001
344,292946.104,293014.004,293054.604,293155.804,67.900001,101.200001,277.900004,40.600001,108.500002,68.200001
345,293224.004,293296.204,293343.604,293461.004,72.200001,117.400002,272.200004,47.400001,119.600002,35.2
346,293496.204,293614.504,293652.204,293764.704,118.300002,112.500001,307.800005,37.700001,156.000003,39.300001
347,293804.004,293910.704,293947.104,294063.004,106.700002,115.900002,298.200004,36.4,143.100002,39.2
348,294102.204,294218.704,294241.804,294355.504,116.500002,113.700001,306.400005,23.100001,139.600003,53.100001
349,294408.604,294491.104,294538.804,294654.404,82.500001,115.600002,290.900004,47.700001,130.200002,45.1
350,294699.504,294789.504,294872.504,294982.604,90.000002,110.100002,346.200006,83.000001,173.000003,63.100001
351,295045.704,295206.904,295262.604,295368.704,161.200002,106.100001,409.100006,55.700001,216.900003,86.100002
352,295454.804,295637.304,295695.904,295798.604,182.500002,102.700002,447.900006,58.600001,241.100003,104.100001
353,295902.704,296093.904,296149.104,296250.304,191.200003,101.200001,462.400007,55.200001,246.400004,114.800002
354,296365.104,296539.804,296790.004,296881.104,174.700003,91.100001,651.80001,250.200004,424.900007,135.800002
355,297016.904,297196.204,297406.704,297518.804,179.300003,112.100001,634.800009,210.500003,389.800006,132.900002
356,297651.704,297824.504,298024.904,298122.904,172.800003,98.000001,570.800009,200.400003,373.200006,99.600002
357,298222.504,298440.104,298577.004,298686.604,217.600003,109.600002,548.300008,136.900002,354.500005,84.200001
358,298770.804,298976.604,299138.404,299235.504,205.800003,97.100001,588.800009,161.800003,367.600006,124.100002
359,299359.604,299549.004,299679.904,299780.404,189.400003,100.500001,619.500009,130.900002,320.300005,198.700003
360,302034.205,302183.805,302631.605,302746.205,149.600002,114.600001,877.400013,447.800007,597.400009,165.400003
361,302911.605,303103.505,303335.505,303431.605,191.900003,96.100001,664.30001,232.000003,423.900006,144.300003
362,303575.905,303756.705,304114.005,304245.205,180.800002,131.200002,797.200012,357.300006,538.100008,127.900002
363,304373.105,304524.505,304744.605,304846.805,151.400002,102.200002,610.700009,220.100003,371.500005,137.000002
364,304983.805,305152.205,305478.105,305599.205,168.400002,121.100002,764.300011,325.900005,494.300007,148.900002
365,305748.105,305893.105,306098.605,306239.805,145.000002,141.200002,611.000009,205.500003,350.500005,119.300002
366,306359.105,306475.305,306780.005,306908.205,116.200002,128.200002,670.00001,304.700004,420.900006,120.900002
367,307029.105,307164.205,307416.805,307518.105,135.100002,101.300001,679.90001,252.600004,387.700006,190.900003
368,309125.705,309257.005,309461.705,309577.805,131.300002,116.100002,590.800009,204.700003,336.000005,138.700002
369,309716.505,309784.505,309971.905,310083.505,68.000001,111.600002,479.000007,187.400003,255.400004,112.000001
370,310195.505,310301.505,310528.505,310661.405,106.000002,132.900002,578.800009,227.000003,333.000005,112.900002
371,313798.705,313972.505,314217.105,314345.805,173.800003,128.700002,694.30001,244.600003,418.400006,147.200002
372,315734.305,315863.405,316072.305,316174.905,129.100002,102.600001,646.700009,208.900003,338.000005,206.100003
373,316381.005,316487.105,316877.005,317041.505,106.100002,164.500002,854.300013,389.900006,496.000008,193.800003
374,320873.505,321063.205,321163.605,321290.105,189.700003,126.500002,552.300009,100.400002,290.100005,135.700002
375,324989.205,325194.305,325255.805,325373.905,205.100003,118.100001,529.300008,61.500001,266.600004,144.600003
376,325518.505,325592.705,325898.305,326028.205,74.200001,129.900002,604.800009,305.600004,379.800005,95.100002
377,329346.305,329777.805,329903.805,330031.005,431.500006,127.200002,717.90001,126.000002,557.500008,33.2
378,330064.205,330183.805,330240.505,330347.005,119.600002,106.500002,344.300005,56.700001,176.300003,61.5
379,330408.505,330539.105,330564.205,330678.605,130.600002,114.400001,333.400005,25.100001,155.700003,63.300001
380,330741.905,330829.405,330857.005,330991.305,87.500002,134.300002,269.500004,27.6,115.100002,20.1
381,331011.405,331130.605,331173.805,331272.705,119.200002,98.900001,313.500005,43.200001,162.400003,52.200001
382,331324.905,331472.105,331513.105,331608.105,147.200002,95.000001,349.200005,41.000001,188.200003,66.000001
383,331674.105,331822.705,331852.105,331945.005,148.600003,92.900001,344.900005,29.4,178.000003,74.000001
384,332019.005,332145.805,332217.505,332334.105,126.800002,116.600002,381.800006,71.700001,198.500003,66.700001
385,332400.805,332517.105,332594.105,332698.205,116.300002,104.100002,381.300006,77.000001,193.300003,83.900001
386,332782.105,332918.905,333005.805,333127.005,136.800002,121.200002,417.000006,86.900001,223.700003,72.100001
387,333199.105,333407.905,333627.005,333742.505,208.800003,115.500002,757.500011,219.100003,427.900006,214.100003
388,333956.605,334156.605,334647.305,334757.305,200.000003,110.000001,960.100015,490.700008,690.700011,159.400003
389,334916.705,335235.005,335625.705,335735.605,318.300004,109.900002,938.300014,390.700006,709.00001,119.400002
390,335855.005,336142.905,336311.905,336404.105,287.900004,92.200002,696.60001,169.000002,456.900006,147.500002
391,336551.605,336773.705,337180.205,337282.505,222.100003,102.300002,874.000013,406.500006,628.600009,143.100002
392,337425.605,337654.305,337833.505,337942.305,228.700003,108.800002,631.100009,179.200003,407.900006,114.400001
393,338056.705,338288.905,338612.105,338707.505,232.200004,95.400001,764.600012,323.200005,555.400009,113.800002
394,338821.305,339073.305,339229.905,339326.805,252.000004,96.900001,654.40001,156.600002,408.600006,148.900003
395,339475.705,339643.905,340191.405,340325.605,168.200002,134.200002,990.600014,547.500008,715.70001,140.700002
396,340466.305,340715.305,340937.905,341057.405,249.000004,119.500002,706.700011,222.600003,471.600007,115.600002
397,341173.005,341381.705,341692.305,341801.905,208.700003,109.600001,743.200011,310.600005,519.300008,114.300002
398,341916.205,342111.605,342325.605,342433.505,195.400003,107.900002,673.20001,214.000003,409.400006,155.900002
399,342589.405,342753.305,343146.205,343238.605,163.900002,92.400002,882.000013,392.900006,556.800008,232.800003
400,343471.405,343639.805,344186.805,344310.605,168.400003,123.800002,1055.70002,547.000008,715.400011,216.500003
401,344527.105,344610.305,344827.405,344974.305,83.200001,146.900003,641.000009,217.100003,300.300004,193.800002
402,346294.105,346336.805,346624.605,346765.205,42.700001,140.600002,598.600009,287.800004,330.500005,127.500002
403,346892.705,347112.805,347157.805,347296.205,220.100003,138.400002,557.600008,45.000001,265.100004,154.100002
404,351024.505,351218.705,351275.205,351412.505,194.200003,137.300002,547.700008,56.5,250.700003,159.700003
405,351572.205,351657.105,351864.905,351971.505,84.900001,106.600002,619.000009,207.800003,292.700004,219.700003
406,356379.205,356470.505,356486.905,356629.605,91.300002,142.700002,308.100005,16.4,107.700002,57.700001
407,356687.305,356761.005,356810.005,356913.005,73.700001,103.000001,268.400004,49.000001,122.700002,42.700001
408,356955.705,357060.505,357114.905,357230.905,104.800002,116.000002,319.800005,54.4,159.200002,44.600001
409,357275.505,357386.705,357433.605,357561.705,111.200001,128.100002,339.000005,46.900001,158.100002,52.800001
410,357614.505,357694.305,357769.505,357887.405,79.800001,117.900002,348.200005,75.200001,155.000002,75.300001
411,357962.705,358043.305,358076.805,358184.705,80.600001,107.900001,289.000004,33.500001,114.100002,67.000001
412,358251.705,358352.705,358402.205,358535.805,101.000002,133.600002,309.100005,49.500001,150.500003,25
413,358560.805,358688.105,358749.005,358878.905,127.300002,129.900002,368.700005,60.900001,188.200003,50.6
414,358929.505,359043.005,359105.105,359217.005,113.500002,111.900002,364.500006,62.100001,175.600003,77.000001
415,359294.005,359413.305,359441.805,359566.905,119.300002,125.100002,328.000005,28.5,147.800002,55.100001
416,359622.005,359708.505,359792.105,359909.605,86.500001,117.500002,357.100005,83.600001,170.100002,69.500001
417,359979.105,360109.405,360147.205,360263.105,130.300002,115.900001,345.400005,37.800001,168.100003,61.400001
418,360324.505,360481.505,360498.705,360613.505,157.000003,114.800002,348.900005,17.2,174.200003,59.9
419,360673.405,360821.705,360849.705,360975.405,148.300003,125.700002,366.800006,28,176.300003,64.800001
420,361040.205,361145.705,361197.705,361314.105,105.500001,116.400002,346.800005,52.000001,157.500002,72.900001
421,361387.005,361507.405,361537.205,361643.805,120.400002,106.600002,326.600005,29.8,150.200002,69.800001
422,361713.605,361840.205,361858.305,361971.005,126.600002,112.700002,318.700005,18.1,144.700002,61.300001
423,362032.305,362142.405,362207.105,362313.705,110.100001,106.600002,353.600005,64.700001,174.800002,72.200001
424,362385.905,362517.905,362558.905,362656.405,132.000002,97.500001,334.200005,41.000001,173.000003,63.700001
425,362720.105,362875.905,362926.705,363023.205,155.800002,96.500001,381.400006,50.800001,206.600003,78.300002
426,363101.505,363248.605,363321.305,363427.905,147.100002,106.600001,402.200006,72.700001,219.800003,75.800002
427,363503.705,363663.105,363735.005,363845.405,159.400002,110.400002,432.200006,71.900001,231.300003,90.500001
428,363935.905,364110.105,364362.705,364458.105,174.200003,95.400002,722.900011,252.600003,426.800006,200.700003
429,364658.805,364861.705,365131.005,365250.505,202.900003,119.500002,769.000011,269.300004,472.200007,177.300002
430,365427.805,365606.505,366114.805,366216.605,178.700003,101.800001,961.700015,508.300008,687.000011,172.900003
431,366389.505,366601.505,366748.405,366852.705,212.000003,104.300002,611.500009,146.900002,358.900005,148.300002
432,367001.005,367215.205,367470.005,367573.705,214.200003,103.700001,717.10001,254.800004,469.000007,144.400002
433,367718.105,367869.705,368027.605,368136.305,151.600003,108.700002,545.900009,157.900002,309.500005,127.700002
434,368264.005,368414.205,368655.705,368800.405,150.200002,144.700003,685.20001,241.500003,391.700005,148.800002
435,368949.205,369073.705,369196.006,369319.206,124.500002,123.200002,587.100009,122.300001,246.800003,217.100004
436,372767.806,372968.906,373016.906,373160.406,201.100003,143.500003,515.800007,48,249.100003,123.200001
437,375762.106,375813.006,375808.406,376410.906,50.900001,602.500009,698.500011,-4.6,46.300001,49.700001
438,376460.606,376493.606,376637.506,376735.306,33,97.800002,357.200005,143.900002,176.900002,82.500001
439,376817.806,376977.906,376983.006,377097.306,160.100002,114.300002,344.900005,5.1,165.200002,65.400001
440,377162.706,377282.906,377333.206,377460.306,120.200002,127.100002,351.200005,50.300001,170.500003,53.6
441,377513.906,377635.506,377669.306,377789.906,121.600002,120.600002,325.100005,33.800001,155.400003,49.1
442,377839.006,377964.606,377982.806,378081.706,125.600002,98.900002,309.100005,18.2,143.800002,66.400001
443,378148.106,378306.106,378340.206,378435.906,158.000002,95.700001,358.200005,34.100001,192.100003,70.400001
444,378506.306,378635.306,378689.206,378788.206,129.000002,99.000001,352.400005,53.900001,182.900003,70.500001
445,378858.706,378998.706,379058.906,379184.306,140.000003,125.400002,387.000006,60.2,200.200003,61.400001
446,379245.706,379422.606,379441.006,379568.506,176.900003,127.500002,387.600006,18.4,195.300003,64.800001
447,379633.306,379723.806,379780.506,379923.906,90.500001,143.400002,374.300006,56.700001,147.200002,83.700002
448,380007.606,380044.206,380137.906,380267.706,36.6,129.800002,368.700005,93.700001,130.300001,108.600002
449,380376.306,380422.906,380514.106,380635.406,46.600001,121.300002,368.600006,91.200001,137.800002,109.500002
450,380744.906,380816.606,380907.106,381010.306,71.700001,103.200001,380.200005,90.500001,162.200002,114.800002
451,381125.106,381251.006,381320.906,381423.706,125.900002,102.800002,395.400006,69.900001,195.800003,96.800001
452,381520.506,381690.106,381807.106,381906.306,169.600003,99.200002,522.500008,117.000001,286.600004,136.700002
453,382043.006,382250.206,382499.906,382609.306,207.200003,109.400001,698.40001,249.700004,456.900007,132.100002
454,382741.406,383005.906,383138.806,383241.006,264.500004,102.200002,646.10001,132.900002,397.400006,146.500002
455,387103.706,387242.606,387402.406,387490.606,138.900002,88.200001,569.800009,159.800003,298.700005,182.900003
456,387673.506,387892.906,388413.106,388522.906,219.400003,109.800001,1038.60002,520.200008,739.600011,189.200003
457,388712.106,388848.106,389060.006,389164.306,136.000002,104.300002,668.90001,211.900003,347.900005,216.700003
458,400831.006,401034.506,401155.406,401260.406,203.500003,105.000001,564.600008,120.900002,324.400005,135.200002
459,401395.606,401567.006,402018.406,402128.606,171.400003,110.200001,847.500013,451.400007,622.80001,114.500002
460,402243.106,402522.906,402641.106,402741.806,279.800004,100.700001,625.800009,118.200002,398.000006,127.100002
461,402868.906,403056.106,403428.106,403544.206,187.200003,116.100001,776.800012,372.000006,559.200009,101.500002
462,403645.706,403915.106,404101.606,404205.506,269.400004,103.900001,695.30001,186.500003,455.900007,135.500002
463,404341.006,404590.406,404737.806,404864.206,249.400004,126.400002,638.50001,147.400002,396.800006,115.300002
464,404979.506,405165.506,405729.206,405859.806,186.000002,130.600002,992.200014,563.700009,749.700011,111.900001
465,405971.706,406205.506,406312.306,406426.806,233.800004,114.500001,571.700009,106.800002,340.600006,116.600002
466,406543.406,406700.106,406952.906,407074.106,156.700002,121.200002,646.70001,252.800004,409.500006,116.000002
467,407190.106,407346.306,407498.806,407642.106,156.200002,143.300002,546.600008,152.500002,308.700004,94.600002
468,407736.706,407922.206,408090.306,408197.306,185.500003,107.000002,572.600008,168.100002,353.600005,112.000001
469,408309.306,408551.206,408738.606,408875.506,241.900004,136.900002,654.60001,187.400003,429.300007,88.400001
470,408963.906,409151.606,409260.006,409388.306,187.700003,128.300002,520.100008,108.400001,296.100004,95.700002
471,409484.006,409571.506,409766.406,409903.406,87.500001,137.000002,532.800008,194.900003,282.400004,113.400002
472,410016.806,410142.706,410217.106,410319.706,125.900002,102.600001,422.300006,74.400001,200.300003,119.400002
473,410439.106,410525.306,410623.406,410723.806,86.200001,100.400001,374.200006,98.100002,184.300003,89.500002
474,410813.306,410953.506,410993.106,411088.006,140.200002,94.900002,342.500005,39.6,179.800002,67.800001
475,411155.806,411280.506,411333.106,411433.106,124.700002,100.000002,385.700005,52.6,177.300002,108.400001
476,411541.506,411610.006,411627.106,411749.706,68.500001,122.600002,771.500012,17.100001,85.600002,563.300008
477,412582.706,412627.806,412924.406,413749.306,45.100001,824.900012,1206.30002,296.600004,341.700005,39.700001
478,413789.006,413820.106,413926.506,414029.506,31.1,103.000002,307.600005,106.400002,137.500002,67.100001
479,414096.606,414217.206,414269.506,414378.906,120.600001,109.400002,382.100005,52.300001,172.900002,99.800001
480,417465.806,417523.506,417772.306,417895.406,57.700001,123.100002,650.500009,248.800003,306.500004,220.900003
481,418116.306,418185.006,418477.006,418592.906,68.700001,115.900002,646.80001,292.000005,360.700006,170.200002
482,418763.106,418888.206,419213.706,419343.506,125.100002,129.800002,738.700011,325.500005,450.600007,158.300002
483,419501.806,419634.306,419838.806,419941.106,132.500002,102.300002,607.800009,204.500003,337.000005,168.500002
484,420109.606,420205.206,420419.106,420532.506,95.600002,113.400001,574.400009,213.900003,309.500005,151.500003
485,423292.106,423392.406,423442.306,423541.006,100.300001,98.700001,313.200004,49.900001,150.200002,64.300001
486,423605.306,423701.506,423716.106,423830.906,96.200002,114.800002,264.000004,14.6,110.800002,38.4
487,423869.306,423941.906,424032.106,424136.306,72.600001,104.200001,337.600005,90.200002,162.800003,70.600001
488,424206.906,424259.506,424266.606,425367.306,52.600001,1100.70002,1187.50002,7.1,59.700001,27.100001
489,425981.406,426084.106,426141.906,426240.006,102.700001,98.100001,352.400005,57.800001,160.500002,93.800002
490,426333.806,426477.006,426494.006,426615.906,143.200002,121.900002,360.500005,17,160.200002,78.400001
491,426694.306,426766.506,426857.006,426964.906,72.200001,107.900001,397.800006,90.500002,162.700003,127.200002
492,427092.106,427162.506,427219.206,427360.206,70.400001,141.000002,347.000005,56.700001,127.100002,78.900001
493,427439.106,427524.706,427582.006,427697.106,85.600002,115.100002,383.600006,57.3,142.900002,125.600002
494,427822.706,427866.206,427944.006,428056.706,43.500001,112.700002,364.900005,77.800001,121.300002,130.900001
495,428187.606,428279.106,428336.206,428453.106,91.500002,116.900001,341.100006,57.100001,148.600003,75.600002
496,428528.706,428688.306,428769.006,428890.106,159.600002,121.100002,439.600006,80.700001,240.300003,78.200001
497,428968.306,429097.306,429157.406,429256.506,129.000002,99.100001,369.200006,60.100001,189.100003,81.000002
498,429337.506,429512.206,429547.206,429662.806,174.700002,115.600001,381.200005,35.000001,209.700003,55.900001
499,429718.706,429879.606,429983.506,430101.506,160.900003,118.000002,442.200007,103.900001,264.800004,59.400001
500,430160.906,430343.506,430405.906,430498.006,182.600003,92.100001,418.600006,62.400001,245.000004,81.500001
501,430579.506,430753.906,430841.406,430935.606,174.400003,94.200001,434.000007,87.500001,261.900004,77.900002
502,431013.506,431184.606,431260.506,431355.206,171.100002,94.700002,433.900006,75.900001,247.000003,92.200001
503,431447.406,431592.006,431677.106,431797.606,144.600002,120.500002,429.100006,85.100001,229.700003,78.900001
504,431876.506,432047.306,432120.206,432247.906,170.800003,127.700002,490.100008,72.900001,243.700004,118.700002
505,435536.006,435800.306,436001.206,436125.506,264.300004,124.300002,781.200012,200.900003,465.200007,191.700003
506,436317.207,436461.707,436768.207,436917.307,144.500002,149.100003,830.700012,306.500004,451.000006,230.600003
507,437147.907,437266.807,437372.907,437496.507,118.900002,123.600002,564.300008,106.100001,225.000003,215.700003
508,440160.307,440400.507,440570.307,440681.407,240.200003,111.100002,664.40001,169.800003,410.000006,143.300002
509,440824.707,440999.407,441331.507,441447.007,174.700002,115.500002,849.000012,332.100005,506.800007,226.700003
510,444865.307,444975.407,445287.807,445420.007,110.100002,132.200002,720.700011,312.400004,422.500006,166.000003
511,445586.007,445731.807,445903.807,446031.407,145.800002,127.600002,562.300008,172.000002,317.800004,116.900002
512,446148.307,446305.807,446615.807,446733.307,157.500002,117.500002,739.800011,310.000005,467.500007,154.800002
513,447922.707,447983.107,448167.707,448274.707,60.4,107.000002,500.200007,184.600003,245.000003,148.200002
514,448422.907,448598.507,448889.107,449022.507,175.600003,133.400002,740.000011,290.600004,466.200007,140.400002
515,449162.907,449341.207,449447.807,449563.407,178.300003,115.600002,527.100008,106.600001,284.900004,126.600002
516,449690.007,449824.607,449908.607,450026.807,134.600002,118.200002,470.300007,84.000001,218.600003,133.500002
517,450160.307,450262.207,450688.607,450793.407,101.900001,104.800001,850.100013,426.400007,528.300008,217.000004
518,451010.407,451163.907,451242.207,451351.307,153.500002,109.100002,529.000007,78.300001,231.800003,188.100002
519,453439.507,453514.807,453589.907,453676.307,75.300001,86.400001,296.500004,75.100001,150.400002,59.700001
520,453736.007,453867.307,453896.207,453998.207,131.300002,102.000001,306.200005,28.900001,160.200003,44.000001
521,454042.207,454144.607,454202.407,454298.207,102.400001,95.800002,316.900004,57.800001,160.200002,60.9
522,454359.107,454462.207,454487.107,454601.307,103.100002,114.200002,297.200005,24.9,128.000002,55.000001
523,454656.307,454733.507,454750.307,454870.707,77.200001,120.400002,251.400004,16.8,94.000001,37.000001
524,454907.707,455000.207,455010.807,455112.307,92.500001,101.500002,251.300003,10.6,103.100001,46.7
525,455159.007,455252.907,455285.507,455388.307,93.900002,102.800002,270.600004,32.6,126.500002,41.3
526,455429.607,455541.507,455589.807,455674.207,111.900002,84.400001,299.900005,48.300001,160.200003,55.300001
527,455729.507,455878.307,455921.407,456022.107,148.800002,100.700001,343.600005,43.100001,191.900003,51.000001
528,456073.107,456210.007,456266.307,456369.807,136.900002,103.500001,351.100005,56.300001,193.200003,54.400001
529,456424.207,456550.207,456612.507,456699.707,126.000002,87.200001,344.100005,62.300001,188.300003,68.600001
530,456768.307,456904.307,456966.907,457079.307,136.000002,112.400002,356.700006,62.600001,198.600003,45.700001
531,457125.007,457269.307,457335.907,457468.107,144.300002,132.200002,381.500005,66.600001,210.900003,38.4
532,457506.507,457653.507,457722.107,457816.507,147.000003,94.400001,378.900006,68.600001,215.600004,68.900001
533,457885.407,458037.407,458108.207,458201.807,152.000002,93.600002,396.800006,70.800001,222.800003,80.400001
534,458282.207,458450.407,458493.407,458584.807,168.200002,91.400001,395.000006,43.000001,211.200003,92.400002
535,458677.207,458855.807,458899.307,458993.907,178.600002,94.600002,408.300006,43.500001,222.100003,91.600001
536,459085.507,459231.307,459306.807,459405.007,145.800002,98.200002,421.300006,75.500001,221.300003,101.800001
537,459506.807,459635.007,459772.607,459889.607,128.200002,117.000002,493.700008,137.600002,265.800004,110.900002
538,460000.507,460128.907,460323.507,460423.807,128.400001,100.300002,657.600009,194.600003,323.000004,234.300003
539,460658.107,460826.407,461625.207,461750.007,168.300003,124.800002,1499.50002,798.800012,967.100015,407.600006
540,462157.607,462209.307,462868.207,462965.207,51.7,97.000002,996.800015,658.90001,710.60001,189.200003
541,463154.407,463348.707,463504.207,463596.107,194.300002,91.900001,603.300009,155.500003,349.800005,161.600003
542,463757.707,463840.607,464141.807,464246.407,82.900001,104.600002,636.200009,301.200004,384.100005,147.500002
543,464393.907,464619.907,464735.507,464830.207,226.000003,94.700002,602.700009,115.600002,341.600005,166.400002
544,464996.607,465162.507,465438.307,465562.207,165.900002,123.900001,748.800011,275.800005,441.700007,183.200003
545,465745.407,465845.107,466099.007,466192.307,99.700002,93.300002,651.20001,253.900003,353.600005,204.300003
546,474759.307,474809.107,475041.407,475158.307,49.800001,116.900001,525.200008,232.300004,282.100005,126.200002
547,475284.507,475494.607,475794.307,475896.107,210.100003,101.800001,763.600012,299.700005,509.800008,152.000003
548,476048.107,476167.107,476448.407,476548.607,119.000001,100.200001,665.80001,281.300005,400.300006,165.300003
549,476713.907,476857.707,477055.507,477153.507,143.800002,98.000001,584.800008,197.800003,341.600005,145.200002
550,484102.307,484187.007,484242.907,484358.507,84.700001,115.600002,336.800005,55.900001,140.600002,80.600001
551,484439.107,484588.807,484633.007,484732.207,149.700002,99.200001,386.500005,44.200001,193.900003,93.400001
552,484825.607,484949.807,485009.507,485106.607,124.200002,97.100002,373.800006,59.700001,183.900003,92.800001
553,485199.407,485318.307,485366.607,485460.607,118.900002,94.000001,341.600005,48.300001,167.200003,80.400001
554,485541.007,485656.507,485698.907,485818.107,115.500002,119.200002,360.100005,42.4,157.900002,83.000001
555,485901.107,485961.007,486024.807,486174.107,59.900001,149.300003,360.500006,63.800001,123.700002,87.500001
556,486261.607,486295.907,486335.207,486467.207,34.3,132.000002,533.700008,39.300001,73.600001,328.100005
557,486795.307,486838.607,487083.107,487174.207,43.3,91.100001,460.900007,244.500004,287.800004,82.000002
558,487256.207,487358.807,487421.507,487520.007,102.600001,98.500002,342.900005,62.700001,165.300002,79.100001
559,487599.107,487711.607,487742.307,487878.307,112.500001,136.000002,312.500004,30.700001,143.200002,33.3
560,487911.607,488023.407,488099.707,488202.107,111.800002,102.400002,357.300006,76.300001,188.100003,66.800001
561,488268.907,488421.507,488461.207,488556.207,152.600002,95.000001,373.700005,39.700001,192.300003,86.400001
562,488642.607,488766.907,488837.307,488937.307,124.300002,100.000002,367.100006,70.400001,194.700003,72.400001
563,489009.707,489167.507,489236.907,489340.207,157.800002,103.300002,389.700006,69.400001,227.200003,59.200001
564,489399.407,489547.707,489622.507,489712.707,148.300002,90.200001,387.500005,74.800001,223.100003,74.200001
565,489786.907,489947.307,489993.807,490088.407,160.400003,94.600002,383.700006,46.5,206.900003,82.200001
566,490170.607,490326.107,490381.607,490494.707,155.500002,113.100002,406.300006,55.500001,211.000003,82.200001
567,490576.907,490718.307,490780.207,490893.907,141.400002,113.700002,391.300006,61.900001,203.300003,74.300001
568,490968.207,491122.107,491174.807,491286.007,153.900002,111.200002,380.100006,52.700001,206.600003,62.300001
569,491348.307,491514.307,491604.107,491709.607,166.000002,105.500002,432.900006,89.800001,255.800003,71.600001
570,491781.207,492003.307,492229.507,492322.807,222.100003,93.300001,721.300011,226.200004,448.300007,179.700003
571,492502.507,492765.707,493342.907,493457.807,263.200004,114.900002,1141.60002,577.200008,840.400012,186.300003
572,493644.107,493949.007,494621.007,494736.807,304.900004,115.800002,1346.70002,672.00001,976.900014,254.000004
573,499375.607,499607.207,499758.007,499876.507,231.600004,118.500002,637.10001,150.800002,382.400006,136.200002
574,500012.707,500200.307,500507.907,500610.807,187.600003,102.900002,758.000011,307.600004,495.200007,159.900002
575,500770.707,500972.207,501168.207,501305.507,201.500003,137.300002,646.00001,196.000003,397.500006,111.200002
576,501416.707,501599.107,501785.807,501899.907,182.400002,114.100002,668.80001,186.700003,369.100005,185.600003
577,507356.208,507434.108,507442.308,507608.308,77.900001,166.000003,321.100005,8.2,86.100001,69.000001
578,508456.708,508494.408,508798.308,508923.808,37.7,125.500002,528.200007,303.900005,341.600005,61.1
579,508984.908,509072.408,509145.608,509258.508,87.500002,112.900002,342.500006,73.200001,160.700003,68.900001
580,509327.408,509478.008,509476.108,509588.708,150.600002,112.600001,340.900005,-1.9,148.700002,79.600002
581,509668.308,509772.408,509819.208,509939.708,104.100001,120.500002,314.200004,46.800001,150.900002,42.8
582,509982.508,510112.208,510160.808,510256.208,129.700002,95.400001,332.600005,48.600001,178.300003,58.900001
583,510315.108,510491.308,510528.808,510642.808,176.200003,114.000002,381.400006,37.5,213.700003,53.700001
584,510696.508,510858.908,510912.208,511016.408,162.400002,104.200002,377.400006,53.300001,215.700003,57.500001
585,511073.908,511211.108,511277.308,511384.108,137.200002,106.800001,369.000005,66.200001,203.400003,58.800001
586,511442.908,511598.308,511647.508,511755.408,155.400002,107.900002,378.000006,49.200001,204.600003,65.500001
587,511820.908,511990.708,512025.408,512129.308,169.800002,103.900001,374.200005,34.700001,204.500003,65.800001
588,512195.108,512350.508,512402.408,512505.708,155.400003,103.300002,393.900006,51.9,207.300003,83.300001
589,512589.008,512708.708,512778.908,512888.608,119.700002,109.700002,393.500006,70.200001,189.900003,93.900001
590,512982.508,513112.008,513176.408,513279.808,129.500002,103.400001,408.600006,64.400001,193.900003,111.300002
591,513391.108,513531.908,513601.708,513714.308,140.800002,112.600002,409.500006,69.800001,210.600003,86.300001
592,513800.608,513954.108,514056.608,514150.008,153.500003,93.400001,467.300007,102.500001,256.000004,117.900002
593,514267.908,514412.508,514510.908,514610.908,144.600002,100.000001,430.000007,98.400002,243.000004,87.000002
594,514697.908,514882.908,514997.408,515130.708,185.000002,133.300002,524.300007,114.500002,299.500004,91.500001
595,518943.708,519233.108,519414.608,519518.608,289.400004,104.000001,695.40001,181.500003,470.900007,120.500002
596,519639.108,519874.108,520278.808,520374.808,235.000004,96.000001,878.400013,404.700006,639.70001,142.700002
597,520517.508,520780.608,520926.208,521056.808,263.100004,130.600002,652.80001,145.600002,408.700006,113.500002
598,521170.308,521372.508,521633.408,521747.208,202.200003,113.800002,697.40001,260.900004,463.100007,120.500001
599,521867.708,522017.308,522187.708,522309.908,149.600003,122.200002,559.600009,170.400002,320.000005,117.400002
600,522427.308,522600.908,522837.608,522933.808,173.600002,96.200001,680.60001,236.700004,410.300006,174.100003
601,523107.908,523268.308,523339.908,523455.008,160.400002,115.100002,464.600007,71.600001,232.000003,117.500002
602,523572.508,523637.808,523735.508,523853.508,65.300001,118.000002,399.800006,97.700001,163.000002,118.800002
603,523972.308,524020.208,524081.908,524215.208,47.900001,133.300002,329.600005,61.7,109.600001,86.700002
604,524301.908,524334.708,524385.708,524537.908,32.8,152.200002,293.900004,51.000001,83.800001,57.900001
605,526048.908,526150.708,526184.208,526295.008,101.800001,110.800001,303.000004,33.500001,135.300002,56.900001
606,526351.908,526512.108,526546.308,526644.308,160.200003,98.000002,367.400006,34.2,194.400003,75.000001
607,526719.308,526879.108,526898.008,526995.008,159.800002,97.000002,359.400005,18.9,178.700002,83.700001
608,527078.708,527191.108,527255.108,527373.708,112.400002,118.600001,368.300006,64.000001,176.400003,73.300002
609,527447.008,527571.408,527597.208,527693.008,124.400001,95.800001,351.100005,25.800001,150.200002,105.100002
610,528587.608,528695.908,528723.508,528829.108,108.300001,105.600001,334.200005,27.600001,135.900002,92.700002
611,528921.808,529047.408,529097.908,529198.208,125.600001,100.300002,368.700005,50.500001,176.100002,92.300001
612,529290.508,529396.808,529461.208,529560.708,106.300002,99.500001,365.900005,64.400001,170.700003,95.700001
613,529656.408,529784.708,529871.608,529972.308,128.300002,100.700001,399.200006,86.900002,215.200004,83.300001
614,530055.608,530216.208,530311.608,530406.008,160.600003,94.400002,441.000007,95.400001,256.000004,90.600001
615,530496.608,530732.408,531240.508,531326.508,235.800004,86.000001,1187.20002,508.100007,743.900011,357.300006
616,531683.808,531840.508,534148.508,534237.808,156.700002,89.300002,2798.40004,2308.00003,2464.70004,244.400003
617,534482.208,534775.708,534876.108,534994.108,293.500005,118.000002,692.800011,100.400001,393.900006,180.900003
618,535175.008,535304.708,535649.108,535788.508,129.700002,139.400002,849.600012,344.400005,474.100007,236.100003
619,537535.108,537661.008,537717.308,537846.008,125.900002,128.700002,381.400006,56.300001,182.200003,70.500001
620,537916.508,538017.508,538081.008,538217.708,101.000001,136.700002,364.600005,63.500001,164.500002,63.400001
621,538281.108,538383.108,538460.908,538584.308,102.000002,123.400002,362.400005,77.800001,179.800003,59.2
622,538643.508,538777.008,538835.408,538957.908,133.500002,122.500002,388.800006,58.400001,191.900003,74.400001
623,539032.308,539145.108,539220.408,539346.108,112.800002,125.700002,387.000006,75.300001,188.100003,73.200001
624,539419.308,539561.008,539608.708,539731.108,141.700002,122.400002,405.600006,47.700001,189.400003,93.800001
625,539824.908,539951.508,539985.208,540100.308,126.600002,115.100002,379.600006,33.7,160.300002,104.200002
626,540204.508,540327.908,540376.608,540490.508,123.400002,113.900002,365.400005,48.7,172.100002,79.400001
627,540569.908,540703.908,540779.808,540897.608,134.000002,117.800002,394.200006,75.900001,209.900003,66.500001
628,540964.108,541136.108,541209.008,541337.408,172.000003,128.400002,427.600006,72.900001,244.900004,54.3
629,541391.708,541554.508,541613.408,541713.908,162.800003,100.500001,416.600007,58.900001,221.700004,94.400002
630,541808.308,541957.508,542028.908,542131.408,149.200002,102.500001,392.700005,71.400001,220.600003,69.600001
631,542201.008,542351.508,542464.708,542550.508,150.500003,85.800002,437.900007,113.200001,263.700004,88.400001
632,542638.908,542835.908,542935.908,543050.008,197.000003,114.100002,486.400007,100.000001,297.000004,75.300001
633,543125.308,543350.108,543514.908,543638.308,224.800004,123.400002,700.700011,164.800002,389.600006,187.700003
634,543826.008,543998.508,544848.908,544959.608,172.500002,110.700002,1466.00002,850.400013,1022.90002,332.400004
635,545292.008,545373.308,546328.708,546421.608,81.300002,92.900001,1376.50002,955.400014,1036.70002,246.900004
636,553218.208,553324.108,553707.608,553826.108,105.900001,118.500002,762.300011,383.500006,489.400007,154.400002
637,553980.508,554144.408,554319.608,554423.108,163.900002,103.500002,625.900009,175.200003,339.100005,183.300002
638,558719.308,558765.108,558876.108,558982.908,45.8,106.800001,378.200005,111.000002,156.800002,114.600002
639,559097.508,559203.108,559261.908,559389.708,105.600002,127.800002,367.300006,58.800001,164.400003,75.100001
640,559464.808,559554.808,559619.608,559769.508,90.000001,149.900002,346.400005,64.800001,154.800002,41.700001
641,559811.208,559946.708,559999.008,560118.308,135.500002,119.300001,372.300005,52.300001,187.800003,65.200001
642,560183.508,560332.308,560373.808,560474.808,148.800003,101.000002,375.800006,41.5,190.300003,84.500001
643,560559.308,560743.008,560751.208,560857.508,183.700003,106.300001,372.500006,8.2,191.900003,74.300002
644,560931.808,561106.908,561157.008,561259.808,175.100002,102.800001,420.700006,50.100001,225.200003,92.700002
645,561352.508,561505.108,561538.508,561662.808,152.600002,124.300001,438.700006,33.400001,186.000003,128.400002
646,561791.208,561831.508,561916.808,562043.108,40.300001,126.300002,334.800005,85.300001,125.600002,82.900001
647,562126.008,562248.808,562275.908,562376.308,122.800002,100.400001,340.100005,27.100001,149.900003,89.800001
648,562466.108,562595.708,562635.908,562771.008,129.600002,135.100002,354.400006,40.200001,169.800003,49.500001
649,562820.508,563006.108,563026.708,563146.808,185.600002,120.100002,378.900005,20.600001,206.200003,52.6
650,563199.408,563388.108,563539.008,563637.408,188.700003,98.400002,553.500009,150.900002,339.600005,115.500002
651,563752.908,563969.608,564220.308,564316.308,216.700003,96.000001,754.400011,250.700004,467.400007,191.000003
652,564507.308,564703.108,565785.808,565893.508,195.800003,107.700001,1614.40002,1082.70002,1278.50002,228.200004
653,566121.708,566322.908,566532.908,566630.508,201.200003,97.600001,709.10001,210.000003,411.200006,200.300003
654,567935.808,567979.308,568146.208,568263.808,43.500001,117.600002,456.200007,166.900002,210.400003,128.200002
655,568392.008,568477.408,568639.908,568772.908,85.400001,133.000002,488.200007,162.500002,247.900003,107.300002
656,568880.208,569001.308,569113.108,569228.008,121.100002,114.900002,452.300007,111.800001,232.900003,104.500002
657,569332.508,569503.308,569994.208,570095.508,170.800002,101.300001,962.600014,490.900008,661.70001,199.600003
658,570295.108,570468.209,570548.709,570646.509,173.100003,97.800001,566.100008,80.500001,253.600004,214.700003
659,570861.209,570936.409,571381.509,571519.809,75.200002,138.300002,853.500013,445.100006,520.300008,194.900003
660,571714.709,571835.809,571918.909,572046.809,121.100002,127.900002,515.000008,83.100001,204.200003,182.900003
661,573511.109,573625.609,573932.309,574059.809,114.500002,127.500002,738.700011,306.700004,421.200006,190.000003
662,574249.809,574482.209,574851.609,574961.809,232.400003,110.200002,907.200014,369.400006,601.800009,195.200003
663,575157.009,575313.909,575469.009,575577.309,156.900002,108.300002,626.600009,155.100002,312.000004,206.300003
664,575783.609,575827.909,576151.909,576279.009,44.300001,127.100002,659.70001,324.000004,368.300005,164.300003
665,576443.309,576533.109,577264.409,577381.909,89.800001,117.500002,1120.90002,731.300011,821.100012,182.300002
666,579499.209,579534.309,579608.209,579718.509,35.100001,110.300001,301.300005,73.900001,109.000002,82.000002
667,579800.509,579949.309,580045.409,580136.209,148.800002,90.800002,432.300006,96.100001,244.900003,96.600001
668,580232.809,580437.509,580496.409,580613.509,204.700003,117.100002,465.200007,58.900001,263.600004,84.500001
669,580698.009,580851.709,580899.409,581003.509,153.700002,104.100002,370.700006,47.700001,201.400003,65.200001
670,581068.709,581247.309,581281.109,581389.409,178.600002,108.300001,375.900005,33.800001,212.400003,55.200001
671,581444.609,581599.609,581658.909,581757.509,155.000003,98.600002,382.800006,59.3,214.300003,69.900001
672,581827.409,581981.509,582004.809,582093.509,154.100002,88.700001,332.300005,23.300001,177.400003,66.200001
673,582159.709,582309.009,582370.809,582473.909,149.300002,103.100002,365.000005,61.800001,211.100003,50.8
674,582524.709,582664.909,582722.309,582841.809,140.200002,119.500002,353.600006,57.400001,197.600003,36.500001
675,582878.309,583026.509,583084.009,583186.209,148.200002,102.200001,363.300005,57.500001,205.700003,55.400001
676,583241.609,583405.909,583444.909,583546.809,164.300002,101.900002,361.400005,39.000001,203.300003,56.2
677,583603.009,583764.909,583807.709,583913.809,161.900003,106.100002,361.600006,42.8,204.700003,50.800001
678,583964.609,584118.709,584178.109,584273.809,154.100002,95.700001,378.600005,59.400001,213.500003,69.400001
679,584343.209,584479.809,584539.209,584639.009,136.600002,99.800002,356.500006,59.400001,196.000003,60.700001
680,584699.709,584837.709,584894.809,584993.409,138.000002,98.600001,359.600005,57.100001,195.100003,65.900001
681,585059.309,585234.409,585281.209,585382.709,175.100003,101.500002,390.500006,46.8,221.900003,67.100001
682,585449.809,585596.309,585660.209,585765.009,146.500002,104.800002,403.900006,63.900001,210.400003,88.700001
683,585853.709,586002.609,586046.009,586143.309,148.900002,97.300001,375.000005,43.400001,192.300003,85.400001
684,586228.709,586370.509,586447.109,586543.809,141.800003,96.700001,400.900006,76.600001,218.400004,85.800001
685,586629.609,586787.309,586837.309,586953.909,157.700003,116.600001,413.300007,50.000001,207.700004,89.000002
686,587042.909,587199.209,587213.009,587322.309,156.300002,109.300002,386.800005,13.8,170.100002,107.400001
687,587429.709,587497.509,587588.909,587705.009,67.800001,116.100001,414.400007,91.400002,159.200003,139.100003
688,587844.109,587929.709,588016.309,588115.709,85.600001,99.400002,418.000006,86.600001,172.200002,146.400002
689,590166.709,590368.509,591242.209,591330.109,201.800003,87.900002,1384.20002,873.700013,1075.50002,220.800003
690,591550.909,591742.509,592027.709,592118.309,191.600003,90.600001,756.000011,285.200004,476.800007,188.600003
691,592306.909,592494.409,593059.909,593146.709,187.500003,86.800002,1024.50001,565.500008,753.000011,184.700002
692,593331.409,593572.509,594049.809,594130.309,241.100004,80.500001,992.500015,477.300007,718.400011,193.600003
693,594323.909,594510.909,595086.409,595185.409,187.000003,99.000002,986.300015,575.500008,762.500011,124.800002
694,595310.209,595571.009,595770.109,595865.209,260.800004,95.100001,705.00001,199.100003,459.900007,150.000002
695,596015.209,596195.209,596650.409,596800.509,180.000003,150.100002,902.500014,455.200007,635.20001,117.200002
696,596917.709,597152.509,597323.409,597415.709,234.800003,92.300001,636.500009,170.900003,405.700006,138.500002
697,597554.209,597742.809,598122.109,598213.609,188.600003,91.500001,788.600012,379.300006,567.900009,129.200002
698,598342.809,598500.209,598695.409,598806.309,157.400002,110.900002,583.400009,195.200003,352.600005,119.900002
699,598926.209,599130.509,599363.409,599496.509,204.300003,133.100002,670.90001,232.900003,437.200006,100.600002
700,599597.109,599820.509,599946.109,600053.809,223.400003,107.700001,595.100009,125.600002,349.000005,138.400003
701,600192.209,600335.609,600669.009,600768.809,143.400002,99.800001,854.600012,333.400005,476.800007,278.000004
702,601046.809,601119.909,601308.409,601442.409,73.100001,134.000002,521.200008,188.500003,261.600004,125.600002
703,601568.009,601732.509,601825.809,601941.409,164.500003,115.600002,512.500008,93.300001,257.800004,139.100002
704,603403.909,603630.309,603737.109,603827.109,226.400004,90.000002,495.800008,106.800001,333.200005,72.600001
705,603899.709,604040.809,604092.909,604204.609,141.100002,111.700001,358.300005,52.100001,193.200003,53.400001
706,604258.009,604382.109,604434.709,604525.409,124.100002,90.700001,354.100005,52.600001,176.700003,86.700001
707,604612.109,604711.109,604775.109,604867.609,99.000002,92.500001,325.200005,64.000001,163.000003,69.700001
708,604937.309,605072.609,605115.909,605227.709,135.300002,111.800002,340.800005,43.300001,178.600003,50.4
709,605278.109,605457.509,605472.409,605593.009,179.400003,120.600002,369.000006,14.9,194.300003,54.100001
710,605647.109,605767.709,605831.209,605920.809,120.600002,89.600001,351.600005,63.500001,184.100003,77.900001
711,605998.709,606156.309,606201.909,606314.809,157.600002,112.900002,388.900006,45.600001,203.200003,72.800001
712,606387.609,606498.209,606574.709,606683.009,110.600002,108.300001,375.500005,76.500001,187.100003,80.100001
713,606763.109,606901.809,606957.409,607074.709,138.700003,117.300002,416.300007,55.6,194.300003,104.700002
714,607179.409,607250.909,607342.809,607445.109,71.500001,102.300002,346.800005,91.900001,163.400002,81.100001
715,607526.209,607663.109,607699.309,607803.309,136.900002,104.000002,339.400005,36.2,173.100002,62.300001
716,607865.609,608014.209,608061.209,608167.009,148.600002,105.800001,398.900006,47.000001,195.600003,97.500002
717,608264.509,608373.009,608446.209,608547.309,108.500001,101.100001,360.600005,73.200002,181.700003,77.800001
718,608625.109,608761.509,608798.609,608891.509,136.400002,92.900001,341.200005,37.100001,173.500003,74.800001
719,608966.309,609157.509,609233.109,609351.709,191.200003,118.600002,506.000008,75.600001,266.800004,120.600002
720,610992.109,611052.409,611932.309,612033.809,60.300001,101.500001,1219.30002,879.900014,940.200015,177.600003
721,612211.409,612527.009,612670.709,612778.109,315.600004,107.400001,701.60001,143.700003,459.300007,134.900002
722,612913.009,613140.309,613520.009,613632.909,227.300004,112.900002,825.500012,379.700005,607.000009,105.600001
723,613738.509,613989.109,614142.109,614248.509,250.600004,106.400002,609.400009,153.000002,403.600006,99.400001
724,614347.909,614551.009,614804.609,614911.109,203.100004,106.500002,677.600011,253.600003,456.700007,114.400002
725,615025.509,615219.709,615325.609,615441.509,194.200002,115.900002,512.400007,105.900002,300.100004,96.400001
726,615537.909,615693.009,615908.409,616027.809,155.100003,119.400002,586.400009,215.400003,370.500006,96.500001
727,616124.309,616341.109,616468.709,616614.909,216.800003,146.200002,584.100009,127.600002,344.400005,93.500002
728,616708.409,616908.409,617163.709,617272.609,200.000003,108.900002,666.00001,255.300003,455.300006,101.800002
729,617374.409,617616.109,617711.009,617854.609,241.700003,143.600002,545.800008,94.900002,336.600005,65.600001
730,617920.209,618101.409,618348.009,618446.109,181.200002,98.100002,638.000009,246.600004,427.800006,112.100001
731,618558.209,618798.909,618981.209,619080.009,240.700004,98.800001,646.70001,182.300003,423.000007,124.900002
732,619204.909,619371.109,619633.409,619746.709,166.200002,113.300002,641.700009,262.300004,428.500006,99.900001
733,619846.609,620045.409,620218.909,620324.609,198.800003,105.700002,592.300009,173.500003,372.300006,114.300001
734,620438.909,620622.609,620887.009,620985.309,183.700003,98.300001,681.80001,264.400004,448.100007,135.400002
735,621120.709,621287.309,621425.209,621563.909,166.600003,138.700002,541.200008,137.900002,304.500005,98.000001
736,621661.909,621868.809,622028.409,622144.209,206.900004,115.800002,623.10001,159.600002,366.500006,140.800002
737,622285.009,622457.409,622613.509,622730.609,172.400002,117.100001,591.500009,156.100003,328.500005,145.900003
738,622876.509,623009.509,623149.309,623255.509,133.000002,106.200001,598.600009,139.800002,272.800004,219.600004
739,626858.209,627042.909,627171.409,627267.209,184.700003,95.800001,597.000009,128.500002,313.200005,188.000003
740,627455.209,627593.909,627867.009,627992.309,138.700002,125.300002,716.50001,273.100004,411.800006,179.400002
741,629432.309,629552.309,629583.409,629695.809,120.000002,112.400001,319.500005,31.100001,151.100003,56.000001
742,629751.809,629878.209,629924.309,630048.309,126.400002,124.000001,348.600005,46.100001,172.500003,52.100001
743,630100.409,630230.409,630263.709,630371.509,130.000002,107.800001,340.000005,33.300001,163.300003,68.900001
744,630440.409,630572.909,630598.809,630708.609,132.500002,109.800001,339.900005,25.900001,158.400003,71.700001
745,630780.309,630851.709,630945.609,631074.809,71.400001,129.200002,374.800006,93.900002,165.300003,80.300001
746,631155.109,631277.709,631290.809,631419.409,122.600002,128.600002,332.100005,13.1,135.700002,67.800001
747,631487.209,631596.109,631628.009,631734.709,108.900002,106.700002,297.300004,31.9,140.800002,49.8
748,631784.509,631890.909,631941.609,632049.809,106.400002,108.200001,309.100005,50.700001,157.100003,43.800001
749,632093.609,632208.109,632286.109,632396.109,114.500002,110.000001,346.900005,78.000001,192.500003,44.400001
750,632440.509,632612.309,632650.709,632749.809,171.800003,99.100002,365.700006,38.4,210.200003,56.400001
751,632806.209,632963.509,633004.009,633098.109,157.300002,94.100002,359.300005,40.5,197.800002,67.400001
752,633165.509,633286.909,633358.609,633451.709,121.400002,93.100001,350.000005,71.700001,193.100003,63.800001
753,633515.509,633666.509,633720.109,633810.209,151.000002,90.100002,374.600006,53.600001,204.600003,79.900001
754,633890.109,634013.509,634051.109,634167.109,123.400002,116.000002,324.200005,37.6,161.000002,47.200001
755,634214.309,634315.309,634378.009,634465.209,101.000001,87.200001,324.300004,62.700001,163.700002,73.400001
756,634538.609,634684.909,634755.509,634843.909,146.300003,88.400001,409.900006,70.600001,216.900004,104.600001
757,634948.509,635123.109,635192.709,635286.909,174.600003,94.200002,460.400007,69.600001,244.200004,122.000001
758,635408.909,635511.009,635799.909,635902.009,102.100002,102.100002,714.400011,288.900004,391.000006,221.300003
759,636123.309,636268.209,637162.009,637289.809,144.900002,127.800002,1283.30002,893.800013,1038.70001,116.800002
760,637406.609,637688.41,637789.61,637880.21,281.800004,90.600001,601.200009,101.200002,383.000006,127.600002
761,638007.81,638187.81,638469.51,638561.91,180.000003,92.400001,705.900011,281.700004,461.700007,151.800003
762,638713.71,638929.31,639111.91,639219.21,215.600003,107.300001,621.500009,182.600003,398.200006,116.000002
763,639335.21,639542.31,639948.21,640056.31,207.100003,108.100002,841.300012,405.900006,613.000009,120.200001
764,640176.51,640399.71,640584.11,640694.01,223.200004,109.900002,633.70001,184.400002,407.600006,116.200002
765,640810.21,640998.31,641273.41,641362.51,188.100003,89.100001,689.20001,275.100004,463.200007,136.900002
766,641499.41,641755.31,641966.81,642069.11,255.900004,102.300002,741.300011,211.500003,467.400007,171.600002
767,642240.71,642400.81,642615.61,642751.11,160.100003,135.500002,667.00001,214.800003,374.900006,156.600002
768,644123.01,644272.61,644621.91,644746.11,149.600002,124.200001,829.500013,349.300006,498.900008,206.400004
769,644952.51,645084.01,645150.21,645257.71,131.500002,107.500002,479.600007,66.2,197.700002,174.400003
770,650713.71,650851.11,651259.71,651379.01,137.400002,119.300001,790.700012,408.600007,546.000009,125.400002
771,651504.41,651711.31,651799.01,651909.21,206.900003,110.200001,531.300008,87.700002,294.600005,126.500002
772,652035.71,652182.61,652608.41,652709.41,146.900002,101.000001,873.000013,425.800007,572.700009,199.300003
773,652908.71,652975.31,653127.51,653241.41,66.600001,113.900002,447.500007,152.200002,218.800003,114.800002
774,653356.21,653415.41,653557.91,653655.01,59.200001,97.100001,396.700006,142.500002,201.700003,97.900002
775,653752.91,653874.01,653980.51,654091.91,121.100001,111.400002,435.500006,106.500002,227.600003,96.500001
776,655947.91,655998.01,656080.51,656229.61,50.100001,149.100003,322.900005,82.500001,132.600002,41.2
777,656270.81,656382.51,656381.01,656474.31,111.700002,93.300001,287.900004,-1.5,110.200002,84.400001
778,656558.71,656632.61,656718.81,656830.61,73.900002,111.800002,356.500006,86.200001,160.100003,84.600001
779,656915.21,657033.01,657077.01,657193.21,117.800002,116.200002,380.700005,44,161.800002,102.700001
780,657295.91,657374.71,657426.61,657567.01,78.800002,140.400003,331.600005,51.9,130.700002,60.5
781,657627.51,657738.61,657773.61,657893.71,111.100002,120.100001,320.700005,35.000001,146.100003,54.500001
782,657948.21,658060.91,658135.41,658245.81,112.700002,110.400002,382.700006,74.500001,187.200003,85.100001
783,658330.91,658460.21,658482.91,658599.71,129.300002,116.800002,322.200005,22.7,152.000002,53.400001
784,658653.11,658765.71,658821.61,658920.51,112.600001,98.900002,339.600005,55.900001,168.500002,72.200001
785,658992.71,659124.31,659165.31,659260.51,131.600002,95.200002,358.300005,41,172.600002,90.500001
786,659351.01,659476.71,659533.11,659639.91,125.700002,106.800001,350.400005,56.400001,182.100003,61.500001
787,659701.41,659837.91,659913.21,660023.71,136.500002,110.500002,379.100006,75.300001,211.800003,56.800001
788,660080.51,660247.91,660275.11,660362.11,167.400002,87.000001,344.500005,27.200001,194.600003,62.900001
789,660425.01,660590.01,660649.01,660742.71,165.000003,93.700002,383.700006,59,224.000003,66.000001
790,660808.71,660977.71,661022.01,661111.71,169.000002,89.700001,370.000005,44.300001,213.300003,67.000001
791,661178.71,661391.41,661421.41,661525.01,212.700003,103.600001,413.400006,30.000001,242.700004,67.100001
792,661592.11,661797.51,661948.91,662047.51,205.400004,98.600001,572.500009,151.400002,356.800006,117.100002
793,662164.61,662390.51,662651.41,662738.31,225.900003,86.900002,703.300011,260.900004,486.800007,129.600002
794,662867.91,663152.71,663514.11,663611.41,284.800004,97.300002,851.800012,361.400005,646.200009,108.300001
795,663719.71,663971.51,664162.31,664252.01,251.800004,89.700001,645.30001,190.800003,442.600007,113.000002
796,664365.01,664620.11,664926.61,665024.21,255.100004,97.600002,815.800012,306.500004,561.600008,156.600002
797,665180.81,665352.41,665673.21,665766.01,171.600003,92.800002,723.000011,320.800004,492.400007,137.800002
798,665903.81,666151.81,666593.61,666695.71,248.000003,102.100002,912.500013,441.800007,689.80001,120.600001
799,666816.31,667158.91,667538.41,667628.61,342.600005,90.200001,987.400015,379.500006,722.100011,175.100003
800,667803.71,668031.71,668377.01,668470.31,228.000003,93.300001,829.100012,345.300006,573.300009,162.500002
801,668632.81,668821.81,669293.81,669426.01,189.000003,132.200002,917.700014,472.000007,661.00001,124.500002
802,669550.51,669788.41,670007.81,670095.81,237.900004,88.000001,728.800011,219.400003,457.300007,183.500003
803,670279.31,670456.11,670920.71,671046.81,176.800003,126.100002,956.600014,464.600006,641.400009,189.100003
804,671235.91,671328.51,671721.71,671820.81,92.600002,99.100002,801.500012,393.200005,485.800007,216.600003
805,672037.41,672213.41,672521.11,672625.91,176.000003,104.800002,782.100012,307.700004,483.700007,193.600003
806,672819.51,672989.61,673139.81,673236.21,170.100002,96.400001,612.200009,150.200003,320.300005,195.500003
807,677502.11,677842.51,677903.61,678007.71,340.400005,104.100001,637.600009,61.100001,401.500006,132.000002
808,678139.71,678285.81,678766.71,678876.01,146.100002,109.300002,857.900013,480.900007,627.000009,121.600002
809,678997.61,679251.51,679518.61,679625.71,253.900004,107.100001,769.900011,267.100004,521.000008,141.800002
810,679767.51,679989.21,680143.71,680258.81,221.700004,115.100002,703.700011,154.500002,376.200006,212.400003
811,683376.81,683496.91,683562.51,683659.01,120.100002,96.500001,350.100005,65.600001,185.700003,67.900001
812,683726.91,683848.01,683952.71,684065.01,121.100002,112.300001,391.100006,104.700002,225.800004,53.000001
813,684118.01,684227.21,684322.01,684429.31,109.200002,107.300002,388.200006,94.800001,204.000003,76.900001
814,684506.21,684596.51,684695.71,684837.51,90.300001,141.800002,403.900006,99.200002,189.500003,72.600001
815,684910.11,684983.71,685071.11,685207.01,73.600001,135.900002,378.900006,87.400001,161.000002,82.000002
816,685289.01,685348.91,685414.61,685508.81,59.9,94.200002,326.200004,65.700001,125.600001,106.400001
817,685615.21,685687.91,685762.71,685865.71,72.700002,103.000001,361.700006,74.800001,147.500003,111.200002
818,685976.91,686023.31,686104.71,686208.61,46.400001,103.900001,322.200005,81.400001,127.800002,90.500002
819,686299.11,686368.81,686481.61,686588.11,69.700001,106.500002,391.100005,112.800001,182.500002,102.100001
820,686690.21,686776.51,686877.21,686999.41,86.300002,122.200002,397.200006,100.700001,187.000003,88.000001
821,687087.41,687233.51,687298.11,687397.61,146.100003,99.500001,423.600007,64.600001,210.700004,113.400002
822,687511.01,687646.51,687807.91,687907.71,135.500002,99.800002,519.500007,161.400002,296.900004,122.800001
823,688030.51,688251.51,688335.01,688427.41,221.000004,92.400001,513.100008,83.500001,304.500005,116.200002
824,688543.61,688755.01,688864.31,688967.11,211.400003,102.800001,518.800008,109.300002,320.700005,95.300002
825,689062.41,689264.41,689507.31,689620.61,202.000003,113.300002,662.20001,242.900003,444.900006,104.000002
826,689724.61,689954.11,690162.71,690253.31,229.500003,90.600002,688.80001,208.600003,438.100006,160.100002
827,690413.41,690674.51,691171.11,691274.21,261.100004,103.100002,984.000015,496.600007,757.700011,123.200002
828,691397.41,691689.91,691855.61,691965.21,292.500004,109.600002,700.50001,165.700002,458.200006,132.700002
829,692097.91,692310.31,692709.71,692830.81,212.400003,121.100002,837.600013,399.400006,611.800009,104.700002
830,692935.51,693173.71,693447.41,693555.61,238.200003,108.200002,733.20001,273.700004,511.900007,113.100001
831,693668.71,693893.81,694260.41,694349.61,225.100004,89.200002,881.900014,366.600005,591.700009,201.000003
832,694550.61,694657.21,695112.11,695221.31,106.600001,109.200002,901.700013,454.900007,561.500008,231.000003
833,695452.31,695562.31,695879.01,695985.71,110.000002,106.700002,710.700011,316.700004,426.700006,177.300003
834,696163.01,696315.71,696433.61,696532.71,152.700002,99.100001,532.100008,117.900002,270.600004,162.400003
835,696695.11,696800.01,697351.11,697463.61,104.900001,112.500002,909.600013,551.100008,656.000009,141.100002
836,697604.71,697806.51,698052.31,698174.51,201.800003,122.200002,727.300011,245.800004,447.600007,157.500002
837,698332.01,698494.51,699062.71,699202.61,162.500002,139.900002,1033.90002,568.200009,730.700011,163.300002
838,699365.91,699549.11,699778.91,699917.71,183.200003,138.800002,686.400011,229.800004,413.000007,134.600002
839,704731.511,704858.511,705066.111,705204.611,127.000002,138.500002,630.80001,207.600003,334.600005,157.700003
840,705362.311,705503.511,705708.211,705842.011,141.200002,133.800002,596.400009,204.700003,345.900005,116.700002
841,705958.711,706136.911,706406.611,706519.911,178.200002,113.300002,759.000011,269.700004,447.900006,197.800003
842,709394.911,709527.011,709732.311,709846.411,132.100002,114.100002,615.400009,205.300003,337.400005,163.900002
843,710010.311,710135.511,710494.111,710593.811,125.200002,99.700002,765.500011,358.600005,483.800007,182.000002
844,710775.811,711086.911,711380.011,711499.311,311.100005,119.300002,858.100013,293.100004,604.200009,134.600002
845,711633.911,711872.711,712650.111,712760.811,238.800004,110.700002,1277.50002,777.400011,1016.20002,150.600002
846,712911.411,713181.811,713411.811,713506.811,270.400004,95.000001,743.800011,230.000004,500.400008,148.400002
847,713655.211,713830.711,714177.411,714319.111,175.500003,141.700002,783.200012,346.700005,522.200008,119.300002
848,714438.411,714632.111,714847.411,715015.711,193.700003,168.300003,661.50001,215.300003,409.000006,84.200001
849,715099.911,715330.411,716161.711,716280.611,230.500003,118.900001,1360.00002,831.300013,1061.80002,179.300003
850,716459.911,716697.311,716845.611,716955.111,237.400004,109.500001,637.70001,148.300002,385.700006,142.500003
851,717097.611,717252.311,717498.111,717623.411,154.700002,125.300001,652.700009,245.800004,400.500006,126.900002
852,717750.311,717953.911,718355.811,718463.311,203.600003,107.500002,873.300013,401.900006,605.500009,160.300002
853,720824.111,720881.411,721343.111,721427.211,57.300001,84.100001,783.800012,461.700007,519.000008,180.700003
854,721607.911,721772.911,721986.911,722110.111,165.000002,123.200002,620.200009,214.000003,379.000005,118.000002
855,722228.111,722341.311,722780.211,722891.411,113.200002,111.200002,806.100012,438.900006,552.100008,142.800002
856,724949.311,725156.211,725280.711,725390.311,206.900003,109.600001,600.200009,124.500002,331.400005,159.200003
857,725549.511,725635.511,725995.811,726097.611,86.000001,101.800002,755.200011,360.300005,446.300006,207.100003
858,726304.711,726434.411,727167.511,727271.611,129.700002,104.100001,1178.00002,733.100011,862.800013,211.100003
859,727482.711,727568.411,727909.711,728055.211,85.700002,145.500002,726.700011,341.300005,427.000007,154.200002
860,728209.411,728264.511,728646.411,728774.911,55.100001,128.500002,739.700011,381.900006,437.000007,174.200002
861,728949.111,729109.711,729364.411,729524.211,160.600003,159.800003,735.200011,254.700003,415.300006,160.100002
862,731027.111,731124.511,731586.511,731696.711,97.400002,110.200002,818.700012,462.000006,559.400008,149.100002
863,731845.811,732102.911,732426.411,732542.711,257.100004,116.300002,813.900012,323.500005,580.600009,117.000001
864,732659.711,732834.811,733215.211,733316.311,175.100003,101.100001,908.000014,380.400006,555.500009,251.400004
865,733567.711,733611.711,734378.311,734485.411,44.000001,107.100002,1106.20002,766.600011,810.600012,188.500002
866,734673.911,734872.311,735269.811,735383.411,198.400003,113.600002,930.800014,397.500006,595.900009,221.300003
867,735604.711,735711.711,736487.411,736600.511,107.000002,113.100001,1184.60002,775.700012,882.700014,188.800003
868,736789.311,736954.411,737501.811,737586.311,165.100002,84.500001,1050.70002,547.400009,712.500011,253.700004
869,737840.011,737979.411,738544.611,738659.511,139.400002,114.900002,955.900014,565.200008,704.60001,136.400002
870,738795.911,739043.611,739486.911,739605.411,247.700004,118.500002,948.800014,443.300006,691.00001,139.300002
871,739744.711,740004.811,740459.611,740549.011,260.100004,89.400001,1016.60002,454.800007,714.900011,212.300003
872,740761.311,740995.611,741734.411,741875.511,234.300004,141.100002,1291.20002,738.800011,973.100015,177.000002
873,742052.511,742300.911,742549.511,742662.811,248.400004,113.300002,735.100011,248.600004,497.000008,124.800001
874,742787.611,743011.311,743373.411,743478.511,223.700004,105.100002,901.800014,362.100005,585.800009,210.900003
875,743689.411,743878.111,744395.111,744508.511,188.700003,113.400002,986.400015,517.000007,705.70001,167.300003
876,744675.811,744873.911,745216.011,745338.911,198.100002,122.900001,836.200012,342.100006,540.200008,173.100003
877,745512.011,745649.611,745928.411,746036.011,137.600002,107.600002,730.300011,278.800004,416.400006,206.300003
878,747973.211,748205.511,748555.611,748668.911,232.300003,113.300002,857.700012,350.100005,582.400008,162.000002
879,748830.911,749052.611,749254.411,749353.711,221.700004,99.300001,665.50001,201.800003,423.500007,142.700002
880,749496.411,749660.111,750194.011,750282.411,163.700003,88.400001,1061.50002,533.900008,697.600011,275.500004
881,750557.911,750698.111,751477.811,751582.711,140.200002,104.900001,1185.10002,779.700012,919.900014,160.300003
882,751743.011,752074.111,752434.211,752562.711,331.100005,128.500002,993.200015,360.100005,691.20001,173.500003
883,752736.211,752999.211,753511.711,753623.311,263.000004,111.600002,1049.30001,512.500007,775.500011,162.200002
884,753785.511,754000.511,754454.411,754612.011,215.000003,157.600003,1009.70002,453.900007,668.90001,183.200002
885,754795.211,754978.811,755294.311,755406.211,183.600003,111.900001,766.500012,315.500005,499.100008,155.500003
886,755561.711,755825.911,756092.011,756205.511,264.200004,113.500001,795.000012,266.100004,530.300008,151.200003
887,756356.711,756568.711,756898.411,757005.611,212.000003,107.200001,826.900012,329.700005,541.700008,178.000003
888,757183.611,757351.111,757809.611,757925.811,167.500002,116.200002,896.300013,458.500007,626.000009,154.100002
889,758079.911,758276.911,758568.011,758674.311,197.000003,106.300001,758.500012,291.100005,488.100008,164.100003
890,758838.411,759004.311,759345.511,759455.911,165.900002,110.400002,789.000011,341.200005,507.100007,171.500002
891,759627.411,759818.011,760178.311,760290.711,190.600003,112.400001,832.600013,360.300006,550.900009,169.300003
892,760460.011,760663.511,761368.811,761505.311,203.500003,136.500002,1204.70002,705.30001,908.800013,159.400003
893,761664.711,761866.111,762149.111,762255.111,201.400003,106.000001,739.900011,283.000004,484.400007,149.500003
894,762404.611,762590.911,762935.111,763041.111,186.300002,106.000001,788.300011,344.200006,530.500008,151.800002
895,763192.911,763451.811,763808.211,763912.611,258.900004,104.400001,888.700014,356.400006,615.30001,169.000003
896,765811.411,766005.411,766400.511,766511.911,194.000003,111.400002,865.300013,395.100006,589.100009,164.800002
897,766676.711,766870.211,767140.111,767242.211,193.500003,102.100002,734.500011,269.900004,463.400007,169.000002
898,767411.211,767528.911,768036.111,768158.511,117.700002,122.400001,915.800014,507.200008,624.90001,168.500003
899,768327.011,768378.511,768685.211,768807.511,51.500001,122.300002,638.800009,306.700004,358.200005,158.300002
900,768965.811,768999.511,769135.011,769237.611,33.700001,102.600002,389.200006,135.500002,169.200003,117.400001
901,769355.011,769387.811,769524.311,769607.811,32.800001,83.500001,361.100006,136.500002,169.300003,108.300002
902,769716.111,769808.911,769885.311,769988.611,92.800001,103.300002,365.400005,76.400001,169.200002,92.900001
903,771646.211,771703.411,771779.211,771907.412,57.200001,128.200002,338.600005,75.800001,133.000002,77.400001
904,771984.812,772048.712,772132.312,772236.612,63.900001,104.300001,416.700007,83.600002,147.500003,164.900003
905,772401.512,772454.612,772524.712,772652.912,53.1,128.200001,420.000006,70.100002,123.200002,168.600003
906,772821.512,772877.312,773023.412,773131.712,55.800001,108.300002,472.900007,146.100002,201.900003,162.700002
907,773294.412,773339.312,773557.212,773692.612,44.900001,135.400002,499.500007,217.900003,262.800004,101.300001
908,773793.912,773950.712,774151.512,774279.612,156.800003,128.100002,602.200009,200.800003,357.600006,116.500001
909,774396.112,774547.412,774875.412,774994.612,151.300003,119.200001,737.800011,328.000005,479.300008,139.300002
910,775133.912,775312.712,775717.412,775814.112,178.800003,96.700002,843.700013,404.700006,583.500009,163.500002
911,775977.612,776137.712,776437.212,776532.412,160.100002,95.200001,728.900011,299.500005,459.600007,174.100003
912,776706.512,776852.912,777010.312,777109.212,146.400002,98.900002,532.400008,157.400002,303.800004,129.700002
913,777238.912,777423.912,777845.212,777932.212,185.000003,87.000001,847.800012,421.300006,606.300009,154.500002
914,778086.712,778302.812,778746.912,778834.312,216.100004,87.400002,913.800014,444.100006,660.20001,166.200002
915,779000.512,779201.112,779467.712,779564.912,200.600003,97.200001,756.700011,266.600004,467.200007,192.300003
916,779757.212,779902.212,780833.212,780937.012,145.000002,103.800002,1391.50002,931.000014,1076.00002,211.700003
917,781148.712,781324.312,781569.012,781659.612,175.600003,90.600002,730.000011,244.700003,420.300006,219.100003
918,781878.712,782014.312,782837.212,782950.012,135.600002,112.800002,1218.80002,822.900012,958.500014,147.500002
919,783097.512,783398.912,783662.112,783769.112,301.400005,107.000002,841.300013,263.200003,564.600008,169.700003
920,783938.812,784155.712,784589.512,784694.612,216.900003,105.100002,903.500013,433.800006,650.700009,147.700002
921,784842.312,785098.412,785388.712,785487.512,256.100004,98.800002,818.500012,290.300004,546.400008,173.300002
922,785660.812,785852.612,786475.912,786562.012,191.800003,86.100002,1103.60002,623.300009,815.100012,202.400003
923,786764.412,786939.512,787500.212,787604.612,175.100002,104.400001,972.900014,560.700009,735.800011,132.700002
924,787737.312,787964.912,788279.712,788415.412,227.600004,135.700002,828.800013,314.800004,542.400008,150.700003
925,790645.412,790712.912,791226.112,791367.012,67.500001,140.900002,922.100013,513.200007,580.700008,200.500003
926,793990.912,794184.112,794637.612,794748.712,193.200003,111.100002,902.500014,453.500007,646.70001,144.700002
927,794893.412,795159.112,795531.112,795649.912,265.700004,118.800002,910.300013,372.000005,637.700009,153.800002
928,796077.412,796134.312,796814.112,796919.512,56.900001,105.400002,977.500015,679.80001,736.700011,135.400002
929,797054.912,797360.512,797540.612,797688.412,305.600005,147.800002,758.000011,180.100002,485.700007,124.500002
930,797812.912,797995.712,798562.012,798698.812,182.800003,136.800002,1037.40002,566.300009,749.100012,151.500002
931,798850.312,799117.312,799421.512,799529.212,267.000004,107.700002,822.200012,304.200004,571.200008,143.300002
932,799672.512,799894.312,800139.012,800255.912,221.800003,116.900002,785.800012,244.700004,466.500007,202.400003
933,800458.312,800550.212,800794.612,800910.312,91.900001,115.700001,594.700009,244.400004,336.300005,142.700003
934,801053.012,801168.812,801490.312,801620.412,115.800001,130.100002,676.60001,321.500005,437.300006,109.200002
935,801729.612,801927.912,802131.112,802252.312,198.300003,121.200001,647.000009,203.200003,401.500006,124.300002
936,802376.612,802566.812,802673.912,802790.512,190.200003,116.600002,505.100008,107.100002,297.300005,91.200001
937,802881.712,803058.812,803202.112,803308.412,177.100003,106.300001,530.900008,143.300002,320.400005,104.200002
938,803412.612,803588.912,803699.712,803803.812,176.300002,104.100002,493.800007,110.800002,287.100004,102.600001
939,803906.412,804010.512,804076.212,804162.212,104.100002,86.000001,345.700005,65.700001,169.800003,89.900001
940,804252.112,804365.112,804443.912,804528.112,113.000002,84.200001,367.000006,78.800001,191.800003,91.000002
941,804619.112,804804.212,804845.012,804958.912,185.100003,113.900002,409.500006,40.8,225.900003,69.700001
942,805028.612,805193.912,805294.212,805391.412,165.300002,97.200001,479.700007,100.300002,265.600004,116.900002
943,805508.312,805703.512,805905.712,806018.312,195.200003,112.600002,631.000009,202.200003,397.400006,121.000001
944,806139.312,806340.412,806551.012,806657.912,201.100003,106.900001,652.40001,210.600004,411.700007,133.800002
945,806791.712,806916.312,807107.912,807210.812,124.600002,102.900001,541.200008,191.600003,316.200005,122.100002
946,807332.912,807450.312,807577.012,807672.012,117.400002,95.000001,429.600007,126.700002,244.100004,90.500002
947,807762.512,807849.112,807942.912,808025.112,86.600001,82.200002,351.700005,93.800001,180.400002,89.100001
948,808114.212,808248.312,808303.112,808401.312,134.100002,98.200001,364.200005,54.800001,188.900003,77.100001
949,808478.412,808577.812,808641.112,808731.212,99.400002,90.100001,330.800005,63.300001,162.700003,78.000001
950,808809.212,808912.312,808982.312,809077.112,103.100002,94.800001,342.700005,70.000001,173.100003,74.800001
951,809151.912,809261.012,809363.412,809488.512,109.100002,125.100002,441.400007,102.400001,211.500003,104.800002
952,809593.312,809677.312,809835.012,809932.212,84.000001,97.200002,503.100007,157.700002,241.700003,164.200002
953,810096.412,810180.212,810338.612,810437.612,83.800002,99.000001,498.700008,158.400002,242.200004,157.500003
954,810595.112,810683.912,810885.912,811006.512,88.800001,120.600002,547.100008,202.000003,290.800004,135.700002
955,811142.212,811222.812,811321.912,811431.412,80.600001,109.500001,426.500006,99.100002,179.700003,137.300002
956,811568.712,811611.312,811701.612,811820.212,42.600001,118.600002,331.600005,90.300001,132.900002,80.100001
957,811900.312,812016.012,812038.612,812162.312,115.700002,123.700002,349.200005,22.6,138.300002,87.200001
958,812249.512,812280.612,812277.312,813707.412,31.100001,1430.10002,1562.40002,-3.3,27.800001,104.500002
959,813811.912,813845.412,814018.212,814120.212,33.5,102.000001,404.600006,172.800003,206.300003,96.300002
960,814216.512,814426.912,814485.712,814597.712,210.400003,112.000001,566.800008,58.800001,269.200004,185.600003
961,814783.312,814922.112,815120.812,815217.412,138.800002,96.600002,712.800011,198.700003,337.500005,278.700004
962,819351.012,819443.512,819493.312,819601.312,92.500002,108.000002,303.100005,49.8,142.300002,52.800001
963,819654.112,819768.512,819781.212,819888.212,114.400002,107.000001,297.500004,12.7,127.100002,63.400001
964,821933.712,822020.112,822385.412,822505.812,86.400001,120.400002,673.20001,365.300005,451.700006,101.100002
965,823777.312,823974.512,825346.412,825455.512,197.200003,109.100001,2003.20003,1371.90002,1569.10002,325.000005
966,825780.512,825920.312,827430.912,827547.012,139.800002,116.100001,2002.20003,1510.60002,1650.40002,235.700004
967,827782.712,828007.512,828197.512,828309.712,224.800003,112.200002,695.00001,190.000003,414.800006,168.000002
968,828477.712,828620.112,829162.912,829267.412,142.400002,104.500002,957.200015,542.800008,685.20001,167.500003
969,829434.912,829596.412,829892.512,830004.512,161.500002,112.000002,762.900011,296.100004,457.600006,193.300003
970,830197.812,830377.312,830626.112,830717.012,179.500003,90.900002,710.00001,248.800003,428.300006,190.800002
971,830907.812,831086.612,831561.512,831671.012,178.800003,109.500002,925.000014,474.900007,653.70001,161.800002
972,833564.412,833633.712,833707.212,833817.712,69.300001,110.500002,372.600006,73.500001,142.800002,119.300002
973,835536.812,835566.912,835691.512,835794.712,30.100001,103.200001,328.300005,124.600002,154.700003,70.400001
974,835865.112,836005.512,836047.912,836142.812,140.400002,94.900001,394.100006,42.400001,182.800003,116.400002
975,836259.212,836376.012,836399.312,836523.512,116.800002,124.200002,359.700006,23.3,140.100002,95.400002
976,836618.912,836650.212,836763.812,836879.512,31.3,115.700001,344.000005,113.600002,144.900002,83.400002
977,836962.912,837094.912,837143.912,837269.512,132.000002,125.600002,370.100005,49,181.000002,63.500001
978,837333.012,837429.012,837510.512,837640.012,96.000002,129.500002,370.800006,81.500001,177.500003,63.800001
979,837703.812,837770.712,837799.912,837931.012,66.900001,131.100002,254.900004,29.2,96.100001,27.700001
980,837958.712,838042.112,838139.712,838254.212,83.400001,114.500002,348.300005,97.600001,181.000002,52.800001
981,838307.012,838442.812,838489.112,838598.512,135.800002,109.400002,400.900006,46.3,182.100002,109.400002
982,839394.613,839463.013,839514.313,839620.913,68.400001,106.600001,336.300005,51.300001,119.700002,110.000002
983,850390.313,850558.213,850665.813,850772.613,167.900002,106.800001,578.300008,107.600002,275.500004,196.000003
984,855199.213,855269.213,855390.713,855551.113,70.000002,160.400003,530.800008,121.500001,191.500003,178.900002
985,855730.013,855774.813,855986.213,856109.413,44.800001,123.200002,605.300009,211.400003,256.200004,225.900003
986,858662.113,858815.613,859007.113,859156.213,153.500002,149.100002,608.900009,191.500003,345.000005,114.800002
987,859271.013,859439.913,859683.013,859801.813,168.900003,118.800002,644.50001,243.100003,412.000006,113.700002
988,859915.513,860139.013,860197.113,860301.113,223.500003,104.000001,481.200007,58.100001,281.600004,95.600002
989,860396.713,860537.713,860656.813,860775.213,141.000002,118.400002,474.900007,119.100002,260.100004,96.400001
990,860871.613,860968.413,861052.013,861159.913,96.800001,107.900001,353.800005,83.600002,180.400003,65.500001
991,861225.413,861333.613,861412.013,861508.113,108.200002,96.100001,341.100005,78.400001,186.600003,58.400001
992,861566.513,861709.513,861744.613,861845.513,143.000002,100.900001,329.900005,35.100001,178.100003,50.900001
993,861896.413,862006.313,862080.213,862184.713,109.900002,104.500002,348.600005,73.900001,183.800003,60.3
994,862245.013,862358.913,862411.113,862503.113,113.900002,92.000001,316.800005,52.200001,166.100003,58.700001
995,862561.813,862675.713,862727.013,862823.113,113.900002,96.100001,304.600005,51.300001,165.200003,43.300001
996,862866.413,863002.613,863070.213,863171.013,136.200002,100.800001,347.900005,67.600001,203.800003,43.300001
997,863214.313,863384.613,863429.013,863532.113,170.300002,103.100002,369.100005,44.400001,214.700003,51.3
998,863583.413,863750.913,863785.913,863892.513,167.500003,106.600002,356.100006,35,202.500003,47.000001
999,863939.513,864084.013,864134.313,864219.113,144.500002,84.800001,339.500005,50.300001,194.800003,59.900001
1000,864279.013,864439.313,864499.713,864586.713,160.300002,87.000001,367.100005,60.400001,220.700003,59.400001
1001,864646.113,864847.413,864885.013,864969.313,201.300003,84.300001,391.300006,37.600001,238.900004,68.100001
1002,865037.413,865229.913,865271.613,865352.713,192.500003,81.100001,388.100006,41.700001,234.200004,72.800001
1003,865425.513,865652.313,865657.113,865741.813,226.800003,84.700002,387.900006,4.8,231.600003,71.600001
1004,865813.413,865958.113,866046.513,866131.513,144.700002,85.000001,396.700006,88.400001,233.100003,78.600002
1005,866210.113,866385.213,866480.813,866570.413,175.100002,89.600001,439.200006,95.600002,270.700004,78.900001
1006,866649.313,866862.913,866944.513,867026.113,213.600003,81.600002,477.800007,81.600001,295.200004,101.000001
1007,867127.113,867313.313,867481.913,867571.713,186.200003,89.800002,554.900008,168.600002,354.800005,110.300001
1008,867682.013,867932.113,868294.713,868401.013,250.100004,106.300001,835.600013,362.600006,612.70001,116.600002
1009,868517.613,868782.313,868957.413,869042.313,264.700004,84.900002,651.50001,175.100002,439.800006,126.800002
1010,869169.113,869395.013,869720.113,869825.513,225.900003,105.400001,768.700011,325.100005,551.000008,112.300002
1011,869937.813,870195.313,870359.313,870468.413,257.500004,109.100002,640.10001,164.000002,421.500006,109.500002
1012,870577.913,870853.013,871111.013,871222.113,275.100004,111.100001,742.400011,258.000004,533.100008,98.200002
1013,871320.313,871525.913,871709.713,871811.613,205.600003,101.900002,592.600009,183.800002,389.400005,101.300002
1014,871912.913,872134.013,872359.413,872453.713,221.100003,94.300002,715.30001,225.400003,446.500006,174.500002
1015,872628.213,872765.213,872941.913,873075.813,137.000002,133.900002,535.900008,176.700003,313.700005,88.300001
1016,873164.113,873428.113,873696.613,873808.213,264.000004,111.600002,758.700011,268.500004,532.500008,114.600001
1017,873922.813,874183.413,874280.513,874377.713,260.600004,97.200001,574.500009,97.100002,357.700006,119.600002
1018,874497.313,874715.313,875129.513,875230.613,218.000003,101.100002,860.800013,414.200006,632.200009,127.500002
1019,875358.113,875606.613,875749.513,875857.813,248.500004,108.300001,618.600009,142.900002,391.400006,118.900002
1020,875976.713,876218.813,876448.913,876557.213,242.100004,108.300002,726.000011,230.100003,472.200007,145.500002
1021,876702.713,876867.613,877075.613,877197.913,164.900002,122.300002,656.10001,208.000003,372.900005,160.900003
1022,877358.813,877507.013,877795.913,877934.013,148.200002,138.100002,728.600011,288.900004,437.100006,153.400003
1023,878087.413,878259.413,878366.713,878484.913,172.000002,118.200001,538.300008,107.300002,279.300004,140.800003
1024,878625.713,878760.013,878988.313,879124.113,134.300002,135.800002,633.200009,228.300003,362.600005,134.800002
1025,879258.913,879354.613,879647.513,879778.413,95.700001,130.900002,700.40001,292.900005,388.600006,180.900002
1026,879959.313,880162.713,880520.513,880631.613,203.400003,111.100001,788.200012,357.800006,561.200009,115.900002
1027,880747.513,880970.513,881130.613,881231.513,223.000003,100.900001,605.800009,160.100003,383.100006,121.800002
1028,881353.313,881533.313,881875.813,882011.513,180.000003,135.700002,751.600011,342.500005,522.500008,93.400001
1029,882104.913,882365.313,882529.713,882637.613,260.400004,107.900001,649.60001,164.400003,424.800007,116.900002
1030,882754.513,882949.713,883242.113,883375.213,195.200003,133.100002,783.800012,292.400004,487.600007,163.100003
1031,883538.313,883621.613,883847.813,883936.813,83.300001,89.000002,529.200008,226.200003,309.500004,130.700002
1032,884067.513,884276.013,884566.313,884686.813,208.500003,120.500002,735.800011,290.300004,498.800007,116.500002
1033,884803.313,884977.513,885141.113,885249.913,174.200002,108.800001,583.200008,163.600003,337.800005,136.600002
1034,885386.513,885501.013,885867.013,885983.513,114.500002,116.500002,713.400011,366.000005,480.500007,116.400002
1035,886099.913,886291.713,886430.013,886533.213,191.800003,103.200001,545.000008,138.300002,330.100005,111.700002
1036,886644.913,886784.913,886974.513,887097.113,140.000002,122.600002,555.000008,189.600003,329.600005,102.800001
1037,887199.913,887324.813,887451.913,887543.913,124.900002,92.000001,447.600007,127.100002,252.000004,103.600002
1038,887647.513,887751.813,887883.113,887989.113,104.300002,106.000002,411.800006,131.300001,235.600003,70.200001
1039,888059.313,888180.213,888262.313,888364.713,120.900002,102.400002,371.300006,82.100001,203.000003,65.900001
1040,888430.613,888545.813,888624.713,888715.513,115.200001,90.800001,364.500005,78.900002,194.100003,79.600001
1041,888795.113,888922.913,888970.113,889092.313,127.800002,122.200002,327.700005,47.200001,175.000003,30.5
1042,889122.813,889242.213,889349.013,889465.113,119.400002,116.100002,410.700006,106.800001,226.200003,68.400001
1043,889533.513,889617.813,889676.513,889789.213,84.300001,112.700002,343.300005,58.700001,143.000002,87.600001
1044,889876.813,889914.713,890023.313,890117.813,37.900001,94.500002,312.800005,108.600001,146.500002,71.800001
1045,890189.613,890303.813,890352.413,890444.513,114.200002,92.100002,333.600005,48.6,162.800002,78.700001
1046,890523.213,890625.213,890673.813,890792.713,102.000001,118.900002,339.000005,48.600001,150.600002,69.500001
1047,890862.213,890934.413,891020.313,891137.713,72.200001,117.400002,357.900005,85.900001,158.100002,82.400001
1048,891220.113,891259.113,891386.913,891497.513,39.000001,110.600001,386.200006,127.800002,166.800003,108.800002
1049,891606.313,891670.913,891785.713,891904.913,64.600001,119.200001,410.900006,114.800002,179.400003,112.300002
1050,892017.213,892090.613,892155.913,892276.013,73.400001,120.100002,295.700004,65.300001,138.700002,36.9
1051,892312.913,892426.013,892503.413,892598.013,113.100002,94.600002,344.800006,77.400001,190.500003,59.700001
1052,892657.713,892801.913,892920.713,893048.413,144.200002,127.700001,550.200008,118.800002,263.000004,159.500003
1053,900728.913,900792.913,901044.613,901151.113,64.000001,106.500001,614.400009,251.700004,315.700005,192.200003
1054,901343.313,901423.013,901904.313,902014.213,79.700001,109.900002,853.900013,481.300007,561.000008,183.000003
1055,902197.213,902310.813,902509.113,902616.713,113.600001,107.600002,624.200009,198.300003,311.900004,204.700003
1056,904455.113,904582.313,904720.513,904834.013,127.200002,113.500002,495.100008,138.200002,265.400004,116.200002
1057,904950.213,904985.713,905153.513,905260.413,35.5,106.900001,385.600006,167.800003,203.300003,75.400002
1058,905335.813,905476.013,905544.713,905654.113,140.200002,109.400001,374.700005,68.700001,208.900003,56.400001
1059,905710.513,905866.313,905899.113,905994.213,155.800002,95.100001,345.900005,32.800001,188.600003,62.200001
1060,906056.414,906189.114,906213.414,906303.614,132.700002,90.200001,302.100005,24.300001,157.000003,54.900001
1061,906358.514,906473.314,906521.814,906614.414,114.800002,92.600002,309.600004,48.5,163.300002,53.7
1062,906668.114,906815.614,906824.714,906912.314,147.500003,87.600001,302.600005,9.1,156.600003,58.400001
1063,906970.714,907090.614,907114.714,907212.314,119.900002,97.600002,286.200004,24.1,144.000002,44.6
1064,907256.914,907367.914,907427.114,907551.414,111.000002,124.300002,317.000005,59.200001,170.200003,22.5
1065,907573.914,907698.714,907723.114,907809.614,124.800002,86.500001,291.000004,24.4,149.200002,55.300001
1066,907864.914,907975.914,908019.714,908121.514,111.000002,101.800001,303.700005,43.800001,154.800003,47.100001
1067,908168.614,908302.414,908333.714,908416.314,133.800002,82.600001,308.400004,31.3,165.100002,60.700001
1068,908477.014,908603.614,908641.714,908743.114,126.600002,101.400001,312.800005,38.100001,164.700003,46.700001
1069,908789.814,908946.314,908946.614,909051.514,156.500002,104.900002,305.200005,0.3,156.800002,43.500001
1070,909095.014,909218.114,909242.614,909344.614,123.100001,102.000001,295.900004,24.500001,147.600002,46.300001
1071,909390.914,909501.014,909569.814,909655.014,110.100002,85.200001,322.600005,68.800001,178.900003,58.500001
1072,909713.514,909870.914,909938.914,910050.914,157.400002,112.000002,381.100005,68.000001,225.400003,43.7
1073,910094.614,910302.614,910347.614,910441.214,208.000004,93.600002,421.200007,45,253.000004,74.600001
1074,910515.814,910690.714,910787.014,910889.014,174.900002,102.000001,444.400006,96.300002,271.200004,71.200001
1075,910960.214,911152.714,911298.914,911396.214,192.500003,97.300002,520.900008,146.200002,338.700005,84.900001
1076,911481.114,911725.314,911839.414,911939.814,244.200004,100.400002,573.600009,114.100001,358.300005,114.900002
1077,912054.714,912326.714,912792.214,912894.014,272.000004,101.800001,982.600014,465.500007,737.500011,143.300002
1078,913037.314,913295.514,913554.714,913640.314,258.200004,85.600001,809.600012,259.200004,517.400008,206.600003
1079,913846.914,914042.314,914494.814,914581.414,195.400003,86.600001,897.200014,452.500007,647.90001,162.700003
1080,914744.114,915000.814,915272.614,915365.914,256.700004,93.300001,856.500013,271.800004,528.500008,234.700004
1081,915600.614,915735.814,916228.714,916315.014,135.200002,86.300001,893.100013,492.900007,628.100009,178.700003
1082,916493.714,916755.314,916959.214,917057.014,261.600004,97.800001,752.100011,203.900003,465.500007,188.800003
1083,917245.814,917383.114,917863.514,917952.114,137.300002,88.600002,849.600013,480.400007,617.700009,143.300002
1084,918095.414,918350.614,918476.514,918593.114,255.200003,116.600002,620.200009,125.900002,381.100005,122.500002
1085,918715.614,918812.714,919128.114,919240.714,97.100001,112.600002,619.700009,315.400005,412.500006,94.600001
1086,919335.314,919551.214,919715.714,919819.914,215.900003,104.200001,612.300009,164.500003,380.400006,127.700002
1087,919947.614,920099.714,920313.214,920430.814,152.100003,117.600001,575.800009,213.500003,365.600006,92.600002
1088,920523.414,920721.714,920826.014,920921.414,198.300003,95.400002,502.000007,104.300001,302.600004,104.000001
1089,921025.414,921154.714,921315.114,921437.314,129.300002,122.200001,493.000008,160.400003,289.700005,81.100002
1090,921518.414,921643.714,921715.014,921821.914,125.300002,106.900001,368.900005,71.300001,196.600003,65.400001
1091,921887.314,922001.314,922090.214,922189.514,114.000002,99.300002,389.900006,88.900001,202.900003,87.700001
1092,922277.214,922403.514,922445.914,922549.714,126.300002,103.800001,352.600005,42.400001,168.700003,80.100001
1093,922629.814,922722.514,922802.714,922902.114,92.700002,99.400001,363.200006,80.200001,172.900003,90.900002
1094,922993.014,923069.114,923149.914,923298.014,76.100001,148.100002,364.600005,80.800001,156.900002,59.600001
1095,923357.614,923421.614,923509.214,923609.914,64.000001,100.700002,344.200005,87.600001,151.600002,91.900001
1096,923701.814,923779.714,923860.514,923977.814,77.900001,117.300001,362.500006,80.800002,158.700003,86.500002
1097,924064.314,924189.514,924209.814,924314.114,125.200001,104.300001,344.900005,20.300001,145.500002,95.100002
1098,924409.214,924532.514,924557.914,924674.314,123.300002,116.400002,313.100004,25.4,148.700002,48
1099,924722.314,924815.814,924904.714,924998.814,93.500002,94.100002,346.600006,88.900001,182.400003,70.100001
1100,925068.914,925203.814,925260.414,925377.214,134.900002,116.800002,379.700005,56.6,191.500002,71.400001
1101,925448.614,925554.914,925609.714,925722.114,106.300002,112.400001,346.300005,54.800001,161.100003,72.800001
1102,925794.914,925920.614,925975.014,926092.314,125.700002,117.300002,369.400006,54.400001,180.100003,72.000001
1103,926164.314,926285.714,926339.714,926450.014,121.400002,110.300001,372.900005,54.000001,175.400003,87.200001
1104,926537.214,926683.514,926697.314,926811.414,146.300003,114.100002,363.100006,13.8,160.100003,88.900001
1105,926900.314,926996.314,927076.814,927186.014,96.000001,109.200001,365.700005,80.500002,176.500003,80.000001
1106,927266.014,927403.414,927485.214,927592.614,137.400002,107.400001,405.300006,81.800002,219.200004,78.700001
1107,927671.314,927826.014,927866.614,927986.914,154.700003,120.300002,388.200006,40.6,195.300003,72.600001
1108,928059.514,928186.414,928255.314,928346.714,126.900002,91.400001,389.700006,68.900001,195.800003,102.500002
1109,928449.214,928596.914,928698.614,928813.514,147.700002,114.900001,428.600006,101.700002,249.400004,64.300001
1110,928877.814,929041.614,929127.914,929220.714,163.800003,92.800001,429.400007,86.300001,250.100004,86.500002
1111,929307.214,929512.514,929620.414,929736.214,205.300003,115.800002,519.700008,107.900001,313.200004,90.700002
1112,929826.914,930055.814,930211.114,930311.214,228.900003,100.100002,674.60001,155.300002,384.200005,190.300003
1113,930501.514,930656.714,933520.014,933615.514,155.200002,95.500001,3466.70005,2863.30004,3018.50004,352.700005
1114,933968.214,934197.214,934350.714,934463.914,229.000004,113.200002,689.20001,153.500002,382.500006,193.500002
1115,938027.414,938107.114,938153.814,938253.614,79.700001,99.800001,326.800005,46.700001,126.400002,100.600002
1116,938354.214,938437.514,938519.814,938624.614,83.300001,104.800002,367.800005,82.300001,165.600002,97.400001
1117,938722.014,938807.214,938861.414,938968.114,85.200001,106.700002,326.300005,54.200001,139.400002,80.200001
1118,939048.314,939153.914,939196.014,939280.214,105.600001,84.200001,314.600005,42.100001,147.700002,82.700002
1119,939362.914,939456.114,939523.514,939618.714,93.200001,95.200001,354.200005,67.400001,160.600002,98.400002
1120,939717.114,939793.214,939866.214,939971.314,76.100001,105.100002,333.500005,73.000001,149.100002,79.300001
1121,940050.614,940134.414,940196.314,940299.014,83.800001,102.700002,330.100005,61.900001,145.700002,81.700001
1122,940380.714,940462.914,940497.414,940629.214,82.200001,131.800001,329.600005,34.500001,116.700002,81.100002
1123,940710.314,940741.814,940847.814,940947.914,31.5,100.100001,316.000004,106.000002,137.500002,78.400001
1124,941026.314,941159.714,941176.314,941273.614,133.400002,97.300001,332.100005,16.600001,150.000003,84.800001
1125,941358.414,941486.114,941541.114,941639.114,127.700002,98.000002,410.200006,55.000001,182.700003,129.500001
1126,941768.614,941858.314,941903.014,942027.314,89.700002,124.300002,341.900006,44.7,134.400002,83.200002
1127,942110.514,942218.114,942248.714,942374.114,107.600001,125.400001,322.400004,30.600001,138.200002,58.800001
1128,942432.914,942541.814,942583.014,942709.214,108.900002,126.200001,348.200006,41.200001,150.100003,71.900002
1129,942781.114,942836.314,942926.014,943024.614,55.2,98.600001,329.300004,89.700002,144.900002,85.800001
1130,943110.414,943178.914,943258.714,943359.114,68.500001,100.400001,353.500006,79.800002,148.300003,104.800002
1131,943463.914,943536.714,943629.114,943748.814,72.800001,119.700002,413.400006,92.400001,165.200002,128.500002
1132,944621.914,944769.314,944775.314,944872.714,147.400002,97.400002,328.700005,6,153.400002,77.900001
1133,944950.614,945085.114,945159.514,945262.214,134.500002,102.700002,377.900005,74.400001,208.900003,66.3
1134,945328.514,945474.414,945541.414,945645.814,145.900003,104.400001,389.300006,67.000001,212.900004,72.000001
1135,945717.814,945873.114,945943.814,946052.614,155.300003,108.800001,403.300006,70.700001,226.000004,68.500001
1136,946121.114,946268.914,946363.714,946467.614,147.800003,103.900001,464.500007,94.800001,242.600004,118.000002
1137,957188.614,957292.114,957337.714,957443.814,103.500002,106.100002,370.500006,45.6,149.100002,115.300002
1138,957559.114,957648.614,957754.814,957851.614,89.500001,96.800001,390.500006,106.200002,195.700003,98.000002
1139,957949.614,958074.814,958115.014,958221.414,125.200001,106.400002,350.500005,40.200001,165.400002,78.700001
1140,958300.114,958406.514,958465.614,958561.714,106.400001,96.100002,345.300005,59.100001,165.500002,83.700001
1141,958645.414,958756.914,958787.014,958883.114,111.500002,96.100001,307.200005,30.1,141.600002,69.500002
1142,958952.614,959044.014,959110.614,959200.714,91.400001,90.100001,331.400004,66.600001,158.000002,83.300001
1143,959284.014,959420.914,959466.014,959585.914,136.900002,119.900002,371.000006,45.100001,182.000003,69.100001
1144,959655.014,959759.214,959825.614,959936.014,104.200002,110.400001,372.600006,66.400001,170.600003,91.600002
1145,960027.614,960117.814,960204.614,960332.314,90.200001,127.700002,366.000005,86.800001,177.000002,61.300001
1146,960393.614,960554.214,960564.414,960659.914,160.600002,95.500001,332.400005,10.200001,170.800003,66.100001
1147,960726.014,960874.114,960936.014,961031.914,148.100002,95.900001,383.000006,61.900001,210.000003,77.100002
1148,961109.014,961245.014,961299.214,961391.414,136.000002,92.200002,359.200005,54.2,190.200002,76.800001
1149,961468.214,961604.514,961690.014,961784.414,136.300002,94.400002,386.500006,85.500001,221.800003,70.300001
1150,961854.714,961995.914,962046.714,962147.314,141.200002,100.600001,350.600005,50.800001,192.000003,58.000001
1151,962205.314,962339.614,962426.314,962516.914,134.300002,90.600002,391.800006,86.700001,221.000003,80.200001
1152,962597.114,962741.714,962792.314,962890.614,144.600002,98.300001,365.600005,50.600001,195.200003,72.100001
1153,962962.714,963094.114,963171.514,963262.914,131.400002,91.400002,374.400006,77.400001,208.800003,74.200001
1154,963337.114,963522.914,963559.514,963654.714,185.800003,95.200002,409.400006,36.6,222.400003,91.800001
1155,963746.514,963891.214,964026.414,964140.314,144.700002,113.900002,543.000008,135.200002,279.900004,149.200002
1156,967548.814,967735.714,968252.314,968349.214,186.900002,96.900002,1009.90001,516.600008,703.50001,209.500003
1157,968558.714,968731.914,968978.614,969093.014,173.200002,114.400002,679.20001,246.700004,419.900006,144.900002
1158,969237.914,969355.614,969409.714,969536.414,117.700002,126.700002,371.100005,54.1,171.800002,72.600001
1159,969609.014,969736.514,969789.214,969892.714,127.500002,103.500002,353.900006,52.700001,180.200003,70.200001
1160,969962.914,970100.114,970144.214,970242.614,137.200002,98.400002,344.100005,44.1,181.300002,64.400001
1161,970307.014,970459.114,970496.414,970601.514,152.100002,105.100001,344.200005,37.300001,189.400003,49.700001
1162,970651.214,970837.014,970835.914,970924.614,185.800003,88.700001,339.300005,-1.1,184.700003,65.900001
1163,970990.514,971128.814,971170.914,971260.614,138.300002,89.700001,330.600005,42.100001,180.400003,60.500001
1164,971321.114,971480.914,971506.514,971594.614,159.800002,88.100001,336.100005,25.600001,185.400003,62.600001
1165,971657.214,971801.714,971835.914,971927.814,144.500002,91.900002,336.400005,34.2,178.700002,65.800001
1166,971993.614,972123.814,972189.914,972282.014,130.200002,92.100001,366.700005,66.100001,196.300003,78.300001
1167,972360.314,972504.614,972548.614,972643.314,144.300002,94.700002,364.000006,44.000001,188.300003,81.000001
1168,972724.314,972874.614,972916.714,973037.414,150.300002,120.700001,379.200005,42.100001,192.400003,66.100001
1169,973103.515,973237.315,973292.615,973405.015,133.800002,112.400002,427.700007,55.300001,189.100003,126.200002
1170,974669.815,974724.815,974753.315,974859.615,55.000001,106.300002,295.800004,28.5,83.500001,106.000001
1171,974965.615,975030.515,975131.415,975235.815,64.900001,104.400001,346.100005,100.900002,165.800003,75.900001
1172,975311.715,975491.115,975524.715,975623.015,179.400003,98.300002,418.400007,33.6,213.000003,107.100002
1173,975730.115,975898.715,975935.615,976038.015,168.600002,102.400001,410.000006,36.900001,205.500003,102.100002
1174,985894.115,986177.715,987089.915,987220.215,283.600004,130.300002,1595.20002,912.200014,1195.80002,269.100004
1175,987489.315,987665.715,987898.215,987992.715,176.400002,94.500001,765.300011,232.500004,408.900006,261.900004
1176,991874.615,992093.515,992876.615,992990.715,218.900003,114.100002,1272.90002,783.100012,1002.00001,156.800002
1177,993147.515,993359.015,993544.315,993674.915,211.500003,130.600002,653.00001,185.300003,396.800006,125.600002
1178,994474.115,994531.315,994592.215,994721.015,57.200001,128.800001,364.800005,60.900001,118.100002,117.900002
1179,994838.915,995067.215,995273.515,995401.215,228.300004,127.700002,687.30001,206.300003,434.600007,125.000001
1180,995526.215,995681.115,996068.415,996198.315,154.900003,129.900002,778.900012,387.300006,542.200009,106.800001
1181,996305.115,996506.815,996660.015,996765.315,201.700003,105.300002,591.900009,153.200002,354.900005,131.700002
1182,996897.015,997008.415,997179.915,997295.515,111.400002,115.600002,532.100008,171.500002,282.900004,133.600002
1183,997429.115,997494.515,997601.015,997722.315,65.400001,121.300002,378.200005,106.500001,171.900002,85.000001
1184,997807.315,997862.115,997965.115,998098.315,54.800001,133.200002,371.800006,103.000002,157.800003,80.800001
1185,998179.115,998244.915,998304.115,998419.515,65.800001,115.400002,285.500004,59.200001,125.000002,45.1
1186,998464.615,998570.515,998611.415,998728.615,105.900002,117.200002,297.400005,40.9,146.800002,33.400001
1187,998762.015,998866.815,998942.915,999032.615,104.800001,89.700002,349.700005,76.100001,180.900002,79.100001
1188,999111.715,999233.815,999269.115,999371.515,122.100002,102.400002,311.200005,35.3,157.400002,51.400001
1189,999422.915,999568.215,999597.415,999697.715,145.300002,100.300002,338.500005,29.2,174.500002,63.700001
1190,999761.415,999887.715,999935.915,1000038.91,126.300001,103.000002,336.000005,48.200001,174.500002,58.500001
1191,1000097.41,1000235.31,1000282.31,1000389.31,137.900002,107.000002,345.300005,47,184.900002,53.400001
1192,1000442.71,1000578.51,1000644.11,1000756.61,135.800002,112.500001,362.000005,65.600001,201.400003,48.100001
1193,1000804.71,1000998.91,1000995.51,1001085.81,194.200003,90.300001,352.200005,-3.4,190.800003,71.100001
1194,1001156.91,1001325.81,1001353.81,1001478.31,168.900003,124.500002,395.100006,28,196.900003,73.700001
1195,1001552.01,1001677.71,1001785.81,1001880.21,125.700002,94.400001,460.800007,108.100002,233.800004,132.600002
1196,1002012.81,1002153.81,1002252.61,1002373.11,141.000002,120.500002,436.100007,98.800002,239.800004,75.800001
1197,1002448.91,1002616.91,1002830.91,1002927.11,168.000002,96.200002,599.700009,214.000003,382.000005,121.500002
1198,1003048.61,1003362.91,1003544.11,1003632.81,314.300004,88.700001,726.30001,181.200003,495.500007,142.100002
1199,1003774.91,1004068.31,1004697.11,1004791.81,293.400005,94.700002,1153.20002,628.800009,922.200014,136.300002
1200,1004928.11,1005276.41,1005571.51,1005668.11,348.300005,96.600002,931.100013,295.100004,643.400009,191.100002
1201,1005859.21,1006117.11,1006612.81,1006719.02,257.900004,106.200001,991.400015,495.700008,753.600012,131.600002
1202,1006850.62,1007169.02,1007198.92,1007295.12,318.400005,96.200002,591.900009,29.9,348.300005,147.400002
1203,1007442.52,1007600.82,1007713.92,1007826.42,158.300002,112.500002,524.000008,113.100002,271.400004,140.100002
1204,1007966.52,1008044.52,1008115.82,1008226.32,78.000001,110.500002,344.400005,71.300001,149.300002,84.600001
1205,1008310.92,1008412.32,1008479.32,1008617.92,101.400002,138.600002,361.500005,67.000001,168.400003,54.5
1206,1008672.42,1008745.52,1008837.52,1008967.12,73.100001,129.600002,343.700006,92.000002,165.100003,49.000001
1207,1009016.12,1009121.52,1009188.92,1009307.92,105.400001,119.000002,359.100005,67.400001,172.800002,67.300001
1208,1009375.22,1009518.12,1009554.62,1009665.12,142.900002,110.500001,337.000005,36.500001,179.400003,47.100001
1209,1009712.22,1009849.52,1009892.62,1009980.22,137.300002,87.600001,331.900005,43.100001,180.400003,63.900001
1210,1010044.12,1010213.92,1010232.92,1010325.52,169.800002,92.600001,353.400005,19.000001,188.800003,72.000001
1211,1010397.52,1010515.72,1010593.42,1010696.72,118.200002,103.300002,371.500006,77.700001,195.900003,72.300001
1212,1010769.02,1010891.42,1010943.02,1011057.62,122.400001,114.600002,343.100005,51.600001,174.000002,54.500001
1213,1011112.12,1011276.62,1011302.62,1011423.12,164.500002,120.500001,360.400005,26.000001,190.500003,49.400001
1214,1011472.52,1011590.92,1011655.12,1011777.32,118.400002,122.200002,368.200006,64.200001,182.600003,63.400001
1215,1011840.72,1011958.42,1012033.32,1012151.92,117.700001,118.600002,376.300005,74.900001,192.600002,65.100001
1216,1012217.02,1012390.32,1012419.42,1012509.12,173.300003,89.700002,356.100006,29.1,202.400003,64.000001
1217,1012573.12,1012767.32,1012814.32,1012911.12,194.200002,96.800002,400.000005,47.000001,241.200003,62
1218,1012973.12,1013157.52,1013222.72,1013317.32,184.400003,94.600002,412.400007,65.200001,249.600004,68.200001
1219,1013385.52,1013577.92,1013630.22,1013725.22,192.400002,95.000002,407.600006,52.300001,244.700003,67.900001
1220,1013793.12,1013988.92,1014025.12,1014116.92,195.800003,91.800002,392.700006,36.2,232.000003,68.900001
1221,1014185.82,1014343.72,1014437.52,1014531.22,157.900002,93.700002,449.700006,93.800001,251.700003,104.300001
1222,1014635.52,1014811.42,1014982.92,1015105.42,175.900003,122.500002,601.900009,171.500002,347.400005,132.000002
1223,1015237.42,1015458.92,1017463.72,1017591.62,221.500004,127.900002,2524.60004,2004.80003,2226.30003,170.400003
1224,1017762.02,1018063.52,1018279.22,1018374.92,301.500004,95.700001,855.300013,215.700004,517.200008,242.400004
1225,1018617.32,1018807.72,1019468.52,1019599.92,190.400002,131.400002,1097.90002,660.80001,851.200012,115.300002
1226,1019715.22,1020044.12,1020220.82,1020319.32,328.900005,98.500002,749.000011,176.700002,505.600007,144.900002
1227,1020464.22,1020709.42,1021064.42,1021215.42,245.200004,151.000002,849.300013,355.000005,600.200009,98.100002
1228,1021313.52,1021547.32,1021721.22,1021819.32,233.800003,98.100001,625.200009,173.900003,407.700006,119.400002
1229,1021938.72,1022175.62,1022571.42,1022696.32,236.900004,124.900001,854.600013,395.800006,632.70001,97.000002
1230,1022793.32,1023085.12,1023210.22,1023303.92,291.800004,93.700001,634.300009,125.100002,416.900006,123.700002
1231,1023427.62,1023642.32,1024061.92,1024154.62,214.700003,92.700001,864.300013,419.600007,634.30001,137.300002
1232,1024291.92,1024541.52,1024733.82,1024864.52,249.600004,130.700002,688.70001,192.300003,441.900007,116.100001
1233,1024980.62,1025175.12,1025603.92,1025723.02,194.500003,119.100001,830.200013,428.800007,623.30001,87.800002
1234,1025810.82,1026125.52,1026267.62,1026403.92,314.700004,136.300002,675.30001,142.100003,456.800007,82.200001
1235,1026486.12,1026716.52,1027001.52,1027109.82,230.400003,108.300001,739.500011,285.000005,515.400008,115.800002
1236,1027225.62,1027448.42,1027733.82,1027840.32,222.800003,106.500002,738.200011,285.400004,508.200007,123.500002
1237,1027963.82,1028178.72,1028579.72,1028712.12,214.900003,132.400002,849.600013,401.000006,615.900009,101.300002
1238,1028813.42,1029046.42,1029350.62,1029444.32,233.000003,93.700001,756.600011,304.200005,537.200008,125.700002
1239,1029570.02,1029824.92,1030170.62,1030301.52,254.900004,130.900002,839.700012,345.700005,600.600009,108.200001
1240,1030409.72,1030633.82,1030821.42,1030914.32,224.100004,92.900002,669.30001,187.600002,411.700006,164.700002
1241,1031079.02,1031203.42,1031629.92,1031724.22,124.400002,94.300002,882.100013,426.500006,550.900008,236.900003
1242,1031961.12,1032012.72,1032397.62,1032497.92,51.600001,100.300001,692.500011,384.900006,436.500007,155.700003
1243,1032653.62,1032908.72,1033238.22,1033371.22,255.100004,133.000002,854.300012,329.500004,584.600008,136.700002
1244,1033507.92,1033720.82,1034142.72,1034255.32,212.900004,112.600002,888.600014,421.900006,634.80001,141.200002
1245,1034396.52,1034612.52,1034984.62,1035083.12,216.000003,98.500002,819.800012,372.100005,588.100008,133.200002
1246,1035216.32,1035424.72,1035911.62,1036022.82,208.400003,111.200002,988.600015,486.900007,695.30001,182.100003
1247,1036204.92,1036333.22,1036642.82,1036747.02,128.300002,104.200002,720.30001,309.600004,437.900006,178.200002
1248,1036925.22,1037020.42,1037341.12,1037470.22,95.200002,129.100002,686.100011,320.700005,415.900007,141.100002
1249,1037611.32,1037682.72,1037845.22,1037960.42,71.400001,115.200002,462.500007,162.500002,233.900003,113.400002
1250,1038073.82,1038202.32,1038378.72,1038500.32,128.500001,121.600002,554.200008,176.400003,304.900004,127.700002
1251,1038628.02,1038667.42,1038814.62,1038922.72,39.4,108.100001,384.200005,147.200003,186.600003,89.500001
1252,1039012.22,1039099.22,1039202.72,1039296.72,87.000002,94.000002,368.400006,103.500001,190.500003,83.900001
1253,1039380.62,1039469.32,1039580.32,1039667.02,88.700001,86.700001,393.900006,111.000002,199.700003,107.500002
1254,1039774.52,1039862.62,1039942.22,1040030.52,88.100001,88.300002,363.200005,79.600001,167.700002,107.200001
1255,1041168.22,1041226.12,1041235.52,1041356.62,57.9,121.100001,247.100003,9.400001,67.300001,58.700001
1256,1041415.32,1041446.52,1041482.22,1041604.22,31.200001,122.000002,227.100004,35.7,66.900001,38.200001
1257,1041642.42,1041676.12,1041747.92,1041928.92,33.7,181.000003,285.000004,71.800001,105.500001,-1.5
1258,1043773.82,1043860.62,1043939.42,1044036.12,86.800002,96.700001,340.100006,78.800001,165.600003,77.800002
1259,1044113.92,1044204.72,1044279.32,1044395.92,90.800001,116.600002,375.200005,74.600001,165.400002,93.200001
1260,1053087.12,1053195.02,1053275.12,1053406.22,107.900002,131.100002,651.30001,80.100001,188.000003,332.200005
1261,1056019.22,1056152.62,1057347.62,1057472.92,133.400002,125.300002,1657.10002,1195.00002,1328.40002,203.400003
1262,1057676.32,1057914.72,1058155.52,1058238.72,238.400003,83.200001,784.600011,240.800004,479.200007,222.200003
1263,1058460.92,1058600.32,1059561.12,1059681.72,139.400002,120.600001,1363.50002,960.800015,1100.20002,142.700003
1264,1059824.42,1060129.82,1060563.92,1060670.72,305.400004,106.800001,1007.20002,434.100007,739.500011,160.900003
1265,1060831.62,1061043.52,1061905.22,1062021.62,211.900003,116.400001,1343.40002,861.700013,1073.60002,153.400003
1266,1062175.02,1062385.22,1062594.62,1062697.02,210.200003,102.400001,684.40001,209.400003,419.600006,162.400003
1267,1062859.42,1062991.92,1063851.62,1063981.22,132.500002,129.600002,1303.40002,859.700013,992.200015,181.600002
1268,1064162.82,1064412.42,1064706.92,1064836.42,249.600004,129.500002,795.700012,294.500004,544.100008,122.100002
1269,1064958.52,1065118.92,1065653.22,1065776.62,160.400003,123.400002,946.200014,534.300007,694.70001,128.100002
1270,1065904.72,1066197.32,1066367.82,1066461.52,292.600005,93.700002,700.500011,170.500002,463.100007,143.700002
1271,1066605.22,1066828.42,1067119.12,1067218.82,223.200003,99.700002,757.200011,290.700004,513.900007,143.600002
1272,1067362.42,1067509.42,1067747.42,1067898.02,147.000002,150.600002,641.500009,238.000004,385.000006,105.900001
1273,1068003.92,1068151.82,1068336.82,1068425.32,147.900003,88.500002,555.700009,185.000002,332.900005,134.300002
1274,1068559.62,1068766.22,1068995.42,1069091.32,206.600003,95.900002,691.30001,229.200003,435.800006,159.600002
1275,1069250.92,1069463.72,1069660.92,1069755.62,212.800003,94.700002,650.50001,197.200003,410.000006,145.800002
1276,1069901.42,1070050.72,1070450.92,1070558.32,149.300002,107.400002,794.100012,400.200006,549.500008,137.200002
1277,1070695.52,1070853.62,1071150.62,1071245.62,158.100002,95.000002,692.70001,297.000004,455.100006,142.600002
1278,1071388.22,1071528.12,1071677.22,1071780.82,139.900002,103.600002,533.800008,149.100002,289.000004,141.200002
1279,1071922.02,1072009.82,1072239.32,1072358.42,87.800001,119.100001,521.900008,229.500004,317.300005,85.500002
1280,1072443.92,1072510.02,1072676.62,1072798.22,66.100001,121.600002,414.800006,166.600002,232.700003,60.500001
1281,1072858.72,1072960.82,1073035.22,1073149.02,102.100001,113.800002,360.400005,74.400001,176.500002,70.100001
1282,1073219.12,1073311.32,1073403.92,1073496.62,92.200002,92.700001,381.100006,92.600001,184.800003,103.600002
1283,1073600.22,1073682.62,1073770.92,1073887.22,82.400001,116.300002,359.100005,88.300001,170.700002,72.100001
1284,1073959.32,1074049.92,1074141.82,1074243.72,90.600002,101.900001,371.800006,91.900001,182.500003,87.400002
1285,1074331.12,1074448.82,1074562.52,1074683.32,117.700002,120.800002,448.900006,113.700001,231.400003,96.700001
1286,1074780.02,1074948.22,1075059.72,1075147.52,168.200003,87.800001,482.400008,111.500002,279.700005,114.900002
1287,1075262.42,1075455.32,1075797.22,1075903.02,192.900003,105.800001,767.700011,341.900005,534.800008,127.100002
1288,1076030.12,1076323.52,1076446.62,1076550.92,293.400004,104.300002,611.000009,123.100002,416.500006,90.200001
1289,1076641.12,1076837.32,1077086.12,1077215.32,196.200003,129.200002,648.60001,248.800004,445.000007,74.400001
1290,1077289.72,1077620.02,1077949.52,1078066.92,330.300005,117.400001,871.800013,329.500005,659.80001,94.600002
1291,1078161.52,1078498.72,1078720.72,1078840.72,337.200005,120.000002,775.800011,222.000003,559.200008,96.600001
1292,1078937.32,1079220.82,1079478.32,1079596.32,283.500005,118.000002,748.600012,257.500003,541.000008,89.600002
1293,1079685.92,1079966.92,1080200.92,1080326.92,281.000004,126.000002,725.40001,234.000003,515.000007,84.400001
1294,1080411.32,1080687.92,1080850.12,1080964.72,276.600005,114.600002,630.60001,162.200002,438.800007,77.200001
1295,1081041.92,1081297.02,1081519.82,1081647.12,255.100004,127.300002,685.70001,222.800003,477.900007,80.500001
1296,1081727.62,1081983.42,1082272.02,1082364.42,255.800004,92.400001,767.500011,288.600004,544.400008,130.700002
1297,1082495.12,1082789.92,1083190.92,1083291.12,294.800005,100.200001,898.200014,401.000006,695.800011,102.200002
1298,1083393.32,1083722.32,1083938.62,1084035.52,329.000005,96.900001,748.300011,216.300003,545.300008,106.100002
1299,1084141.62,1084412.32,1084713.92,1084840.52,270.700004,126.600002,778.600012,301.600004,572.300008,79.700002
1300,1084920.22,1085193.12,1085364.22,1085479.82,272.900004,115.600002,651.400009,171.100002,444.000006,91.800001
1301,1085571.62,1085781.92,1086016.12,1086101.32,210.300003,85.200001,659.80001,234.200004,444.500007,130.100002
1302,1086231.42,1086394.42,1086788.52,1086882.82,163.000003,94.300002,794.200012,394.100005,557.100008,142.800002
1303,1087025.62,1087185.62,1087357.22,1087482.22,160.000002,125.000002,544.500008,171.600003,331.600005,87.900001
1304,1087570.12,1087711.52,1088085.52,1088214.52,141.400002,129.000002,782.000012,374.000006,515.400008,137.600002
1305,1088352.12,1088491.52,1088716.72,1088826.72,139.400002,110.000002,608.900009,225.200003,364.600005,134.300002
1306,1088961.02,1089113.12,1089299.62,1089408.62,152.100002,109.000001,622.900009,186.500003,338.600005,175.300003
1307,1090891.02,1091049.22,1091352.52,1091472.32,158.200002,119.800002,693.00001,303.300004,461.500006,111.700002
1308,1091584.02,1091772.82,1092165.32,1092258.92,188.800003,93.600001,872.200013,392.500006,581.300009,197.300003
1309,1093903.92,1094089.82,1094216.22,1094318.02,185.900003,101.800002,576.800009,126.400002,312.300005,162.700002
1310,1095593.42,1095655.72,1095787.82,1095906.22,62.300001,118.400001,403.800006,132.100002,194.400003,91.000002
1311,1095997.22,1096053.42,1096151.52,1096243.52,56.2,92.000001,348.000005,98.100002,154.300002,101.700002
1312,1096345.22,1096398.12,1096566.12,1096660.02,52.900001,93.900002,394.900006,168.000002,220.900003,80.100001
1313,1096740.12,1096860.32,1096915.52,1097009.42,120.200001,93.900002,352.800005,55.200001,175.400002,83.500001
1314,1097092.92,1097196.62,1097259.02,1097359.62,103.700002,100.600002,376.100006,62.4,166.100002,109.400002
1315,1098343.92,1098430.82,1098630.62,1098714.62,86.900001,84.000001,518.300007,199.800003,286.700004,147.600002
1316,1098862.22,1098956.52,1099140.82,1099234.92,94.300002,94.100002,518.200008,184.300002,278.600004,145.500002
1317,1099380.42,1099446.62,1099643.82,1099755.02,66.200001,111.200002,460.900007,197.200003,263.400004,86.300001
1318,1099841.32,1099932.72,1100038.02,1100135.52,91.400001,97.500001,390.100006,105.300002,196.700003,95.900002
1319,1100231.42,1100312.12,1100402.72,1100502.62,80.700001,99.900002,347.500005,90.600001,171.300002,76.300001
1320,1100578.92,1100675.42,1100720.32,1100807.52,96.500001,87.200001,315.000005,44.900001,141.400002,86.400002
1321,1100893.92,1100966.12,1101036.52,1101142.62,72.200001,106.100001,346.500005,70.400001,142.600002,97.800002
1322,1103236.32,1103402.02,1103622.22,1103746.92,165.700002,124.700002,596.800008,220.200003,385.900005,86.200001
1323,1103833.12,1104053.32,1104183.02,1104282.32,220.200004,99.300001,585.400009,129.700002,349.900006,136.200002
1324,1104418.52,1104571.62,1105065.22,1105177.72,153.100002,112.500001,912.700014,493.600008,646.70001,153.500003
1325,1105331.22,1105549.82,1106054.62,1106177.22,218.600003,122.600002,961.000014,504.800007,723.40001,115.000002
1326,1106292.22,1106567.22,1107098.02,1107186.32,275.000004,88.300001,1056.40002,530.800008,805.800012,162.300003
1327,1108465.82,1108529.32,1108654.62,1108753.42,63.500001,98.800002,447.000007,125.300002,188.800003,159.400002
1328,1108912.82,1109242.12,1109734.92,1109835.02,329.300005,100.100002,1100.30002,492.800007,822.100012,178.100002
1329,1110013.12,1110285.22,1111106.82,1111208.22,272.100005,101.400001,1331.30002,821.600012,1093.70002,136.200002
1330,1111344.42,1111675.72,1112028.12,1112130.92,331.300005,102.800001,928.400014,352.400006,683.700011,141.900002
1331,1112272.82,1112581.82,1113173.22,1113280.22,309.000005,107.000001,1164.90002,591.400009,900.400014,157.500003
1332,1113437.72,1113666.82,1113928.62,1114078.92,229.100003,150.300002,747.600011,261.800004,490.900007,106.400002
1333,1114185.32,1114384.12,1114581.12,1114679.12,198.800003,98.000001,646.200009,197.000003,395.800006,152.400002
1334,1114831.52,1114912.82,1115141.12,1115241.92,81.300001,100.800001,529.100008,228.300004,309.600005,118.700002
1335,1115360.62,1115471.32,1115633.82,1115732.42,110.700002,98.600002,472.200007,162.500002,273.200004,100.400001
1336,1115832.82,1115921.52,1116018.22,1116101.42,88.700002,83.200001,379.100006,96.700001,185.400003,110.500002
1337,1116211.92,1116301.32,1116398.82,1116520.22,89.400001,121.400001,397.000006,97.500002,186.900003,88.700002
1338,1116608.92,1116668.12,1116791.12,1116895.12,59.200001,104.000002,370.400005,123.000001,182.200002,84.200001
1339,1116979.32,1117085.82,1117185.12,1117298.32,106.500002,113.200002,393.900006,99.300001,205.800003,74.900001
1340,1117373.22,1117500.52,1117594.32,1117704.62,127.300002,110.300002,402.600006,93.800001,221.100003,71.200001
1341,1117775.82,1117882.02,1118016.22,1118109.52,106.200002,93.300001,421.600006,134.200002,240.400004,87.900001
1342,1118197.42,1118337.72,1118472.52,1118562.02,140.300003,89.500001,459.000007,134.800002,275.100005,94.400001
1343,1118656.42,1118764.12,1119088.02,1119178.82,107.700002,90.800001,722.400011,323.900005,431.600007,200.000003
1344,1119378.82,1119479.72,1120255.02,1120343.42,100.900002,88.400001,1119.30002,775.300011,876.200013,154.700003
1345,1120498.12,1120829.12,1121057.62,1121143.72,331.000005,86.100001,822.000012,228.500003,559.500008,176.400003
1346,1121320.12,1121537.82,1122349.22,1122442.62,217.700003,93.400002,1314.00002,811.400012,1029.10001,191.500003
1347,1122634.12,1122980.52,1123837.62,1123958.52,346.400005,120.900002,1483.40002,857.100012,1203.50002,159.000003
1348,1124117.52,1124343.02,1124658.02,1124755.22,225.500003,97.200001,816.700012,315.000005,540.500008,179.000003
1349,1124934.22,1125144.82,1125834.22,1125953.72,210.600003,119.500002,1224.00002,689.40001,900.000013,204.500003
1350,1127848.72,1127937.52,1128305.02,1128395.12,88.800002,90.100001,746.400011,367.500005,456.300007,200.000003
1351,1128595.12,1128636.52,1128850.22,1128947.52,41.400001,97.300002,507.500008,213.700003,255.100004,155.100002
1352,1129102.62,1129161.12,1129279.02,1129384.42,58.500001,105.400001,375.500006,117.900002,176.400003,93.700002
1353,1129478.12,1129534.32,1129660.52,1129761.32,56.2,100.800002,383.400005,126.200002,182.400002,100.200001
1354,1129861.52,1129916.52,1130012.32,1130121.82,55.000001,109.500002,343.100005,95.800001,150.800002,82.800001
1355,1130204.62,1130330.82,1130355.92,1130457.82,126.200002,101.900001,344.100005,25.100001,151.300003,90.900001
1356,1130548.72,1130638.62,1130679.12,1130771.72,89.900002,92.600002,322.200005,40.5,130.400002,99.200001
1357,1130870.92,1130923.82,1131000.92,1131100.72,52.900001,99.800002,329.400005,77.100001,130.000002,99.600001
1358,1131200.32,1131271.32,1131324.62,1131421.02,71.000001,96.400001,310.800005,53.300001,124.300002,90.100002
1359,1131511.12,1131586.92,1131637.22,1131759.12,75.800001,121.900002,300.700004,50.300001,126.100002,52.7
1360,1131811.82,1131903.12,1131934.22,1132052.92,91.300002,118.700002,298.800005,31.1,122.400002,57.700001
1361,1132110.62,1132179.42,1132252.72,1132350.72,68.800001,98.000001,312.000004,73.300001,142.100002,71.900001
1362,1132422.62,1132553.52,1132592.32,1132715.22,130.900002,122.900002,377.900006,38.800001,169.700003,85.300001
1363,1132800.52,1132868.72,1132978.72,1133107.22,68.200001,128.500002,464.600007,110.000002,178.200003,157.900002
1364,1133265.12,1133306.52,1133446.62,1133558.02,41.400001,111.400001,492.700007,140.100002,181.500003,199.800003
1365,1133757.82,1133862.42,1133975.02,1134083.32,104.600002,108.300001,468.900007,112.600002,217.200004,143.400002
1366,1134226.72,1134342.12,1134644.82,1134741.82,115.400002,97.000001,765.600012,302.700005,418.100007,250.500004
1367,1134992.32,1135149.42,1136958.32,1137085.92,157.100002,127.600002,2293.50003,1808.90003,1966.00003,199.900003
1368,1137285.82,1137585.72,1137783.52,1137869.42,299.900004,85.900002,760.700011,197.800003,497.700007,177.100002
1369,1139066.42,1139260.02,1139760.42,1139863.62,193.600003,103.200001,938.300014,500.400008,694.000011,141.100002
1370,1140004.72,1140424.62,1140769.32,1140905.82,419.900007,136.500002,1055.50002,344.700005,764.600012,154.400002
1371,1141060.22,1141313.22,1141949.82,1142067.52,253.000004,117.700002,1179.60002,636.600009,889.600013,172.300003
1372,1142239.82,1142567.32,1143393.22,1143521.42,327.500005,128.200002,1493.40002,825.900012,1153.40002,211.800003
1373,1143733.22,1143982.72,1145007.32,1145117.52,249.500004,110.200002,1551.90002,1024.60001,1274.10002,167.600002
1374,1145285.12,1145600.82,1145888.72,1145989.02,315.700005,100.300002,905.600014,287.900004,603.600009,201.700003
1375,1146190.72,1146402.62,1147278.82,1147397.12,211.900003,118.300002,1412.20002,876.200013,1088.10002,205.800003
1376,1147602.92,1147890.92,1148437.12,1148562.62,288.000004,125.500002,1144.50002,546.200008,834.200012,184.800003
1377,1148747.42,1148929.12,1149323.12,1149426.62,181.700002,103.500002,917.300013,394.000006,575.700008,238.100003
1378,1154081.22,1154184.72,1154249.72,1154340.92,103.500002,91.200001,374.000006,65.000001,168.500003,114.300002
1379,1154455.22,1154559.72,1154637.92,1154761.22,104.500001,123.300002,379.900005,78.200001,182.700002,73.900001
1380,1154835.12,1154919.22,1155021.22,1155119.12,84.100002,97.900002,351.800006,102.000001,186.100003,67.800001
1381,1155186.92,1155324.52,1155396.72,1155485.52,137.600002,88.800001,387.300005,72.200001,209.800003,88.700001
1382,1155574.22,1155721.92,1155769.42,1155878.02,147.700003,108.600002,417.500007,47.5,195.200003,113.700002
1383,1155991.72,1156029.92,1156127.42,1156227.22,38.2,99.800001,336.800005,97.500002,135.700002,101.300002
1384,1156328.52,1156462.72,1156469.02,1156560.62,134.200002,91.600001,319.000004,6.3,140.500002,86.900001
1385,1156647.52,1156761.72,1156804.92,1156891.52,114.200002,86.600001,322.200005,43.200001,157.400003,78.200001
1386,1156969.72,1157115.52,1157154.92,1157282.32,145.800002,127.400002,366.800006,39.400001,185.200003,54.200001
1387,1157336.52,1157482.62,1157515.42,1157632.12,146.100002,116.700002,371.300005,32.8,178.900002,75.700001
1388,1157707.82,1157802.22,1157880.42,1157986.82,94.400002,106.400001,345.300005,78.200001,172.600003,66.300001
1389,1158053.12,1158147.52,1158225.02,1158330.52,94.400002,105.500001,332.400005,77.500001,171.900003,55.000001
1390,1158385.52,1158492.92,1158529.12,1158649.32,107.400002,120.200002,283.800005,36.2,143.600002,20.000001
1391,1158669.32,1158810.72,1158860.52,1158946.82,141.400002,86.300002,358.400005,49.8,191.200002,80.900001
1392,1159027.72,1159176.12,1159250.62,1159361.02,148.400002,110.400002,478.200007,74.500001,222.900003,144.900002
1393,1159505.92,1159556.52,1159824.52,1159932.82,50.600001,108.300001,682.50001,268.000004,318.600005,255.600004
1394,1160188.42,1160305.12,1160571.62,1160667.02,116.700002,95.400001,690.50001,266.500004,383.200006,211.900003
1395,1161674.32,1161824.82,1161886.82,1161982.32,150.500003,95.500002,485.600008,62,212.500003,177.600003
1396,1162159.92,1162586.82,1162795.72,1162884.72,426.900006,89.000001,887.000013,208.900003,635.800009,162.200003
1397,1163948.72,1164022.02,1164117.52,1164211.82,73.300001,94.300001,437.700007,95.500002,168.800003,174.600003
1398,1164386.42,1164670.12,1165360.42,1165462.12,283.700004,101.700002,1224.60002,690.30001,974.000014,148.900002
1399,1165611.02,1165923.92,1166304.22,1166405.22,312.900005,101.000002,950.600014,380.300005,693.20001,156.400002
1400,1166561.62,1166883.12,1167266.72,1167372.72,321.500005,106.000001,934.700014,383.600006,705.100011,123.600002
1401,1167496.32,1167828.82,1168124.52,1168233.52,332.500005,109.000002,852.200013,295.700004,628.200009,115.000002
1402,1168348.52,1168605.32,1168996.92,1169139.42,256.800004,142.500003,903.700013,391.600005,648.400009,112.800001
1403,1169252.22,1169475.62,1169691.32,1169785.12,223.400004,93.800001,673.20001,215.700003,439.100007,140.300002
1404,1169925.42,1170082.82,1170227.52,1170331.72,157.400003,104.200001,491.600008,144.700002,302.100005,85.300002
1405,1170417.02,1170548.92,1170683.12,1170779.42,131.900002,96.300001,480.200007,134.200002,266.100004,117.800002
1406,1170897.22,1171002.72,1171080.82,1171197.12,105.500001,116.300002,367.500005,78.100001,183.600002,67.600001
1407,1171264.72,1171418.92,1171467.82,1171588.62,154.200003,120.800002,373.000006,48.9,203.100003,49.100001
1408,1171637.72,1171780.62,1171885.82,1172001.92,142.900002,116.100002,420.200006,105.200001,248.100003,56.000001
1409,1172057.92,1172272.72,1172327.02,1172411.82,214.800003,84.800001,464.000007,54.300001,269.100004,110.100002
1410,1172521.92,1172709.52,1172788.02,1172872.32,187.600003,84.300001,443.200007,78.500001,266.100004,92.800002
1411,1172965.12,1173152.92,1173242.22,1173345.92,187.800002,103.700001,461.400006,89.300002,277.100004,80.600001
1412,1173426.52,1173590.72,1173685.22,1173766.22,164.200003,81.000001,430.500007,94.500001,258.700004,90.800002
1413,1173857.02,1174001.12,1174099.82,1174224.32,144.100002,124.500002,419.100006,98.700001,242.800003,51.800001
1414,1174276.12,1174462.62,1174554.12,1174648.32,186.500003,94.200002,473.200007,91.500001,278.000004,101.000001
1415,1174749.32,1174900.42,1175042.82,1175131.02,151.100002,88.200001,509.700008,142.400003,293.500005,128.000002
1416,1175259.02,1175373.52,1175561.02,1175655.62,114.500001,94.600002,521.600007,187.500003,302.000004,125.000001
1417,1175780.62,1175963.12,1176180.92,1176282.22,182.500003,101.300002,647.60001,217.800003,400.300006,146.000002
1418,1176428.22,1176624.32,1177021.32,1177129.12,196.100003,107.800002,977.300015,397.000006,593.100009,276.400004
1419,1177405.52,1177595.32,1178541.22,1178645.62,189.800003,104.400001,1415.20002,945.900014,1135.70002,175.100003
1420,1178820.72,1179120.02,1179503.62,1179602.82,299.300004,99.200001,996.600015,383.600006,682.90001,214.500004
1421,1179817.32,1180026.22,1180741.52,1180855.32,208.900003,113.800002,1234.20002,715.30001,924.200013,196.200003
1422,1181051.52,1181354.12,1181819.92,1181927.82,302.600005,107.900002,1014.20002,465.800006,768.400011,137.900002
1423,1182065.72,1182348.52,1182709.12,1182809.22,282.800004,100.100001,936.500014,360.600006,643.40001,193.000003
1424,1183002.22,1183195.62,1183431.02,1183530.02,193.400003,99.000002,657.50001,235.400003,428.800006,129.700002
1425,1183659.72,1183865.52,1184114.92,1184225.42,205.800003,110.500001,684.60001,249.400004,455.200007,118.900002
1426,1184344.32,1184466.02,1184634.92,1184773.52,121.700002,138.600003,489.900007,168.900002,290.600004,60.7
1427,1184834.22,1184987.52,1185044.62,1185148.02,153.300003,103.400001,403.000006,57.100001,210.400004,89.200001
1428,1185237.22,1185332.22,1185418.92,1185513.42,95.000002,94.500002,354.300006,86.700001,181.700003,78.100001
1429,1185591.52,1185703.52,1185778.82,1185869.62,112.000001,90.800002,369.200005,75.300001,187.300002,91.100001
1430,1185960.72,1186070.92,1186128.62,1186238.72,110.200002,110.100001,364.700006,57.700001,167.900003,86.700002
1431,1187400.92,1187481.22,1187510.32,1187600.72,80.300001,90.400002,267.200004,29.1,109.400001,67.400001
1432,1187668.12,1187707.32,1187806.72,1187907.62,39.2,100.900001,284.500004,99.400002,138.600002,45.000001
1433,1187952.62,1188035.12,1188127.82,1188230.72,82.500001,102.900002,406.900006,92.700001,175.200002,128.800002
1434,1189072.22,1189173.42,1189274.92,1189368.82,101.200001,93.900001,398.700005,101.500002,202.700003,102.100001
1435,1189470.92,1189648.42,1189760.82,1189875.42,177.500003,114.600002,497.200008,112.400002,289.900005,92.700001
1436,1189968.12,1190103.82,1190281.72,1190387.62,135.700002,105.900001,497.200007,177.900003,313.600005,77.700001
1437,1190465.32,1190617.92,1190713.12,1190839.02,152.600003,125.900002,440.100007,95.200001,247.800004,66.400001
1438,1190905.42,1191056.52,1191140.92,1191242.02,151.100002,101.100002,422.700006,84.400001,235.500003,86.100001
1439,1191328.12,1191451.42,1191516.12,1191637.62,123.300002,121.500002,366.400006,64.700001,188.000003,56.900001
1440,1191694.52,1191774.52,1191882.72,1191987.52,80.000001,104.800002,387.700005,108.200001,188.200002,94.700001
1441,1192082.22,1192145.02,1192199.02,1192294.62,62.800001,95.600002,319.100005,54.000001,116.800002,106.700001
1442,1193317.32,1193353.32,1193437.12,1193547.22,36,110.100001,333.000005,83.800002,119.800002,103.100002
1443,1193650.32,1193718.02,1193761.42,1193865.12,67.700001,103.700002,273.900004,43.4,111.100001,59.100001
1444,1193924.22,1194035.92,1194051.22,1194139.22,111.700002,88.000001,281.800004,15.3,127.000002,66.800001
1445,1194206.02,1194322.32,1194364.62,1194477.22,116.300002,112.600002,339.800005,42.3,158.600002,68.600001
1446,1194545.82,1194617.82,1194728.92,1194849.72,72.000001,120.800002,434.100007,111.100002,183.100003,130.200002
1447,1203371.42,1203500.72,1203613.02,1203727.32,129.300002,114.300002,542.800008,112.300001,241.600003,186.900003
1448,1203914.22,1204154.02,1205000.62,1205130.32,239.800003,129.700002,1346.60002,846.600013,1086.40002,130.500002
1449,1205260.82,1205569.42,1206622.42,1206720.32,308.600004,97.900002,1738.30003,1053.00002,1361.60002,278.800004
1450,1206999.12,1207206.32,1207379.42,1207499.22,207.200003,119.800002,691.60001,173.100002,380.300005,191.500003
1451,1210076.62,1210105.32,1210220.72,1210314.02,28.7,93.300001,354.400005,115.400002,144.100002,117.000002
1452,1210431.02,1210463.12,1210576.22,1210676.32,32.1,100.100001,376.300005,113.100002,145.200002,131.000002
1453,1210807.32,1210842.42,1210909.02,1211032.22,35.100001,123.200002,308.800005,66.600001,101.700002,83.900001
1454,1211116.12,1211151.02,1211247.52,1211345.82,34.900001,98.300001,353.400005,96.500001,131.400002,123.700002
1455,1211469.52,1211499.92,1211532.52,1211653.72,30.400001,121.200002,249.000004,32.6,63.000001,64.800001
1456,1211718.52,1211802.52,1211811.52,1211902.82,84.000001,91.300002,262.600004,9,93.000001,78.300001
1457,1211981.12,1212070.12,1212123.32,1212219.42,89.000001,96.100001,318.300005,53.200001,142.200002,80.000002
1458,1212299.42,1212410.52,1212449.62,1212544.32,111.100001,94.700001,323.300004,39.100001,150.200002,78.400001
1459,1212622.72,1212761.42,1212789.42,1212892.22,138.700003,102.800002,332.800005,28,166.700003,63.3
1460,1212955.52,1213095.72,1213136.02,1213243.92,140.200003,107.900002,352.900006,40.3,180.500003,64.500001
1461,1213308.42,1213416.82,1213496.42,1213602.22,108.400001,105.800001,370.100005,79.600002,188.000003,76.300001
1462,1213678.52,1213839.92,1213870.22,1213968.82,161.400003,98.600002,374.200006,30.3,191.700003,83.900001
1463,1214052.72,1214176.22,1214270.72,1214378.02,123.500002,107.300002,460.500007,94.500001,218.000003,135.200002
1464,1214513.22,1214616.42,1214743.92,1214852.22,103.200001,108.300002,427.100006,127.500002,230.700003,88.100001
1465,1214940.32,1215168.62,1215262.72,1215362.72,228.300003,100.000001,536.000008,94.100002,322.400005,113.600002
1466,1215476.32,1215802.62,1216160.42,1216248.12,326.300005,87.700002,969.400014,357.800005,684.10001,197.600002
1467,1216445.72,1216894.12,1218806.92,1218906.92,448.400007,100.000001,2700.40004,1912.80003,2361.20004,239.200004
1468,1219146.12,1219515.92,1219988.12,1220082.22,369.800005,94.100002,1113.90002,472.200007,842.000012,177.800002
1469,1220260.02,1220605.32,1220758.72,1220883.32,345.300005,124.600002,779.700012,153.400003,498.700008,156.400002
1470,1221039.72,1221288.62,1221741.02,1221859.12,248.900004,118.100002,1063.40002,452.400006,701.30001,244.000004
1471,1224663.92,1224859.82,1225754.92,1225861.22,195.900003,106.300002,1473.70002,895.100013,1091.00002,276.400004
1472,1227797.02,1227928.22,1227942.22,1228062.12,131.200002,119.900002,320.600004,14,145.200002,55.5
1473,1228117.62,1228224.72,1228265.32,1228353.82,107.100002,88.500001,295.300005,40.600001,147.700003,59.100001
1474,1228412.92,1228555.32,1228617.52,1228706.82,142.400002,89.300001,369.500005,62.200001,204.600003,75.600001
1475,1228782.42,1228921.52,1228957.72,1229050.82,139.100002,93.100001,332.500005,36.200001,175.300003,64.100001
1476,1229114.92,1229233.22,1229315.02,1229410.72,118.300002,95.700002,363.300006,81.800001,200.100003,67.500001
1477,1229478.22,1229626.12,1229675.42,1229764.42,147.900002,89.000001,365.000005,49.300001,197.200003,78.800001
1478,1229843.22,1229979.82,1230034.32,1230125.02,136.600002,90.700001,359.500005,54.500001,191.100003,77.700001
1479,1230202.72,1230327.32,1230409.32,1230507.02,124.600002,97.700001,379.600006,82.000002,206.600004,75.300001
1480,1230582.32,1230746.52,1230768.62,1230856.72,164.200003,88.100001,350.400005,22.1,186.300003,76.000001
1481,1230932.72,1231074.52,1231147.12,1231243.22,141.800002,96.100001,381.000006,72.600002,214.400004,70.500001
1482,1231313.72,1231508.62,1231606.52,1231724.02,194.900003,117.500002,487.600007,97.900001,292.800004,77.300001
1483,1231801.32,1232004.12,1232137.02,1232238.82,202.800003,101.800002,553.800009,132.900002,335.700005,116.300002
1484,1232355.12,1232619.22,1233632.72,1233720.02,264.100003,87.300001,1561.50002,1013.50002,1277.60002,196.600003
1485,1235057.52,1235162.22,1235211.62,1235300.52,104.700001,88.900001,398.300006,49.400001,154.100002,155.300003
1486,1235455.82,1235776.22,1236019.92,1236105.62,320.400005,85.700001,804.000012,243.700003,564.100008,154.200003
1487,1236259.82,1236529.12,1236955.92,1237053.52,269.300004,97.600002,933.800014,426.800006,696.10001,140.100002
1488,1237193.62,1237475.72,1237680.42,1237767.82,282.100004,87.400001,785.100011,204.700003,486.800007,210.900003
1489,1237978.72,1238109.62,1238646.42,1238755.82,130.900002,109.400002,969.800015,536.800008,667.70001,192.700003
1490,1238948.52,1239205.32,1239370.22,1239494.82,256.800004,124.600002,734.700011,164.900002,421.700006,188.400003
1491,1239683.22,1239789.32,1240776.72,1240907.22,106.100001,130.500002,1441.90002,987.400015,1093.50002,217.900003
1492,1241125.12,1241354.22,1242794.62,1242899.42,229.100004,104.800002,2045.20003,1440.40002,1669.50002,270.900004
1493,1243170.32,1243383.82,1243889.82,1243989.52,213.500003,99.700002,1091.90002,506.000007,719.50001,272.700004
1494,1244262.22,1244423.32,1244629.92,1244738.02,161.100002,108.100002,766.000011,206.600003,367.700005,290.200004
1495,1248120.22,1248359.42,1248591.22,1248692.22,239.200004,101.000002,775.200012,231.800003,471.000007,203.200003
1496,1248895.42,1249035.12,1250017.62,1250121.82,139.700002,104.200001,1420.80002,982.500015,1122.20002,194.400003
1497,1250316.22,1250594.72,1252013.02,1252155.92,278.500004,142.900003,2003.90003,1418.30002,1696.80003,164.200002
1498,1252320.12,1252590.12,1252924.32,1253037.92,270.000004,113.600002,952.400014,334.200005,604.200009,234.600003
1499,1253272.52,1253371.52,1253844.72,1253951.62,99.000002,106.900001,954.300014,473.200007,572.200009,275.200004
1500,1258687.92,1258726.92,1258877.22,1258987.42,39,110.200001,431.800006,150.300003,189.300003,132.300002
1501,1259119.72,1259155.02,1259334.72,1259452.32,35.300001,117.600001,430.900007,179.700003,215.000004,98.300002
1502,1259550.62,1259650.72,1259747.42,1259839.62,100.100001,92.200001,421.500006,96.700002,196.800003,132.500002
1503,1259972.12,1260014.62,1260105.92,1260202.62,42.500001,96.700001,350.100005,91.300001,133.800002,119.600002
1504,1261584.12,1261629.22,1261666.32,1261760.62,45.100001,94.300002,230.600004,37.1,82.200001,54.100001
1505,1261814.72,1261888.92,1261932.02,1262049.12,74.200001,117.100002,285.300004,43.1,117.300001,50.900001
1506,1262100.02,1262178.12,1262243.92,1262375.02,78.100001,131.100002,316.200004,65.800001,143.900002,41.2
1507,1262416.22,1262516.52,1262613.12,1262724.32,100.300002,111.200002,378.400006,96.600001,196.900003,70.300001
1508,1262794.62,1262897.12,1262955.72,1263074.72,102.500002,119.000001,357.500005,58.600001,161.100003,77.400001
1509,1263152.12,1263266.32,1263363.92,1263465.82,114.200002,101.900001,499.500008,97.600002,211.800004,185.800003
1510,1263651.62,1263717.92,1263883.52,1263993.22,66.300001,109.700002,488.400007,165.600002,231.900003,146.800002
1511,1264140.02,1264324.02,1264507.72,1264620.22,184.000003,112.500001,598.200009,183.700003,367.700006,118.000002
1512,1264738.22,1264979.42,1265200.52,1265305.12,241.200004,104.600002,704.000011,221.100003,462.300007,137.100002
1513,1266438.22,1266498.32,1267020.72,1267109.02,60.100001,88.300001,826.700013,522.400008,582.500009,155.900003
1514,1268394.92,1268532.42,1269024.32,1269134.22,137.500002,109.900002,941.500014,491.900007,629.400009,202.200003
1515,1269336.42,1269428.52,1269527.52,1269637.42,92.100001,109.900002,407.700006,99.000001,191.100002,106.700002
1516,1269744.12,1269804.82,1269903.62,1270005.32,60.700001,101.700002,372.600005,98.800001,159.500002,111.400001
1517,1270116.72,1270151.12,1270292.02,1270410.32,34.400001,118.300002,376.300006,140.900002,175.300003,82.700001
1518,1270493.02,1270552.02,1270659.02,1270759.82,59.000001,100.800002,372.100005,107.000001,166.000002,105.300001
1519,1270865.12,1270939.12,1270998.22,1271098.22,74.000001,100.000002,341.100005,59.100001,133.100002,108.000001
1520,1271206.22,1271234.52,1271337.82,1271450.92,28.300001,113.100002,338.700005,103.300001,131.600002,94.000001
1521,1271544.92,1271657.82,1271664.82,1271803.02,112.900002,138.200002,294.000005,7,119.900002,35.900001
1522,1271838.92,1271965.12,1271993.42,1272117.32,126.200002,123.900002,308.100004,28.3,154.500002,29.7
1523,1272147.02,1272274.02,1272311.42,1272418.82,127.000002,107.400002,342.000006,37.400001,164.400003,70.200001
1524,1272489.02,1272570.12,1272661.92,1272763.42,81.100001,101.500002,345.100005,91.800001,172.900002,70.700001
1525,1272834.12,1272977.82,1273029.12,1273133.22,143.700002,104.100001,359.300005,51.300001,195.000003,60.200001
1526,1273193.42,1273355.32,1273403.82,1273496.62,161.900002,92.800002,373.200006,48.500001,210.400003,70.000001
1527,1273566.62,1273729.22,1273833.12,1273926.62,162.600002,93.500001,438.900006,103.900002,266.500004,78.900001
1528,1274005.52,1274197.82,1274284.72,1274371.32,192.300003,86.600002,475.100007,86.900001,279.200004,109.300001
1529,1274480.62,1274601.52,1274780.92,1274870.92,120.900002,90.000001,494.300008,179.400003,300.300005,104.000002
1530,1274974.92,1275198.12,1275342.92,1275446.72,223.200003,103.800002,567.400008,144.800002,368.000005,95.600001
1531,1276335.92,1276552.42,1277714.62,1277817.92,216.500003,103.300002,1966.40003,1162.20002,1378.70002,484.400007
1532,1278302.32,1278399.12,1279595.62,1279720.92,96.800002,125.300002,1644.70002,1196.50002,1293.30002,226.100004
1533,1279947.02,1280203.02,1280959.92,1281063.52,256.000004,103.600001,1271.90002,756.900011,1012.90002,155.400003
1534,1281218.92,1281549.92,1281876.82,1282001.12,331.000005,124.300002,925.200013,326.900004,657.900009,143.000002
1535,1282144.12,1282367.82,1283037.92,1283120.62,223.700004,82.700001,1306.90002,670.10001,893.800014,330.400005
1536,1283451.02,1283585.42,1284162.32,1284280.02,134.400002,117.700001,1063.70002,576.900009,711.300011,234.700004
1537,1284514.72,1284701.82,1285522.02,1285635.42,187.100003,113.400001,1482.80002,820.200012,1007.30002,362.100006
1538,1289719.92,1289785.92,1289839.12,1289944.72,66.000001,105.600002,314.900005,53.200001,119.200002,90.100001
1539,1291008.52,1291066.82,1291067.92,1291190.72,58.3,122.800002,235.700003,1.1,59.4,53.500001
1540,1291244.22,1291343.12,1291398.82,1291497.12,98.900002,98.300002,335.000005,55.7,154.600002,82.100001
1541,1291579.22,1291723.52,1291747.62,1291860.52,144.300002,112.900001,338.500005,24.100001,168.400003,57.200001
1542,1291917.72,1292080.82,1292091.32,1292216.82,163.100003,125.500002,353.500005,10.5,173.600003,54.4
1543,1292271.22,1292412.12,1292473.72,1292584.62,140.900002,110.900002,429.300007,61.600001,202.500003,115.900002
1544,1292700.52,1292833.32,1292896.12,1293002.92,132.800002,106.800001,417.500006,62.800001,195.600003,115.100002
1545,1293118.02,1293245.92,1293333.52,1293450.72,127.900002,117.200002,443.800007,87.600001,215.500003,111.100002
1546,1293561.82,1293698.22,1293763.12,1293869.62,136.400002,106.500001,389.600005,64.900001,201.300003,81.800001
1547,1293951.42,1294078.32,1294132.72,1294243.32,126.900002,110.600002,344.500006,54.400001,181.300003,52.600001
1548,1294295.92,1294455.92,1294493.52,1294610.22,160.000002,116.700002,341.600005,37.6,197.600002,27.300001
1549,1294637.52,1294781.22,1294867.82,1294981.12,143.700002,113.300002,397.200006,86.600001,230.300003,53.600001
1550,1295034.72,1295185.52,1295245.02,1295352.52,150.800002,107.500001,419.100006,59.500001,210.300003,101.300002
1551,1295453.82,1295558.72,1295627.62,1295728.12,104.900001,100.500002,354.100005,68.900001,173.800002,79.800001
1552,1295807.92,1295930.72,1296009.32,1296117.52,122.800002,108.200002,373.600006,78.600001,201.400003,64.000001
1553,1296181.52,1296403.52,1296535.42,1296656.12,222.000003,120.700002,560.700008,131.900002,353.900005,86.100001
1554,1296742.22,1296966.52,1297094.12,1297211.22,224.300003,117.100002,560.300008,127.600002,351.900005,91.300001
1555,1297302.52,1297655.02,1299169.62,1299260.32,352.500006,90.700001,2429.30004,1514.60002,1867.10003,471.500008
1556,1299731.82,1299963.72,1301635.52,1301750.22,231.900003,114.700002,2236.30003,1671.80003,1903.70003,217.900003
1557,1301968.12,1302330.12,1302640.72,1302722.22,362.000005,81.500001,997.700015,310.600005,672.60001,243.600004
1558,1302965.82,1303257.52,1304995.32,1305126.42,291.700004,131.100002,2381.20003,1737.80003,2029.50003,220.600003
1559,1305584.12,1305749.22,1306627.62,1306736.72,165.100002,109.100002,1306.70002,878.400013,1043.50002,154.100002
1560,1306890.82,1307268.92,1307378.32,1307474.22,378.100006,95.900002,737.400011,109.400001,487.500007,154.000002
1561,1308645.32,1308775.62,1308896.12,1309002.12,130.300002,106.000002,511.000008,120.500002,250.800004,154.200002
1562,1309156.32,1309487.32,1309991.82,1310111.42,331.000005,119.600002,1106.50002,504.500007,835.500012,151.400002
1563,1310262.82,1310553.52,1311229.92,1311338.42,290.700005,108.500001,1237.90002,676.40001,967.100015,162.300003
1564,1311500.72,1311858.52,1312020.92,1312123.32,357.800005,102.400001,792.600012,162.400003,520.200008,170.000003
1565,1312293.32,1312423.82,1313115.72,1313228.92,130.500002,113.200002,1142.40002,691.90001,822.400012,206.800003
1566,1313435.72,1313711.22,1314226.22,1314356.72,275.500004,130.500002,1069.20002,515.000007,790.500011,148.200003
1567,1314504.92,1314814.72,1315228.32,1315345.12,309.800004,116.800002,1005.00001,413.600006,723.40001,164.800003
1568,1315509.92,1315787.72,1316380.42,1316501.02,277.800004,120.600001,1158.00002,592.700009,870.500013,166.900003
1569,1316667.92,1316882.32,1317216.32,1317321.12,214.400003,104.800002,815.700012,334.000005,548.400008,162.500002
1570,1317483.62,1317795.62,1318179.32,1318292.52,312.000005,113.200002,938.800014,383.700005,695.70001,129.900002
1571,1318422.42,1318696.42,1319086.92,1319200.42,274.000004,113.500002,952.800014,390.500006,664.50001,174.800002
1572,1319375.22,1319615.02,1319985.42,1320095.12,239.800004,109.700002,846.300013,370.400005,610.200009,126.400002
1573,1320221.52,1320467.02,1320838.62,1320940.92,245.500003,102.300002,871.000013,371.600006,617.100009,151.600002
1574,1321092.52,1321330.22,1321832.42,1321935.72,237.700003,103.300001,987.300015,502.200008,739.900011,144.100003
1575,1322079.82,1322381.72,1322909.92,1323021.32,301.900004,111.400002,1070.10002,528.200008,830.100012,128.600001
1576,1323149.92,1323492.72,1323781.62,1323888.22,342.800006,106.600001,883.800014,288.900004,631.70001,145.500003
1577,1324033.72,1324319.72,1325113.72,1325230.52,286.000004,116.800001,1341.30002,794.000012,1080.00002,144.500003
1578,1325375.02,1325719.12,1325959.72,1326064.02,344.100005,104.300002,828.800012,240.600003,584.700008,139.800002
1579,1326203.82,1326416.82,1326860.52,1326973.92,213.000003,113.400001,928.300014,443.700007,656.70001,158.200003
1580,1327132.12,1327357.02,1327719.62,1327824.12,224.900003,104.500001,823.600012,362.600006,587.500009,131.600002
1581,1327955.72,1328249.52,1328647.42,1328777.62,293.800004,130.200002,956.500014,397.900006,691.70001,134.600002
1582,1328912.22,1329125.22,1329861.32,1329991.12,213.000004,129.800002,1226.50002,736.10001,949.100014,147.600003
1583,1330138.72,1330395.72,1331142.32,1331270.22,257.000003,127.900001,1299.30002,746.600012,1003.60001,167.800003
1584,1331438.02,1331623.12,1332095.62,1332202.12,185.100003,106.500001,909.800014,472.500007,657.60001,145.700003
1585,1332347.82,1332593.52,1333045.22,1333166.82,245.700003,121.600002,941.200014,451.700007,697.40001,122.200002
1586,1334251.82,1334333.22,1334361.62,1334481.72,81.400001,120.100001,360.600005,28.400001,109.800002,130.700002
1587,1334612.42,1334869.72,1335125.22,1335233.32,257.300004,108.100002,791.700012,255.500004,512.800008,170.800002
1588,1335404.12,1335546.12,1336555.22,1336675.92,142.000002,120.700002,1458.20002,1009.10001,1151.10002,186.400003
1589,1336862.32,1337025.52,1337237.82,1337383.42,163.200002,145.600003,695.60001,212.300003,375.500005,174.500002
1590,1342162.92,1342275.82,1342575.62,1342677.82,112.900001,102.200001,657.60001,299.800005,412.700006,142.700003
1591,1342820.52,1343046.92,1343806.22,1343912.12,226.400003,105.900002,1271.80002,759.300011,985.700014,180.200003
1592,1349694.62,1349871.12,1350421.82,1350510.52,176.500003,88.700001,1023.20002,550.700008,727.200011,207.300003
1593,1350717.82,1350993.92,1351499.92,1351608.72,276.100004,108.800002,1058.70002,506.000008,782.100012,167.800002
1594,1351776.52,1352096.72,1352518.32,1352657.92,320.200005,139.600002,1045.40002,421.600006,741.800011,164.000003
1595,1352821.92,1353155.52,1353822.02,1353937.02,333.600005,115.000001,1253.20002,666.50001,1000.10001,138.100002
1596,1354075.12,1354438.62,1354644.82,1354758.62,363.500006,113.800001,816.100012,206.200003,569.700009,132.600002
1597,1354891.22,1355178.82,1355529.52,1355653.12,287.600005,123.600002,946.500015,350.700005,638.30001,184.600003
1598,1355837.72,1356056.72,1356827.92,1356951.12,219.000003,123.200002,1253.30002,771.200011,990.200014,139.900002
1599,1357091.02,1357448.72,1357701.12,1357810.62,357.700006,109.500002,882.900013,252.400003,610.100009,163.300002
1600,1357973.92,1358209.92,1358779.12,1358906.92,236.000004,127.800002,1073.60002,569.200008,805.200012,140.600002
1601,1359047.52,1359361.52,1359693.62,1359805.52,314.000005,111.900002,911.600014,332.100005,646.10001,153.600002
1602,1359959.12,1360172.02,1360680.02,1360790.82,212.900003,110.800001,968.100014,508.000008,720.900011,136.400002
1603,1360927.22,1361316.62,1361614.72,1361727.12,389.400006,112.400001,941.100014,298.100005,687.500011,141.200002
1604,1361868.32,1362159.02,1362657.02,1362778.02,290.700005,121.000002,1047.80002,498.000007,788.700012,138.100002
1605,1362916.12,1363203.52,1363958.82,1364074.02,287.400004,115.200001,1295.00002,755.300012,1042.70002,137.100002
1606,1364211.12,1364502.92,1364768.72,1364879.52,291.800005,110.800001,813.600012,265.800004,557.600009,145.200002
1607,1365024.72,1365266.22,1365880.92,1365989.02,241.500004,108.100002,1127.10002,614.700009,856.200013,162.800002
1608,1366151.82,1366386.12,1366635.82,1366731.32,234.300004,95.500002,746.000011,249.700003,484.000007,166.500002
1609,1366897.82,1367109.82,1368237.22,1368348.72,212.000004,111.500002,1626.50002,1127.40002,1339.40002,175.600003
1610,1368524.32,1368691.52,1369000.02,1369116.62,167.200002,116.600001,719.00001,308.500005,475.700007,126.700002
1611,1369243.32,1369442.22,1369841.42,1369951.42,198.900003,110.000002,857.100013,399.200006,598.100009,149.000002
1612,1370100.42,1370365.62,1370815.02,1370976.42,265.200004,161.400002,992.900015,449.400007,714.600011,116.900002
1613,1371093.32,1371222.92,1371995.92,1372120.42,129.600002,124.500002,1163.20002,773.000011,902.600013,136.100002
1614,1372256.52,1372485.32,1373140.22,1373233.52,228.800004,93.300002,1167.80002,654.900009,883.700013,190.800003
1615,1373424.32,1373696.22,1374360.52,1374488.82,271.900004,128.300001,1218.30002,664.30001,936.200014,153.800003
1616,1374642.62,1374817.02,1376237.02,1376354.32,174.400002,117.300001,1871.20003,1420.00002,1594.40002,159.500003
1617,1376513.82,1376788.62,1377274.32,1377416.52,274.800004,142.200002,1067.90002,485.700007,760.500011,165.200003
1618,1377581.72,1377722.42,1379145.32,1379287.22,140.700002,141.900002,1862.00003,1422.90002,1563.60002,156.500002
1619,1379443.72,1379746.22,1380014.52,1380127.02,302.500005,112.500001,984.600015,268.300004,570.800009,301.300005
1620,1380428.32,1380525.62,1381546.72,1381643.52,97.300001,96.800001,1453.10002,1021.10002,1118.40002,237.900004
1621,1381881.42,1382091.32,1382971.92,1383073.92,209.900003,102.000001,1396.30002,880.600013,1090.50002,203.800003
1622,1383277.72,1383600.52,1383987.12,1384171.62,322.800005,184.500003,1101.80002,386.600006,709.400011,207.900003
1623,1384379.52,1384546.32,1385399.62,1385520.02,166.800002,120.400002,1328.10002,853.300013,1020.10001,187.600003
1624,1385707.62,1385971.12,1386262.82,1386374.02,263.500004,111.200002,863.900013,291.700004,555.200008,197.500003
1625,1386571.52,1386763.92,1388694.52,1388788.62,192.400002,94.100002,2439.90004,1930.60003,2123.00003,222.800003
1626,1389011.42,1389131.82,1389683.22,1389800.72,120.400002,117.500002,1029.40002,551.400008,671.80001,240.100003
1627,1390040.82,1390177.72,1390668.62,1390795.92,136.900002,127.300001,937.200014,490.900008,627.80001,182.100003
1628,1390978.02,1391228.52,1392348.62,1392448.32,250.500004,99.700001,1716.80003,1120.10002,1370.60002,246.500004
1629,1392694.82,1392927.12,1393389.82,1393512.92,232.300003,123.100002,1056.70002,462.700007,695.00001,238.600004
1630,1393751.52,1393976.32,1394934.62,1395065.02,224.800003,130.400002,1500.10002,958.300014,1183.10002,186.600003
1631,1395251.62,1395495.32,1395746.52,1395860.62,243.700004,114.100002,803.100012,251.200003,494.900007,194.100003
1632,1396054.72,1396191.02,1396946.52,1397075.52,136.300002,129.000002,1284.60002,755.500011,891.800013,263.800004
1633,1399824.32,1399968.32,1400562.32,1400691.42,144.000002,129.100002,1221.20002,594.000009,738.000011,354.100005
1634,1401045.52,1401113.32,1401515.12,1401674.42,67.800001,159.300003,800.100012,401.800006,469.600007,171.200002
1635,1401845.62,1402025.62,1402426.12,1402531.32,180.000003,105.200001,930.300014,400.500006,580.500009,244.600004
1636,1409016.52,1409077.62,1409143.02,1409254.42,61.100001,111.400002,350.200005,65.400001,126.500002,112.300001
1637,1409366.72,1409435.12,1409568.12,1409678.62,68.400001,110.500002,453.200007,133.000002,201.400003,141.300002
1638,1409819.92,1409876.62,1409999.72,1410105.82,56.700001,106.100001,379.800006,123.100002,179.800003,93.900002
1639,1410199.72,1410308.42,1410402.92,1410500.32,108.700001,97.400001,410.000006,94.500002,203.200003,109.400002
1640,1410609.72,1410647.42,1410787.32,1410889.62,37.7,102.300002,366.200005,139.900002,177.600002,86.300001
1641,1410975.92,1411115.52,1411156.22,1411253.12,139.600002,96.900001,379.400006,40.700001,180.300003,102.200002
1642,1411355.32,1411441.82,1411491.22,1411608.12,86.500001,116.900002,307.300004,49.400001,135.900002,54.5
1643,1411662.62,1411757.22,1411813.62,1411898.12,94.600002,84.500001,307.100005,56.400001,151.000003,71.600001
1644,1411969.72,1412074.62,1412111.72,1412209.82,104.900002,98.100002,294.000004,37.1,142.000002,53.9
1645,1412263.72,1412332.72,1412394.82,1412492.02,69.000001,97.200002,280.700005,62.100001,131.100002,52.400001
1646,1412544.42,1412660.32,1412685.02,1412780.32,115.900001,95.300001,290.300004,24.700001,140.600002,54.400001
1647,1412834.72,1412930.92,1412963.22,1413065.52,96.200001,102.300001,275.400004,32.300001,128.500002,44.600001
1648,1413110.12,1413188.22,1413248.12,1413361.12,78.100001,113.000002,283.600004,59.900001,138.000002,32.6
1649,1413393.72,1413494.62,1413550.12,1413661.42,100.900002,111.300001,324.000005,55.500001,156.400003,56.300001
1650,1413717.72,1413812.12,1413864.72,1413957.12,94.400001,92.400002,306.800005,52.600001,147.000002,67.400001
1651,1414024.52,1414118.92,1414143.12,1414244.72,94.400001,101.600002,272.400004,24.2,118.600001,52.200001
1652,1414296.92,1414384.62,1414457.82,1414550.12,87.700001,92.300001,311.900004,73.200001,160.900002,58.700001
1653,1414608.82,1414717.12,1414756.12,1414849.12,108.300002,93.000001,292.700005,39.000001,147.300003,52.400001
1654,1414901.52,1414993.52,1415054.22,1415142.12,92.000001,87.900001,295.100004,60.700001,152.700002,54.500001
1655,1415196.62,1415319.52,1415378.02,1415481.62,122.900002,103.600001,374.000006,58.500001,181.400003,89.000002
1656,1416725.92,1416828.02,1416855.92,1416961.92,102.100001,106.000001,283.800004,27.900001,130.000002,47.800001
1657,1417009.72,1417117.72,1417184.72,1417279.32,108.000002,94.600001,327.400005,67.000001,175.000003,57.800001
1658,1417337.12,1417492.72,1417517.92,1417619.72,155.600002,101.800001,343.000005,25.200001,180.800003,60.400001
1659,1417680.12,1417784.52,1417875.82,1417988.32,104.400002,112.500002,367.600006,91.300001,195.700003,59.400001
1660,1418047.72,1418179.32,1418301.92,1418405.62,131.600002,103.700002,452.600006,122.600001,254.200003,94.700001
1661,1418500.32,1418683.02,1418788.42,1418890.62,182.700003,102.200001,518.300008,105.400002,288.100005,128.000002
1662,1419018.62,1419183.12,1419432.32,1419521.82,164.500002,89.500002,640.50001,249.200004,413.700006,137.300002
1663,1419659.12,1419869.82,1420197.62,1420295.62,210.700003,98.000001,792.200011,327.800005,538.500008,155.700002
1664,1420451.32,1420685.02,1421054.72,1421143.02,233.700004,88.300002,867.600013,369.700005,603.400009,175.900002
1665,1421318.92,1421541.02,1422441.42,1422554.82,222.100004,113.400002,1509.40002,900.400013,1122.50002,273.500004
1666,1422828.32,1423016.22,1424165.22,1424254.52,187.900003,89.300001,1612.60002,1149.00002,1336.90002,186.400003
1667,1424440.92,1424696.62,1425441.92,1425529.92,255.700004,88.000001,1268.00002,745.300011,1001.00002,179.000003
1668,1425708.92,1426050.12,1426333.82,1426451.52,341.200005,117.700002,912.600013,283.700004,624.900009,170.000002
1669,1426621.52,1426871.72,1427394.22,1427527.72,250.200004,133.500002,1066.80002,522.500008,772.700012,160.600002
1670,1427688.32,1427922.82,1428274.42,1428370.52,234.500004,96.100001,900.900014,351.600005,586.100009,218.700004
1671,1428589.22,1428698.12,1429565.82,1429659.32,108.900001,93.500002,1274.10002,867.700013,976.600014,204.000003
1672,1432575.82,1432607.72,1432692.42,1432795.02,31.900001,102.600001,307.800005,84.700001,116.600002,88.600002
1673,1432883.62,1432997.82,1433093.32,1433194.82,114.200001,101.500001,472.800007,95.500002,209.700003,161.600003
1674,1433356.42,1433473.32,1433596.72,1433724.22,116.900001,127.500002,542.900008,123.400002,240.300003,175.100003
1675,1433899.32,1434053.42,1434253.02,1434362.92,154.100002,109.900002,734.900011,199.600003,353.700005,271.300004
1676,1434634.22,1434759.72,1435506.12,1435602.72,125.500002,96.600001,1258.70002,746.400011,871.900013,290.200004
1677,1435892.92,1436097.02,1436392.92,1436515.12,204.100004,122.200002,833.900013,295.900004,500.000008,211.700003
1678,1436726.82,1436888.32,1437730.72,1437838.42,161.500002,107.700001,1341.80002,842.400013,1003.90002,230.200004
1679,1438068.62,1438250.52,1438480.42,1438585.52,181.900003,105.100002,726.400011,229.900003,411.800006,209.500003
1680,1438795.02,1438979.22,1439487.12,1439608.32,184.200002,121.200002,1031.20002,507.900008,692.10001,217.900003
1681,1444889.02,1445268.92,1445560.72,1445700.82,379.900005,140.100002,939.400014,291.800005,671.70001,127.600002
1682,1446638.72,1446788.62,1446829.72,1446940.62,149.900002,110.900002,424.400006,41.1,191.000002,122.500002
