# Supplementary material for: Robust dynamical invariants in sequential neural activity
Source: Sci Rep. 2019 Jun 21;9:9048. doi: 10.1038/s41598-019-44953-2 (PMC6588702; doi:10.1038/s41598-019-44953-2)
Supplement: Supplementary file 4 — Dataset [file 41598_2019_44953_MOESM4_ESM.zip › data/ethanol16/Ethanol_exp7.txt]

%If you use these data please cite:
%%  I. Elices, R. Levi, D. Arroyo, F. B. Rodriguez, and P. Varona. Robust dynamical invariants in sequential neural activity
% (1:n-1)' firstLP' lastLP' firstPD' lastPD' burstLPd' burstPDd' Period' latenc' LPPDfst2fst' PDLP'
1,14474.3002,14725.0002,14910.2002,15627.8002,250.700003,717.600011,1346.80002,185.200003,435.900006,193.300003
2,15821.1002,16089.9002,16408.2002,17368.6003,268.800004,960.400014,1772.80003,318.300005,587.100009,225.300003
3,17593.9003,18001.9003,18785.0003,19867.4003,408.000006,1082.40002,2493.00004,783.100012,1191.10002,219.500003
4,20086.9003,20437.2003,21247.4003,22304.2003,350.300006,1056.80002,2432.60004,810.200012,1160.50002,215.300004
5,22519.5003,22965.9003,23978.5004,25153.5004,446.400006,1175.00002,2851.80004,1012.60001,1459.00002,217.800003
6,25371.3004,25720.6004,26605.5004,28481.4004,349.300005,1875.90003,3300.80005,884.900013,1234.20002,190.700003
7,28672.1004,28927.4004,29955.7004,31235.0005,255.300004,1279.30002,2763.40004,1028.30002,1283.60002,200.500003
8,31435.5005,31688.6005,32727.8005,33869.3005,253.100004,1141.50002,2630.50004,1039.20002,1292.30002,196.700003
9,34066.0005,34320.6005,35088.2005,36080.7005,254.600003,992.500015,2225.40003,767.600012,1022.20002,210.700003
10,36291.4005,36499.7005,37680.3006,38804.3006,208.300003,1124.00002,2715.40004,1180.60002,1388.90002,202.500003
11,39006.8006,39244.6006,40481.9006,41273.3006,237.800004,791.400012,2466.90004,1237.30002,1475.10002,200.400003
12,41473.7006,41741.3006,43255.0006,44265.4007,267.600004,1010.40001,2988.50005,1513.70002,1781.30003,196.800003
13,44462.2007,44712.2007,46687.6007,47582.1007,250.000003,894.500013,3355.90005,1975.40003,2225.40003,236.000004
14,47818.1007,48093.5007,50725.1008,51971.8008,275.400004,1246.70002,4350.50006,2631.60004,2907.00004,196.800003
15,52168.6008,52441.9008,55378.8008,55975.3008,273.300004,596.500009,4003.80006,2936.90004,3210.20005,197.100003
16,56172.4008,56528.3008,59296.4009,60386.1009,355.900005,1089.70002,4381.80006,2768.10004,3124.00005,168.100002
17,60554.2009,60837.7009,65539.001,66477.401,283.500005,938.400014,6158.50009,4701.30007,4984.80008,235.300003
18,66712.701,67057.801,71248.3011,71627.7011,345.100005,379.400005,5296.40008,4190.50006,4535.60007,381.400006
19,72009.1011,72446.6011,75210.7011,75889.4011,437.500007,678.70001,4106.00006,2764.10004,3201.60005,225.700003
20,76115.1011,76540.3011,79323.9012,80060.2012,425.200007,736.300011,4186.20006,2783.60004,3208.80005,241.100004
21,80301.3012,80747.9012,83152.7012,83864.9012,446.600006,712.200011,3798.50006,2404.80004,2851.40004,234.900003
22,84099.8013,84485.9013,86589.5013,87806.3013,386.100006,1216.80002,3930.10006,2103.60003,2489.70004,223.600004
23,88029.9013,88365.1013,91283.1014,92244.7014,335.200005,961.600015,4444.00007,2918.00004,3253.20005,229.200003
24,92473.9014,92833.7014,95553.4014,96786.2014,359.800005,1232.80002,4581.70007,2719.70004,3079.50005,269.400004
25,97055.6014,97409.9015,99361.0015,100545.501,354.300006,1184.50002,3737.10006,1951.10003,2305.40003,247.200004
26,100792.702,101200.202,103229.202,104381.402,407.500006,1152.20002,3846.70006,2029.00003,2436.50004,258.000004
27,104639.402,105147.502,106000.202,106813.502,508.100008,813.300012,2454.70004,852.700013,1360.80002,280.600004
28,107094.102,107483.902,109642.702,110735.102,389.800006,1092.40002,3926.50006,2158.80003,2548.60004,285.500004
29,111020.602,111391.802,112493.102,113268.702,371.200006,775.600012,2564.10004,1101.30002,1472.50002,316.000005
30,113584.702,113886.202,115715.602,116871.502,301.500004,1155.90002,3524.00005,1829.40003,2130.90003,237.200003
31,117108.702,117391.202,119573.102,120554.702,282.500004,981.600014,3711.10006,2181.90003,2464.40004,265.100004
32,120819.802,121125.002,122593.802,123454.302,305.200005,860.500013,2913.90004,1468.80002,1774.00003,279.400004
33,123733.702,124056.602,125166.002,126605.902,322.900005,1439.90002,3092.80005,1109.40002,1432.30002,220.600003
34,139466.302,139512.702,139729.802,140312.102,46.400001,582.300009,1038.80002,217.100003,263.500004,193.000003
35,140505.102,140765.902,140908.702,141923.102,260.800004,1014.40001,1616.40002,142.800002,403.600006,198.400003
36,142121.502,142338.602,142530.202,143736.202,217.100003,1206.00002,1826.40003,191.600003,408.700006,211.700003
37,143947.902,144167.702,144338.002,145038.002,219.800003,700.00001,1329.10002,170.300003,390.100006,239.000004
38,145277.002,145554.202,145760.702,146388.902,277.200004,628.200009,1336.10002,206.500003,483.700007,224.200004
39,147680.302,147767.302,147799.602,149014.802,87.000001,1215.20002,1519.80002,32.3,119.300001,185.300003
40,150376.902,151183.402,151251.602,152409.502,806.500012,1157.90002,2230.10003,68.200001,874.700013,197.500003
41,153901.102,154508.402,154723.102,155749.102,607.300009,1026.00002,2103.10003,214.700004,822.000013,255.100004
42,156004.202,156494.302,156984.302,158181.102,490.100007,1196.80002,2383.60004,490.000007,980.100014,206.700003
43,158387.802,158701.302,159200.202,160170.802,313.500005,970.600015,2000.20003,498.900007,812.400012,217.200003
44,160388.002,160703.002,161594.102,162793.102,315.000005,1199.00002,2594.60004,891.100013,1206.10002,189.500003
45,162982.602,163205.702,163916.602,165190.102,223.100003,1273.50002,2391.10004,710.900011,934.000014,183.600002
46,165373.702,165606.502,166785.502,167509.302,232.800004,723.800011,2338.10004,1179.00002,1411.80002,202.500003
47,167711.802,167972.303,169019.903,169740.703,260.500004,720.80001,2225.60003,1047.60002,1308.10002,196.700003
48,169937.403,170209.403,171062.603,171963.003,272.000004,900.400013,2229.90003,853.200013,1125.20002,204.300003
49,172167.303,172398.603,174558.003,175423.203,231.300004,865.200013,3461.90005,2159.40003,2390.70004,206.000003
50,175629.203,175938.703,178054.303,179359.503,309.500005,1305.20002,3925.50006,2115.60003,2425.10004,195.200003
51,179554.703,179838.703,183298.903,184493.303,284.000004,1194.40002,5144.70008,3460.20005,3744.20006,206.100003
52,184699.403,184963.803,186418.203,187467.303,264.400004,1049.10002,2982.40005,1454.40002,1718.80003,214.500004
53,187681.803,187885.103,191845.903,192604.603,203.300003,758.700011,5122.20008,3960.80006,4164.10006,199.400003
54,192804.003,193123.403,196810.303,197155.803,319.400005,345.500005,4607.50007,3686.90006,4006.30006,255.700004
55,197411.503,197857.103,200674.303,201803.803,445.600006,1129.50002,4592.80007,2817.20004,3262.80005,200.500003
56,202004.303,202372.703,205057.403,206337.303,368.400006,1279.90002,4515.10007,2684.70004,3053.10005,182.100002
57,206519.403,206846.303,209974.903,210363.503,326.900005,388.600006,4081.40006,3128.60005,3455.50005,237.300003
58,210600.803,211027.603,213134.703,214157.503,426.800007,1022.80001,3797.50006,2107.10003,2533.90004,240.800004
59,214398.303,214757.303,217805.903,218885.503,359.000005,1079.60002,4721.30007,3048.60005,3407.60005,234.100003
60,219119.603,219479.103,221698.903,222727.803,359.500005,1028.90001,3830.20006,2219.80003,2579.30004,222.000003
61,222949.803,223425.303,224737.403,225523.903,475.500007,786.500012,2865.00004,1312.10002,1787.60003,290.900004
62,225814.803,226310.603,227093.303,228095.503,495.800007,1002.20002,2517.00004,782.700012,1278.50002,236.300003
63,228331.803,228768.803,230661.203,231817.603,437.000007,1156.40002,3774.30006,1892.40003,2329.40003,288.500005
64,232106.103,232512.503,233256.503,234111.103,406.400006,854.600013,2282.40003,744.000011,1150.40002,277.400004
65,234388.503,234763.003,236968.704,238756.204,374.500005,1787.50003,4576.20007,2205.70003,2580.20004,208.500003
66,238964.704,239213.004,242486.204,244239.104,248.300004,1752.90003,5474.60008,3273.20005,3521.50005,200.200003
67,244439.304,244638.604,247796.504,248821.404,199.300003,1024.90002,4561.00007,3157.90005,3357.20005,178.900002
68,249000.304,249295.904,251529.404,252608.404,295.600005,1079.00002,3790.70006,2233.50003,2529.10004,182.600003
69,252791.004,253066.704,256000.204,256405.004,275.700004,404.800006,3832.00006,2933.50004,3209.20005,218.000003
70,256623.004,257030.304,258285.904,259518.304,407.300006,1232.40002,3129.70005,1255.60002,1662.90002,234.400004
71,259752.704,260007.904,261657.104,262873.904,255.200003,1216.80002,3366.20005,1649.20002,1904.40003,245.000004
72,263118.904,263373.204,265990.304,266425.404,254.300004,435.100006,3549.30005,2617.10004,2871.40004,242.800004
73,266668.204,267054.304,268817.204,270395.104,386.100005,1577.90002,3916.50006,1762.90003,2149.00003,189.600003
74,270584.704,270788.004,273508.904,274932.604,203.300003,1423.70002,4538.00007,2720.90004,2924.20004,190.100003
75,275122.704,275380.704,277451.004,278711.104,258.000003,1260.10002,3799.60006,2070.30003,2328.30003,211.200003
76,278922.304,279181.504,281097.804,282449.404,259.200004,1351.60002,3731.70006,1916.30003,2175.50003,204.600003
77,282654.004,282926.704,284221.904,285162.704,272.700004,940.800014,2739.20004,1295.20002,1567.90002,230.500004
78,285393.204,285672.204,288008.304,289641.504,279.000004,1633.20002,4484.70007,2336.10004,2615.10004,236.400004
79,289877.904,290189.004,291487.704,292391.604,311.100004,903.900013,2786.60004,1298.70002,1609.80002,272.900004
80,292664.504,293101.004,293953.004,295188.604,436.500007,1235.60002,2791.30004,852.000012,1288.50002,267.200004
81,295455.804,295817.804,297994.204,299196.304,362.000005,1202.10002,3988.10006,2176.40003,2538.40004,247.600004
82,299443.904,299814.204,300436.504,301650.904,370.300006,1214.40002,2440.40004,622.300009,992.600015,233.400003
83,301884.304,302270.905,303501.405,305302.605,386.600006,1801.20003,3663.90005,1230.50002,1617.10002,245.600004
84,305548.205,305800.205,306882.805,307658.005,252.000004,775.200011,2336.40003,1082.60002,1334.60002,226.600004
85,307884.605,308122.205,309966.105,311085.905,237.600003,1119.80002,3459.20005,1843.90003,2081.50003,257.900003
86,311343.805,311558.105,312498.705,313769.105,214.300004,1270.40002,2632.00004,940.600014,1154.90002,206.700003
87,313975.805,314178.705,315487.505,317419.305,202.900003,1931.80003,3637.20005,1308.80002,1511.70002,193.700003
88,317613.005,317757.105,320454.805,321416.505,144.100002,961.700014,4038.10006,2697.70004,2841.80004,234.600004
89,321651.105,321901.605,322725.305,324288.505,250.500004,1563.20002,2887.60004,823.700012,1074.20002,250.200004
90,324538.705,324755.005,327745.805,328510.605,216.300003,764.800011,4167.60006,2990.80004,3207.10005,195.700003
91,328706.305,329006.505,330087.105,331443.905,300.200005,1356.80002,2911.70004,1080.60002,1380.80002,174.100002
92,331618.005,331808.205,333176.605,335012.705,190.200003,1836.10003,3549.10005,1368.40002,1558.60002,154.400002
93,335167.105,335315.605,336332.205,337735.805,148.500003,1403.60002,2731.80004,1016.60001,1165.10002,163.100002
94,337898.905,338083.005,339167.105,340060.705,184.100003,893.600013,2304.40003,1084.10002,1268.20002,142.600002
95,340203.305,340407.905,341215.005,342889.305,204.600003,1674.30003,2817.60004,807.100012,1011.70002,131.600002
96,343020.905,343154.205,344003.905,345461.205,133.300002,1457.30002,2559.10004,849.700013,983.000015,118.800002
97,345580.005,345743.705,346717.305,347028.405,163.700002,311.100005,1635.30002,973.600014,1137.30002,186.900003
98,363779.705,363824.305,363882.005,364346.905,44.6,464.900007,730.000011,57.700001,102.300001,162.800003
99,364509.705,364553.405,364680.505,365634.805,43.7,954.300014,1253.40002,127.100002,170.800002,128.300002
100,367805.205,367938.505,368026.705,368712.305,133.300002,685.60001,1024.50001,88.200001,221.500003,117.400002
101,368829.705,368874.305,369135.306,369355.806,44.600001,220.500003,706.200011,261.000004,305.600005,180.100003
102,369535.906,370162.906,370196.406,371528.406,627.000009,1332.00002,2166.90003,33.5,660.500009,174.400003
103,371702.806,371848.506,372055.506,372570.206,145.700002,514.700008,1046.70001,207.000003,352.700005,179.300002
104,372749.506,372990.606,373180.606,374244.106,241.100004,1063.50002,1634.80003,190.000003,431.100007,140.200002
105,374384.306,374466.606,374681.306,375869.306,82.300001,1188.00002,1602.00002,214.700003,297.000004,117.000002
106,375986.306,376075.906,376243.006,376852.706,89.600001,609.70001,955.600014,167.100002,256.700003,89.200001
107,376941.906,377165.006,377292.206,378071.406,223.100003,779.200012,1244.30002,127.200002,350.300005,114.800001
108,378186.206,378429.706,378596.406,378832.206,243.500004,235.800003,791.200012,166.700003,410.200007,145.200002
109,378977.406,379270.606,379442.606,380856.306,293.200005,1413.70002,1989.30003,172.000002,465.200007,110.400002
110,380966.706,381162.606,381332.006,381913.806,195.900003,581.800009,1069.90002,169.400002,365.300005,122.800002
111,382036.606,382310.606,382482.706,383295.206,274.000004,812.500013,1381.20002,172.100002,446.100006,122.600001
112,383417.806,383671.206,383829.306,384036.606,253.400004,207.300003,735.300011,158.100003,411.500007,116.500001
113,384153.106,384491.406,384608.706,385228.106,338.300005,619.400009,1226.10002,117.300002,455.600007,151.100003
114,385379.206,385627.406,385721.606,386360.306,248.200003,638.700009,1108.80002,94.200002,342.400005,127.700002
115,386488.006,386744.606,386853.406,387504.306,256.600004,650.900009,1132.30002,108.800002,365.400006,116.000002
116,387620.306,387800.106,387926.606,389107.406,179.800003,1180.80002,1604.20002,126.500002,306.300005,117.100002
117,389224.506,389383.006,389659.906,390420.906,158.500002,761.000012,1309.60002,276.900004,435.400006,113.200001
118,390534.106,390735.506,390992.206,391903.006,201.400003,910.800014,1484.90002,256.700004,458.100007,116.000002
119,392019.006,392191.406,392486.406,393204.406,172.400002,718.00001,1295.90002,295.000005,467.400007,110.500002
120,393314.906,393471.506,393733.506,394640.406,156.600002,906.900014,1448.20002,262.000004,418.600006,122.700001
121,394763.106,394907.106,395131.406,395742.806,144.000003,611.400009,1099.00002,224.300003,368.300006,119.300002
122,395862.106,396006.906,396234.906,397010.306,144.800002,775.400012,1269.40002,228.000003,372.800005,121.200002
123,397131.506,397305.506,397571.906,398263.606,174.000002,691.700011,1257.00002,266.400004,440.400006,124.900001
124,398388.506,398566.406,398881.006,399818.906,177.900003,937.900014,1548.60002,314.600005,492.500008,118.200002
125,399937.106,400099.006,400459.806,401030.806,161.900002,571.000009,1262.40002,360.800005,522.700007,168.700002
126,401199.506,401379.406,401704.606,402746.406,179.900003,1041.80002,1643.40002,325.200005,505.100008,96.500002
127,402842.906,403001.206,403487.606,405960.706,158.300002,2473.10004,3204.40005,486.400007,644.700009,86.600002
128,406047.306,406149.806,406632.706,407345.206,102.500001,712.500011,1426.50002,482.900007,585.400008,128.600002
129,407473.806,407666.106,408200.706,409071.006,192.300003,870.300013,1740.50003,534.600008,726.900011,143.300002
130,409214.306,409381.806,410391.006,411038.206,167.500002,647.20001,1963.70003,1009.20002,1176.70002,139.800002
131,411178.006,411444.906,412876.406,413579.706,266.900004,703.300011,2613.70004,1431.50002,1698.40003,212.000003
132,413791.706,414097.106,414811.806,415429.406,305.400005,617.600009,1799.70003,714.70001,1020.10002,162.000003
133,415591.406,415893.106,416646.906,417805.206,301.700004,1158.30002,2368.50004,753.800012,1055.50002,154.700002
134,417959.906,418173.806,418922.106,419322.606,213.900003,400.500006,1501.60002,748.300011,962.200014,138.900002
135,419461.506,419818.306,421215.106,421691.606,356.800006,476.500007,2410.80004,1396.80002,1753.60003,180.700002
136,421872.306,422185.006,422646.306,423431.306,312.700005,785.000012,1739.80003,461.300007,774.000012,180.800002
137,423612.106,423915.906,425089.906,425453.306,303.800005,363.400006,2047.40003,1174.00002,1477.80002,206.200003
138,425659.506,426025.406,426401.006,427113.706,365.900005,712.70001,1634.70002,375.600006,741.500011,180.500003
139,427294.206,427542.306,428324.306,429219.306,248.100004,895.000013,2083.70003,782.000012,1030.10002,158.600002
140,429377.906,429586.906,430609.406,431194.206,209.000003,584.800008,1945.20003,1022.50002,1231.50002,128.900002
141,431323.106,431624.706,434341.806,434644.606,301.600005,302.800005,3509.80005,2717.10004,3018.70005,188.300003
142,434832.906,435318.306,436120.706,436445.407,485.400007,324.700005,1811.00003,802.400012,1287.80002,198.500003
143,436643.907,437135.907,438214.807,439194.107,492.000007,979.300015,2748.00004,1078.90002,1570.90002,197.800002
144,439391.907,439663.507,440375.807,440670.907,271.600004,295.100005,1467.80002,712.300011,983.900015,188.800002
145,440859.707,441223.407,443670.707,444005.107,363.700006,334.400005,3360.20005,2447.30004,2811.00004,214.800003
146,444219.907,444684.107,445374.207,445649.407,464.200007,275.200004,1689.90003,690.100011,1154.30002,260.400004
147,445909.807,446386.207,448077.807,448456.207,476.400007,378.400006,2796.70004,1691.60002,2168.00003,250.300003
148,448706.507,449197.107,450756.207,452467.807,490.600008,1711.60002,3924.40006,1559.10002,2049.70003,163.100003
149,452630.907,452930.707,455614.707,456943.907,299.800004,1329.20002,4460.80007,2684.00004,2983.80004,147.800002
150,457091.707,457437.007,458205.507,458538.007,345.300005,332.500005,1656.60002,768.500012,1113.80002,210.300003
151,458748.307,459305.407,460378.007,460718.707,557.100008,340.700005,2197.50003,1072.60002,1629.70002,227.100004
152,460945.807,461659.307,462097.507,463265.107,713.50001,1167.60002,2568.40004,438.200007,1151.70002,249.100004
153,463514.207,463791.807,464423.907,464770.607,277.600004,346.700006,1471.10002,632.100009,909.700013,214.700003
154,464985.307,465370.207,466620.707,467471.707,384.900006,851.000013,2687.70004,1250.50002,1635.40002,201.300003
155,467673.007,467951.707,468242.107,470183.507,278.700004,1941.40003,2654.70004,290.400004,569.100008,144.200002
156,470327.707,470454.207,471441.307,472558.307,126.500002,1117.00002,2423.10004,987.100015,1113.60002,192.500003
157,472750.807,472950.707,473371.607,473656.607,199.900003,285.000004,1053.70001,420.900006,620.800009,147.900002
158,473804.507,474065.507,475843.207,476506.107,261.000004,662.900009,2912.50004,1777.70003,2038.70003,210.900004
159,476717.007,477001.707,477789.507,478076.407,284.700004,286.900004,1548.20002,787.800012,1072.50002,188.800003
160,478265.207,478628.307,480467.007,481416.607,363.100005,949.600014,3379.70005,1838.70003,2201.80003,228.300003
161,481644.907,481935.807,483066.807,483357.207,290.900004,290.400005,1934.40003,1131.00002,1421.90002,222.100003
162,483579.307,483958.907,488030.607,488827.707,379.600006,797.100012,5461.30008,4071.70006,4451.30007,212.900003
163,489040.607,489382.307,490317.307,490653.807,341.700005,336.500005,1843.10003,935.000014,1276.70002,229.900004
164,490883.707,491297.807,491953.107,492311.707,414.100006,358.600005,1653.50002,655.30001,1069.40002,225.500003
165,492537.207,492897.807,493399.907,493762.107,360.600006,362.200006,1451.40002,502.100007,862.700013,226.500003
166,493988.607,494336.007,497292.307,497697.307,347.400005,405.000006,3907.00006,2956.30004,3303.70005,198.300003
167,497895.607,498312.707,498931.707,499294.707,417.100006,363.000005,1648.90002,619.00001,1036.10002,249.800004
168,499544.507,499889.307,501547.507,502033.407,344.800005,485.900007,2687.80004,1658.20002,2003.00003,198.900003
169,502232.307,502630.207,503188.407,504620.408,397.900006,1432.00002,2634.40004,558.200008,956.100014,246.300004
170,504866.708,505066.308,509448.908,510710.708,199.600003,1261.80002,6090.70009,4382.60007,4582.20007,246.700004
171,510957.408,511218.708,511899.408,512205.408,261.300004,306.000004,1492.30002,680.70001,942.000014,244.300004
172,512449.708,512838.808,514400.308,515358.308,389.100006,958.000014,3140.60005,1561.50002,1950.60003,232.000004
173,515590.308,515878.508,516421.008,517444.608,288.200004,1023.60002,2054.70003,542.500008,830.700012,200.400003
174,517645.008,517919.908,519729.308,521039.308,274.900004,1310.00002,3562.70005,1809.40003,2084.30003,168.400003
175,521207.708,521437.308,522519.808,523353.308,229.600003,833.500013,2401.80003,1082.50002,1312.10002,256.200003
176,523609.508,523860.408,524416.408,525052.408,250.900004,636.00001,1633.00003,556.000008,806.900012,190.100003
177,525242.508,525514.908,526374.808,527256.308,272.400004,881.500013,2152.30003,859.900013,1132.30002,138.500002
178,527394.808,527576.708,528003.408,528351.008,181.900003,347.600005,1153.80002,426.700006,608.600009,197.600003
179,528548.608,528740.608,529149.008,529518.208,192.000003,369.200005,1124.10002,408.400006,600.400009,154.500003
180,529672.708,529961.308,530580.008,532411.608,288.600004,1831.60003,2908.40004,618.700009,907.300013,169.500002
181,532581.108,532704.508,533590.108,533895.108,123.400002,305.000005,1463.20002,885.600013,1009.00001,149.200002
182,534044.308,534277.708,534663.108,535024.408,233.400003,361.300005,1115.00002,385.400006,618.800009,134.900002
183,535159.308,535391.308,536106.308,537749.808,232.000004,1643.50002,2738.80004,715.000011,947.000015,148.300002
184,537898.108,538046.308,539076.708,540158.908,148.200003,1082.20002,2389.40004,1030.40002,1178.60002,128.600002
185,540287.508,540429.508,541594.108,542434.108,142.000002,840.000013,2280.50003,1164.60002,1306.60002,133.900002
186,542568.008,542766.508,542902.508,543165.408,198.500003,262.900004,754.900011,136.000002,334.500005,157.500002
187,543322.908,543551.108,543723.708,545000.108,228.200004,1276.40002,1817.00003,172.600002,400.800006,139.800002
188,547950.208,548170.208,548368.508,550622.208,220.000003,2253.70003,2872.80004,198.300003,418.300006,200.800003
189,552722.608,552757.508,552910.208,553200.808,34.900001,290.600004,689.10001,152.700002,187.600003,210.900003
190,553411.708,553470.508,553621.408,554202.308,58.800001,580.900008,974.500015,150.900003,209.700004,183.900003
191,554386.208,554466.608,554694.808,555128.308,80.400001,433.500006,935.700014,228.200004,308.600005,193.600003
192,555321.908,555507.308,556092.608,556335.308,185.400003,242.700004,1266.20002,585.300008,770.700011,252.800004
193,556588.108,556917.408,557337.508,558143.908,329.300005,806.400012,1747.40003,420.100006,749.400011,191.600003
194,558335.508,558590.308,559454.708,559761.508,254.800004,306.800004,1618.00002,864.400013,1119.20002,192.000003
195,559953.508,560327.308,562080.308,562433.308,373.800006,353.000005,2669.40004,1753.00003,2126.80003,189.600003
196,562622.908,563105.008,563504.908,563818.308,482.100007,313.400005,1406.90002,399.900006,882.000013,211.500003
197,564029.808,564429.108,564783.008,565810.208,399.300006,1027.20001,1958.00003,353.900005,753.200011,177.600003
198,565987.808,566191.708,566738.108,567535.808,203.900003,797.700012,1705.60003,546.400008,750.300011,157.600002
199,567693.408,567907.908,568569.108,568891.908,214.500003,322.800005,1405.20002,661.20001,875.700013,206.700003
200,569098.608,569435.408,570171.108,570450.608,336.800005,279.500004,1567.90002,735.700011,1072.50002,215.900004
201,570666.509,570988.709,571467.409,572921.009,322.200004,1453.60002,2380.90003,478.700008,800.900012,126.400002
202,573047.409,573173.909,573680.909,574368.609,126.500002,687.70001,1491.60002,507.000008,633.50001,170.400002
203,574539.009,574768.209,576070.009,576909.809,229.200004,839.800013,2542.00004,1301.80002,1531.00002,171.200002
204,577081.009,577339.009,578365.309,578664.209,258.000004,298.900005,1802.00003,1026.30002,1284.30002,218.800003
205,578883.009,579249.209,580226.909,580546.809,366.200005,319.900005,1949.90003,977.700015,1343.90002,286.100004
206,580832.909,581210.709,581668.509,582324.409,377.800006,655.900009,1707.40003,457.800007,835.600013,215.900004
207,582540.309,582895.509,584482.709,585222.909,355.200005,740.200012,2890.10004,1587.20002,1942.40003,207.500003
208,585430.409,585760.809,588600.609,588937.909,330.400005,337.300005,3709.70006,2839.80004,3170.20005,202.200003
209,589140.109,589495.409,590301.509,590613.909,355.300005,312.400005,1687.30003,806.100012,1161.40002,213.500003
210,590827.409,591178.609,593019.809,593338.109,351.200005,318.300004,2755.80004,1841.20003,2192.40003,245.100004
211,593583.209,593980.309,596079.109,597248.709,397.100006,1169.60002,3878.60006,2098.80003,2495.90004,213.100003
212,597461.809,597684.309,599171.509,599501.109,222.500003,329.600005,2237.50003,1487.20002,1709.70003,198.200003
213,599699.309,600103.909,602309.309,603193.809,404.600006,884.500013,3664.40005,2205.40003,2610.00004,169.900003
214,603363.709,603655.009,604892.109,605227.409,291.300004,335.300005,2080.00003,1237.10002,1528.40002,216.300003
215,605443.709,605840.909,607352.709,608701.409,397.200006,1348.70002,3406.60005,1511.80002,1909.00003,148.900003
216,608850.309,609061.709,611394.609,613278.909,211.400003,1884.30003,4560.00007,2332.90003,2544.30004,131.400002
217,613410.309,613599.109,615589.409,617659.109,188.800002,2069.70003,4382.70006,1990.30003,2179.10003,133.900002
218,617793.009,617944.209,618899.009,619189.909,151.200002,290.900005,1569.30002,954.800014,1106.00002,172.400002
219,619362.309,619678.209,621458.709,622263.509,315.900005,804.800012,3125.50005,1780.50003,2096.40003,224.300004
220,622487.809,622743.109,623373.409,624637.509,255.300004,1264.10002,2301.90003,630.300009,885.600013,152.200002
221,624789.709,624971.909,630954.009,631315.509,182.200003,361.500005,6791.7001,5982.10009,6164.30009,265.900004
222,631581.409,632076.909,633127.309,633478.309,495.500008,351.000006,2169.20003,1050.40002,1545.90002,272.300004
223,633750.609,634206.509,636291.909,637057.209,455.900006,765.300012,3521.10005,2085.40003,2541.30004,214.500003
224,637271.709,637614.01,638421.31,640644.71,342.300005,2223.40003,3476.20005,807.300012,1149.60002,103.200002
225,640747.91,640879.71,647887.91,648269.21,131.800002,381.300006,7701.80011,7008.2001,7140.00011,180.500003
226,648449.71,648965.41,649427.71,650997.01,515.700007,1569.30002,2742.10004,462.300007,978.000014,194.800003
227,651191.81,651421.71,654016.51,654403.91,229.900003,387.400005,3401.70005,2594.80004,2824.70004,189.600003
228,654593.51,655044.11,655996.81,656339.71,450.600007,342.900005,1992.50003,952.700014,1403.30002,246.300004
229,656586.01,657005.81,660210.41,661489.51,419.800006,1279.10002,5091.40008,3204.60005,3624.40005,187.900003
230,661677.41,662000.71,663363.41,664205.51,323.300005,842.100012,2748.70004,1362.70002,1686.00002,220.600004
231,664426.11,664753.51,666144.21,666511.71,327.400005,367.500006,2280.80003,1390.70002,1718.10002,195.200003
232,666706.91,667066.91,668871.81,669275.01,360.000005,403.200006,2768.60004,1804.90003,2164.90003,200.500003
233,669475.51,669908.01,671318.61,671745.81,432.500006,427.200007,2488.00004,1410.60002,1843.10003,217.700003
234,671963.51,672322.41,673411.51,673738.21,358.900005,326.700004,1999.40003,1089.10002,1448.00002,224.700004
235,673962.91,674355.81,675210.91,675594.21,392.900006,383.300006,1856.20003,855.100012,1248.00002,224.900003
236,675819.11,676207.91,677831.41,678244.41,388.800006,413.000007,2651.40004,1623.50002,2012.30003,226.100003
237,678470.51,678871.91,679682.31,680096.51,401.400006,414.200006,1857.80003,810.400012,1211.80002,231.800004
238,680328.31,680700.51,681491.91,681933.31,372.200005,441.400007,1834.40003,791.400012,1163.60002,229.400003
239,682162.71,682464.31,685549.51,685941.11,301.600005,391.600006,3993.80006,3085.20005,3386.80005,215.400004
240,686156.51,686568.11,687105.61,687501.51,411.600006,395.900006,1587.00002,537.500008,949.100014,242.000003
241,687743.51,688110.51,688741.31,689100.61,367.000006,359.300005,1606.30002,630.800009,997.800015,249.200004
242,689349.81,689704.91,690491.41,690875.91,355.100005,384.500006,1766.40003,786.500012,1141.60002,240.300003
243,691116.21,691423.71,692587.61,694226.81,307.500005,1639.20003,3266.80005,1163.90002,1471.40002,156.200002
244,694383.01,694548.21,695144.61,695478.81,165.200003,334.200005,1313.70002,596.400008,761.600011,217.900004
245,695696.71,695974.51,697224.61,697625.11,277.800004,400.500006,2111.90003,1250.10002,1527.90002,183.500003
246,697808.61,698110.31,700048.31,700403.11,301.700005,354.800005,2768.80004,1938.00003,2239.70003,174.300002
247,700577.41,700984.91,702377.11,703874.11,407.500006,1497.00002,3511.50005,1392.20002,1799.70003,214.800003
248,704088.91,704306.91,705181.011,706102.111,218.000003,921.100014,2161.60003,874.100013,1092.10002,148.400002
249,706250.511,706467.511,708355.411,708720.311,217.000003,364.900006,2628.60004,1887.90003,2104.90003,158.800002
250,708879.111,709238.311,710287.311,710618.611,359.200005,331.300005,1948.00003,1049.00002,1408.20002,208.500003
251,710827.111,711153.911,712556.411,712940.311,326.800005,383.900006,2316.20004,1402.50002,1729.30003,203.000003
252,713143.311,713465.611,713820.711,714151.111,322.300004,330.400005,1233.70002,355.100006,677.40001,225.900003
253,714377.011,714713.111,715615.711,716004.111,336.100005,388.400005,1849.90003,902.600014,1238.70002,222.800004
254,716226.911,716650.911,718386.811,718833.011,424.000006,446.200006,2885.00004,1735.90003,2159.90003,278.900005
255,719111.911,719685.711,720209.911,720563.111,573.800008,353.200005,1768.40003,524.200008,1098.00002,317.200005
256,724335.811,724649.911,724724.211,725033.111,314.100005,308.900005,1055.00002,74.300001,388.400006,357.700005
257,725390.811,725661.111,726135.711,726440.411,270.300004,304.700005,1362.90002,474.600007,744.900011,313.300004
258,726753.711,727082.611,727546.111,728114.111,328.900005,568.000009,1753.70003,463.500007,792.400012,393.300006
259,728507.411,728869.911,728944.211,729771.011,362.500005,826.800012,1647.40002,74.300001,436.800006,383.800006
260,730154.811,730351.411,731496.711,732738.711,196.600003,1242.00002,2874.40004,1145.30002,1341.90002,290.500004
261,739671.111,739717.211,739972.711,740218.111,46.100001,245.400004,812.200012,255.500003,301.600004,265.200004
262,740483.311,740628.511,741150.211,741404.311,145.200002,254.100004,1174.90002,521.700008,666.90001,253.900004
263,741658.211,742011.311,744346.711,744584.411,353.100005,237.700003,3159.30005,2335.40004,2688.50004,233.100004
264,744817.511,745206.111,745344.611,745596.511,388.600005,251.900003,978.000014,138.500003,527.100008,199.000003
265,745795.511,746094.611,746743.111,747021.311,299.100005,278.200004,1373.40002,648.500009,947.600014,147.600003
266,747168.911,747479.411,747635.211,747884.711,310.500004,249.500003,912.800013,155.800003,466.300007,197.000003
267,748081.711,748293.511,748440.611,748661.311,211.800003,220.700003,733.300011,147.100003,358.900006,153.700002
268,748815.011,749097.511,749331.011,749547.311,282.500004,216.300003,920.700014,233.500004,516.000008,188.400003
269,749735.711,750011.911,750510.111,750790.211,276.200004,280.100005,1228.60002,498.200007,774.400011,174.100002
270,750964.311,751267.111,754513.711,756093.411,302.800005,1579.70002,5284.70008,3246.60005,3549.40005,155.600002
271,756249.011,756416.111,758496.511,759205.111,167.100002,708.600011,3158.30005,2080.40003,2247.50003,202.200003
272,759407.311,759693.111,761711.111,762037.311,285.800004,326.200005,2823.00004,2018.00003,2303.80003,193.000003
273,762230.311,762617.811,765415.011,765760.711,387.500006,345.700005,3744.60006,2797.20004,3184.70005,214.200003
274,765974.911,766368.611,769680.611,770036.311,393.700006,355.700005,4274.60006,3312.00005,3705.70006,213.200004
275,770249.511,770713.711,772351.012,775123.612,464.200007,2772.60004,5000.00007,1637.30002,2101.50003,125.900002
276,775249.512,775362.712,779379.112,779772.112,113.200002,393.000006,4738.00007,4016.40006,4129.60006,215.400003
277,779987.512,780295.512,780658.212,781024.612,308.000004,366.400005,1174.80002,362.700006,670.70001,137.700002
278,781162.312,781505.012,783218.412,783603.412,342.700005,385.000006,2609.00004,1713.40003,2056.10003,167.900002
279,783771.312,784135.912,787134.712,787493.212,364.600006,358.500006,3933.20006,2998.80004,3363.40005,211.300003
280,787704.512,788149.712,788746.112,789207.112,445.200006,461.000007,1722.00003,596.400009,1041.60001,219.400003
281,789426.512,789677.612,789973.112,791055.712,251.100004,1082.60002,1853.20003,295.500005,546.600009,224.000003
282,791279.712,791474.112,792174.012,794308.012,194.400003,2134.00003,3176.80005,699.90001,894.300013,148.500002
283,794456.512,794561.512,799223.012,800853.312,105.000002,1630.30003,6525.3001,4661.50007,4766.50007,128.500002
284,800981.812,801176.212,801685.512,802531.412,194.400002,845.900013,1704.80003,509.300008,703.70001,155.200002
285,802686.612,802898.112,805550.112,805868.312,211.500003,318.200004,3315.70005,2652.00004,2863.50004,134.000002
286,806002.312,806357.612,806933.312,807306.912,355.300006,373.600006,1446.20002,575.700008,931.000014,141.600002
287,807448.512,807744.812,808854.012,809208.312,296.300004,354.300005,1918.90003,1109.20002,1405.50002,159.100003
288,809367.412,809727.012,811186.612,811513.212,359.600005,326.600004,2322.40003,1459.60002,1819.20003,176.600003
289,811689.812,812066.512,814208.212,814609.212,376.700006,401.000006,3080.50005,2141.70003,2518.40004,161.100002
290,814770.312,815169.512,815969.412,817655.812,399.200006,1686.40002,3002.00005,799.900012,1199.10002,116.500002
291,817772.312,817934.812,820244.712,822089.912,162.500002,1845.20003,4470.90007,2309.90004,2472.40004,153.300002
292,822243.212,822452.212,825307.412,825709.512,209.000003,402.100006,3616.60005,2855.20004,3064.20005,150.300002
293,825859.812,826187.712,826788.612,827143.912,327.900005,355.300005,1458.70002,600.900009,928.800014,174.600003
294,827318.512,827712.312,828749.812,830282.312,393.800006,1532.50002,3094.40005,1037.50001,1431.30002,130.600002
295,830412.912,830610.212,833065.812,833427.512,197.300003,361.700005,3172.50005,2455.60004,2652.90004,157.900002
296,833585.412,833944.712,835568.312,835961.512,359.300006,393.200006,2522.60004,1623.60002,1982.90003,146.500002
297,836108.012,836441.912,836777.812,837112.212,333.900005,334.400005,1170.10002,335.900005,669.80001,165.900002
298,837278.112,837605.712,838554.712,838892.613,327.600005,337.900005,1807.30003,949.000014,1276.60002,192.800003
299,839085.413,839418.313,840665.913,841090.313,332.900005,424.400006,2145.90003,1247.60002,1580.50002,141.000002
300,841231.313,841537.813,841773.813,843799.613,306.500005,2025.80003,2691.40004,236.000003,542.500008,123.100001
301,843922.713,844033.013,844519.013,844796.713,110.300002,277.700004,1009.60001,486.000007,596.300009,135.600002
302,844932.313,845155.913,848758.713,849162.213,223.600004,403.500007,4337.60007,3602.80005,3826.40006,107.700001
303,849269.913,849635.413,850059.413,850373.513,365.500006,314.100005,1275.00002,424.000006,789.500012,171.400002
304,850544.913,850816.313,851078.713,851754.913,271.400004,676.20001,1369.40002,262.400004,533.800008,159.400003
305,851914.313,852133.913,852638.613,852930.413,219.600003,291.800005,1187.50002,504.700007,724.30001,171.400002
306,853101.813,853356.513,853707.813,854012.613,254.700004,304.800005,1047.80002,351.300005,606.000009,137.000002
307,854149.613,854407.613,854865.113,855194.113,258.000004,329.000005,1182.50002,457.500006,715.50001,138.000002
308,855332.113,855620.313,856850.713,858484.613,288.200005,1633.90002,3310.50005,1230.40002,1518.60002,158.000003
309,858642.613,858787.513,859740.513,860084.613,144.900002,344.100005,1589.90002,953.000014,1097.90002,147.900002
310,860232.513,860501.913,864150.213,864596.513,269.400004,446.300006,4509.10007,3648.30005,3917.70006,145.100003
311,864741.613,865125.713,865736.713,866847.613,384.100005,1110.90002,2308.50003,611.000009,995.100014,202.500003
312,867050.113,867270.313,870353.413,870722.013,220.200003,368.600006,3858.50006,3083.10005,3303.30005,186.600003
313,870908.613,871319.213,872644.213,873011.913,410.600006,367.700006,2311.60003,1325.00002,1735.60003,208.300003
314,873220.213,873572.213,874169.413,874595.113,352.000005,425.700006,1516.40002,597.200009,949.200014,141.500003
315,874736.613,874976.713,875275.713,876073.213,240.100003,797.500012,1566.70002,299.000005,539.100008,230.100003
316,876303.313,876516.813,877253.413,877554.013,213.500003,300.600005,1422.90002,736.600011,950.100014,172.200002
317,877726.213,878037.913,879567.113,879964.113,311.700005,397.000005,2426.50004,1529.20002,1840.90003,188.600003
318,880152.713,880448.913,880699.613,882366.113,296.200005,1666.50002,2402.30004,250.700003,546.900008,188.900003
319,882555.013,882672.613,883303.013,884422.913,117.600002,1119.90002,1988.30003,630.400009,748.000011,120.400002
320,884543.313,884691.013,885256.713,885547.713,147.700002,291.000005,1136.90002,565.700008,713.40001,132.500002
321,885680.213,885923.813,891677.813,892071.513,243.600003,393.700006,6554.3001,5754.00009,5997.60009,163.000002
322,892234.513,892630.313,893096.513,893481.913,395.800006,385.400006,1523.20002,466.200007,862.000013,275.800004
323,893757.713,894077.113,894347.013,895223.513,319.400005,876.500013,1638.40002,269.900004,589.300009,172.600002
324,895396.113,895604.113,896922.613,897312.713,208.000004,390.100006,2102.20003,1318.50002,1526.50002,185.600003
325,897498.313,897731.013,897952.713,898228.713,232.700003,276.000004,931.000014,221.700004,454.400007,200.600003
326,898429.313,898720.513,900556.113,900961.213,291.200004,405.100006,2707.90004,1835.60003,2126.80003,176.000003
327,901137.213,901483.413,902567.613,902941.413,346.200005,373.800006,1989.40003,1084.20002,1430.40002,185.200003
328,903126.613,903495.713,903942.013,905300.613,369.100005,1358.60002,2366.40003,446.300007,815.400012,192.400003
329,905493.013,905643.113,910573.114,910946.614,150.100002,373.500005,5638.40008,4930.00007,5080.10008,184.800003
330,911131.414,911643.914,912266.814,915149.314,512.500008,2882.50004,4161.80006,622.900009,1135.40002,143.900002
331,915293.214,915436.514,915592.114,915815.914,143.300002,223.800004,686.20001,155.600002,298.900004,163.500002
332,915979.414,916157.014,916371.514,917370.214,177.600003,998.700015,1556.70002,214.500003,392.100006,165.900002
333,917536.114,917769.814,918101.014,918971.414,233.700004,870.400013,1640.50002,331.200005,564.900009,205.200003
334,919176.614,919437.314,920590.614,920924.514,260.700004,333.900005,1938.30003,1153.30002,1414.00002,190.400003
335,921114.914,921653.014,921810.114,922839.014,538.100008,1028.90002,1955.30003,157.100002,695.20001,231.200004
336,928317.514,928351.814,928428.914,928641.114,34.300001,212.200003,521.400008,77.100001,111.400002,197.800003
337,929924.114,929959.814,930131.114,930878.314,35.7,747.200011,1140.80002,171.300003,207.000003,186.600003
338,931064.914,931212.314,931556.214,932579.114,147.400002,1022.90002,1684.20003,343.900005,491.300007,170.000002
339,932749.114,932873.314,935245.514,935520.914,124.200002,275.400004,2931.40004,2372.20003,2496.40004,159.600003
340,935680.514,936098.814,936582.614,936831.414,418.300006,248.800004,1316.20002,483.800007,902.100013,165.300002
341,936996.714,937395.514,938349.214,938613.914,398.800006,264.700004,1837.90003,953.700014,1352.50002,220.700004
342,938834.614,939222.314,939918.214,940213.414,387.700006,295.200004,1567.20002,695.90001,1083.60002,188.400003
343,940401.814,940731.514,941042.414,941352.414,329.700005,310.000004,1126.50002,310.900005,640.60001,175.900003
344,941528.314,941740.114,941998.614,942295.614,211.800003,297.000004,935.600014,258.500004,470.300007,168.300003
345,942463.914,942648.314,942857.914,944358.314,184.400003,1500.40002,2013.50003,209.600003,394.000006,119.100002
346,944477.414,944590.714,946245.814,947250.614,113.300001,1004.80002,2914.20004,1655.10002,1768.40003,141.000002
347,947391.614,947571.114,948510.214,949956.714,179.500003,1446.50002,2665.80004,939.100014,1118.60002,100.700002
348,950057.414,950175.014,950730.814,950999.614,117.600002,268.800004,1062.40002,555.800008,673.40001,120.200002
349,951119.814,951285.414,951705.714,952045.014,165.600002,339.300005,1035.50001,420.300007,585.900009,110.300001
350,952155.314,952327.114,956031.114,956321.714,171.800003,290.600004,4306.60006,3704.00005,3875.80006,140.200002
351,956461.914,956845.814,958224.514,958533.514,383.900006,309.000004,2233.00003,1378.70002,1762.60003,161.400003
352,958694.914,959036.514,961327.914,961699.514,341.600005,371.600005,3151.70005,2291.40003,2633.00004,147.100003
353,961846.614,962178.214,964443.014,964857.414,331.600005,414.400006,3221.00005,2264.80003,2596.40004,210.200004
354,965067.614,965366.514,965684.314,966492.614,298.900004,808.300012,1563.50002,317.800005,616.700009,138.500002
355,966631.114,966830.814,970646.614,970984.714,199.700003,338.100005,4517.90007,3815.80006,4015.50006,164.300002
356,971149.014,971536.714,972257.414,972645.414,387.700006,388.000006,1657.30003,720.700011,1108.40002,160.900002
357,972806.314,973151.415,973517.415,973889.015,345.100005,371.600005,1264.80002,366.000006,711.100011,182.100003
358,974071.115,974362.715,975089.815,975418.515,291.600004,328.700005,1507.20002,727.100011,1018.70001,159.800002
359,975578.315,975929.515,977479.715,977885.515,351.200005,405.800006,2486.20004,1550.20002,1901.40003,179.000002
360,978064.515,978409.315,980486.115,980822.215,344.800005,336.100005,2954.80004,2076.80003,2421.60004,197.100003
361,981019.315,981375.515,981725.815,982088.215,356.200006,362.400005,1236.60002,350.300005,706.500011,167.700003
362,982255.915,982578.715,984306.915,984772.715,322.800005,465.800007,2724.00004,1728.20002,2051.00003,207.200003
363,984979.915,985252.115,985958.315,986286.215,272.200004,327.900005,1488.40002,706.200011,978.400015,182.100003
364,986468.315,986816.715,987671.115,988957.415,348.400005,1286.30002,2690.50004,854.400012,1202.80002,201.400003
365,989158.815,989362.215,990773.215,992284.115,203.400003,1510.90002,3281.10005,1411.00002,1614.40002,155.800003
366,992439.915,992566.715,993176.715,993507.015,126.800001,330.300005,1163.90002,610.000009,736.80001,96.800002
367,993603.815,993814.715,994140.215,994458.515,210.900003,318.300005,972.000014,325.500005,536.400008,117.300001
368,994575.815,994829.715,996624.615,996945.815,253.900004,321.200005,2545.50004,1794.90003,2048.80003,175.500002
369,997121.315,997482.715,1000336.71,1001989.81,361.400006,1653.10003,5006.40008,2854.00004,3215.40005,137.900002
370,1002127.71,1002289.41,1002666.61,1002972.51,161.700002,305.900004,960.500014,377.200006,538.900008,115.700002
371,1003088.21,1003327.81,1004971.81,1006394.61,239.600004,1422.80002,3426.80005,1644.00002,1883.60003,120.400002
372,1006515.01,1006701.02,1008832.62,1009191.52,186.000003,358.900005,2813.30004,2131.60003,2317.60004,136.800002
373,1009328.32,1009652.32,1010139.72,1010824.42,324.000005,684.70001,1659.70003,487.400007,811.400012,163.600003
374,1010988.02,1011227.12,1013871.02,1014202.32,239.100003,331.300005,3378.30005,2643.90004,2883.00004,164.000002
375,1014366.32,1014763.52,1015960.62,1016385.12,397.200006,424.500006,2141.80003,1197.10002,1594.30002,123.000002
376,1016508.12,1016765.52,1016993.02,1017313.02,257.400004,320.000005,947.500014,227.500003,484.900007,142.600002
377,1017455.62,1017736.12,1019535.82,1019899.92,280.500004,364.100006,2625.10004,1799.70003,2080.20003,180.800002
378,1020080.72,1020431.12,1020842.62,1021204.12,350.400006,361.500005,1264.90002,411.500006,761.900012,141.500002
379,1021345.62,1021674.92,1022552.92,1022879.52,329.300005,326.600005,1720.70003,878.000013,1207.30002,186.800003
380,1023066.32,1023421.82,1024234.42,1025232.62,355.500005,998.200015,2325.60004,812.600012,1168.10002,159.300003
381,1025391.92,1025617.32,1027374.12,1028099.82,225.400003,725.700011,2884.00004,1756.80003,1982.20003,176.100003
382,1028275.92,1028568.72,1030929.22,1031268.72,292.800004,339.500005,3157.30005,2360.50004,2653.30004,164.500003
383,1031433.22,1031781.02,1032347.02,1032671.12,347.800005,324.100005,1460.50002,566.000008,913.800013,222.600003
384,1032893.72,1033219.52,1033694.12,1034027.92,325.800005,333.800005,1314.00002,474.600007,800.400012,179.800003
385,1034207.72,1034542.42,1036899.12,1037301.42,334.700005,402.300006,3281.00005,2356.70004,2691.40004,187.300003
386,1037488.72,1037895.02,1038851.92,1041721.82,406.300006,2869.90004,4324.20006,956.900014,1363.20002,91.100001
387,1041812.92,1041880.62,1044230.32,1044544.72,67.700001,314.400005,2846.80004,2349.70003,2417.40004,115.000002
388,1044659.72,1045007.12,1049037.92,1049407.32,347.400005,369.400005,4903.40007,4030.80006,4378.20006,155.800003
389,1049563.12,1049832.22,1050036.72,1050347.62,269.100004,310.900004,963.400014,204.500003,473.600007,178.900003
390,1050526.52,1050820.12,1051225.52,1051537.82,293.600004,312.300005,1209.80002,405.400006,699.00001,198.500003
391,1051736.32,1052031.02,1052674.92,1054019.02,294.700004,1344.10002,2454.60004,643.90001,938.600014,171.900003
392,1054190.92,1054373.32,1055507.02,1055885.02,182.400002,378.000006,1855.70003,1133.70002,1316.10002,161.600002
393,1056046.62,1056320.72,1058635.82,1058962.92,274.100004,327.100005,3089.20005,2315.10004,2589.20004,172.900002
394,1059135.82,1059480.12,1060313.42,1060767.02,344.300005,453.600007,1780.10003,833.300013,1177.60002,148.900002
395,1060915.92,1061202.32,1061829.02,1062178.22,286.400004,349.200006,1437.00002,626.700009,913.100013,174.700002
396,1062352.92,1062687.52,1063640.52,1064761.32,334.600005,1120.80002,2562.60004,953.000014,1287.60002,154.200002
397,1064915.52,1065105.92,1066891.02,1067263.82,190.400003,372.800005,2477.80004,1785.10003,1975.50003,129.500002
398,1067393.32,1067788.92,1068793.42,1069117.92,395.600006,324.500005,1931.90003,1004.50002,1400.10002,207.300003
399,1069325.22,1069607.32,1069858.82,1070307.02,282.100004,448.200007,1047.50002,251.500004,533.600008,65.700001
400,1070372.72,1070643.72,1071286.32,1071631.42,271.000004,345.100006,1417.20002,642.600009,913.600013,158.500002
401,1071789.92,1072081.42,1072465.62,1072787.42,291.500004,321.800005,1152.70002,384.200006,675.70001,155.200002
402,1072942.62,1073149.72,1073473.42,1073806.62,207.100003,333.200005,1037.80002,323.700005,530.800008,173.800003
403,1073980.42,1074259.72,1075747.62,1076098.92,279.300004,351.300005,2279.30003,1487.90002,1767.20003,160.800003
404,1076259.72,1076585.12,1076903.52,1078249.42,325.400004,1345.90002,2130.60003,318.400005,643.800009,140.900002
405,1078390.32,1078528.42,1082497.22,1082816.92,138.100002,319.700005,4586.00007,3968.80006,4106.90006,159.400003
406,1082976.32,1083398.92,1084840.92,1086147.12,422.600006,1306.20002,3328.80005,1442.00002,1864.60003,158.000002
407,1086305.12,1086543.02,1090086.62,1090457.12,237.900004,370.500005,4294.20006,3543.60005,3781.50006,142.200002
408,1090599.32,1090931.52,1091233.92,1091567.02,332.200005,333.100005,1156.30002,302.400005,634.60001,188.600002
409,1091755.62,1092047.72,1092386.72,1092738.72,292.100005,352.000005,1152.40002,339.000005,631.10001,169.300003
410,1092908.02,1093149.92,1093444.92,1093779.02,241.900003,334.100005,1009.20002,295.000005,536.900008,138.200002
411,1093917.22,1094144.22,1094579.12,1094894.82,227.000003,315.700005,1140.20002,434.900006,661.900009,162.600003
412,1095057.42,1095332.62,1095691.82,1097565.02,275.200004,1873.20003,2645.50004,359.200005,634.400009,137.900002
413,1097702.92,1097817.12,1098858.12,1099141.82,114.200002,283.700004,1596.00002,1041.00001,1155.20002,157.100003
414,1099298.92,1099517.32,1100654.72,1101045.52,218.400003,390.800006,1856.60003,1137.40002,1355.80002,110.000001
415,1101155.52,1101538.32,1103738.22,1104139.72,382.800006,401.500006,3146.30005,2199.90003,2582.70004,162.100002
416,1104301.82,1104660.72,1106911.52,1107251.82,358.900006,340.300005,3166.40005,2250.80003,2609.70004,216.400004
417,1107468.22,1107811.92,1108216.42,1109022.62,343.700005,806.200012,1716.40003,404.500006,748.200011,162.000002
418,1109184.62,1109396.22,1111058.12,1111354.12,211.600003,296.000004,2369.70003,1661.90002,1873.50003,200.200003
419,1111554.32,1111920.32,1112298.22,1113728.32,366.000006,1430.10002,2300.60004,377.900006,743.900012,126.600002
420,1113854.92,1113993.62,1116349.42,1116667.82,138.700002,318.400005,2981.60004,2355.80003,2494.50004,168.700002
421,1116836.52,1117151.12,1117849.12,1118194.72,314.600005,345.600005,1531.30002,698.00001,1012.60001,173.100003
422,1118367.82,1118703.02,1119245.52,1120569.02,335.200005,1323.50002,2379.90003,542.500008,877.700013,178.700002
423,1120747.72,1120897.42,1122889.12,1123265.32,149.700003,376.200006,2634.20004,1991.70003,2141.40003,116.600002
424,1123381.92,1123713.32,1125176.62,1125548.72,331.400005,372.100006,2315.80003,1463.30002,1794.70003,149.000002
425,1125697.72,1125998.62,1126312.32,1126605.82,300.900005,293.500005,1083.20002,313.700004,614.600009,175.100002
426,1126780.92,1127104.72,1128445.62,1128853.42,323.800005,407.800006,2194.30003,1340.90002,1664.70003,121.800002
427,1128975.22,1129214.32,1129485.52,1129795.12,239.100004,309.600004,975.900015,271.200004,510.300008,156.000003
428,1129951.12,1130222.22,1132077.92,1133751.42,271.100004,1673.50002,3915.40006,1855.70003,2126.80003,115.100002
429,1133866.52,1134016.52,1136374.12,1137086.82,150.000002,712.700011,3381.50005,2357.60004,2507.60004,161.200002
430,1137248.02,1137530.32,1138035.82,1138349.42,282.300005,313.600005,1237.90002,505.500007,787.800012,136.500002
431,1138485.92,1138760.12,1139238.92,1140038.12,274.200004,799.200012,1714.30003,478.800007,753.000011,162.100002
432,1140200.22,1140415.42,1143307.12,1143683.52,215.200004,376.400005,3623.00005,2891.70004,3106.90005,139.700002
433,1143823.22,1144177.12,1145179.12,1145610.12,353.900006,431.000007,1948.70003,1002.00001,1355.90002,161.800002
434,1145771.92,1146053.02,1146386.32,1146695.92,281.100005,309.600005,1075.80002,333.300004,614.400009,151.800002
435,1146847.72,1147150.52,1149326.42,1150522.72,302.800005,1196.30002,3802.20006,2175.90003,2478.70004,127.200002
436,1150649.92,1150859.32,1151592.42,1151914.52,209.400003,322.100005,1426.30002,733.100011,942.500014,161.700002
437,1152076.22,1152357.62,1152711.02,1154139.72,281.400004,1428.70002,2183.90003,353.400006,634.80001,120.400002
438,1154260.12,1154398.02,1156175.52,1156467.52,137.900002,292.000005,2375.50004,1777.50003,1915.40003,168.100002
439,1156635.62,1156969.02,1157511.52,1157915.02,333.400005,403.500006,1400.50002,542.500008,875.900013,121.100002
440,1158036.12,1158244.72,1158429.72,1158721.72,208.600003,292.000004,803.200012,185.000003,393.600006,117.600002
441,1158839.32,1159059.32,1159496.82,1159816.72,220.000003,319.900005,1114.10002,437.500007,657.50001,136.700002
442,1159953.42,1160130.72,1161029.42,1161335.52,177.300002,306.100004,1533.40002,898.700014,1076.00002,151.300003
443,1161486.82,1161776.82,1162776.42,1163139.72,290.000004,363.300005,1807.00003,999.600015,1289.60002,154.100002
444,1163293.82,1163662.62,1167009.42,1167414.22,368.800006,404.800006,4265.90006,3346.80005,3715.60006,145.500002
445,1167559.72,1167910.92,1168432.32,1168834.92,351.200005,402.600006,1451.40002,521.400008,872.600013,176.200003
446,1169011.12,1169348.12,1172330.72,1172679.62,337.000005,348.900005,3836.20006,2982.60004,3319.60005,167.700003
447,1172847.32,1173151.32,1173367.92,1173668.12,304.000004,300.200004,1023.90002,216.600004,520.600008,203.100003
448,1173871.22,1174189.12,1174912.72,1175243.92,317.900005,331.200004,1557.10002,723.600011,1041.50002,184.400003
449,1175428.32,1175782.82,1176246.92,1178432.32,354.500006,2185.40003,3074.30005,464.100006,818.600012,70.300001
450,1178502.62,1178592.42,1179080.62,1179345.82,89.800001,265.200004,964.900014,488.200008,578.000009,121.700001
451,1179467.52,1179688.52,1180169.02,1180479.92,221.000004,310.900005,1156.00002,480.500007,701.500011,143.600002
452,1180623.52,1180813.32,1181067.12,1181380.42,189.800002,313.300005,866.200013,253.800004,443.600006,109.300002
453,1181489.72,1181723.52,1184053.02,1184438.32,233.800003,385.300006,3048.20005,2329.50004,2563.30004,99.600001
454,1184537.92,1184818.62,1185023.92,1185312.72,280.700004,288.800005,887.900013,205.300003,486.000007,113.100001
455,1185425.82,1185646.32,1185923.12,1186203.92,220.500004,280.800004,909.000014,276.800004,497.300008,130.900002
456,1186334.82,1186548.72,1186824.42,1187150.72,213.900003,326.300005,927.000014,275.700004,489.600007,111.100002
457,1187261.82,1187506.22,1188452.52,1188734.22,244.400003,281.700005,1646.30002,946.300014,1190.70002,173.900002
458,1188908.12,1189168.92,1190038.72,1190415.72,260.800004,377.000006,1579.40002,869.800013,1130.60002,71.800001
459,1190487.52,1190739.42,1191170.12,1191489.12,251.900003,319.000005,1127.90002,430.700007,682.60001,126.300001
460,1191615.42,1191924.12,1192472.72,1192838.72,308.700005,366.000006,1341.30002,548.600008,857.300013,118.000001
461,1192956.72,1193175.32,1193473.72,1193738.82,218.600004,265.100004,952.300015,298.400004,517.000008,170.200003
462,1193909.02,1194192.22,1198277.22,1198624.22,283.200004,347.000005,4850.40007,4085.00006,4368.20006,135.200002
463,1198759.42,1199119.42,1199370.02,1200779.62,360.000005,1409.60002,2119.20003,250.600004,610.600009,99.000001
464,1200878.62,1201040.02,1202453.92,1202765.52,161.400003,311.600005,2015.80003,1413.90002,1575.30002,128.900002
465,1202894.42,1203238.12,1203719.02,1204023.82,343.700005,304.800004,1282.50002,480.900007,824.600012,153.100003
466,1204176.92,1204520.82,1206335.82,1206647.92,343.900005,312.100004,2670.60004,1815.00003,2158.90003,199.600003
467,1206847.52,1207180.52,1207511.52,1207811.82,333.000005,300.300005,1116.90002,331.000005,664.00001,152.600002
468,1207964.42,1208269.32,1210155.62,1210495.42,304.900005,339.800005,2664.50004,1886.30003,2191.20003,133.500002
469,1210628.92,1210863.72,1211101.92,1211429.12,234.800003,327.200005,932.300014,238.200004,473.000007,132.100002
470,1211561.22,1211819.42,1212821.42,1213185.82,258.200004,364.400006,1803.80003,1002.00001,1260.20002,179.200003
471,1213365.02,1213715.32,1214810.22,1215130.02,350.300005,319.800005,1960.80003,1094.90002,1445.20002,195.800003
472,1215325.82,1215653.22,1215977.32,1217489.32,327.400005,1512.00002,2317.50003,324.100004,651.500009,154.000002
473,1217643.32,1217758.62,1218295.02,1218573.32,115.300002,278.300004,1067.10002,536.400008,651.70001,137.100002
474,1218710.42,1218979.92,1221015.52,1221351.12,269.500004,335.600005,2815.40004,2035.60003,2305.10004,174.700002
475,1221525.82,1221827.72,1222250.32,1222567.62,301.900005,317.300005,1208.60002,422.600006,724.500011,166.800002
476,1222734.42,1223091.22,1224250.92,1225445.52,356.800005,1194.60002,2871.40004,1159.70002,1516.50002,160.300002
477,1225605.82,1225759.22,1226323.72,1226641.52,153.400002,317.800004,1176.10002,564.500009,717.900011,140.400002
478,1226781.92,1227079.12,1227596.52,1228178.22,297.200005,581.700008,1586.80002,517.400008,814.600013,190.500003
479,1228368.72,1228617.12,1228760.42,1229051.62,248.400004,291.200004,839.500013,143.300002,391.700006,156.600003
480,1229208.22,1229502.62,1229819.12,1230099.12,294.400004,280.000004,1114.10002,316.500005,610.900009,223.200003
481,1232691.52,1232875.92,1233075.52,1233351.02,184.400002,275.500004,965.100014,199.600003,384.000005,305.600005
482,1233656.62,1233953.52,1234051.52,1234277.82,296.900004,226.300003,881.500013,98.000002,394.900006,260.300004
483,1234538.12,1234687.92,1235006.52,1236327.52,149.800002,1321.00002,2010.40003,318.600005,468.400007,221.000003
484,1241400.52,1241554.32,1241687.12,1241992.12,153.800003,305.000004,841.300013,132.800002,286.600005,249.700004
485,1242241.82,1242375.42,1242391.62,1243024.92,133.600002,633.30001,1012.60002,16.2,149.800002,229.500003
486,1243254.42,1243365.12,1243935.12,1245031.52,110.700002,1096.40002,2029.70003,570.000008,680.70001,252.600004
487,1245284.12,1245398.62,1246033.42,1246297.42,114.500002,264.000004,1262.30002,634.800009,749.300011,249.000004
488,1246546.42,1246805.32,1247767.92,1248055.62,258.900004,287.700004,1744.20003,962.600014,1221.50002,235.000004
489,1248290.62,1248633.62,1249293.82,1249616.62,343.000005,322.800005,1527.60002,660.20001,1003.20002,201.600003
490,1249818.22,1250169.62,1251117.42,1251380.32,351.400005,262.900004,1774.50003,947.800014,1299.20002,212.400003
491,1251592.72,1251874.12,1252106.32,1252357.52,281.400004,251.200004,938.300014,232.200004,513.600008,173.500002
492,1252531.02,1252726.72,1252923.92,1253179.42,195.700003,255.500004,797.700012,197.200003,392.900006,149.300002
493,1253328.72,1253526.92,1253916.62,1254193.12,198.200003,276.500004,1015.10002,389.700006,587.900009,150.700002
494,1254343.82,1254605.32,1254961.02,1255218.12,261.500004,257.100004,1054.90002,355.700005,617.200009,180.600003
495,1255398.72,1255617.62,1255889.92,1256134.82,218.900003,244.900004,889.400013,272.300004,491.200007,153.300002
496,1256288.12,1256422.92,1256578.62,1256790.12,134.800002,211.500004,649.80001,155.700002,290.500004,147.800002
497,1256937.92,1257077.62,1257265.32,1257479.42,139.700002,214.100003,686.00001,187.700003,327.400005,144.500002
498,1257623.92,1257771.52,1257961.52,1258178.82,147.600002,217.300003,700.80001,190.000003,337.600005,145.900002
499,1258324.72,1258540.52,1259020.22,1259286.72,215.800004,266.500004,1096.00002,479.700007,695.500011,134.000002
500,1259420.72,1259642.12,1259916.32,1260180.82,221.400003,264.500004,913.700013,274.200004,495.600007,153.600002
501,1260334.42,1260538.52,1260835.72,1261091.82,204.100003,256.100004,881.900014,297.200005,501.300008,124.500002
502,1261216.32,1261380.62,1261581.32,1261854.62,164.300002,273.300004,748.700011,200.700003,365.000005,110.400002
503,1261965.02,1262126.22,1262422.42,1262679.52,161.200002,257.100003,873.900013,296.200005,457.400007,159.400003
504,1262838.92,1263007.52,1263274.12,1263564.52,168.600002,290.400005,833.100012,266.600004,435.200006,107.500001
505,1263672.02,1263848.12,1264135.92,1264373.42,176.100003,237.500004,851.200013,287.800004,463.900007,149.800002
506,1264523.22,1264729.32,1265744.32,1265998.32,206.100003,254.000004,1639.40002,1015.00002,1221.10002,164.300002
507,1266162.62,1266412.72,1266947.92,1267225.72,250.100004,277.800004,1200.80002,535.200008,785.300012,137.700002
508,1267363.42,1267640.52,1269630.32,1269915.52,277.100004,285.200004,2685.50004,1989.80003,2266.90003,133.400002
509,1270048.92,1270339.52,1271062.02,1271333.72,290.600005,271.700004,1462.50002,722.50001,1013.10002,177.700003
510,1271511.42,1271856.12,1273032.62,1273308.72,344.700005,276.100004,1953.70003,1176.50002,1521.20002,156.400002
511,1273465.12,1273805.92,1276409.72,1276707.62,340.800005,297.900004,3398.70005,2603.80004,2944.60004,156.200003
512,1276863.82,1277268.92,1279875.12,1280244.32,405.100006,369.200005,3519.00005,2606.20004,3011.30004,138.500002
513,1280382.82,1280695.52,1281139.92,1281419.02,312.700005,279.100005,1257.00002,444.400006,757.100011,220.800003
514,1281639.82,1281979.82,1283683.52,1283968.42,340.000005,284.900005,2522.60004,1703.70002,2043.70003,194.000003
515,1284162.42,1284581.72,1285567.32,1285924.52,419.300006,357.200006,1911.50003,985.600014,1404.90002,149.400002
516,1286073.92,1286353.92,1286646.32,1286955.72,280.000004,309.400004,1030.20001,292.400005,572.400009,148.400002
517,1287104.12,1287379.02,1287863.12,1288228.52,274.900004,365.400005,1257.20002,484.100008,759.000012,132.800002
518,1288361.32,1288687.82,1290703.12,1290981.02,326.500005,277.900004,2803.40004,2015.30003,2341.80004,183.700003
519,1291164.72,1291452.52,1291779.42,1292042.72,287.800004,263.300004,1094.20002,326.900005,614.700009,216.200003
520,1292258.92,1292583.22,1293771.72,1294052.22,324.300005,280.500004,2056.20003,1188.50002,1512.80002,262.900004
521,1294315.12,1294784.52,1295231.42,1295549.42,469.400007,318.000005,1446.60002,446.900006,916.300013,212.300003
522,1295761.72,1296011.02,1296230.92,1296525.12,249.300004,294.200005,938.100014,219.900003,469.200007,174.700002
523,1296699.82,1296965.92,1297731.72,1298015.02,266.100004,283.300004,1534.70002,765.800012,1031.90002,219.500003
524,1298234.52,1298663.82,1300277.42,1300550.22,429.300007,272.800004,2612.90004,1613.60002,2042.90003,297.200004
525,1300847.42,1301241.42,1301832.02,1302158.92,394.000006,326.900005,1526.60002,590.600009,984.600015,215.100003
526,1302374.02,1302649.82,1302938.72,1303196.32,275.800004,257.600004,1029.90002,288.900004,564.700008,207.600003
527,1303403.92,1303658.42,1304030.82,1304290.72,254.500004,259.900003,1136.70002,372.400006,626.90001,249.900004
528,1304540.62,1304908.62,1305803.62,1306071.52,368.000006,267.900004,1800.90003,895.000013,1263.00002,270.000004
529,1306341.52,1306709.92,1307931.22,1308227.12,368.400005,295.900004,2151.90003,1221.30002,1589.70002,266.300004
530,1308493.42,1308927.52,1310098.32,1310383.92,434.100007,285.600004,2195.60003,1170.80002,1604.90002,305.100005
531,1310689.02,1311082.42,1311653.92,1312002.22,393.400006,348.300005,1505.00002,571.500008,964.900014,191.800003
532,1312194.02,1312419.52,1312650.52,1313371.42,225.500004,720.900011,1341.20002,231.000003,456.500007,163.800002
533,1313535.22,1313715.02,1315389.72,1315671.62,179.800003,281.900004,2343.50004,1674.70002,1854.50003,207.100003
534,1315878.72,1316218.42,1316802.32,1317097.82,339.700005,295.500004,1430.00002,583.900009,923.600014,210.900003
535,1317308.72,1317605.62,1318267.02,1318553.22,296.900005,286.200004,1424.80002,661.40001,958.300015,180.300003
536,1318733.52,1318985.92,1319315.52,1319647.02,252.400003,331.500005,1074.00002,329.600005,582.000008,160.500003
537,1319807.52,1320047.12,1320596.72,1320877.52,239.600003,280.800005,1235.90002,549.600008,789.200011,165.900002
538,1321043.42,1321271.72,1321549.52,1321800.72,228.300003,251.200003,939.300014,277.800005,506.100008,182.000003
539,1321982.72,1322208.62,1323002.22,1323277.52,225.900003,275.300004,1477.50002,793.600012,1019.50001,182.700003
540,1323460.22,1323732.22,1324184.72,1324444.42,272.000004,259.700004,1148.30002,452.500007,724.500011,164.100002
541,1324608.52,1324887.02,1325866.32,1326196.72,278.500004,330.400005,1768.60003,979.300015,1257.80002,180.400003
542,1326377.12,1326655.52,1327080.22,1327445.32,278.400004,365.100005,1190.60002,424.700006,703.10001,122.400002
543,1327567.72,1327808.92,1330755.12,1331047.42,241.200004,292.300004,3676.40006,2946.20004,3187.40005,196.700003
544,1331244.12,1331518.62,1331726.32,1331971.82,274.500004,245.500004,914.300014,207.700003,482.200007,186.600003
545,1332158.42,1332466.32,1332883.92,1333174.32,307.900004,290.400004,1213.00002,417.600007,725.500011,197.100003
546,1333371.42,1333670.92,1334252.42,1334528.22,299.500004,275.800004,1354.20002,581.500009,881.000013,197.400003
547,1334725.62,1335068.12,1335524.92,1335809.42,342.500005,284.500004,1317.80002,456.800007,799.300012,234.000004
548,1336043.42,1336352.32,1337101.92,1337375.52,308.900004,273.600004,1566.70002,749.600011,1058.50002,234.600004
549,1337610.12,1337973.42,1338564.92,1339242.72,363.300005,677.80001,1862.20003,591.500009,954.800014,229.600004
550,1339472.32,1339743.02,1339857.02,1340099.32,270.700004,242.300004,833.800012,114.000001,384.700005,206.800003
551,1348645.22,1348783.92,1348854.22,1349048.92,138.700002,194.700003,630.20001,70.300001,209.000003,226.500004
552,1349275.42,1349353.22,1349410.72,1349645.32,77.800001,234.600003,556.100008,57.500001,135.300002,186.200003
553,1349831.52,1349932.32,1350031.72,1350256.82,100.800002,225.100003,642.10001,99.400001,200.200003,216.800004
554,1350473.62,1350609.82,1350735.12,1350975.82,136.200002,240.700003,755.200011,125.300002,261.500004,253.000004
555,1351228.82,1351363.92,1351502.22,1351783.92,135.100002,281.700004,810.100012,138.300002,273.400004,255.000004
556,1352038.92,1352150.02,1352341.42,1352553.72,111.100002,212.300004,768.200011,191.400002,302.500004,253.400003
557,1352807.12,1352941.52,1353325.62,1353536.32,134.400002,210.700003,965.000015,384.100006,518.500008,235.800004
558,1353772.12,1354029.32,1355597.12,1355824.62,257.200004,227.500003,2341.40003,1567.80002,1825.00003,288.900005
559,1356113.52,1356601.92,1357320.02,1357549.72,488.400007,229.700003,1679.80003,718.100011,1206.50002,243.600004
560,1357793.32,1358087.52,1358329.12,1358555.42,294.200004,226.300003,978.900014,241.600004,535.800008,216.800003
561,1358772.22,1359004.52,1359257.42,1359558.32,232.300004,300.900004,945.900014,252.900004,485.200008,159.800002
562,1359718.12,1359934.62,1360251.42,1360494.92,216.500004,243.500004,970.200015,316.800004,533.300008,193.400003
563,1360688.32,1360983.42,1361412.32,1361650.22,295.100004,237.900003,1178.40002,428.900007,724.000011,216.500003
564,1361866.72,1362063.82,1362283.72,1362522.92,197.100003,239.200003,825.500013,219.900004,417.000007,169.300003
565,1362692.22,1362882.02,1363278.32,1363533.72,189.800003,255.400004,1008.90002,396.300005,586.100008,167.400003
566,1363701.12,1363934.02,1364362.82,1364605.92,232.900003,243.100003,1099.70002,428.800007,661.70001,194.900003
567,1364800.82,1365011.72,1365391.72,1365701.22,210.900003,309.500005,1040.90002,380.000006,590.900009,140.500002
568,1365841.72,1366016.82,1366355.02,1366572.52,175.100002,217.500004,932.700014,338.200005,513.300007,201.900003
569,1366774.42,1366989.72,1367713.72,1367965.12,215.300003,251.400003,1389.40002,724.000011,939.300014,198.700003
570,1368163.82,1368423.42,1369018.92,1369286.92,259.600004,268.000004,1306.20002,595.500009,855.100013,183.100003
571,1369470.02,1369742.32,1370305.12,1370544.42,272.300004,239.300004,1325.00002,562.800008,835.100012,250.600003
572,1370795.02,1371101.02,1371882.72,1372163.62,306.000005,280.900004,1580.40002,781.700012,1087.70002,211.800003
573,1372375.42,1372648.72,1373323.42,1373593.02,273.300004,269.600004,1407.00002,674.70001,948.000014,189.400003
574,1373782.42,1373993.92,1374350.82,1374580.22,211.500003,229.400004,998.100015,356.900005,568.400008,200.300003
575,1374780.52,1375012.52,1375732.62,1376032.52,232.000003,299.900004,1430.00002,720.100011,952.100014,178.000003
576,1376210.52,1376495.12,1377381.52,1377649.42,284.600004,267.900004,1599.80002,886.400014,1171.00002,160.900002
577,1377810.32,1378056.32,1378614.22,1378858.72,246.000004,244.500004,1261.00002,557.900008,803.900012,212.600003
578,1379071.32,1379335.52,1379768.62,1380044.32,264.200004,275.700004,1125.20002,433.100006,697.30001,152.200003
579,1380196.52,1380381.72,1380605.12,1380820.42,185.200002,215.300003,782.400011,223.400004,408.600006,158.500002
580,1380978.92,1381183.32,1381515.62,1381753.62,204.400003,238.000004,938.000014,332.300005,536.700008,163.300002
581,1381916.92,1382105.72,1382464.12,1382690.22,188.800003,226.100004,950.100014,358.400005,547.200008,176.800002
582,1382867.02,1383011.02,1383458.12,1383712.72,144.000002,254.600004,1001.30001,447.100007,591.100009,155.600002
583,1383868.32,1384078.52,1384961.52,1385258.12,210.200003,296.600004,1559.20002,883.000014,1093.20002,169.400002
584,1385427.52,1385756.22,1387639.72,1387918.12,328.700005,278.400005,2645.00004,1883.50003,2212.20003,154.400002
585,1388072.52,1388371.72,1389148.12,1389412.42,299.200004,264.300004,1555.00002,776.400012,1075.60002,215.100003
586,1389627.52,1389965.92,1392327.32,1392597.82,338.400005,270.500004,3185.60005,2361.40003,2699.80004,215.300004
587,1392813.12,1393173.82,1393639.72,1393929.42,360.700005,289.700004,1244.40002,465.900007,826.600012,128.100002
588,1394057.52,1394292.02,1394674.12,1394905.82,234.500004,231.700004,1067.40002,382.100005,616.600009,219.100003
589,1395124.92,1395411.72,1396126.82,1396389.02,286.800004,262.200004,1477.70002,715.100011,1001.90001,213.600003
590,1396602.62,1396901.42,1398921.92,1399194.92,298.800004,273.000004,2774.60004,2020.50003,2319.30004,182.300002
591,1399377.22,1399653.02,1400077.92,1400347.52,275.800004,269.600004,1169.30002,424.900007,700.700011,199.000003
592,1400546.52,1400828.72,1401251.92,1401487.42,282.200004,235.500004,1136.00002,423.200006,705.40001,195.100003
593,1401682.52,1401904.12,1402281.32,1402521.52,221.600003,240.200003,1031.40002,377.200006,598.800009,192.400003
594,1402713.92,1402943.82,1403427.92,1403685.12,229.900003,257.200004,1169.50002,484.100008,714.000011,198.300002
595,1403883.42,1404134.72,1404600.22,1404904.62,251.300004,304.400005,1154.80002,465.500007,716.800011,133.600002
596,1405038.22,1405258.12,1405730.62,1406066.72,219.900003,336.100005,1128.90002,472.500007,692.40001,100.400002
597,1406167.12,1406334.42,1406588.32,1406814.52,167.300002,226.200003,804.100012,253.900004,421.200006,156.700003
598,1406971.22,1407151.02,1407381.32,1407609.12,179.800002,227.800003,766.700011,230.300004,410.100006,128.800002
599,1407737.92,1407910.32,1408220.52,1408485.92,172.400002,265.400004,855.100013,310.200005,482.600007,107.100002
600,1408593.02,1408817.22,1409283.52,1409534.82,224.200003,251.300004,1091.70002,466.300007,690.50001,149.900002
601,1409684.72,1409913.92,1410404.52,1410641.82,229.200003,237.300003,1121.90002,490.600008,719.800011,164.800003
602,1410806.62,1411003.02,1411281.72,1411502.32,196.400003,220.600003,844.600012,278.700004,475.100007,148.900002
603,1411651.22,1411819.42,1412038.22,1412260.72,168.200003,222.500003,731.500011,218.800003,387.000006,122.000002
604,1412382.72,1412548.12,1412839.92,1413071.72,165.400003,231.800003,837.900013,291.800004,457.200007,148.900003
605,1413220.62,1413398.22,1413653.72,1413868.72,177.600002,215.000003,780.100011,255.500004,433.100006,132.000002
606,1414000.72,1414149.12,1414342.92,1414564.42,148.400002,221.500004,683.60001,193.800003,342.200005,119.900001
607,1414684.32,1414846.62,1415064.22,1415283.72,162.300003,219.500003,720.200011,217.600003,379.900006,120.800002
608,1415404.52,1415563.32,1415788.72,1416029.42,158.800003,240.700003,744.000011,225.400003,384.200006,119.100002
609,1416148.52,1416295.02,1416567.42,1416797.52,146.500002,230.100004,760.400012,272.400004,418.900006,111.400002
610,1416908.92,1417044.42,1417255.52,1417479.92,135.500002,224.400003,670.30001,211.100003,346.600005,99.300002
611,1417579.22,1417718.52,1417881.02,1418103.02,139.300002,222.000003,626.800009,162.500002,301.800004,103.000002
612,1418206.02,1418362.72,1418584.32,1418815.02,156.700002,230.700003,719.400011,221.600004,378.300006,110.400002
613,1418925.42,1419107.32,1419393.92,1419612.12,181.900002,218.200003,808.100012,286.600005,468.500007,121.400002
614,1419733.52,1419903.52,1420098.32,1420311.02,170.000002,212.700003,706.20001,194.800003,364.800005,128.700002
615,1420439.72,1420618.52,1420806.62,1421012.22,178.800003,205.600003,691.00001,188.100003,366.900006,118.500001
616,1421130.72,1421279.42,1421471.82,1421681.12,148.700003,209.300003,648.80001,192.400003,341.100006,98.400001
617,1421779.52,1421924.52,1422133.52,1422347.92,145.000002,214.400004,692.60001,209.000003,354.000005,124.200001
618,1422472.12,1422599.52,1422797.92,1423013.82,127.400002,215.900004,635.10001,198.400003,325.800005,93.400001
619,1423107.22,1423244.32,1423428.02,1423641.22,137.100002,213.200003,632.600009,183.700003,320.800005,98.600001
620,1423739.82,1423896.92,1424105.02,1424314.22,157.100003,209.200003,686.400011,208.100003,365.200006,112.000002
621,1424426.22,1424604.92,1424801.42,1425011.82,178.700002,210.400003,686.20001,196.500003,375.200005,100.600002
622,1425112.42,1425262.72,1425469.82,1425698.32,150.300002,228.500004,678.30001,207.100003,357.400005,92.400001
623,1425790.72,1425947.12,1426202.82,1426429.02,156.400002,226.200003,731.200011,255.700004,412.100006,92.900002
624,1426521.92,1426686.92,1426866.12,1427081.72,165.000002,215.600003,667.70001,179.200003,344.200005,107.900002
625,1427189.62,1427331.02,1427534.82,1427760.12,141.400002,225.300003,662.60001,203.800003,345.200005,92.100002
626,1427852.22,1428016.32,1428213.92,1428433.52,164.100002,219.600003,675.50001,197.600003,361.700005,94.200002
627,1428527.72,1428703.52,1428930.22,1429169.72,175.800002,239.500003,728.800011,226.700004,402.500006,86.800002
628,1429256.52,1429438.52,1429677.92,1429896.62,182.000002,218.700003,734.100011,239.400004,421.400006,94.000002
629,1429990.62,1430124.72,1430302.82,1430536.22,134.100002,233.400004,617.000009,178.100002,312.200004,71.400001
630,1430607.62,1430741.22,1430943.12,1431182.52,133.600002,239.400003,659.90001,201.900003,335.500005,85.000002
631,1431267.52,1431432.92,1431675.92,1431906.92,165.400002,231.000003,720.80001,243.000004,408.400006,81.400001
632,1431988.32,1432172.12,1432430.72,1432685.52,183.800003,254.800004,784.300012,258.600004,442.400007,87.100001
633,1432772.62,1432947.72,1433318.62,1433582.82,175.100003,264.200004,886.000013,370.900005,546.000008,75.800001
634,1433658.62,1433848.72,1434080.72,1434297.92,190.100003,217.200004,737.200011,232.000003,422.100006,97.900001
635,1434395.82,1434561.92,1434799.72,1435014.22,166.100003,214.500003,726.900011,237.800003,403.900006,108.500002
636,1435122.72,1435313.52,1435560.32,1435786.62,190.800003,226.300003,759.500011,246.800004,437.600007,95.600001
637,1435882.22,1436074.92,1436290.92,1436505.12,192.700003,214.200004,720.000011,216.000003,408.700006,97.100001
638,1436602.22,1436757.32,1436931.02,1437158.82,155.100002,227.800003,636.30001,173.700003,328.800005,79.700002
639,1437238.52,1437385.82,1437621.92,1437846.62,147.300002,224.700004,701.70001,236.100003,383.400005,93.600001
640,1437940.22,1438148.32,1438423.82,1438651.52,208.100003,227.700004,804.100012,275.500004,483.600007,92.800001
641,1438744.32,1438914.72,1439138.12,1439357.02,170.400002,218.900003,711.300011,223.400004,393.800006,98.600002
642,1439455.62,1439624.62,1439824.32,1440080.42,169.000002,256.100004,705.30001,199.700003,368.700005,80.500001
643,1440160.92,1440324.52,1440605.82,1440838.32,163.600003,232.500003,768.700012,281.300004,444.900007,91.300002
644,1440929.62,1441120.72,1441365.92,1441583.82,191.100002,217.900003,752.100011,245.200004,436.300006,97.900002
645,1441681.72,1441844.92,1442035.12,1442247.92,163.200002,212.800003,663.60001,190.200003,353.400005,97.400002
646,1442345.32,1442514.42,1442670.22,1442900.42,169.100002,230.200004,636.800009,155.800002,324.900004,81.700001
647,1442982.12,1443150.62,1443370.52,1443595.72,168.500003,225.200003,702.200011,219.900003,388.400006,88.600002
648,1443684.32,1443887.02,1444119.72,1444346.02,202.700003,226.300003,760.500011,232.700003,435.400006,98.800002
649,1444444.82,1444610.02,1444837.22,1445064.52,165.200002,227.300003,719.400011,227.200004,392.400006,99.700002
650,1445164.22,1445326.92,1445569.82,1445799.82,162.700002,230.000003,725.70001,242.900004,405.600006,90.100001
651,1445889.92,1446084.12,1446382.22,1446614.02,194.200003,231.800003,823.200013,298.100005,492.300008,99.100002
652,1446713.12,1446919.02,1447250.72,1447480.12,205.900003,229.400003,880.300013,331.700005,537.600008,113.300002
653,1447593.42,1447795.42,1448084.42,1448316.92,202.000003,232.500004,815.600012,289.000004,491.000007,92.100001
654,1448409.02,1448602.72,1448853.22,1449088.02,193.700003,234.800003,775.600012,250.500004,444.200007,96.600002
655,1449184.62,1449377.52,1449622.92,1449847.12,192.900002,224.200003,761.600011,245.400004,438.300006,99.100002
656,1449946.22,1450082.52,1450301.82,1450533.82,136.300002,232.000004,670.30001,219.300003,355.600005,82.700001
657,1450616.52,1450753.52,1450945.22,1451142.72,137.000002,197.500003,636.100009,191.700003,328.700005,109.900001
658,1451252.62,1451402.42,1451599.42,1451792.42,149.800003,193.000002,655.20001,197.000003,346.800006,115.400002
659,1451907.82,1452091.42,1452294.72,1452528.42,183.600003,233.700003,699.700011,203.300003,386.900006,79.100002
660,1452607.52,1452812.22,1453087.92,1453327.92,204.700003,240.000003,811.800012,275.700004,480.400007,91.400002
661,1453419.32,1453614.32,1453934.82,1454160.52,195.000003,225.700004,840.400012,320.500004,515.500007,99.200001
662,1454259.72,1454440.92,1454735.12,1454987.12,181.200003,252.000004,824.200012,294.200004,475.400007,96.800001
663,1455083.92,1455263.72,1455540.92,1455762.02,179.800003,221.100004,769.800012,277.200004,457.000007,91.700001
664,1455853.72,1456043.22,1456286.92,1456505.82,189.500003,218.900004,755.200011,243.700003,433.200006,103.100001
665,1456608.92,1456799.92,1457058.72,1457295.42,191.000003,236.700003,778.900012,258.800004,449.800007,92.400002
666,1457387.82,1457539.22,1457799.82,1457995.32,151.400002,195.500003,720.700011,260.600004,412.000006,113.200002
667,1458108.52,1458278.62,1458542.62,1458782.02,170.100002,239.400004,763.400011,264.000004,434.100006,89.900001
668,1458871.92,1459060.02,1459366.92,1459572.32,188.100003,205.400003,821.500012,306.900004,495.000007,121.100002
669,1459693.42,1459965.42,1460361.12,1460595.12,272.000004,234.000004,1016.60001,395.700006,667.70001,114.900001
670,1460710.02,1460922.02,1461229.22,1461461.82,212.000003,232.600003,850.800013,307.200005,519.200008,99.000002
671,1461560.82,1461743.02,1462031.72,1462262.72,182.200003,231.000003,794.500012,288.700004,470.900007,92.600002
672,1462355.32,1462566.72,1462893.92,1463154.82,211.400003,260.900004,892.800013,327.200005,538.600008,93.300001
673,1463248.12,1463487.92,1463891.72,1464134.72,239.800004,243.000003,990.900015,403.800006,643.60001,104.300002
674,1464239.02,1464408.22,1464725.42,1464975.12,169.200002,249.700004,831.900012,317.200005,486.400007,95.800001
675,1465070.92,1465276.32,1465522.32,1465766.52,205.400003,244.200004,786.400012,246.000004,451.400007,90.800001
676,1465857.32,1466087.52,1466419.12,1466633.32,230.200003,214.200004,910.000014,331.600005,561.800008,134.000002
677,1466767.32,1467017.52,1467494.32,1467726.52,250.200003,232.200004,1083.60002,476.800007,727.00001,124.400002
678,1467850.92,1468097.72,1468480.32,1468730.32,246.800003,250.000004,994.800015,382.600006,629.400009,115.400002
679,1468845.72,1469107.92,1469580.22,1469819.62,262.200003,239.400004,1096.10002,472.300007,734.50001,122.200002
680,1469941.82,1470183.12,1470493.42,1470732.12,241.300003,238.700004,900.600013,310.300005,551.600008,110.300001
681,1470842.42,1471085.32,1471482.72,1471744.62,242.900004,261.900004,1017.00001,397.400006,640.30001,114.800001
682,1471859.42,1472102.62,1472598.52,1472817.92,243.200004,219.400004,1108.80002,495.900007,739.100011,150.300002
683,1472968.22,1473203.32,1473820.12,1474068.12,235.100003,248.000003,1223.50002,616.80001,851.900013,123.600002
684,1474191.72,1474451.12,1474710.42,1474941.52,259.400004,231.100003,866.800013,259.300004,518.700008,117.000002
685,1475058.52,1475284.12,1475611.62,1475876.72,225.600003,265.100004,934.700014,327.500005,553.100008,116.500002
686,1475993.22,1476275.32,1476916.72,1477157.72,282.100004,241.000003,1286.00002,641.40001,923.500014,121.500002
687,1477279.22,1477509.82,1477794.52,1478042.72,230.600004,248.200004,881.900013,284.700004,515.300008,118.400001
688,1478161.12,1478437.52,1478928.92,1479167.42,276.400004,238.500003,1132.70002,491.400008,767.800012,126.400002
689,1479293.82,1479507.82,1479756.72,1479987.72,214.000003,231.000004,808.400012,248.900004,462.900007,114.500001
690,1480102.22,1480289.52,1480530.02,1480775.82,187.300003,245.800003,775.900012,240.500004,427.800007,102.300002
691,1480878.12,1481075.52,1481365.62,1481644.42,197.400003,278.800004,850.900012,290.100004,487.500007,84.600001
692,1481729.02,1481964.82,1482338.32,1482579.12,235.800004,240.800003,962.500015,373.500006,609.30001,112.400002
693,1482691.52,1482917.92,1483271.92,1483529.92,226.400003,258.000004,948.800014,354.000005,580.400008,110.400002
694,1483640.32,1483920.92,1484674.22,1484919.12,280.600004,244.900004,1411.90002,753.300011,1033.90002,133.100002
695,1485052.22,1485299.92,1485619.12,1485870.12,247.700004,251.000004,934.000014,319.200004,566.900008,116.100002
696,1485986.22,1486249.72,1486586.82,1486823.02,263.500004,236.200003,961.200014,337.100005,600.600009,124.400002
697,1486947.42,1487165.02,1487555.42,1487800.32,217.600003,244.900004,975.200015,390.400006,608.000009,122.300002
698,1487922.62,1488201.52,1488845.32,1489105.62,278.900004,260.300003,1302.90002,643.80001,922.700014,119.900002
699,1489225.52,1489413.52,1489798.92,1490051.52,188.000003,252.600003,935.800014,385.400006,573.400009,109.800002
700,1490161.32,1490414.12,1490740.02,1491006.72,252.800004,266.700004,964.000014,325.900005,578.700009,118.600001
701,1491125.32,1491408.72,1492226.32,1492461.92,283.400005,235.600003,1481.90002,817.600012,1101.00002,145.300003
702,1492607.22,1492915.12,1493248.12,1493486.72,307.900004,238.600004,1005.60001,333.000005,640.900009,126.100002
703,1493612.82,1493850.52,1494211.42,1494461.12,237.700003,249.700004,971.300014,360.900005,598.600008,123.000002
704,1494584.12,1494811.62,1495156.12,1495386.52,227.500003,230.400003,929.800014,344.500006,572.000009,127.400002
705,1495513.92,1495722.52,1495963.52,1496204.52,208.600003,241.000003,795.800012,241.000004,449.600007,105.200002
706,1496309.72,1496537.62,1496857.82,1497106.62,227.900003,248.800004,912.400013,320.200005,548.100008,115.500001
707,1497222.12,1497452.22,1497911.72,1498169.02,230.100004,257.300003,1070.80002,459.500007,689.600011,123.900002
708,1498292.92,1498600.12,1498931.52,1499186.32,307.200005,254.800004,1014.70002,331.400005,638.60001,121.300001
709,1499307.62,1499538.92,1499880.62,1500149.42,231.300004,268.800004,958.700015,341.700005,573.000009,116.900002
710,1500266.32,1500540.72,1501159.92,1501406.62,274.400004,246.700004,1286.30002,619.200009,893.600013,146.000002
711,1501552.62,1501831.92,1502263.42,1502525.52,279.300004,262.100004,1097.10002,431.500006,710.80001,124.200002
712,1502649.72,1502937.82,1503726.32,1504037.32,288.100005,311.000005,1488.00002,788.500011,1076.60002,100.400001
713,1504137.72,1504381.02,1504590.92,1504838.32,243.300004,247.400004,811.500012,209.900003,453.200007,110.900001
714,1504949.22,1505143.52,1505379.42,1505631.92,194.300003,252.500004,785.000012,235.900004,430.200007,102.300001
715,1505734.22,1505928.62,1506259.82,1506515.42,194.400003,255.600004,892.800013,331.200005,525.600008,111.600001
716,1506627.02,1506837.02,1507174.72,1507431.62,210.000004,256.900003,914.900014,337.700005,547.700009,110.300002
717,1507541.92,1507798.82,1508261.12,1508484.22,256.900004,223.100003,1103.20002,462.300007,719.200011,160.900003
718,1508645.12,1508977.32,1510138.12,1510383.72,332.200005,245.600003,1886.10003,1160.80002,1493.00002,147.500003
719,1510531.22,1510796.12,1511143.02,1511389.12,264.900004,246.100003,995.600015,346.900005,611.800009,137.700003
720,1511526.82,1511801.92,1512496.32,1512787.72,275.100004,291.400004,1389.50002,694.40001,969.500014,128.600002
721,1512916.32,1513180.62,1513558.22,1513820.22,264.300004,262.000004,1024.00001,377.600006,641.90001,120.100001
722,1513940.32,1514141.92,1514414.92,1514669.52,201.600003,254.600003,843.100013,273.000005,474.600008,113.900002
723,1514783.42,1515033.52,1515668.62,1515950.92,250.100004,282.300004,1298.30002,635.100009,885.200013,130.800002
724,1516081.72,1516329.22,1516747.42,1516979.72,247.500004,232.300004,1057.60002,418.200006,665.70001,159.600002
725,1517139.32,1517394.82,1517966.32,1518225.52,255.500004,259.200004,1230.50002,571.500008,827.000012,144.300002
726,1518369.82,1518703.12,1519491.02,1519748.42,333.300005,257.400004,1531.70002,787.900012,1121.20002,153.100002
