# Supplementary material for: Robust dynamical invariants in sequential neural activity
Source: Sci Rep. 2019 Jun 21;9:9048. doi: 10.1038/s41598-019-44953-2 (PMC6588702; doi:10.1038/s41598-019-44953-2)
Supplement: Supplementary file 4 — Dataset [file 41598_2019_44953_MOESM4_ESM.zip › data/ethanol16/Ethanol_exp6.txt]

%If you use these data please cite:
%%  I. Elices, R. Levi, D. Arroyo, F. B. Rodriguez, and P. Varona. Robust dynamical invariants in sequential neural activity
% (1:n-1)' firstLP' lastLP' firstPD' lastPD' burstLPd' burstPDd' Period' latenc' LPPDfst2fst' PDLP'
1,728.300011,807.900012,1012.30002,1108.00002,79.600001,95.700002,515.000008,204.400003,284.000004,135.300002
2,1243.30002,1348.10002,1470.10002,1567.80002,104.800001,97.700001,477.700007,122.000002,226.800003,153.200003
3,1721.00003,1862.50003,1963.90003,2094.70003,141.500002,130.800002,475.300007,101.400001,242.900003,101.600002
4,2196.30003,2344.30004,2419.60004,2515.40004,148.000002,95.800001,434.200006,75.300001,223.300003,115.100002
5,2630.50004,2764.20004,2922.10004,3048.80004,133.700002,126.700001,494.500008,157.900003,291.600005,76.200002
6,3125.00005,3305.70005,3403.90005,3528.30005,180.700002,124.400002,490.700007,98.200002,278.900004,87.400001
7,3615.70005,3768.50006,3884.70006,3983.10006,152.800002,98.400001,471.100007,116.200002,269.000004,103.700002
8,4086.80006,4200.10006,4376.50007,4473.90007,113.300002,97.400002,506.700007,176.400002,289.700004,119.600001
9,4593.50007,4747.60007,4911.00007,5008.20007,154.100003,97.200002,524.800008,163.400002,317.500005,110.100001
10,5118.30008,5296.30008,5432.40008,5562.50008,178.000003,130.100002,522.400008,136.100002,314.100005,78.200001
11,5640.70008,5780.10009,5954.30009,6075.50009,139.400002,121.200002,528.500008,174.200003,313.600005,93.700001
12,6169.20009,6291.10009,6456.7001,6578.8001,121.900002,122.100002,514.600008,165.600002,287.500004,105.000002
13,6683.8001,6834.4001,7002.8001,7150.60011,150.600002,147.800003,555.900008,168.400002,319.000004,89.100001
14,7239.70011,7352.70011,7575.00011,7675.80011,113.000002,100.800001,560.200008,222.300003,335.300005,124.100002
15,7799.90012,7961.20012,8113.80012,8250.90012,161.300003,137.100002,527.700008,152.600002,313.900005,76.700001
16,8327.60012,8478.90013,8643.90013,8775.70013,151.300002,131.800002,553.900008,165.000003,316.300005,105.800001
17,8881.50013,8980.00013,9214.70014,9347.80014,98.500002,133.100002,562.300009,234.700003,333.200005,96.000002
18,9443.80014,9625.50014,9844.20015,9979.90015,181.700002,135.700002,630.300009,218.700004,400.400006,94.200001
19,10074.1002,10247.9002,10440.5002,10537.9002,173.800003,97.400001,584.000009,192.600003,366.400006,120.200002
20,10658.1002,10838.5002,11001.1002,11126.7002,180.400003,125.600002,562.000008,162.600002,343.000005,93.400001
21,11220.1002,11372.1002,11512.6002,11640.7002,152.000002,128.100001,503.800008,140.500003,292.500005,83.200002
22,11723.9002,11921.1002,12031.4002,12169.5002,197.200003,138.100002,519.400007,110.300001,307.500004,73.800001
23,12243.3002,12400.1002,12543.2002,12684.7002,156.800003,141.500002,523.600008,143.100002,299.900005,82.200001
24,12766.9002,12915.6002,13091.9002,13245.5002,148.700002,153.600002,546.800008,176.300003,325.000005,68.200001
25,13313.7002,13443.8002,13637.4002,13771.8002,130.100002,134.400002,551.700009,193.600003,323.700005,93.600002
26,13865.4002,14031.1002,14181.4002,14314.8002,165.700002,133.400002,547.400008,150.300002,316.000004,98.000002
27,14412.8002,14542.3002,14778.0002,14881.5002,129.500002,103.500002,605.300009,235.700003,365.200005,136.600002
28,15018.1002,15196.4002,15391.7002,15522.1002,178.300002,130.400002,583.900008,195.300003,373.600005,79.900001
29,15602.0002,15741.6002,15903.7002,16002.7002,139.600003,99.000001,527.400008,162.100002,301.700005,126.700002
30,16129.4002,16260.4002,16432.4002,16558.3002,131.000002,125.900002,531.100008,172.000003,303.000005,102.200001
31,16660.5002,16803.6002,16979.0003,17114.0003,143.100002,135.000002,546.800008,175.400003,318.500005,93.300001
32,17207.3003,17346.2003,17541.8003,17645.5003,138.900002,103.700002,568.400009,195.600003,334.500005,130.200002
33,17775.7003,17917.7003,18195.1003,18331.8003,142.000002,136.700002,664.20001,277.400004,419.400006,108.100002
34,18439.9003,18576.9003,18809.0003,18946.8003,137.000002,137.800002,605.900009,232.100003,369.100005,99.000002
35,19045.8003,19215.3003,19372.6003,19543.9003,169.500002,171.300002,566.000008,157.300003,326.800005,67.900001
36,19611.8003,19764.4003,19974.3003,20076.3003,152.600003,102.000001,605.200009,209.900003,362.500006,140.700002
37,20217.0003,20338.2003,20543.5003,20679.0003,121.200002,135.500002,594.400009,205.300003,326.500005,132.400002
38,20811.4003,20932.1003,21050.7003,21153.3003,120.700002,102.600001,506.900008,118.600002,239.300004,165.000003
39,21318.3003,21387.5003,21641.5003,21771.5003,69.200001,130.000002,622.400009,254.000003,323.200004,169.200003
40,21940.7003,21997.3003,22212.8003,22341.9003,56.600001,129.100002,561.200008,215.500003,272.100004,160.000002
41,22501.9003,22597.4003,22721.2003,22826.2003,95.500002,105.000001,495.400008,123.800002,219.300004,171.100003
42,22997.3003,23056.5003,23339.0003,23476.0003,59.200001,137.000002,624.100009,282.500004,341.700005,145.400002
43,23621.4004,23717.0004,24035.8004,24173.4004,95.600001,137.600002,698.70001,318.800005,414.400006,146.700002
44,24320.1004,24461.2004,24595.5004,24752.6004,141.100003,157.100002,522.400008,134.300002,275.400005,89.900001
45,24842.5004,24970.0004,25136.6004,25275.1004,127.500002,138.500002,505.900008,166.600003,294.100005,73.300001
46,25348.4004,25536.9004,25660.9004,25794.1004,188.500003,133.200002,505.100007,124.000001,312.500004,59.400001
47,25853.5004,26009.9004,26147.4004,26244.1004,156.400003,96.700001,485.400007,137.500002,293.900005,94.800001
48,26338.9004,26525.5004,26665.5004,26795.7004,186.600003,130.200002,521.800008,140.000002,326.600005,65.000001
49,26860.7004,27036.0004,27159.8004,27286.0004,175.300003,126.200002,495.600008,123.800002,299.100005,70.300001
50,27356.3004,27516.1004,27676.3004,27797.0004,159.800002,120.700002,507.500007,160.200002,320.000004,66.800001
51,27863.8004,28035.8004,28175.4004,28288.0004,172.000003,112.600002,496.100008,139.600002,311.600005,71.900001
52,28359.9004,28563.9004,28644.7004,28768.1004,204.000003,123.400002,483.800007,80.800001,284.800004,75.600001
53,28843.7004,29037.4004,29184.4004,29315.8004,193.700003,131.400002,560.200008,147.000002,340.700005,88.100001
54,29403.9004,29570.3004,29729.4004,29862.9004,166.400003,133.500002,540.400008,159.100002,325.500005,81.400001
55,29944.3004,30096.5004,30275.4005,30401.4005,152.200002,126.000002,543.800008,178.900003,331.100005,86.700001
56,30488.1005,30638.0005,30845.2005,30974.9005,149.900003,129.700002,569.800009,207.200003,357.100006,83.000001
57,31057.9005,31222.7005,31381.0005,31504.6005,164.800002,123.600001,514.800007,158.300003,323.100005,68.100001
58,31572.7005,31762.5005,31897.3005,32023.9005,189.800003,126.600002,525.700008,134.800002,324.600005,74.500001
59,32098.4005,32238.3005,32422.8005,32521.8005,139.900002,99.000002,536.400008,184.500003,324.400005,113.000001
60,32634.8005,32789.3005,32949.0005,33083.9005,154.500003,134.900002,532.700008,159.700002,314.200005,83.600001
61,33167.5005,33308.9005,33482.2005,33616.5005,141.400002,134.300002,529.100008,173.300003,314.700005,80.100001
62,33696.6005,33834.1005,33992.2005,34091.4005,137.500002,99.200001,507.300008,158.100003,295.600005,112.500002
63,34203.9005,34370.9005,34516.5005,34616.3005,167.000002,99.800002,525.500008,145.600002,312.600004,113.100002
64,34729.4005,34877.6005,35034.3005,35134.9005,148.200002,100.600002,517.700007,156.700002,304.900004,112.200001
65,35247.1005,35420.3005,35575.9005,35702.2005,173.200003,126.300002,549.900008,155.600002,328.800005,94.800001
66,35797.0005,35939.6005,36083.0005,36215.0005,142.600003,132.000002,509.700008,143.400002,286.000005,91.700001
67,36306.7005,36453.6005,36586.9005,36719.7005,146.900002,132.800002,531.000008,133.300002,280.200004,118.000002
68,36837.7005,36982.3006,37086.4006,37249.2006,144.600002,162.800002,512.400008,104.100002,248.700004,100.900002
69,37350.1006,37444.6006,37665.8006,37800.5006,94.500001,134.700002,595.500008,221.200003,315.700004,145.100002
70,37945.6006,38032.4006,38161.1006,38306.3006,86.800002,145.200002,474.900008,128.700002,215.500004,114.200002
71,38420.5006,38532.2006,38663.1006,38767.4006,111.700001,104.300002,494.900007,130.900002,242.600003,148.000002
72,38915.4006,38996.1006,39227.4006,39358.0006,80.700001,130.600001,559.100008,231.300004,312.000005,116.500002
73,39474.5006,39600.0006,39715.1006,39818.1006,125.500002,103.000001,479.300007,115.100002,240.600004,135.700002
74,39953.8006,40060.1006,40185.2006,40280.5006,106.300002,95.300001,427.800007,125.100002,231.400004,101.100002
75,40381.6006,40525.9006,40651.0006,40777.5006,144.300002,126.500002,482.400007,125.100002,269.400004,86.500001
76,40864.0006,41004.3006,41105.5006,41238.2006,140.300002,132.700001,428.800006,101.200002,241.500004,54.600001
77,41292.8006,41437.8006,41563.1006,41682.0006,145.000002,118.900002,456.600007,125.300002,270.300004,67.400001
78,41749.4006,41906.7006,42038.9006,42155.8006,157.300002,116.900002,481.900007,132.200002,289.500004,75.500001
79,42231.3006,42416.8006,42527.0006,42658.9006,185.500003,131.900002,500.900008,110.200002,295.700005,73.300001
80,42732.2006,42903.4006,43050.0006,43170.7006,171.200002,120.700002,511.100007,146.600002,317.800004,72.600001
81,43243.3006,43402.3006,43565.0006,43685.4007,159.000003,120.400002,518.900008,162.700002,321.700005,76.800001
82,43762.2007,43917.8007,44069.4007,44163.7007,155.600002,94.300001,511.200008,151.600003,307.200005,109.700002
83,44273.4007,44412.4007,44601.4007,44715.7007,139.000002,114.300001,522.900008,189.000003,328.000005,80.600002
84,44796.3007,44950.1007,45062.2007,45177.5007,153.800002,115.300002,457.400006,112.100001,265.900003,76.200001
85,45253.7007,45387.6007,45511.5007,45627.4007,133.900002,115.900002,440.600007,123.900002,257.800004,66.900001
86,45694.3007,45828.5007,45931.0007,46039.7007,134.200002,108.700002,403.600006,102.500001,236.700003,58.200001
87,46097.9007,46251.7007,46360.5007,46468.1007,153.800002,107.600001,438.000006,108.800002,262.600004,67.800001
88,46535.9007,46708.1007,46831.0007,46959.8007,172.200003,128.800002,486.000008,122.900002,295.100005,62.100001
89,47021.9007,47187.3007,47329.9007,47426.9007,165.400002,97.000002,509.800007,142.600002,308.000004,104.800001
90,47531.7007,47717.0007,47857.2007,47983.1007,185.300003,125.900002,530.700008,140.200002,325.500005,79.300001
91,48062.4007,48242.5007,48361.7007,48484.3007,180.100003,122.600001,492.600008,119.200002,299.300005,70.700002
92,48555.0007,48713.6007,48834.1007,48951.9007,158.600002,117.800001,477.400007,120.500002,279.100004,80.500002
93,49032.4007,49195.2007,49329.1007,49457.8007,162.800002,128.700002,497.800007,133.900002,296.700004,72.400001
94,49530.2007,49695.6007,49816.9007,49935.8007,165.400003,118.900002,493.200007,121.300001,286.700004,87.600001
95,50023.4007,50165.4007,50323.1007,50420.1008,142.000003,97.000001,503.900008,157.700002,299.700005,107.200002
96,50527.3008,50710.6008,50835.1008,50959.3008,183.300003,124.200001,505.600007,124.500002,307.800005,73.600001
97,51032.9008,51205.8008,51346.7008,51442.8008,172.900003,96.100002,520.600008,140.900002,313.800005,110.700001
98,51553.5008,51711.9008,51860.4008,51983.5008,158.400003,123.100002,507.600008,148.500002,306.900005,77.600001
99,52061.1008,52198.3008,52373.2008,52505.9008,137.200002,132.700002,510.600007,174.900002,312.100004,65.800001
100,52571.7008,52728.3008,52865.0008,52986.7008,156.600003,121.700002,498.500008,136.700002,293.300005,83.500001
101,53070.2008,53217.2008,53366.1008,53462.9008,147.000002,96.800002,511.900007,148.900002,295.900004,119.200001
102,53582.1008,53712.5008,53903.6008,54003.4008,130.400002,99.800002,550.600009,191.100003,321.500005,129.300002
103,54132.7008,54299.3008,54425.5008,54526.2008,166.600002,100.700002,514.600007,126.200002,292.800004,121.100001
104,54647.3008,54812.8008,54973.2008,55075.3008,165.500003,102.100002,558.400009,160.400002,325.900005,130.400002
105,55205.7008,55359.8008,55479.3008,55605.7008,154.100002,126.400002,523.700007,119.500002,273.600004,123.700001
106,55729.4008,55848.3008,56017.8008,56151.5008,118.900002,133.700002,559.100009,169.500003,288.400005,137.000002
107,56288.5008,56421.0008,56463.6008,56604.1008,132.500002,140.500002,438.200006,42.6,175.100002,122.600002
108,56726.7008,56820.6008,56933.0008,57069.9008,93.900002,136.900002,441.600007,112.400001,206.300003,98.400002
109,57168.3009,57293.9009,57449.9009,57580.4009,125.600002,130.500002,504.300007,156.000002,281.600004,92.200001
110,57672.6009,57822.6009,57976.7009,58103.1009,150.000003,126.400002,544.200008,154.100002,304.100005,113.700001
111,58216.8009,58329.3009,58494.4009,58614.9009,112.500002,120.500001,526.000008,165.100003,277.600005,127.900002
112,58742.8009,58867.8009,59134.6009,59261.1009,125.000002,126.500002,649.30001,266.800004,391.800006,131.000002
113,59392.1009,59500.3009,59628.2009,59729.7009,108.200002,101.500001,471.400007,127.900002,236.100004,133.800002
114,59863.5009,59973.6009,60273.1009,60406.2009,110.100002,133.100002,646.40001,299.500004,409.600006,103.700002
115,60509.9009,60692.9009,60864.3009,60991.7009,183.000002,127.400002,596.400009,171.400003,354.400005,114.600002
116,61106.3009,61268.1009,61420.1009,61505.4009,161.800002,85.300002,535.800008,152.000002,313.800004,136.700002
117,61642.1009,61731.7009,61990.2009,62093.4009,89.600001,103.200001,577.000008,258.500004,348.100005,125.700002
118,62219.1009,62384.5009,62563.8009,62662.8009,165.400003,99.000002,572.900009,179.300002,344.700005,129.200002
119,62792.0009,62955.8009,63191.1009,63288.6009,163.800002,97.500001,629.000009,235.300004,399.100006,132.400002
120,63421.0009,63571.5009,63799.301,63898.601,150.500002,99.300001,599.600009,227.800004,378.300006,122.000002
121,64020.601,64215.401,64415.701,64539.701,194.800003,124.000002,601.600009,200.300003,395.100006,82.500001
122,64622.201,64797.601,64983.401,65113.501,175.400003,130.100002,580.600009,185.800002,361.200005,89.300002
123,65202.801,65387.501,65558.801,65682.701,184.700002,123.900002,557.300008,171.300003,356.000005,77.400001
124,65760.101,65909.701,66063.301,66197.101,149.600002,133.800002,524.200008,153.600002,303.200004,87.200002
125,66284.301,66411.701,66638.001,66740.401,127.400002,102.400002,586.200008,226.300003,353.700005,130.100001
126,66870.501,66989.801,67169.801,67293.401,119.300002,123.600002,536.500008,180.000003,299.300005,113.600001
127,67407.001,67511.501,67647.401,67771.001,104.500002,123.600002,464.300007,135.900002,240.400004,100.300001
128,67871.301,68015.801,68126.701,68224.801,144.500003,98.100002,465.100007,110.900001,255.400004,111.600001
129,68336.401,68464.501,68638.301,68741.101,128.100002,102.800001,522.100008,173.800003,301.900005,117.400002
130,68858.501,69049.401,69171.601,69311.101,190.900003,139.500002,541.700008,122.200002,313.100005,89.100001
131,69400.201,69596.501,69759.101,69863.601,196.300003,104.500002,590.000009,162.600002,358.900005,126.600002
132,69990.201,70141.701,70273.301,70389.901,151.500002,116.600002,500.500007,131.600002,283.100004,100.800001
133,70490.7011,70609.3011,70764.1011,70893.1011,118.600002,129.000002,491.800008,154.800002,273.400004,89.400002
134,70982.5011,71134.1011,71281.0011,71415.0011,151.600002,134.000002,520.400007,146.900002,298.500004,87.900001
135,71502.9011,71658.3011,71838.0011,71969.9011,155.400003,131.900002,568.600009,179.700002,335.100005,101.600002
136,72071.5011,72232.3011,72376.5011,72478.1011,160.800002,101.600002,527.700008,144.200002,305.000004,121.100002
137,72599.2011,72715.8011,72911.8011,73043.8011,116.600002,132.000002,548.300008,196.000002,312.600004,103.700002
138,73147.5011,73277.2011,73492.4011,73620.6011,129.700002,128.200002,575.600009,215.200003,344.900005,102.500002
139,73723.1011,73852.4011,74073.2011,74219.6011,129.300001,146.400002,583.600008,220.800004,350.100005,87.100001
140,74306.7011,74468.4011,74678.8011,74812.7011,161.700003,133.900002,605.600009,210.400003,372.100006,99.600001
141,74912.3011,75109.0011,75303.4011,75442.1011,196.700003,138.700002,646.90001,194.400003,391.100006,117.100002
142,75559.2011,75712.9011,75904.2011,76035.1011,153.700002,130.900002,584.600009,191.300003,345.000005,108.700002
143,76143.8011,76325.1011,76520.7011,76657.8011,181.300002,137.100002,604.100009,195.600003,376.900005,90.100002
144,76747.9011,76906.4011,77138.6011,77266.4012,158.500002,127.800002,630.700009,232.200003,390.700005,112.200002
145,77378.6012,77530.1012,77692.1012,77816.7012,151.500002,124.600002,566.700008,162.000003,313.500005,128.600001
146,77945.3012,78062.9012,78233.5012,78361.2012,117.600002,127.700002,527.400008,170.600003,288.200005,111.500001
147,78472.7012,78595.6012,78731.0012,78862.2012,122.900002,131.200002,503.100008,135.400002,258.300004,113.600002
148,78975.8012,79070.1012,79261.1012,79377.9012,94.300001,116.800002,613.000009,191.000003,285.300004,210.900003
149,79588.8012,79659.1012,79745.2012,79866.0012,70.300001,120.800002,456.800007,86.100001,156.400002,179.600003
150,80045.6012,80114.6012,80301.0012,80425.9012,69.000001,124.900001,508.500007,186.400003,255.400004,128.200002
151,80554.1012,80644.8012,80907.7012,81030.6012,90.700002,122.900001,618.90001,262.900004,353.600006,142.400003
152,81173.0012,81300.4012,81487.9012,81615.7012,127.400001,127.800002,585.800008,187.500003,314.900004,143.100002
153,81758.8012,81857.4012,82017.7012,82141.5012,98.600002,123.800002,545.600008,160.300002,258.900004,162.900002
154,82304.4012,82366.3012,82565.4012,82706.3012,61.900001,140.900002,543.900009,199.100003,261.000004,142.000003
155,82848.3012,82913.5012,83194.0012,83318.9012,65.200001,124.900002,650.900009,280.500004,345.700005,180.300002
156,83499.2012,83646.4012,83714.2012,83848.5012,147.200002,134.300002,492.000008,67.800001,215.000003,142.700003
157,83991.2013,84057.1013,84327.9013,84450.7013,65.900001,122.800001,620.400009,270.800004,336.700005,160.900003
158,84611.6013,84757.7013,84802.3013,84906.1013,146.100002,103.800001,471.200007,44.600001,190.700003,176.700003
159,85082.8013,85124.2013,85402.0013,85530.7013,41.4,128.700002,631.500009,277.800005,319.200005,183.600002
160,85714.3013,85775.7013,85876.7013,86037.9013,61.400001,161.200002,408.100006,101.000002,162.400003,84.500001
161,86122.4013,86204.7013,86437.6013,86565.3013,82.300002,127.700002,533.600008,232.900003,315.200005,90.700001
162,86656.0013,86823.0013,86948.4013,87072.6013,167.000003,124.200001,479.400007,125.400002,292.400005,62.800001
163,87135.4013,87296.8013,87415.0013,87528.6013,161.400003,113.600001,472.100007,118.200002,279.600005,78.900001
164,87607.5013,87766.9013,87903.3013,88042.8013,159.400003,139.500002,497.600008,136.400002,295.800005,62.300001
165,88105.1013,88283.5013,88424.4013,88549.5013,178.400003,125.100001,517.000008,140.900002,319.300005,72.600002
166,88622.1013,88788.9013,88929.0013,89051.0013,166.800002,122.000002,502.800007,140.100002,306.900004,73.900001
167,89124.9013,89289.2013,89390.0013,89521.0013,164.300003,131.000002,449.600007,100.800001,265.100004,53.500001
168,89574.5013,89731.5013,89858.1013,89992.2013,157.000002,134.100002,486.300007,126.600002,283.600004,68.600001
169,90060.8013,90209.7013,90383.3013,90513.2013,148.900002,129.900002,532.200008,173.600003,322.500005,79.800001
170,90593.0014,90742.3014,90951.0014,91053.1014,149.300002,102.100002,577.300009,208.700003,358.000005,117.200002
171,91170.3014,91382.8014,91538.9014,91665.3014,212.500003,126.400002,577.700008,156.100002,368.600005,82.700001
172,91748.0014,91928.5014,92129.4014,92255.6014,180.500003,126.200002,591.500009,200.900003,381.400006,83.900001
173,92339.5014,92509.9014,92692.8014,92814.5014,170.400003,121.700002,559.600008,182.900002,353.300005,84.600001
174,92899.1014,93078.2014,93249.9014,93384.3014,179.100003,134.400002,584.200009,171.700003,350.800006,99.000001
175,93483.3014,93663.3014,93868.4014,93974.9014,180.000003,106.500001,615.700009,205.100003,385.100006,124.100002
176,94099.0014,94267.6014,94429.4014,94558.8014,168.600003,129.400002,541.900008,161.800002,330.400005,82.100001
177,94640.9014,94790.1014,95004.4014,95139.2014,149.200002,134.800002,591.600009,214.300004,363.500006,93.300001
178,95232.5014,95374.6014,95537.5014,95659.7014,142.100002,122.200001,528.800008,162.900003,305.000005,101.600002
179,95761.3014,95922.6014,96112.7014,96243.4014,161.300002,130.700002,592.100009,190.100003,351.400005,110.000002
180,96353.4014,96485.1014,96647.8014,96784.5014,131.700002,136.700002,525.800008,162.700002,294.400004,94.700002
181,96879.2014,97015.8014,97173.3014,97301.0014,136.600002,127.700002,527.900007,157.500002,294.100004,106.100001
182,97407.1015,97537.9015,97693.0015,97816.7015,130.800002,123.700002,512.800008,155.100003,285.900005,103.200001
183,97919.9015,98040.6015,98225.1015,98363.0015,120.700002,137.900002,525.200008,184.500003,305.200005,82.100001
184,98445.1015,98595.1015,98769.7015,98872.2015,150.000002,102.500001,542.400008,174.600003,324.600005,115.300002
185,98987.5015,99143.0015,99369.2015,99501.3015,155.500002,132.100002,607.100009,226.200004,381.700006,93.300001
186,99594.6015,99776.6015,100023.101,100157.301,182.000003,134.200002,652.70001,246.500003,428.500006,90.000002
187,100247.301,100420.101,100610.801,100742.402,172.800002,131.600002,606.400009,190.700003,363.500005,111.300002
188,100853.702,100996.902,101160.102,101297.002,143.200002,136.900002,549.300008,163.200002,306.400004,106.000002
189,101403.002,101512.202,101667.502,101799.602,109.200002,132.100002,501.500007,155.300002,264.500004,104.900001
190,101904.502,102063.302,102203.102,102331.102,158.800003,128.000002,528.500008,139.800002,298.600005,101.900001
191,102433.002,102565.902,102700.702,102858.702,132.900002,158.000003,477.000007,134.800002,267.700004,51.3
192,102910.002,103061.102,103184.602,103307.602,151.100003,123.000001,487.600008,123.500002,274.600005,90.000002
193,103397.602,103531.002,103642.302,103737.802,133.400002,95.500002,445.300006,111.300001,244.700003,105.100001
194,103842.902,103998.602,104153.502,104285.002,155.700003,131.500002,525.400008,154.900002,310.600005,83.300001
195,104368.302,104509.802,104673.202,104805.102,141.500002,131.900002,507.500008,163.400003,304.900005,70.700001
196,104875.802,105039.502,105189.102,105312.202,163.700002,123.100002,513.100007,149.600002,313.300004,76.700001
197,105388.902,105582.802,105708.502,105826.302,193.900003,117.800002,513.500008,125.700002,319.600005,76.100001
198,105902.402,106077.702,106213.402,106340.302,175.300003,126.900002,510.700008,135.700002,311.000005,72.800001
199,106413.102,106600.702,106735.902,106863.902,187.600002,128.000002,536.400008,135.200002,322.800004,85.600002
200,106949.502,107092.302,107260.802,107381.802,142.800002,121.000002,521.300007,168.500002,311.300004,89.000001
201,107470.802,107658.402,107802.202,107925.602,187.600003,123.400002,543.200009,143.800002,331.400005,88.400002
202,108014.002,108191.802,108349.802,108485.702,177.800002,135.900002,553.700008,158.000003,335.800005,82.000001
203,108567.702,108746.302,108893.202,109020.702,178.600002,127.500002,545.100008,146.900003,325.500005,92.100001
204,109112.802,109260.802,109430.302,109551.802,148.000002,121.500001,535.500008,169.500003,317.500005,96.500002
205,109648.302,109800.902,109977.502,110120.202,152.600002,142.700002,549.200008,176.600003,329.200005,77.300001
206,110197.502,110367.802,110559.002,110687.102,170.300003,128.100002,577.400009,191.200002,361.500005,87.800002
207,110774.902,110958.202,111115.902,111252.202,183.300002,136.300002,558.500008,157.700003,341.000005,81.200001
208,111333.402,111513.402,111666.802,111797.102,180.000003,130.300002,552.100008,153.400002,333.400005,88.400001
209,111885.502,112060.902,112204.002,112329.502,175.400003,125.500002,536.700008,143.100002,318.500005,92.700001
210,112422.202,112597.102,112720.302,112835.402,174.900003,115.100001,498.700008,123.200002,298.100005,85.500002
211,112920.902,113068.602,113206.202,113327.902,147.700002,121.700002,486.500007,137.600002,285.300004,79.500001
212,113407.402,113555.902,113707.702,113834.102,148.500002,126.400002,505.200007,151.800002,300.300004,78.500001
213,113912.602,114075.302,114234.202,114358.502,162.700003,124.300002,523.900008,158.900002,321.600005,78.000001
214,114436.502,114588.202,114755.702,114869.102,151.700002,113.400002,511.700008,167.500003,319.200005,79.100001
215,114948.202,115130.002,115273.202,115391.002,181.800003,117.800001,523.500008,143.200002,325.000005,80.700002
216,115471.702,115651.202,115802.002,115918.102,179.500002,116.100001,528.200008,150.800003,330.300005,81.800002
217,115999.902,116193.902,116326.202,116443.302,194.000002,117.100002,528.500007,132.300002,326.300004,85.100001
218,116528.402,116697.702,116843.102,116968.102,169.300003,125.000002,528.900008,145.400002,314.700005,89.200001
219,117057.302,117198.602,117374.702,117496.402,141.300002,121.700002,533.300008,176.100003,317.400005,94.200001
220,117590.602,117741.902,117900.902,118019.502,151.300002,118.600002,527.500008,159.000003,310.300005,98.600001
221,118118.102,118270.502,118441.202,118563.002,152.400002,121.800002,559.400008,170.700003,323.100005,114.500001
222,118677.502,118818.002,118974.902,119097.502,140.500003,122.600002,555.800009,156.900002,297.400005,135.800002
223,119233.302,119345.702,119502.902,119635.402,112.400001,132.500002,524.500008,157.200003,269.600004,122.400002
224,119757.802,119896.402,120026.102,120156.602,138.600002,130.500001,513.200007,129.700002,268.300004,114.400002
225,120271.002,120429.302,120556.402,120675.402,158.300003,119.000002,515.600008,127.100001,285.400004,111.200002
226,120786.602,120934.702,121045.902,121158.502,148.100002,112.600001,470.000007,111.200002,259.300004,98.100002
227,121256.602,121385.602,121495.502,121609.202,129.000002,113.700002,433.200006,109.900001,238.900003,80.600001
228,121689.802,121801.902,121963.102,122078.402,112.100002,115.300002,488.600008,161.200002,273.300004,100.000002
229,122178.402,122334.302,122479.702,122596.602,155.900002,116.900002,530.200008,145.400002,301.300004,112.000002
230,122708.602,122870.402,122987.602,123115.402,161.800002,127.800002,508.800007,117.200002,279.000004,102.000001
231,123217.402,123329.102,123509.802,123634.502,111.700002,124.700002,514.200008,180.700002,292.400004,97.100002
232,123731.602,123859.902,124013.502,124134.902,128.300002,121.400002,502.400007,153.600002,281.900004,99.100001
233,124234.002,124330.602,124472.402,124590.802,96.600002,118.400002,439.400007,141.800002,238.400004,82.600001
234,124673.402,124805.902,124937.302,125059.702,132.500002,122.400002,468.800007,131.400002,263.900004,82.500001
235,125142.202,125257.302,125408.102,125524.302,115.100001,116.200001,457.300007,150.800003,265.900004,75.200002
236,125599.502,125761.802,125889.202,125999.402,162.300002,110.200002,480.700007,127.400002,289.700004,80.800001
237,126080.202,126243.802,126373.702,126478.402,163.600002,104.700002,470.600007,129.900002,293.500004,72.400001
238,126550.802,126705.202,126825.302,126932.502,154.400002,107.200001,454.500007,120.100002,274.500004,72.800002
239,127005.302,127162.702,127296.702,127412.602,157.400002,115.900002,474.600007,134.000002,291.400004,67.300001
240,127479.902,127650.402,127827.102,127946.302,170.500002,119.200002,548.700008,176.700003,347.200005,82.300001
241,128028.602,128200.902,128355.602,128487.502,172.300002,131.900002,546.200008,154.700003,327.000005,87.300001
242,128574.802,128761.502,128908.402,129035.902,186.700003,127.500002,544.000008,146.900002,333.600005,82.900001
243,129118.802,129281.002,129442.702,129560.402,162.200002,117.700002,531.100008,161.700003,323.900005,89.500001
244,129649.902,129818.302,129950.602,130067.302,168.400002,116.700002,505.300007,132.300002,300.700004,87.900001
245,130155.202,130316.302,130450.702,130567.502,161.100003,116.800002,493.600008,134.400002,295.500005,81.300001
246,130648.802,130812.502,130987.402,131111.802,163.700002,124.400002,536.300008,174.900003,338.600005,73.300001
247,131185.102,131342.402,131489.102,131601.802,157.300002,112.700002,495.300007,146.700002,304.000004,78.600001
248,131680.402,131847.602,131970.102,132080.602,167.200003,110.500001,475.200007,122.500002,289.700005,75.000001
249,132155.602,132304.902,132442.902,132558.502,149.300002,115.600001,473.700007,138.000003,287.300005,70.800001
250,132629.302,132796.002,132966.702,133086.702,166.700003,120.000002,542.800008,170.700002,337.400005,85.400001
251,133172.102,133352.602,133471.802,133586.602,180.500003,114.800002,489.800008,119.200002,299.700005,75.300001
252,133661.902,133850.502,133943.902,134058.102,188.600003,114.200002,475.300007,93.400001,282.000004,79.100001
253,134137.202,134301.802,134418.902,134533.702,164.600002,114.800002,485.100007,117.100002,281.700004,88.600001
254,134622.302,134793.602,134961.502,135094.802,171.300003,133.300002,556.600008,167.900002,339.200005,84.100001
255,135178.902,135359.102,135524.702,135652.302,180.200003,127.600002,558.700009,165.600002,345.800005,85.300002
256,135737.602,135888.502,136034.502,136150.002,150.900002,115.500002,493.200007,146.000002,296.900004,80.800001
257,136230.802,136393.202,136494.202,136608.002,162.400002,113.800002,446.200007,101.000002,263.400004,69.000001
258,136677.002,136829.702,136978.702,137097.402,152.700002,118.700002,490.900007,149.000002,301.700004,70.500001
259,137167.902,137336.502,137481.502,137601.902,168.600002,120.400001,508.600008,145.000003,313.600005,74.600002
260,137676.502,137832.402,137945.202,138057.702,155.900002,112.500001,458.200006,112.800002,268.700004,77.000001
261,138134.702,138273.102,138405.302,138517.102,138.400002,111.800002,457.700007,132.200002,270.600004,75.300001
262,138592.402,138776.202,138890.502,139002.902,183.800003,112.400001,493.500008,114.300002,298.100005,83.000002
263,139085.902,139241.302,139371.802,139486.502,155.400002,114.700002,483.600007,130.500002,285.900004,83.000001
264,139569.502,139733.802,139878.002,140002.602,164.300002,124.600002,513.800007,144.200002,308.500004,80.700001
265,140083.302,140240.402,140377.902,140494.502,157.100003,116.600002,491.300008,137.500002,294.600005,80.100001
266,140574.602,140750.302,140885.402,140999.802,175.700002,114.400002,501.700007,135.100002,310.800004,76.500001
267,141076.302,141247.502,141393.502,141508.002,171.200003,114.500002,517.600008,146.000002,317.200005,85.900001
268,141593.902,141756.502,141897.102,142009.702,162.600002,112.600002,517.000008,140.600002,303.200004,101.200002
269,142110.902,142257.602,142407.102,142522.702,146.700002,115.600002,506.300007,149.500002,296.200004,94.500001
270,142617.202,142752.502,142915.502,143038.602,135.300002,123.100001,510.500008,163.000003,298.300005,89.100002
271,143127.702,143266.502,143435.102,143550.102,138.800002,115.000002,516.300007,168.600002,307.400004,93.900001
272,143644.002,143798.202,143944.902,144061.302,154.200003,116.400002,522.100008,146.700002,300.900005,104.800001
273,144166.102,144306.902,144411.002,144534.202,140.800002,123.200002,457.700007,104.100002,244.900004,89.600001
274,144623.802,144747.802,144887.102,145007.602,124.000002,120.500002,459.500007,139.300002,263.300004,75.700001
275,145083.302,145229.302,145386.702,145514.702,146.000002,128.000002,534.900008,157.400002,303.400004,103.500002
276,145618.202,145725.902,145854.602,145983.202,107.700001,128.600002,477.600007,128.700002,236.400003,112.600002
277,146095.802,146176.702,146342.102,146474.302,80.900001,132.200002,518.800008,165.400003,246.300004,140.300002
278,146614.602,146678.502,146838.102,146967.102,63.900001,129.000002,473.900007,159.600002,223.500003,121.400002
279,147088.502,147170.002,147345.902,147466.002,81.500001,120.100001,462.800007,175.900003,257.400004,85.300002
280,147551.302,147712.702,147823.602,147946.602,161.400002,123.000002,488.000007,110.900002,272.300004,92.700001
281,148039.302,148155.002,148340.702,148462.002,115.700002,121.300002,528.400008,185.700002,301.400004,105.700002
282,148567.702,148722.702,148898.002,149019.402,155.000002,121.400002,562.200008,175.300003,330.300005,110.500001
283,149129.902,149280.502,149412.502,149536.502,150.600002,124.000002,486.800007,132.000002,282.600004,80.200001
284,149616.702,149753.502,149918.702,150029.402,136.800003,110.700002,507.700008,165.200002,302.000005,95.000001
285,150124.402,150247.802,150394.702,150503.202,123.400002,108.500002,458.200007,146.900002,270.300004,79.400001
286,150582.602,150728.202,150876.602,150990.302,145.600002,113.700002,504.800007,148.400002,294.000004,97.100001
287,151087.402,151233.902,151352.102,151480.302,146.500003,128.200002,519.600008,118.200001,264.700004,126.700002
288,151607.002,151663.102,151890.202,152007.702,56.100001,117.500002,516.500008,227.100003,283.200004,115.800002
289,152123.502,152221.802,152310.502,152419.902,98.300001,109.400001,412.500006,88.700002,187.000003,116.100002
290,152536.002,152612.702,152707.602,152813.202,76.700001,105.600001,391.000006,94.900002,171.600003,113.800002
291,152927.002,153029.902,153112.402,153255.102,102.900001,142.700002,419.300006,82.500002,185.400003,91.200001
292,153346.302,153446.002,153538.902,153671.002,99.700002,132.100002,435.000007,92.900001,192.600003,110.300002
293,153781.302,153864.102,153962.102,154099.102,82.800001,137.000002,430.100006,98.000001,180.800002,112.300002
294,154211.402,154334.602,154384.702,154504.002,123.200002,119.300001,423.000006,50.100001,173.300003,130.400002
295,154634.402,154701.502,154763.102,154876.902,67.100001,113.800002,374.400006,61.600001,128.700002,131.900002
296,157880.602,157965.902,158008.102,158142.702,85.300001,134.600002,384.500005,42.200001,127.500002,122.400001
297,158265.102,158327.902,158460.602,158586.802,62.800001,126.200002,435.800007,132.700002,195.500003,114.100002
298,158700.902,158821.602,158892.902,159026.102,120.700002,133.200002,440.200006,71.300001,192.000003,115.000001
299,159141.102,159237.902,159359.402,159491.102,96.800002,131.700002,462.800007,121.500002,218.300004,112.800001
300,159603.902,159754.602,159831.002,159972.202,150.700003,141.200002,468.500007,76.400001,227.100004,100.200001
301,160072.402,160199.902,160306.602,160426.002,127.500002,119.400002,483.000007,106.700002,234.200004,129.400001
302,160555.402,160671.902,160799.102,160915.902,116.500002,116.800002,487.300008,127.200002,243.700004,126.800002
303,161042.702,161126.502,161341.302,161480.502,83.800001,139.200002,562.300008,214.800003,298.600004,124.500002
304,161605.002,161663.802,161753.902,161866.902,58.800001,113.000002,389.700006,90.100001,148.900002,127.800002
305,161994.702,162077.102,162182.802,162300.202,82.400001,117.400001,466.000007,105.700002,188.100003,160.500003
306,163864.902,163993.602,164165.902,164315.902,128.700002,150.000002,560.000008,172.300002,301.000004,109.000002
307,164424.902,164532.602,164856.602,164995.402,107.700002,138.800002,651.40001,324.000005,431.700007,80.900001
308,165076.302,165266.602,165369.702,165481.302,190.300003,111.600002,497.600007,103.100001,293.400004,92.600001
309,165573.902,165720.102,165977.502,166098.302,146.200002,120.800002,609.000009,257.400004,403.600006,84.600001
310,166182.902,166344.102,166531.802,166655.002,161.200003,123.200001,563.200009,187.700003,348.900006,91.100002
311,166746.102,166900.102,167137.802,167264.702,154.000002,126.900001,623.300009,237.700004,391.700006,104.700002
312,167369.402,167543.002,167919.803,168043.103,173.600003,123.300002,808.900012,376.800005,550.400008,135.200002
313,168178.303,168402.603,168626.903,168756.703,224.300003,129.800002,703.800011,224.300004,448.600007,125.400002
314,168882.103,169045.403,169304.603,169428.303,163.300002,123.700002,687.10001,259.200004,422.500006,140.900002
315,169569.203,169719.203,169931.103,170062.503,150.000002,131.400002,605.500009,211.900003,361.900005,112.200002
316,170174.703,170364.003,170523.903,170647.403,189.300003,123.500002,588.000009,159.900002,349.200005,115.300002
317,170762.703,170934.003,171065.103,171192.603,171.300002,127.500002,535.100008,131.100002,302.400004,105.200002
318,171297.803,171444.403,171625.903,171752.303,146.600002,126.400002,543.200008,181.500002,328.100004,88.700002
319,171841.003,171995.503,172180.703,172304.603,154.500002,123.900002,561.800008,185.200003,339.700005,98.200001
320,172402.803,172595.903,172791.503,172921.003,193.100003,129.500002,627.800009,195.600003,388.700006,109.600001
321,173030.603,173155.203,173408.503,173521.003,124.600002,112.500002,588.100009,253.300004,377.900006,97.700001
322,173618.703,173787.703,173926.403,174066.803,169.000003,140.400002,511.600008,138.700002,307.700005,63.500001
323,174130.303,174290.303,174443.703,174606.103,160.000002,162.400003,520.800008,153.400002,313.400004,45.000001
324,174651.103,174817.703,174983.903,175104.303,166.600002,120.400002,536.000007,166.200002,332.800004,82.800001
325,175187.103,175362.603,175547.103,175667.403,175.500003,120.300002,574.300009,184.500003,360.000006,94.000001
326,175761.403,175932.303,176146.903,176270.503,170.900003,123.600002,628.800009,214.600003,385.500006,119.700001
327,176390.203,176530.503,176672.303,176839.103,140.300003,166.800002,513.900008,141.800002,282.100005,65.000001
328,176904.103,177031.903,177240.703,177362.203,127.800002,121.500002,551.900008,208.800003,336.600005,93.800001
329,177456.003,177599.003,177765.703,177882.203,143.000002,116.500002,545.400008,166.700003,309.700005,119.200001
330,178001.403,178190.303,178273.803,178389.803,188.900003,116.000002,513.600008,83.500001,272.400004,125.200002
331,178515.003,178650.603,178746.903,178865.203,135.600002,118.300001,482.700007,96.300002,231.900004,132.500002
332,178997.703,179119.903,179314.503,179443.903,122.200002,129.400002,581.000009,194.600003,316.800005,134.800002
333,179578.703,179694.103,179990.603,180115.903,115.400002,125.300002,686.80001,296.500004,411.900006,149.600002
334,180265.503,180401.203,180630.603,180755.503,135.700002,124.900001,639.20001,229.400004,365.100006,149.200003
335,180904.703,181001.703,181162.503,181316.303,97.000001,153.800002,506.500007,160.800003,257.800004,94.900001
336,181411.203,181553.803,181816.303,181937.803,142.600002,121.500002,665.70001,262.500004,405.100006,139.100002
337,182076.903,182219.003,182477.403,182634.903,142.100002,157.500002,661.90001,258.400004,400.500006,103.900002
338,182738.803,182881.103,183074.503,183200.903,142.300002,126.400002,600.000009,193.400003,335.700005,137.900002
339,183338.803,183440.803,183752.603,183887.203,102.000001,134.600002,715.700011,311.800005,413.800006,167.300003
340,184054.503,184145.803,184397.703,184519.803,91.300001,122.100002,604.300009,251.900004,343.200005,139.000002
341,184658.803,184800.803,185044.003,185165.903,142.000002,121.900002,640.500009,243.200003,385.200005,133.400002
342,185299.303,185479.603,185662.703,185784.403,180.300003,121.700001,592.900009,183.100003,363.400006,107.800002
343,185892.203,186028.403,186199.503,186345.003,136.200002,145.500002,533.100008,171.100003,307.300005,80.300001
344,186425.303,186586.003,186728.503,186869.803,160.700002,141.300003,539.300008,142.500002,303.200004,94.800001
345,186964.603,187128.103,187265.903,187409.403,163.500002,143.500003,536.100008,137.800002,301.300004,91.300001
346,187500.703,187650.403,187774.803,187900.703,149.700002,125.900002,510.000008,124.400002,274.100004,110.000002
347,188010.703,188145.703,188308.903,188460.503,135.000002,151.600002,539.900008,163.200002,298.200004,90.100002
348,188550.603,188685.103,188902.703,189032.503,134.500002,129.800002,613.900009,217.600003,352.100005,132.000002
349,189164.503,189298.903,189612.203,189737.203,134.400002,125.000002,710.50001,313.300004,447.700006,137.800002
350,189875.003,190072.303,190285.303,190410.603,197.300003,125.300002,678.30001,213.000003,410.300006,142.700002
351,190553.303,190704.403,191000.503,191134.103,151.100003,133.600002,726.200011,296.100004,447.200007,145.400002
352,191279.503,191426.403,191737.303,191874.603,146.900002,137.300002,732.800011,310.900005,457.800007,137.700002
353,192012.303,192222.703,192363.503,192494.203,210.400003,130.700002,619.500009,140.800002,351.200005,137.600002
354,192631.803,192738.603,192866.803,192984.903,106.800002,118.100002,483.200008,128.200002,235.000004,130.100002
355,193115.003,193261.603,193504.603,193630.303,146.600002,125.700002,630.200009,243.000003,389.600005,114.900002
356,193745.203,193931.003,194050.303,194168.103,185.800003,117.800001,526.700008,119.300002,305.100005,103.800002
357,194271.903,194454.403,194528.303,194643.003,182.500003,114.700001,481.800007,73.900001,256.400004,110.700002
358,194753.703,194882.803,195124.203,195256.703,129.100002,132.500002,612.900009,241.400004,370.500006,109.900001
359,195366.603,195550.903,195737.803,195882.103,184.300003,144.300002,607.400009,186.900003,371.200006,91.900001
360,195974.003,196146.003,196247.403,196389.803,172.000003,142.400002,498.400008,101.400001,273.400004,82.600002
361,196472.403,196618.403,196757.903,196880.703,146.000002,122.800002,525.500007,139.500002,285.500004,117.200001
362,196997.903,197150.903,197327.103,197451.203,153.000003,124.100002,559.600009,176.200002,329.200005,106.300002
363,197557.503,197743.803,197913.103,198035.103,186.300003,122.000002,597.600009,169.300002,355.600005,120.000002
364,198155.103,198328.303,198510.003,198632.703,173.200002,122.700002,597.300009,181.700003,354.900005,119.700002
365,198752.403,198958.203,199159.003,199279.803,205.800003,120.800002,648.100009,200.800003,406.600006,120.700001
366,199400.503,199593.103,199785.203,199906.103,192.600003,120.900002,619.80001,192.100003,384.700006,114.200002
367,200020.303,200190.103,200353.503,200474.603,169.800002,121.100002,569.700008,163.400002,333.200004,115.400002
368,200590.003,200783.603,201014.303,201146.103,193.600003,131.800002,691.50001,230.700003,424.300006,135.400002
369,201281.503,201447.903,201655.103,201815.803,166.400003,160.700002,600.300009,207.200003,373.600006,66.000001
370,201881.803,202123.803,202223.003,202365.503,242.000004,142.500002,564.500009,99.200001,341.200005,80.800002
371,202446.303,202632.203,202796.603,202947.403,185.900002,150.800002,574.000008,164.400003,350.300005,72.900001
372,203020.303,203206.003,203373.703,203543.103,185.700003,169.400002,595.500009,167.700003,353.400006,72.700001
373,203615.803,203793.503,204010.103,204140.103,177.700003,130.000002,641.00001,216.600003,394.300006,116.700002
374,204256.803,204456.103,204580.603,204710.903,199.300003,130.300002,580.300008,124.500001,323.800004,126.200002
375,204837.103,204992.803,205185.103,205312.903,155.700003,127.800002,601.900009,192.300002,348.000005,126.100002
376,205439.003,205598.703,205819.103,205976.003,159.700003,156.900002,613.300009,220.400003,380.100006,76.300001
377,206052.303,206269.103,206427.103,206550.203,216.800004,123.100002,616.60001,158.000002,374.800006,118.700002
378,206668.903,206899.103,207061.403,207189.703,230.200003,128.300002,648.800009,162.300002,392.500005,128.000002
379,207317.703,207482.103,207682.703,207807.403,164.400003,124.700002,614.000009,200.600003,365.000006,124.300001
380,207931.703,208116.603,208266.203,208424.603,184.900003,158.400003,579.100009,149.600002,334.500005,86.200001
381,208510.803,208705.703,208864.603,209025.303,194.900003,160.700003,585.600009,158.900002,353.800005,71.100001
382,209096.403,209240.703,209369.203,209486.103,144.300002,116.900002,526.700008,128.500002,272.800004,137.000002
383,209623.103,209714.903,209887.003,209999.703,91.800001,112.700001,508.900007,172.100003,263.900004,132.300002
384,210132.003,210248.103,210388.203,210530.003,116.100002,141.800002,535.700008,140.100002,256.200004,137.700002
385,210667.703,210758.903,210900.503,211016.603,91.200002,116.100001,506.900008,141.600002,232.800004,158.000003
386,211174.603,211270.203,211405.903,211567.103,95.600001,161.200003,509.000007,135.700002,231.300003,116.500001
387,211683.603,211781.303,211921.403,212061.903,97.700002,140.500002,482.800008,140.100002,237.800004,104.500002
388,212166.403,212330.403,212449.103,212568.403,164.000002,119.300002,531.700007,118.700002,282.700004,129.700001
389,212698.103,212803.003,213002.503,213152.703,104.900002,150.200002,568.500009,199.500003,304.400005,113.900002
390,213266.603,213375.003,213567.703,213723.003,108.400002,155.300003,582.700009,192.700002,301.100004,126.300002
391,213849.303,213934.503,214008.403,214142.303,85.200001,133.900002,415.700006,73.900001,159.100002,122.700002
392,214265.003,214341.803,214461.103,214620.203,76.800001,159.100002,458.400007,119.300002,196.100003,103.200002
393,214723.403,214808.603,214998.903,215143.103,85.200001,144.200002,522.800007,190.300003,275.500004,103.100001
394,215246.203,215388.403,215585.203,215735.303,142.200003,150.100003,591.500009,196.800002,339.000005,102.400001
395,215837.703,215997.703,216190.703,216348.003,160.000003,157.300003,619.600009,193.000002,353.000005,109.300001
396,216457.303,216634.603,216894.703,217039.703,177.300003,145.000002,706.000011,260.100004,437.400007,123.600002
397,217163.303,217300.803,217481.203,217628.003,137.500002,146.800002,578.400009,180.400003,317.900005,113.700002
398,217741.703,217877.403,218038.303,218195.703,135.700002,157.400002,555.200008,160.900002,296.600004,101.200002
399,218296.903,218393.003,218621.903,218764.403,96.100001,142.500002,625.900009,228.900004,325.000005,158.400002
400,218922.803,219044.303,219134.203,219246.603,121.500002,112.400002,495.800008,89.900001,211.400003,172.000003
401,219418.603,219480.103,219669.103,219821.803,61.500001,152.700003,544.400008,189.000002,250.500003,141.200002
402,219963.003,220061.803,220253.503,220397.303,98.800001,143.800002,552.400008,191.700003,290.500004,118.100002
403,220515.403,220633.003,220766.303,220913.103,117.600002,146.800002,521.900008,133.300002,250.900004,124.200002
404,221037.303,221131.503,221249.303,221391.003,94.200001,141.700002,479.400007,117.800002,212.000003,125.700002
405,226979.003,227010.303,227166.203,227311.303,31.300001,145.100002,516.800008,155.900002,187.200003,184.500003
406,227495.803,227563.603,227816.603,228006.503,67.800001,189.900003,609.700009,253.000004,320.800005,99.000001
407,228105.503,228300.003,228346.503,228512.503,194.500003,166.000002,537.900008,46.500001,241.000004,130.900002
408,228643.403,228751.503,229256.503,229424.503,108.100002,168.000003,939.500014,505.000007,613.100009,158.400002
409,229582.903,229736.403,229881.003,230015.703,153.500002,134.700003,582.900009,144.600002,298.100004,150.100002
410,230165.803,230263.103,230716.303,230886.903,97.300001,170.600002,876.000013,453.200007,550.500008,154.900003
411,231041.803,231172.103,231552.303,231690.703,130.300002,138.400002,892.100013,380.200005,510.500007,243.200004
412,231933.903,231982.103,232321.303,232496.103,48.200001,174.800002,703.700011,339.200005,387.400006,141.500003
413,234874.903,234913.103,235041.104,235195.904,38.2,154.800003,493.400007,128.000002,166.200002,172.400002
414,235368.304,235447.704,235615.604,235751.704,79.400001,136.100002,592.700009,167.900003,247.300004,209.300003
415,235961.004,236031.904,236292.704,236437.004,70.900001,144.300002,639.50001,260.800004,331.700005,163.500003
416,236600.504,236704.404,237436.804,237577.804,103.900001,141.000002,1231.20002,732.400011,836.300012,253.900004
417,237831.704,237933.304,238018.004,238209.504,101.600001,191.500003,519.400008,84.700002,186.300003,141.600002
418,238351.104,238413.304,238745.104,239261.904,62.200001,516.800007,909.700013,331.800005,394.000006,-1.1
419,239260.804,239437.504,239598.304,239714.204,176.700003,115.900002,622.50001,160.800002,337.500005,169.100003
420,239883.304,239951.804,240490.704,240640.704,68.500001,150.000002,941.200014,538.900008,607.400009,183.800003
421,240824.504,240939.604,241459.504,241629.404,115.100001,169.900003,1019.60002,519.900008,635.000009,214.700003
422,241844.104,241883.304,242030.504,242154.304,39.2,123.800001,488.600007,147.200003,186.400003,178.400003
423,242332.704,242423.704,242639.004,242791.204,91.000001,152.200002,579.300009,215.300004,306.300005,120.800002
424,245295.204,245431.604,245902.504,246066.304,136.400002,163.800003,965.800015,470.900007,607.300009,194.700003
425,246261.004,246384.204,246715.404,246861.304,123.200001,145.900003,748.900011,331.200005,454.400006,148.600002
426,247009.904,247120.504,247304.104,247450.104,110.600001,146.000002,544.100008,183.600003,294.200004,103.900002
427,247554.004,247669.204,247778.904,247930.604,115.200002,151.700002,470.600007,109.700001,224.900003,94.000002
428,248024.604,248139.204,248257.904,248398.204,114.600002,140.300002,502.800007,118.700001,233.300003,129.200002
429,248527.404,248586.804,248698.904,248839.704,59.400001,140.800002,450.700007,112.100002,171.500003,138.400002
430,248978.104,249012.304,249161.504,249278.504,34.200001,117.000002,463.100007,149.200002,183.400003,162.700002
431,249441.204,249540.204,249736.604,249901.904,99.000001,165.300003,599.300009,196.400003,295.400004,138.600002
432,250040.504,250142.704,250202.704,250366.204,102.200001,163.500003,500.900007,60.000001,162.200002,175.200002
433,250541.404,250581.504,250751.904,250929.404,40.100001,177.500003,595.300009,170.400002,210.500003,207.300003
434,251136.704,251199.004,251677.104,251842.004,62.300001,164.900003,855.900013,478.100007,540.400008,150.600002
435,251992.604,252107.404,252125.404,252271.404,114.800002,146.000002,472.300007,18,132.800002,193.500003
436,252464.904,252495.104,252615.804,252745.504,30.2,129.700002,429.500006,120.700002,150.900002,148.900002
437,252894.404,252956.004,253156.704,253314.204,61.600001,157.500003,523.600008,200.700003,262.300004,103.800001
438,253418.004,253529.304,253679.004,253817.404,111.300002,138.400002,519.000008,149.700002,261.000004,119.600002
439,253937.004,254044.804,254273.104,254422.004,107.800002,148.900002,642.70001,228.300003,336.100005,157.700003
440,254579.704,254653.604,255052.604,255204.104,73.900001,151.500002,814.100012,399.000006,472.900007,189.700003
441,257102.904,257211.804,257511.704,257669.504,108.900002,157.800003,776.800012,299.900004,408.800006,210.200003
442,257879.704,257981.204,258410.604,258576.504,101.500001,165.900002,898.000013,429.400007,530.900008,201.200003
443,258777.704,258888.704,259257.404,259416.104,111.000002,158.700003,786.700012,368.700005,479.700007,148.300002
444,259564.404,259735.404,259905.704,260085.704,171.000002,180.000003,684.60001,170.300003,341.300005,163.300002
445,260249.004,260359.104,260711.804,260864.304,110.100002,152.500002,785.400012,352.700005,462.800007,170.100003
446,262373.804,262449.604,262771.104,262935.504,75.800001,164.400002,718.10001,321.500005,397.300006,156.400002
447,263091.904,263212.904,263557.004,263733.204,121.000002,176.200003,795.200012,344.100005,465.100007,153.900002
448,263887.104,264020.204,264337.704,264492.204,133.100002,154.500002,767.500012,317.500005,450.600007,162.400003
449,264654.604,264818.204,264945.404,265094.004,163.600002,148.600002,587.200008,127.200002,290.800004,147.800002
450,265241.804,265330.704,265609.504,265777.004,88.900002,167.500002,694.600011,278.800004,367.700006,159.400003
451,265936.404,266042.304,266298.904,266445.704,105.900001,146.800002,660.80001,256.600004,362.500005,151.500003
452,266597.204,266794.704,266896.404,267043.504,197.500003,147.100002,560.900008,101.700001,299.200004,114.600002
453,267158.104,267281.504,267412.204,267550.204,123.400002,138.000002,516.300008,130.700002,254.100004,124.200002
454,267674.404,267824.504,267889.504,268038.204,150.100002,148.700002,489.300007,65.000001,215.100003,125.500002
455,268163.704,268299.704,268447.404,268615.104,136.000002,167.700003,583.700009,147.700002,283.700004,132.300002
456,268747.404,268838.104,269089.804,269238.604,90.700001,148.800002,619.400009,251.700004,342.400005,128.200002
457,269366.804,269550.204,269663.904,269817.404,183.400003,153.500003,559.400008,113.700001,297.100004,108.800001
458,269926.204,270028.104,270186.704,270341.404,101.900002,154.700002,533.100008,158.600002,260.500004,117.900002
459,270459.304,270576.404,270704.704,270847.804,117.100002,143.100002,499.100008,128.300002,245.400004,110.600002
460,270958.404,271069.304,271210.204,271363.804,110.900001,153.600003,517.500007,140.900002,251.800003,112.100001
461,271475.904,271564.104,271795.104,271940.404,88.200002,145.300002,615.600009,231.000003,319.200005,151.100002
462,272091.504,272301.504,272379.804,272528.304,210.000004,148.500002,579.600009,78.300001,288.300005,142.800002
463,272671.104,272766.304,273215.904,273370.104,95.200002,154.200003,869.400013,449.600006,544.800008,170.400002
464,273540.504,273692.204,273910.904,274103.904,151.700002,193.000002,716.100011,218.700004,370.400006,152.700003
465,274256.604,274373.004,274470.104,274591.704,116.400001,121.600002,509.700007,97.100002,213.500003,174.600002
466,274766.304,274829.804,275131.504,275294.604,63.500001,163.100002,673.70001,301.700005,365.200006,145.400002
467,275440.004,275552.204,275922.204,276078.204,112.200002,156.000002,818.500013,370.000006,482.200008,180.300003
468,276258.504,276380.804,276564.604,276767.204,122.300001,202.600003,623.200009,183.800003,306.100004,114.500002
469,276881.704,276983.504,277217.304,277367.704,101.800001,150.400002,627.700009,233.800004,335.600005,141.700002
470,277509.404,277624.304,277752.304,277891.804,114.900002,139.500002,542.300008,128.000002,242.900004,159.900002
471,278051.704,278163.404,278280.004,278429.104,111.700002,149.100002,530.800008,116.600002,228.300004,153.400002
472,278582.504,278647.404,278847.504,279015.404,64.900001,167.900003,618.700009,200.100003,265.000004,185.800002
473,279201.204,279265.904,279500.604,279650.604,64.700001,150.000002,588.800009,234.700004,299.400005,139.400002
474,279790.004,279929.304,280073.104,280221.404,139.300002,148.300003,546.300008,143.800002,283.100004,114.900001
475,280336.304,280484.604,280654.604,280805.204,148.300003,150.600002,571.200009,170.000002,318.300005,102.300002
476,280907.504,281038.404,281129.404,281271.204,130.900002,141.800002,450.400007,91.000001,221.900003,86.700002
477,281357.904,281511.504,281575.004,281715.404,153.600002,140.400002,486.500007,63.500001,217.100003,129.000002
478,281844.404,281946.404,282069.104,282239.904,102.000001,170.800003,507.600007,122.700002,224.700003,112.100001
479,282352.004,282447.504,282561.204,282696.604,95.500002,135.400003,467.400007,113.700001,209.200003,122.800001
480,282819.404,282984.104,283110.904,283253.204,164.700003,142.300002,558.100009,126.800002,291.500005,124.300002
481,283377.504,283495.404,283599.404,283722.004,117.900001,122.600002,527.700008,104.000002,221.900003,183.200003
482,285661.204,287703.904,287761.104,287898.804,2042.70003,137.700002,2239.50003,57.200001,2099.90003,1.9
483,288667.504,288808.204,288841.104,289168.004,140.700003,326.900005,304.600005,32.9,173.600003,-195.900003
484,288972.104,289328.704,289363.604,290031.004,356.600005,667.40001,534.800008,34.900001,391.500006,-524.100008
485,289506.904,290169.504,290208.504,290580.504,662.60001,372.000006,825.200012,39,701.60001,-248.400004
486,291869.904,292007.704,292054.304,292218.404,137.800002,164.100002,448.800007,46.600001,184.400003,100.300002
487,295066.104,295217.204,295268.104,295419.104,151.100002,151.000002,374.000005,50.900001,202.000003,21
488,295440.104,295615.804,295742.604,295882.204,175.700003,139.600002,483.200008,126.800002,302.500005,41.100001
489,295923.304,296109.404,296265.404,296423.504,186.100002,158.100002,546.900008,156.000003,342.100005,46.700001
490,296470.204,296694.304,296816.504,296940.704,224.100003,124.200002,542.100008,122.200002,346.300005,71.600001
491,297012.304,297229.104,297399.904,297545.304,216.800003,145.400002,615.000009,170.800003,387.600006,82.000001
492,297627.304,297838.804,297934.104,298054.304,211.500003,120.200001,523.300008,95.300002,306.800005,96.300002
493,298150.604,298362.404,298451.804,298577.504,211.800003,125.700002,531.500008,89.400001,301.200004,104.600002
494,298682.104,298831.104,299015.104,299149.404,149.000002,134.300002,569.200008,184.000003,333.000005,101.900001
495,299251.304,299361.804,299521.504,299650.704,110.500002,129.200002,526.000008,159.700002,270.200004,126.600002
496,299777.304,299893.504,299988.604,300108.304,116.200002,119.700002,443.700007,95.100001,211.300003,112.700002
497,300221.004,300248.504,300423.704,300546.404,27.5,122.700001,390.800005,175.200003,202.700003,65.400001
498,300611.804,300749.604,300818.204,300959.404,137.800003,141.200002,389.300006,68.600001,206.400004,41.7
499,301001.104,301178.904,301336.404,301461.304,177.800003,124.900002,640.60001,157.500002,335.300005,180.400003
500,301641.704,301686.104,301852.104,301986.704,44.4,134.600002,478.100007,166.000003,210.400003,133.100002
501,302119.805,302228.005,302354.305,302481.805,108.200002,127.500002,531.500008,126.300001,234.500003,169.500003
502,302651.305,302716.105,302891.905,303061.305,64.800001,169.400003,504.700007,175.800002,240.600003,94.700001
503,303156.005,303273.005,303440.705,303575.105,117.000002,134.400002,574.300009,167.700003,284.700005,155.200002
504,303730.305,303850.305,303949.805,304409.005,120.000002,459.200007,686.30001,99.500001,219.500003,7.6
505,304416.605,304567.705,304819.805,305500.705,151.100002,680.90001,675.90001,252.100004,403.200006,-408.200006
506,305092.505,305599.105,305907.505,306091.005,506.600008,183.500003,1018.10002,308.400004,815.000012,19.6
507,306110.605,306327.505,306444.405,306565.105,216.900004,120.700002,536.400008,116.900001,333.800005,81.900001
508,306647.005,306794.505,306903.005,307035.405,147.500003,132.400002,492.200008,108.500001,256.000004,103.800002
509,307139.205,307213.705,307391.405,307542.205,74.500001,150.800003,480.900007,177.700002,252.200003,77.900001
510,307620.105,307752.905,307864.805,307990.205,132.800002,125.400001,451.300007,111.900002,244.700004,81.200002
511,308071.405,308309.505,308418.805,308549.505,238.100003,130.700002,572.900008,109.300002,347.400005,94.800001
512,308644.305,308813.105,308894.305,309035.005,168.800003,140.700002,477.100007,81.200001,250.000004,86.400001
513,309121.405,309238.605,309389.305,309521.505,117.200002,132.200002,486.500008,150.700002,267.900004,86.400002
514,309607.905,309756.105,309874.005,310016.905,148.200002,142.900003,490.400007,117.900001,266.100003,81.400001
515,310098.305,310295.705,310435.505,310579.805,197.400003,144.300002,598.500009,139.800002,337.200005,117.000002
516,310696.805,310849.705,310946.505,311107.605,152.900002,161.100003,520.900008,96.800001,249.700003,110.100002
517,311217.705,311302.005,311535.905,311678.605,84.300001,142.700002,553.900008,233.900003,318.200004,93.000002
518,311771.605,311972.405,312110.305,312259.005,200.800003,148.700002,633.000009,137.900002,338.700005,145.600002
519,312404.605,312606.705,312719.805,312870.005,202.100003,150.200002,596.900009,113.100002,315.200005,131.500002
520,313001.505,313141.205,313312.405,313730.105,139.700002,417.700006,553.900008,171.200003,310.900005,-174.700003
521,313555.405,313892.505,314085.205,314201.005,337.100005,115.800002,764.400012,192.700003,529.800008,118.800002
522,314319.805,314547.905,314657.405,314801.805,228.100003,144.400002,616.800009,109.500002,337.600005,134.800002
523,314936.605,315045.405,315160.405,315307.105,108.800002,146.700002,488.700007,115.000001,223.800003,118.200002
524,315425.305,315495.505,315575.105,315733.405,70.200001,158.300003,366.800006,79.600001,149.800002,58.700001
525,315792.105,315959.405,316093.105,316218.305,167.300002,125.200002,559.500008,133.700002,301.000004,133.300002
526,316351.605,316513.405,316594.005,316761.705,161.800002,167.700002,528.100008,80.600002,242.400004,118.000002
527,316879.705,317023.305,317107.005,317238.205,143.600002,131.200002,470.800007,83.700001,227.300003,112.300002
528,317350.505,317441.505,317523.705,317649.205,91.000001,125.500002,381.300006,82.200001,173.200002,82.600002
529,317731.805,317908.105,318012.605,318141.105,176.300002,128.500002,515.100007,104.500002,280.800004,105.800001
530,318246.905,318443.005,318550.205,318687.105,196.100003,136.900002,564.900009,107.200002,303.300005,124.700002
531,318811.805,318971.305,319119.105,319530.805,159.500002,411.700006,583.200008,147.800002,307.300004,-135.800002
532,319395.005,319732.905,320007.905,320142.005,337.900005,134.100002,848.400013,275.000004,612.900009,101.400002
533,320243.405,320440.405,320517.305,320977.805,197.000003,460.500007,494.000007,76.900001,273.900004,-240.400004
534,320737.405,321115.105,321338.205,321470.305,377.700006,132.100002,805.800012,223.100003,600.800009,72.900001
535,321543.205,321752.205,321919.805,322057.105,209.000003,137.300002,616.30001,167.600003,376.600006,102.400002
536,322159.505,322329.705,322459.705,322603.205,170.200002,143.500002,526.700007,130.000002,300.200004,83.000001
537,322686.205,322858.405,323022.105,323163.105,172.200003,141.000003,565.300009,163.700002,335.900005,88.400001
538,323251.505,323388.905,323533.105,323679.905,137.400002,146.800002,512.700007,144.200002,281.600004,84.300001
539,323764.205,323959.405,324135.005,324278.005,195.200003,143.000002,649.50001,175.600003,370.800006,135.700002
540,324413.705,324604.405,324691.905,324811.805,190.700003,119.900002,564.100009,87.500001,278.200004,166.000003
541,324977.805,325093.305,325284.405,325428.805,115.500001,144.400002,555.100008,191.100003,306.600004,104.100002
542,325532.905,325677.205,325800.605,325913.305,144.300002,112.700001,526.400008,123.400002,267.700004,146.000003
543,326059.305,326274.105,326446.905,326600.305,214.800003,153.400003,727.400011,172.800002,387.600005,186.400003
544,326786.705,326942.705,327082.305,327208.405,156.000002,126.100002,587.200008,139.600002,295.600004,165.500002
545,327373.905,327481.405,327643.505,327787.005,107.500002,143.500002,524.100008,162.100002,269.600004,111.000002
546,327898.005,328090.105,328261.105,328408.405,192.100003,147.300003,659.20001,171.000002,363.100005,148.800002
547,328557.205,328722.205,328827.005,328999.105,165.000002,172.100002,583.400009,104.800002,269.800004,141.500003
548,329140.605,329205.005,329456.305,329604.105,64.400001,147.800002,594.600008,251.300003,315.700004,131.100002
549,329735.205,329842.705,329983.405,330123.305,107.500002,139.900002,502.600008,140.700002,248.200004,114.500002
550,330237.805,330445.105,330663.705,330813.305,207.300003,149.600003,757.900011,218.600003,425.900006,182.400002
551,330995.705,331177.005,331234.705,331397.005,181.300003,162.300002,559.400009,57.700001,239.000004,158.100003
552,331555.105,331620.705,331921.505,332048.905,65.600001,127.400002,605.200009,300.800004,366.400005,111.400002
553,332160.305,332307.005,332396.705,332531.705,146.700002,135.000002,502.800007,89.700001,236.400003,131.400002
554,332663.105,332870.305,332943.805,333078.905,207.200003,135.100002,601.600009,73.500001,280.700004,185.800003
555,333264.705,333361.705,333512.205,333651.905,97.000001,139.700002,513.100008,150.500003,247.500004,125.900002
556,333777.805,333902.905,334035.005,334211.405,125.100002,176.400002,528.800008,132.100002,257.200004,95.200002
557,334306.605,334429.805,334605.905,334725.105,123.200001,119.200002,568.200008,176.100003,299.300004,149.700002
558,334874.805,335053.205,335226.605,335380.205,178.400003,153.600003,712.700011,173.400002,351.800005,207.300003
559,335587.505,335684.705,335754.705,335933.205,97.200001,178.500003,465.000007,70.000001,167.200002,119.300002
560,336052.505,336123.705,336280.505,336422.605,71.200001,142.100002,480.800007,156.800002,228.000003,110.700002
561,336533.305,336692.405,336840.505,336987.305,159.100002,146.800003,585.800008,148.100002,307.200004,131.800001
562,337119.105,337276.305,337389.905,337540.205,157.200003,150.300002,605.900009,113.600002,270.800005,184.800002
563,337725.005,337821.305,338000.605,338145.405,96.300002,144.800002,577.300009,179.300003,275.600005,156.900002
564,338302.305,338479.405,338616.505,338786.205,177.100003,169.700002,582.000009,137.100002,314.200005,98.100002
565,338884.305,339106.405,339255.105,339426.705,222.100003,171.600003,692.70001,148.700002,370.800005,150.300002
566,339577.005,339755.705,339801.205,339931.605,178.700003,130.400002,474.400007,45.5,224.200003,119.800002
567,340051.405,340186.305,340380.405,340563.905,134.900002,183.500003,595.900009,194.100003,329.000005,83.400001
568,340647.305,340839.405,340985.505,341106.105,192.100003,120.600002,605.200009,146.100002,338.200005,146.400002
569,341252.505,341448.305,341602.405,341747.205,195.800003,144.800002,628.800009,154.100002,349.900005,134.100002
570,341881.305,342092.905,342263.105,342431.405,211.600004,168.300003,678.000011,170.200002,381.800006,127.900002
571,342559.305,342779.305,342810.905,342956.205,220.000003,145.300002,507.000007,31.6,251.600003,110.100002
572,343066.305,343215.005,343407.505,343553.005,148.700002,145.500002,661.50001,192.500003,341.200005,174.800003
573,343727.805,343817.205,343928.505,344078.105,89.400001,149.600002,523.200008,111.300002,200.700003,172.900003
574,344251.005,344374.905,344444.505,344574.905,123.900002,130.400002,436.800006,69.600001,193.500003,112.900001
575,344687.805,344816.105,344890.205,345019.805,128.300002,129.600002,425.100007,74.100001,202.400003,93.100002
576,345112.905,345281.305,345427.305,345597.105,168.400002,169.800003,587.900008,146.000002,314.400004,103.700001
577,345700.805,345875.905,346017.305,346171.805,175.100003,154.500002,624.00001,141.400002,316.500005,153.000003
578,346324.805,346464.105,346631.105,346776.805,139.300002,145.700002,566.400008,167.000002,306.300004,114.400002
579,346891.205,347009.305,347196.505,347344.705,118.100002,148.200002,581.200009,187.200003,305.300005,127.700002
580,347472.405,347629.305,347853.005,347995.605,156.900002,142.600003,702.30001,223.700003,380.600005,179.100002
581,348174.705,348301.405,348439.005,348576.605,126.700002,137.600002,580.400009,137.600002,264.300004,178.500003
582,348755.105,348847.805,349116.305,349290.605,92.700001,174.300003,659.80001,268.500004,361.200005,124.300002
583,349414.905,349551.105,349827.705,349967.905,136.200002,140.200002,814.100012,276.600004,412.800006,261.100004
584,350229.005,350262.305,350345.205,350516.605,33.3,171.400002,521.200008,82.900002,116.200002,233.600004
585,351705.205,351769.005,351896.605,352318.205,63.800001,421.600006,734.400011,127.600002,191.400003,121.400002
586,352439.605,352509.305,352728.505,352928.505,69.700001,200.000003,638.500009,219.200003,288.900004,149.600002
587,353078.105,353194.305,353528.805,353720.005,116.200002,191.200003,801.200012,334.500005,450.700007,159.300002
588,353879.305,353982.405,354089.505,354234.705,103.100002,145.200003,542.600008,107.100001,210.200003,187.200002
589,354421.905,354452.705,354589.805,354729.305,30.800001,139.500002,489.100008,137.100002,167.900003,181.700003
590,359921.505,359989.005,360241.905,360411.705,67.500001,169.800003,826.500013,252.900004,320.400005,336.300005
591,360748.005,360807.605,361607.005,361754.105,59.6,147.100003,1312.30002,799.400012,859.000012,306.200004
592,364435.605,364584.805,364676.205,365421.405,149.200002,745.200011,1110.10002,91.400001,240.600003,124.300002
593,365545.705,365585.005,366029.705,366182.905,39.300001,153.200003,798.400012,444.700006,484.000007,161.200002
594,367220.605,367611.005,367626.705,367785.505,390.400006,158.800002,696.40001,15.7,406.100006,131.500002
595,367917.005,368207.705,368348.505,368544.405,290.700005,195.900003,728.600011,140.800002,431.500007,101.200001
596,368645.605,368888.905,369252.506,369427.706,243.300004,175.200003,918.800014,363.600005,606.900009,136.700002
597,369564.406,369816.706,370130.106,370608.506,252.300004,478.400007,872.300013,313.400004,565.700008,-171.800002
598,370436.706,370909.706,371299.306,371476.506,473.000007,177.200002,1130.40002,389.600006,862.600013,90.600002
599,371567.106,371833.106,372000.406,372174.006,266.000004,173.600003,721.200011,167.300002,433.300006,114.300002
600,372288.306,372499.306,372641.106,372779.806,211.000003,138.700002,627.600009,141.800002,352.800005,136.100002
601,372915.906,373131.006,373362.706,373507.906,215.100003,145.200002,757.000011,231.700004,446.800007,165.000002
602,373672.906,373844.306,373967.706,374111.406,171.400003,143.700002,570.700009,123.400002,294.800005,132.200002
603,374243.606,374355.106,374672.606,374829.106,111.500001,156.500002,730.100011,317.500005,429.000006,144.600003
604,374973.706,375114.906,375417.306,375561.506,141.200002,144.200002,740.500011,302.400004,443.600006,152.700003
605,377061.206,377161.606,378109.306,378304.206,100.400001,194.900003,1351.80002,947.700014,1048.10001,108.800002
606,379539.306,379717.706,380152.506,380325.706,178.400002,173.200002,901.200013,434.800007,613.200009,114.800002
607,380440.506,380684.606,380882.306,381016.206,244.100004,133.900002,755.100011,197.700003,441.800007,179.400002
608,381195.606,381423.306,381459.906,381609.506,227.700004,149.600002,580.500009,36.6,264.300004,166.600003
609,381776.106,381876.206,382286.606,382456.406,100.100001,169.800002,824.000012,410.400007,510.500008,143.700002
610,382600.106,382783.006,382892.206,383065.006,182.900003,172.800002,594.800009,109.200002,292.100005,129.900002
611,383194.906,383309.406,383438.806,383572.506,114.500002,133.700002,518.300008,129.400002,243.900004,140.700002
612,383713.206,383895.106,384114.906,384318.306,181.900002,203.400003,768.900011,219.800004,401.700006,163.800002
613,384482.106,384568.006,384769.106,385264.106,85.900002,495.000007,898.800014,201.100003,287.000005,116.800002
614,385380.906,385484.306,385713.906,385855.506,103.400001,141.600002,645.400009,229.600004,333.000005,170.800002
615,386026.306,386138.606,386490.606,387195.106,112.300002,704.500011,788.900012,352.000005,464.300007,-379.900006
616,386815.206,387411.806,387719.406,387858.106,596.600009,138.700003,1157.50002,307.600004,904.200013,114.600001
617,387972.706,388189.106,388379.706,388515.006,216.400003,135.300002,662.90001,190.600003,407.000006,120.600002
618,388635.606,388853.206,389035.006,389171.606,217.600003,136.600002,678.80001,181.800003,399.400006,142.800002
619,389314.406,389480.406,389735.406,389923.006,166.000003,187.600002,707.600011,255.000004,421.000007,99.000002
620,390022.006,390228.306,390432.606,390627.206,206.300003,194.600003,701.20001,204.300003,410.600006,96.000001
621,390723.206,390874.506,391117.206,391310.406,151.300002,193.200003,718.000011,242.700004,394.000006,130.800002
622,391441.206,391650.206,391897.706,392103.906,209.000003,206.200003,792.700012,247.500004,456.500007,130.000002
623,392233.906,392349.806,392663.506,392851.506,115.900001,188.000003,725.400011,313.700005,429.600006,107.800002
624,392959.306,393212.906,393345.206,393487.706,253.600003,142.500002,694.40001,132.300002,385.900005,166.000003
625,393653.706,393818.106,394002.806,394151.006,164.400002,148.200002,692.30001,184.700003,349.100005,195.000003
626,394346.006,394528.106,394701.906,394884.706,182.100003,182.800002,718.900011,173.800003,355.900006,180.200003
627,395064.906,395260.106,395502.506,396070.006,195.200003,567.500009,1118.80002,242.400003,437.600006,113.700002
628,396183.706,396355.806,396793.106,396981.406,172.100002,188.300002,933.800014,437.300007,609.400009,136.100003
629,397117.506,397318.406,397562.506,397703.906,200.900003,141.400002,747.800011,244.100003,445.000006,161.400003
630,397865.306,398022.006,398135.606,398326.306,156.700002,190.700003,631.100009,113.600002,270.300004,170.100002
631,398496.406,398583.206,398701.206,398844.206,86.800001,143.000002,565.900008,118.000002,204.800003,218.100003
632,399062.306,399103.906,399233.106,399377.406,41.600001,144.300002,522.000008,129.200002,170.800003,206.900003
633,399584.306,399617.806,399984.406,400151.006,33.500001,166.600003,795.600012,366.600005,400.100006,228.900003
634,403284.706,403449.906,403602.106,403752.606,165.200003,150.500002,709.000011,152.200002,317.400005,241.100004
635,403993.706,404042.206,404175.606,404394.806,48.500001,219.200003,572.900009,133.400002,181.900003,171.800003
636,404566.606,404625.006,405145.806,405321.806,58.4,176.000003,941.200014,520.800008,579.200008,186.000003
637,405507.806,405654.106,405725.006,405872.806,146.300002,147.800002,560.700008,70.900001,217.200003,195.700003
638,406068.506,406176.506,406539.806,406726.806,108.000002,187.000003,840.500012,363.300005,471.300007,182.200002
639,406909.006,407073.506,407177.906,407323.306,164.500003,145.400003,585.100009,104.400001,268.900004,170.800002
640,407494.106,407641.706,407864.506,408046.006,147.600002,181.500002,732.400011,222.800004,370.400006,180.500003
641,408226.506,408339.906,408483.406,408659.706,113.400002,176.300003,620.500009,143.500002,256.900004,187.300002
642,408847.006,409002.506,409210.606,409379.106,155.500003,168.500002,680.50001,208.100003,363.600006,148.400002
643,409527.506,409693.306,409810.606,409956.106,165.800003,145.500002,584.700009,117.300002,283.100005,156.100002
644,410112.206,410245.406,410498.806,410678.706,133.200002,179.900003,701.300011,253.400004,386.600006,134.800002
645,410813.506,411014.306,411286.206,411462.706,200.800003,176.500002,796.400011,271.900004,472.700007,147.200002
646,411609.906,411813.506,411988.706,412136.306,203.600003,147.600002,726.200011,175.200003,378.800006,199.800003
647,412336.106,412480.906,412662.806,412811.306,144.800002,148.500002,642.90001,181.900003,326.700005,167.700003
648,412979.006,413104.706,413288.606,413458.606,125.700002,170.000003,649.20001,183.900002,309.600004,169.600003
649,413628.206,413758.506,413904.806,414043.406,130.300001,138.600002,606.000009,146.300003,276.600004,190.800003
650,414234.206,414364.906,414509.306,414684.706,130.700002,175.400002,628.800009,144.400002,275.100004,178.300003
651,414863.006,414931.106,415085.006,415262.306,68.100001,177.300003,571.900008,153.900002,222.000003,172.600002
652,415434.906,415555.206,415663.506,415800.906,120.300002,137.400002,545.800009,108.300002,228.600004,179.800003
653,415980.706,416109.806,416258.206,416410.806,129.100002,152.600002,544.800008,148.400002,277.500004,114.700002
654,416525.506,416700.606,416954.806,417121.506,175.100002,166.700003,708.20001,254.200004,429.300006,112.200001
655,417233.706,417467.006,417584.706,417750.006,233.300004,165.300003,633.00001,117.700001,351.000005,116.700002
656,417866.706,418066.806,418213.106,418961.906,200.100003,748.800011,883.400013,146.300002,346.400005,-211.800003
657,418750.106,419172.306,419694.206,420111.806,422.200006,417.600006,1302.50002,521.900008,944.100014,-59.200001
658,420052.606,420373.506,420777.506,421270.306,320.900005,492.800007,1081.10002,404.000006,724.900011,-136.600002
659,421133.706,421538.906,421942.906,422089.606,405.200006,146.700003,1110.70002,404.000006,809.200012,154.800002
660,422244.406,422488.006,422731.406,422878.606,243.600004,147.200002,792.800012,243.400003,487.000007,158.600003
661,423037.206,423228.906,423417.206,423571.506,191.700003,154.300003,714.50001,188.300002,380.000005,180.200002
662,423751.706,423867.506,423968.506,424120.206,115.800002,151.700002,537.300008,101.000002,216.800004,168.800002
663,424289.006,424373.406,424657.306,424835.606,84.400002,178.300003,679.800011,283.900004,368.300006,133.200002
664,424968.806,425124.906,425221.206,425622.206,156.100002,401.000006,562.800008,96.300001,252.400003,-90.600001
665,425531.606,425863.406,425999.806,426138.606,331.800005,138.800002,793.000012,136.400002,468.200007,186.000003
666,426324.606,426424.906,426499.006,426675.506,100.300001,176.500003,490.300007,74.100001,174.400002,139.400002
667,427238.706,427735.806,428269.906,428400.206,497.100008,130.300002,1297.60002,534.100008,1031.20002,136.100002
668,428536.306,428649.406,428790.706,428970.806,113.100001,180.100003,502.200007,141.300002,254.400003,67.700001
669,429038.506,429179.506,429262.906,429420.306,141.000002,157.400002,465.700007,83.400002,224.400004,83.900001
670,429504.206,429639.506,429767.306,429901.306,135.300002,134.000002,523.200008,127.800002,263.100004,126.100002
671,430027.406,430129.006,430282.806,430414.306,101.600001,131.500002,503.700007,153.800003,255.400004,116.800001
672,430531.106,430683.406,430853.906,431005.706,152.300003,151.800002,568.700009,170.500002,322.800005,94.100002
673,431099.806,431233.106,431414.806,431550.506,133.300002,135.700002,621.200009,181.700003,315.000005,170.500002
674,431721.006,431917.906,432173.306,432675.606,196.900003,502.300007,1056.30002,255.400004,452.300007,101.700002
675,432777.306,432907.806,433302.106,433473.406,130.500002,171.300002,865.200013,394.300006,524.800008,169.100003
676,437262.507,438810.207,438884.507,439025.507,1547.70002,141.000002,1782.60003,74.300001,1622.00002,19.6
677,439045.107,439195.507,439227.507,439366.207,150.400003,138.700002,341.800005,32,182.400003,20.7
678,439386.907,439543.707,439562.707,439692.507,156.800003,129.800002,321.000005,19,175.800003,15.4
679,443824.807,444013.807,445095.907,445243.707,189.000002,147.800003,1550.20002,1082.10002,1271.10002,131.300002
680,450128.307,450190.507,450993.607,451467.607,62.200001,474.000007,1519.40002,803.100012,865.300013,180.100003
681,451647.707,451793.607,452564.707,452764.107,145.900002,199.400003,1240.00002,771.100012,917.000014,123.600002
682,452887.707,453225.707,453331.507,453476.507,338.000005,145.000002,759.700011,105.800001,443.800006,170.900003
683,453647.407,453808.407,454387.807,454577.807,161.000002,190.000003,1126.40002,579.400009,740.400011,196.000003
684,454773.807,455004.207,455117.907,455514.207,230.400003,396.300006,975.700014,113.700002,344.100005,235.300003
685,455749.507,455792.607,456063.007,456522.807,43.100001,459.800007,942.300014,270.400004,313.500005,169.000002
686,456691.807,456736.107,457437.207,457613.907,44.300001,176.700003,1075.50002,701.10001,745.400011,153.400002
687,457767.307,457985.607,458126.807,458284.607,218.300004,157.800002,751.700011,141.200002,359.500006,234.400003
688,458519.007,458560.107,459311.607,459492.607,41.100001,181.000003,1185.50002,751.500011,792.600012,211.900003
689,459704.507,459829.807,459915.907,460090.707,125.300002,174.800003,525.300008,86.100001,211.400003,139.100002
690,460229.807,460445.907,461053.307,461267.607,216.100003,214.300003,1237.30002,607.400009,823.500012,199.500003
691,461467.107,461749.407,461915.707,462919.607,282.300005,1003.90002,846.200013,166.300002,448.600007,-606.300009
692,462313.307,463149.207,463930.207,464114.607,835.900012,184.400003,1957.60003,781.000012,1616.90002,156.300002
693,464270.907,464547.507,464794.307,464978.507,276.600004,184.200003,841.300013,246.800004,523.400008,133.700002
694,465112.207,465359.107,465570.807,465730.307,246.900003,159.500002,807.400012,211.700004,458.600007,189.300003
695,465919.607,466130.707,466482.607,466654.807,211.100003,172.200003,906.700013,351.900005,563.000008,171.500002
696,466826.307,467032.907,467163.807,467315.607,206.600003,151.800003,648.50001,130.900002,337.500005,159.200002
697,467474.807,467670.307,467931.107,468141.307,195.500003,210.200003,823.800012,260.800004,456.300007,157.300002
698,468298.607,468543.307,468880.607,469065.007,244.700004,184.400003,910.600014,337.300005,582.000009,144.200002
699,469209.207,469516.907,469639.907,470306.207,307.700004,666.30001,1099.10002,123.000002,430.700006,2.1
700,470308.307,470583.607,471126.207,471277.107,275.300004,150.900003,1150.10002,542.600008,817.900012,181.300002
701,471458.407,471717.107,471900.307,472087.107,258.700004,186.800003,768.700012,183.200003,441.900007,140.000002
702,472227.107,472287.907,472284.407,472440.307,60.800001,155.900002,324.800005,-3.5,57.300001,111.600002
703,472551.907,472788.207,473183.207,473835.307,236.300003,652.10001,1221.60002,395.000006,631.300009,-61.800001
704,473773.507,474171.807,474494.907,474645.207,398.300006,150.300002,1021.00001,323.100005,721.400011,149.300002
705,474794.507,475032.907,475272.907,475426.907,238.400004,154.000002,805.200012,240.000003,478.400007,172.800003
706,475599.707,475833.507,476063.007,476218.207,233.800003,155.200002,809.400012,229.500004,463.300007,190.900003
707,476409.107,476587.807,476735.907,476920.707,178.700003,184.800003,643.70001,148.100002,326.800005,132.100002
708,477052.807,477273.407,477383.907,477566.007,220.600003,182.100002,677.80001,110.500002,331.100005,164.600003
709,477730.607,477889.107,478066.107,478238.907,158.500002,172.800002,676.90001,177.000003,335.500005,168.600003
710,478407.507,478587.107,478707.707,478877.107,179.600003,169.400003,618.200009,120.600001,300.200004,148.600002
711,479025.707,479177.507,479351.507,479848.207,151.800002,496.700007,926.000014,174.000003,325.800005,103.500002
712,479951.707,480099.207,480559.707,480759.807,147.500002,200.100003,937.100014,460.500007,608.000009,129.000002
713,480888.807,481119.407,481407.407,481901.507,230.600003,494.100007,1151.50002,288.000005,518.600008,138.800002
714,482040.307,482183.007,482427.507,482596.307,142.700002,168.800002,672.50001,244.500004,387.200006,116.500002
715,482712.807,482956.507,483039.107,483207.607,243.700004,168.500002,619.000009,82.600001,326.300005,124.200002
716,483331.807,483517.207,483674.807,483814.807,185.400003,140.000002,638.30001,157.600002,343.000005,155.300003
717,483970.107,484138.507,484362.507,484512.607,168.400002,150.100002,667.60001,224.000004,392.400006,125.100002
718,484637.707,484846.607,485077.507,485256.607,208.900003,179.100003,738.600011,230.900003,439.800006,119.700002
719,485376.307,485617.707,485762.007,486543.907,241.400003,781.900012,830.900012,144.300002,385.700005,-336.700005
720,486207.207,486723.807,487335.107,487541.907,516.600008,206.800003,1476.90002,611.300009,1127.90002,142.200002
721,487684.107,487903.707,488131.307,488566.307,219.600003,435.000006,1031.40001,227.600004,447.200007,149.200002
722,488715.507,488885.307,489114.007,489286.707,169.800003,172.700003,770.700012,228.700003,398.500006,199.500003
723,489486.207,489574.507,489704.307,489869.407,88.300001,165.100003,569.100008,129.800002,218.100003,185.900002
724,495959.407,496019.707,496118.307,496264.307,60.300001,146.000002,527.500008,98.600002,158.900003,222.600003
725,497886.107,497948.607,498174.707,498332.307,62.500001,157.600003,614.500009,226.100003,288.600004,168.300002
726,498500.607,498612.807,498834.707,498990.807,112.200002,156.100003,674.20001,221.900003,334.100005,184.000002
727,499174.807,499295.907,499477.507,499640.607,121.100002,163.100002,616.200009,181.600003,302.700005,150.400002
728,499791.007,499933.907,500482.207,500660.507,142.900003,178.300002,991.600015,548.300008,691.200011,122.100002
729,500782.607,501013.007,501630.107,501794.407,230.400004,164.300002,1195.90002,617.100009,847.500013,184.100003
730,506430.408,506784.608,506908.508,507755.908,354.200006,847.400012,660.90001,123.900002,478.100008,-664.60001
731,507091.308,507853.108,507938.808,508120.508,761.800012,181.700003,1026.00002,85.700001,847.500013,-3.2
732,508855.108,509018.408,509069.508,509265.008,163.300002,195.500003,396.400005,51.100001,214.400003,-13.500001
733,509251.508,509425.808,509520.308,509666.808,174.300003,146.500003,504.600008,94.500001,268.800004,89.300001
734,509756.108,509951.308,510265.508,510404.408,195.200003,138.900002,821.700012,314.200005,509.400008,173.400002
735,510577.808,510792.708,511679.908,511831.508,214.900003,151.600002,1394.80002,887.200014,1102.10002,141.100002
736,511972.608,512237.108,512470.008,512987.608,264.500004,517.600008,1098.70002,232.900003,497.400007,83.700001
737,513071.308,513236.008,513831.308,513986.708,164.700003,155.400002,1028.20002,595.300009,760.000012,112.800002
738,514099.508,514383.708,514624.208,514803.508,284.200004,179.300003,825.800012,240.500003,524.700007,121.800002
739,514925.308,515123.508,515320.108,515485.008,198.200003,164.900002,713.200011,196.600003,394.800006,153.500003
740,515638.508,515834.508,516364.508,517250.608,196.000003,886.100014,1707.20002,530.000007,726.00001,95.100001
741,517345.708,517469.908,518205.608,518376.008,124.200002,170.400002,1246.40002,735.700011,859.900013,216.100004
742,520604.308,521025.608,521606.708,521739.708,421.300006,133.000002,1275.60002,581.100009,1002.40002,140.200002
743,521879.908,522105.708,522427.708,522612.308,225.800003,184.600003,871.600013,322.000005,547.800008,139.200002
744,522751.508,522985.508,523183.508,523336.608,234.000003,153.100002,796.300011,198.000003,432.000006,211.200003
745,523547.808,523587.808,523571.508,523907.008,40.000001,335.500005,260.100004,-16.3,23.700001,-99.100002
746,523807.908,524037.408,524208.508,524348.608,229.500004,140.100002,588.200009,171.100002,400.600006,47.500001
747,524396.108,524629.508,524700.408,525306.008,233.400004,605.600009,500.600008,70.900001,304.300005,-409.300006
748,524896.708,525521.408,525805.408,525971.808,624.700009,166.400003,1228.30002,284.000004,908.700013,153.200002
749,526125.008,526259.008,526422.208,526576.308,134.000002,154.100003,588.300009,163.200002,297.200004,137.000002
750,526713.308,526830.008,526933.608,527559.408,116.700001,625.800009,463.800007,103.600002,220.300003,-382.300005
751,527177.108,527669.308,527858.308,528757.408,492.200007,899.100013,869.000013,189.000003,681.20001,-711.30001
752,528046.108,528886.908,529200.408,529350.808,840.800012,150.400002,1411.30002,313.500005,1154.30002,106.600002
753,529457.408,529670.608,529819.808,529990.908,213.200003,171.100002,644.300009,149.200002,362.400005,110.800002
754,530101.708,530243.708,530447.808,530959.108,142.000002,511.300008,716.700011,204.100003,346.100005,-140.700002
755,530818.408,531131.208,531617.808,531758.908,312.800004,141.100002,1119.40002,486.600008,799.400012,178.900002
756,531937.808,532162.008,532404.408,532589.608,224.200004,185.200003,815.900013,242.400003,466.600007,164.100003
757,532753.708,532968.508,533299.608,533481.908,214.800003,182.300002,846.600012,331.100005,545.900008,118.400002
758,533600.308,533774.508,533878.908,534027.608,174.200003,148.700003,545.600008,104.400001,278.600004,118.300001
759,534145.908,534336.508,534587.608,534727.408,190.600003,139.800002,745.400012,251.100004,441.700007,163.900003
760,534891.308,535043.908,535400.308,535973.508,152.600002,573.200009,791.000011,356.400005,509.000007,-291.200005
761,535682.308,536189.308,536657.108,536800.008,507.000008,142.900002,1307.70002,467.800007,974.800015,190.000003
762,536990.008,537043.308,537259.108,538396.008,53.300001,1136.90002,589.000009,215.800003,269.100004,-817.000012
763,537579.008,538553.008,538647.908,538778.208,974.000014,130.300002,1259.30002,94.900001,1068.90002,60.100001
764,538838.308,539028.108,539023.108,539469.808,189.800003,446.700007,384.700006,-5,184.800003,-246.800004
765,539223.008,539661.008,539853.808,540007.408,438.000007,153.600003,962.000014,192.800002,630.800009,177.600002
766,540185.008,540321.908,540500.308,540655.608,136.900002,155.300002,683.600011,178.400003,315.300005,213.000004
767,540868.608,540966.908,541187.908,541384.608,98.300001,196.700003,704.20001,221.000003,319.300004,188.200003
768,541572.808,541603.308,541813.408,541978.308,30.500001,164.900002,542.500008,210.100003,240.600004,137.000002
769,542115.308,542240.708,542558.108,543059.008,125.400002,500.900007,1172.00002,317.400005,442.800007,228.300004
770,543287.308,543332.308,543675.608,543840.608,45,165.000003,694.50001,343.300005,388.300005,141.200002
771,543981.808,544166.008,544374.708,544534.908,184.200003,160.200002,689.50001,208.700003,392.900006,136.400002
772,544671.308,544791.908,545032.708,545234.708,120.600002,202.000003,747.300011,240.800004,361.400006,183.900002
773,545418.608,545578.808,545784.508,545934.308,160.200003,149.800002,668.10001,205.700003,365.900006,152.400002
774,546086.708,546268.708,546485.208,547172.608,182.000003,687.400011,876.400013,216.500003,398.500006,-209.500004
775,546963.108,547425.708,547800.808,547987.508,462.600007,186.700003,1183.00002,375.100006,837.700013,158.600002
776,548146.108,548378.408,548455.308,548603.008,232.300003,147.700002,575.900009,76.900002,309.200005,119.000002
777,548722.008,548904.908,549085.108,549569.008,182.900002,483.900007,609.500009,180.200003,363.100005,-237.500003
778,549331.508,549815.008,550223.408,550424.808,483.500007,201.400003,1246.00002,408.400006,891.900013,152.700002
779,550577.508,550800.108,550921.308,551064.208,222.600004,142.900002,614.600009,121.200001,343.800005,127.900002
780,551192.108,551374.108,551485.908,551623.908,182.000003,138.000002,560.800009,111.800002,293.800005,129.000002
781,551752.908,551946.908,552021.008,552204.808,194.000003,183.800002,550.700008,74.100001,268.100004,98.800002
782,552303.608,552391.808,552380.408,552515.508,88.200001,135.100002,332.300005,-11.4,76.800001,120.400002
783,552635.908,552714.908,552682.208,553179.808,79.000001,497.600007,289.100004,-32.7,46.300001,-254.800004
784,552925.008,553309.108,553739.008,553912.608,384.100006,173.600003,1145.60002,429.900006,814.000012,158.000002
785,554070.608,554231.908,554337.508,554519.808,161.300003,182.300003,600.200009,105.600001,266.900004,151.000002
786,554670.808,554783.608,554907.908,555096.208,112.800002,188.300003,542.600008,124.300002,237.100004,117.200001
787,555213.408,555329.008,555408.608,555535.108,115.600002,126.500002,461.700007,79.600001,195.200003,140.000002
788,555675.108,555772.708,556071.008,556246.708,97.600002,175.700003,705.800011,298.300004,395.900006,134.200002
789,556380.908,556513.208,556669.808,556822.608,132.300002,152.800002,631.200009,156.600002,288.900004,189.500003
790,557012.108,557109.808,557226.708,557758.508,97.700002,531.800008,498.600008,116.900001,214.600003,-247.800003
791,557510.708,557914.308,558230.908,558412.408,403.600006,181.500003,1010.10001,316.600004,720.20001,108.400002
792,558520.808,558750.808,558853.208,558993.508,230.000003,140.300002,668.50001,102.400002,332.400005,195.800003
793,559189.308,559297.008,559610.208,560021.508,107.700001,411.300006,694.50001,313.200005,420.900006,-137.700002
794,559883.808,560235.908,560533.908,562006.708,352.100005,1472.80002,1924.30003,298.000005,650.10001,-198.600003
795,567646.008,567761.108,567775.008,567925.708,115.100001,150.700002,284.400004,13.900001,129.000002,4.7
796,567930.408,568049.608,568155.808,568292.408,119.200002,136.600002,399.300006,106.200001,225.400003,37.300001
797,568329.708,568523.108,568562.808,568754.908,193.400003,192.100003,402.800006,39.7,233.100003,-22.4
798,568732.508,568938.208,569034.908,569160.708,205.700003,125.800002,496.400007,96.700001,302.400004,68.200001
799,569228.908,569387.908,569571.108,569733.908,159.000003,162.800003,600.500009,183.200002,342.200005,95.500001
800,569829.408,570032.608,570278.208,570450.008,203.200003,171.800002,731.000011,245.600004,448.800007,110.400002
801,570560.409,570797.609,571558.709,571709.909,237.200004,151.200002,1291.80002,761.100011,998.300015,142.300002
802,571852.209,572142.809,572349.409,572526.309,290.600005,176.900002,816.000012,206.600003,497.200008,141.900002
803,572668.209,572869.009,573102.709,573311.409,200.800003,208.700003,818.500013,233.700004,434.500007,175.300003
804,573486.709,573629.209,573870.109,574014.909,142.500002,144.800002,784.400011,240.900003,383.400005,256.200004
805,574271.109,574382.609,575162.009,576054.709,111.500002,892.700013,1808.50003,779.400012,890.900014,24.9
806,576079.609,576316.309,576834.509,577596.309,236.700004,761.800011,1181.10002,518.200008,754.900012,-335.600005
807,577260.709,577753.009,578079.309,578255.409,492.300007,176.100003,1179.70002,326.300005,818.600012,185.000002
808,580668.709,581121.909,581730.909,581896.709,453.200006,165.800003,1423.10002,609.000009,1062.20002,195.100003
809,583757.109,584311.309,584483.609,584849.509,554.200008,365.900006,1247.80002,172.300002,726.50001,155.400002
810,585004.909,585065.909,585475.009,586665.809,61.000001,1190.80002,1606.80002,409.100006,470.100007,-54.100001
811,586611.709,586797.009,587385.009,588213.509,185.300003,828.500012,1210.60002,588.000009,773.300012,-391.200006
812,587822.309,588352.309,588683.809,588881.109,530.000008,197.300003,1172.80002,331.500005,861.500013,114.000002
813,588995.109,589157.809,589836.709,590210.709,162.700002,374.000006,1236.40002,678.90001,841.600012,20.8
814,590231.509,590547.309,591151.809,591356.309,315.800005,204.500003,1199.50002,604.500009,920.300014,74.700001
815,592571.509,593038.109,593619.109,594125.409,466.600007,506.300007,1378.60002,581.000009,1047.60002,-175.300002
816,593950.109,594484.409,594698.009,594879.409,534.300008,181.400002,1033.20002,213.600003,747.900011,103.900002
817,594983.309,595213.909,595519.109,595693.709,230.600003,174.600003,845.000013,305.200005,535.800008,134.600002
818,596374.709,596507.309,597267.509,597821.909,132.600002,554.400008,1585.10002,760.200011,892.800013,137.900002
819,597959.809,598121.809,598603.509,598762.609,162.000003,159.100002,952.200014,481.700007,643.70001,149.400002
820,598912.009,599063.209,599062.609,599202.209,151.200003,139.600002,446.200007,-0.6,150.600003,156.000002
821,599358.209,599523.309,600352.509,601209.509,165.100003,857.000013,1744.50003,829.200012,994.300015,-106.800002
822,602804.509,602896.309,603534.109,604477.509,91.800002,943.400014,1073.10002,637.800009,729.600011,-599.900009
823,603877.609,604634.509,605046.909,605195.009,756.900012,148.100002,1448.40002,412.400006,1169.30002,131.000002
824,605326.009,605556.209,605653.209,605818.309,230.200003,165.100002,631.400009,97.000002,327.200005,139.100002
825,606499.209,606581.409,606750.909,606926.309,82.200001,175.400003,449.300006,169.500002,251.700003,22.2
826,606948.509,607181.309,607336.109,607805.509,232.800004,469.400007,624.00001,154.800002,387.600006,-233.000003
827,607572.509,608109.309,608693.309,608843.009,536.800008,149.700002,1509.10002,584.000008,1120.80002,238.600004
828,609081.609,609355.909,609392.609,609566.109,274.300004,173.500002,640.70001,36.700001,311.000005,156.200003
829,609722.309,609881.609,610021.609,610471.109,159.300002,449.500007,816.100012,140.000002,299.300004,67.300001
830,610538.409,610708.109,610979.609,611118.009,169.700002,138.400002,735.900011,271.500004,441.200006,156.300003
831,611274.309,611493.509,611760.709,612653.209,219.200003,892.500013,1426.60002,267.200004,486.400007,47.700001
832,612700.909,612800.509,613246.309,613450.909,99.600001,204.600003,889.000013,445.800007,545.400008,139.000002
833,613589.909,613762.909,614018.209,614701.409,173.000003,683.20001,1052.20002,255.300004,428.300007,-59.300001
834,614642.109,614898.509,615549.109,615751.209,256.400004,202.100003,1254.90002,650.600009,907.000013,145.800003
835,615897.009,616097.709,616285.809,617118.009,200.700003,832.200013,961.700014,188.100002,388.800005,-259.300004
836,616858.709,617365.409,618057.509,618251.809,506.700007,194.300003,1525.40002,692.100011,1198.80002,132.300002
837,618384.109,618646.309,619008.609,619179.309,262.200004,170.700002,978.300014,362.300005,624.500009,183.100003
838,619362.409,619534.309,619638.909,619833.209,171.900003,194.300003,604.700009,104.600001,276.500004,133.900002
839,619967.109,620182.609,620289.309,621583.409,215.500003,1294.10002,867.100013,106.700002,322.200005,-749.200011
840,620834.209,621660.109,622040.709,622199.109,825.900012,158.400002,1460.20002,380.600006,1206.50002,95.300002
841,622294.409,622541.209,622597.909,623758.309,246.800004,1160.40002,1032.90002,56.7,303.500004,-431.000007
842,623327.309,623836.309,624038.109,624874.809,509.000008,836.700012,1671.40002,201.800003,710.800011,123.900002
843,631531.109,631710.909,632841.909,633062.809,179.800002,220.900003,1629.10002,1131.00002,1310.80002,97.400002
844,633160.209,633458.309,633707.709,634559.909,298.100004,852.200013,995.800015,249.400004,547.500008,-403.900006
845,634156.009,634771.109,635276.709,636099.409,615.100009,822.700013,2021.70003,505.600007,1120.70002,78.300001
846,636177.709,636344.409,636534.309,636737.809,166.700002,203.500003,726.800011,189.900003,356.600005,166.700003
847,636904.509,637026.709,637684.61,637860.41,122.200001,175.800003,1115.80002,657.90001,780.100011,159.900002
848,638020.31,638296.11,638378.91,639071.81,275.800004,692.90001,1056.80002,82.800002,358.600006,5.3
849,639077.11,639299.11,640118.21,640276.31,222.000003,158.100002,1417.00002,819.100013,1041.10002,217.800003
850,643473.71,644230.31,644322.51,645471.21,756.600011,1148.70002,1015.30002,92.200001,848.800012,-982.200014
851,644489.01,645604.01,645701.01,645843.71,1115.00002,142.700002,1376.80002,97.000002,1212.00002,22.1
852,645865.81,646068.61,646182.31,646637.21,202.800003,454.900007,533.100008,113.700002,316.500005,-238.300004
853,647391.31,647912.71,648676.01,648832.61,521.400008,156.600002,1563.40002,763.300011,1284.70002,122.100002
854,648954.71,649157.61,649351.61,649533.41,202.900003,181.800003,753.400011,194.000003,396.900006,174.700002
855,649708.11,649824.81,650010.91,650865.51,116.700002,854.600013,877.000013,186.100003,302.800005,-280.400005
856,650585.11,650994.01,651479.71,651653.31,408.900007,173.600002,1211.30002,485.700007,894.600014,143.100003
857,651796.41,651987.11,652299.81,652471.41,190.700002,171.600003,820.500012,312.700005,503.400007,145.500002
858,652616.91,652704.81,652702.31,652866.11,87.900001,163.800002,366.300005,-2.5,85.400001,117.100002
859,652983.21,653101.91,653756.21,653929.21,118.700002,173.000002,1095.50002,654.30001,773.000012,149.500003
860,654078.71,654350.61,654391.11,655041.51,271.900004,650.40001,2378.70003,40.5,312.400004,1415.90002
861,657123.51,657181.21,657761.21,657927.81,57.700001,166.600003,936.700014,580.000008,637.700009,132.400002
862,660058.51,660114.21,661207.41,662260.61,55.7,1053.20002,2381.00003,1093.20002,1148.90002,178.900003
863,662439.51,662483.81,663072.11,663256.51,44.300001,184.400002,957.200014,588.300009,632.60001,140.200002
864,663396.71,663622.61,663944.71,664151.11,225.900004,206.400003,947.400014,322.100005,548.000009,193.000002
865,664344.11,664573.51,664996.11,665414.21,229.400004,418.100006,1244.60002,422.600006,652.00001,174.500003
866,667065.01,667145.21,667759.61,668979.31,80.200001,1219.70002,877.800013,614.400009,694.60001,-1036.50002
867,667942.81,669160.51,669254.51,669453.31,1217.70002,198.800003,1492.80002,94.000002,1311.70002,-17.700001
868,669435.61,669698.71,669790.31,669954.11,263.100004,163.800002,535.900008,91.600002,354.700006,17.4
869,669971.51,670228.61,670298.91,670439.31,257.100004,140.400002,544.300008,70.300001,327.400005,76.500001
870,670515.81,670751.31,670851.61,671282.71,235.500004,431.100007,598.000009,100.300001,335.800005,-168.900003
871,671113.81,671428.41,671663.51,672455.21,314.600005,791.700011,852.100013,235.100004,549.700009,-489.300007
872,671965.91,672552.11,672890.91,673077.41,586.200009,186.500003,1163.60002,338.800005,925.000014,52.1
873,673129.51,673375.51,673492.31,674111.91,246.000004,619.600009,637.00001,116.800002,362.800006,-345.400005
874,673766.51,674303.61,674603.01,674755.91,537.100008,152.900003,1097.80002,299.400004,836.500012,108.400001
875,674864.31,675017.01,675213.21,675418.31,152.700003,205.100004,656.40001,196.200002,348.900005,102.400001
876,675520.71,675758.71,675971.51,676733.21,238.000004,761.700011,908.500014,212.800003,450.800007,-304.000004
877,676429.21,676941.81,677306.91,677442.61,512.600007,135.700002,1141.70002,365.100006,877.700013,128.300002
878,677570.91,677842.91,678067.81,678261.51,272.000004,193.700003,806.800012,224.900003,496.900007,116.200002
879,678377.71,678566.31,678683.41,678841.81,188.600002,158.400003,581.800008,117.100002,305.700004,117.700001
880,678959.51,679147.71,679300.91,680101.81,188.200003,800.900012,598.400009,153.200002,341.400005,-543.900008
881,679557.91,680323.41,680948.91,681113.71,765.500012,164.800002,1677.80003,625.500009,1391.00002,122.000002
882,681235.71,681445.31,681453.31,682110.21,209.600003,656.90001,440.600007,8,217.600003,-433.900006
883,681676.31,682269.41,682608.71,683217.11,593.100009,608.400009,1559.10002,339.300005,932.400014,18.3
884,683235.41,683447.81,683658.81,684151.81,212.400003,493.000008,660.90001,211.000003,423.400006,-255.500004
885,683896.31,684381.31,684668.71,684822.31,485.000007,153.600003,1057.10002,287.400004,772.400011,131.100002
886,684953.41,685150.31,685340.41,685542.61,196.900003,202.200003,743.700011,190.100002,387.000005,154.500003
887,685697.11,685925.11,686290.71,686490.31,228.000003,199.600003,950.100014,365.600006,593.600009,156.900002
888,686647.21,686790.81,686894.21,687041.41,143.600002,147.200002,530.800008,103.400002,247.000004,136.600002
889,687178.01,687373.71,687456.51,687620.11,195.700003,163.600002,555.500008,82.800001,278.500004,113.400002
890,687733.51,687936.21,688103.91,689256.81,202.700003,1152.90002,1013.10001,167.700003,370.400006,-510.200008
891,688746.61,689370.01,689657.21,689807.51,623.400009,150.300002,1162.70002,287.200005,910.600014,101.800001
892,689909.31,690090.51,690207.91,690355.81,181.200003,147.900002,596.600009,117.400002,298.600005,150.100002
893,700088.71,700657.91,701143.51,701318.61,569.200009,175.100002,1314.60002,485.600007,1054.80002,84.700002
894,701403.31,701695.51,702065.51,702254.11,292.200004,188.600002,1038.20001,370.000006,662.20001,187.400003
895,704433.21,704981.911,705376.511,706121.011,548.700008,744.500011,1191.70002,394.600006,943.300014,-496.100007
896,705624.911,706274.011,706615.611,706806.811,649.100009,191.200003,1272.50002,341.600005,990.700014,90.600002
897,706897.411,707062.011,707193.211,707353.011,164.600002,159.800002,552.300008,131.200002,295.800004,96.700002
898,707449.711,707595.211,707733.411,708265.811,145.500002,532.400008,544.400008,138.200002,283.700004,-271.700004
899,709877.811,710020.511,710206.011,710388.311,142.700002,182.300003,532.300008,185.500003,328.200005,21.8
900,710962.711,711622.811,713183.811,713374.711,660.10001,190.900003,2644.80004,1561.00002,2221.10003,232.800004
901,713607.511,713815.911,714007.111,714901.311,208.400003,894.200013,1049.90002,191.200003,399.600006,-243.900004
902,714657.411,715108.511,715323.811,715479.011,451.100007,155.200002,900.500014,215.300003,666.40001,78.900002
903,715557.911,715809.611,715899.611,716270.611,251.700003,371.000005,593.400008,90.000002,341.700005,-119.300002
904,716151.311,716489.511,717654.811,719103.411,338.200006,1448.60002,2337.90003,1165.30002,1503.50002,-614.200009
905,718489.211,719163.411,719628.311,720332.511,674.20001,704.200011,1389.40002,464.900007,1139.10002,-453.900007
906,719878.611,720520.711,720854.711,721039.011,642.10001,184.300002,1231.50002,334.000005,976.100015,71.100001
907,721110.111,721318.911,721509.311,721674.311,208.800003,165.000003,661.50001,190.400003,399.200006,97.300001
908,721771.611,721942.711,722293.011,722857.911,171.100003,564.900008,818.700012,350.300005,521.400008,-267.600004
909,722590.311,723070.811,723443.311,723653.211,480.500008,209.900003,1167.20002,372.500005,853.000013,104.300002
910,723757.511,723906.811,724126.111,724351.111,149.300002,225.000004,709.00001,219.300003,368.600005,115.400001
911,724466.511,724644.611,725134.211,725321.311,178.100003,187.100003,1059.00002,489.600007,667.70001,204.200003
912,725525.511,725731.711,726631.511,726806.111,206.200003,174.600002,1582.60002,899.800014,1106.00002,302.000005
913,727108.111,727270.711,727375.511,728445.211,162.600002,1069.70002,937.800014,104.800002,267.400004,-399.300006
914,729192.411,729484.611,731277.511,733236.111,292.200004,1958.60003,3615.00005,1792.90003,2085.10003,-428.700006
915,732807.411,733371.011,733535.111,733685.011,563.600008,149.900002,894.500013,164.100003,727.700011,16.9
916,733701.911,733934.511,733996.211,734119.511,232.600003,123.300002,475.300007,61.700001,294.300004,57.700001
917,734177.211,734459.711,734522.411,734682.611,282.500004,160.200003,565.000009,62.700001,345.200005,59.600001
918,734742.211,734981.311,735062.111,735191.511,239.100003,129.400002,546.500008,80.800001,319.900004,97.200002
919,738536.511,739337.811,739814.811,739980.411,801.300012,165.600003,1603.20002,477.000007,1278.30002,159.300002
920,740139.711,740306.411,741143.911,741335.111,166.700002,191.200003,1537.50002,837.500013,1004.20001,342.100005
921,741677.211,741757.511,741856.411,742003.011,80.300001,146.600002,600.000009,98.900002,179.200003,274.200004
922,744568.611,744595.211,744920.111,745086.011,26.6,165.900003,610.000009,324.900005,351.500005,92.600001
923,745178.611,745388.811,745548.911,745763.811,210.200003,214.900003,666.60001,160.100003,370.300006,81.400001
924,745845.211,746023.811,746305.811,746465.811,178.600003,160.000002,717.900011,282.000004,460.600007,97.300002
925,746563.111,746689.511,746627.111,747254.711,126.400002,627.600009,302.900004,-62.400001,64.000001,-388.700006
926,746866.011,747389.911,747653.811,747823.511,523.900008,169.700002,1076.20002,263.900004,787.800012,118.700002
927,747942.211,748094.311,748165.311,748319.211,152.100002,153.900002,481.300007,71.000002,223.100004,104.300001
928,754363.611,754461.311,754531.111,754684.911,97.700001,153.800003,384.300006,69.800001,167.500002,63.000001
929,759027.911,759068.511,759317.811,759809.711,40.600001,491.900007,749.600012,249.300004,289.900005,-32.2
930,759777.511,760043.611,760238.211,760417.611,266.100004,179.400003,803.700012,194.600002,460.700006,163.600003
931,760581.211,760684.511,760987.711,761197.011,103.300001,209.300003,869.200012,303.200005,406.500006,253.400003
932,761450.411,761499.811,762518.411,763409.411,49.400001,891.000014,2096.10003,1018.60002,1068.00002,137.100002
933,765820.511,766034.611,766504.011,767168.611,214.100003,664.60001,1039.80001,469.400007,683.50001,-308.300005
934,766860.311,767418.211,767733.111,768413.211,557.900008,680.10001,1127.00002,314.900005,872.800013,-425.900006
935,767987.311,768525.311,769011.811,769540.711,538.000008,528.900008,1306.50002,486.500007,1024.50001,-246.900004
936,769293.811,769807.511,770269.411,770754.311,513.700008,484.900007,1387.10002,461.900007,975.600015,-73.400001
937,770680.911,771036.811,771696.711,772423.712,355.900005,727.000011,1593.90002,659.90001,1015.80001,-148.900002
938,774086.812,774181.612,774382.312,775047.112,94.800001,664.80001,864.600013,200.700003,295.500004,-95.700001
939,774951.412,775163.312,775585.312,775764.712,211.900003,179.400003,1009.40002,422.000006,633.900009,196.100003
940,779420.012,779660.212,780643.712,780821.412,240.200004,177.700003,1866.50003,983.500014,1223.70002,465.100007
941,784479.612,785240.312,785649.812,786334.212,760.700011,684.40001,1438.20002,409.500006,1170.20002,-416.400006
942,785917.812,786524.712,786803.712,786958.912,606.900009,155.200003,1131.50002,279.000004,885.900013,90.400001
943,787049.312,787293.712,787469.812,787679.812,244.400004,210.000003,720.000011,176.100002,420.500006,89.500002
944,787769.312,787945.012,788243.012,788666.312,175.700002,423.300006,961.900014,298.000005,473.700007,64.900001
945,788731.212,788885.212,789142.912,789599.912,154.000002,457.000007,877.200013,257.700004,411.700006,8.5
946,789608.412,789837.712,790098.812,790264.612,229.300003,165.800003,765.900011,261.100004,490.400007,109.700001
947,790374.312,790564.712,790878.212,791051.012,190.400003,172.800003,836.400013,313.500005,503.900008,159.700002
948,791210.712,791415.412,793762.812,793956.712,204.700003,193.900003,3223.40005,2347.40004,2552.10004,477.400007
949,794434.112,794538.512,794753.312,795499.612,104.400002,746.300011,1267.50002,214.800003,319.200005,202.000003
950,795701.612,795813.312,796015.412,796247.812,111.700002,232.400003,800.300012,202.100003,313.800005,254.100004
951,798353.312,798401.612,798655.512,798851.712,48.300001,196.200003,650.00001,253.900004,302.200005,151.600002
952,799003.312,799128.012,799248.212,799427.012,124.700002,178.800002,580.700009,120.200002,244.900004,157.000003
953,799584.012,799705.212,799859.512,800044.612,121.200002,185.100003,652.300009,154.300002,275.500004,191.700002
954,800236.312,800339.412,800473.812,800690.612,103.100002,216.800003,593.000009,134.400002,237.500004,138.700002
955,800829.312,800929.312,801021.012,801174.912,100.000002,153.900002,481.500007,91.700001,191.700003,135.900002
956,801310.812,801430.912,801998.212,802166.312,120.100002,168.100002,1125.30002,567.300009,687.400011,269.800004
957,807231.612,808077.412,808486.612,808694.112,845.800012,207.500003,1528.40002,409.200006,1255.00002,65.900001
958,809323.812,810170.712,810766.612,811562.912,846.900012,796.300012,2307.60003,595.900009,1442.80002,68.500001
959,811631.412,811720.712,811977.612,812881.912,89.300002,904.300014,1106.30002,256.900003,346.200005,-144.200002
960,814459.712,815380.912,815423.612,815856.412,921.200014,432.800006,1148.90002,42.700001,963.900015,-247.800003
961,815608.612,816025.912,816120.312,818368.412,417.300006,2248.10003,698.90001,94.400001,511.700007,-2060.90003
962,816307.512,818483.512,818667.512,818830.312,2176.00003,162.800003,2548.90004,184.000003,2360.00004,26.1
963,818856.412,819050.812,819127.612,819281.812,194.400003,154.200002,464.900007,76.800001,271.200004,39.500001
964,819321.312,819516.412,819608.412,819740.412,195.100003,132.000002,488.400007,92.000001,287.100004,69.300001
965,819809.712,820067.312,820301.412,820444.512,257.600004,143.100003,838.700013,234.100003,491.700007,203.900003
966,820648.412,820845.312,821323.412,821499.412,196.900003,176.000002,1082.90002,478.100007,675.00001,231.900004
967,821731.312,821905.312,822471.912,822651.812,174.000002,179.900002,1156.50002,566.600009,740.600011,236.000004
968,824555.112,824683.712,829288.812,829503.012,128.600002,214.200004,4973.60007,4605.10007,4733.70007,25.7
969,829528.712,829673.912,829735.712,829981.612,145.200002,245.900004,477.200007,61.800001,207.000003,24.3
970,830530.812,830731.312,831210.112,831881.312,200.500003,671.20001,914.600014,478.800007,679.30001,-435.900006
971,831445.412,832017.312,832352.212,832516.212,571.900008,164.000002,1205.00002,334.900005,906.800013,134.200002
972,833493.212,833801.812,835439.712,835658.712,308.600005,219.000003,2252.80003,1637.90002,1946.50003,87.300002
973,835746.012,835980.712,836058.912,836220.112,234.700003,161.200003,635.400009,78.200001,312.900004,161.300002
974,836381.412,836430.412,836573.912,837187.112,49.000001,613.200009,904.900014,143.500002,192.500003,99.200002
975,837286.312,837324.312,837507.712,837975.112,38,467.400007,528.700007,183.400003,221.400003,-160.100003
976,839786.913,840158.913,840230.813,840385.013,372.000005,154.200003,570.800008,71.900001,443.900006,-27.300001
977,842642.513,842844.213,842955.913,843199.913,201.700003,244.000004,569.700009,111.700002,313.400005,12.3
978,843212.213,843408.113,843664.513,843857.013,195.900003,192.500002,782.400011,256.400004,452.300007,137.600002
979,843994.613,844216.613,844335.713,844532.613,222.000004,196.900003,561.300009,119.100002,341.100006,23.3
980,844555.913,844786.313,844845.413,845031.713,230.400003,186.300003,459.100007,59.100001,289.500004,-16.7
981,845479.113,845932.513,846494.313,846699.813,453.400006,205.500003,1375.20002,561.800009,1015.20002,154.500002
982,846854.313,847072.113,847770.313,847937.213,217.800003,166.900002,1374.30002,698.200011,916.000014,291.400005
983,852483.513,852762.313,852978.113,853178.813,278.800004,200.700003,701.80001,215.800003,494.600007,6.5
984,859636.513,860535.013,860829.413,861060.413,898.500013,231.000004,1495.60002,294.400004,1192.90002,71.700001
985,861132.113,861608.813,861766.913,862150.713,476.700007,383.800006,1029.20001,158.100002,634.800009,10.6
986,862161.313,862488.613,862707.013,863029.813,327.300005,322.800005,789.400012,218.400003,545.700008,-79.100001
987,862950.713,863342.313,863472.613,863649.813,391.600006,177.200002,713.000011,130.300002,521.900008,13.900001
988,863663.713,863963.213,864074.313,864252.513,299.500004,178.200002,595.000008,111.100002,410.600006,6.2
989,864258.713,864534.013,864637.413,865077.613,275.300005,440.200007,622.30001,103.400001,378.700006,-196.600003
990,864881.013,865322.413,865536.413,865986.913,441.400006,450.500007,1101.70002,214.000003,655.400009,-4.2
991,865982.713,866280.213,866448.513,867451.313,297.500005,1002.80001,1443.20002,168.300002,465.800007,-25.4
992,867425.913,867772.513,868182.213,868689.413,346.600005,507.200007,1234.00002,409.700006,756.300011,-29.5
993,868659.913,869049.313,869164.313,869717.313,389.400006,553.000008,784.800012,115.000002,504.400008,-272.600004
994,869444.713,869916.513,870311.813,871199.213,471.800007,887.400013,1770.40003,395.300006,867.100013,15.9
995,873680.913,874081.213,874372.613,874548.713,400.300006,176.100003,1029.10001,291.400004,691.70001,161.300002
996,874710.013,874840.013,874852.713,875394.613,130.000002,541.900008,693.400011,12.7,142.700002,8.800001
997,875403.413,875585.313,875739.013,876187.513,181.900002,448.500006,879.300013,153.700003,335.600005,95.200002
998,876282.713,876429.513,876733.313,876886.913,146.800002,153.600003,761.800011,303.800004,450.600006,157.600002
999,877044.513,877200.913,877353.913,877720.613,156.400002,366.700005,531.200008,153.000003,309.400005,-144.900002
1000,877575.713,877974.713,878229.713,878387.113,399.000006,157.400002,1012.60001,255.000004,654.00001,201.200003
1001,878588.313,878691.013,878869.813,879454.713,102.700002,584.900009,911.300014,178.800002,281.500004,44.900001
1002,879499.613,879675.413,880116.113,880287.913,175.800002,171.800002,948.500014,440.700007,616.500009,160.200003
1003,880448.113,880639.013,880862.313,881072.813,190.900003,210.500003,844.500012,223.300003,414.200006,219.800003
1004,881292.613,881361.913,882153.413,883302.913,69.300001,1149.50002,1850.80003,791.500012,860.800013,-159.500002
1005,883143.413,883510.013,883593.213,884909.013,366.600005,1315.80002,653.60001,83.200002,449.800007,-1112.00002
1006,883797.013,885038.113,885089.113,886498.613,1241.10002,1409.50002,1471.90002,51.000001,1292.10002,-1229.70002
1007,887384.313,887545.013,887602.213,887781.013,160.700002,178.800003,396.900006,57.200001,217.900003,0.2
1008,892422.613,892567.713,892676.713,893114.313,145.100002,437.600006,483.600007,109.000002,254.100004,-208.100003
1009,892906.213,893277.513,893397.813,893606.213,371.300006,208.400003,663.70001,120.300002,491.600008,-36.300001
1010,894075.513,894182.713,894846.913,895018.313,107.200001,171.400003,937.400014,664.20001,771.400011,-5.4
1011,895012.913,895224.313,895271.613,895432.413,211.400003,160.800002,454.600007,47.300001,258.700004,35.100001
1012,895998.413,896383.813,897694.813,897958.513,385.400006,263.700004,1884.90003,1311.00002,1696.40003,-75.200001
1013,897883.313,898245.313,898267.213,898447.513,362.000005,180.300003,592.800008,21.9,383.900005,28.6
1014,899080.313,899434.913,900645.313,900793.213,354.600006,147.900002,1710.70003,1210.40002,1565.00002,-2.2
1015,901383.613,901937.313,902706.013,902881.213,553.700008,175.200003,1579.30002,768.700011,1322.40002,81.700001
1016,902962.913,903255.113,903591.113,903876.913,292.200005,285.800004,1161.80002,336.000005,628.20001,247.800004
1017,904124.713,904460.113,905214.113,905487.013,335.400005,272.900004,1519.40002,754.000011,1089.40002,157.100002
1018,905644.113,906112.914,907103.714,907584.914,468.800007,481.200007,2166.40003,990.800015,1459.60002,225.600003
1019,907810.514,908141.814,908811.714,909330.214,331.300005,518.500008,1867.90003,669.90001,1001.20002,348.200005
1020,909678.414,909738.414,910831.414,911622.814,60.000001,791.400012,1806.70003,1093.00002,1153.00002,-137.700002
1021,911485.114,912014.514,912699.514,914116.414,529.400008,1416.90002,2265.00003,685.00001,1214.40002,-366.300005
1022,913750.114,914354.914,914837.814,915947.714,604.800009,1109.90002,2288.70003,482.900007,1087.70002,91.100001
1023,916038.814,916222.514,916550.014,917758.114,183.700003,1208.10002,1410.60002,327.500005,511.200008,-308.700005
1024,917449.414,918060.114,918302.814,919158.214,610.700009,855.400013,1409.70002,242.700004,853.400013,-299.100005
1025,918859.114,919421.114,919678.914,919887.514,562.000008,208.600003,1170.90002,257.800004,819.800012,142.500003
1026,920030.014,920249.714,920386.314,921316.214,219.700003,929.900014,1237.90002,136.600002,356.300005,-48.300001
1027,921267.914,921577.714,921803.814,922166.614,309.800005,362.800005,864.300013,226.100003,535.900008,-34.4
1028,922132.214,922447.814,922757.214,922939.814,315.600005,182.600003,951.800014,309.400004,625.000009,144.200002
1029,923084.014,923350.514,923382.914,923561.114,266.500004,178.200003,596.700009,32.4,298.900004,119.600002
1030,923680.714,923889.614,924118.614,924294.314,208.900003,175.700003,784.700012,229.000003,437.900006,171.100003
1031,924465.414,924641.414,924761.214,925487.614,176.000002,726.400011,1117.20002,119.800002,295.800004,95.000001
1032,925582.614,925692.714,926102.814,926920.614,110.100002,817.800012,1468.90002,410.100006,520.200008,130.900002
1033,927051.514,927150.214,927324.214,927496.314,98.700002,172.100003,546.600008,174.000002,272.700004,101.800001
1034,927598.114,927746.814,927931.714,928154.214,148.700003,222.500004,670.40001,184.900002,333.600005,114.300001
1035,928268.514,928397.014,928590.914,928729.314,128.500002,138.400002,656.50001,193.900003,322.400005,195.700003
1036,928925.014,929082.014,929151.114,929816.514,157.000002,665.40001,895.400013,69.100001,226.100003,3.9
1037,931382.214,931725.614,931974.114,932116.314,343.400005,142.200003,839.300012,248.500003,591.900008,105.200001
1038,932221.514,932424.314,932610.114,932825.414,202.800003,215.300003,754.200011,185.800003,388.600006,150.300002
1039,932975.714,933108.414,933270.114,933606.914,132.700002,336.800005,519.700008,161.700003,294.400005,-111.500002
1040,936654.814,936773.214,936973.814,937149.614,118.400002,175.800003,545.700008,200.600003,319.000005,50.9
1041,937200.514,937437.314,937520.514,937673.214,236.800004,152.700002,622.50001,83.200001,320.000005,149.800003
1042,937823.014,937979.514,938114.814,938589.414,156.500002,474.600007,537.300008,135.300002,291.800004,-229.100003
1043,942058.914,942306.314,942396.414,942525.014,247.400003,128.600002,602.300009,90.100002,337.500005,136.200002
1044,942661.214,942836.414,943154.314,943307.914,175.200002,153.600002,972.900014,317.900005,493.100007,326.200005
1045,943634.114,943667.314,944180.314,944333.814,33.200001,153.500003,1001.60002,513.000007,546.200008,301.900004
1046,951797.014,951894.914,952082.114,952591.714,97.900001,509.600008,1043.40002,187.200003,285.100004,248.700003
1047,952840.414,952955.514,953521.514,953757.014,115.100002,235.500003,1140.00002,566.000009,681.100011,223.400003
1048,953980.414,954177.314,954306.014,954472.714,196.900003,166.700003,690.400011,128.700002,325.600005,198.100003
1049,954670.814,954806.614,955495.014,955719.814,135.800002,224.800003,1266.90002,688.40001,824.200012,217.900004
1050,955937.714,956187.314,956506.714,956731.814,249.600003,225.100003,1009.40001,319.400005,569.000008,215.300004
1051,956947.114,957113.914,957517.414,957712.914,166.800002,195.500003,948.300014,403.500006,570.300008,182.500003
1052,957895.414,958103.714,958363.914,958546.314,208.300003,182.400002,815.000012,260.200004,468.500007,164.100003
1053,958710.414,958904.614,959068.314,959242.814,194.200003,174.500003,709.60001,163.700002,357.900005,177.200002
1054,959420.014,959536.114,959944.414,960479.714,116.100002,535.300008,1232.30002,408.300006,524.400008,172.600003
1055,960652.314,960806.514,961411.914,961595.414,154.200002,183.500003,1191.40002,605.400009,759.600011,248.300004
1056,961843.714,962055.614,962377.414,962980.614,211.900003,603.200009,1336.90002,321.800005,533.700008,200.000003
1057,975539.015,975707.315,975812.515,976845.415,168.300002,1032.90002,1462.50002,105.200002,273.500004,156.100002
1058,979269.915,979317.515,979641.515,979923.115,47.600001,281.600004,852.700013,324.000005,371.600006,199.500003
1059,980122.615,980230.915,980435.215,980949.015,108.300002,513.800007,1013.50001,204.300003,312.600005,187.100003
1060,981136.115,981183.115,982066.915,982259.015,47.000001,192.100003,1377.60002,883.800013,930.800014,254.700004
1061,982513.715,982626.015,982737.915,982937.315,112.300001,199.400003,636.800009,111.900002,224.200003,213.200003
1062,983150.515,983218.015,983533.215,983731.615,67.500001,198.400003,835.800013,315.200005,382.700006,254.700004
1063,988929.115,988962.115,989053.815,989225.915,33.000001,172.100003,1754.70003,91.700001,124.700002,1457.90002
1064,990970.315,991007.915,991641.415,991808.615,37.6,167.200002,955.900014,633.50001,671.10001,117.600002
1065,991926.215,992099.815,992205.115,993799.615,173.600002,1594.50002,559.100008,105.300002,278.900004,-1314.30002
1066,992485.315,993881.415,994139.115,994265.415,1396.10002,126.300002,1848.60003,257.700004,1653.80003,68.500001
1067,994333.915,994594.315,994660.915,994869.615,260.400004,208.700003,527.400008,66.600001,327.000005,-8.3
1068,994861.315,995114.815,995175.315,995797.415,253.500003,622.10001,501.700007,60.500001,314.000004,-434.400007
1069,995363.015,995915.315,996230.115,996357.215,552.300008,127.100002,1079.20002,314.800005,867.100013,85.000001
1070,996442.215,996663.715,996797.815,997502.315,221.500003,704.500011,623.400009,134.100002,355.600005,-436.700007
1071,997065.615,997693.215,997972.415,998121.415,627.60001,149.000002,1171.90002,279.200004,906.800014,116.100002
1072,998237.515,998469.015,998503.115,998659.415,231.500003,156.300002,527.900008,34.100001,265.600004,106.000002
1073,998765.415,998926.515,998967.015,999146.415,161.100002,179.400002,500.700007,40.500001,201.600003,119.700002
1074,999266.115,999388.215,999521.315,999683.415,122.100002,162.100002,583.000009,133.100002,255.200004,165.700003
1075,1003360.61,1003427.11,1003710.81,1003891.31,66.500001,180.500003,655.90001,283.700004,350.200005,125.200002
1076,1004016.51,1004151.71,1004155.71,1004320.61,135.200002,164.900003,399.400006,4,139.200002,95.300001
1077,1004415.91,1004544.71,1004693.51,1004876.21,128.800002,182.700003,562.000008,148.800002,277.600004,101.700001
1078,1004977.91,1005124.21,1005285.91,1005455.71,146.300003,169.800002,576.800009,161.700002,308.000005,99.000002
1079,1007305.22,1007377.12,1007788.32,1007998.82,71.900001,210.500003,740.300011,411.200006,483.100007,46.700001
1080,1008045.52,1008330.92,1008473.92,1008608.32,285.400004,134.400002,693.40001,143.000002,428.400006,130.600002
1081,1008738.92,1008915.22,1009030.22,1009921.32,176.300003,891.100013,581.700009,115.000002,291.300005,-600.700009
1082,1010729.92,1011364.92,1012307.92,1012465.52,635.00001,157.600002,1865.00003,943.000014,1578.00002,129.400002
1083,1012594.92,1012768.62,1012949.02,1013088.22,173.700002,139.200002,688.30001,180.400003,354.100005,195.000003
1084,1013283.22,1013318.72,1014020.72,1014234.72,35.500001,214.000003,1177.10002,702.00001,737.500011,225.600004
1085,1014460.32,1014617.12,1014893.92,1015047.82,156.800002,153.900002,831.600012,276.800004,433.600006,244.100004
1086,1015291.92,1015373.42,1015795.62,1015972.22,81.500001,176.600002,1013.50001,422.200007,503.700008,333.200005
1087,1016305.42,1016358.82,1017050.22,1018259.92,53.400001,1209.70002,1556.60002,691.40001,744.800011,-397.900006
1088,1017862.02,1018420.02,1018952.72,1019142.02,558.000009,189.300002,1384.80002,532.700008,1090.70002,104.800002
1089,1019246.82,1019483.72,1019815.92,1019998.82,236.900003,182.900003,883.200013,332.200005,569.100008,131.200002
1090,1020130.02,1020345.72,1020736.42,1020895.02,215.700003,158.600003,904.900014,390.700006,606.400009,139.900002
1091,1021034.92,1021285.12,1021490.42,1021674.82,250.200003,184.400003,780.100011,205.300003,455.500006,140.200002
1092,1021815.02,1021974.52,1022095.42,1022242.22,159.500003,146.800003,601.700009,120.900001,280.400004,174.500002
1093,1022416.72,1022517.52,1022855.92,1023018.72,100.800002,162.800002,784.000012,338.400005,439.200007,182.000003
1094,1031644.22,1031767.62,1031943.52,1032102.62,123.400002,159.100003,703.40001,175.900002,299.300004,245.000003
1095,1036852.92,1036898.22,1037698.22,1037899.82,45.300001,201.600003,1252.30002,800.000012,845.300013,205.400003
1096,1038105.22,1038338.92,1038450.02,1038615.72,233.700003,165.700003,724.000011,111.100002,344.800005,213.500003
1097,1038829.22,1038928.62,1039719.92,1039885.22,99.400001,165.300002,1273.60002,791.300012,890.700013,217.600004
1098,1040102.82,1040301.12,1040817.92,1040979.82,198.300003,161.900003,1138.60002,516.800007,715.10001,261.600004
1099,1041241.42,1041372.32,1041519.72,1041667.12,130.900002,147.400002,710.10001,147.400002,278.300004,284.400004
1100,1046098.52,1046317.22,1046456.22,1046638.72,218.700003,182.500003,751.700011,139.000002,357.700005,211.500003
1101,1046850.22,1046966.12,1047425.42,1047629.72,115.900002,204.300003,965.400015,459.300007,575.200009,185.900003
1102,1047815.62,1048067.72,1048060.42,1048212.92,252.100003,152.500003,616.600009,-7.3,244.800003,219.300003
1103,1048432.22,1048555.42,1048667.52,1048853.22,123.200002,185.700003,663.70001,112.100001,235.300003,242.700004
1104,1049095.92,1049136.52,1050115.52,1050303.12,40.6,187.600003,1499.80002,979.000015,1019.60001,292.600004
1105,1050595.72,1050785.92,1050787.52,1052229.12,190.200003,1441.60002,1280.20002,1.6,191.800003,-353.200005
1106,1051875.92,1052390.72,1052856.62,1053514.82,514.800008,658.20001,1354.20002,465.900007,980.700015,-284.700005
1107,1053230.12,1053723.12,1054198.12,1054863.82,493.000008,665.70001,1814.40003,475.000007,968.000015,180.700002
1108,1055044.52,1055090.82,1055377.02,1055561.12,46.300001,184.100003,717.400011,286.200004,332.500005,200.800003
1109,1058166.52,1058236.12,1058404.52,1058882.22,69.600001,477.700008,832.000012,168.400002,238.000003,116.300001
1110,1058998.52,1059131.02,1059632.52,1060498.02,132.500002,865.500013,1051.80002,501.500008,634.00001,-447.700007
1111,1060050.32,1060719.82,1061145.62,1061633.02,669.50001,487.400008,1426.30002,425.800006,1095.30002,-156.400003
1112,1061476.62,1061887.82,1063215.42,1063410.32,411.200006,194.900003,2207.30003,1327.60002,1738.80003,273.600004
1113,1063683.92,1063881.32,1064152.22,1064321.22,197.400003,169.000003,805.100012,270.900004,468.300007,167.800002
1114,1064489.02,1064676.32,1064986.92,1065138.72,187.300003,151.800002,864.800013,310.600005,497.900008,215.100003
1115,1065353.82,1065483.62,1065610.22,1066036.32,129.800002,426.100006,848.700013,126.600002,256.400004,166.200003
1116,1066202.52,1066285.12,1066396.52,1066837.52,82.600001,441.000006,582.200008,111.400002,194.000003,-52.800001
1117,1070277.62,1070337.02,1070464.52,1070813.12,59.400001,348.600005,753.400012,127.500002,186.900003,217.900004
1118,1072740.52,1072802.92,1073294.72,1073466.12,62.400001,171.400003,856.200013,491.800007,554.200008,130.600002
1119,1073596.72,1073795.12,1073776.72,1073950.72,198.400003,174.000002,496.600007,-18.4,180.000003,142.600002
1120,1074093.32,1074126.92,1074249.42,1074486.22,33.600001,236.800003,385.400006,122.500002,156.100003,-7.5
1121,1074478.72,1074735.62,1074797.42,1075436.22,256.900004,638.800009,513.100008,61.800001,318.700005,-444.400006
1122,1074991.82,1075555.52,1075873.92,1076015.12,563.700008,141.200002,1163.10002,318.400005,882.100013,139.800002
1123,1076154.92,1076315.92,1076346.82,1077484.52,161.000002,1137.70002,812.300012,30.900001,191.900003,-517.300008
1124,1076967.22,1077571.12,1077806.12,1077955.92,603.900009,149.800002,1027.60001,235.000004,838.900013,38.9
1125,1077994.82,1078277.12,1078293.92,1078460.22,282.300005,166.300002,494.000008,16.8,299.100005,28.600001
1126,1078488.82,1078730.72,1078802.12,1078921.92,241.900003,119.800002,595.100009,71.400001,313.300004,162.000003
1127,1079083.92,1079228.32,1079747.52,1079884.32,144.400002,136.800003,1093.00002,519.200007,663.600009,292.600004
1128,1080176.92,1080255.02,1080579.12,1080759.82,78.100001,180.700003,888.200013,324.100005,402.200006,305.300004
1129,1114744.62,1114881.02,1115449.32,1115627.62,136.400002,178.300003,1307.90002,568.300008,704.70001,424.900006
1130,1124296.22,1124411.12,1124434.92,1124631.32,114.900002,196.400003,2142.10003,23.8,138.700002,1807.00003
1131,1126810.12,1126878.52,1127421.32,1127678.02,68.400001,256.700004,1070.00002,542.800008,611.200009,202.100003
1132,1127880.12,1128045.12,1128268.32,1128464.12,165.000002,195.800002,926.900014,223.200004,388.200006,342.900006
1133,1128807.02,1128886.32,1128896.32,1129045.22,79.300001,148.900002,535.300008,10,89.300001,297.100005
1134,1129342.32,1129380.72,1129535.92,1129694.52,38.4,158.600003,616.600009,155.200002,193.600002,264.400004
1135,1129958.92,1130053.12,1130299.12,1130473.12,94.200001,174.000002,822.500012,246.000004,340.200005,308.300005
1136,1130781.42,1130917.42,1131834.32,1132047.12,136.000002,212.800003,1477.80002,916.900014,1052.90002,212.100003
1137,1132259.22,1132305.12,1132302.92,1132460.52,45.900001,157.600002,358.800005,-2.2,43.700001,157.500002
1138,1132618.02,1132769.92,1132832.52,1132985.52,151.900003,153.000002,1130.60002,62.600001,214.500004,763.100011
1139,1136218.52,1136257.72,1136641.52,1136815.02,39.200001,173.500003,700.80001,383.800005,423.000006,104.300001
1140,1136919.32,1137068.72,1137211.72,1137360.92,149.400003,149.200002,545.200009,143.000002,292.400005,103.600002
1141,1137464.52,1137626.12,1137982.82,1138158.02,161.600002,175.200003,840.000012,356.700005,518.300007,146.500002
1142,1139203.82,1139303.42,1139358.12,1139529.52,99.600002,171.400002,541.700009,54.700001,154.300003,216.000004
1143,1139745.52,1139965.82,1140031.72,1140235.32,220.300003,203.600003,678.80001,65.900001,286.200004,189.000003
1144,1142207.12,1142250.32,1143003.72,1143168.62,43.200001,164.900003,1177.50002,753.400011,796.600012,216.000003
1145,1143384.62,1143574.22,1143654.22,1143819.42,189.600003,165.200002,669.00001,80.000001,269.600004,234.200004
1146,1145083.52,1145174.22,1146240.72,1146434.32,90.700001,193.600003,1560.10002,1066.50002,1157.20002,209.300003
1147,1146643.62,1146878.32,1147033.52,1147221.52,234.700004,188.000003,773.500012,155.200002,389.900006,195.600003
1148,1147417.12,1147575.72,1148107.52,1148330.82,158.600002,223.300003,1047.40002,531.800008,690.40001,133.700002
1149,1148464.52,1148670.32,1148787.62,1149556.62,205.800004,769.000012,684.200011,117.300001,323.100005,-407.900006
1150,1149148.72,1149732.82,1149977.02,1150156.32,584.100008,179.300003,1090.00002,244.200004,828.300012,82.400001
1151,1151336.82,1151430.52,1151649.82,1151789.72,93.700002,139.900002,556.400009,219.300003,313.000005,103.500002
1152,1151893.22,1152109.42,1152187.02,1152348.42,216.200003,161.400002,561.800008,77.600001,293.800004,106.600002
1153,1152455.02,1152600.92,1152795.62,1152935.52,145.900002,139.900002,565.100008,194.700003,340.600005,84.600001
1154,1153020.12,1153274.82,1153591.42,1153751.62,254.700004,160.200002,929.000014,316.600005,571.300009,197.500003
1155,1153949.12,1154123.32,1154266.32,1154400.32,174.200003,134.000002,635.20001,143.000002,317.200005,184.000003
1156,1154584.32,1154711.02,1154821.02,1155020.62,126.700002,199.600003,515.600007,110.000001,236.700003,79.300001
1157,1155099.92,1155255.82,1155546.02,1155701.12,155.900003,155.100002,810.000012,290.200004,446.100007,208.800003
1158,1155909.92,1155988.12,1156106.02,1156497.72,78.200002,391.700006,793.700012,117.900001,196.100003,205.900003
1159,1156703.62,1156753.62,1156938.62,1159895.02,50.000001,2956.40004,3004.10004,185.000003,235.000004,-187.300003
1160,1159707.72,1159996.22,1160215.82,1160359.42,288.500004,143.600002,751.200011,219.600004,508.100008,99.500001
1161,1160458.92,1160579.92,1160707.02,1161385.82,121.000002,678.80001,802.500012,127.100002,248.100004,-124.400002
1162,1161261.42,1161543.02,1161760.42,1161922.52,281.600004,162.100002,780.700012,217.400004,499.000008,119.600002
1163,1162042.12,1162199.42,1162523.22,1162712.02,157.300002,188.800003,796.400012,323.800005,481.100007,126.500002
1164,1162838.52,1162998.72,1163093.92,1163246.22,160.200002,152.300003,507.600007,95.200001,255.400003,99.900001
1165,1163346.12,1163490.92,1163705.12,1163857.52,144.800002,152.400002,571.300009,214.200004,359.000006,59.900001
1166,1163917.42,1164200.32,1164219.62,1165327.82,282.900004,1108.20002,500.500007,19.3,302.200004,-909.900014
1167,1164417.92,1165415.02,1165864.92,1165987.52,997.100015,122.600002,1678.00002,449.900007,1447.00002,108.400001
1168,1166095.92,1166317.12,1166474.82,1166654.12,221.200003,179.300003,669.40001,157.700003,378.900006,111.200001
1169,1166765.32,1166926.62,1167195.32,1167334.02,161.300003,138.700002,712.400011,268.700004,430.000007,143.700002
1170,1167477.72,1167599.12,1167979.52,1168132.32,121.400002,152.800003,807.200012,380.400005,501.800007,152.600002
1171,1168284.92,1168428.82,1168556.52,1168727.52,143.900002,171.000002,575.500008,127.700002,271.600004,132.900002
1172,1168860.42,1169010.32,1169191.02,1169335.82,149.900003,144.800002,673.10001,180.700002,330.600005,197.700003
1173,1169533.52,1169615.12,1170197.32,1170368.62,81.600002,171.300003,1007.00002,582.200008,663.80001,171.900002
1174,1170540.52,1170751.92,1170854.62,1171463.52,211.400004,608.900009,1125.00002,102.700001,314.100005,202.000003
1175,1171665.52,1171704.72,1172367.82,1172560.62,39.200001,192.800003,1046.10002,663.10001,702.300011,151.000002
1176,1175635.52,1175693.02,1175913.62,1176087.52,57.500001,173.900003,641.00001,220.600003,278.100004,189.000003
1177,1176276.52,1176388.32,1176692.22,1177198.12,111.800002,505.900008,1010.90002,303.900004,415.700006,89.300001
1178,1177287.42,1177460.72,1177846.42,1178864.52,173.300003,1018.10002,890.500013,385.700005,559.000008,-686.60001
1179,1178177.92,1178934.32,1179609.12,1179786.12,756.400011,177.000002,1718.50003,674.800011,1431.20002,110.300002
1180,1179896.42,1180118.82,1180362.62,1180515.42,222.400003,152.800002,774.400011,243.800004,466.200007,155.400002
1181,1180670.82,1180913.52,1181039.92,1181218.22,242.700004,178.300003,663.40001,126.400002,369.100006,116.000001
1182,1181334.22,1181525.42,1181728.62,1181923.42,191.200003,194.800003,684.40001,203.200003,394.400006,95.200001
1183,1182018.62,1182188.12,1182426.42,1182587.62,169.500003,161.200002,699.500011,238.300004,407.800007,130.500002
1184,1182718.12,1182859.72,1183085.52,1183252.12,141.600002,166.600003,671.40001,225.800003,367.400005,137.400002
1185,1183389.52,1183540.32,1183887.72,1184039.02,150.800002,151.300003,805.800012,347.400005,498.200007,156.300002
1186,1184195.32,1184354.82,1184587.32,1184745.42,159.500002,158.100002,704.20001,232.500004,392.000006,154.100002
1187,1184899.52,1185018.42,1185363.02,1185526.82,118.900002,163.800003,762.800012,344.600005,463.500007,135.500002
1188,1185662.32,1185899.32,1186091.12,1186261.52,237.000003,170.400003,735.100011,191.800003,428.800006,135.900002
1189,1186397.42,1186550.12,1186907.42,1187071.72,152.700002,164.300003,833.100012,357.300005,510.000007,158.800002
1190,1187230.52,1187434.72,1187648.52,1187857.12,204.200003,208.600003,833.200013,213.800003,418.000006,206.600004
1191,1188063.72,1188150.22,1188389.12,1188554.82,86.500001,165.700003,682.10001,238.900003,325.400004,191.000003
1192,1195463.72,1195602.42,1195853.52,1196018.12,138.700002,164.600002,719.000011,251.100004,389.800006,164.600003
1193,1200036.72,1200115.12,1200529.12,1200692.72,78.400001,163.600003,862.300013,414.000006,492.400007,206.300003
1194,1202253.72,1202352.72,1203100.32,1203315.62,99.000001,215.300003,1279.10002,747.600012,846.600013,217.200003
1195,1212835.02,1212921.12,1213389.62,1213554.02,86.100001,164.400002,918.700013,468.500007,554.600008,199.700003
1196,1213753.72,1213936.02,1214074.92,1214231.82,182.300003,156.900002,685.200011,138.900002,321.200005,207.100004
1197,1214438.92,1214534.62,1214701.72,1215350.22,95.700001,648.50001,1110.10002,167.100002,262.800003,198.800003
1198,1215549.02,1215591.42,1215880.22,1216043.22,42.400001,163.000002,672.40001,288.800004,331.200005,178.200003
1199,1216221.42,1216296.52,1216405.42,1216580.22,75.100001,174.800002,536.900008,108.900002,184.000003,178.100003
1200,1216758.32,1216800.32,1217276.62,1217527.82,42.000001,251.200004,941.900014,476.300007,518.300008,172.400002
1201,1217700.22,1217826.12,1218105.52,1218282.02,125.900002,176.500003,803.500012,279.400004,405.300006,221.700003
1202,1218503.72,1218599.92,1219223.02,1219389.22,96.200002,166.200002,1152.00002,623.100009,719.300011,266.500004
1203,1224932.12,1225011.02,1225179.62,1225352.42,78.900001,172.800002,715.200011,168.600003,247.500004,294.900005
1204,1229476.42,1229548.62,1230073.12,1230248.62,72.200001,175.500002,944.900014,524.500008,596.700009,172.700003
1205,1230421.32,1230607.22,1231139.52,1231374.02,185.900002,234.500004,1192.20002,532.300008,718.20001,239.500003
1206,1231613.52,1231766.52,1231794.52,1232176.52,153.000003,382.000006,707.300011,28,181.000003,144.300002
1207,1232320.82,1232449.82,1232523.22,1233246.62,129.000002,723.400011,448.100007,73.400001,202.400003,-477.700007
1208,1234446.52,1234579.02,1234735.02,1234872.52,132.500002,137.500002,543.000008,156.000002,288.500004,117.000002
1209,1234989.52,1235159.82,1235245.12,1235393.62,170.300002,148.500002,522.200008,85.300002,255.600004,118.100002
1210,1235511.72,1235640.72,1235693.92,1235924.42,129.000001,230.500004,490.500007,53.200001,182.200002,77.800001
1211,1236002.22,1236173.02,1236324.32,1236461.42,170.800002,137.100002,614.000009,151.300003,322.100005,154.800002
1212,1236616.22,1236746.52,1236828.42,1236960.12,130.300002,131.700002,630.900009,81.900001,212.200003,287.000004
1213,1239131.52,1239165.02,1239386.72,1239534.32,33.500001,147.600003,527.500008,221.700003,255.200004,124.700001
1214,1244294.42,1244347.32,1244430.22,1244604.12,52.900001,173.900003,451.600007,82.900001,135.800002,141.900002
1215,1244746.02,1244854.12,1244857.62,1246478.82,108.100002,1621.20002,344.300005,3.5,111.600002,-1388.50002
1216,1245090.32,1246565.52,1246844.72,1246992.62,1475.20002,147.900003,1999.10003,279.200004,1754.40003,96.800001
1217,1247089.42,1247385.92,1247428.62,1247574.12,296.500004,145.500002,607.000009,42.700001,339.200005,122.300002
1218,1247696.42,1247852.02,1248313.22,1248970.72,155.600002,657.50001,929.500014,461.200007,616.800009,-344.800005
1219,1248625.92,1249249.92,1249378.72,1249529.92,624.000009,151.200002,1065.70002,128.800002,752.800011,161.700003
1220,1249691.62,1249843.32,1249983.12,1250116.92,151.700002,133.800002,670.70001,139.800002,291.500004,245.400004
1221,1250362.32,1250486.52,1250610.12,1250977.42,124.200002,367.300005,554.200008,123.600002,247.800004,-60.900001
1222,1250916.52,1251235.42,1251843.52,1252309.92,318.900005,466.400007,1497.90002,608.100009,927.000014,104.500001
1223,1252414.42,1252496.62,1252473.52,1252615.12,82.200002,141.600002,325.000005,-23.100001,59.100001,124.300002
1224,1252739.42,1252811.32,1253071.62,1253212.12,71.900001,140.500002,627.60001,260.300004,332.200005,154.900003
1225,1253367.02,1253446.02,1253635.82,1253835.42,79.000001,199.600003,588.500008,189.800003,268.800004,120.100001
1226,1253955.52,1254082.22,1254095.82,1254216.52,126.700002,120.700002,406.500006,13.6,140.300002,145.500002
1227,1254362.02,1254397.42,1254681.92,1254829.52,35.400001,147.600002,617.50001,284.500004,319.900005,150.000003
1228,1254979.52,1255144.92,1255900.52,1256087.62,165.400002,187.100003,1368.60002,755.600011,921.000013,260.500004
1229,1256348.12,1256429.52,1256625.82,1256858.32,81.400001,232.500004,706.100011,196.300003,277.700004,195.900003
1230,1257054.22,1257194.82,1257442.62,1257584.32,140.600002,141.700002,821.200012,247.800003,388.400005,291.100005
1231,1257875.42,1257982.62,1258071.72,1258262.02,107.200001,190.300003,610.100009,89.100002,196.300003,223.500003
1232,1258485.52,1258569.32,1258793.12,1259664.72,83.800001,871.600013,850.000013,223.800003,307.600004,-329.200004
1233,1259335.52,1259812.72,1260180.42,1260368.42,477.200007,188.000003,1120.40002,367.700005,844.900012,87.500001
1234,1260980.72,1261260.52,1262012.42,1262449.92,279.800004,437.500007,1500.60002,751.900011,1031.70001,31.4
1235,1262481.32,1262663.32,1263200.52,1263392.42,182.000003,191.900003,1128.20002,537.200008,719.200011,217.100003
1236,1263609.52,1263681.62,1264331.72,1264501.72,72.100001,170.000003,1104.70002,650.10001,722.200011,212.500003
1237,1264714.22,1264796.92,1265169.42,1265313.82,82.700001,144.400003,822.600012,372.500005,455.200006,223.000003
1238,1265536.82,1265586.02,1265774.82,1265989.42,49.200001,214.600003,682.10001,188.800003,238.000004,229.500003
1239,1269886.72,1269991.22,1270271.02,1270456.52,104.500001,185.500002,616.200009,279.800005,384.300006,46.400001
1240,1281809.12,1281910.22,1282547.02,1282959.52,101.100002,412.500007,1335.90002,636.800009,737.900011,185.500002
1241,1289551.82,1289635.42,1290212.32,1290378.72,83.600001,166.400002,988.400015,576.900009,660.50001,161.500003
1242,1290540.22,1290747.32,1291014.52,1291199.12,207.100003,184.600002,822.900012,267.200004,474.300007,164.000003
1243,1291363.12,1291546.12,1291887.32,1292087.02,183.000003,199.700003,999.500015,341.200005,524.200008,275.600004
1244,1302681.62,1302877.72,1303336.62,1303560.02,196.100003,223.400004,1014.50002,458.900007,655.00001,136.100002
1245,1303696.12,1303842.72,1304082.02,1304285.32,146.600002,203.300003,741.100011,239.300003,385.900005,151.900003
1246,1304437.22,1304597.12,1304732.02,1304920.52,159.900002,188.500003,617.100009,134.900002,294.800004,133.800002
1247,1305054.32,1305165.52,1305424.72,1305582.82,111.200001,158.100003,706.40001,259.200004,370.400005,177.900002
1248,1305760.72,1305989.12,1306245.92,1306700.62,228.400004,454.700006,1109.20002,256.800004,485.200008,169.300003
1249,1313986.32,1314066.12,1314076.62,1314285.12,79.800001,208.500003,459.200007,10.5,90.300001,160.400003
1250,1314445.52,1314577.42,1314778.92,1315002.32,131.900002,223.400003,713.00001,201.500003,333.400005,156.200002
1251,1319325.42,1319487.82,1319478.92,1319685.72,162.400003,206.800003,539.700009,-8.9,153.500003,179.400003
1252,1319865.12,1320002.92,1320207.22,1320518.02,137.800002,310.800004,869.800012,204.300003,342.100005,216.900003
1253,1320734.92,1320824.52,1321354.92,1321557.72,89.600002,202.800003,1139.70002,530.400008,620.00001,316.900004
1254,1327635.82,1327685.22,1328131.22,1328327.42,49.400001,196.200003,821.900013,446.000007,495.400008,130.300002
1255,1328457.72,1328638.32,1328686.02,1328886.92,180.600002,200.900003,564.700008,47.700001,228.300003,135.500002
1256,1329022.42,1329187.42,1329307.92,1329477.22,165.000002,169.300003,625.500009,120.500002,285.500004,170.700002
1257,1329647.92,1329799.22,1330079.62,1330254.32,151.300003,174.700002,844.000013,280.400004,431.700007,237.600004
1258,1330491.92,1330639.92,1330816.12,1330968.72,148.000002,152.600002,780.300012,176.200003,324.200005,303.500005
1259,1331272.22,1331321.02,1331799.72,1332003.02,48.8,203.300003,833.200012,478.700007,527.500007,102.400002
1260,1332105.42,1332240.72,1332213.02,1332707.42,135.300002,494.400007,332.300005,-27.7,107.600002,-269.700004
1261,1332437.72,1333002.12,1333324.72,1335181.52,564.400008,1856.80003,1131.70002,322.600005,887.000013,-1612.10002
1262,1333569.42,1335313.02,1335556.12,1335716.52,1743.60003,160.400003,2215.20003,243.100003,1986.70003,68.100001
1263,1335784.62,1336074.52,1336075.42,1336209.82,289.900004,134.400002,528.000008,0.9,290.800004,102.800002
1264,1336312.62,1336467.22,1336505.42,1336647.82,154.600002,142.400003,432.200006,38.2,192.800002,97.000001
1265,1336744.82,1336880.72,1336970.22,1337110.32,135.900002,140.100002,499.500007,89.500001,225.400003,134.000002
1266,1337244.32,1337377.52,1337543.92,1337709.22,133.200002,165.300002,634.30001,166.400003,299.600005,169.400003
1267,1337878.62,1337987.72,1338059.52,1338187.82,109.100002,128.300002,576.500009,71.800001,180.900003,267.300004
1268,1338455.12,1338532.02,1338546.62,1338753.02,76.900001,206.400003,565.800008,14.6,91.500001,267.900004
1269,1343354.22,1343383.92,1343384.42,1344050.92,29.7,666.50001,1321.70002,0.5,30.2,625.000009
1270,1346064.22,1346357.72,1346567.42,1346709.72,293.500004,142.300003,785.500012,209.700003,503.200007,140.000002
1271,1346849.72,1346992.52,1347216.22,1347365.22,142.800002,149.000002,647.300009,223.700003,366.500005,131.800002
1272,1347497.02,1347743.72,1347910.72,1348051.52,246.700004,140.800003,705.700011,167.000002,413.700006,151.200002
1273,1348202.72,1348415.72,1348788.32,1348965.22,213.000003,176.900002,856.700013,372.600006,585.600009,94.200002
1274,1349059.42,1349288.32,1349324.52,1349484.12,228.900003,159.600002,531.400007,36.200001,265.100004,106.700001
1275,1350778.82,1351092.72,1351486.92,1351657.42,313.900005,170.500002,1010.90001,394.200006,708.100011,132.300002
1276,1351789.72,1351964.52,1352021.72,1352206.72,174.800003,185.000002,555.400009,57.200001,232.000004,138.400003
1277,1352345.12,1352446.92,1352508.42,1352653.42,101.800001,145.000002,462.400006,61.500001,163.300002,154.100002
1278,1363491.82,1363584.62,1364932.52,1365102.82,92.800001,170.300003,1899.30003,1347.90002,1440.70002,288.300004
1279,1365391.12,1365492.52,1366535.72,1366714.42,101.400001,178.700003,1601.50002,1043.20002,1144.60002,278.200004
1280,1366992.62,1367156.12,1368120.42,1368278.52,163.500002,158.100002,1622.30002,964.300015,1127.80002,336.400005
1281,1368614.92,1368748.22,1370674.52,1370849.82,133.300002,175.300002,2989.70005,1926.30003,2059.60003,754.800012
1282,1372716.62,1372792.42,1372792.42,1372981.52,75.800001,189.100003,389.700006,0,75.800001,124.800002
1283,1373106.32,1373320.42,1373596.22,1373843.02,214.100003,246.800004,828.400012,275.800004,489.900007,91.700001
1284,1373934.72,1374138.42,1374642.92,1375170.82,203.700003,527.900008,1418.40002,504.500008,708.200011,182.300002
1285,1375353.12,1375473.92,1378137.32,1378325.32,120.800002,188.000003,3368.40005,2663.40004,2784.20004,396.200006
1286,1378721.52,1378925.02,1378958.72,1379155.72,203.500003,197.000003,788.000011,33.7,237.200003,353.800005
1287,1379509.52,1379561.92,1380129.12,1380313.32,52.400001,184.200002,1068.80002,567.200009,619.60001,265.000004
1288,1383107.92,1383176.42,1383186.82,1383372.22,68.500001,185.400003,385.500006,10.4,78.900001,121.200002
1289,1383493.42,1383692.52,1383840.72,1384016.62,199.100003,175.900002,635.800009,148.200002,347.300005,112.600002
1290,1384129.22,1384282.52,1384491.82,1384695.32,153.300002,203.500003,691.20001,209.300004,362.600006,125.100001
1291,1384820.42,1385023.32,1385864.62,1386054.72,202.900003,190.100003,1508.50002,841.300013,1044.20002,274.200004
1292,1391390.72,1391497.32,1391563.02,1391720.32,106.600002,157.300002,540.500008,65.700001,172.300003,210.900003
1293,1396166.72,1396292.62,1396371.02,1396543.92,125.900001,172.900002,527.800007,78.400002,204.300003,150.600002
1294,1396694.52,1396882.32,1397073.32,1397217.32,187.800003,144.000002,686.600011,191.000003,378.800006,163.800003
1295,1398460.62,1398562.22,1398747.32,1398893.32,101.600001,146.000002,567.100008,185.100003,286.700004,134.400002
1296,1399027.72,1399191.82,1399520.42,1399673.02,164.100003,152.600003,810.500012,328.600004,492.700007,165.200002
1297,1399838.22,1399966.82,1400057.12,1400682.22,128.600002,625.10001,522.400008,90.300001,218.900003,-321.600005
1298,1400360.62,1400860.92,1401210.72,1402127.32,500.300007,916.600013,1180.20002,349.800006,850.100013,-586.500008
1299,1405460.32,1405507.52,1405615.02,1405770.62,47.200001,155.600003,601.400009,107.500001,154.700002,291.100004
1300,1406061.72,1406143.12,1406372.22,1406555.92,81.400001,183.700002,705.30001,229.100004,310.500005,211.100003
1301,1409570.32,1409671.12,1409851.32,1410008.42,100.800002,157.100003,711.500011,180.200002,281.000004,273.400004
1302,1410281.82,1410325.32,1410513.52,1411303.02,43.5,789.500012,1204.60002,188.200003,231.700003,183.400003
1303,1411486.42,1411524.02,1412123.72,1412293.22,37.6,169.500003,986.700014,599.700009,637.300009,179.900002
1304,1412473.12,1412680.62,1412727.72,1413189.52,207.500004,461.800007,898.900014,47.1,254.600004,182.500003
1305,1413372.02,1413524.02,1414187.62,1414364.72,152.000002,177.100003,1263.10002,663.60001,815.600012,270.400004
1306,1414635.12,1414745.62,1414974.82,1415161.82,110.500001,187.000003,907.100013,229.200004,339.700005,380.400005
1307,1415542.22,1415628.92,1415794.92,1416007.82,86.700002,212.900003,689.70001,166.000002,252.700004,224.100003
1308,1419020.32,1419130.92,1419143.32,1419306.62,110.600002,163.300002,524.700008,12.4,123.000002,238.400004
1309,1419545.02,1419745.52,1420211.92,1420419.92,200.500003,208.000003,1183.90002,466.400007,666.90001,309.000005
1310,1420728.92,1420780.32,1421268.42,1421430.82,51.4,162.400002,868.200012,488.100008,539.500008,166.300002
1311,1421597.12,1421793.82,1421877.02,1422078.92,196.700003,201.900003,604.000009,83.200002,279.900005,122.200001
1312,1422201.12,1422392.72,1422555.52,1422744.12,191.600003,188.600003,646.80001,162.800003,354.400006,103.800001
1313,1422847.92,1423030.52,1423212.72,1423444.42,182.600003,231.700003,771.200012,182.200003,364.800006,174.700003
1314,1425683.52,1425776.52,1426493.62,1426682.82,93.000002,189.200003,1236.20002,717.10001,810.100012,236.900004
1315,1426919.72,1427046.42,1427431.32,1428376.42,126.700002,945.100014,1218.50002,384.900005,511.600007,-238.200003
1316,1428138.22,1428585.12,1428983.02,1429198.92,446.900007,215.900003,1190.10002,397.900006,844.800013,129.400002
1317,1431755.72,1431838.92,1432321.32,1432519.52,83.200001,198.200003,1006.20002,482.400007,565.600008,242.400004
1318,1432761.92,1432850.72,1433428.12,1433589.22,88.800001,161.100002,1027.70002,577.400009,666.20001,200.400003
1319,1433789.62,1433870.62,1434215.72,1434411.32,81.000001,195.600003,771.600012,345.100005,426.100006,149.900003
1320,1434561.22,1434699.32,1434922.72,1435133.02,138.100002,210.300003,720.40001,223.400003,361.500005,148.600002
1321,1435281.62,1435407.72,1436112.32,1436323.12,126.100002,210.800003,1195.80002,704.600011,830.700013,154.300002
1322,1442735.82,1443241.92,1443962.62,1444125.42,506.100008,162.800002,1611.90002,720.700011,1226.80002,222.300003
1323,1444347.72,1444560.92,1444939.22,1445105.32,213.200004,166.100003,964.800015,378.300005,591.500009,207.200003
1324,1466886.82,1467003.52,1467037.22,1467220.52,116.700002,183.300002,557.200009,33.700001,150.400003,223.500004
1325,1469682.72,1469790.32,1470098.62,1470285.82,107.600002,187.200003,1024.50001,308.300004,415.900006,421.400006
1326,1470707.22,1470767.52,1472867.22,1473114.22,60.300001,247.000004,2788.70004,2099.70003,2160.00003,381.700006
1327,1473495.92,1473694.12,1474035.72,1474298.82,198.200003,263.100004,1232.70002,341.600005,539.800008,429.800006
1328,1474728.62,1474793.12,1475345.22,1475882.52,64.500001,537.300008,1345.90002,552.100008,616.600009,192.000003
1329,1476074.52,1476233.52,1476537.12,1477041.42,159.000003,504.300008,790.000012,303.600004,462.600007,-176.900003
1330,1476864.52,1477341.82,1477763.02,1477942.02,477.300007,179.000003,1235.30002,421.200006,898.500013,157.800002
1331,1478099.82,1478354.62,1478649.22,1478828.52,254.800004,179.300002,870.500013,294.600005,549.400009,141.800002
1332,1478970.32,1479189.72,1479391.92,1479560.42,219.400004,168.500002,736.900011,202.200003,421.600007,146.800002
1333,1479707.22,1479896.12,1480207.92,1480411.62,188.900003,203.700003,844.400013,311.800005,500.700008,140.000002
1334,1480551.62,1480788.22,1481099.82,1481321.12,236.600003,221.300003,939.300014,311.600005,548.200008,169.800003
1335,1481490.92,1481668.92,1482045.32,1482216.52,178.000003,171.200003,899.700013,376.400005,554.400008,174.100002
1336,1482390.62,1482587.12,1482849.22,1483073.92,196.500003,224.700004,876.700013,262.100004,458.600007,193.400002
1337,1483267.32,1483416.52,1483894.52,1484088.32,149.200003,193.800003,1061.40002,478.000007,627.20001,240.400003
1338,1484328.72,1484543.82,1484859.72,1485028.52,215.100003,168.800003,907.800014,315.900005,531.000008,208.000003
1339,1485236.52,1485395.92,1485615.92,1485790.12,159.400002,174.200003,760.900011,220.000003,379.400005,207.300003
1340,1485997.42,1486080.52,1486349.82,1486565.42,83.100001,215.600004,729.200011,269.300004,352.400005,161.200002
1341,1486726.62,1486840.62,1486939.62,1487657.92,114.000002,718.300011,1008.50002,99.000001,213.000003,77.200001
1342,1492098.62,1492265.92,1492362.22,1492535.72,167.300002,173.500003,663.50001,96.300002,263.600004,226.400003
1343,1492762.12,1492884.12,1492950.92,1493777.52,122.000002,826.600012,1746.40003,66.800001,188.800003,731.000011
1344,1494508.52,1494640.82,1494671.42,1494881.22,132.300002,209.800003,574.800008,30.6,162.900002,202.100003
1345,1495083.32,1495342.72,1495337.32,1496033.02,259.400004,695.700011,1129.90002,-5.4,254.000004,180.200002
1346,1496991.62,1497131.12,1497080.22,1497247.62,139.500002,167.400003,510.200008,-50.900001,88.600001,254.200004
1347,1500432.92,1500484.12,1501284.12,1502177.62,51.200001,893.500013,1698.50003,800.000012,851.200013,-46.2
1348,1502131.42,1502394.12,1502828.72,1503013.72,262.700003,185.000003,1015.90002,434.600007,697.30001,133.600002
1349,1505623.12,1505714.62,1506415.62,1507265.42,91.500001,849.800013,1723.10003,701.00001,792.500011,80.800001
1350,1507346.22,1507462.42,1507464.52,1508838.72,116.200002,1374.20002,358.900006,2.1,118.300002,-1133.60002
1351,1507705.12,1508941.02,1509322.12,1509522.62,1235.90002,200.500003,1841.80003,381.100006,1617.00002,24.3
1352,1509546.92,1509857.32,1509948.32,1510433.12,310.400005,484.800007,639.30001,91.000001,401.400006,-246.900003
1353,1510186.22,1510658.92,1510813.02,1510946.82,472.700007,133.800002,884.300013,154.100002,626.800009,123.700002
1354,1511070.52,1511286.12,1511496.32,1511642.92,215.600003,146.600002,749.700011,210.200003,425.800006,177.300003
1355,1511820.22,1512020.82,1512272.72,1512751.42,200.600003,478.700007,1056.40002,251.900004,452.500007,125.200002
1356,1512876.62,1513005.12,1513421.32,1513571.32,128.500002,150.000002,934.500014,416.200006,544.700008,239.800004
1357,1513811.12,1513958.12,1514042.82,1514183.52,147.000002,140.700002,608.200009,84.700001,231.700003,235.800004
1358,1514419.32,1514537.12,1515037.52,1515622.62,117.800001,585.100009,1388.40002,500.400008,618.200009,185.100002
1359,1521427.02,1523751.02,1523755.62,1524051.32,2324.00003,295.700004,2493.50004,4.6,2328.60003,-130.800002
1360,1523920.52,1524232.02,1524255.72,1524389.22,311.500005,133.500002,492.400008,23.7,335.200005,23.700001
1361,1524412.92,1524598.22,1524619.52,1524727.12,185.300002,107.600001,374.200005,21.300001,206.600003,60.000001
1362,1524787.12,1524940.92,1524940.02,1525085.82,153.800002,145.800003,316.100005,-0.9,152.900002,17.4
1363,1525103.22,1525287.92,1525276.32,1525393.12,184.700003,116.800002,364.700005,-11.600001,173.100002,74.800001
1364,1537891.52,1538144.92,1538277.12,1538419.72,253.400004,142.600002,876.500013,132.200002,385.600006,348.300005
1365,1557464.92,1557622.62,1557831.12,1558001.32,157.700002,170.200003,817.400012,208.500003,366.200005,281.000004
1366,1564521.02,1564599.42,1564606.12,1564776.32,78.400001,170.200003,445.100007,6.7,85.100001,189.800003
1367,1572588.92,1572726.72,1572872.62,1573068.32,137.800002,195.700003,756.000012,145.900003,283.700005,276.600004
1368,1573344.92,1573509.02,1573706.32,1573891.62,164.100002,185.300003,758.600011,197.300003,361.400005,211.900003
1369,1574103.52,1574270.92,1574495.52,1574651.72,167.400002,156.200002,778.000012,224.600004,392.000006,229.800004
1370,1574881.52,1575044.52,1575364.22,1575550.72,163.000002,186.500003,848.300012,319.700005,482.700007,179.100002
1371,1575729.82,1575888.72,1576131.62,1576321.02,158.900003,189.400003,774.100012,242.900003,401.800006,182.900003
1372,1576503.92,1576636.72,1576942.62,1577488.52,132.800002,545.900008,874.800013,305.900004,438.700006,-109.800001
1373,1583969.42,1584095.12,1584528.42,1584711.32,125.700002,182.900003,906.900013,433.300006,559.000008,165.000002
1374,1584876.32,1585063.92,1585386.22,1585598.02,187.600003,211.800003,846.400013,322.300005,509.900008,124.700002
1375,1585722.72,1585908.12,1586031.02,1586215.82,185.400003,184.800002,637.90001,122.900002,308.300005,144.800003
1376,1586360.62,1586475.32,1586759.92,1586987.52,114.700001,227.600003,737.200011,284.600005,399.300006,110.300002
1377,1587097.82,1587304.52,1587566.02,1587731.62,206.700003,165.600002,787.800011,261.500004,468.200007,154.000002
1378,1587885.62,1588016.62,1588309.22,1588482.92,131.000002,173.700002,796.900012,292.600005,423.600007,199.600003
1379,1588682.52,1588842.32,1589231.92,1589944.32,159.800003,712.400011,1158.90002,389.600005,549.400008,-102.900002
1380,1589841.42,1590171.92,1590750.82,1590976.42,330.500005,225.600003,1282.20002,578.900009,909.400014,147.200003
1381,1591123.62,1591266.12,1591530.32,1591704.12,142.500002,173.800002,735.100011,264.200004,406.700006,154.600003
1382,1591858.72,1592043.12,1592251.52,1592426.22,184.400002,174.700003,721.40001,208.400003,392.800005,153.900002
1383,1592580.12,1592713.02,1593076.42,1593238.82,132.900002,162.400002,818.300012,363.400006,496.300008,159.600002
1384,1593398.42,1593551.22,1593778.02,1593952.92,152.800003,174.900003,693.000011,226.800003,379.600006,138.500002
1385,1594091.42,1594251.62,1594362.82,1594562.42,160.200002,199.600003,594.600009,111.200002,271.400004,123.600002
1386,1594686.02,1594838.32,1595012.72,1595155.62,152.300002,142.900002,668.60001,174.400003,326.700005,199.000003
1387,1595354.62,1595439.12,1595729.52,1595896.02,84.500001,166.500003,732.900011,290.400004,374.900005,191.500003
1388,1596087.52,1596223.92,1596311.02,1596488.52,136.400002,177.500003,622.800009,87.100001,223.500003,221.800003
1389,1598649.42,1598738.32,1598970.62,1599137.92,88.900001,167.300002,643.300009,232.300004,321.200005,154.800002
1390,1600023.72,1600067.32,1600743.72,1600972.92,43.600001,229.200003,1110.80002,676.40001,720.000011,161.600003
1391,1601134.52,1601311.32,1601472.72,1601645.52,176.800002,172.800002,733.300011,161.400003,338.200005,222.300004
1392,1605583.72,1605641.52,1606054.22,1606246.12,57.800001,191.900003,977.000015,412.700006,470.500007,314.600005
1393,1606560.72,1606608.62,1606842.72,1607022.02,47.9,179.300002,691.20001,234.100004,282.000004,229.900004
1394,1607251.92,1607341.82,1607554.82,1607729.52,89.900001,174.700003,645.10001,213.000003,302.900004,167.500003
1395,1607897.02,1608020.32,1608191.82,1608350.52,123.300001,158.700002,610.800009,171.500003,294.800004,157.300003
1396,1610884.72,1610949.92,1611531.62,1611711.02,65.200001,179.400002,1227.60002,581.700009,646.90001,401.300006
1397,1613124.32,1613228.92,1613224.62,1613515.52,104.600002,290.900004,690.400011,-4.3,100.300002,299.200005
1398,1613814.72,1613921.82,1614533.52,1614711.32,107.100001,177.800003,1126.60002,611.700009,718.80001,230.000004
1399,1614941.32,1615153.32,1615258.22,1615804.62,212.000003,546.400008,1010.60001,104.900001,316.900004,147.300003
1400,1615951.92,1616063.92,1616460.32,1616623.42,112.000001,163.100003,897.100013,396.400006,508.400007,225.600003
1401,1616849.02,1616993.12,1617359.02,1617579.92,144.100002,220.900003,1047.30002,365.900006,510.000008,316.400005
1402,1620239.42,1620390.32,1621606.12,1621795.02,150.900003,188.900003,1880.20003,1215.80002,1366.70002,324.600004
1403,1622119.62,1622246.22,1622379.72,1622586.22,126.600002,206.500003,635.00001,133.500002,260.100004,168.400003
1404,1622754.62,1622872.72,1622966.02,1623127.92,118.100002,161.900002,541.500008,93.300001,211.400003,168.200003
1405,1623296.12,1623429.82,1623501.22,1623647.72,133.700002,146.500002,523.200008,71.400001,205.100003,171.600003
1406,1623819.32,1623927.52,1624425.52,1624670.32,108.200001,244.800003,1073.00002,498.000008,606.200009,222.000004
1407,1624892.32,1625119.82,1625698.02,1625915.02,227.500003,217.000003,1261.40002,578.200009,805.700012,238.700004
1408,1626153.72,1626292.72,1626536.42,1626748.72,139.000002,212.300003,833.300012,243.700003,382.700005,238.300004
1409,1629395.92,1629476.62,1629489.82,1629664.72,80.700001,174.900003,582.100009,13.2,93.900001,313.300005
1410,1629978.02,1630026.12,1631244.82,1631422.02,48.1,177.200003,1748.10003,1218.70002,1266.80002,304.100005
1411,1631726.12,1631774.32,1632188.72,1632374.62,48.2,185.900002,886.100013,414.400007,462.600007,237.600004
1412,1635178.42,1635256.12,1635285.12,1635438.62,77.700001,153.500002,498.500007,29.000001,106.700002,238.300003
1413,1635676.92,1635869.72,1636480.42,1637209.52,192.800003,729.100011,1660.80003,610.700009,803.500012,128.200002
1414,1637337.72,1637510.72,1637985.82,1638147.52,173.000003,161.700002,1022.00002,475.100007,648.10001,212.200003
1415,1638359.72,1638507.42,1639958.62,1640147.92,147.700003,189.300003,2162.70003,1451.20002,1598.90002,374.500006
1416,1642244.72,1642402.62,1642401.42,1643251.52,157.900003,850.100012,862.200013,-1.2,156.700003,-144.600002
1417,1643106.92,1643425.42,1644936.22,1645142.32,318.500005,206.100004,2438.10004,1510.80002,1829.30003,402.700006
1418,1645545.02,1645608.62,1646257.22,1646517.52,63.6,260.300004,1225.90002,648.60001,712.20001,253.400004
1419,1646770.92,1646826.72,1647382.62,1647594.12,55.800001,211.500003,1091.20002,555.900008,611.700009,268.000004
1420,1647862.12,1647963.62,1648295.52,1648537.02,101.500002,241.500003,826.800012,331.900005,433.400007,151.900002
1421,1648688.92,1648853.02,1649305.92,1649517.42,164.100003,211.500003,1056.40002,452.900007,617.00001,227.900003
1422,1658616.02,1658717.22,1658894.92,1659921.12,101.200002,1026.20002,615.800009,177.700002,278.900004,-689.300011
1423,1660455.42,1660525.22,1660502.82,1660701.92,69.800001,199.100003,380.500005,-22.400001,47.4,134.000002
1424,1660835.92,1661099.72,1661269.22,1661483.12,263.800004,213.900003,774.300012,169.500003,433.300007,127.100002
1425,1661610.22,1661804.12,1661998.92,1662164.32,193.900003,165.400002,781.800012,194.800003,388.700006,227.700004
1426,1662392.02,1662511.82,1662922.82,1663120.92,119.800001,198.100003,883.300013,411.000006,530.800007,154.400003
1427,1663275.32,1663392.02,1663697.22,1663859.12,116.700001,161.900002,851.200012,305.200005,421.900006,267.400004
1428,1665559.22,1665657.32,1666022.02,1666250.22,98.100001,228.200003,985.500014,364.700006,462.800007,294.500004
1429,1668135.42,1668196.42,1668194.72,1668362.72,61.000001,168.000003,464.800007,-1.7,59.300001,237.500003
1430,1668600.22,1668651.72,1668734.82,1668895.62,51.500001,160.800002,492.300007,83.100001,134.600002,196.900003
1431,1669092.52,1669198.22,1669242.82,1669393.22,105.700002,150.400002,516.100008,44.600001,150.300003,215.400003
1432,1669608.62,1669700.72,1669795.82,1669955.52,92.100001,159.700002,544.000008,95.100002,187.200003,197.100003
1433,1670152.62,1670286.32,1670365.92,1670573.32,133.700002,207.400003,621.600009,79.600001,213.300003,200.900003
1434,1670774.22,1670813.02,1670916.62,1671057.32,38.800001,140.700002,492.900008,103.600002,142.400003,209.800003
1435,1671267.12,1671305.42,1671390.82,1671537.02,38.3,146.200002,528.800008,85.400002,123.700002,258.900004
1436,1677455.82,1677631.12,1677800.33,1677941.03,175.300003,140.700002,787.100012,169.200002,344.500005,301.900005
1437,1678242.93,1678300.73,1678466.63,1678638.53,57.800001,171.900003,625.000009,165.900002,223.700003,229.400003
1438,1678867.93,1678971.13,1679123.03,1679838.33,103.200002,715.300011,1170.60002,151.900002,255.100004,200.200003
1439,1680038.53,1680101.03,1680671.03,1680880.53,62.5,209.500003,1105.70002,570.000009,632.500009,263.700004
1440,1682954.93,1683022.73,1683303.13,1683540.53,67.800001,237.400004,882.000013,280.400004,348.200005,296.400004
1441,1683836.93,1683887.93,1684657.63,1684861.13,51.000001,203.500003,1354.10002,769.700011,820.700012,329.900005
1442,1685191.03,1685272.53,1685342.73,1685508.73,81.500002,166.000002,562.700009,70.200001,151.700003,245.000004
1443,1685753.73,1685815.53,1686273.13,1686467.53,61.800001,194.400003,893.400013,457.600006,519.400007,179.600003
1444,1688600.33,1688892.53,1688831.03,1689016.93,292.200004,185.900002,566.400009,-61.5,230.700004,149.800003
1445,1689744.53,1690011.63,1689979.53,1690161.23,267.100004,181.700002,658.90001,-32.1,235.000004,242.200004
1446,1691238.03,1691319.73,1691578.73,1691740.63,81.700002,161.900003,761.300012,259.000003,340.700005,258.700004
1447,1691999.33,1692173.93,1692372.63,1692519.03,174.600002,146.400002,756.800011,198.700003,373.300005,237.100004
1448,1693428.73,1693647.73,1693681.63,1693869.03,219.000003,187.400003,654.10001,33.900001,252.900004,213.800003
1449,1700839.13,1701023.63,1701694.83,1701879.83,184.500003,185.000003,1272.40002,671.20001,855.700013,231.700003
1450,1702111.53,1702216.83,1702712.63,1702897.53,105.300002,184.900003,981.800015,495.800007,601.100009,195.800003
1451,1708965.03,1709018.53,1709578.33,1709793.93,53.5,215.600003,1163.80002,559.800009,613.300009,334.900005
1452,1714812.13,1714874.93,1715235.03,1715468.63,62.800001,233.600003,890.800013,360.100005,422.900006,234.300004
1453,1715702.93,1715840.53,1716175.13,1716343.73,137.600002,168.600003,899.200013,334.600005,472.200007,258.400003
1454,1718255.53,1718387.33,1718482.73,1718672.13,131.800002,189.400003,882.400013,95.400001,227.200003,465.800007
1455,1719137.93,1719240.33,1719555.93,1719729.43,102.400002,173.500003,892.900013,315.600004,418.000006,301.400004
1456,1722473.13,1722607.73,1722766.13,1722936.63,134.600002,170.500003,736.700011,158.400002,293.000004,273.200004
1457,1723209.83,1723348.43,1723767.53,1723986.13,138.600002,218.600003,1109.80002,419.100006,557.700008,333.500005
1458,1727673.53,1727769.13,1727987.73,1728180.23,95.600002,192.500003,815.200012,218.600003,314.200005,308.500004
1459,1739365.63,1739417.93,1739607.03,1739787.33,52.3,180.300003,721.70001,189.100003,241.400003,300.000004
1460,1740087.33,1740150.23,1741318.23,1741551.53,62.900001,233.300003,1816.20003,1168.00002,1230.90002,352.000005
1461,1741903.53,1741970.03,1742095.03,1742816.63,66.500001,721.600011,1177.40002,125.000002,191.500003,264.300004
1462,1747690.13,1747747.03,1747744.33,1747901.43,56.9,157.100003,458.800006,-2.7,54.2,247.500003
1463,1748148.93,1748265.83,1748451.03,1748641.33,116.900002,190.300003,803.600012,185.200003,302.100005,311.200004
1464,1748952.53,1749072.63,1749490.43,1749707.83,120.100002,217.400004,1088.30002,417.800006,537.900008,333.000005
1465,1750785.73,1750918.83,1751461.93,1751685.83,133.100002,223.900003,1219.60002,543.100008,676.20001,319.500005
1466,1752005.33,1752066.13,1752406.93,1752623.83,60.800001,216.900003,917.700014,340.800005,401.600006,299.200005
1467,1753523.53,1753613.23,1754214.03,1754459.83,89.700001,245.800003,1189.20002,600.800009,690.50001,252.900004
1468,1754712.73,1754883.43,1755092.43,1755248.43,170.700003,156.000002,772.400012,209.000003,379.700006,236.700004
1469,1755485.13,1755705.93,1755990.43,1756182.93,220.800003,192.500003,1164.80002,284.500004,505.300007,467.000007
1470,1765076.53,1765158.73,1765166.63,1765630.23,82.200001,463.600007,801.600012,7.9,90.100001,247.900004
1471,1766926.93,1766973.83,1767190.73,1767374.93,46.900001,184.200003,705.900011,216.900003,263.800004,257.900004
1472,1767632.83,1767693.13,1768096.73,1768294.03,60.300001,197.300003,997.500015,403.600006,463.900007,336.300005
1473,1768630.33,1768692.83,1768682.23,1768849.13,62.500001,166.900003,467.900007,-10.600001,51.9,249.100004
1474,1769098.23,1769144.33,1769318.03,1769491.93,46.1,173.900002,593.100008,173.700003,219.800003,199.400003
1475,1769691.33,1769881.13,1770474.63,1770651.33,189.800003,176.700003,1284.60002,593.500009,783.300012,324.600005
1476,1770975.93,1771113.93,1771143.43,1771312.63,138.000002,169.200003,572.800008,29.5,167.500002,236.100003
1477,1771548.73,1771648.53,1771742.13,1771930.83,99.800002,188.700003,556.000008,93.600001,193.400003,173.900002
1478,1772402.73,1772557.33,1772752.43,1772951.03,154.600002,198.600003,846.200012,195.100003,349.700005,297.900004
1479,1781853.53,1781906.73,1782041.13,1782233.13,53.2,192.000003,681.40001,134.400002,187.600002,301.800005
1480,1783197.93,1783314.63,1783500.33,1783714.23,116.700001,213.900003,969.100014,185.700003,302.400004,452.800007
1481,1784167.03,1784264.53,1784819.83,1785006.33,97.500002,186.500003,1138.10002,555.300008,652.80001,298.800004
1482,1785305.13,1785415.03,1785597.23,1785813.63,109.900002,216.400004,840.100013,182.200002,292.100004,331.600005
1483,1786145.23,1786224.23,1787593.03,1787813.33,79.000001,220.300003,2036.00003,1368.80002,1447.80002,367.900006
1484,1788181.23,1788242.53,1788749.13,1789014.93,61.300001,265.800004,916.100014,506.600007,567.900008,82.400002
1485,1789097.33,1789369.13,1789369.73,1789532.63,271.800004,162.900002,507.300007,0.6,272.400004,72.000001
1486,1789604.63,1789881.13,1790132.63,1790593.13,276.500004,460.500007,827.300013,251.500004,528.000008,-161.200002
1487,1790431.93,1790892.23,1791103.13,1791467.43,460.300006,364.300005,990.400014,210.900004,671.20001,-45.100001
1488,1791422.33,1791716.73,1791925.03,1792076.73,294.400005,151.700002,811.500012,208.300003,502.700008,157.100002
1489,1792233.83,1792435.53,1792694.93,1792834.93,201.700003,140.000002,809.600012,259.400004,461.100007,208.500003
1490,1793043.43,1793160.73,1793385.93,1793570.83,117.300002,184.900002,739.600011,225.200004,342.500006,212.200003
1491,1793783.03,1793953.43,1794160.93,1794326.33,170.400003,165.400003,898.800014,207.500003,377.900006,355.500005
1492,1794681.83,1794761.93,1795284.63,1795439.93,80.100001,155.300002,1172.10002,522.700008,602.800009,414.000006
1493,1797368.13,1797469.93,1797497.53,1797664.23,101.800001,166.700002,613.400009,27.600001,129.400002,317.300005
1494,1799452.13,1799553.73,1800392.53,1800553.23,101.600001,160.700002,1293.10002,838.800013,940.400014,192.000003
1495,1803965.43,1804161.13,1804129.33,1804287.93,195.700003,158.600002,573.500009,-31.8,163.900003,251.000004
1496,1804538.93,1804581.53,1804771.93,1804970.33,42.6,198.400003,609.800009,190.400003,233.000003,178.400003
1497,1805148.73,1805256.93,1805306.63,1805436.13,108.200001,129.500002,562.900008,49.700001,157.900002,275.500004
1498,1805711.63,1805787.53,1806160.43,1806324.73,75.900001,164.300002,914.300014,372.900006,448.800007,301.200005
1499,1806625.93,1806693.13,1806909.03,1807071.93,67.200001,162.900002,729.200011,215.900003,283.100004,283.200005
1500,1807670.63,1807761.83,1807747.73,1807907.03,91.200002,159.300002,480.200008,-14.1,77.100002,243.800004
1501,1808150.83,1808313.93,1808296.73,1808453.53,163.100002,156.800002,497.000007,-17.2,145.900002,194.300003
1502,1808647.83,1808687.73,1809141.93,1809334.13,39.900001,192.200003,976.300015,454.200006,494.100007,290.000005
1503,1810925.03,1811034.13,1811190.33,1811362.33,109.100002,172.000002,678.40001,156.200002,265.300004,241.100004
1504,1818559.83,1818705.53,1819268.03,1819485.33,145.700002,217.300003,1272.00002,562.500008,708.20001,346.500006
1505,1819831.83,1819894.53,1823966.33,1824185.93,62.700001,219.600003,4816.20007,4071.80006,4134.50006,462.100007
1506,1824648.03,1824736.73,1825015.73,1825210.93,88.700002,195.200003,798.100012,279.000004,367.700006,235.200003
1507,1825446.13,1825560.53,1825814.93,1826059.93,114.400002,245.000003,832.900013,254.400004,368.800006,219.100004
1508,1826279.03,1826385.73,1827070.03,1827257.93,106.700001,187.900003,1423.30002,684.30001,791.000011,444.400007
1509,1827702.33,1827840.93,1828181.93,1828373.93,138.600002,192.000003,942.200014,341.000005,479.600007,270.600004
1510,1828644.53,1828758.83,1829024.53,1829234.23,114.300002,209.700003,896.600013,265.700004,380.000006,306.900004
1511,1829541.13,1829602.93,1830228.43,1830399.83,61.800001,171.400002,1196.60002,625.50001,687.300011,337.900005
1512,1830737.73,1830787.13,1831092.23,1831285.53,49.400001,193.300003,761.400011,305.100004,354.500005,213.600003
1513,1831499.13,1831649.63,1831969.13,1832138.23,150.500003,169.100003,954.200015,319.500004,470.000007,315.100005
1514,1833185.23,1833302.03,1833634.83,1833812.43,116.800001,177.600003,995.600014,332.800005,449.600006,368.400005
1515,1834180.83,1834236.13,1834518.43,1834709.13,55.300001,190.700003,739.800011,282.300004,337.600005,211.500003
1516,1834920.63,1835143.33,1835162.03,1835343.93,222.700004,181.900003,567.700009,18.7,241.400004,144.400002
1517,1835488.33,1835598.13,1835654.03,1835831.13,109.800002,177.100003,474.300007,55.9,165.700002,131.500002
1518,1835962.63,1836003.13,1835988.03,1836142.83,40.500001,154.800003,261.500004,-15.100001,25.4,81.300001
1519,1836224.13,1836344.83,1836759.43,1836922.33,120.700002,162.900002,929.200014,414.600006,535.300008,231.000004
1520,1837836.53,1837931.13,1838133.33,1838374.73,94.600001,241.400004,730.400011,202.200003,296.800004,192.200003
1521,1838566.93,1838802.33,1838785.23,1838943.03,235.400003,157.800002,603.300009,-17.1,218.300003,227.200004
1522,1839826.93,1839910.13,1839911.83,1840107.83,83.200001,196.000003,591.200008,1.7,84.900001,310.300004
1523,1840418.13,1840595.93,1840874.43,1841086.53,177.800003,212.100003,998.400015,278.500004,456.300007,330.000005
1524,1841416.53,1841470.73,1841797.93,1843146.23,54.200001,1348.30002,1282.50002,327.200005,381.400006,-447.200007
1525,1843863.33,1843958.83,1844209.93,1844383.73,95.500001,173.800002,760.700011,251.100004,346.600005,240.300004
1526,1844624.03,1844728.53,1845248.53,1845443.13,104.500002,194.600003,1006.70002,520.000007,624.500009,187.600003
1527,1845630.73,1845756.93,1846052.53,1846230.03,126.200002,177.500003,743.800011,295.600004,421.800006,144.500002
1528,1846374.53,1846614.73,1846592.03,1846769.73,240.200004,177.700003,525.200008,-22.700001,217.500003,130.000002
1529,1846899.73,1846980.13,1847416.73,1847586.43,80.400001,169.700002,956.100014,436.600007,517.000008,269.400004
1530,1847855.83,1847906.03,1848573.33,1848740.23,50.200001,166.900002,1089.30002,667.30001,717.500011,204.900003
1531,1848945.13,1849133.83,1849360.63,1849562.83,188.700003,202.200003,801.800012,226.800004,415.500007,184.100002
1532,1849746.93,1849872.73,1850102.33,1850251.83,125.800002,149.500002,769.800012,229.600004,355.400006,264.900004
1533,1850516.73,1850604.73,1851461.03,1851686.23,88.000001,225.200003,1442.80002,856.300013,944.300014,273.300004
1534,1851959.53,1852070.73,1852163.63,1852343.43,111.200002,179.800003,573.100009,92.900001,204.100003,189.200003
1535,1852532.63,1852728.23,1852866.13,1853074.33,195.600003,208.200003,753.600011,137.900002,333.500005,211.900003
1536,1872202.13,1872300.33,1872433.43,1872669.53,98.200001,236.100004,802.100012,133.100002,231.300003,334.700005
1537,1885089.03,1885157.53,1885368.73,1885555.83,68.500001,187.100003,721.900011,211.200003,279.700004,255.100004
1538,1885810.93,1885868.93,1886158.53,1886341.53,58.000001,183.000003,873.200013,289.600004,347.600005,342.600005
1539,1886684.13,1886753.03,1887377.13,1887660.53,68.900001,283.400004,1286.80002,624.100009,693.00001,310.400005
1540,1888506.13,1888595.53,1888702.73,1888897.53,89.400001,194.800003,695.30001,107.200002,196.600003,303.900004
1541,1889201.43,1889313.23,1889666.63,1889825.43,111.800002,158.800003,874.300013,353.400005,465.200007,250.300003
1542,1890075.73,1890251.73,1890539.63,1890754.33,176.000003,214.700003,1033.50002,287.900004,463.900007,354.900006
1543,1892226.53,1892324.33,1892461.13,1892683.63,97.800002,222.500003,722.300011,136.800002,234.600004,265.200004
1544,1892948.83,1893120.93,1893175.03,1893401.13,172.100003,226.100003,673.60001,54.100001,226.200004,221.300003
1545,1894905.13,1895036.33,1894969.83,1895163.93,131.200002,194.100003,812.400012,-66.500001,64.700001,553.600008
1546,1895717.53,1895819.43,1896014.63,1897343.43,101.900002,1328.80002,1783.20003,195.200003,297.100005,157.300002
1547,1897500.73,1897565.53,1898775.03,1898987.83,64.800001,212.800003,1838.30003,1209.50002,1274.30002,351.200005
1548,1899339.03,1899391.13,1899826.83,1899997.53,52.100001,170.700002,1018.80002,435.700007,487.800008,360.300006
1549,1900357.83,1900425.33,1901739.43,1901955.73,67.500001,216.300003,1936.30003,1314.10002,1381.60002,338.400005
1550,1902294.13,1902425.73,1902544.33,1902750.93,131.600002,206.600003,741.200011,118.600002,250.200004,284.400004
1551,1903035.33,1903087.53,1903421.53,1903588.43,52.200001,166.900003,893.600014,334.000005,386.200006,340.500005
1552,1903928.93,1903995.03,1904561.83,1904766.23,66.100001,204.400003,1164.50002,566.800008,632.900009,327.200005
1553,1905093.43,1905144.63,1905474.03,1905639.83,51.200001,165.800002,820.400012,329.400005,380.600006,274.000004
1554,1905913.83,1906045.33,1906240.43,1906434.63,131.500002,194.200003,749.700012,195.100003,326.600005,228.900004
1555,1906663.53,1906757.33,1906902.23,1907078.93,93.800001,176.700003,621.600009,144.900002,238.700003,206.200003
1556,1907285.13,1907391.73,1907797.83,1908028.13,106.600001,230.300004,996.100015,406.100006,512.700007,253.100004
1557,1908281.23,1908326.13,1908977.43,1909181.53,44.9,204.100003,1172.60002,651.30001,696.20001,272.300004
1558,1909453.83,1909588.23,1909881.83,1910410.73,134.400002,528.900008,1222.20002,293.600004,428.000006,265.300004
1559,1919634.73,1919705.53,1919853.33,1920054.73,70.800001,201.400003,707.00001,147.800002,218.600003,287.000004
1560,1924660.83,1924820.73,1924843.03,1924995.03,159.900002,152.000003,574.000008,22.3,182.200002,239.800003
1561,1925234.83,1925300.73,1925354.33,1925531.23,65.900001,176.900003,418.400006,53.600001,119.500002,122.000001
1562,1925653.23,1925815.43,1925865.53,1926033.53,162.200003,168.000002,547.900009,50.100001,212.300004,167.600003
1563,1926201.13,1926330.73,1926357.93,1926515.43,129.600002,157.500002,392.300005,27.2,156.800002,78.000001
1564,1926593.43,1926793.93,1926812.23,1927742.03,200.500003,929.800014,415.600007,18.300001,218.800004,-733.000011
1565,1927009.03,1928366.13,1928388.73,1928525.43,1357.10002,136.700002,1652.80002,22.6,1379.70002,136.400002
1566,1928661.83,1928915.83,1928922.23,1929091.63,254.000004,169.400003,561.900009,6.4,260.400004,132.100002
1567,1929223.73,1929461.33,1929442.73,1929592.53,237.600003,149.800002,490.900007,-18.6,219.000003,122.100002
1568,1929714.63,1930114.33,1930202.73,1930392.93,399.700006,190.200003,910.700014,88.400001,488.100007,232.400004
1569,1930625.33,1930728.63,1930810.63,1930936.33,103.300001,125.700002,511.300007,82.000001,185.300002,200.300003
1570,1931136.63,1931329.13,1931359.43,1931526.03,192.500003,166.600003,531.500008,30.3,222.800003,142.100002
1571,1931668.13,1931711.33,1931694.93,1931832.73,43.200001,137.800003,323.300005,-16.400001,26.8,158.700002
1572,1931991.43,1932096.13,1932235.13,1932381.43,104.700001,146.300002,530.400008,139.000003,243.700004,140.400002
1573,1932521.83,1932648.63,1932871.13,1933047.53,126.800002,176.400003,628.900009,222.500003,349.300005,103.200001
1574,1933150.73,1933336.53,1933547.13,1933699.13,185.800003,152.000002,731.500011,210.600003,396.400006,183.100003
1575,1933882.23,1934030.73,1934197.23,1934351.83,148.500002,154.600002,663.10001,166.500003,315.000005,193.500003
1576,1934545.33,1934689.73,1934958.43,1935585.73,144.400002,627.300009,1252.10002,268.700004,413.100006,211.700004
1577,1935797.43,1935845.53,1936534.93,1936725.53,48.1,190.600002,1212.70002,689.400011,737.500011,284.600005
1578,1937010.13,1937127.83,1937190.63,1937352.73,117.700001,162.100003,635.100009,62.800001,180.500002,292.500004
1579,1937645.23,1937701.93,1937991.63,1938196.43,56.700001,204.800003,911.500014,289.700004,346.400005,360.300006
1580,1941276.63,1941381.53,1941670.03,1941844.73,104.900002,174.700003,765.600012,288.500004,393.400006,197.500003
1581,1942042.23,1942167.63,1942230.23,1942380.43,125.400002,150.200003,630.500009,62.6,188.000002,292.300004
1582,1942672.73,1942712.73,1942946.43,1943739.63,40.000001,793.200012,1186.20002,233.700003,273.700004,119.300002
1583,1943858.93,1944048.53,1944209.13,1944365.83,189.600003,156.700002,743.300011,160.600002,350.200005,236.400004
1584,1944602.23,1944699.33,1945140.73,1945309.93,97.100001,169.200002,957.300014,441.400007,538.500008,249.600004
1585,1945559.53,1945690.43,1945738.53,1945871.03,130.900002,132.500002,554.100008,48.100001,179.000003,242.600003
1586,1946673.03,1946741.53,1946902.93,1947108.23,68.500001,205.300003,672.10001,161.400002,229.900003,236.900004
1587,1947345.13,1947512.13,1947639.53,1947782.73,167.000002,143.200002,729.900011,127.400002,294.400004,292.300005
1588,1948075.03,1948201.93,1948609.83,1948783.13,126.900001,173.300002,930.400013,407.900007,534.800008,222.300003
1589,1949005.43,1949158.03,1949784.03,1950352.73,152.600003,568.700009,1539.10002,626.000009,778.600012,191.800002
1590,1950544.53,1950689.53,1951269.23,1951431.83,145.000003,162.600003,1121.90002,579.700008,724.700011,234.600003
1591,1951666.43,1951837.93,1952228.73,1952387.23,171.500003,158.500003,936.200014,390.800005,562.300008,215.400003
1592,1952602.63,1952757.93,1953025.03,1953189.33,155.300002,164.300003,831.300012,267.100004,422.400006,244.600003
1593,1953433.93,1953531.73,1953865.63,1954035.73,97.800002,170.100002,795.900012,333.900005,431.700007,194.100003
1594,1956159.53,1956254.73,1956400.43,1956565.53,95.200001,165.100002,678.30001,145.700003,240.900004,272.300004
1595,1962343.33,1962396.33,1962597.33,1962843.13,53.000001,245.800004,723.500011,201.000003,254.000004,223.700003
1596,1968037.73,1968137.03,1969813.73,1970035.63,99.300002,221.900003,2443.60004,1676.70002,1776.00003,445.700006
1597,1970481.33,1970561.03,1971453.43,1971686.23,79.700002,232.800003,1608.10002,892.400013,972.100015,403.200006
1598,1972089.43,1972144.13,1972832.83,1973049.23,54.700001,216.400004,1264.70002,688.70001,743.400011,304.900004
1599,1973354.13,1973408.33,1973862.13,1974834.93,54.200001,972.800014,1554.60002,453.800007,508.000008,73.800001
1600,1975475.13,1975553.73,1975638.03,1975824.43,78.600001,186.400003,540.500008,84.300001,162.900002,191.200003
1601,1976015.63,1976164.93,1976502.53,1976683.73,149.300002,181.200003,867.700013,337.600005,486.900007,199.600003
1602,1976883.33,1977022.13,1977391.93,1977569.63,138.800002,177.700003,871.200013,369.800005,508.600007,184.900003
1603,1977754.53,1977893.53,1978311.53,1978497.13,139.000002,185.600003,914.400013,418.000006,557.000008,171.800002
1604,1978668.93,1978784.73,1979122.53,1979294.33,115.800002,171.800003,811.300013,337.800005,453.600007,185.900003
1605,1979480.23,1979595.73,1979824.53,1980001.13,115.500001,176.600002,773.500011,228.800004,344.300005,252.600004
1606,1980848.23,1980941.93,1981032.33,1981203.03,93.700001,170.700002,657.30001,90.400002,184.100003,302.500005
1607,1981505.53,1981638.13,1981664.43,1982177.83,132.600002,513.400008,878.000013,26.3,158.900002,205.700003
1608,1982383.53,1982439.33,1983039.03,1983205.93,55.800001,166.900002,1132.20002,599.700009,655.50001,309.800005
1609,1983515.73,1983569.93,1984402.23,1984573.03,54.2,170.800002,1371.00002,832.300013,886.500013,313.700005
1610,1984886.73,1984939.53,1986234.13,1986475.63,52.800001,241.500004,1867.00003,1294.60002,1347.40002,278.100004
1611,1986753.73,1986911.73,1987311.53,1987470.73,158.000002,159.200003,1016.00002,399.800006,557.800008,299.000004
1612,1987769.73,1987826.33,1989493.53,1989693.13,56.600001,199.600003,2278.50003,1667.20002,1723.80003,355.100005
1613,1990048.23,1990169.33,1990357.53,1990561.03,121.100002,203.500003,768.300011,188.200003,309.300005,255.500003
1614,1990816.53,1990915.03,1991377.53,1991545.23,98.500002,167.700002,987.200015,462.500007,561.000009,258.500004
1615,1991803.73,1991972.93,1992294.23,1992464.63,169.200003,170.400003,933.100014,321.300004,490.500007,272.200004
1616,1994999.63,1995053.83,1995488.63,1995646.03,54.200001,157.400002,909.300013,434.800006,489.000007,262.900004
1617,1995908.93,1996014.63,1996072.43,1996269.03,105.700002,196.600003,575.600009,57.800001,163.500003,215.500003
1618,1996484.53,1996597.43,1996901.43,1997099.73,112.900002,198.300003,828.400012,304.000004,416.900006,213.200003
1619,1997312.93,1997399.53,1997905.93,1998098.23,86.600002,192.300003,1006.90002,506.400007,593.000009,221.600003
1620,1998319.83,1998517.83,1998589.93,1998782.03,198.000003,192.100003,657.90001,72.100001,270.100004,195.700003
1621,1998977.73,1999070.73,1999363.53,1999529.03,93.000001,165.500002,803.600012,292.800005,385.800006,252.300004
1622,1999781.33,1999979.83,2000329.53,2000482.93,198.500003,153.400003,963.600014,349.700005,548.200008,262.000003
1623,2000744.93,2000944.13,2001212.73,2001391.23,199.200003,178.500003,849.000013,268.600004,467.800007,202.700003
1624,2001593.93,2001743.23,2001896.53,2002084.73,149.300002,188.200002,728.900011,153.300003,302.600005,238.100004
1625,2002322.83,2002368.13,2003128.93,2003451.83,45.300001,322.900005,1403.10002,760.800011,806.100012,274.100004
1626,2003725.93,2003776.73,2004271.63,2004453.33,50.800001,181.700003,909.900013,494.900007,545.700008,182.500002
1627,2004635.83,2004861.33,2004855.93,2005022.33,225.500004,166.400002,610.90001,-5.4,220.100004,224.400004
1628,2005246.73,2005292.53,2005891.83,2006057.93,45.8,166.100003,1102.50002,599.300009,645.100009,291.300004
1629,2006349.23,2006460.13,2006708.13,2006908.53,110.900002,200.400003,753.600011,248.000003,358.900005,194.300003
1630,2007102.83,2007238.73,2007333.83,2007484.33,135.900002,150.500002,607.900009,95.100002,231.000004,226.400003
1631,2007710.73,2007793.53,2008005.53,2008174.93,82.800001,169.400002,730.600011,212.000004,294.800005,266.400004
1632,2008441.33,2008487.73,2010715.13,2010919.93,46.400001,204.800003,2933.30004,2227.40003,2273.80003,454.700007
1633,2011374.63,2011466.73,2012205.83,2012437.93,92.100001,232.100004,1435.10002,739.100011,831.200012,371.800005
1634,2012809.73,2012868.63,2013742.93,2013974.63,58.900001,231.700004,1572.60002,874.300013,933.200014,407.700006
1635,2014382.33,2014490.93,2015198.23,2015409.13,108.600001,210.900003,1361.50002,707.300011,815.900012,334.700005
1636,2015743.83,2015797.43,2015933.93,2016114.13,53.600001,180.200002,719.700011,136.500002,190.100003,349.400006
1637,2023504.83,2023625.53,2023690.93,2023851.83,120.700001,160.900003,663.800009,65.400001,186.100002,316.800004
1638,2032092.53,2032178.43,2032183.53,2032332.33,85.900001,148.800002,963.300014,5.1,91.000001,723.500011
1639,2033395.13,2033534.53,2033728.33,2033970.63,139.400002,242.300004,837.000012,193.800003,333.200005,261.500003
1640,2034232.13,2034352.13,2034813.13,2035022.33,120.000002,209.200003,1104.40002,461.000007,581.000009,314.200005
1641,2035336.53,2035397.73,2035855.63,2036028.53,61.200001,172.900002,990.200015,457.900007,519.100008,298.200005
1642,2036326.73,2036384.73,2036602.03,2036784.73,58,182.700002,713.50001,217.300004,275.300004,255.500004
1643,2037040.23,2037156.13,2037264.23,2037456.73,115.900002,192.500002,700.100011,108.100002,224.000004,283.600005
1644,2037740.33,2037792.83,2037986.93,2038151.53,52.5,164.600003,677.30001,194.100003,246.600003,266.100004
1645,2038417.63,2038470.33,2038585.93,2038733.43,52.700001,147.500002,657.50001,115.600001,168.300002,341.700006
1646,2039075.13,2039174.13,2039522.13,2039750.13,99.000001,228.000004,1044.40002,348.000005,447.000006,369.400005
1647,2040119.53,2040255.03,2040230.23,2041583.13,135.500002,1352.90002,1668.80003,-24.8,110.700002,205.200003
1648,2041788.33,2041934.43,2041995.63,2042145.03,146.100002,149.400002,544.900008,61.200001,207.300003,188.200003
1649,2042333.23,2042376.53,2042497.83,2042658.33,43.300001,160.500002,530.200008,121.300002,164.600003,205.100003
1650,2042863.43,2042919.63,2042981.13,2043146.13,56.200001,165.000002,447.800007,61.500001,117.700002,165.100003
1651,2043311.23,2043447.43,2043445.13,2043572.53,136.200002,127.400002,493.500007,-2.3,133.900002,232.200003
1652,2043804.73,2043864.73,2044109.53,2044292.63,60.000001,183.100002,684.30001,244.800004,304.800005,196.400003
1653,2044489.03,2044637.93,2044745.43,2044953.03,148.900002,207.600003,674.10001,107.500002,256.400004,210.100003
1654,2045163.13,2045268.53,2045395.93,2045551.53,105.400002,155.600002,611.600009,127.400002,232.800004,223.200003
1655,2046339.43,2046521.83,2046472.73,2046638.03,182.400003,165.300002,555.100008,-49.100001,133.300002,256.500004
1656,2046894.53,2047051.43,2047137.43,2047303.63,156.900002,166.200002,609.000009,86.000002,242.900004,199.900003
1657,2047503.53,2047630.73,2047941.33,2048137.83,127.200002,196.500003,861.400013,310.600005,437.800007,227.100003
1658,2048364.93,2048543.03,2048846.53,2049023.53,178.100003,177.000003,908.100014,303.500004,481.600007,249.500004
1659,2049273.03,2049394.93,2049746.73,2049917.83,121.900001,171.100002,909.400013,351.800006,473.700007,264.600004
1660,2050182.43,2050320.33,2050391.03,2050528.63,137.900002,137.600002,563.600008,70.700001,208.600003,217.400003
1661,2050746.03,2050944.83,2051231.43,2051419.73,198.800003,188.300003,889.000014,286.600005,485.400008,215.300003
1662,2051995.83,2052114.03,2052168.23,2052334.13,118.200002,165.900002,512.900008,54.200001,172.400003,174.600003
1663,2052508.73,2052675.13,2052719.13,2052884.63,166.400002,165.500002,539.900008,44.000001,210.400003,164.000003
1664,2053048.63,2053163.03,2053470.83,2053639.83,114.400002,169.000003,739.700011,307.800004,422.200006,148.500002
1665,2053788.33,2053991.53,2054156.93,2054359.73,203.200003,202.800003,742.100011,165.400002,368.600005,170.700003
1666,2055067.53,2055136.33,2055169.43,2055387.03,68.800001,217.600004,501.300007,33.1,101.900001,181.800002
1667,2055568.83,2055691.93,2056139.83,2056320.53,123.100002,180.700003,931.400014,447.900007,571.000009,179.700002
1668,2057163.33,2057269.13,2057571.83,2057785.43,105.800002,213.600003,830.600012,302.700004,408.500006,208.500003
1669,2057993.93,2058208.73,2058461.33,2058644.23,214.800004,182.900003,973.600015,252.600003,467.400007,323.300005
1670,2059889.33,2060037.33,2060188.73,2060400.53,148.000002,211.800003,754.200011,151.400002,299.400004,243.000004
1671,2060643.53,2060811.53,2061069.23,2061254.23,168.000002,185.000003,806.100012,257.700004,425.700006,195.400003
1672,2061449.63,2061588.63,2061887.63,2062058.53,139.000002,170.900002,883.200013,299.000005,438.000007,274.300004
1673,2062332.83,2062462.93,2063398.83,2063657.83,130.100002,259.000004,1564.50002,935.900014,1066.00002,239.500003
1674,2078495.23,2078773.33,2078825.53,2078990.33,278.100004,164.800002,900.700013,52.200001,330.300005,405.600006
1675,2080111.13,2080347.83,2080426.23,2080615.53,236.700004,189.300003,681.80001,78.400001,315.100005,177.400002
1676,2080792.93,2080987.13,2081206.83,2081420.63,194.200003,213.800004,856.200013,219.700003,413.900006,228.500003
1677,2081649.13,2081845.93,2082178.33,2082370.53,196.800003,192.200003,853.100013,332.400005,529.200008,131.700002
1678,2082502.23,2082718.93,2082858.23,2083041.73,216.700003,183.500003,722.10001,139.300002,356.000005,182.600002
1679,2083224.33,2083460.43,2083573.63,2083794.23,236.100004,220.600003,693.600011,113.200002,349.300006,123.700002
1680,2083917.93,2084125.63,2084344.33,2084490.13,207.700003,145.800002,747.300011,218.700003,426.400006,175.100003
1681,2084665.23,2084901.43,2085180.33,2085358.93,236.200003,178.600002,859.100013,278.900005,515.100008,165.400003
1682,2085524.33,2085719.73,2085938.63,2086114.13,195.400003,175.500003,723.400011,218.900003,414.300006,133.600002
1683,2086939.13,2087009.83,2087000.93,2087183.83,70.700001,182.900002,511.800007,-8.9,61.800001,267.100004
1684,2087450.93,2087610.33,2088039.73,2088234.53,159.400003,194.800003,905.200014,429.400006,588.800009,121.600002
1685,2088356.13,2088536.33,2088511.73,2088644.63,180.200003,132.900002,490.100007,-24.600001,155.600002,201.600003
1686,2088846.23,2088922.23,2089337.83,2089486.73,76.000001,148.900002,862.700013,415.600007,491.600008,222.200003
1687,2089708.93,2089887.93,2090115.63,2090267.93,179.000003,152.300002,756.600011,227.700003,406.700006,197.600003
1688,2090465.53,2090631.03,2090860.33,2091053.43,165.500003,193.100003,721.800011,229.300003,394.800006,133.900002
1689,2091187.33,2091379.83,2093229.43,2093426.73,192.500003,197.300002,2643.90004,1849.60003,2042.10003,404.500007
1690,2093831.23,2093882.23,2094251.93,2094771.83,51,519.900008,1105.30002,369.700006,420.700006,164.700002
1691,2094936.53,2095153.53,2095163.73,2095325.13,217.000003,161.400003,564.300008,10.2,227.200003,175.700002
1692,2095500.83,2095578.43,2095947.73,2096109.13,77.600002,161.400002,802.400012,369.300005,446.900007,194.100003
1693,2096303.23,2096449.03,2097660.73,2097894.03,145.800003,233.300003,1865.40003,1211.70002,1357.50002,274.600004
1694,2101498.63,2101676.53,2101781.53,2101942.53,177.900002,161.000002,715.70001,105.000002,282.900004,271.800004
1695,2102214.33,2102330.83,2102763.83,2102949.53,116.500002,185.700002,967.200015,433.000007,549.500009,232.000004
1696,2103181.53,2103269.83,2103649.03,2103816.73,88.300001,167.700002,1008.60001,379.200006,467.500007,373.400006
1697,2104190.13,2104261.93,2104741.23,2104935.13,71.800001,193.900003,1022.40001,479.300007,551.100008,277.400004
1698,2105212.53,2105338.53,2105739.83,2105912.43,126.000002,172.600003,893.100013,401.300006,527.300008,193.200002
1699,2106105.63,2106247.93,2106556.63,2106701.33,142.300003,144.700002,836.900013,308.700004,451.000007,241.200004
1700,2106942.53,2107130.63,2107144.33,2107311.73,188.100003,167.400002,445.400007,13.7,201.800003,76.200002
1701,2107387.93,2107570.73,2107530.63,2107712.63,182.800002,182.000002,343.900005,-40.1,142.700002,19.200001
1702,2107731.83,2107963.43,2108178.43,2108349.43,231.600003,171.000003,740.500011,215.000003,446.600006,122.900002
1703,2108472.33,2108694.73,2108666.93,2108836.73,222.400003,169.800002,481.900007,-27.8,194.600003,117.500002
1704,2108954.23,2109100.13,2109159.13,2109841.33,145.900002,682.20001,444.600006,59.000001,204.900003,-442.500007
1705,2110706.13,2110763.53,2110771.83,2110912.63,57.400001,140.800002,504.800007,8.3,65.700001,298.300004
1706,2111210.93,2111296.13,2111905.13,2112085.03,85.200002,179.900003,1117.90002,609.000009,694.200011,243.800003
1707,2112328.83,2112417.83,2112658.33,2112842.93,89.000001,184.600003,745.100011,240.500004,329.500005,231.000003
1708,2113073.93,2113234.13,2113326.33,2113473.93,160.200003,147.600002,658.20001,92.200001,252.400004,258.200004
1709,2116356.13,2116447.43,2116442.33,2116584.23,91.300002,141.900003,497.000008,-5.100001,86.200001,268.900004
1710,2116853.13,2116926.73,2116975.93,2117134.83,73.600001,158.900003,506.200007,49.2,122.800001,224.500003
1711,2118372.63,2118441.33,2118524.73,2118688.53,68.700001,163.800003,562.700009,83.400001,152.100002,246.800004
1712,2118935.33,2118992.73,2119165.73,2119347.33,57.4,181.600003,735.200011,173.000003,230.400003,323.200005
1713,2119670.53,2119744.33,2119971.33,2120136.93,73.800001,165.600003,780.500011,227.000003,300.800004,314.100004
1714,2120451.03,2120514.63,2121050.93,2121213.83,63.600001,162.900003,1010.00001,536.300008,599.900009,247.200003
1715,2121461.03,2121578.73,2121596.63,2121768.33,117.700002,171.700003,511.700008,17.9,135.600002,204.400003
1716,2121972.73,2122015.13,2122460.03,2122650.83,42.4,190.800003,919.300014,444.900007,487.300007,241.200004
1717,2128885.63,2129020.13,2129145.13,2129311.13,134.500002,166.000002,661.20001,125.000002,259.500004,235.700004
1718,2129546.83,2129645.93,2129679.43,2129819.83,99.100001,140.400002,544.900008,33.500001,132.600002,271.900004
1719,2130091.73,2130204.13,2131289.83,2131492.33,112.400002,202.500003,1655.20003,1085.70002,1198.10002,254.600004
1720,2131746.93,2131886.33,2132417.93,2132616.33,139.400002,198.400002,1174.40002,531.600008,671.00001,305.000005
1721,2132921.33,2132973.53,2133410.63,2133619.73,52.200001,209.100003,912.100014,437.100006,489.300007,213.700004
1722,2133833.43,2133921.33,2134421.53,2134572.73,87.900001,151.200003,1041.30001,500.200007,588.100008,302.000004
1723,2135886.53,2136030.93,2135986.03,2136192.23,144.400002,206.200003,584.400009,-44.9,99.500002,278.700004
1724,2136470.93,2136589.63,2136873.53,2137049.23,118.700002,175.700003,849.300013,283.900004,402.600006,271.000004
1725,2137320.23,2137466.73,2137583.63,2137775.43,146.500002,191.800003,642.800009,116.900001,263.400003,187.600003
1726,2137963.03,2138046.33,2138191.03,2138376.63,83.300001,185.600002,582.700009,144.700003,228.000004,169.100003
1727,2138545.73,2138677.33,2138778.13,2138939.53,131.600002,161.400003,537.600008,100.800001,232.400003,143.800002
1728,2139083.33,2139265.93,2139355.43,2139503.73,182.600003,148.300002,651.10001,89.500001,272.100004,230.700004
1729,2140834.93,2140913.13,2140904.73,2141728.43,78.200001,823.700012,1123.60002,-8.4,69.800001,230.100004
1730,2144900.33,2144997.73,2145245.53,2145393.93,97.400001,148.400002,773.700011,247.800004,345.200005,280.100004
