# Supplementary material for: Robust dynamical invariants in sequential neural activity
Source: Sci Rep. 2019 Jun 21;9:9048. doi: 10.1038/s41598-019-44953-2 (PMC6588702; doi:10.1038/s41598-019-44953-2)
Supplement: Supplementary file 4 — Dataset [file 41598_2019_44953_MOESM4_ESM.zip › data/ethanol16/Ethanol_exp5.txt]

%If you use these data please cite:
%%  I. Elices, R. Levi, D. Arroyo, F. B. Rodriguez, and P. Varona. Robust dynamical invariants in sequential neural activity
% (1:n-1)' firstLP' lastLP' firstPD' lastPD' burstLPd' burstPDd' Period' latenc' LPPDfst2fst' PDLP'
1,11136.2,11295.7,14290.4,15645.6,159.5,1355.2,4747.7,2994.7,3154.2,238.3
2,15883.9,16077.3,20394.3,33618.7,193.4,13224.4,17885.6,4317,4510.4,150.8
3,33769.5,36452.7,36501.9,37546,2683.2,1044.1,4013.4,49.2,2732.4,236.9
4,37782.9,38510.7,38686.3,39430.5,727.8,744.2,1811.6,175.6,903.4,164
5,39594.5,39830.3,40075.3,41545.6,235.8,1470.3,2102.6,245,480.8,151.5
6,41697.1,41971.5,42281.7,43856.2,274.4,1574.5,2335.9,310.2,584.6,176.8
7,44984.6,45472,45588.6,47017.3,487.4,1428.7,2206.8,116.6,604,174.1
8,48342.1,48427.2,48609,50552.5,85.1,1943.5,2364.2,181.8,266.9,153.8
9,50706.3,50878.1,52207.6,53495.4,171.8,1287.8,2936.9,1329.5,1501.3,147.8
10,53643.2,53832.7,55932.5,57555.3,189.5,1622.8,4061.6,2099.8,2289.3,149.5
11,57704.8,57899.1,60163.3,61953.4,194.3,1790.1,4418,2264.2,2458.5,169.4
12,62122.8,62308.4,65817.2,68044.2,185.6,2227,6066.9,3508.8,3694.4,145.5
13,68189.7,68396.6,72039.3,72336.8,206.9,297.5,4311.4,3642.7,3849.6,164.3
14,72501.1,72937.8,73766.4,76927.2,436.7,3160.8,4619.5,828.6,1265.3,193.4
15,77120.6,77344.6,77662.2,83745.7,224,6083.5,6737.9,317.6,541.6,112.8
16,83858.5,85013.4,85007.4,87130.2,1154.9,2122.8,3450,-6,1148.9,178.3
17,87889.4,88905.8,90043.5,90247.6,1016.4,204.1,2514.4,1137.7,2154.1,156.2
18,90403.8,90861.5,91232.4,91824.7,457.7,592.3,1575.5,370.9,828.6,154.6
19,91979.3,92224.8,92848.3,93089,245.5,240.7,1306.2,623.5,869,196.5
20,93285.5,93562.5,93928.8,94169.6,277,240.8,1009.4,366.3,643.3,125.3
21,94294.9,94532.4,94951.3,96156.5,237.5,1205.2,2001.5,418.9,656.4,139.9
22,96296.4,96505.3,97372.9,97633.2,208.9,260.3,1486.7,867.6,1076.5,149.9
23,97783.1,98158,98817.2,99097.5,374.9,280.3,1509,659.2,1034.1,194.6
24,99292.1,99602.2,100176.8,101202.4,310.1,1025.6,2111.5,574.6,884.7,201.2
25,101403.6,101621.2,102634.2,102889.9,217.6,255.7,1638.6,1013,1230.6,152.3
26,103042.2,103367.9,104039.6,104300.7,325.7,261.1,1427,671.7,997.4,168.5
27,104469.2,104837.2,105533.7,105830.5,368,296.8,1585.5,696.5,1064.5,224.2
28,106054.7,106366.8,107254.3,107529.5,312.1,275.2,1645.3,887.5,1199.6,170.5
29,107700,108061.4,108876.3,109137.2,361.4,260.9,1610.4,814.9,1176.3,173.2
30,109310.4,109679.6,110291.9,110969.1,369.2,677.2,1841.7,612.3,981.5,183
31,111152.1,111432.6,114086.6,114357.7,280.5,271.1,3389.5,2654,2934.5,183.9
32,114541.6,114991.4,115525.9,115847.2,449.8,321.3,1457.2,534.5,984.3,151.6
33,115998.8,116363.1,117368.3,117657.6,364.3,289.3,1825.4,1005.2,1369.5,166.6
34,117824.2,118220.7,119617.2,119893.9,396.5,276.7,2256.5,1396.5,1793,186.8
35,120080.7,120497.4,120947.3,121218.2,416.7,270.9,1299.2,449.9,866.6,161.7
36,121379.9,121740.1,122327.7,122610,360.2,282.3,1374.3,587.6,947.8,144.2
37,122754.2,123161.3,124185.5,124468.3,407.1,282.8,1876.8,1024.2,1431.3,162.7
38,124631,125024.2,125860.7,126145.1,393.2,284.4,1688.1,836.5,1229.7,174
39,126319.1,126731.9,127247.9,127524.3,412.8,276.4,1379.4,516,928.8,174.2
40,127698.5,128046.3,128743.8,129024.9,347.8,281.1,1530.5,697.5,1045.3,204.1
41,129229,129586.2,130967.9,131253.6,357.2,285.7,2205,1381.7,1738.9,180.4
42,131434,131799.9,132794.8,133109.4,365.9,314.6,1825,994.9,1360.8,149.6
43,133259,133654.1,134253.9,134540.1,395.1,286.2,1428.7,599.8,994.9,147.6
44,134687.7,135080.9,135397.7,135681.4,393.2,283.7,1144.6,316.8,710,150.9
45,135832.3,136219.9,136611.7,136839.2,387.6,227.5,1206.4,391.8,779.4,199.5
46,137038.7,137406.6,138243.7,138483,367.9,239.3,1661.7,837.1,1205,217.4
47,138700.4,139080.2,140172.2,140451.7,379.8,279.5,1922.2,1092,1471.8,170.9
48,140622.6,141010.6,141576.4,141860.8,388,284.4,1401.3,565.8,953.8,163.1
49,142023.9,142383.7,142854.6,143129.6,359.8,275,1262.5,470.9,830.7,156.8
50,143286.4,143650.9,144269.1,144508,364.5,238.9,1402.9,618.2,982.7,181.3
51,144689.3,145040,145381,145655.4,350.7,274.4,1123.4,341,691.7,157.3
52,145812.7,146182.8,146599.1,146828.3,370.1,229.2,1239.4,416.3,786.4,223.8
53,147052.1,147397.9,147927.2,148162.5,345.8,235.3,1310.4,529.3,875.1,200
54,148362.5,148724.2,150110.9,150351.6,361.7,240.7,2189.2,1386.7,1748.4,200.1
55,150551.7,150949.3,151550.7,151791.2,397.6,240.5,1438.6,601.4,999,199.1
56,151990.3,152340.7,152735.6,152965.7,350.4,230.1,1163.9,394.9,745.3,188.5
57,153154.2,153491.5,153894,154131.3,337.3,237.3,1170.3,402.5,739.8,193.2
58,154324.5,154656.5,155234.3,155477.2,332,242.9,1344.1,577.8,909.8,191.4
59,155668.6,156034,156449.5,156680.2,365.4,230.7,1207.9,415.5,780.9,196.3
60,156876.5,157246.1,157605.8,157880,369.6,274.2,1168.8,359.7,729.3,165.3
61,158045.3,158360.2,159070.4,159308.6,314.9,238.2,1452.8,710.2,1025.1,189.5
62,159498.1,159855.7,160658.6,160898.4,357.6,239.8,1601.9,802.9,1160.5,201.6
63,161100,161476,162105,162344.8,376,239.8,1430.1,629,1005,185.3
64,162530.1,162876.1,163538.2,163779.3,346,241.1,1432.2,662.1,1008.1,183
65,163962.3,164300.8,164865.1,165102.8,338.5,237.7,1330.2,564.3,902.8,189.7
66,165292.5,165632.3,166102.4,166341.6,339.8,239.2,1225.4,470.1,809.9,176.3
67,166517.9,166847.6,167406.2,167649.7,329.7,243.5,1315.7,558.6,888.3,183.9
68,167833.6,168191.5,168893.4,169134.1,357.9,240.7,1498.2,701.9,1059.8,197.7
69,169331.8,169693.2,170045.8,170269.8,361.4,224,1120.3,352.6,714,182.3
70,170452.1,170779.1,171071.6,171296.8,327,225.2,1013.3,292.5,619.5,168.6
71,171465.4,171814.6,172077,172281.3,349.2,204.3,1008.8,262.4,611.6,192.9
72,172474.2,172834.8,173129.7,173373.7,360.6,244,1084.5,294.9,655.5,185
73,173558.7,173892.9,174278.6,174496.4,334.2,217.8,1164.3,385.7,719.9,226.6
74,174723,175047.9,175435.2,175648.7,324.9,213.5,1123.5,387.3,712.2,197.8
75,183164.3,183261.2,183426.9,183644.9,96.9,218,650.8,165.7,262.6,170.2
76,183815.1,183999.2,184149.3,184335,184.1,185.7,689.8,150.1,334.2,169.9
77,184504.9,184673.4,184845.9,185093,168.5,247.1,753.2,172.5,341,165.1
78,185258.1,185431.4,185778.6,185988.5,173.3,209.9,891.5,347.2,520.5,161.1
79,186149.6,186390.2,186688.9,186877,240.6,188.1,881.4,298.7,539.3,154
80,187031,187205,187404.9,187604.4,174,199.5,724.5,199.9,373.9,151.1
81,187755.5,187951.4,188326.5,189608.8,195.9,1282.3,2049.1,375.1,571,195.8
82,189804.6,189924.2,190485.8,190652.9,119.6,167.1,976.4,561.6,681.2,128.1
83,190781,191034.9,191446.9,191626.8,253.9,179.9,980.1,412,665.9,134.3
84,191761.1,192009.5,192255.6,192412,248.4,156.4,791.1,246.1,494.5,140.2
85,192552.2,192764.9,193071.8,193224.1,212.7,152.3,835.8,306.9,519.6,163.9
86,193388,193599.4,193906,194103.8,211.4,197.8,842.1,306.6,518,126.3
87,194230.1,194415.9,194649.5,194853.8,185.8,204.3,742.8,233.6,419.4,119.1
88,194972.9,195161.8,195371,195530.8,188.9,159.8,710,209.2,398.1,152.1
89,195682.9,195849,196052.6,196236.6,166.1,184,678.9,203.6,369.7,125.2
90,196361.8,196529.6,196755,197833.9,167.8,1078.9,1669.3,225.4,393.2,197.2
91,198031.1,198132.6,198482.3,198638.6,101.5,156.3,741.8,349.7,451.2,134.3
92,198772.9,198943,199199.2,199385.6,170.1,186.4,733.4,256.2,426.3,120.7
93,199506.3,199682,199904.5,200087.4,175.7,182.9,706.2,222.5,398.2,125.1
94,200212.5,200419.6,200618.3,200800.4,207.1,182.1,714.3,198.7,405.8,126.4
95,200926.8,201092.4,201282.5,201440.5,165.6,158,655.9,190.1,355.7,142.2
96,201582.7,201768,201966.7,202914.5,185.3,947.8,1466.3,198.7,384,134.5
97,203049,203162.9,203407.5,203581.9,113.9,174.4,662.8,244.6,358.5,129.9
98,203711.8,203900.4,204108.5,204288.4,188.6,179.9,718,208.1,396.7,141.4
99,204429.8,204606,204795.8,204963.6,176.2,167.8,698.7,189.8,366,164.9
100,205128.5,205319.1,205512,205695,190.6,183,716.1,192.9,383.5,149.6
101,205844.6,206001.1,206172.8,206340.8,156.5,168,658,171.7,328.2,161.8
102,206502.6,206686.5,207026.3,207207.9,183.9,181.6,846.9,339.8,523.7,141.6
103,207349.5,207598.1,207884.4,208075.8,248.6,191.4,854.6,286.3,534.9,128.3
104,208204.1,208415.5,208670,208845.3,211.4,175.3,783.3,254.5,465.9,142.1
105,208987.4,209194,209440,209619.9,206.6,179.9,783.6,246,452.6,151.1
106,209771,209991.6,210211.6,210400,220.6,188.4,769,220,440.6,140
107,210540,210735.4,211066.6,211267.1,195.4,200.5,855.1,331.2,526.6,128
108,211395.1,211604.1,211885.6,212048.6,209,163,804.1,281.5,490.5,150.6
109,212199.2,212408.9,212698.8,212910,209.7,211.2,816.2,289.9,499.6,105.4
110,213015.4,213248,213661.5,213866.7,232.6,205.2,967.3,413.5,646.1,116
111,213982.7,214214.6,214485.1,214648.3,231.9,163.2,803.4,270.5,502.4,137.8
112,214786.1,214963.9,215197.5,215364.8,177.8,167.3,727.1,233.6,411.4,148.4
113,215513.2,215747.8,216163.4,216383.7,234.6,220.3,989.2,415.6,650.2,118.7
114,216502.4,216729.8,217088.9,217258.4,227.4,169.5,905.2,359.1,586.5,149.2
115,217407.6,217669.3,217952.4,218173.1,261.7,220.7,876.8,283.1,544.8,111.3
116,218284.4,218510.9,218821,218989.8,226.5,168.8,856.2,310.1,536.6,150.8
117,219140.6,219369.2,219678.5,219878.1,228.6,199.6,856,309.3,537.9,118.5
118,219996.6,220204.5,220554.2,220728.8,207.9,174.6,882.3,349.7,557.6,150.1
119,220878.9,221108.1,221383.2,221552.8,229.2,169.6,811.7,275.1,504.3,137.8
120,221690.6,221917.2,222293,222467.6,226.6,174.6,933.6,375.8,602.4,156.6
121,222624.2,222932.4,223244,223413.2,308.2,169.2,942.5,311.6,619.8,153.5
122,223566.7,223800.3,223952.2,224111,233.6,158.8,691,151.9,385.5,146.7
123,224257.7,224473.3,224752.7,224922.6,215.6,169.9,828.5,279.4,495,163.6
124,225086.2,225341.1,225645.9,225812.1,254.9,166.2,892,304.8,559.7,166.1
125,225978.2,226201.9,226493.4,226661.4,223.7,168,860.9,291.5,515.2,177.7
126,226839.1,227092.8,227328.5,227494.5,253.7,166,805.6,235.7,489.4,150.2
127,227644.7,227877.8,228059,228221.4,233.1,162.4,739.5,181.2,414.3,162.8
128,228384.2,228607.1,228926.8,229093.6,222.9,166.8,860.4,319.7,542.6,151
129,229244.6,229478.4,229815.7,230014.1,233.8,198.4,908.4,337.3,571.1,138.9
130,230153,230370.8,230587.5,230789.5,217.8,202,765.3,216.7,434.5,128.8
131,230918.3,231103.6,231341.7,231504,185.3,162.3,737.4,238.1,423.4,151.7
132,231655.7,231877.3,232095.3,232267.8,221.6,172.5,742.1,218,439.6,130
133,232397.8,232650.8,232967.9,233139.7,253,171.8,893.4,317.1,570.1,151.5
134,233291.2,233548.3,233936.8,234115.2,257.1,178.4,977.5,388.5,645.6,153.5
135,234268.7,234538.5,235165.6,235341.6,269.8,176,1249.4,627.1,896.9,176.5
136,235518.1,235863.1,236270.4,236444.7,345,174.3,1099.5,407.3,752.3,172.9
137,236617.6,236942.2,237327.6,237504.8,324.6,177.2,1058.2,385.4,710,171
138,237675.8,237955.6,238211.2,238425.1,279.8,213.9,870.8,255.6,535.4,121.5
139,238546.6,238773.5,239012.2,239184.4,226.9,172.2,794.6,238.7,465.6,156.8
140,239341.2,239603.2,239881,240058.4,262,177.4,880.6,277.8,539.8,163.4
141,240221.8,240449.8,241053.6,241231.9,228,178.3,1166.1,603.8,831.8,156
142,241387.9,241713.8,242155.4,242333.8,325.9,178.4,1116.2,441.6,767.5,170.3
143,242504.1,242822.2,243177.3,243353.3,318.1,176,1011,355.1,673.2,161.8
144,243515.1,243779.7,243993.9,244196.3,264.6,202.4,802.1,214.2,478.8,120.9
145,244317.2,244539.1,244917.1,245105.8,221.9,188.7,949.1,378,599.9,160.5
146,245266.3,245527.6,246197.3,246384.7,261.3,187.4,1292.4,669.7,931,174
147,246558.7,246881.5,247271.7,247456.1,322.8,184.4,1079.3,390.2,713,181.9
148,247638,247924.6,248335.7,248519,286.6,183.3,1043.3,411.1,697.7,162.3
149,248681.3,248990.8,249730,249917,309.5,187,1423.1,739.2,1048.7,187.4
150,250104.4,250477.8,251046.1,251230.9,373.4,184.8,1318,568.3,941.7,191.5
151,251422.4,251799.8,252159.5,252343.7,377.4,184.2,1112.9,359.7,737.1,191.6
152,252535.3,252829.7,253192,253371.9,294.4,179.9,1017.8,362.3,656.7,181.2
153,253553.1,253864.6,254351.2,254535.1,311.5,183.9,1172.2,486.6,798.1,190.2
154,254725.3,255095.7,255538.1,255721.1,370.4,183,1201.5,442.4,812.8,205.7
155,255926.8,256315,256640,256826.2,388.2,186.2,1130.3,325,713.2,230.9
156,257057.1,257391.1,257751,257931.2,334,180.2,1103.4,359.9,693.9,229.3
157,258160.5,258424.9,258701.7,258905,264.4,203.3,886,276.8,541.2,141.5
158,259046.5,259260.6,259605.4,259789,214.1,183.6,918.1,344.8,558.9,175.6
159,259964.6,260211.4,260723.4,260909.6,246.8,186.2,1151,512,758.8,206
160,261115.6,261423.9,261868.9,262052,308.3,183.1,1125.6,445,753.3,189.2
161,262241.2,262545.8,262794,262995.1,304.6,201.1,897.9,248.2,552.8,144
162,263139.1,263374.3,263593.8,263772.7,235.2,178.9,806,219.5,454.7,172.4
163,263945.1,264190.6,264563.8,264751.9,245.5,188.1,995.4,373.2,618.7,188.6
164,264940.5,265221.8,265782.6,265965.5,281.3,182.9,1228.9,560.8,842.1,203.9
165,266169.4,266515.3,266887.9,267072.9,345.9,185,1117.4,372.6,718.5,213.9
166,267286.8,267573.9,267960.9,268146.7,287.1,185.8,1054.3,387,674.1,194.4
167,268341.1,268641.1,269271.4,269456.8,300,185.4,1321,630.3,930.3,205.3
168,269662.1,269991.2,270476.7,270661.6,329.1,184.9,1206.5,485.5,814.6,207
169,270868.6,271227.8,271517.8,271703.8,359.2,186,1044.3,290,649.2,209.1
170,271912.9,272208.7,272540.4,272725.4,295.8,185,1019.2,331.7,627.5,206.7
171,272932.1,273235.1,273710.1,273899,303,188.9,1162,475,778,195.1
172,274094.1,274429.9,274795.3,274980.8,335.8,185.5,1099.5,365.4,701.2,212.8
173,275193.6,275557.5,275927.6,276110.6,363.9,183,1159.6,370.1,734,242.6
174,276353.2,276675.8,277015.1,277199.1,322.6,184,1083.7,339.3,661.9,237.8
175,277436.9,277711.9,278141.7,278323.9,275,182.2,1101.6,429.8,704.8,214.6
176,278538.5,278818.2,279459.6,279645.3,279.7,185.7,1324.3,641.4,921.1,217.5
177,279862.8,280172.5,280570.1,280758.6,309.7,188.5,1107.4,397.6,707.3,211.6
178,280970.2,281276.4,281596.7,281779.8,306.2,183.1,1012.2,320.3,626.5,202.6
179,281982.4,282286,282539.4,282723.2,303.6,183.8,932.4,253.4,557,191.6
180,282914.8,283167.5,283648.8,283838.6,252.7,189.8,1130.5,481.3,734,206.7
181,284045.3,284337.5,284701.8,284916.7,292.2,214.9,1016.4,364.3,656.5,145
182,285061.7,285279.3,285544.6,285732,217.6,187.4,846.2,265.3,482.9,175.9
183,285907.9,286194,286577.9,286767.9,286.1,190,1052.2,383.9,670,192.2
184,286960.1,287219.9,287536,287722.9,259.8,186.9,961.1,316.1,575.9,198.3
185,287921.2,288181.4,288544.9,288730.8,260.2,185.9,1006.2,363.5,623.7,196.6
186,288927.4,289208.5,289711.5,289897.7,281.1,186.2,1166.8,503,784.1,196.5
187,290094.2,290423.7,290896.2,291088.6,329.5,192.4,1198.1,472.5,802,203.7
188,291292.3,291626.4,291934.2,292127.3,334.1,193.1,1044.4,307.8,641.9,209.4
189,292336.7,292628.3,292932.4,293121.7,291.6,189.3,975.9,304.1,595.7,190.9
190,293312.6,293590.4,294063.2,294257.8,277.8,194.6,1142.9,472.8,750.6,197.7
191,294455.5,294742.7,295299.6,295488.4,287.2,188.8,1236.6,556.9,844.1,203.7
192,295692.1,296050,296348.9,296532.6,357.9,183.7,1039.3,298.9,656.8,198.8
193,296731.4,297020.9,297281.7,297468.1,289.5,186.4,937.8,260.8,550.3,201.1
194,297669.2,297960.7,298226.2,298404.2,291.5,178,939.6,265.5,557,204.6
195,298608.8,298860.5,299118.5,299313.5,251.7,195,911.8,258,509.7,207.1
196,299520.6,299811.5,300146.9,300323.9,290.9,177,1028.1,335.4,626.3,224.8
197,300548.7,300867.8,301126.4,301298.6,319.1,172.2,999.3,258.6,577.7,249.4
198,301548,301840.8,302154.2,302331.9,292.8,177.7,1030,313.4,606.2,246.1
199,302578,302840.7,303259.1,303494.3,262.7,235.2,1069.2,418.4,681.1,152.9
200,303647.2,303832.2,304096.3,304272.2,185,175.9,825.9,264.1,449.1,200.9
201,304473.1,304721.5,305043.7,305222.7,248.4,179,949.5,322.2,570.6,199.9
202,305422.6,305674.6,305974.2,306159.2,252,185,947.1,299.6,551.6,210.5
203,306369.7,306601.4,306864.6,307047.7,231.7,183.1,858.4,263.2,494.9,180.4
204,307228.1,307444.7,307852.1,308037.9,216.6,185.8,988.7,407.4,624,178.9
205,308216.8,308470,308862.7,309049.7,253.2,187,1027.5,392.7,645.9,194.6
206,309244.3,309551.2,309813.1,309993.8,306.9,180.7,962.8,261.9,568.8,213.3
207,310207.1,310480.4,310741.8,310923.5,273.3,181.7,928.8,261.4,534.7,212.4
208,311135.9,311393,311657.9,311834.7,257.1,176.8,932.2,264.9,522,233.4
209,312068.1,312327.6,312567.8,312770,259.5,202.2,917.5,240.2,499.7,215.6
210,312985.6,313250.4,313545,313749.6,264.8,204.6,995.9,294.6,559.4,231.9
211,313981.5,314284.5,314604.2,314780.7,303,176.5,1046.8,319.7,622.7,247.6
212,315028.3,315297.2,315611.6,315791.2,268.9,179.6,1004.3,314.4,583.3,241.4
213,316032.6,316265,316678.9,316861.4,232.4,182.5,1035.2,413.9,646.3,206.4
214,317067.8,317317,317779.8,317959.5,249.2,179.7,1093.5,462.8,712,201.8
215,318161.3,318440.4,318801.4,318985.6,279.1,184.2,1023.3,361,640.1,199
216,319184.6,319459.6,319786.1,319970.6,275,184.5,1000.1,326.5,601.5,214.1
217,320184.7,320430.1,320750.1,320933.1,245.4,183,946.7,320,565.4,198.3
218,321131.4,321361.4,321668.3,321855.9,230,187.6,896.3,306.9,536.9,171.8
219,322027.7,322244.4,322644.5,322839.1,216.7,194.6,980,400.1,616.8,168.6
220,323007.7,323263.7,323615.7,323806.2,256,190.5,971.5,352,608,173
221,323979.2,324283.2,324498,324671.8,304,173.8,901.5,214.8,518.8,208.9
222,324880.7,325145.8,325413,325592.1,265.1,179.1,933,267.2,532.3,221.6
223,325813.7,326059.4,326343.9,326532,245.7,188.1,929.2,284.5,530.2,210.9
224,326742.9,327000.5,327565.1,327751.2,257.6,186.1,1196.3,564.6,822.2,188
225,327939.2,328242.2,328654.4,328839.3,303,184.9,1116.8,412.2,715.2,216.7
226,329056,329345.5,329743.3,329929.7,289.5,186.4,1091.8,397.8,687.3,218.1
227,330147.8,330414.5,330753.9,330940,266.7,186.1,979.9,339.4,606.1,187.7
228,331127.7,331341.5,331549.8,331722.5,213.8,172.7,765.3,208.3,422.1,170.5
229,331893,332096.6,332436.9,332617.7,203.6,180.8,906.5,340.3,543.9,181.8
230,332799.5,333035.4,333377.7,333566,235.9,188.3,947.9,342.3,578.2,181.4
231,333747.4,334002.2,334305.7,334491.2,254.8,185.5,919.2,303.5,558.3,175.4
232,334666.6,334935.7,335265.5,335455.1,269.1,189.6,972.8,329.8,598.9,184.3
233,335639.4,335912.8,336308.4,336498.6,273.4,190.2,1048.6,395.6,669,189.4
234,336688,336952.4,337543.7,337731.5,264.4,187.8,1236.7,591.3,855.7,193.2
235,337924.7,338191.3,338606.3,338792.5,266.6,186.2,1056.9,415,681.6,189.1
236,338981.6,339265.2,339584.5,339774.5,283.6,190,985.1,319.3,602.9,192.2
237,339966.7,340215.1,340524.5,340711.1,248.4,186.6,910.5,309.4,557.8,166.1
238,340877.2,341147.7,341490.2,341681.6,270.5,191.4,980.5,342.5,613,176.1
239,341857.7,342123.3,342529.3,342730,265.6,200.7,1066.6,406,671.6,194.3
240,342924.3,343236.4,343507.4,343684.4,312.1,177,978.9,271,583.1,218.8
241,343903.2,344186.2,344548.2,344731.5,283,183.3,1061.3,362,645,233
242,344964.5,345245.1,345685.4,345871,280.6,185.6,1114,440.3,720.9,207.5
243,346078.5,346375.6,346859.8,347045.9,297.1,186.1,1170.3,484.2,781.3,202.9
244,347248.8,347541.9,348005.7,348191.9,293.1,186.2,1149.5,463.8,756.9,206.4
245,348398.3,348698.7,349034.9,349227.1,300.4,192.2,1038.4,336.2,636.6,209.6
246,349436.7,349693.7,350013.8,350201.4,257,187.6,940,320.1,577.1,175.3
247,350376.7,350639.6,351075.8,351268.7,262.9,192.9,1078.5,436.2,699.1,186.5
248,351455.2,351715,352152.3,352341.3,259.8,189,1072.4,437.3,697.1,186.3
249,352527.6,352818.8,353226.2,353414.8,291.2,188.6,1083.9,407.4,698.6,196.7
250,353611.5,353910.7,354254,354442.7,299.2,188.7,1027.2,343.3,642.5,196
251,354638.7,354926.3,355282.8,355471.2,287.6,188.4,1021.4,356.5,644.1,188.9
252,355660.1,355941.4,356515.1,356707.6,281.3,192.5,1233.2,573.7,855,185.7
253,356893.3,357182.7,357628.2,357821.6,289.4,193.4,1119.4,445.5,734.9,191.1
254,358012.7,358290.9,358573.7,358764.6,278.2,190.9,931.7,282.8,561,179.8
255,358944.4,359218.9,359558.9,359747.9,274.5,189,955,340,614.5,151.5
256,359899.4,360105.6,360341.8,360530.4,206.2,188.6,806.4,236.2,442.4,175.4
257,360705.8,360944.3,361452.8,361647.7,238.5,194.9,1129.2,508.5,747,187.3
258,361835,362113.4,362662.4,362858.7,278.4,196.3,1210.5,549,827.4,186.8
259,363045.5,363355.4,363712.2,363903.1,309.9,190.9,1055.7,356.8,666.7,198.1
260,364101.2,364377.7,364691.9,364879.8,276.5,187.9,964.5,314.2,590.7,185.9
261,365065.7,365329.9,365700.2,365898,264.2,197.8,1015.3,370.3,634.5,183
262,366081,366382.3,366923.3,367119.6,301.3,196.3,1238.9,541,842.3,200.3
263,367319.9,367645.7,368111,368314.5,325.8,203.5,1192.1,465.3,791.1,197.5
264,368512,368798.7,369228.3,369423.7,286.7,195.4,1087.2,429.6,716.3,175.5
265,369599.2,369903.1,370301.9,370496.6,303.9,194.7,1087.3,398.8,702.7,189.9
266,370686.5,370974.8,371494.3,371693.6,288.3,199.3,1201.1,519.5,807.8,194
267,371887.6,372175,372736,372932.8,287.4,196.8,1241.8,561,848.4,196.6
268,373129.4,373434.4,373760.3,373954.1,305,193.8,1012.7,325.9,630.9,188
269,374142.1,374419.9,374846.6,375043.6,277.8,197,1085.2,426.7,704.5,183.7
270,375227.3,375532.5,376330.2,376528.4,305.2,198.2,1498.9,797.7,1102.9,197.8
271,376726.2,377075.3,377557.6,377753.9,349.1,196.3,1232.6,482.3,831.4,204.9
272,377958.8,378275.1,378710.6,378915.3,316.3,204.7,1161.2,435.5,751.8,204.7
273,379120,379412,379736.4,379933.4,292,197,1013.5,324.4,616.4,200.1
274,380133.5,380426.5,380818.6,381012.7,293,194.1,1073.9,392.1,685.1,194.7
275,381207.4,381503.2,382106.9,382308.4,295.8,201.5,1306.9,603.7,899.5,205.9
276,382514.3,382821.3,383476.8,383677.3,307,200.5,1375.2,655.5,962.5,212.2
277,383889.5,384212.1,384619,384816.7,322.6,197.7,1129.2,406.9,729.5,202
278,385018.7,385349.4,385812.6,386013,330.7,200.4,1197.7,463.2,793.9,203.4
279,386216.4,386539.7,386885.3,387087.7,323.3,202.4,1065.4,345.6,668.9,194.1
280,387281.8,387565.8,388001.3,388201.9,284,200.6,1127.6,435.5,719.5,207.5
281,388409.4,388710.4,389197.2,389404.8,301,207.6,1202.7,486.8,787.8,207.3
282,389612.1,389890.9,390379.1,390578.3,278.8,199.2,1163.4,488.2,767,197.2
283,390775.5,391082.5,391382.5,391576.1,307,193.6,997.6,300,607,197
284,391773.1,392056.1,392372.3,392564.1,283,191.8,972.5,316.2,599.2,181.5
285,392745.6,393035.7,393247.9,393475.9,290.1,228,893,212.2,502.3,162.7
286,393638.6,393922.1,394266.3,394446.1,283.5,179.8,1022.5,344.2,627.7,215
287,394661.1,394961.1,395511.1,395704,300,192.9,1259,550,850,216.1
288,395920.1,396234.8,396670.9,396865.7,314.7,194.8,1157.5,436.1,750.8,211.9
289,397077.6,397373.2,397743.8,397939.2,295.6,195.4,1053.3,370.6,666.2,191.7
290,398130.9,398393.4,399082.9,399283.8,262.5,200.9,1340,689.5,952,187.1
291,399470.9,399760.2,400220.3,400416.1,289.3,195.8,1142.9,460.1,749.4,197.7
292,400613.8,400896,401269.2,401469.7,282.2,200.5,1021.3,373.2,655.4,165.4
293,401635.1,401912.3,402301.3,402504.7,277.2,203.4,1043.5,389,666.2,173.9
294,402678.6,402953.8,403281.1,403471.9,275.2,190.8,965.1,327.3,602.5,171.8
295,403643.7,403947.4,404237.3,404433.4,303.7,196.1,957.5,289.9,593.6,167.8
296,404601.2,404901.8,405416.6,405618.9,300.6,202.3,1197.5,514.8,815.4,179.8
297,405798.7,406094,406762.3,406965.7,295.3,203.4,1372.1,668.3,963.6,205.1
298,407170.8,407461.2,407783.5,407978.4,290.4,194.9,993.9,322.3,612.7,186.3
299,408164.7,408441.5,408762.1,408960.8,276.8,198.7,977.5,320.6,597.4,181.4
300,409142.2,409429.1,409941.7,410147.1,286.9,205.4,1189.1,512.6,799.5,184.2
301,410331.3,410662,411236.5,411437.9,330.7,201.4,1308.3,574.5,905.2,201.7
302,411639.6,411962.7,412395.1,412597.2,323.1,202.1,1145.8,432.4,755.5,188.2
303,412785.4,413065.2,413482.7,413687.3,279.8,204.6,1095.7,417.5,697.3,193.8
304,413881.1,414159.8,414640.1,414840.5,278.7,200.4,1139.4,480.3,759,180
305,415020.5,415326.1,415847.1,416055.3,305.6,208.2,1237.2,521,826.6,202.4
306,416257.7,416565.4,417137.9,417341.3,307.7,203.4,1249.3,572.5,880.2,165.7
307,417507,417722.4,417919.6,418105.8,215.4,186.2,762.9,197.2,412.6,164.1
308,418269.9,418526.2,418747.1,418927.9,256.3,180.8,839.1,220.9,477.2,181.1
309,419109,419395.8,419906.4,420103.1,286.8,196.7,1180.3,510.6,797.4,186.2
310,420289.3,420601.9,421145.9,421343,312.6,197.1,1254.2,544,856.6,200.5
311,421543.5,421878.8,422250.3,422448.2,335.3,197.9,1101.9,371.5,706.8,197.2
312,422645.4,422961.3,423351.7,423551.3,315.9,199.6,1089.1,390.4,706.3,183.2
313,423734.5,424035,424761.6,424964.5,300.5,202.9,1430.8,726.6,1027.1,200.8
314,425165.3,425515.3,426039.6,426239.8,350,200.2,1273.1,524.3,874.3,198.6
315,426438.4,426753.5,427236.5,427440.7,315.1,204.2,1195.6,483,798.1,193.3
316,427634,427957.7,428576.4,428778.3,323.7,201.9,1345.9,618.7,942.4,201.6
317,428979.9,429295.4,429807.3,430008.9,315.5,201.6,1230.1,511.9,827.4,201.1
318,430210,430534.9,431015.1,431224.8,324.9,209.7,1200.6,480.2,805.1,185.8
319,431410.6,431734.2,432074.4,432297.9,323.6,223.5,1061.8,340.2,663.8,174.5
320,432472.4,432773.7,433273.6,433479.6,301.3,206,1205.3,499.9,801.2,198.1
321,433677.7,434007.3,434304.9,434494.5,329.6,189.6,1029.7,297.6,627.2,212.9
322,434707.4,435003,435281.3,435473.4,295.6,192.1,984.3,278.3,573.9,218.3
323,435691.7,435969.6,436314.4,436503.2,277.9,188.8,1026.9,344.8,622.7,215.4
324,436718.6,436994,437377.1,437569.6,275.4,192.5,1056.2,383.1,658.5,205.2
325,437774.8,438063.1,438486.4,438680.7,288.3,194.3,1119.8,423.3,711.6,213.9
326,438894.6,439193.3,439601.8,439797.9,298.7,196.1,1111.8,408.5,707.2,208.5
327,440006.4,440328.2,440797.9,440997.4,321.8,199.5,1216.7,469.7,791.5,225.7
328,441223.1,441511.8,441964.3,442182,288.7,217.7,1148.2,452.5,741.2,189.3
329,442371.3,442683.4,443020.9,443213.7,312.1,192.8,1048.6,337.5,649.6,206.2
330,443419.9,443689.4,444204.6,444403.3,269.5,198.7,1204.3,515.2,784.7,220.9
331,444624.2,444927.8,445482.2,445703,303.6,220.8,1283.1,554.4,858,204.3
332,445907.3,446183.5,446536.2,446734,276.2,197.8,1036.8,352.7,628.9,210.1
333,446944.1,447231.6,447597.9,447796.2,287.5,198.3,1048.7,366.3,653.8,196.6
334,447992.8,448257.7,448918.3,449126.9,264.9,208.6,1340.3,660.6,925.5,206.2
335,449333.1,449658.5,450100.7,450298.6,325.4,197.9,1167.3,442.2,767.6,201.8
336,450500.4,450845.3,451286.2,451489,344.9,202.8,1201.4,440.9,785.8,212.8
337,451701.8,452009.7,452406.2,452604.3,307.9,198.1,1109.5,396.5,704.4,207
338,452811.3,453108,453519.4,453713.9,296.7,194.5,1105.8,411.4,708.1,203.2
339,453917.1,454222.1,454809.7,455016.5,305,206.8,1315.5,587.6,892.6,216.1
340,455232.6,455539.2,455948.6,456149.8,306.6,201.2,1139.2,409.4,716,222
341,456371.8,456698.2,457134.5,457334.6,326.4,200.1,1166.1,436.3,762.7,203.3
342,457537.9,457847.2,458429.1,458632.2,309.3,203.1,1304.6,581.9,891.2,210.3
343,458842.5,459181.2,459660.5,459863.9,338.7,203.4,1235.5,479.3,818,214.1
344,460078,460390.6,460785.6,460984.2,312.6,198.6,1113.2,395,707.6,207
345,461191.2,461494.8,461967.3,462167.6,303.6,200.3,1199.3,472.5,776.1,222.9
346,462390.5,462704.8,463560.4,463773.1,314.3,212.7,1594.5,855.6,1169.9,211.9
347,463985,464325.5,464953.2,465154.9,340.5,201.7,1365,627.7,968.2,195.1
348,465350,465712,466213.6,466427.2,362,213.6,1278,501.6,863.6,200.8
349,466628,466965.7,467636.9,467850.8,337.7,213.9,1423.6,671.2,1008.9,200.8
350,468051.6,468422.4,468984.4,469193.9,370.8,209.5,1330.6,562,932.8,188.3
351,469382.2,469727.4,469979.4,470176.6,345.2,197.2,1001.9,252,597.2,207.5
352,470384.1,470721.2,470957.6,471197.4,337.1,239.8,987.2,236.4,573.5,173.9
353,471371.3,471680.3,472111.7,472354.9,309,243.2,1171.5,431.4,740.4,187.9
354,472542.8,472870.8,473209.5,473402.2,328,192.7,1064.5,338.7,666.7,205.1
355,473607.3,473900.9,474379.3,474578.6,293.6,199.3,1177.9,478.4,772,206.6
356,474785.2,475100.6,475430.6,475628.8,315.4,198.2,1052.5,330,645.4,208.9
357,475837.7,476121.3,476499.2,476695.7,283.6,196.5,1062.6,377.9,661.5,204.6
358,476900.3,477203.6,477738.6,477939.1,303.3,200.5,1238.2,535,838.3,199.4
359,478138.5,478440.5,478792.8,478988.8,302,196,1055.9,352.3,654.3,205.6
