# Supplementary material for: Robust dynamical invariants in sequential neural activity
Source: Sci Rep. 2019 Jun 21;9:9048. doi: 10.1038/s41598-019-44953-2 (PMC6588702; doi:10.1038/s41598-019-44953-2)
Supplement: Supplementary file 4 — Dataset [file 41598_2019_44953_MOESM4_ESM.zip › data/ethanol16/Ethanol_exp4.txt]

%If you use these data please cite:
%%  I. Elices, R. Levi, D. Arroyo, F. B. Rodriguez, and P. Varona. Robust dynamical invariants in sequential neural activity
% (1:n-1)' firstLP' lastLP' firstPD' lastPD' burstLPd' burstPDd' Period' latenc' LPPDfst2fst' PDLP'
1,1707.30003,2145.50003,3070.70005,3250.30005,438.200007,179.600002,1712.20003,925.200014,1363.40002,169.200003
2,3419.50005,3813.40006,4259.80006,4432.80007,393.900006,173.000003,1193.10002,446.400006,840.300012,179.800003
3,4612.60007,4975.80007,5575.00008,5754.80009,363.200005,179.800003,1354.60002,599.200009,962.400014,212.400003
4,5967.20009,6340.20009,6898.8001,7081.50011,373.000005,182.700003,1315.20002,558.600009,931.600014,200.900003
5,7282.40011,7628.40011,8166.00012,8346.80012,346.000005,180.800002,1258.40002,537.600008,883.600013,194.000003
6,8540.80013,8889.20013,9407.70014,9593.50014,348.400005,185.800003,1233.30002,518.500008,866.900013,180.600003
7,9774.10015,10127.4002,10783.1002,10961.0002,353.300005,177.900002,1368.50002,655.70001,1009.00001,181.600003
8,11142.6002,11496.7002,12065.1002,12243.3002,354.100005,178.200002,1255.20002,568.400009,922.500014,154.500003
9,12397.8002,12715.0002,12928.2002,13102.6002,317.200004,174.400002,847.800012,213.200004,530.400008,143.000002
10,13245.6002,13528.0002,13926.0002,14110.7002,282.400005,184.700002,1037.90002,398.000006,680.400011,172.800003
11,14283.5002,14584.6002,15268.2002,15445.4002,301.100004,177.200002,1355.20002,683.600011,984.700015,193.300003
12,15638.7002,15970.1002,16365.5002,16540.1002,331.400005,174.600002,1088.80002,395.400006,726.800011,187.400003
13,16727.5002,17034.3003,17608.6003,17790.7003,306.800005,182.100003,1240.40002,574.300008,881.100013,177.200003
14,17967.9003,18333.6003,18993.6003,19168.8003,365.700005,175.200003,1368.20002,660.00001,1025.70001,167.300002
15,19336.1003,19630.4003,19944.5003,20117.5003,294.300005,173.000003,941.200014,314.100004,608.400009,159.800002
16,20277.3003,20596.6003,21098.1003,21274.5003,319.300005,176.400003,1202.40002,501.500007,820.800012,205.200003
17,21479.7003,21787.9003,22316.5003,22484.4003,308.200005,167.900002,1186.50002,528.600008,836.800013,181.800003
18,22666.2003,22986.0003,23589.5004,23764.3004,319.800005,174.800002,1294.30002,603.500009,923.300014,196.200003
19,23960.5004,24280.8004,24956.3004,25129.1004,320.300005,172.800002,1368.20002,675.50001,995.800015,199.600003
20,25328.7004,25657.1004,26106.9004,26283.9004,328.400005,177.000003,1128.70002,449.800007,778.200012,173.500002
21,26457.4004,26762.1004,27138.5004,27314.2004,304.700005,175.700003,1010.60001,376.400005,681.10001,153.800002
22,27468.0004,27750.4004,27992.7004,28166.5004,282.400005,173.800003,849.600013,242.300003,524.700008,151.100002
23,28317.6004,28589.3004,29044.0004,29223.2004,271.700004,179.200002,1104.00002,454.700007,726.400011,198.400003
24,29421.6004,29737.6004,30619.8005,30796.5005,316.000005,176.700003,1596.40002,882.200013,1198.20002,221.500003
25,31018.0005,31364.0005,32480.0005,32658.4005,346.000005,178.400003,1924.60003,1116.00002,1462.00002,284.200004
26,32942.6005,33284.4005,34997.1005,35227.2005,341.800005,230.100004,2534.00004,1712.70002,2054.50003,249.400004
27,35476.6005,35933.1005,36465.1005,36695.9005,456.500006,230.800004,1408.00002,532.000008,988.500014,188.700003
28,36884.6006,37289.4006,37761.1006,37938.7006,404.800006,177.600002,1244.60002,471.700007,876.500013,190.500003
29,38129.2006,38480.2006,39251.0006,39434.3006,351.000005,183.300003,1523.20002,770.800012,1121.80002,218.100003
30,39652.4006,40039.2006,40692.7006,40878.9006,386.800006,186.200003,1450.70002,653.500009,1040.30002,224.200003
31,41103.1006,41437.8006,42101.8006,42289.4006,334.700005,187.600003,1394.10002,664.00001,998.700015,207.800003
32,42497.2006,42840.0006,43485.5006,43668.9007,342.800005,183.400003,1373.10002,645.50001,988.300015,201.400003
33,43870.3007,44209.8007,44774.1007,44956.4007,339.500005,182.300003,1269.30002,564.300008,903.800013,183.200003
34,45139.6007,45470.8007,45983.4007,46166.9007,331.200005,183.500003,1223.30002,512.600007,843.800012,196.000003
35,46362.9007,46674.3007,47290.7007,47470.1007,311.400005,179.400002,1303.30002,616.400009,927.800014,196.100003
36,47666.2007,48000.5007,48599.9007,48785.5007,334.300005,185.600003,1312.50002,599.400009,933.700014,193.200003
37,48978.7007,49262.3007,49734.3007,49915.0007,283.600004,180.700003,1125.70002,472.000007,755.600011,189.400003
38,50104.4007,50420.6008,51102.0008,51284.7008,316.200004,182.700003,1368.50002,681.40001,997.600014,188.200003
39,51472.9008,51839.3008,52425.9008,52611.9008,366.400005,186.000003,1333.70002,586.600009,953.000014,194.700003
40,52806.6008,53118.8008,53615.9008,53800.8008,312.200005,184.900003,1170.40002,497.100007,809.300012,176.200002
41,53977.0008,54313.9008,54983.1008,55171.7008,336.900005,188.600003,1404.80002,669.20001,1006.10001,210.100003
42,55381.8008,55728.6008,56636.8008,56868.8008,346.800005,232.000003,1674.20002,908.200014,1255.00002,187.200003
43,57056.0008,57432.3009,58718.1009,58992.0009,376.300006,273.900004,2083.20003,1285.80002,1662.10002,147.200002
44,59139.2009,59545.6009,60409.9009,60669.0009,406.400006,259.100004,1676.90003,864.300013,1270.70002,147.100002
45,60816.1009,61197.0009,61805.6009,61993.7009,380.900006,188.100003,1391.00002,608.600009,989.500015,213.400003
46,62207.1009,62553.8009,63151.7009,63339.4009,346.700005,187.700003,1331.30002,597.900009,944.600014,199.000003
47,63538.4009,63887.001,64490.801,64673.701,348.600005,182.900003,1303.20002,603.800009,952.400014,167.900002
48,64841.601,65151.601,65433.601,65614.201,310.000005,180.600003,954.100014,282.000004,592.000009,181.500002
49,65795.701,66117.301,66749.601,66936.501,321.600005,186.900002,1375.30002,632.30001,953.900015,234.500004
50,67171.001,67471.801,68423.801,68661.101,300.800004,237.300003,1664.10003,952.000015,1252.80002,174.000003
51,68835.101,69179.501,69976.601,70208.601,344.400005,232.000003,1547.50002,797.100012,1141.50002,174.000003
52,70382.601,70757.6011,71644.4011,71874.4011,375.000005,230.000003,1669.70002,886.800014,1261.80002,177.900003
53,72052.3011,72409.3011,73031.0011,73221.0011,357.000005,190.000003,1355.20002,621.700009,978.700014,186.500003
54,73407.5011,73758.4011,74456.4011,74699.1011,350.900005,242.700004,1453.90002,698.00001,1048.90001,162.300003
55,74861.4011,75228.1011,76082.0011,76308.8011,366.700005,226.800003,1614.90002,853.900013,1220.60002,167.500003
56,76476.3011,76847.8011,77455.5012,77689.2012,371.500005,233.700004,1352.90002,607.700009,979.200014,140.000002
57,77829.2012,78134.0012,78512.8012,78695.0012,304.800004,182.200003,1050.20002,378.800006,683.60001,184.400002
58,78879.4012,79242.5012,80316.8012,80549.6012,363.100006,232.800003,1844.40003,1074.30002,1437.40002,174.200003
59,80723.8012,81071.3012,81830.2012,82062.3012,347.500005,232.100004,1519.00002,758.900011,1106.40002,180.500003
60,82242.8012,82600.8012,83370.7012,83617.6012,358.000005,246.900004,1531.40002,769.900011,1127.90002,156.600002
61,83774.2012,84159.4013,85002.4013,85234.7013,385.200006,232.300003,1637.00003,843.000013,1228.20002,176.500003
62,85411.2013,85790.8013,86754.3013,86982.1013,379.600005,227.800003,1743.20003,963.500015,1343.10002,172.300003
63,87154.4013,87549.0013,88056.8013,88287.3013,394.600006,230.500004,1273.00002,507.800007,902.400013,140.100002
64,88427.4013,88768.2013,89502.2013,89751.7013,340.800005,249.500003,1486.00002,734.000011,1074.80002,161.700003
65,89913.4013,90291.5013,91738.3014,91966.4014,378.100005,228.100003,2235.10003,1446.80002,1824.90003,182.100003
66,92148.5014,92569.5014,93302.3014,93538.7014,421.000006,236.400004,1587.60002,732.800011,1153.80002,197.400003
67,93736.1014,94117.1014,95721.3014,95949.8014,381.000005,228.500004,2401.50004,1604.20002,1985.20003,187.800003
68,96137.6014,96561.7014,97265.4014,97506.4015,424.100006,241.000004,1577.10002,703.70001,1127.80002,208.300003
69,97714.7015,98116.2015,98857.9015,99088.7015,401.500006,230.800004,1570.70002,741.700011,1143.20002,196.700002
70,99285.4015,99679.1015,100461.401,100692.402,393.700006,231.000003,1609.00002,782.300012,1176.00002,202.000003
71,100894.402,101266.702,101916.002,102254.202,372.300006,338.200005,1443.90002,649.30001,1021.60002,84.100001
72,102338.302,102728.202,103722.202,103959.902,389.900006,237.700003,1792.50003,994.000015,1383.90002,170.900003
73,104130.802,104514.502,105156.802,105390.302,383.700005,233.500003,1435.50002,642.30001,1026.00001,176.000003
74,105566.302,105863.202,106518.402,106745.502,296.900004,227.100004,1451.60002,655.20001,952.100014,272.400004
75,111740.802,111756.602,111878.002,112039.102,15.8,161.100003,730.000011,121.400002,137.200002,431.700006
76,112470.802,112742.302,112682.302,112852.402,271.500004,170.100003,713.100011,-60.000001,211.500003,331.500005
77,118627.702,118671.602,118978.302,119161.902,43.9,183.600003,838.800012,306.700005,350.600005,304.600004
78,119466.502,119617.802,120757.202,120918.702,151.300002,161.500003,1703.90003,1139.40002,1290.70002,251.700004
79,121170.402,121457.402,121644.702,121827.002,287.000004,182.300002,1046.90002,187.300003,474.300007,390.300006
80,122217.302,122347.002,122578.302,122746.802,129.700002,168.500002,916.600014,231.300004,361.000006,387.100006
81,124524.202,124650.402,125023.202,125180.302,126.200001,157.100002,978.400014,372.800006,499.000007,322.300005
82,125502.602,125650.502,126294.302,126453.602,147.900002,159.300002,1240.80002,643.80001,791.700012,289.800005
83,126743.402,126976.102,127066.702,127231.802,232.700003,165.100003,769.200011,90.600001,323.300004,280.800004
84,130949.702,131090.102,131393.502,131555.102,140.400002,161.600002,899.900014,303.400005,443.800007,294.500005
85,131849.602,132039.102,132344.302,132502.502,189.500003,158.200002,916.400013,305.200004,494.700007,263.500004
86,132766.002,132954.102,133563.402,133743.202,188.100003,179.800003,1221.50002,609.300009,797.400012,244.300004
87,133987.502,134242.302,134659.802,134830.202,254.800003,170.400002,1094.90002,417.500007,672.30001,252.200004
88,135082.402,135310.302,135904.602,136082.302,227.900003,177.700003,1252.20002,594.300009,822.200012,252.300004
89,136334.602,136620.802,137575.302,137731.002,286.200004,155.700002,1672.00002,954.500014,1240.70002,275.600004
90,138006.602,138318.302,138886.202,139048.102,311.700005,161.900002,1282.30002,567.900009,879.600014,240.800004
91,139288.902,139635.902,140168.902,140336.502,347.000005,167.600002,1268.30002,533.000008,880.000013,220.700003
92,140557.202,140843.802,141549.202,141716.002,286.600005,166.800003,1385.70002,705.40001,992.000015,226.900003
93,141942.902,142278.802,143067.102,143237.902,335.900005,170.800002,1520.10002,788.300012,1124.20002,225.100004
94,143463.002,143806.702,144282.902,144456.002,343.700005,173.100003,1227.20002,476.200007,819.900012,234.200003
95,144690.202,145011.602,145474.102,145661.402,321.400005,187.300003,1196.70002,462.500007,783.900012,225.500003
96,145886.902,146169.602,146908.302,147088.402,282.700004,180.100003,1417.70002,738.700011,1021.40002,216.200003
97,147304.602,147641.602,148351.102,148540.002,337.000005,188.900002,1438.20002,709.500011,1046.50002,202.800003
98,148742.802,149106.802,149493.502,149690.802,364.000006,197.300003,1178.60002,386.700006,750.700012,230.600003
99,149921.402,150239.402,150635.602,150833.502,318.000005,197.900003,1105.30002,396.200006,714.200011,193.200002
100,151026.702,151313.402,152013.102,152206.002,286.700005,192.900003,1384.70002,699.70001,986.400015,205.400003
101,152411.402,152721.702,153324.802,153524.302,310.300005,199.500003,1306.00002,603.100009,913.400014,193.100003
102,153717.402,154050.402,154561.902,154755.602,333.000005,193.700003,1233.00002,511.500007,844.500012,194.800003
103,154950.402,155299.002,155696.002,155853.302,348.600005,157.300002,1140.00002,397.000006,745.600011,237.100004
104,156090.402,156441.202,156787.602,156958.002,350.800005,170.400003,1061.80002,346.400005,697.20001,194.200003
105,157152.202,157487.702,157906.902,158071.802,335.500005,164.900002,1155.60002,419.200006,754.700011,236.000004
106,158307.802,158620.402,159135.102,159298.302,312.600005,163.200003,1259.40002,514.700007,827.300012,268.900004
107,159567.202,159866.102,160290.802,160454.502,298.900004,163.700002,1114.30002,424.700007,723.600011,227.000003
108,160681.502,160998.002,161363.102,161544.802,316.500005,181.700003,1074.50002,365.100005,681.60001,211.200003
109,161756.002,162089.902,162446.402,162624.202,333.900005,177.800002,1080.50002,356.500006,690.400011,212.300003
110,162836.502,163179.002,163702.102,163878.802,342.500006,176.700003,1305.30002,523.100007,865.600013,263.000004
111,164141.802,164425.402,164792.802,164962.802,283.600004,170.000002,1040.40002,367.400006,651.00001,219.400003
112,165182.202,165502.502,165802.102,165982.402,320.300005,180.300002,1016.00002,299.600005,619.90001,215.800004
113,166198.202,166493.202,166924.402,167100.902,295.000004,176.500003,1130.10002,431.200006,726.20001,227.400003
114,167328.302,167605.002,167830.103,167995.703,276.700005,165.600002,904.900014,225.100003,501.800008,237.500004
115,168233.203,168481.703,168855.803,169049.103,248.500004,193.300003,1042.40001,374.100005,622.600009,226.500003
116,169275.603,169530.703,169863.903,170047.003,255.100004,183.100003,1002.00001,333.200005,588.300009,230.600003
117,170277.603,170553.603,170746.503,170928.803,276.000004,182.300003,840.400013,192.900003,468.900007,189.200003
118,171118.003,171362.203,171645.403,171816.303,244.200003,170.900002,973.500014,283.200005,527.400008,275.200004
119,172091.503,172293.803,172634.003,172817.003,202.300003,183.000003,935.700014,340.200005,542.500008,210.200003
120,173027.203,173306.003,173625.403,173817.003,278.800004,191.600003,996.200015,319.400005,598.200009,206.400003
121,176255.003,176340.203,176409.703,176606.703,85.200002,197.000003,628.10001,69.500001,154.700003,276.400004
122,178340.403,178517.503,178606.403,178791.603,177.100003,185.200003,707.000011,88.900001,266.000004,255.800004
123,179047.403,179085.203,179109.003,179280.503,37.800001,171.500002,520.000008,23.8,61.600001,286.900005
124,179567.403,179644.203,179736.303,179897.703,76.800001,161.400003,599.300009,92.100001,168.900002,269.000004
125,180166.703,180292.103,180806.703,181002.703,125.400002,196.000003,1079.90002,514.600007,640.000009,243.900004
126,181246.603,181424.703,182564.603,182764.803,178.100002,200.200003,1840.60003,1139.90002,1318.00002,322.400005
127,183087.203,183312.803,183770.103,183930.803,225.600004,160.700003,1098.30002,457.300006,682.90001,254.700004
128,184185.503,184477.603,184881.403,185104.203,292.100004,222.800003,1098.70002,403.800006,695.90001,180.000003
129,187086.503,187168.103,187206.003,187372.003,81.600001,166.000002,542.700008,37.900001,119.500002,257.200004
130,187629.203,187827.403,187956.003,188168.403,198.200003,212.400003,805.300012,128.600002,326.800005,266.100004
131,188434.503,188566.403,188738.803,188919.003,131.900002,180.200003,755.100011,172.400002,304.300004,270.600004
132,191700.803,191840.903,191864.603,192069.503,140.100002,204.900003,610.400009,23.7,163.800002,241.700004
133,192311.203,192438.703,192730.203,192908.003,127.500002,177.800003,875.100013,291.500004,419.000006,278.300004
134,193186.303,193385.703,193492.803,193667.203,199.400003,174.400003,748.600011,107.100001,306.500004,267.700004
135,193934.903,194135.603,194616.303,194801.503,200.700003,185.200003,1125.10002,480.700007,681.40001,258.500004
136,195060.003,195280.803,195390.903,195591.103,220.800003,200.200003,768.500011,110.100002,330.900005,237.400003
137,195828.503,196029.503,196194.803,196392.003,201.000003,197.200002,856.300013,165.300003,366.300006,292.800005
138,196684.803,196788.703,196929.403,197117.303,103.900001,187.900003,694.00001,140.700002,244.600003,261.500004
139,197378.803,197507.703,197706.303,197887.703,128.900002,181.400003,806.200012,198.600003,327.500005,297.300004
140,199282.303,199476.203,199692.903,199876.503,193.900002,183.600002,869.100012,216.700004,410.600006,274.900004
141,200151.403,200299.003,200517.403,200743.803,147.600003,226.400003,870.800013,218.400003,366.000006,278.400004
142,201022.203,201185.103,201322.903,201516.603,162.900003,193.700003,764.500012,137.800002,300.700005,270.100004
143,201786.703,201917.503,202135.503,202314.703,130.800002,179.200003,779.100011,218.000003,348.800005,251.100003
144,202565.803,202759.003,202955.903,203136.603,193.200003,180.700003,835.400013,196.900003,390.100006,264.600004
145,203401.203,203583.703,203980.503,204213.103,182.500003,232.600003,1064.30002,396.800006,579.300009,252.400004
146,207418.303,207536.703,207954.003,208147.103,118.400002,193.100003,994.900015,417.300006,535.700008,266.100004
147,208413.203,208616.003,208738.303,208911.703,202.800003,173.400003,813.400012,122.300001,325.100004,314.900005
148,209226.603,209368.003,209695.203,209892.003,141.400002,196.800003,871.300013,327.200005,468.600007,205.900003
149,210097.903,210315.303,210616.703,210809.703,217.400003,193.000003,945.300014,301.400004,518.800007,233.500004
150,211043.203,211218.003,212409.203,212592.703,174.800002,183.500003,1824.80003,1191.20002,1366.00002,275.300004
151,212868.003,213139.203,213951.503,214144.403,271.200004,192.900003,1511.60002,812.300012,1083.50002,235.200004
152,214379.603,214695.103,215085.303,215272.503,315.500004,187.200003,1127.60002,390.200006,705.70001,234.700003
153,215507.203,215791.703,216468.803,216662.603,284.500005,193.800003,1403.80002,677.10001,961.600015,248.400003
154,216911.003,217230.403,217848.603,218044.203,319.400005,195.600003,1338.80002,618.200009,937.600014,205.600003
155,218249.803,218561.503,218896.203,219094.803,311.700005,198.600003,1107.40002,334.700005,646.40001,262.400004
156,219357.203,219586.703,219958.003,220129.303,229.500003,171.300002,1069.50002,371.300006,600.800009,297.400005
157,220426.703,220671.703,220977.403,221183.803,245.000003,206.400003,1046.50001,305.700005,550.700008,289.400004
158,223361.903,223432.203,223608.303,223798.603,70.300001,190.300003,683.400011,176.100003,246.400004,246.700004
159,224045.303,224197.003,224349.003,224522.603,151.700002,173.600003,749.800011,152.000002,303.700004,272.500004
160,224795.103,224924.403,225100.803,225281.103,129.300002,180.300003,795.900012,176.400002,305.700004,309.900005
161,225591.003,225683.503,225897.403,226102.903,92.500001,205.500003,758.800011,213.900003,306.400004,246.900004
162,226349.803,226455.903,227050.903,227246.203,106.100001,195.300003,1134.30002,595.000009,701.10001,237.900004
163,227484.103,227740.003,227988.003,228184.803,255.900004,196.800003,929.500014,248.000003,503.900007,228.800004
164,228413.603,228636.803,229032.403,229242.603,223.200003,210.200003,1077.40002,395.600006,618.800009,248.400004
165,229491.003,229714.503,229987.603,230173.303,223.500003,185.700003,970.600014,273.100004,496.600007,288.300004
166,230461.603,230672.503,230895.603,231074.603,210.900003,179.000002,918.300014,223.100004,434.000007,305.300005
167,231379.903,231521.903,231627.703,231807.203,142.000002,179.500002,705.70001,105.800002,247.800004,278.400004
168,232085.603,232233.203,232358.303,232554.103,147.600003,195.800003,780.900012,125.100001,272.700004,312.400005
169,232866.503,232983.603,233489.203,233674.003,117.100002,184.800003,1157.30002,505.600007,622.700009,349.800005
170,234023.803,234210.303,234884.003,235085.904,186.500003,201.900003,1318.60002,673.70001,860.200013,256.500004
171,235342.404,235635.604,236305.304,236493.904,293.200004,188.600003,1483.40002,669.70001,962.900014,331.900005
172,236825.804,237086.704,237457.104,237652.404,260.900004,195.300003,1108.40002,370.400005,631.300009,281.800004
173,237934.204,238222.004,238493.104,238695.004,287.800005,201.900003,1055.70002,271.100004,558.900009,294.900004
174,238989.904,239215.704,239515.004,239707.604,225.800004,192.600003,1011.50001,299.300004,525.100008,293.800004
175,246084.504,246205.804,246914.804,247095.604,121.300002,180.800003,1256.10002,709.00001,830.300012,245.000004
176,247340.604,247600.104,248362.204,248549.804,259.500004,187.600003,1519.60002,762.100011,1021.60002,310.400004
177,248860.204,249086.304,249591.204,249788.404,226.100004,197.200003,1232.90002,504.900007,731.000011,304.700005
178,250093.104,250369.104,251278.904,251494.804,276.000004,215.900004,1663.60002,909.800013,1185.80002,261.900003
179,251756.704,252076.204,252782.904,252967.204,319.500005,184.300003,1483.30002,706.700011,1026.20002,272.800004
180,253240.004,253561.104,254216.404,254419.504,321.100004,203.100003,1436.30002,655.30001,976.400014,256.800004
181,254676.304,254952.804,255530.304,255713.104,276.500004,182.800002,1292.10002,577.500009,854.000013,255.300004
182,255968.404,256299.304,256780.004,257016.904,330.900005,236.900004,1247.20002,480.700007,811.600012,198.700003
183,257215.604,257555.804,257848.004,258029.004,340.200005,181.000003,1081.20002,292.200004,632.400009,267.800004
184,258296.804,258583.804,258867.904,259047.504,287.000004,179.600003,1027.70002,284.100004,571.100008,277.000004
185,259324.504,259611.604,259950.804,260161.004,287.100005,210.200003,1092.40002,339.200005,626.30001,255.900004
186,260416.904,260694.704,260880.404,261076.804,277.800004,196.400003,924.800013,185.700002,463.500006,264.900004
187,261341.704,261586.204,261665.904,261867.404,244.500004,201.500003,776.600012,79.700001,324.200005,250.900004
188,262118.304,262327.904,262397.204,262568.704,209.600003,171.500003,723.100011,69.300001,278.900004,272.700004
189,262841.404,263047.604,263104.404,263276.504,206.200003,172.100002,750.200011,56.800001,263.000004,315.100005
190,263591.604,263748.604,263874.804,264081.004,157.000002,206.200003,773.800011,126.200002,283.200004,284.400004
191,264365.404,264502.304,264644.004,264870.404,136.900002,226.400003,850.900013,141.700003,278.600005,345.900005
192,265216.304,265245.804,265758.604,265977.204,29.5,218.600003,1024.40002,512.800008,542.300008,263.500004
193,266240.704,266451.404,266637.904,266838.304,210.700003,200.400003,916.100014,186.500003,397.200006,318.500005
194,267156.804,267287.404,267496.804,267704.504,130.600002,207.700003,837.200012,209.400003,340.000005,289.500004
195,267994.004,268170.404,268486.404,268703.904,176.400003,217.500003,1000.30001,316.000005,492.400008,290.400004
196,268994.304,269131.604,269551.904,269754.004,137.300002,202.100003,1033.30002,420.300007,557.600009,273.600004
197,270027.604,270250.804,270578.804,270787.604,223.200003,208.800003,1047.40002,328.000005,551.200008,287.400004
198,271075.004,271316.304,271662.704,271876.104,241.300004,213.400003,1100.80002,346.400005,587.700009,299.700005
199,272175.804,272399.604,272597.904,272797.604,223.800003,199.700003,909.500013,198.300003,422.100006,287.700004
200,273085.304,273293.004,273494.404,273687.204,207.700003,192.800003,950.400014,201.400003,409.100006,348.500005
201,274035.704,274217.604,274711.704,274910.704,181.900003,199.000002,1172.80002,494.100008,676.000011,297.800005
202,275208.504,275438.204,276511.604,276722.904,229.700003,211.300003,1787.50003,1073.40002,1303.10002,273.100005
203,276996.004,277316.604,278058.604,278268.404,320.600004,209.800004,1535.60002,742.000011,1062.60001,263.200003
204,278531.604,278867.304,279213.904,279427.304,335.700005,213.400003,1141.90002,346.600006,682.300011,246.200003
205,279673.504,279991.004,280291.504,280517.204,317.500005,225.700003,1083.90002,300.500005,618.00001,240.200004
206,280757.404,281046.504,281229.604,281425.004,289.100004,195.400003,926.800013,183.100003,472.200007,259.200003
207,281684.204,281946.404,282163.604,282376.304,262.200004,212.700003,967.000015,217.200004,479.400008,274.900004
208,282651.204,282916.704,283124.604,283326.804,265.500004,202.200003,936.000014,207.900003,473.400007,260.400004
209,283587.204,283866.804,284316.704,284529.804,279.600004,213.100003,1247.30002,449.900007,729.500011,304.700004
210,284834.504,285105.604,285442.804,285655.904,271.100004,213.100004,1104.20002,337.200005,608.300009,282.800004
211,285938.704,286210.404,286656.304,286850.404,271.700004,194.100002,1231.80002,445.900007,717.600011,320.100005
212,287170.504,287453.804,287822.304,288018.804,283.300004,196.500003,1147.00002,368.500006,651.80001,298.700004
213,288317.504,288605.104,288866.604,289077.104,287.600005,210.500004,1057.60002,261.500003,549.100008,298.000004
214,293065.604,293104.404,293122.304,293294.004,38.800001,171.700002,599.500009,17.9,56.700001,371.100006
215,293665.104,293692.704,293766.204,293946.204,27.6,180.000003,593.100009,73.500001,101.100001,312.000005
216,294258.204,294384.904,294900.604,295127.104,126.700002,226.500004,1212.50002,515.700007,642.400009,343.600005
217,295470.704,295680.104,295854.704,296373.104,209.400003,518.400007,1183.10002,174.600003,384.000006,280.700004
218,296653.804,296823.404,297408.104,297612.904,169.600003,204.800003,1274.40002,584.700009,754.300012,315.300004
219,297928.204,298209.504,298823.204,299066.004,281.300005,242.800003,1403.30002,613.700009,895.000014,265.500004
220,299331.504,299689.104,299769.504,299970.104,357.600006,200.600003,954.300015,80.400001,438.000007,315.700005
221,300285.804,300542.304,300909.504,301143.804,256.500003,234.300003,1187.00002,367.200006,623.700009,329.000005
222,301472.804,301728.604,301846.304,302052.205,255.800004,205.900003,902.100014,117.700002,373.500006,322.700005
223,302374.905,302634.905,302931.005,303160.505,260.000004,229.500003,1084.30002,296.100004,556.100008,298.700005
224,303459.205,303726.505,304529.605,304739.605,267.300004,210.000003,1615.20002,803.100012,1070.40002,334.800005
225,305074.405,305433.705,305815.205,306058.905,359.300005,243.700004,1271.10002,381.500006,740.800011,286.600004
226,306345.505,306744.205,307150.605,307385.305,398.700006,234.700003,1369.10002,406.400006,805.100012,329.300005
227,307714.605,308052.105,308305.605,308516.905,337.500005,211.300003,1163.80002,253.500004,591.000009,361.500006
228,308878.405,309164.105,309366.405,309600.705,285.700004,234.300003,1039.20002,202.300003,488.000007,316.900005
229,311869.305,311983.805,312179.605,312416.805,114.500002,237.200003,804.600012,195.800003,310.300005,257.100004
230,312673.905,312880.605,313150.205,313342.805,206.700003,192.600003,957.800014,269.600004,476.300007,288.900004
231,313631.705,313862.105,313983.505,314197.905,230.400004,214.400003,830.300013,121.400002,351.800006,264.100004
232,314462.005,314661.105,315556.705,315776.605,199.100003,219.900003,1549.40002,895.600013,1094.70002,234.800004
233,316011.405,316347.005,317991.905,318193.805,335.600005,201.900003,2473.60004,1644.90002,1980.50003,291.200005
234,318485.005,318913.505,319668.405,319887.605,428.500006,219.200004,1651.50002,754.900011,1183.40002,248.900003
235,320136.505,320582.305,321252.305,321452.505,445.800007,200.200003,1603.30002,670.00001,1115.80002,287.300004
236,321739.805,322135.105,322936.005,323168.405,395.300006,232.400004,1660.80003,800.900012,1196.20002,232.200003
237,323400.605,323827.205,324383.905,324583.405,426.600006,199.500003,1438.10002,556.700009,983.300015,255.300003
238,324838.705,325254.405,326069.305,326312.305,415.700007,243.000003,1700.30003,814.900012,1230.60002,226.700004
239,326539.005,327017.605,327461.505,327676.905,478.600007,215.400003,1486.30002,443.900007,922.500014,348.400005
240,328025.305,328417.305,328786.905,328999.405,392.000006,212.500003,1235.40002,369.600005,761.600011,261.300004
241,329260.705,329615.105,329919.805,330141.205,354.400006,221.400003,1133.60002,304.700004,659.10001,253.100004
242,330394.305,330791.005,330961.205,331176.205,396.700006,215.000003,1053.00002,170.200003,566.900009,271.100004
243,337050.605,337257.005,337467.005,337679.105,206.400004,212.100003,948.300015,210.000003,416.400007,319.800005
244,337998.905,338207.105,338698.305,338910.905,208.200003,212.600003,1224.90002,491.200007,699.40001,312.900005
245,339223.805,339513.505,339752.005,339954.705,289.700004,202.700003,1064.10002,238.500004,528.200008,333.200005
246,340287.905,340556.005,340973.805,341173.505,268.100004,199.700003,1207.20002,417.800006,685.90001,321.600005
247,341495.105,341784.205,342352.505,342584.105,289.100004,231.600004,1403.20002,568.300008,857.400012,314.200005
248,342898.305,343187.805,343716.705,343972.705,289.500004,256.000004,1365.50002,528.900008,818.400012,291.100004
249,344263.805,344566.905,344792.305,345078.205,303.100004,285.900004,1110.00002,225.400004,528.500008,295.600004
250,345373.805,345630.205,345797.505,346031.905,256.400004,234.400003,966.200015,167.300003,423.700007,308.100005
251,346340.005,346616.505,346767.205,346983.505,276.500004,216.300003,983.600015,150.700002,427.200006,340.100006
252,347323.605,347579.905,347692.605,347935.205,256.300003,242.600004,939.100014,112.700002,369.000005,327.500005
253,348262.705,348510.005,348655.005,348864.805,247.300003,209.800003,1013.50001,145.000002,392.300005,411.400007
254,349276.205,349450.105,349625.405,350310.905,173.900002,685.50001,1378.80002,175.300003,349.200005,344.100005
255,350655.005,350778.005,350850.405,351048.805,123.000002,198.400003,756.000011,72.400001,195.400003,362.200005
256,351411.005,351564.505,351603.505,351814.305,153.500003,210.800003,744.800012,39,192.500003,341.500006
257,352155.805,352188.005,352197.505,352389.105,32.2,191.600003,596.000008,9.5,41.7,362.700005
258,352751.805,352837.305,353460.705,353709.705,85.500002,249.000004,1303.60002,623.400009,708.900011,345.700005
259,354055.405,354242.505,354583.505,354863.805,187.100003,280.300004,1060.60002,341.000005,528.100008,252.200004
260,355116.005,355394.205,355857.105,356074.205,278.200004,217.100003,1288.50002,462.900007,741.100011,330.300005
261,356404.505,356697.505,356890.005,357114.105,293.000004,224.100003,1019.60002,192.500003,485.500007,310.000005
262,357424.105,357650.805,357811.905,358681.305,226.700003,869.400013,1554.20002,161.100003,387.800006,297.000004
263,362585.805,362699.005,364859.005,365073.805,113.200002,214.800003,2768.90004,2160.00003,2273.20003,280.900004
264,365354.705,365799.005,367234.405,367473.905,444.300007,239.500004,2389.90004,1435.40002,1879.70003,270.700004
265,367744.605,368181.705,368563.405,368776.205,437.100006,212.800003,1279.70002,381.700006,818.800012,248.100004
266,369024.305,369365.806,369531.206,369753.706,341.500005,222.500004,948.000014,165.400002,506.900007,218.600003
267,369972.306,370238.906,370415.606,370615.106,266.600004,199.500003,885.500013,176.700003,443.300007,242.700003
268,374105.706,374149.206,374287.006,374485.306,43.5,198.300003,592.900008,137.800002,181.300002,213.300003
269,374698.606,374755.906,374833.606,375032.606,57.300001,199.000003,556.300009,77.700001,135.000002,222.300004
270,375254.906,375297.006,375539.006,375728.306,42.1,189.300003,661.10001,242.000004,284.100004,187.700003
271,375916.006,376075.606,376292.606,376487.206,159.600002,194.600003,764.600011,217.000003,376.600005,193.400003
272,376680.606,376853.606,376993.506,377186.006,173.000003,192.500003,726.800011,139.900002,312.900005,221.400003
273,377407.406,377539.406,377851.406,378050.006,132.000002,198.600003,840.900012,312.000004,444.000006,198.300003
274,378248.306,378465.106,378625.106,378806.706,216.800004,181.600003,800.400012,160.000002,376.800006,242.000003
275,379048.706,379186.806,379362.306,379562.406,138.100002,200.100003,714.700011,175.500003,313.600005,201.000003
276,379763.406,379920.606,380109.506,380291.806,157.200002,182.300003,740.400011,188.900003,346.100005,212.000003
277,380503.806,380635.706,380857.806,381062.006,131.900002,204.200003,767.700011,222.100003,354.000005,209.500003
278,381271.506,381440.106,381652.906,381847.806,168.600003,194.900003,794.800012,212.800003,381.400006,218.500003
279,382066.306,382221.406,382350.106,382589.406,155.100003,239.300004,692.800011,128.700001,283.800004,169.700003
280,382759.106,382842.606,382976.806,383173.506,83.500001,196.700003,629.200009,134.200002,217.700003,214.800003
281,383388.306,383510.606,383630.406,383818.606,122.300002,188.200002,650.00001,119.800002,242.100004,219.700004
282,384038.306,384066.206,384170.206,384368.406,27.9,198.200003,531.500008,104.000002,131.900002,201.400003
283,384569.806,384645.706,384797.106,385038.306,75.900001,241.200004,636.000009,151.400002,227.300003,167.500002
284,385205.806,385297.406,385516.406,385704.706,91.600001,188.300002,691.40001,219.000004,310.600005,192.500003
285,385897.206,386004.306,386153.906,386346.706,107.100002,192.800003,627.10001,149.600002,256.700004,177.600003
286,386524.306,386679.806,386827.006,387037.406,155.500002,210.400003,701.70001,147.200002,302.700004,188.600003
287,387226.006,387330.006,387608.506,387803.506,104.000002,195.000003,760.400011,278.500004,382.500006,182.900002
288,387986.406,388158.106,388392.406,388576.706,171.700003,184.300003,773.200012,234.300003,406.000006,182.900003
289,388759.606,388929.106,389249.406,389464.706,169.500002,215.300003,874.800013,320.300005,489.800007,169.700003
290,389634.406,389832.506,390128.006,390333.606,198.100003,205.600003,892.200013,295.500004,493.600007,193.000003
291,390526.606,390696.806,390895.706,391109.306,170.200003,213.600003,747.900011,198.900003,369.100006,165.200002
292,391274.506,391433.506,391585.106,391762.906,159.000003,177.800003,678.200011,151.600002,310.600005,189.800003
293,391952.706,392083.606,392291.106,392496.806,130.900002,205.700003,724.40001,207.500003,338.400005,180.300002
294,392677.106,392819.806,392948.006,393194.106,142.700002,246.100004,670.70001,128.200002,270.900004,153.700002
295,393347.806,393475.706,393629.806,393812.706,127.900002,182.900002,665.00001,154.100003,282.000005,200.100003
296,394012.806,394167.306,394324.706,394519.106,154.500003,194.400003,709.700011,157.400002,311.900005,203.400003
297,394722.506,394830.006,394933.506,395168.506,107.500001,235.000003,622.000009,103.500002,211.000003,176.000003
298,395344.506,395432.006,395582.406,395762.406,87.500001,180.000002,603.100009,150.400003,237.900004,185.200003
299,395947.606,396052.306,396201.006,396406.406,104.700002,205.400003,612.400009,148.700002,253.400004,153.600002
300,396560.006,396700.506,396798.306,396970.006,140.500002,171.700002,582.800009,97.800002,238.300004,172.800003
301,397142.806,397266.806,397422.106,397597.606,124.000002,175.500003,632.300009,155.300002,279.300004,177.500002
302,397775.106,397944.706,398107.306,398325.006,169.600003,217.700004,715.200011,162.600002,332.200005,165.300002
303,398490.306,398674.806,398823.806,399007.706,184.500003,183.900003,685.80001,149.000002,333.500005,168.400002
304,399176.106,399316.806,399590.506,399764.406,140.700002,173.900003,778.200012,273.700004,414.400006,189.900003
305,399954.306,400110.406,400342.506,400519.606,156.100002,177.100002,733.700011,232.100004,388.200006,168.400003
306,400688.006,400850.906,401056.206,401293.306,162.900002,237.100004,722.00001,205.300003,368.200005,116.700001
307,401410.006,401581.706,401784.806,401979.806,171.700003,195.000003,711.000011,203.100003,374.800006,141.200002
308,402121.006,402271.906,402488.506,402675.406,150.900002,186.900002,708.000011,216.600004,367.500006,153.600003
309,402829.006,403008.306,403225.706,403409.506,179.300002,183.800002,733.900011,217.400004,396.700006,153.400003
310,403562.906,403754.606,404005.306,404192.606,191.700002,187.300003,790.000011,250.700004,442.400006,160.300002
311,404352.906,404515.906,404757.906,404988.606,163.000003,230.700004,794.600012,242.000003,405.000006,158.900002
312,405147.506,405364.406,405563.606,405757.606,216.900003,194.000003,787.700012,199.200003,416.100006,177.600003
313,405935.206,406088.906,406287.806,406478.006,153.700002,190.200003,712.000011,198.900003,352.600005,169.200003
314,406647.206,406818.906,407085.506,407270.306,171.700002,184.800003,798.900011,266.600004,438.300006,175.800002
315,407446.106,407644.306,407865.906,408054.906,198.200003,189.000002,806.600012,221.600004,419.800007,197.800003
316,408252.706,408431.506,408666.506,408887.606,178.800003,221.100003,788.900012,235.000004,413.800007,154.000002
317,409041.606,409271.806,409469.606,409678.206,230.200004,208.600003,828.700013,197.800003,428.000007,192.100003
318,409870.306,410018.006,410145.906,410360.606,147.700002,214.700003,643.800009,127.900002,275.600004,153.500002
319,410514.106,410682.306,410838.706,411049.306,168.200003,210.600003,690.10001,156.400002,324.600005,154.900002
320,411204.206,411385.406,411524.606,411712.606,181.200003,188.000003,681.600011,139.200002,320.400005,173.200003
321,411885.806,412019.306,412245.206,412426.906,133.500002,181.700003,697.60001,225.900003,359.400005,156.500002
322,412583.406,412775.406,413065.606,413277.506,192.000003,211.900003,841.700013,290.200004,482.200007,147.600003
323,413425.106,413594.806,413796.006,414017.206,169.700002,221.200003,719.10001,201.200003,370.900005,127.000002
324,414144.206,414336.606,414581.606,414790.706,192.400003,209.100003,791.700012,245.000004,437.400007,145.200002
325,414935.906,415130.806,415348.706,415551.606,194.900003,202.900003,771.200012,217.900003,412.800006,155.500003
326,415707.106,415879.006,416045.506,416302.706,171.900002,257.200003,734.90001,166.500003,338.400005,139.300002
327,416442.006,416621.306,416787.106,416973.006,179.300003,185.900002,713.700011,165.800003,345.100006,182.700003
328,417155.706,417331.006,417548.806,417754.506,175.300003,205.700003,784.600012,217.800003,393.100006,185.800003
329,417940.306,418125.706,418300.006,418535.106,185.400003,235.100004,730.700011,174.300002,359.700005,135.900002
330,418671.006,418837.806,418964.406,419185.606,166.800002,221.200003,660.00001,126.600002,293.400004,145.400003
331,419331.006,419541.006,419738.706,419939.506,210.000003,200.800003,786.400011,197.700003,407.700006,177.900002
332,420117.406,420273.306,420403.906,420655.406,155.900003,251.500003,673.90001,130.600002,286.500005,135.900002
333,420791.306,420988.606,421119.506,421326.106,197.300003,206.600003,704.600011,130.900002,328.200005,169.800003
334,421495.906,421631.006,421820.106,422028.306,135.100002,208.200003,682.90001,189.100003,324.200005,150.500002
335,422178.806,422378.706,422529.106,422769.606,199.900003,240.500004,745.500011,150.400002,350.300005,154.700002
336,422924.306,423124.106,423290.206,423474.506,199.800003,184.300002,730.700011,166.100003,365.900006,180.500003
337,423655.006,423854.906,424166.206,424379.106,199.900003,212.900003,873.800013,311.300005,511.200008,149.700002
338,424528.806,424765.606,425084.606,425292.706,236.800004,208.100003,919.100014,319.000004,555.800008,155.200003
339,425447.906,425642.606,425845.406,426052.706,194.700003,207.300003,734.700011,202.800003,397.500006,129.900002
340,426182.606,426393.106,426515.606,426734.306,210.500003,218.700003,685.80001,122.500002,333.000005,134.100002
341,426868.406,427014.206,427246.406,427436.206,145.800002,189.800003,726.800011,232.200003,378.000005,159.000003
342,427595.206,427787.906,427949.306,428144.106,192.700003,194.800003,695.90001,161.400002,354.100005,147.000002
343,428291.106,428445.506,428667.006,428846.706,154.400002,179.700002,702.00001,221.500004,375.900006,146.400002
344,428993.106,429190.406,429338.306,429528.506,197.300003,190.200002,676.200011,147.900003,345.200006,140.800003
345,429669.306,429825.906,430008.106,430227.506,156.600002,219.400003,671.50001,182.200003,338.800005,113.300002
346,430340.806,430557.506,430751.206,430976.806,216.700003,225.600003,754.000011,193.700003,410.400006,118.000002
347,431094.806,431269.206,431424.706,431624.206,174.400002,199.500003,673.00001,155.500003,329.900005,143.600002
348,431767.806,431982.106,432126.906,432311.106,214.300003,184.200003,694.60001,144.800002,359.100005,151.300002
349,432462.406,432637.506,432793.206,433020.506,175.100003,227.300004,666.90001,155.700002,330.800005,108.800001
350,433129.306,433291.606,433495.206,434327.706,162.300003,832.500012,1321.50002,203.600003,365.900006,123.100002
351,434450.806,434597.406,434766.906,434999.906,146.600002,233.000003,662.70001,169.500003,316.100005,113.600002
352,435113.506,435295.106,435525.506,435736.406,181.600002,210.900003,758.300011,230.400004,412.000006,135.400002
353,435871.806,436099.606,436313.907,436517.607,227.800003,203.700003,779.000012,214.300004,442.100007,133.200002
354,436650.807,436863.407,437078.007,437277.507,212.600003,199.500003,789.400011,214.600003,427.200006,162.700002
355,437440.207,437636.907,437819.907,438043.007,196.700003,223.100003,744.900011,183.000003,379.700006,142.100002
356,438185.107,438402.507,438555.407,438754.107,217.400004,198.700003,715.100011,152.900002,370.300006,146.100002
357,438900.207,439080.807,439258.307,439817.507,180.600003,559.200009,1032.90002,177.500002,358.100005,115.600002
358,439933.107,440068.707,440209.107,440399.307,135.600002,190.200002,611.100009,140.400002,276.000004,144.900003
359,440544.207,440699.407,440963.107,441165.207,155.200002,202.100003,768.600011,263.700004,418.900006,147.600002
360,441312.807,441522.807,441639.107,441844.907,210.000003,205.800003,684.10001,116.300002,326.300005,152.000002
361,441996.907,442134.907,442279.507,443335.607,138.000002,1056.10002,1437.50002,144.600002,282.600004,98.800002
362,443434.407,443518.407,443665.207,444531.007,84.000001,865.800013,1193.80002,146.800002,230.800003,97.200001
363,444628.207,444681.807,444804.907,444971.707,53.600001,166.800003,479.000008,123.100002,176.700003,135.500002
364,445107.207,445226.207,445415.807,445647.607,119.000001,231.800004,645.300009,189.600003,308.600004,104.900001
365,445752.507,445957.507,446250.007,446464.607,205.000003,214.600003,823.900013,292.500005,497.500008,111.800002
366,446576.407,446800.107,447133.307,447344.107,223.700003,210.800003,899.400013,333.200005,556.900008,131.700002
367,447475.807,447708.907,448061.407,448263.607,233.100003,202.200003,917.600014,352.500006,585.600009,129.800002
368,448393.407,448643.107,448918.107,449411.907,249.700003,493.800008,1168.40002,275.000004,524.700007,149.900002
369,449561.807,449719.607,450031.507,450257.607,157.800002,226.100003,814.600012,311.900005,469.700007,118.800002
370,450376.407,450638.807,450846.207,451032.807,262.400004,186.600003,816.200012,207.400003,469.800007,159.800002
371,451192.607,451389.807,451859.807,452091.107,197.200003,231.300004,1021.70002,470.000007,667.20001,123.200002
372,452214.307,452447.707,452788.807,453020.307,233.400003,231.500004,921.400013,341.100005,574.500008,115.400001
373,453135.707,453422.007,453713.907,454294.307,286.300005,580.400009,1297.50002,291.900004,578.200009,138.900002
374,454433.207,454592.007,454892.807,455115.807,158.800002,223.000004,808.400012,300.800004,459.600006,125.800002
375,455241.607,455480.507,455783.707,455988.107,238.900003,204.400003,898.000013,303.200005,542.100008,151.500002
376,456139.607,456435.907,456583.807,456829.407,296.300004,245.600003,847.000013,147.900003,444.200007,157.200003
377,456986.607,457228.107,457380.107,457623.007,241.500003,242.900004,781.600011,152.000002,393.500005,145.200002
378,457768.207,457927.307,458110.907,458373.407,159.100003,262.500004,733.400011,183.600002,342.700005,128.200002
379,458501.607,458727.507,458858.107,459108.307,225.900004,250.200003,731.600011,130.600002,356.500006,124.900002
380,459233.207,459429.907,459580.507,459849.507,196.700003,269.000004,730.700011,150.600002,347.300005,114.400002
381,459963.907,460145.707,460250.207,461230.807,181.800003,980.600015,1397.60002,104.500001,286.300004,130.700002
382,461361.507,461410.207,461608.007,461815.807,48.700001,207.800004,582.500009,197.800002,246.500003,128.200002
383,461944.007,462109.107,462238.207,462441.907,165.100002,203.700003,635.000009,129.100002,294.200004,137.100002
384,462579.007,462741.507,462879.907,463106.107,162.500002,226.200004,648.00001,138.400002,300.900004,120.900002
385,463227.007,463405.807,463563.407,463766.607,178.800002,203.200003,681.70001,157.600003,336.400005,142.100002
386,463908.707,464090.707,464328.307,465256.607,182.000002,928.300014,1469.20002,237.600004,419.600006,121.300002
387,465377.907,465496.607,465768.307,465972.707,118.700001,204.400004,722.40001,271.700004,390.400005,127.600001
388,466100.307,466319.907,466475.107,466682.907,219.600004,207.800003,708.300011,155.200002,374.800006,125.700002
389,466808.607,466957.807,467154.607,467392.907,149.200002,238.300004,695.50001,196.800003,346.000005,111.200001
390,467504.107,467721.907,467871.407,468104.607,217.800004,233.200003,736.000011,149.500002,367.300006,135.500002
391,468240.107,468446.407,468609.807,468809.407,206.300003,199.600003,744.400011,163.400003,369.700006,175.100002
392,468984.507,469218.907,469487.507,469765.307,234.400004,277.800004,904.000014,268.600004,503.000008,123.200002
393,469888.507,470139.707,470377.707,470603.107,251.200004,225.400004,852.100013,238.000003,489.200007,137.500002
394,470740.607,470988.607,471187.207,471446.207,248.000003,259.000004,829.000012,198.600003,446.600006,123.400002
395,471569.607,471786.407,471990.207,472212.207,216.800003,222.000004,788.400012,203.800003,420.600006,145.800002
396,472358.007,472589.307,472771.607,473808.207,231.300003,1036.60001,1587.60002,182.300003,413.600006,137.400002
397,473945.607,474070.907,474366.407,474600.207,125.300002,233.800003,787.600012,295.500005,420.800007,133.000002
398,474733.207,474959.507,475162.107,475400.607,226.300003,238.500004,792.800012,202.600003,428.900006,125.400002
399,475526.007,475732.007,476069.307,476267.507,206.000003,198.200003,918.600014,337.300005,543.300008,177.100003
400,476444.607,476697.807,477175.207,477412.007,253.200003,236.800004,1119.70002,477.400007,730.60001,152.300002
401,477564.307,477915.807,478787.607,479045.907,351.500006,258.300004,1627.30003,871.800012,1223.30002,145.700003
402,479191.607,479737.807,480768.807,480988.607,546.200008,219.800003,1979.20003,1031.00001,1577.20002,182.200003
403,481170.807,481726.207,482017.907,482236.507,555.400008,218.600003,1233.70002,291.700005,847.100013,168.000002
404,482404.507,482777.607,483074.007,483311.807,373.100006,237.800004,1102.00002,296.400004,669.50001,194.700003
405,483506.507,483880.407,484171.107,484407.907,373.900005,236.800003,1060.60002,290.700005,664.60001,159.200003
406,484567.107,484911.907,485221.407,485427.807,344.800005,206.400003,1023.60001,309.500004,654.300009,162.900003
407,485590.707,485937.107,486281.207,486486.707,346.400005,205.500003,1081.50002,344.100005,690.50001,185.500003
408,486672.207,487108.007,487674.807,487894.807,435.800006,220.000003,1408.90002,566.800009,1002.60002,186.300003
409,488081.107,488437.707,488743.607,488987.407,356.600005,243.800003,1096.40002,305.900005,662.50001,190.100003
410,489177.507,489525.807,489744.407,490024.807,348.300006,280.400004,991.500015,218.600003,566.900009,144.200002
411,490169.007,490414.307,490618.107,491633.507,245.300004,1015.40002,1618.20002,203.800003,449.100007,153.700002
412,491787.207,491968.407,492271.607,492526.507,181.200003,254.900004,885.100013,303.200004,484.400007,145.800002
413,492672.307,492933.807,493076.607,493293.007,261.500004,216.400004,762.600012,142.800002,404.300006,141.900002
414,493434.907,493628.407,493750.707,493988.707,193.500003,238.000004,694.90001,122.300001,315.800004,141.100002
415,494129.807,494327.707,494451.707,494685.807,197.900003,234.100003,697.40001,124.000002,321.900005,141.400002
416,494827.207,495043.107,495189.607,496298.307,215.900004,1108.70002,1612.30003,146.500002,362.400006,141.200003
417,496439.507,496604.607,496963.107,497159.707,165.100002,196.600003,887.700013,358.500005,523.600007,167.500003
418,497327.207,497560.807,497976.007,498220.407,233.600003,244.400004,1024.20002,415.200006,648.800009,131.000002
419,498351.407,498666.407,498824.607,499046.607,315.000005,222.000003,856.000013,158.200002,473.200007,160.800003
420,499207.407,499457.907,499572.007,499815.607,250.500004,243.600004,750.900011,114.100001,364.600005,142.700002
421,499958.307,500159.807,500282.307,501726.207,201.500003,1443.90002,1929.60003,122.500002,324.000005,161.700003
422,501887.907,501928.807,502109.007,502313.807,40.9,204.800003,606.300009,180.200003,221.100003,180.400003
423,502494.207,502667.807,502918.007,503464.308,173.600002,546.300008,1168.20002,250.200004,423.800006,198.100003
424,503662.408,503858.608,504345.308,504579.708,196.200003,234.400004,1085.30002,486.700007,682.90001,168.000002
425,504747.708,505065.608,505639.508,505864.508,317.900005,225.000003,1290.30002,573.900009,891.800014,173.500003
426,506038.008,506374.808,506808.508,507011.408,336.800005,202.900003,1172.30002,433.700006,770.500011,198.900003
427,507210.308,507703.508,508581.008,508811.108,493.200007,230.100004,1776.70003,877.500013,1370.70002,175.900002
428,508987.008,509413.208,509730.408,509948.208,426.200007,217.800003,1137.50002,317.200005,743.400012,176.300002
429,510124.508,510466.808,510811.608,511052.808,342.300006,241.200003,1104.30002,344.800005,687.100011,176.000003
430,511228.808,511574.308,511813.208,512084.608,345.500005,271.400004,1021.90001,238.900004,584.400009,166.100002
431,512250.708,512518.608,512903.608,513137.508,267.900004,233.900003,1055.60002,385.000006,652.90001,168.800003
432,513306.308,513676.908,514217.208,514471.108,370.600005,253.900004,1351.90002,540.300008,910.900013,187.100003
433,514658.208,515040.608,515441.608,515688.608,382.400006,247.000003,1216.80002,401.000006,783.400012,186.400003
434,515875.008,516267.408,516894.008,517127.708,392.400006,233.700004,1449.30002,626.600009,1019.00001,196.600003
435,517324.308,517724.808,518161.208,518415.808,400.500006,254.600004,1266.30002,436.400006,836.900012,174.800003
436,518590.608,518947.708,519359.508,519601.408,357.100005,241.900004,1209.50002,411.800006,768.900011,198.700003
437,519800.108,520138.108,520531.408,520776.808,338.000005,245.400003,1180.00002,393.300006,731.300011,203.300003
438,520980.108,521397.908,521911.908,522151.008,417.800006,239.100004,1359.00002,514.000008,931.800014,188.100002
439,522339.108,522740.308,523015.808,523248.108,401.200006,232.300003,1100.70002,275.500005,676.700011,191.700003
440,523439.808,523762.008,524088.208,524348.508,322.200005,260.300003,1075.00002,326.200005,648.40001,166.300003
441,524514.808,524806.908,525105.508,525342.308,292.100004,236.800003,1026.70002,298.600005,590.700009,199.200003
442,525541.508,525941.108,526356.508,528186.208,399.600006,1829.70003,2825.20004,415.400006,815.000012,180.500002
443,528366.708,528495.008,528683.908,531463.108,128.300002,2779.20004,3252.30005,188.900003,317.200005,155.900003
444,531619.008,531654.208,531946.808,532236.708,35.2,289.900004,750.000011,292.600005,327.800005,132.300002
445,532369.008,532601.508,532850.308,533053.808,232.500003,203.500003,856.100013,248.800004,481.300007,171.300003
446,533225.108,533455.408,533794.808,534020.108,230.300003,225.300004,971.500014,339.400005,569.700008,176.500002
447,534196.608,534513.908,534927.008,535159.608,317.300005,232.600003,1151.90002,413.100006,730.400011,188.900003
448,535348.508,535728.608,537189.208,537420.008,380.100006,230.800003,2261.20003,1460.60002,1840.70003,189.700003
449,537609.708,538228.308,538578.508,538829.308,618.600009,250.800004,1421.90002,350.200005,968.800014,202.300003
450,539031.608,539534.908,540225.208,540504.808,503.300008,279.600004,1739.30003,690.30001,1193.60002,266.100004
451,540770.908,541234.508,541554.408,541804.908,463.600007,250.500004,1268.10002,319.900005,783.500012,234.100003
452,542039.008,542419.808,542786.208,543041.808,380.800006,255.600004,1236.00002,366.400005,747.200011,233.200003
453,543275.008,543739.408,544882.808,545134.408,464.400007,251.600004,2135.60003,1143.40002,1607.80002,276.200004
454,545410.608,546082.208,547418.308,547655.608,671.60001,237.300004,2534.70004,1336.10002,2007.70003,289.700004
455,547945.308,548696.808,549900.808,550126.308,751.500011,225.500004,2530.80004,1204.00002,1955.50003,349.800005
456,550476.108,551188.908,552406.408,552647.108,712.80001,240.700004,2446.70004,1217.50002,1930.30003,275.700004
457,552922.808,553596.508,554287.808,554568.408,673.70001,280.600004,1891.40003,691.300011,1365.00002,245.800003
458,554814.208,555426.008,556083.908,556338.408,611.800009,254.500004,1787.60003,657.90001,1269.70002,263.400004
459,556601.808,557242.608,557845.108,558097.908,640.80001,252.800003,1747.70003,602.500009,1243.30002,251.600004
460,558349.508,558941.308,559251.708,559507.608,591.800009,255.900004,1410.80002,310.400004,902.200013,252.700004
461,561673.308,562068.208,562251.108,563076.708,394.900005,825.600012,1658.80002,182.900003,577.800008,255.400004
462,563332.108,563627.208,564250.208,564519.008,295.100005,268.800004,1463.60002,623.000009,918.100014,276.700004
463,564795.708,565291.508,565541.208,565814.008,495.800007,272.800004,1308.70002,249.700004,745.500011,290.400005
464,566104.408,566577.108,566788.008,567067.808,472.700007,279.800004,1206.70002,210.900003,683.60001,243.300004
465,567311.108,567738.708,567928.608,568193.308,427.600006,264.700004,1180.90002,189.900003,617.500009,298.700004
466,568492.008,568873.508,569064.708,569325.108,381.500006,260.400004,1140.70002,191.200003,572.700009,307.600004
467,569632.708,570027.608,570486.109,570730.809,394.900006,244.700004,1451.00002,458.500007,853.400013,352.900005
468,571083.709,571516.809,571719.509,573150.909,433.100006,1431.40002,2378.60004,202.700003,635.800009,311.400004
469,583328.909,583378.609,583591.909,583832.209,49.700001,240.300004,691.200011,213.300003,263.000004,187.900003
470,584020.109,584144.109,584317.209,584534.009,124.000001,216.800003,741.100011,173.100003,297.100004,227.200004
471,584761.209,584929.609,585105.609,585337.109,168.400002,231.500003,805.100012,176.000003,344.400005,229.200004
472,585566.309,585702.609,586107.209,586824.509,136.300002,717.30001,1477.60002,404.600006,540.900008,219.400004
473,587043.909,587251.009,588568.509,589183.709,207.100003,615.20001,2396.10004,1317.50002,1524.60002,256.300003
474,589440.009,589732.809,590539.709,590825.609,292.800005,285.900004,1594.20002,806.900012,1099.70002,208.600003
475,591034.209,591410.109,591914.909,592213.309,375.900006,298.400005,1409.20002,504.800007,880.700013,230.100003
476,592443.409,592754.109,593247.209,594282.209,310.700005,1035.00001,2068.90003,493.100007,803.800012,230.100004
477,594512.309,594696.309,594941.609,595871.909,184.000003,930.300014,1576.90002,245.300003,429.300006,217.300003
478,596089.209,596256.709,596625.409,596889.209,167.500003,263.800004,1024.00002,368.700005,536.200008,224.000004
479,597113.209,597377.009,598732.509,598988.609,263.800004,256.100004,2130.60003,1355.50002,1619.30002,255.200003
480,599243.809,599807.209,600753.509,601369.009,563.400009,615.500009,2389.80004,946.300014,1509.70002,264.600004
481,601633.609,602148.409,603083.809,603334.009,514.800008,250.200003,1932.40003,935.400014,1450.20002,232.000004
482,603566.009,604092.509,604606.709,604855.209,526.500008,248.500004,1562.00002,514.200007,1040.70001,272.800004
483,605128.009,605583.709,605845.009,606097.109,455.700007,252.100004,1213.20002,261.300004,717.000011,244.100003
484,606341.209,606685.809,606995.609,608146.209,344.600005,1150.60002,2004.30003,309.800005,654.40001,199.300003
485,608345.509,608561.109,609127.609,609361.809,215.600003,234.200003,1237.60002,566.500009,782.100012,221.300003
486,609583.109,609986.709,610139.109,611168.009,403.600007,1028.90001,1800.90003,152.400002,556.000009,216.000003
487,611384.009,611516.309,611723.709,611955.009,132.300002,231.300004,827.400013,207.400003,339.700005,256.400004
488,612211.409,612474.509,612760.709,614023.209,263.100004,1262.50002,2015.40003,286.200004,549.300008,203.600003
489,614226.809,614413.609,614915.209,616543.409,186.800002,1628.20002,2477.50004,501.600008,688.40001,160.900003
490,616704.309,616873.909,617093.609,618219.609,169.600002,1126.00002,1690.60002,219.700003,389.300005,175.300003
491,618394.909,618554.809,619215.609,619995.809,159.900002,780.200012,1756.00003,660.80001,820.700012,155.100002
492,620150.909,620358.809,621300.009,621519.009,207.900003,219.000003,1580.90002,941.200014,1149.10002,212.800004
493,621731.809,622120.709,622883.109,623176.709,388.900005,293.600004,1645.50002,762.400012,1151.30002,200.600003
494,623377.309,623830.109,624629.209,624930.209,452.800007,301.000004,1745.80003,799.100012,1251.90002,192.900003
495,625123.109,625593.709,626285.609,626587.109,470.600007,301.500005,1663.40002,691.90001,1162.50002,199.400003
496,626786.509,627228.209,627669.509,627992.509,441.700006,323.000005,1434.50002,441.300007,883.000013,228.500003
497,628221.009,628649.809,629344.809,630218.209,428.800007,873.400013,2300.20003,695.00001,1123.80002,303.000004
498,630521.209,630888.309,631509.609,632256.709,367.100006,747.100011,1980.50003,621.300009,988.400015,245.000004
499,632501.709,632827.809,633607.109,634509.109,326.100005,902.000014,2280.70003,779.300011,1105.40002,273.300004
500,634782.409,635172.609,635556.509,635895.809,390.200006,339.300005,1379.20002,383.900006,774.100012,265.800004
501,636161.609,636470.409,636692.809,637002.909,308.800004,310.100005,1131.80002,222.400003,531.200007,290.500004
502,637293.409,637648.31,637863.91,638671.91,354.900006,808.000012,1669.80003,215.600003,570.500009,291.300004
503,638963.21,639171.11,639489.51,639896.31,207.900003,406.800006,1196.20002,318.400005,526.300008,263.100004
504,640159.41,640417.11,640667.21,641616.41,257.700004,949.200014,1747.20003,250.100004,507.800008,290.200004
505,641906.61,642139.11,642735.91,643348.31,232.500004,612.400009,1731.40003,596.800009,829.300013,289.700004
506,647681.31,647731.51,647813.41,648611.21,50.200001,797.800012,1117.60002,81.900001,132.100002,187.700003
507,648798.91,648883.41,649252.01,649499.11,84.500001,247.100003,969.400014,368.600006,453.100007,269.200004
508,649768.31,650071.81,651206.01,651806.41,303.500005,600.400009,2271.60003,1134.20002,1437.70002,233.500003
509,652039.91,652504.51,653191.51,653505.61,464.600007,314.100005,1745.10003,687.00001,1151.60002,279.400004
510,653785.01,654388.51,654622.81,655737.81,603.500009,1115.00002,2247.10003,234.300004,837.800013,294.300005
511,656032.11,656360.01,657819.11,658818.21,327.900005,999.100015,3034.90005,1459.10002,1787.00003,248.800004
512,659067.01,659490.21,660107.01,660920.31,423.200006,813.300012,2108.00003,616.800009,1040.00001,254.700004
513,661175.01,661596.01,662497.31,662831.41,421.000007,334.100005,1920.00003,901.300013,1322.30002,263.600004
514,663095.01,663663.91,664841.51,665794.71,568.900008,953.200014,2931.00004,1177.60002,1746.50003,231.300004
515,666026.01,666497.41,667225.21,667521.61,471.400007,296.400005,1737.90002,727.80001,1199.20002,242.300003
516,667763.91,668278.71,669110.61,669368.81,514.800008,258.200003,1841.30003,831.900013,1346.70002,236.400004
517,669605.21,670197.61,670853.41,671574.71,592.400009,721.300011,2199.80003,655.800009,1248.20002,230.300004
518,671805.01,672233.51,672661.61,673756.51,428.500006,1094.90002,2155.20003,428.100006,856.600012,203.700003
519,673960.21,674306.31,674825.41,675478.71,346.100005,653.300009,1751.50003,519.100008,865.200013,233.000004
520,681586.21,681742.31,682385.51,682777.51,156.100003,392.000006,1420.10002,643.200009,799.300012,228.800004
521,683006.31,683375.31,683937.81,685715.51,369.000005,1777.70003,2916.80004,562.500008,931.500013,207.600003
522,685923.11,686127.51,686403.41,687048.51,204.400003,645.10001,1332.80002,275.900004,480.300007,207.400003
523,687255.91,687411.71,687677.01,687949.51,155.800002,272.500004,931.700014,265.300004,421.100006,238.100004
524,688187.61,688427.11,688755.21,689813.11,239.500003,1057.90002,1834.70003,328.100005,567.600008,209.200003
525,690022.31,690194.41,690406.71,690974.01,172.100003,567.300008,1171.10002,212.300003,384.400006,219.400004
526,691193.41,691393.01,692151.21,692977.11,199.600003,825.900012,1994.90003,758.200011,957.800014,211.200003
527,693188.31,693495.51,695351.71,696553.61,307.200005,1201.90002,3546.60005,1856.20003,2163.40003,181.300003
528,696734.91,697181.51,698580.71,698941.91,446.600007,361.200005,2464.40004,1399.20002,1845.80003,257.400004
529,699199.31,699738.91,700404.81,701312.81,539.600008,908.000013,2333.90004,665.90001,1205.50002,220.400004
530,701533.21,701882.71,703078.01,703756.51,349.500005,678.50001,2471.40004,1195.30002,1544.80002,248.100003
531,704004.61,704349.31,705174.811,706423.011,344.700006,1248.20002,2627.30004,825.500012,1170.20002,208.900003
532,706631.911,706858.011,707627.011,708572.311,226.100003,945.300015,2201.60003,769.000011,995.100014,261.200003
533,708833.511,709084.911,709979.111,710682.111,251.400004,703.00001,2041.50003,894.200014,1145.60002,192.900003
534,710875.011,711228.511,712980.411,713301.211,353.500005,320.800005,2670.10004,1751.90003,2105.40003,243.900004
535,713545.111,714069.611,715664.611,716334.411,524.500007,669.80001,2980.40004,1595.00002,2119.50003,191.100003
536,716525.511,717079.811,719318.911,719758.411,554.300008,439.500006,3414.90005,2239.10003,2793.40004,182.000003
537,719940.411,720687.511,721320.011,722063.611,747.100011,743.600011,2339.70003,632.50001,1379.60002,216.500003
538,722280.111,722841.911,724524.011,724802.211,561.800008,278.200004,2745.50004,1682.10003,2243.90003,223.400004
539,725025.611,725695.111,726135.811,726873.411,669.50001,737.600011,2090.60003,440.700006,1110.20002,242.800004
540,727116.211,727647.311,727968.811,728905.111,531.100008,936.300014,2031.30003,321.500005,852.600013,242.400003
541,738488.511,738510.211,738721.211,739702.711,21.700001,981.500014,1387.70002,211.000003,232.700004,173.500003
542,739876.211,739954.211,740234.011,740486.811,78.000001,252.800004,799.800012,279.800004,357.800005,189.200003
543,740676.011,740963.411,741966.411,742935.911,287.400004,969.500015,2432.80004,1003.00001,1290.40002,172.900002
544,743108.811,743490.111,745331.411,746198.911,381.300006,867.500013,3262.20005,1841.30003,2222.60003,172.100003
545,746371.011,746864.611,748747.011,749425.811,493.600007,678.80001,3241.20005,1882.40003,2376.00003,186.400003
546,749612.211,750031.711,751933.211,752610.711,419.500006,677.50001,3186.50005,1901.50003,2321.00004,188.000003
547,752798.711,753223.911,755386.011,755781.211,425.200006,395.200006,3156.70005,2162.10003,2587.30004,174.200003
548,755955.411,756547.211,758318.311,758616.211,591.800008,297.900004,2906.00004,1771.10003,2362.90003,245.200004
549,758861.411,759424.711,760703.711,761889.811,563.300008,1186.10002,3184.10005,1279.00002,1842.30003,155.700002
550,762045.511,762388.811,763834.111,764123.511,343.300005,289.400004,2243.60003,1445.30002,1788.60003,165.600003
551,764289.111,764899.911,766287.411,766588.611,610.800009,301.200004,2543.20004,1387.50002,1998.30003,243.700004
552,766832.311,767419.211,773807.112,774859.512,586.900008,1052.40002,8236.00012,6387.9001,6974.8001,208.800003
553,775068.312,775591.712,776305.312,776623.912,523.400008,318.600005,1744.50003,713.600011,1237.00002,188.900002
554,776812.812,777363.812,778243.212,778559.912,551.000009,316.700004,1936.40003,879.400013,1430.40002,189.300003
555,778749.212,779285.612,779985.412,780433.912,536.400008,448.500006,1840.20003,699.800011,1236.20002,155.500003
556,780589.412,780981.112,782270.812,782616.212,391.700006,345.400005,2243.40003,1289.70002,1681.40002,216.600003
557,782832.812,783237.112,784378.812,784673.212,404.300006,294.400005,2094.60003,1141.70002,1546.00002,254.200003
558,784927.412,785322.412,786878.712,787169.512,395.000006,290.800005,2465.60004,1556.30002,1951.30003,223.500003
559,787393.012,787797.412,788724.812,789129.112,404.400006,404.300006,1929.40003,927.400014,1331.80002,193.300003
560,789322.412,789620.312,790590.412,790972.712,297.900004,382.300005,1841.90003,970.100015,1268.00002,191.600003
561,791164.312,791429.212,792314.412,793113.212,264.900004,798.800012,2089.70003,885.200013,1150.10002,140.800002
562,793254.012,793540.012,794339.812,794620.812,286.000005,281.000004,1592.40002,799.800012,1085.80002,225.600003
563,794846.412,795133.012,796454.712,796784.812,286.600004,330.100005,2198.10003,1321.70002,1608.30002,259.700004
564,797044.512,797275.112,798370.812,798682.812,230.600003,312.000004,1837.70003,1095.70002,1326.30002,199.400003
565,798882.212,799186.112,800062.012,800590.512,303.900005,528.500008,1998.20003,875.900013,1179.80002,289.900004
566,800880.412,801047.512,805609.512,805980.612,167.100003,371.100005,5297.40008,4562.00007,4729.10007,197.200003
567,806177.812,806774.812,807389.112,809155.812,597.000009,1766.70003,3182.40005,614.300009,1211.30002,204.400003
568,809360.212,809719.112,810108.712,811529.112,358.900006,1420.40002,2418.90004,389.600006,748.500012,250.000003
569,811779.112,812082.712,812359.612,817039.612,303.600005,4680.00007,5534.20008,276.900004,580.500009,273.700004
570,820655.612,820720.712,821070.412,821778.412,65.100001,708.00001,1348.70002,349.700005,414.800006,225.900004
571,822004.312,822269.312,822614.112,824539.712,265.000004,1925.60003,2774.90004,344.800005,609.800009,239.500003
572,832094.912,832138.512,832455.012,832736.412,43.600001,281.400004,823.300012,316.500005,360.100006,181.800002
573,832918.212,833181.712,833445.212,833748.012,263.500004,302.800005,1052.30002,263.500004,527.000008,222.500003
574,833970.512,834475.312,835234.412,836290.312,504.800008,1055.90002,2562.20004,759.100011,1263.90002,242.400003
575,836532.712,837029.212,838242.212,839481.213,496.500008,1239.00002,3190.30005,1213.00002,1709.50003,241.800004
576,839723.013,840320.013,841009.313,842535.813,597.000009,1526.50002,3065.20005,689.30001,1286.30002,252.400004
577,842788.213,843168.813,849177.313,850341.813,380.600005,1164.50002,7743.80011,6008.50009,6389.1001,190.200003
578,850532.013,851117.813,851679.413,860050.513,585.800009,8371.10012,9670.80014,561.600008,1147.40002,152.300002
579,860202.813,860226.113,860542.913,861439.313,23.3,896.400013,1421.40002,316.800005,340.100005,184.900003
580,861624.213,861787.113,861976.913,863004.713,162.900003,1027.80002,1559.90002,189.800002,352.700005,179.400002
581,863184.113,863344.713,863839.113,864619.213,160.600003,780.100012,1628.70003,494.400007,655.00001,193.600003
582,866163.613,866585.513,866860.113,868896.413,421.900006,2036.30003,2951.90004,274.600004,696.50001,219.100003
583,869115.513,869584.113,870608.813,871228.813,468.600007,620.000009,2393.60004,1024.70001,1493.30002,280.300004
584,871509.113,871919.513,874432.613,875209.213,410.400007,776.600012,3926.20006,2513.10004,2923.50004,226.100003
585,875435.313,875836.113,877704.013,878042.213,400.800006,338.200005,2827.00004,1867.90003,2268.70003,220.100003
586,878262.313,878638.513,879896.013,881323.913,376.200006,1427.90002,3256.10005,1257.50002,1633.70002,194.500003
587,881518.413,881775.113,884029.513,884748.713,256.700003,719.200011,3407.40005,2254.40003,2511.10004,177.100002
588,884925.813,885344.113,891269.513,892213.413,418.300007,943.900014,7435.70011,5925.40009,6343.70009,148.100002
589,892361.513,892904.213,897991.913,898986.913,542.700008,995.000015,6771.7001,5087.70008,5630.40008,146.300002
590,899133.213,899636.413,900938.113,901329.313,503.200008,391.200006,2437.30004,1301.70002,1804.90003,241.200003
591,901570.513,901890.013,903435.613,904511.613,319.500005,1076.00002,3145.10005,1545.60002,1865.10003,204.000003
592,904715.613,904994.113,905916.113,906249.214,278.500004,333.100005,1816.40003,922.000014,1200.50002,282.800004
593,906532.014,906703.914,907522.014,915374.414,171.900003,7852.40012,9042.30014,818.100012,990.000015,199.900003
594,915574.314,915687.514,915904.014,916269.514,113.200002,365.500005,890.100013,216.500003,329.700005,194.900003
595,916464.414,916812.114,917277.314,918020.814,347.700006,743.500012,1788.20003,465.200006,812.900012,231.800003
596,918252.614,918552.614,920750.414,921780.014,300.000005,1029.60002,3696.50006,2197.80003,2497.80004,169.100002
597,921949.114,922339.714,931176.714,932348.414,390.600006,1171.70002,10587.7002,8837.00013,9227.60014,188.400003
598,932536.814,933046.614,936023.214,937115.514,509.800007,1092.30002,4787.90007,2976.60004,3486.40005,209.200003
599,937324.714,937670.514,939637.414,940557.514,345.800005,920.100013,3501.70005,1966.90003,2312.70003,268.900004
600,940826.414,940969.814,943243.614,944087.614,143.400003,844.000013,3553.80005,2273.80003,2417.20004,292.600004
601,951180.714,951283.214,952594.214,953005.214,102.500001,411.000006,2157.90003,1311.00002,1413.50002,333.400005
602,964375.614,964788.314,966536.514,967213.014,412.700006,676.50001,3064.30005,1748.20003,2160.90003,226.900003
603,967439.914,967697.314,969862.214,970230.714,257.400004,368.500006,2997.30005,2164.90003,2422.30004,206.500003
604,976383.415,976576.515,984381.615,984867.015,193.100003,485.400008,8668.60013,7805.10012,7998.20012,185.000002
605,985052.015,985488.015,986511.215,987790.215,436.000007,1279.00002,2888.00004,1023.20002,1459.20002,149.800002
606,987940.015,988190.515,990835.815,992138.115,250.500004,1302.30002,4340.40007,2645.30004,2895.80004,142.300002
607,992280.415,992560.315,996757.515,998371.915,279.900004,1614.40002,6207.00009,4197.20006,4477.10007,115.500002
608,998487.415,998809.015,1000405.21,1001235.81,321.600004,830.600013,2880.40004,1596.20002,1917.80003,132.000002
609,1001367.81,1001604.31,1003332.71,1004029.51,236.500003,696.80001,2851.60004,1728.40003,1964.90003,189.900003
610,1004219.41,1004403.01,1006483.81,1007322.22,183.600003,838.400012,3312.40005,2080.80003,2264.40003,209.600003
611,1028328.02,1028458.02,1028942.12,1029519.52,130.000002,577.400009,1380.80002,484.100007,614.100009,189.300003
612,1029708.82,1029896.92,1036654.22,1037007.22,188.100003,353.000006,7570.60011,6757.3001,6945.4001,272.200004
