# Supplementary material for: Robust dynamical invariants in sequential neural activity
Source: Sci Rep. 2019 Jun 21;9:9048. doi: 10.1038/s41598-019-44953-2 (PMC6588702; doi:10.1038/s41598-019-44953-2)
Supplement: Supplementary file 4 — Dataset [file 41598_2019_44953_MOESM4_ESM.zip › data/ethanol16/Ethanol_exp3.txt]

%If you use these data please cite:
%%  I. Elices, R. Levi, D. Arroyo, F. B. Rodriguez, and P. Varona. Robust dynamical invariants in sequential neural activity
% (1:n-1)' firstLP' lastLP' firstPD' lastPD' burstLPd' burstPDd' Period' latenc' LPPDfst2fst' PDLP'
1,1266.60002,1495.00002,1805.30003,2003.00003,228.400003,197.700003,805.700012,310.300005,538.700008,69.300001
2,2072.30003,2302.00003,2560.90004,2763.90004,229.700003,203.000003,756.100011,258.900004,488.600007,64.500001
3,2828.40004,3060.10005,3361.50005,3566.90005,231.700004,205.400003,794.800012,301.400004,533.100008,56.300001
4,3623.20005,3854.60006,4143.10006,4347.00007,231.400003,203.900003,791.000012,288.500005,519.900008,67.200001
5,4414.20007,4656.50007,4989.40007,5205.00008,242.300003,215.600004,848.800012,332.900005,575.200008,58
6,5263.00008,5514.80008,5822.50009,6041.10009,251.800004,218.600003,844.800013,307.700005,559.500009,66.700001
7,6107.80009,6359.80009,6701.4001,6874.5001,252.000004,173.100002,871.600013,341.600005,593.600009,104.900002
8,6979.4001,7235.00011,7516.70011,7745.40012,255.600004,228.700003,807.100012,281.700004,537.300008,41.100001
9,7786.50012,8024.00012,8294.40012,8470.10013,237.500004,175.700002,786.400012,270.400004,507.900008,102.800002
10,8572.90013,8799.00013,9112.30014,9328.20014,226.100003,215.900003,821.400012,313.300005,539.400008,66.100001
11,9394.30014,9648.50014,9921.90015,10144.4002,254.200004,222.500003,811.200012,273.400004,527.600008,61.100001
12,10205.5002,10452.2002,10695.0002,10898.1002,246.700004,203.100003,755.500011,242.800003,489.500007,62.900001
13,10961.0002,11190.0002,11398.8002,11603.9002,229.000004,205.100003,699.000011,208.800003,437.800007,56.100001
14,11660.0002,11871.7002,12118.3002,12323.3002,211.700003,205.000003,731.800011,246.600004,458.300007,68.500001
15,12391.8002,12617.0002,12879.4002,13086.4002,225.200003,207.000003,762.100011,262.400004,487.600007,67.500001
16,13153.9002,13376.2002,13646.9002,13814.8002,222.300003,167.900003,759.800011,270.700004,493.000007,98.900001
17,13913.7002,14126.6002,14399.0002,14607.8002,212.900004,208.800003,762.800012,272.400004,485.300008,68.700001
18,14676.5002,14899.7002,15176.7002,15376.7002,223.200003,200.000003,780.900011,277.000004,500.200007,80.700001
19,15457.4002,15692.3002,15928.2002,16140.9002,234.900004,212.700004,754.600012,235.900003,470.800007,71.100001
20,16212.0002,16433.4002,16719.3002,16883.3003,221.400003,164.000003,773.300011,285.900004,507.300007,102.000001
21,16985.3003,17200.5003,17455.9003,17673.0003,215.200003,217.100003,743.300011,255.400004,470.600007,55.600001
22,17728.6003,17928.4003,18184.9003,18386.6003,199.800003,201.700003,721.400011,256.500004,456.300007,63.400001
23,18450.0003,18673.0003,18915.9003,19117.3003,223.000003,201.400003,742.500011,242.900004,465.900007,75.200001
24,19192.5003,19386.6003,19602.9003,19792.7003,194.100003,189.800003,674.00001,216.300003,410.400006,73.800001
25,19866.5003,20081.1003,20258.5003,20447.8003,214.600003,189.300003,653.00001,177.400003,392.000006,71.700001
26,20519.5003,20713.3003,20922.9003,21111.6003,193.800003,188.700003,663.10001,209.600003,403.400006,71.000001
27,21182.6003,21425.4003,21619.8003,21805.7003,242.800003,185.900003,704.30001,194.400003,437.200006,81.200001
28,21886.9003,22117.4003,22360.4003,22550.3003,230.500004,189.900003,737.700011,243.000003,473.500007,74.300001
29,22624.6003,22847.4003,23063.6003,23258.7003,222.800003,195.100003,698.300011,216.200004,439.000007,64.200001
30,23322.9003,23553.3004,23819.0004,24018.0004,230.400003,199.000003,755.300011,265.700004,496.100007,60.200001
31,24078.2004,24310.3004,24542.2004,24735.0004,232.100003,192.800003,727.500011,231.900004,464.000007,70.700001
32,24805.7004,25019.9004,25310.1004,25510.2004,214.200003,200.100003,769.600011,290.200004,504.400007,65.100001
33,25575.3004,25800.1004,26047.4004,26249.3004,224.800003,201.900003,742.600011,247.300004,472.100007,68.600001
34,26317.9004,26542.7004,26791.9004,26992.7004,224.800004,200.800003,746.800011,249.200003,474.000007,72.000001
35,27064.7004,27287.0004,27528.1004,27723.9004,222.300004,195.800003,732.500011,241.100003,463.400007,73.300001
36,27797.2004,28010.7004,28240.7004,28472.5004,213.500003,231.800003,709.500011,230.000004,443.500007,34.200001
37,28506.7004,28720.8004,28922.1004,29111.0004,214.100003,188.900003,676.30001,201.300003,415.400006,72.000001
38,29183.0004,29397.1004,29620.7004,29801.9004,214.100003,181.200003,692.80001,223.600003,437.700006,73.900001
39,29875.8004,30087.1004,30277.9005,30464.2005,211.300003,186.300003,661.20001,190.800003,402.100006,72.800001
40,30537.0005,30717.4005,30937.4005,31118.0005,180.400003,180.600003,658.00001,220.000003,400.400006,77.000001
41,31195.0005,31377.5005,31584.7005,31766.6005,182.500003,181.900002,653.60001,207.200003,389.700006,82.000002
42,31848.6005,32061.1005,32253.0005,32435.2005,212.500003,182.200002,661.800009,191.900003,404.400006,75.200001
43,32510.4005,32703.5005,32883.5005,33069.2005,193.100003,185.700003,637.50001,180.000003,373.100006,78.700001
44,33147.9005,33324.2005,33545.5005,33756.5005,176.300003,211.000003,659.40001,221.300003,397.600006,50.800001
45,33807.3005,34012.4005,34180.6005,34391.9005,205.100003,211.300003,623.400009,168.200002,373.300005,38.800001
46,34430.7005,34634.8005,34811.0005,35027.5005,204.100003,216.500003,628.600009,176.200003,380.300006,31.8
47,35059.3005,35238.7005,35424.3005,35601.3005,179.400003,177.000003,626.60001,185.600003,365.000006,84.600001
48,35685.9005,35903.5005,36059.2005,36235.2005,217.600003,176.000003,637.900009,155.700002,373.300005,88.600001
49,36323.8005,36519.3005,36773.3005,36981.0006,195.500003,207.700003,716.900011,254.000004,449.500007,59.700001
50,37040.7006,37250.3006,37481.9006,37702.2006,209.600003,220.300003,707.30001,231.600004,441.200007,45.8
51,37748.0006,37958.0006,38191.9006,38385.7006,210.000004,193.800003,706.500011,233.900003,443.900007,68.800001
52,38454.5006,38662.6006,38919.1006,39168.3006,208.100003,249.200004,725.200011,256.500004,464.600007,11.4
53,39179.7006,39418.8006,39623.1006,39809.3006,239.100003,186.200003,696.20001,204.300003,443.400006,66.600001
54,39875.9006,40079.3006,40321.1006,40502.6006,203.400003,181.500003,699.000011,241.800004,445.200007,72.300001
55,40574.9006,40786.5006,41055.3006,41256.6006,211.600003,201.300003,745.900011,268.800004,480.400007,64.200001
56,41320.8006,41535.2006,41886.1006,42082.5006,214.400003,196.400003,823.300012,350.900005,565.300008,61.600001
57,42144.1006,42388.0006,42643.0006,42838.6006,243.900004,195.600003,756.200011,255.000003,498.900007,61.700001
58,42900.3006,43132.5006,43385.3006,43594.6007,232.200004,209.300004,744.300011,252.800003,485.000007,50
59,43644.6007,43887.3007,44118.1007,44326.7007,242.700004,208.600004,727.600011,230.800003,473.500007,45.5
60,44372.2007,44624.5007,44841.1007,45010.2007,252.300004,169.100003,727.900011,216.600003,468.900007,89.900001
61,45100.1007,45321.8007,45613.0007,45814.2007,221.700003,201.200003,779.200012,291.200005,512.900008,65.100001
62,45879.3007,46133.2007,46382.4007,46581.5007,253.900003,199.100003,765.500011,249.200004,503.100007,63.300001
63,46644.8007,46876.1007,47111.3007,47308.4007,231.300004,197.100003,732.200011,235.200003,466.500007,68.600001
64,47377.0007,47590.1007,47848.1007,48054.2007,213.100003,206.100003,727.300011,258.000004,471.100007,50.100001
65,48104.3007,48365.1007,48568.2007,48768.4007,260.800004,200.200003,720.900011,203.100003,463.900007,56.800001
66,48825.2007,49029.1007,49268.6007,49435.4007,203.900003,166.800003,703.70001,239.500003,443.400006,93.500001
67,49528.9007,49747.3007,50040.2007,50270.1007,218.400003,229.900003,777.600012,292.900005,511.300008,36.400001
68,50306.5007,50568.6008,50867.4008,51075.1008,262.100004,207.700003,829.900012,298.800004,560.900008,61.300001
69,51136.4008,51372.1008,51650.3008,51856.3008,235.700004,206.000003,778.400012,278.200004,513.900008,58.500001
70,51914.8008,52146.1008,52417.4008,52612.3008,231.300003,194.900003,761.500011,271.300004,502.600007,64.000001
71,52676.3008,52920.6008,53194.7008,53408.5008,244.300004,213.800003,787.000012,274.100004,518.400008,54.800001
72,53463.3008,53689.3008,54001.1008,54217.5008,226.000003,216.400003,811.000012,311.800005,537.800008,56.800001
73,54274.3008,54528.7008,54776.5008,54982.1008,254.400004,205.600003,776.800011,247.800003,502.200007,69.000001
74,55051.1008,55267.3008,55536.4008,55748.9008,216.200004,212.500003,751.300012,269.100004,485.300008,53.500001
75,55802.4008,56032.5008,56275.3008,56483.0008,230.100003,207.700003,727.60001,242.800004,472.900007,47
76,56530.0008,56743.7008,56925.5008,57092.7009,213.700004,167.200003,635.70001,181.800002,395.500006,73.000001
77,57165.7009,57408.1009,57621.3009,57820.3009,242.400003,199.000003,724.600011,213.200004,455.600007,70.000001
78,57890.3009,58109.0009,58411.8009,58616.6009,218.700003,204.800003,796.300011,302.800004,521.500007,70.000001
79,58686.6009,58908.8009,59207.6009,59407.6009,222.200004,200.000003,785.100012,298.800004,521.000008,64.100001
80,59471.7009,59713.3009,59978.1009,60190.8009,241.600004,212.700003,777.100012,264.800004,506.400008,58.000001
81,60248.8009,60495.7009,60779.5009,61003.5009,246.900003,224.000003,801.800012,283.800005,530.700008,47.100001
82,61050.6009,61304.2009,61586.8009,61762.6009,253.600004,175.800002,805.200012,282.600004,536.200008,93.200002
83,61855.8009,62086.1009,62398.2009,62569.9009,230.300003,171.700002,810.400012,312.100005,542.400008,96.300002
84,62666.2009,62914.1009,63134.8009,63341.0009,247.900003,206.200003,740.600011,220.700004,468.600007,65.800001
85,63406.8009,63639.4009,63825.301,64039.701,232.600003,214.400003,681.20001,185.900003,418.500006,48.300001
86,64088.001,64290.601,64493.101,64688.101,202.600003,195.000003,677.40001,202.500003,405.100006,77.300001
87,64765.401,64971.001,65133.901,65322.101,205.600003,188.200002,646.90001,162.900003,368.500006,90.200002
88,65412.301,65569.801,65747.001,65938.201,157.500002,191.200003,603.200009,177.200003,334.700005,77.300001
89,66015.501,66181.501,66383.901,66567.901,166.000002,184.000003,652.200009,202.400003,368.400005,99.800001
90,66667.701,66853.301,67030.901,67222.401,185.600003,191.500003,645.40001,177.600003,363.200006,90.700001
91,67313.101,67482.901,67669.201,67843.901,169.800003,174.700003,638.20001,186.300002,356.100005,107.400002
92,67951.301,68123.901,68240.001,68411.001,172.600002,171.000002,574.100008,116.100002,288.700004,114.400002
93,68525.401,68670.501,68765.201,68933.601,145.100002,168.400002,517.800008,94.700002,239.800004,109.600002
94,69043.201,69236.801,69334.501,69539.001,193.600003,204.500003,569.500008,97.700001,291.300004,73.700001
95,69612.701,69748.901,69881.501,70103.401,136.200002,221.900004,571.500009,132.600002,268.800004,80.800001
96,70184.201,70329.801,70391.301,70572.9011,145.600002,181.600003,500.700007,61.500001,207.100003,112.000001
97,70684.9011,70769.3011,70862.0011,72466.6011,84.400002,1604.60002,1877.30003,92.700001,177.100003,95.600001
98,72562.2011,72591.4011,72896.9011,73052.1011,29.200001,155.200003,611.400009,305.500004,334.700005,121.500001
99,73173.6011,73374.2011,73554.4011,73747.5011,200.600003,193.100003,678.50001,180.200003,380.800006,104.600001
100,73852.1011,74030.6011,74239.2011,74455.2011,178.500003,216.000003,675.000011,208.600003,387.100006,71.900002
101,74527.1011,74697.0011,74986.0011,75165.4011,169.900002,179.400003,742.800011,289.000004,458.900006,104.500002
102,75269.9011,75457.4011,75777.3011,75958.1011,187.500002,180.800003,780.600011,319.900005,507.400007,92.400001
103,76050.5011,76269.7011,76560.8011,76753.8011,219.200004,193.000003,780.000012,291.100004,510.300008,76.700001
104,76830.5011,77040.1011,77386.2012,77583.3012,209.600003,197.100003,827.400012,346.100005,555.700008,74.600001
105,77657.9012,77885.6012,78138.4012,78334.7012,227.700004,196.300003,739.200011,252.800003,480.500007,62.400001
106,78397.1012,78620.5012,78891.9012,79101.1012,223.400004,209.200003,770.300012,271.400004,494.800008,66.300001
107,79167.4012,79437.6012,79762.1012,79973.1012,270.200004,211.000003,873.200013,324.500005,594.700009,67.500001
108,80040.6012,80265.9012,80531.9012,80735.8012,225.300003,203.900003,761.500011,266.000004,491.300007,66.300001
109,80802.1012,81039.1012,81304.9012,81498.4012,237.000004,193.500002,772.400012,265.800004,502.800008,76.100002
110,81574.5012,81800.6012,82145.8012,82366.7012,226.100003,220.900003,855.800012,345.200005,571.300008,63.600001
111,82430.3012,82648.1012,82949.4012,83155.2012,217.800004,205.800003,794.900012,301.300004,519.100008,70.000001
112,83225.2012,83450.7012,83727.3012,83934.7013,225.500004,207.400003,779.300012,276.600004,502.100008,69.800001
113,84004.5013,84228.6013,84481.9013,84684.9013,224.100003,203.000003,748.400011,253.300004,477.400007,68.000001
114,84752.9013,84971.1013,85222.9013,85416.6013,218.200003,193.700003,749.600011,251.800004,470.000007,85.900001
115,85502.5013,85697.2013,85966.6013,86157.0013,194.700003,190.400003,729.400011,269.400004,464.100007,74.900001
116,86231.9013,86447.2013,86731.9013,86931.0013,215.300003,199.100003,766.300011,284.700004,500.000007,67.200001
117,86998.2013,87265.9013,87503.8013,87702.5013,267.700004,198.700003,777.500012,237.900004,505.600008,73.200001
118,87775.7013,88018.8013,88255.2013,88461.0013,243.100004,205.800003,738.000011,236.400003,479.500007,52.700001
119,88513.7013,88716.5013,88970.5013,89172.3013,202.800003,201.800003,719.300011,254.000004,456.800007,60.700001
120,89233.0013,89442.6013,89696.3013,89898.4013,209.600003,202.100003,729.300011,253.700004,463.300007,63.900001
121,89962.3013,90213.5013,90523.2013,90732.6014,251.200003,209.400003,844.100012,309.700005,560.900008,73.800001
122,90806.4014,91071.9014,91340.1014,91557.3014,265.500004,217.200003,807.900012,268.200004,533.700008,57.000001
123,91614.3014,91853.8014,92152.1014,92361.3014,239.500004,209.200003,808.800012,298.300004,537.800008,61.800001
124,92423.1014,92669.7014,92942.6014,93153.2014,246.600004,210.600003,793.400012,272.900004,519.500008,63.300001
125,93216.5014,93441.4014,93723.8014,93922.6014,224.900003,198.800003,775.200012,282.400005,507.300008,69.100001
126,93991.7014,94234.9014,94447.4014,94651.6014,243.200003,204.200003,715.80001,212.500003,455.700006,55.900001
127,94707.5014,94940.4014,95155.4014,95357.8014,232.900004,202.400003,702.000011,215.000003,447.900007,51.700001
128,95409.5014,95666.0014,95898.9014,96115.0014,256.500004,216.100003,752.300011,232.900003,489.400007,46.800001
129,96161.8014,96418.7014,96671.4014,96843.2014,256.900004,171.800002,772.900011,252.700004,509.600008,91.500001
130,96934.7014,97161.0014,97447.8015,97682.9015,226.300004,235.100004,794.200012,286.800004,513.100008,46
131,97728.9015,97958.2015,98239.4015,98457.3015,229.300004,217.900003,782.900012,281.200004,510.500008,54.500001
132,98511.8015,98744.1015,98986.3015,99195.8015,232.300003,209.500003,748.100011,242.200004,474.500007,64.100001
133,99259.9015,99468.7015,99717.6015,99928.6015,208.800003,211.000003,726.200011,248.900004,457.700007,57.500001
134,99986.1015,100201.201,100527.601,100701.702,215.100003,174.100003,808.800012,326.400005,541.500008,93.200001
135,100794.902,101025.902,101383.802,101614.902,231.000003,231.100003,874.200013,357.900006,588.900009,54.200001
136,101669.102,101899.902,102230.402,102406.702,230.800003,176.300003,837.800012,330.500005,561.300008,100.200001
137,102506.902,102737.102,103052.202,103228.202,230.200004,176.000002,824.300013,315.100005,545.300009,103.000002
138,103331.202,103596.302,103893.402,104073.302,265.100004,179.900003,835.600012,297.100004,562.200008,93.500001
139,104166.802,104382.002,104627.602,104830.302,215.200003,202.700003,715.800011,245.600004,460.800007,52.300001
140,104882.602,105077.302,105334.202,105513.202,194.700003,179.000002,727.200011,256.900004,451.600007,96.600002
141,105609.802,105816.102,106115.202,106324.302,206.300003,209.100003,784.500011,299.100004,505.400007,70.000001
142,106394.302,106621.402,106913.702,107093.202,227.100004,179.500003,803.700012,292.300004,519.400008,104.800001
143,107198.002,107422.202,107717.002,107890.302,224.200004,173.300003,780.100012,294.800004,519.000008,87.800001
144,107978.102,108199.402,108473.302,108686.002,221.300003,212.700004,759.800011,273.900004,495.200007,51.9
145,108737.902,108958.102,109210.202,109412.202,220.200004,202.000003,749.900011,252.100003,472.300007,75.600001
146,109487.802,109715.502,109994.702,110168.602,227.700004,173.900003,784.700012,279.200004,506.900008,103.900001
147,110272.502,110500.902,110770.102,110992.102,228.400004,222.000003,785.100012,269.200004,497.600008,65.500001
148,111057.602,111255.302,111543.702,111788.102,197.700003,244.400004,771.400011,288.400004,486.100007,40.9
149,111829.002,112047.702,112330.502,112544.802,218.700004,214.300003,777.700012,282.800004,501.500008,61.900001
150,112606.702,112832.602,113113.002,113336.102,225.900003,223.100003,786.300012,280.400005,506.300008,56.900001
151,113393.002,113622.502,113893.702,114125.802,229.500003,232.100004,787.600011,271.200004,500.700007,54.8
152,114180.602,114372.102,114649.502,114868.502,191.500003,219.000004,743.900012,277.400004,468.900007,56.000001
153,114924.502,115132.602,115403.602,115617.002,208.100003,213.400003,749.600011,271.000004,479.100007,57.100001
154,115674.102,115883.502,116149.402,116357.002,209.400003,207.600003,736.100011,265.900004,475.300007,53.200001
155,116410.202,116618.902,116861.302,117037.402,208.700003,176.100003,715.50001,242.400003,451.100006,88.300001
156,117125.702,117337.302,117622.002,117835.902,211.600003,213.900003,771.700012,284.700005,496.300008,61.500001
157,117897.402,118117.102,118385.102,118594.102,219.700003,209.000003,758.400011,268.000004,487.700007,61.700001
158,118655.802,118872.102,119165.802,119385.402,216.300003,219.600003,789.200012,293.700005,510.000008,59.600001
159,119445.002,119663.902,119888.902,120089.702,218.900003,200.800003,709.00001,225.000003,443.900006,64.300001
160,120154.002,120359.402,120579.702,120787.502,205.400003,207.800003,687.200011,220.300004,425.700007,53.700001
161,120841.202,121061.702,121277.502,121472.102,220.500003,194.600003,692.90001,215.800003,436.300006,62.000001
162,121534.102,121741.302,121961.802,122126.802,207.200003,165.000003,679.60001,220.500003,427.700006,86.900001
163,122213.702,122428.602,122618.602,122840.502,214.900003,221.900003,663.90001,190.000003,404.900006,37.100001
164,122877.602,123098.702,123339.102,123553.902,221.100003,214.800003,727.800011,240.400004,461.500007,51.500001
165,123605.402,123825.902,124042.402,124250.802,220.500003,208.400003,706.20001,216.500003,437.000006,60.800001
166,124311.602,124509.802,124742.602,124950.602,198.200003,208.000003,707.300011,232.800004,431.000007,68.300001
167,125018.902,125212.302,125488.702,125698.602,193.400003,209.900003,740.700011,276.400004,469.800007,61.000001
168,125759.602,125975.902,126219.402,126410.502,216.300003,191.100003,733.500011,243.500004,459.800007,82.600001
169,126493.102,126707.702,126939.002,127126.302,214.600003,187.300002,702.30001,231.300004,445.900007,69.100001
170,127195.402,127383.302,127598.702,127788.302,187.900003,189.600003,675.00001,215.400003,403.300006,82.100001
171,127870.402,128068.802,128284.302,128477.502,198.400003,193.200002,692.400011,215.500004,413.900007,85.300002
172,128562.802,128749.702,128995.102,129179.102,186.900003,184.000003,693.20001,245.400003,432.300006,76.900001
173,129256.002,129466.102,129675.602,129901.902,210.100003,226.300004,680.80001,209.500003,419.600006,34.9
174,129936.802,130139.002,130343.802,130526.702,202.200003,182.900003,658.50001,204.800003,407.000006,68.600001
175,130595.302,130796.702,131004.302,131206.902,201.400003,202.600003,674.50001,207.600003,409.000006,62.900001
176,131269.802,131472.802,131734.202,131932.702,203.000003,198.500003,745.300011,261.400004,464.400007,82.400001
177,132015.102,132223.802,132457.102,132651.602,208.700003,194.500003,710.200011,233.300004,442.000007,73.700001
178,132725.302,132917.902,133145.402,133324.302,192.600003,178.900003,674.90001,227.500003,420.100006,75.900001
179,133400.202,133603.102,133775.702,134016.602,202.900003,240.900004,644.200009,172.600002,375.500005,27.8
180,134044.402,134231.502,134450.602,134638.602,187.100003,188.000003,673.30001,219.100003,406.200006,79.100001
181,134717.702,134945.102,135167.502,135360.902,227.400004,193.400003,719.000011,222.400003,449.800007,75.800001
182,135436.702,135660.502,135894.802,136149.402,223.800003,254.600004,733.700011,234.300004,458.100007,21
183,136170.402,136372.002,136564.502,136796.702,201.600003,232.200003,664.70001,192.500003,394.100006,38.400001
184,136835.102,137021.502,137218.702,137406.302,186.400003,187.600003,651.20001,197.200003,383.600006,80.000001
185,137486.302,137713.102,137898.502,138137.202,226.800003,238.700003,689.00001,185.400003,412.200006,38.100001
186,138175.302,138370.602,138570.202,138787.302,195.300003,217.100003,672.10001,199.600003,394.900006,60.100001
187,138847.402,139037.702,139219.502,139477.302,190.300003,257.800003,670.10001,181.800003,372.100006,40.200001
188,139517.502,139694.102,139892.202,140096.002,176.600003,203.800003,663.10001,198.100003,374.700006,84.600001
189,141634.002,141692.902,141849.102,142032.202,58.9,183.100002,486.900007,156.200003,215.100003,88.700002
190,142120.902,142223.902,142350.102,142552.302,103.000001,202.200003,516.900007,126.200002,229.200003,85.500001
191,142637.802,142746.602,142873.802,143070.302,108.800002,196.500003,520.800008,127.200002,236.000004,88.300001
192,143158.602,143262.002,143393.702,143609.802,103.400002,216.100003,512.500008,131.700002,235.100004,61.300001
193,143671.102,143792.502,143971.402,144186.802,121.400002,215.400004,589.200009,178.900002,300.300004,73.500001
194,144260.302,144422.302,144635.902,144849.502,162.000002,213.600003,655.000009,213.600003,375.600005,65.800001
195,144915.302,145092.602,145308.602,145506.402,177.300003,197.800003,679.800011,216.000003,393.300006,88.700002
196,145595.102,145781.002,146130.302,146335.502,185.900002,205.200003,815.100012,349.300006,535.200008,74.700001
197,146410.202,146612.702,146918.902,147158.002,202.500003,239.100004,774.500011,306.200004,508.700007,26.7
198,147184.702,147394.202,147645.902,147853.902,209.500003,208.000003,726.700011,251.700004,461.200007,57.500001
199,147911.402,148116.602,148385.002,148617.302,205.200003,232.300004,742.000011,268.400004,473.600007,36.1
200,148653.402,148864.702,149201.202,149444.502,211.300003,243.300004,819.900012,336.500005,547.800008,28.8
201,149473.302,149766.602,150071.502,150259.802,293.300005,188.300003,858.900013,304.900004,598.200009,72.400001
202,150332.202,150617.502,150853.102,151080.102,285.300004,227.000003,784.800012,235.600004,520.900008,36.900001
203,151117.002,151336.902,151595.502,151777.602,219.900003,182.100003,728.300011,258.600004,478.500007,67.700001
204,151845.302,152066.902,152337.102,152526.602,221.600003,189.500003,754.200011,270.200004,491.800007,72.900001
205,152599.502,152832.102,153110.102,153306.202,232.600003,196.100002,777.300011,278.000005,510.600008,70.600001
206,153376.802,153612.802,153940.102,154137.402,236.000004,197.300003,828.600013,327.300005,563.300009,68.000001
207,154205.402,154439.202,154739.002,154927.002,233.800003,188.000003,791.700012,299.800005,533.600008,70.100001
208,154997.102,155240.102,155480.902,155668.602,243.000003,187.700003,746.700011,240.800004,483.800007,75.200001
209,155743.802,155974.602,156219.102,156406.202,230.800003,187.100003,753.400011,244.500004,475.300007,91.000001
210,156497.202,156692.602,156935.102,157131.002,195.400003,195.900002,712.000011,242.500004,437.900007,78.200002
211,157209.202,157425.002,157630.102,157861.402,215.800003,231.300003,691.70001,205.100003,420.900006,39.500001
212,157900.902,158100.702,158316.502,158496.902,199.800003,180.400003,678.80001,215.800003,415.600006,82.800001
213,158579.702,158793.402,159043.902,159236.102,213.700003,192.200003,728.900011,250.500004,464.200007,72.500001
214,159308.602,159565.102,159812.602,160002.202,256.500004,189.600003,768.200011,247.500003,504.000007,74.600001
215,160076.802,160319.902,160559.702,160743.502,243.100004,183.800002,742.800011,239.800004,482.900008,76.100001
216,160819.602,161050.202,161295.302,161477.602,230.600004,182.300003,728.300011,245.100003,475.700007,70.300001
217,161547.902,161800.302,162006.902,162199.402,252.400004,192.500003,727.400011,206.600003,459.000007,75.900001
218,162275.302,162529.802,162723.902,162911.802,254.500004,187.900003,713.400011,194.100003,448.600007,76.900001
219,162988.702,163213.702,163457.802,163703.702,225.000003,245.900003,752.200011,244.100004,469.100007,37.200001
220,163740.902,163952.702,164236.602,164434.302,211.800003,197.700003,764.500011,283.900004,495.700007,71.100001
221,164505.402,164743.602,164985.802,165180.302,238.200004,194.500003,753.300012,242.200003,480.400007,78.400002
222,165258.702,165475.502,165757.002,165960.702,216.800003,203.700003,772.500011,281.500004,498.300007,70.500001
223,166031.202,166250.202,166564.102,166765.702,219.000003,201.600003,806.500012,313.900005,532.900008,72.000001
224,166837.702,167066.702,167329.102,167522.202,229.000003,193.100003,764.500011,262.400004,491.400007,80.000001
225,167602.202,167817.903,168076.003,168270.403,215.700004,194.400002,747.700012,258.100004,473.800008,79.500002
226,168349.903,168564.903,168829.703,169026.103,215.000003,196.400003,759.000011,264.800004,479.800007,82.800001
227,169108.903,169339.103,169563.003,169765.703,230.200003,202.700003,739.000011,223.900004,454.100007,82.200001
228,169847.903,170047.103,170280.903,170466.003,199.200003,185.100003,714.000011,233.800003,433.000006,95.900002
229,170561.903,170770.903,170991.803,171231.303,209.000003,239.500004,743.200011,220.900003,429.900006,73.800001
230,171305.103,171520.803,171741.603,171990.203,215.700003,248.600004,707.60001,220.800003,436.500006,22.5
231,172012.703,172265.603,172473.903,172655.803,252.900004,181.900003,739.000011,208.300003,461.200007,95.900001
232,172751.703,172960.003,173196.103,173422.803,208.300003,226.700003,739.000011,236.100004,444.400007,67.900001
233,173490.703,173694.303,173953.003,174148.203,203.600003,195.200003,749.600011,258.700004,462.300007,92.100001
234,174240.303,174477.303,174709.803,174901.503,237.000004,191.700003,747.400012,232.500003,469.500007,86.200002
235,174987.703,175196.103,175429.703,175617.903,208.400003,188.200003,710.70001,233.600003,442.000006,80.500001
236,175698.403,175892.903,176132.403,176362.503,194.500003,230.100003,721.900011,239.500004,434.000007,57.800001
237,176420.303,176623.303,176852.503,177045.603,203.000003,193.100003,700.50001,229.200003,432.200006,75.200001
238,177120.803,177317.103,177574.703,177776.303,196.300003,201.600003,732.200011,257.600004,453.900007,76.700001
239,177853.003,178078.603,178371.703,178570.303,225.600004,198.600003,801.600012,293.100004,518.700008,84.300001
240,178654.603,178873.703,179140.103,179340.903,219.100003,200.800003,757.100011,266.400004,485.500007,70.800001
241,179411.703,179635.703,179925.303,180128.403,224.000004,203.100003,782.300012,289.600004,513.600008,65.600001
242,180194.003,180437.903,180685.603,180880.203,243.900004,194.600003,765.500012,247.700003,491.600007,79.300002
243,180959.503,181193.703,181410.703,181608.703,234.200003,198.000003,723.60001,217.000003,451.200006,74.400001
244,181683.103,181894.303,182173.203,182374.303,211.200003,201.100003,772.700012,278.900005,490.100008,81.500001
245,182455.803,182679.003,182984.203,183186.103,223.200003,201.900003,812.800012,305.200005,528.400008,82.500001
246,183268.603,183489.003,183776.703,183977.303,220.400003,200.600003,782.000012,287.700004,508.100007,73.300002
247,184050.603,184288.903,184571.403,184788.703,238.300003,217.300004,811.800012,282.500004,520.800007,73.700001
248,184862.403,185095.003,185420.003,185634.703,232.600003,214.700003,839.700012,325.000005,557.600008,67.400001
249,185702.103,185949.303,186177.703,186379.003,247.200004,201.300003,755.700011,228.400003,475.600007,78.800001
250,186457.803,186682.203,186942.403,187151.003,224.400004,208.600003,758.500012,260.200004,484.600008,65.300001
251,187216.303,187430.103,187676.003,187882.703,213.800003,206.700003,733.700011,245.900004,459.700007,67.300001
252,187950.003,188173.503,188399.003,188606.203,223.500003,207.200003,722.90001,225.500003,449.000006,66.700001
253,188672.903,188888.703,189181.003,189379.803,215.800004,198.800003,789.700012,292.300004,508.100008,82.800001
254,189462.603,189680.303,189986.003,190198.503,217.700003,212.500003,809.800012,305.700005,523.400008,73.900001
255,190272.403,190493.803,190760.703,190970.403,221.400004,209.700003,774.600012,266.900004,488.300008,76.600001
256,191047.003,191279.203,191534.903,191741.503,232.200003,206.600003,764.300011,255.700004,487.900007,69.800001
257,191811.303,192022.703,192281.503,192488.303,211.400003,206.800003,752.500011,258.800004,470.200007,75.500001
258,192563.803,192776.003,193029.003,193247.503,212.200004,218.500004,745.700012,253.000003,465.200007,62.000001
259,193309.503,193525.803,193790.103,193998.603,216.300003,208.500003,751.900011,264.300004,480.600007,62.800001
260,194061.403,194268.703,194538.603,194743.303,207.300003,204.700003,748.700011,269.900004,477.200007,66.800001
261,194810.103,195014.503,195266.003,195482.903,204.400003,216.900003,735.400011,251.500004,455.900007,62.600001
262,195545.503,195769.803,196025.303,196234.003,224.300003,208.700003,765.900011,255.500004,479.800007,77.400001
263,196311.403,196541.003,196865.903,197099.503,229.600004,233.600003,862.600013,324.900005,554.500009,74.500001
264,197174.003,197411.503,197739.103,197962.003,237.500004,222.900003,866.900013,327.600005,565.100009,78.900001
265,198040.903,198308.603,198586.003,198795.603,267.700004,209.600003,822.900012,277.400004,545.100008,68.200001
266,198863.803,199096.103,199371.603,199586.703,232.300004,215.100003,800.500012,275.500004,507.800008,77.600001
267,199664.303,199897.403,200221.703,200451.103,233.100004,229.400003,863.400013,324.300005,557.400009,76.600001
268,200527.703,200759.603,201058.203,201265.503,231.900004,207.300003,816.300012,298.600004,530.500008,78.500001
269,201344.003,201600.503,201845.003,202045.703,256.500004,200.700003,775.900012,244.500004,501.000008,74.200001
270,202119.903,202369.603,202585.003,202789.303,249.700004,204.300003,734.400011,215.400003,465.100007,65.000001
271,202854.303,203069.703,203349.403,203554.103,215.400003,204.700003,779.700011,279.700004,495.100007,79.900001
272,203634.003,203859.503,204152.503,204362.603,225.500004,210.100003,798.300012,293.000004,518.500008,69.700001
273,204432.303,204707.003,204934.503,205139.103,274.700004,204.600003,780.000012,227.500004,502.200008,73.200001
274,205212.303,205437.703,205686.903,205894.103,225.400003,207.200003,752.500011,249.200004,474.600007,70.700001
275,205964.803,206209.503,206438.403,206646.503,244.700004,208.100003,754.600011,228.900003,473.600007,72.900001
276,206719.403,206941.103,207217.003,207420.003,221.700004,203.000003,788.300012,275.900004,497.600008,87.700001
277,207507.703,207744.203,207995.803,208211.803,236.500004,216.000004,769.300012,251.600003,488.100007,65.200001
278,208277.003,208507.503,208700.603,208914.603,230.500003,214.000003,708.50001,193.100003,423.600006,70.900001
279,208985.503,209163.903,209375.303,209561.103,178.400003,185.800003,658.60001,211.400003,389.800006,83.000001
280,209644.103,209839.503,210045.303,210240.003,195.400003,194.700003,679.10001,205.800003,401.200006,83.200001
281,210323.203,210533.403,210697.903,210984.403,210.200003,286.500004,706.600011,164.500003,374.700006,45.400001
282,211029.803,211231.803,211450.303,211630.103,202.000003,179.800003,690.70001,218.500003,420.500006,90.400001
283,211720.503,211915.303,212068.903,212274.903,194.800003,206.000003,637.100009,153.600002,348.400005,82.700001
284,212357.603,212540.503,212661.403,212882.303,182.900003,220.900003,587.800009,120.900002,303.800005,63.100001
285,212945.403,213117.903,213237.803,213447.703,172.500003,209.900004,582.700009,119.900001,292.400004,80.400001
286,213528.103,213700.203,213802.703,213990.103,172.100002,187.400003,546.600008,102.500002,274.600004,84.600001
287,214074.703,214239.503,214360.303,216086.703,164.800002,1726.40003,2076.80003,120.800002,285.600004,64.800001
288,216151.503,216184.003,216422.903,216607.403,32.5,184.500003,560.100008,238.900004,271.400004,104.200001
289,216711.603,216872.203,217037.503,217276.403,160.600003,238.900004,639.20001,165.300002,325.900005,74.400001
290,217350.803,217499.703,217687.703,217915.303,148.900002,227.600003,635.500009,188.000003,336.900005,71.000001
291,217986.303,218123.603,218367.303,218620.903,137.300002,253.600004,686.00001,243.700004,381.000006,51.4
292,218672.303,218871.403,219151.803,219363.303,199.100003,211.500003,777.900012,280.400005,479.500008,86.900001
293,219450.203,219655.303,219930.703,220145.203,205.100003,214.500003,765.500011,275.400004,480.500007,70.500001
294,220215.703,220436.803,220721.903,220938.303,221.100004,216.400003,780.500012,285.100004,506.200008,57.900001
295,220996.203,221196.703,221484.603,221715.103,200.500003,230.500004,765.400012,287.900004,488.400007,46.500001
296,221761.603,221968.403,222270.103,222506.103,206.800003,236.000004,801.700011,301.700004,508.500007,57.2
297,222563.303,222799.503,223239.003,223432.903,236.200004,193.900002,965.100015,439.500007,675.700011,95.500002
298,223528.403,223795.803,224084.603,224285.803,267.400004,201.200003,841.400012,288.800004,556.200008,84.000001
299,224369.803,224598.403,224938.603,225179.603,228.600004,241.000003,867.100013,340.200005,568.800009,57.300001
300,225236.903,225459.003,225783.703,226037.103,222.100004,253.400004,843.100013,324.700004,546.800008,42.900001
301,226080.003,226342.503,226622.503,226824.003,262.500004,201.500003,819.300012,280.000004,542.500008,75.300001
302,226899.303,227119.803,227434.003,227635.403,220.500003,201.400003,815.700012,314.200005,534.700008,79.600001
303,227715.003,227985.103,228330.203,228549.303,270.100004,219.100004,905.000014,345.100005,615.200009,70.700001
304,228620.003,228846.603,229182.203,229396.603,226.600003,214.400003,855.600012,335.600005,562.200008,79.000001
305,229475.603,229736.203,230037.803,230246.503,260.600004,208.700003,849.200013,301.600005,562.200009,78.300001
306,230324.803,230542.703,230849.803,231064.803,217.900003,215.000003,811.900012,307.100005,525.000008,71.900001
307,231136.703,231395.903,231688.603,231897.603,259.200004,209.000004,833.600013,292.700004,551.900008,72.700001
308,231970.303,232229.303,232500.203,232706.203,259.000003,206.000003,825.800012,270.900005,529.900008,89.900001
309,232796.103,233026.203,233315.903,233540.603,230.100003,224.700003,827.700012,289.700005,519.800008,83.200001
310,233623.803,233846.703,234174.403,234409.803,222.900004,235.400004,863.600013,327.700004,550.600008,77.600001
311,234487.403,234743.003,235067.404,235293.104,255.600004,225.700003,873.800013,324.400005,580.000009,68.100001
312,235361.204,235620.404,235955.304,236194.504,259.200004,239.200004,917.200014,334.900005,594.100009,83.900001
313,236278.404,236517.404,236868.304,237053.004,239.000003,184.700002,886.400013,350.900006,589.900009,111.800002
314,237164.804,237409.904,237751.304,237976.204,245.100004,224.900003,885.000013,341.400005,586.500009,73.600001
315,238049.804,238275.404,238595.404,238807.404,225.600004,212.000004,837.200013,320.000004,545.600008,79.600001
316,238887.004,239115.004,239393.304,239592.604,228.000003,199.300003,797.000012,278.300004,506.300007,91.400002
317,239684.004,239927.704,240220.104,240430.904,243.700003,210.800003,810.300012,292.400005,536.100008,63.400001
318,240494.304,240723.804,240939.004,241176.804,229.500003,237.800004,722.70001,215.200003,444.700006,40.2
319,241217.004,241478.304,241655.304,241880.304,261.300004,225.000003,710.200011,177.000003,438.300007,46.900001
320,241927.204,242137.304,242356.304,242572.504,210.100003,216.200004,703.50001,219.000003,429.100006,58.2
321,242630.704,242846.304,243156.304,243357.704,215.600004,201.400003,798.800012,310.000004,525.600008,71.800001
322,243429.504,243667.804,243968.204,244167.004,238.300004,198.800003,820.900013,300.400004,538.700008,83.400002
323,244250.404,244530.204,244769.504,244971.804,279.800004,202.300003,797.300011,239.300003,519.100007,75.900001
324,245047.704,245318.704,245536.904,245742.304,271.000005,205.400003,773.700012,218.200003,489.200008,79.100001
325,245821.404,246039.904,246313.704,246518.504,218.500003,204.800003,771.900012,273.800004,492.300007,74.800002
326,246593.304,246807.404,247088.504,247298.304,214.100003,209.800003,785.700011,281.100004,495.200007,80.700001
327,247379.004,247613.304,247940.104,248150.004,234.300004,209.900003,851.500013,326.800005,561.100009,80.500001
328,248230.504,248460.804,248809.804,249032.004,230.300003,222.200003,881.000013,349.000006,579.300009,79.500001
329,249111.504,249337.004,249668.404,249881.904,225.500003,213.500004,847.500013,331.400005,556.900008,77.100001
330,249959.004,250184.004,250495.804,250712.304,225.000003,216.500003,832.700012,311.800005,536.800008,79.400001
331,250791.704,251024.604,251307.704,251531.304,232.900004,223.600003,805.800012,283.100004,516.000008,66.200001
332,251597.504,251813.904,252088.504,252295.504,216.400003,207.000003,768.000012,274.600004,491.000007,70.000002
333,252365.504,252619.004,252889.104,253097.404,253.500003,208.300003,812.200012,270.100004,523.600007,80.300002
334,253177.704,253403.404,253719.304,253931.604,225.700003,212.300003,824.900012,315.900005,541.600008,71.000001
335,254002.604,254225.504,254503.304,254708.904,222.900003,205.600003,788.200012,277.800004,500.700007,81.900002
336,254790.804,254989.004,255289.404,255494.504,198.200003,205.100003,787.000011,300.400004,498.600007,83.300001
337,255577.804,255793.004,256068.604,256268.104,215.200004,199.500003,757.000012,275.600004,490.800008,66.700001
338,256334.804,256566.604,256790.904,256993.304,231.800003,202.400003,728.100011,224.300003,456.100006,69.600002
339,257062.904,257280.404,257595.204,257801.404,217.500003,206.200004,828.300012,314.800004,532.300007,89.800001
340,257891.204,258101.204,258345.904,258548.704,210.000003,202.800003,754.200011,244.700004,454.700007,96.700001
341,258645.404,258869.604,259075.404,259311.004,224.200003,235.600003,734.400011,205.800004,430.000007,68.800001
342,259379.804,259575.204,259781.704,260004.104,195.400003,222.400003,720.900011,206.500003,401.900006,96.600002
343,260100.704,260286.104,260493.804,260861.504,185.400003,367.700005,727.900011,207.700003,393.100006,-32.9
344,260828.604,261052.604,261268.404,261485.504,224.000003,217.100003,747.000011,215.800003,439.800006,90.100002
345,261575.604,261753.604,261895.004,262161.004,178.000002,266.000004,640.200009,141.400003,319.400005,54.8
346,262215.804,262384.804,262588.304,262844.304,169.000003,256.000004,693.100011,203.500003,372.500006,64.600001
347,263937.504,264078.204,264288.604,264568.204,140.700002,279.600004,670.90001,210.400003,351.100005,40.200001
348,264608.404,264799.704,265039.404,265242.004,191.300003,202.600003,730.900011,239.700003,431.000006,97.300002
349,265339.304,265519.604,265705.804,265934.704,180.300003,228.900004,690.60001,186.200002,366.500005,95.200001
350,266029.904,266224.604,266418.304,266634.304,194.700003,216.000003,689.40001,193.700003,388.400006,85.000001
351,266719.304,266910.504,267166.704,267376.204,191.200003,209.500003,741.100011,256.200004,447.400007,84.200001
352,267460.404,267683.304,267902.104,268109.904,222.900004,207.800003,720.100011,218.800003,441.700007,70.600001
353,268180.504,268377.404,268610.004,268846.504,196.900003,236.500003,714.600011,232.600004,429.500007,48.600001
354,268895.104,269095.204,269413.804,269654.904,200.100003,241.100003,802.500012,318.600005,518.700008,42.700001
355,269697.604,269914.004,270259.204,270525.504,216.400003,266.300004,843.300012,345.200005,561.600008,15.4
356,270540.904,270793.804,271166.804,271373.004,252.900004,206.200003,910.400014,373.000006,625.90001,78.300001
357,271451.304,271737.904,272140.704,272357.304,286.600004,216.600003,996.000015,402.800006,689.40001,90.000002
358,272447.304,272689.204,273013.104,273237.304,241.900003,224.200004,860.100013,323.900005,565.800008,70.100001
359,273307.404,273534.204,273914.104,274120.904,226.800003,206.800003,892.900013,379.900006,606.700009,79.400001
360,274200.304,274439.404,274682.904,274916.004,239.100003,233.100004,759.500011,243.500004,482.600007,43.8
361,274959.804,275198.504,275468.404,275699.004,238.700004,230.600003,800.100012,269.900004,508.600008,60.900001
362,275759.904,276006.204,276345.404,276573.304,246.300004,227.900003,883.100013,339.200005,585.500009,69.700001
363,276643.004,276871.504,277186.504,277406.704,228.500004,220.200004,848.100013,315.000004,543.500008,84.400001
364,277491.104,277710.704,278050.704,278266.404,219.600003,215.700003,855.300013,340.000005,559.600008,80.000002
365,278346.404,278565.604,278856.604,279064.904,219.200003,208.300003,801.200012,291.000004,510.200007,82.700002
366,279147.604,279419.704,279640.404,279847.504,272.100004,207.100003,773.900011,220.700003,492.800007,74.000001
367,279921.504,280138.304,280397.804,280599.004,216.800003,201.200003,744.300011,259.500004,476.300007,66.800001
368,280665.804,280922.404,281117.704,281318.604,256.600004,200.900003,716.200011,195.300003,451.900007,63.400001
369,281382.004,281593.104,281890.904,282102.504,211.100003,211.600003,800.100012,297.800005,508.900008,79.600001
370,282182.104,282415.704,282793.904,283078.504,233.600003,284.600004,959.200014,378.200006,611.800009,62.800001
371,283141.304,283380.304,283797.004,283984.404,239.000004,187.400003,957.000014,416.700006,655.70001,113.900001
372,284098.304,284361.804,284657.804,284889.204,263.500004,231.400003,874.000013,296.000005,559.500009,83.100001
373,284972.304,285203.004,285475.104,285695.104,230.700004,220.000003,800.600012,272.100004,502.800008,77.800001
374,285772.904,286006.704,286287.604,286507.904,233.800004,220.300003,813.700012,280.900004,514.700008,78.700001
375,286586.604,286821.704,287137.304,287361.504,235.100004,224.200003,864.200013,315.600005,550.700009,89.300001
376,287450.804,287694.904,288005.804,288261.204,244.100004,255.400003,873.700013,310.900005,555.000009,63.300001
377,288324.504,288591.404,288841.804,289022.404,266.900004,180.600003,838.200013,250.400004,517.300008,140.300002
378,289162.704,289395.504,289599.804,289809.704,232.800003,209.900004,738.700011,204.300003,437.100006,91.700001
379,289901.404,290100.104,290295.504,290486.604,198.700003,191.100003,695.30001,195.400003,394.100006,110.100001
380,290596.704,290801.004,290962.404,293192.804,204.300003,2230.40003,2663.60004,161.400003,365.700006,67.500001
381,293260.304,293362.804,293651.004,293831.404,102.500001,180.400002,657.00001,288.200005,390.700006,85.900002
382,293917.304,294087.504,294287.804,294518.904,170.200002,231.100004,649.600009,200.300003,370.500005,48
383,294566.904,294749.304,294912.304,295672.404,182.400003,760.100011,1209.20002,163.000003,345.400006,103.700001
384,295776.104,295857.504,296028.504,296270.204,81.400002,241.700004,545.500009,171.000002,252.400004,51.400001
385,296321.604,296437.804,296598.904,296787.804,116.200001,188.900002,545.400008,161.100003,277.300004,79.200002
386,298375.704,298439.004,298622.104,299087.504,63.300001,465.400007,773.300012,183.100003,246.400004,61.500001
387,299149.004,299252.104,299491.104,299688.504,103.100001,197.400003,625.500009,239.000004,342.100005,86.000001
388,299774.504,299937.704,300176.304,300372.804,163.200002,196.500003,685.70001,238.600004,401.800006,87.400001
389,300460.204,300668.704,300855.704,301065.404,208.500003,209.700003,681.30001,187.000003,395.500006,76.100001
390,301141.504,301346.104,301601.004,301814.604,204.600003,213.600003,751.400012,254.900004,459.500007,78.300002
391,301892.904,302071.805,302355.405,302540.905,178.900002,185.500003,744.500011,283.600004,462.500006,96.500002
392,302637.405,302849.405,303095.605,303284.105,212.000003,188.500003,740.500011,246.200003,458.200006,93.800002
393,303377.905,303571.505,303972.405,304180.805,193.600003,208.400003,900.400013,400.900006,594.500009,97.500001
394,304278.305,304545.205,304827.905,305066.205,266.900004,238.300004,865.900013,282.700004,549.600008,78.000001
395,305144.205,305386.305,305961.705,306185.105,242.100004,223.400004,1142.70002,575.400008,817.500012,101.800001
396,306286.905,306541.005,306897.105,307082.005,254.100004,184.900003,924.200014,356.100005,610.200009,129.100002
397,307211.105,307455.905,307875.405,308095.005,244.800003,219.600003,975.400014,419.500007,664.30001,91.500001
398,308186.505,308466.505,308803.805,308984.005,280.000005,180.200002,911.000014,337.300005,617.30001,113.500002
399,309097.505,309325.205,309653.405,309862.905,227.700003,209.500003,848.300013,328.200005,555.900008,82.900002
400,309945.805,310219.705,310448.305,310652.905,273.900004,204.600003,791.700011,228.600003,502.500007,84.600001
401,310737.505,310974.105,311349.005,311586.305,236.600004,237.300004,943.200014,374.900005,611.500009,94.400001
402,311680.705,311915.005,312257.005,312493.905,234.300004,236.900004,879.100014,342.000005,576.300009,65.900001
403,312559.805,312838.105,313221.305,313451.805,278.300004,230.500004,982.000014,383.200005,661.500009,90.000001
404,313541.805,313850.305,314171.405,314392.905,308.500005,221.500003,934.500014,321.100005,629.60001,83.400001
405,314476.305,314722.605,315027.105,315237.105,246.300004,210.000003,844.700013,304.500004,550.800008,83.900002
406,315321.005,315547.805,315916.505,316133.105,226.800003,216.600003,908.100013,368.700006,595.500009,96.000001
407,316229.105,316506.705,316815.405,317038.905,277.600004,223.500003,892.500013,308.700005,586.300009,82.700001
408,317121.605,317350.305,317669.105,317888.305,228.700004,219.200003,854.000013,318.800005,547.500009,87.300001
409,317975.605,318217.305,318605.405,318901.305,241.700004,295.900004,958.800014,388.100006,629.80001,33.1
410,318934.405,319219.405,319515.605,319724.305,285.000005,208.700003,860.300013,296.200004,581.200009,70.400001
411,319794.705,320042.705,320331.605,320536.905,248.000004,205.300003,825.700013,288.900004,536.900008,83.500002
412,320620.405,320879.105,321157.105,321358.505,258.700003,201.400003,818.800012,278.000005,536.700008,80.700001
413,321439.205,321683.505,321949.505,322165.205,244.300003,215.700004,806.100012,266.000004,510.300007,80.100001
414,322245.305,322478.105,322905.405,323120.605,232.800003,215.200003,965.800014,427.300007,660.10001,90.500001
415,323211.105,323493.105,323840.705,324056.205,282.000004,215.500003,935.000014,347.600006,629.60001,89.900001
416,324146.105,324372.705,324712.805,324929.305,226.600004,216.500003,865.700013,340.100005,566.700009,82.500001
417,325011.805,325243.705,325585.405,325797.905,231.900004,212.500003,871.900013,341.700005,573.600009,85.800001
418,325883.705,326118.205,326413.905,326634.105,234.500004,220.200003,828.600012,295.700004,530.200008,78.200001
419,326712.305,326936.605,327243.905,327467.005,224.300004,223.100004,835.800013,307.300004,531.600008,81.100001
420,327548.105,327776.305,328153.705,328396.305,228.200003,242.600003,919.700014,377.400006,605.600009,71.500002
421,328467.805,328701.705,329075.205,329309.005,233.900003,233.800003,922.700013,373.500006,607.400009,81.500001
422,329390.505,329653.305,329981.705,330198.305,262.800004,216.600003,903.500014,328.400005,591.200009,95.700002
423,330294.005,330540.005,330868.705,331153.905,246.000003,285.200005,917.500013,328.700005,574.700008,57.6
424,331211.505,331450.705,331779.805,332001.705,239.200004,221.900003,863.900013,329.100005,568.300009,73.700001
425,332075.405,332318.205,332588.605,332840.605,242.800004,252.000004,837.000013,270.400004,513.200008,71.800001
426,332912.405,333109.605,333383.405,333645.505,197.200003,262.100004,807.400012,273.800004,471.000007,74.300001
427,333719.805,333923.405,334190.305,334399.105,203.600003,208.800003,778.900011,266.900004,470.500007,99.600001
428,334498.705,334695.105,334984.505,335227.305,196.400003,242.800003,817.400013,289.400005,485.800008,88.800002
429,335316.105,335530.005,335765.805,336087.605,213.900003,321.800005,784.500011,235.800003,449.700006,13
430,337267.105,337409.405,337672.105,338315.905,142.300002,643.800009,1129.80002,262.700004,405.000006,81.000002
431,338396.905,338540.805,338706.205,339700.605,143.900002,994.400015,1434.60002,165.400002,309.300004,130.900002
432,340894.705,340989.405,341695.305,341911.905,94.700001,216.600003,1091.50002,705.900011,800.600012,74.300001
433,341986.205,342155.705,342423.605,342649.405,169.500003,225.800003,751.200011,267.900004,437.400007,88.000001
434,342737.405,342908.205,343172.505,343490.305,170.800003,317.800004,764.500012,264.300004,435.100007,11.600001
435,343501.905,343712.305,344050.805,344334.705,210.400003,283.900004,854.300012,338.500005,548.900008,21.5
436,344356.205,344545.105,344850.105,345101.905,188.900003,251.800003,790.100012,305.000005,493.900008,44.400001
437,345146.305,345361.705,346173.105,346396.805,215.400003,223.700004,1328.60002,811.400012,1026.80002,78.100001
438,346474.905,346721.805,347051.005,347331.005,246.900004,280.000005,890.600013,329.200004,576.100008,34.5
439,347365.505,347616.505,348005.905,348253.905,251.000004,248.000003,947.800014,389.400006,640.40001,59.400001
440,348313.305,348572.705,348941.305,349183.405,259.400004,242.100003,938.900014,368.600006,628.00001,68.800001
441,349252.205,349493.705,349974.105,350185.905,241.500004,211.800003,1018.10001,480.400007,721.900011,84.400001
442,350270.305,350524.305,350846.905,351094.105,254.000004,247.200004,876.700013,322.600005,576.600009,52.9
443,351147.005,351369.105,351672.305,351911.005,222.100004,238.700004,809.800013,303.200004,525.300008,45.800001
444,351956.805,352190.405,352474.905,352719.505,233.600003,244.600004,815.000012,284.500004,518.100007,52.300001
445,352771.805,353059.805,353374.305,353585.305,288.000004,211.000003,897.200013,314.500005,602.500009,83.700001
446,353669.005,353893.105,354292.705,354510.405,224.100003,217.700004,925.600014,399.600006,623.700009,84.200001
447,354594.605,354843.405,355182.205,355388.105,248.800004,205.900003,876.500013,338.800005,587.600009,83.000001
448,355471.105,355715.705,356063.405,356270.905,244.600004,207.500003,884.600013,347.700005,592.300009,84.800001
449,356355.705,356594.105,356978.905,357209.705,238.400004,230.800004,938.900014,384.800005,623.200009,84.900001
450,357294.605,357577.805,357927.505,358153.305,283.200004,225.800003,933.900014,349.700006,632.90001,75.200001
451,358228.505,358473.105,358791.505,358999.205,244.600004,207.700004,850.400013,318.400004,563.000008,79.700001
452,359078.905,359326.405,359652.105,359864.805,247.500003,212.700003,875.700013,325.700005,573.200008,89.800002
453,359954.605,360204.605,360592.605,360893.505,250.000003,300.900005,974.100014,388.000006,638.000009,35.2
454,360928.705,361193.105,361506.905,361737.105,264.400004,230.200003,876.600013,313.800005,578.200009,68.200001
455,361805.305,362072.405,362370.105,362580.805,267.100004,210.700003,863.400013,297.700005,564.800009,87.900001
456,362668.705,362927.005,363192.405,363393.805,258.300004,201.400003,813.500012,265.400004,523.700008,88.400001
457,363482.205,363760.505,363994.105,364243.805,278.300004,249.700004,819.600013,233.600004,511.900008,58.000001
458,364301.805,364524.105,364812.405,365022.105,222.300003,209.700003,808.800012,288.300004,510.600007,88.500002
459,365110.605,365351.805,365673.205,365884.605,241.200003,211.400003,860.300012,321.400005,562.600008,86.300001
460,365970.905,366206.305,366549.205,366763.905,235.400004,214.700003,888.400014,342.900005,578.300009,95.400002
461,366859.305,367099.605,367404.505,367615.805,240.300003,211.300003,852.400012,304.900005,545.200008,95.900001
462,367711.705,367934.305,368216.705,368419.005,222.600004,202.300003,793.500012,282.400004,505.000008,86.200001
463,368505.205,368727.905,369042.405,369246.306,222.700003,203.900003,819.400012,314.500005,537.200008,78.300001
464,369324.606,369556.406,369860.006,370073.906,231.800004,213.900004,822.100013,303.600004,535.400008,72.800001
465,370146.706,370406.806,370718.706,370947.206,260.100003,228.500004,879.400013,311.900005,572.000008,78.900001
466,371026.106,371263.006,371584.406,371805.306,236.900003,220.900003,864.300013,321.400005,558.300008,85.100002
467,371890.406,372123.806,372434.906,372644.606,233.400003,209.700003,847.200012,311.100005,544.500008,93.000001
468,372737.606,372981.906,373342.506,373563.506,244.300004,221.000004,913.900014,360.600005,604.900009,88.000001
469,373651.506,373927.106,374227.906,374446.006,275.600004,218.100004,885.800013,300.800004,576.400008,91.300001
470,374537.306,374769.606,375074.806,375348.506,232.300004,273.700004,841.600013,305.200004,537.500008,30.400001
471,375378.906,375626.906,375856.706,376091.106,248.000003,234.400003,754.300011,229.800004,477.800007,42.100001
472,376133.206,376353.206,376604.306,376808.606,220.000003,204.300003,761.200011,251.100004,471.100007,85.800001
473,376894.406,377127.606,377451.906,377673.106,233.200004,221.200004,874.100013,324.300004,557.500008,95.400001
474,377768.506,377996.506,378349.206,378580.506,228.000004,231.300003,891.300013,352.700005,580.700009,79.300001
475,378659.806,378904.906,379251.006,379476.406,245.100004,225.400004,903.200014,346.100005,591.200009,86.600001
476,379563.006,379793.006,380111.806,380333.506,230.000003,221.700003,852.000013,318.800005,548.800008,81.500002
477,380415.006,380636.006,380902.306,381106.106,221.000003,203.800003,770.900011,266.300004,487.300007,79.800001
478,381185.906,381411.906,381679.306,381879.706,226.000003,200.400003,789.100012,267.400004,493.400007,95.300002
479,381975.006,382213.306,382473.706,382685.506,238.300003,211.800003,810.100012,260.400004,498.700007,99.600002
480,382785.106,383030.706,383380.906,383614.306,245.600004,233.400003,910.200014,350.200005,595.800009,81.000002
481,383695.306,383937.806,384288.906,384510.906,242.500003,222.000004,914.800013,351.100005,593.600008,99.200001
482,384610.106,384856.306,385221.506,385447.306,246.200004,225.800004,926.600014,365.200005,611.400009,89.400001
483,385536.706,385800.506,386113.206,386338.506,263.800004,225.300003,879.900013,312.700005,576.500009,78.100001
484,386416.606,386637.106,386903.306,387178.806,220.500003,275.500004,774.100012,266.200004,486.700007,11.900001
485,387190.706,387449.606,387750.006,387957.006,258.900003,207.000003,854.600012,300.400005,559.300008,88.300001
486,388045.306,388289.606,388634.806,388863.306,244.300004,228.500004,910.800014,345.200005,589.500009,92.800001
487,388956.106,389200.306,389583.206,389824.006,244.200004,240.800004,953.300014,382.900005,627.100009,85.400001
488,389909.406,390190.506,390558.406,390796.406,281.100004,238.000003,970.500015,367.900006,649.00001,83.500002
489,390879.906,391151.306,391546.706,391810.906,271.400004,264.200003,989.300014,395.400006,666.80001,58.300001
490,391869.206,392116.006,392501.206,392690.306,246.800004,189.100003,947.100014,385.200006,632.00001,126.000001
491,392816.306,393074.506,393439.106,393673.306,258.200004,234.200003,951.600015,364.600006,622.80001,94.600002
492,393767.906,394017.706,394328.706,394572.006,249.800003,243.300004,883.200013,311.000005,560.800008,79.100001
493,394651.106,394888.106,395220.906,395442.306,237.000003,221.400004,870.200013,332.800005,569.800008,79.000001
494,395521.306,395751.206,396057.106,396281.806,229.900003,224.700003,847.600012,305.900005,535.800008,87.100001
495,396368.906,396609.406,396965.506,397217.506,240.500004,252.000004,929.000014,356.100005,596.600009,80.400001
496,397297.906,397525.306,397928.906,398179.306,227.400004,250.400003,956.800014,403.600006,631.00001,75.400001
497,398254.706,398499.906,398762.806,398974.806,245.200004,212.000003,813.900013,262.900004,508.100008,93.800002
498,399068.606,399284.506,399534.306,399740.406,215.900003,206.100003,783.200011,249.800004,465.700007,111.400001
499,399851.806,400094.606,400326.406,400534.606,242.800004,208.200003,814.600012,231.800003,474.600007,131.800002
500,400666.406,400871.806,401040.506,401239.606,205.400003,199.100003,685.900011,168.700003,374.100006,112.700002
501,401352.306,401554.306,401755.906,401959.506,202.000003,203.600003,720.60001,201.600003,403.600006,113.400001
502,402072.906,402270.106,402474.106,402662.706,197.200003,188.600003,723.700011,204.000003,401.200006,133.900002
503,402796.606,402957.306,403126.906,404651.106,160.700003,1524.20002,1950.80003,169.600002,330.300005,96.300001
504,404747.406,404875.506,405087.006,405298.206,128.100002,211.200003,637.40001,211.500003,339.600005,86.600002
505,405384.806,405587.306,405745.206,405972.306,202.500003,227.100003,669.60001,157.900002,360.400005,82.100002
506,406054.406,406262.906,406404.006,407033.006,208.500003,629.000009,1051.70002,141.100002,349.600005,73.100001
507,408681.106,408787.806,409048.506,409304.706,106.700001,256.200004,674.80001,260.700004,367.400005,51.200001
508,410617.006,410744.306,411192.306,411423.606,127.300002,231.300004,869.200013,448.000006,575.300008,62.600001
509,411486.206,411699.906,412123.206,412324.906,213.700003,201.700003,944.600014,423.300006,637.000009,105.900002
510,412430.806,412662.406,413132.506,413358.806,231.600003,226.300004,1029.10002,470.100007,701.70001,101.100001
511,413459.906,413738.906,414483.406,414783.506,279.000004,300.100005,1374.80002,744.500011,1023.50001,51.200001
512,414834.706,415110.206,415624.506,415870.606,275.500004,246.100004,1143.20002,514.300007,789.800011,107.300002
513,415977.906,416288.906,416959.506,417279.706,311.000004,320.200005,1347.00002,670.60001,981.600014,45.200001
514,417324.906,417608.106,417967.006,418207.006,283.200004,240.000004,966.000014,358.900005,642.100009,83.900001
515,418290.906,418539.106,419043.206,419293.706,248.200004,250.500004,1081.90002,504.100007,752.300011,79.100001
516,419372.806,419664.306,420117.806,420690.806,291.500004,573.000009,1113.90002,453.500007,745.000011,-204.100003
517,420486.706,420974.506,421520.706,421775.906,487.800007,255.200004,1362.70002,546.200008,1034.00001,73.500001
518,421849.406,422158.606,422651.006,422896.106,309.200005,245.100004,1143.10002,492.400007,801.600012,96.400001
519,422992.506,423247.606,423595.706,423818.906,255.100004,223.200003,922.200014,348.100005,603.200009,95.800002
520,423914.706,424145.306,424626.606,424861.906,230.600003,235.300004,1043.80002,481.300007,711.90001,96.600001
521,424958.506,425228.506,425622.706,425963.106,270.000004,340.400005,1008.10001,394.200006,664.20001,3.5
522,425966.606,426239.706,426640.006,426830.206,273.100004,190.200003,983.200015,400.300006,673.40001,119.600002
523,426949.806,427237.006,427663.606,428403.806,287.200004,740.200011,1051.90002,426.600007,713.800011,-402.100006
524,428001.706,428666.906,429347.906,429597.706,665.20001,249.800004,1685.70003,681.00001,1346.20002,89.700001
525,429687.406,429998.106,430289.706,430519.006,310.700004,229.300003,917.400014,291.600005,602.300009,85.800002
526,430604.806,430833.306,431152.606,431368.306,228.500003,215.700003,851.000012,319.300005,547.800008,87.500001
527,431455.806,431692.806,432038.606,432257.106,237.000004,218.500003,894.500014,345.800005,582.800009,93.200002
528,432350.306,432590.806,432956.606,433176.106,240.500003,219.500003,923.200013,365.800006,606.300009,97.400001
529,433273.506,433506.606,433748.406,434008.206,233.100004,259.800004,791.900012,241.800003,474.900007,57.200001
530,434065.406,434310.806,434526.906,434768.206,245.400004,241.300004,766.500012,216.100003,461.500007,63.700001
531,434831.906,435027.806,435274.006,435595.306,195.900002,321.300005,761.000011,246.200004,442.100006,-2.4
532,435592.906,435830.206,436081.006,436315.307,237.300003,234.300004,793.700012,250.800004,488.100007,71.300001
533,439111.307,439233.907,439487.807,439987.507,122.600002,499.700007,732.400011,253.900004,376.500006,-143.800002
534,439843.707,440198.307,440475.407,440741.807,354.600005,266.400004,953.600014,277.100005,631.70001,55.5
535,440797.307,440977.207,441295.807,441505.507,179.900003,209.700003,787.700012,318.600005,498.500008,79.500001
536,441585.007,441781.107,442074.007,442286.807,196.100003,212.800004,786.500012,292.900004,489.000007,84.700001
537,442371.507,442570.707,442851.907,443082.507,199.200003,230.600003,793.100012,281.200004,480.400007,82.100002
538,443164.607,443375.007,443678.307,443915.907,210.400003,237.600004,829.600012,303.300004,513.700007,78.300001
539,443994.207,444207.807,444575.707,444851.907,213.600003,276.200004,885.900013,367.900006,581.500009,28.2
540,444880.107,445144.307,445443.107,445643.407,264.200004,200.300003,858.200013,298.800005,563.000009,94.900001
541,445738.307,445975.107,446267.507,446515.807,236.800004,248.300004,840.200013,292.400004,529.200008,62.700001
542,446578.507,446815.907,447264.507,447491.507,237.400003,227.000003,1002.20001,448.600007,686.00001,89.200001
543,447580.707,447832.407,448385.807,448632.307,251.700004,246.500004,1150.40002,553.400008,805.100012,98.800002
544,448731.107,448976.507,449404.707,449640.107,245.400003,235.400003,997.600014,428.200007,673.60001,88.600001
545,449728.707,449968.607,450382.607,450616.907,239.900004,234.300004,967.400015,414.000006,653.90001,79.200001
546,450696.107,450949.307,451229.807,451460.907,253.200004,231.100003,845.200012,280.500004,533.700008,80.400001
547,451541.307,451781.107,452137.007,452367.307,239.800004,230.300004,911.200014,355.900005,595.700009,85.200001
548,452452.507,452684.807,453041.007,453329.507,232.300004,288.500004,920.900014,356.200005,588.500009,43.900001
549,453373.407,453617.707,453957.607,454281.307,244.300003,323.700005,941.900014,339.900005,584.200008,34.000001
550,454315.307,454573.407,454977.207,455219.807,258.100004,242.600003,997.600015,403.800006,661.90001,93.100002
551,455312.907,455589.907,455945.307,456178.507,277.000004,233.200004,944.400014,355.400005,632.400009,78.800001
552,456257.307,456527.007,456859.007,457048.907,269.700004,189.900003,912.200013,332.000005,601.700009,120.600001
553,457169.507,457419.407,457795.707,458197.807,249.900004,402.100006,1016.70002,376.300006,626.20001,-11.6
554,458186.207,458522.607,458889.307,459223.807,336.400005,334.500005,1034.10001,366.700005,703.10001,-3.5
555,459220.307,459491.707,459833.807,460047.507,271.400004,213.700003,933.300014,342.100005,613.500009,106.100002
556,460153.607,460430.507,460681.807,461419.707,276.900004,737.900011,1334.40002,251.300004,528.200008,68.300001
557,462785.807,463001.107,463517.907,463774.307,215.300003,256.400004,1074.60002,516.800008,732.100011,86.100001
558,463860.407,464104.507,464520.107,464768.207,244.100004,248.100004,991.000015,415.600006,659.70001,83.200001
559,464851.407,465083.507,465453.607,465668.807,232.100003,215.200003,903.300013,370.100006,602.200009,85.900001
560,465754.707,465992.907,466316.107,466546.907,238.200004,230.800003,874.400013,323.200005,561.400009,82.200001
561,466629.107,466877.707,467239.707,467475.107,248.600004,235.400004,927.100014,362.000005,610.600009,81.100001
562,467556.207,467808.707,468188.907,468487.107,252.500004,298.200004,989.600015,380.200006,632.70001,58.700001
563,468545.807,468810.107,469219.107,469477.307,264.300004,258.200004,1019.50001,409.000006,673.30001,88.000001
564,469565.307,469819.407,470240.007,470500.607,254.100004,260.600004,1000.20002,420.600006,674.70001,64.900001
565,470565.507,470805.807,471166.207,471405.707,240.300004,239.500003,915.500014,360.400005,600.700009,75.300002
566,471481.007,471728.907,471993.207,472252.107,247.900003,258.900004,829.000012,264.300004,512.200007,57.900001
567,472310.007,472551.207,472835.307,473049.907,241.200004,214.600003,849.200013,284.100004,525.300008,109.300002
568,474353.707,474504.507,474816.607,475174.807,150.800003,358.200006,782.400012,312.100004,462.900007,-38.700001
569,475136.107,475443.307,475734.907,475949.507,307.200005,214.600003,897.300013,291.600004,598.800009,83.900001
570,476033.407,476246.907,476529.707,476735.907,213.500004,206.200003,804.400012,282.800004,496.300008,101.900001
571,476837.807,477059.707,477377.007,477585.207,221.900004,208.200004,848.500013,317.300004,539.200008,101.100001
572,477686.307,477889.407,478176.707,478411.807,203.100003,235.100004,803.000012,287.300004,490.400007,77.500001
573,478489.307,478729.807,478953.907,479255.107,240.500004,301.200004,769.200012,224.100003,464.600007,3.400001
574,479258.507,479491.707,479782.207,480031.807,233.200003,249.600004,837.900012,290.500004,523.700007,64.600001
575,480096.407,480310.807,480611.207,480856.607,214.400003,245.400003,839.700013,300.400005,514.800008,79.500002
576,480936.107,481151.807,481578.007,481791.407,215.700003,213.400003,955.300014,426.200006,641.900009,100.000002
577,481891.407,482131.107,482435.407,482647.407,239.700003,212.000003,844.400012,304.300005,544.000008,88.400001
578,482735.807,482962.807,483369.307,483587.707,227.000004,218.400003,948.800014,406.500006,633.50001,96.900001
579,483684.607,483902.207,484240.207,484464.407,217.600004,224.200003,874.300013,338.000005,555.600009,94.500001
580,484558.907,484791.507,485097.307,485320.507,232.600004,223.200003,856.900013,305.800005,538.400009,95.300001
581,485415.807,485624.207,485956.107,486171.707,208.400003,215.600004,843.700013,331.900005,540.300008,87.800001
582,486259.507,486482.707,486731.107,486940.407,223.200003,209.300003,777.100011,248.400004,471.600007,96.200001
583,487036.607,487264.607,487630.607,487847.407,228.000004,216.800003,901.500014,366.000005,594.000009,90.700002
584,487938.107,488178.807,488624.907,488914.507,240.700003,289.600004,1041.80001,446.100007,686.80001,65.400001
585,488979.907,489228.707,489630.307,489915.807,248.800004,285.500004,974.000015,401.600006,650.40001,38.100001
586,489953.907,490207.707,490547.907,490760.507,253.800004,212.600003,900.000013,340.200005,594.000009,93.400001
587,490853.907,491072.307,491392.707,491609.107,218.400004,216.400004,843.500013,320.400004,538.800008,88.300001
588,491697.407,491927.907,492269.207,492491.107,230.500003,221.900004,884.600013,341.300005,571.800008,90.900001
589,492582.007,492839.007,493126.707,493339.107,257.000004,212.400003,845.400013,287.700004,544.700008,88.300002
590,493427.407,493669.307,494032.307,494263.507,241.900003,231.200003,931.800014,363.000006,604.900009,95.700002
591,494359.207,494598.307,495005.407,495250.307,239.100003,244.900004,965.800014,407.100006,646.200009,74.700001
592,495325.007,495573.407,495861.407,496084.007,248.400004,222.600003,838.600012,288.000004,536.400008,79.600001
593,496163.607,496404.707,496887.307,497130.507,241.100004,243.200004,1057.60002,482.600007,723.700011,90.700001
594,497221.207,497469.907,497832.507,498066.807,248.700004,234.300004,928.100014,362.600005,611.300009,82.500001
595,498149.307,498379.607,498696.107,498914.107,230.300003,218.000003,855.100013,316.500005,546.800008,90.300002
596,499004.407,499259.307,499627.907,499920.707,254.900004,292.800004,968.100014,368.600005,623.500009,51.800001
597,499972.507,500222.707,500632.907,500913.807,250.200004,280.900004,1001.20002,410.200006,660.40001,59.900001
598,500973.707,501222.707,501587.507,501828.807,249.000004,241.300004,958.400014,364.800005,613.800009,103.300001
599,501932.107,502154.107,502485.907,502770.207,222.000004,284.300004,900.500014,331.800005,553.800009,62.400001
600,502832.607,503082.207,503436.808,504003.408,249.600004,566.600008,946.400014,354.600005,604.200009,-224.400003
601,503779.008,504300.408,504719.008,505406.108,521.400008,687.10001,1622.40002,418.600006,940.000014,-4.7
602,505401.408,505659.008,506040.908,506273.708,257.600004,232.800003,974.700015,381.900006,639.50001,102.400002
603,507698.408,507879.908,508229.108,508519.308,181.500003,290.200005,863.800013,349.200005,530.700008,42.9
604,508562.208,508789.108,509141.908,509362.008,226.900004,220.100003,899.600014,352.800005,579.700009,99.800002
605,509461.808,509713.308,509977.708,510471.408,251.500003,493.700008,876.700013,264.400004,515.900007,-132.900002
606,510338.508,510722.608,511002.808,511207.708,384.100005,204.900003,972.600014,280.200005,664.30001,103.400001
607,512625.408,512819.008,513115.508,513355.908,193.600003,240.400004,840.200012,296.500004,490.100007,109.700001
608,514607.808,514652.308,517976.808,518189.908,44.500001,213.100004,3685.30005,3324.50005,3369.00005,103.200001
609,518951.108,519001.908,520510.808,520735.208,50.800001,224.400004,1888.40003,1508.90002,1559.70002,104.300001
610,520839.508,521066.208,521337.508,521571.008,226.700003,233.500003,842.200013,271.300005,498.000008,110.700002
611,521681.708,521844.208,522205.908,522519.408,162.500002,313.500005,916.600013,361.700005,524.200007,78.900001
612,522598.308,522769.908,523433.308,523680.908,171.600003,247.600003,1158.00002,663.40001,835.000013,75.400002
613,523756.308,524075.808,524372.508,524624.608,319.500004,252.100004,948.200014,296.700005,616.200009,79.900001
614,524704.508,524973.008,525456.408,525682.708,268.500004,226.300003,1074.80002,483.400007,751.900011,96.600002
615,525779.308,526074.008,526385.408,526653.008,294.700004,267.600004,937.400014,311.400005,606.100009,63.700001
616,526716.708,526981.508,527551.108,527821.808,264.800004,270.700004,1183.50002,569.600008,834.400012,78.400001
617,527900.208,528174.208,528537.108,528842.108,274.000004,305.000004,984.700015,362.900006,636.90001,42.800001
618,528884.908,529178.308,529676.508,529973.108,293.400004,296.600004,1143.30002,498.200008,791.600012,55.100001
619,530028.208,530309.408,530587.708,530868.708,281.200004,281.000005,888.800013,278.300004,559.500008,48.3
620,530917.008,531167.308,531619.408,531885.408,250.300004,266.000004,1054.60002,452.100007,702.400011,86.200001
621,531971.608,532248.508,532601.508,532898.308,276.900004,296.800005,946.100014,353.000005,629.900009,19.4
622,532917.708,533192.208,533537.908,533805.808,274.500004,267.900004,962.500014,345.700005,620.200009,74.400001
623,533880.208,534156.408,534519.608,534786.908,276.200005,267.300004,966.300015,363.200005,639.40001,59.600001
624,534846.508,535138.908,535491.108,535753.408,292.400004,262.300004,980.900014,352.200005,644.600009,74.000001
625,535827.408,536078.908,536414.208,536685.608,251.500004,271.400004,950.600015,335.300005,586.800009,92.400002
626,536778.008,537043.108,537385.308,537651.008,265.100004,265.700004,944.300014,342.200005,607.300009,71.300001
627,537722.308,537969.008,538333.708,538605.208,246.700003,271.500004,959.100014,364.700006,611.400009,76.200001
628,538681.408,538943.508,539314.708,539595.908,262.100004,281.200005,976.200015,371.200005,633.300009,61.700001
629,539657.608,539898.008,540253.008,540553.808,240.400003,300.800005,920.000013,355.000005,595.400008,23.8
630,540577.608,540837.408,541229.108,541502.008,259.800004,272.900004,981.900015,391.700006,651.50001,57.500001
631,541559.508,541813.108,542146.308,542420.308,253.600004,274.000004,923.600014,333.200005,586.800009,62.800001
632,542483.108,542729.408,542994.608,543243.108,246.300003,248.500004,800.800012,265.200004,511.500007,40.800001
633,543283.908,543519.708,543743.508,543992.908,235.800003,249.400004,755.700011,223.800003,459.600006,46.700001
634,544039.608,544269.008,544660.908,544886.908,229.400003,226.000003,931.400014,391.900006,621.300009,84.100002
635,544971.008,545214.708,545571.108,545802.908,243.700003,231.800003,928.400014,356.400006,600.100009,96.500002
636,545899.408,546136.308,546535.008,546814.308,236.900003,279.300004,992.400014,398.700006,635.600009,77.500001
637,546891.808,547155.008,547613.408,547840.208,263.200004,226.800003,1054.40002,458.400007,721.600011,106.000002
638,547946.208,548215.708,548528.208,548798.108,269.500004,269.900004,908.500014,312.500005,582.000009,56.600001
639,548854.708,549092.308,549365.508,549588.308,237.600003,222.800004,816.500012,273.200004,510.800007,82.900001
640,549671.208,549908.208,550223.408,550503.008,237.000003,279.600004,865.900013,315.200005,552.200008,34.100001
641,550537.108,550798.608,551059.608,551329.708,261.500004,270.100004,836.800012,261.000003,522.500007,44.200001
642,551373.908,551615.608,551972.608,552193.208,241.700004,220.600003,927.400014,357.000005,598.700009,108.100002
643,552301.308,552547.908,552955.808,553168.908,246.600004,213.100003,963.700014,407.900006,654.50001,96.100001
644,553265.008,553504.808,553828.608,554041.808,239.800004,213.200003,862.400013,323.800005,563.600009,85.600001
645,554127.408,554390.808,554676.608,554890.808,263.400004,214.200004,857.100013,285.800004,549.200008,93.700001
646,554984.508,555223.508,555515.408,555790.008,239.000003,274.600004,869.000013,291.900005,530.900008,63.500001
647,555853.508,556104.608,556441.808,556662.308,251.100004,220.500003,902.600013,337.200005,588.300009,93.800001
648,556756.108,556996.908,557284.808,557495.608,240.800004,210.800003,831.700013,287.900004,528.700008,92.200002
649,557587.808,557813.308,558075.108,558272.308,225.500003,197.200003,794.000012,261.800004,487.300007,109.500002
650,558381.808,558617.908,558840.808,559852.608,236.100003,1011.80002,1562.10002,222.900003,459.000006,91.300002
651,559943.908,560080.308,560361.208,560928.908,136.400002,567.700008,1057.80002,280.900004,417.300006,72.800002
652,561001.708,561181.308,561435.808,561647.008,179.600002,211.200003,731.10001,254.500004,434.100006,85.800001
653,561732.808,561948.608,562165.908,562345.908,215.800004,180.000003,708.900011,217.300003,433.100007,95.800001
654,562441.708,562640.908,562806.508,563112.708,199.200003,306.200005,672.20001,165.600002,364.800005,1.2
655,566336.908,566416.708,566657.808,566932.708,79.800001,274.900004,629.400009,241.100004,320.900005,33.6
656,568400.208,568523.108,568858.508,569051.208,122.900002,192.700003,747.400011,335.400005,458.300007,96.400001
657,569147.608,569371.808,569567.208,569769.508,224.200003,202.300003,701.60001,195.400003,419.600006,79.700001
658,569849.208,570032.308,570300.508,570568.609,183.100003,268.100004,747.100012,268.200004,451.300007,27.700001
659,570596.309,570810.509,571180.609,571457.809,214.200003,277.200004,886.400013,370.100005,584.300008,24.900001
660,571482.709,571756.709,572088.609,572361.209,274.000004,272.600004,923.200014,331.900005,605.900009,44.700001
661,572405.909,572610.509,573044.709,573308.709,204.600003,264.000004,956.000014,434.200006,638.800009,53.200001
662,573361.909,573599.009,574117.409,574330.409,237.100003,213.000003,1063.50002,518.400008,755.500011,95.000002
663,574425.409,574680.109,575046.409,575340.609,254.700003,294.200004,914.900013,366.300006,621.000009,-0.3
664,575340.309,575596.509,576021.109,576244.109,256.200004,223.000004,996.400015,424.600006,680.80001,92.600001
665,576336.709,576607.109,576951.309,577228.309,270.400004,277.000004,930.500014,344.200005,614.600009,38.900001
666,577267.209,577533.209,577896.909,578113.909,266.000004,217.000004,943.900014,363.700005,629.700009,97.200001
667,578211.109,578451.409,578769.509,579018.309,240.300004,248.800004,871.600013,318.100004,558.400008,64.400001
668,579082.709,579342.209,579663.409,579876.009,259.500004,212.600003,890.500013,321.200005,580.700009,97.200001
669,579973.209,580244.209,580507.809,580779.009,271.000004,271.200004,855.300013,263.600004,534.600008,49.500001
670,580828.509,581055.209,581382.609,581609.109,226.700003,226.500004,870.500013,327.400005,554.100008,89.900001
671,581699.009,581951.809,582269.109,582544.509,252.800004,275.400005,895.600013,317.300004,570.100008,50.1
672,582594.609,582826.909,583109.209,583411.909,232.300004,302.700005,831.700013,282.300004,514.600008,14.4
673,583426.309,583665.509,583951.009,584160.109,239.200003,209.100003,827.400012,285.500005,524.700008,93.600001
674,584253.709,584491.909,584786.809,585002.209,238.200004,215.400003,847.600013,294.900004,533.100008,99.100002
675,585101.309,585337.309,585710.109,585981.109,236.000003,271.000004,938.200014,372.800006,608.800009,58.400001
676,586039.509,586282.809,586654.709,586934.609,243.300003,279.900004,953.000014,371.900006,615.200009,57.900001
677,586992.509,587235.009,587726.209,588013.909,242.500003,287.700004,1077.90002,491.200008,733.700011,56.500001
678,588070.409,588353.009,588819.509,589059.509,282.600004,240.000004,1081.00002,466.500007,749.100011,91.900001
679,589151.409,589419.409,589763.009,590091.609,268.000004,328.600005,977.200015,343.600005,611.600009,37.000001
680,590128.609,590408.109,590779.109,591015.909,279.500004,236.800004,985.100014,371.000005,650.500009,97.800001
681,591113.709,591341.909,591681.409,591917.709,228.200004,236.300003,900.300014,339.500005,567.700009,96.300002
682,592014.009,592264.309,592711.309,592957.609,250.300003,246.300004,1046.60001,447.000007,697.30001,103.000001
683,593060.609,593317.809,593797.909,594049.509,257.200004,251.600004,1083.20002,480.100007,737.300011,94.300001
684,594143.809,594429.909,594847.509,595119.709,286.100005,272.200004,1036.50002,417.600006,703.700011,60.600001
685,595180.309,595443.109,595782.209,596014.409,262.800004,232.200003,915.800014,339.100005,601.900009,81.700002
686,596096.109,596341.709,596658.309,596894.109,245.600003,235.800003,890.600013,316.600005,562.200008,92.600002
687,596986.709,597245.209,597567.309,597898.209,258.500004,330.900005,945.600014,322.100004,580.600008,34.100001
688,597932.309,598182.209,598541.909,598772.309,249.900004,230.400003,926.200014,359.700005,609.600009,86.200002
689,598858.509,599094.309,599438.709,599755.809,235.800003,317.100005,917.700013,344.400005,580.200008,20.4
690,599776.209,600054.109,600333.109,600647.809,277.900005,314.700004,920.500014,279.000004,556.900009,48.900001
691,600696.709,600924.509,601154.709,601465.209,227.800003,310.500005,781.300012,230.200004,458.000007,12.8
692,601478.009,601714.809,602002.709,602320.309,236.800003,317.600004,842.800012,287.900005,524.700008,0.5
693,602320.809,602591.709,602784.609,603085.309,270.900004,300.700005,793.300012,192.900003,463.800007,28.8
694,603114.109,603354.609,603556.609,603800.509,240.500004,243.900003,773.900012,202.000003,442.500007,87.500002
695,605497.709,605632.609,605973.509,606208.509,134.900002,235.000003,793.300011,340.900005,475.800007,82.500001
696,606291.009,606479.709,606701.009,607468.709,188.700003,767.700011,1267.90002,221.300004,410.000007,90.200001
697,607558.909,607695.709,608012.009,608228.409,136.800002,216.400003,766.700012,316.300005,453.100007,97.200002
698,608325.609,608564.709,608778.109,608999.409,239.100003,221.300003,769.700011,213.400004,452.500007,95.900001
699,609095.309,609325.409,609594.409,609891.809,230.100004,297.400004,852.200013,269.000004,499.100008,55.700001
700,609947.509,610176.709,610449.809,610750.209,229.200003,300.400005,825.600012,273.100004,502.300007,22.9
701,610773.109,610989.209,611249.309,611653.309,216.100003,404.000006,834.500013,260.100004,476.200007,-45.7
702,611607.609,611910.209,612341.909,612578.809,302.600004,236.900003,1053.50001,431.700007,734.300011,82.300001
703,612661.109,612901.109,613292.009,613518.009,240.000004,226.000003,947.500014,390.900006,630.90001,90.600001
704,613608.609,613843.909,614332.009,614562.209,235.300004,230.200004,1044.20002,488.100007,723.400011,90.600001
705,614652.809,614927.409,615629.209,615898.609,274.600004,269.400004,1318.50002,701.800011,976.400015,72.700001
706,615971.309,616276.509,616914.809,617183.909,305.200004,269.100004,1289.20002,638.30001,943.500014,76.600001
707,617260.509,617566.309,618052.509,618345.709,305.800004,293.200004,1121.80002,486.200008,792.000012,36.600001
708,618382.309,618693.209,619249.809,619511.909,310.900004,262.100003,1228.90002,556.600009,867.500013,99.300002
709,619611.209,619905.109,620569.709,620821.609,293.900004,251.900004,1308.70002,664.60001,958.500014,98.300001
710,620919.909,621247.509,621644.309,621844.209,327.600005,199.900003,1036.70002,396.800006,724.400011,112.400002
711,621956.609,622232.709,622672.709,622921.409,276.100004,248.700003,1080.80002,440.000007,716.100011,116.000002
712,623037.409,623303.909,623850.009,624101.209,266.500004,251.200004,1156.00002,546.100008,812.600012,92.200001
713,624193.409,624478.909,624898.109,625165.909,285.500004,267.800004,1048.90002,419.200007,704.700011,76.400001
714,625242.309,625514.309,625877.309,626133.409,272.000004,256.100004,1005.20002,363.000005,635.000009,114.100002
715,626247.509,626512.609,626949.309,627219.409,265.100004,270.100004,1045.20001,436.700006,701.80001,73.300001
716,627292.709,627553.709,627905.709,628160.409,261.000004,254.700003,961.800015,352.000006,613.00001,94.100002
717,628254.509,628502.809,628866.109,629161.109,248.300003,295.000004,955.000014,363.300006,611.600009,48.400001
718,629209.509,629501.909,629798.709,630037.309,292.400004,238.600003,921.600014,296.800005,589.200009,93.800002
719,630131.109,630387.509,630738.409,630982.209,256.400004,243.800003,941.300014,350.900005,607.300009,90.200002
720,631072.409,631364.309,631683.809,631972.909,291.900004,289.100004,985.100014,319.500005,611.400009,84.600001
721,632057.509,632311.009,632639.309,632925.909,253.500004,286.600004,939.000014,328.300005,581.800009,70.600001
722,632996.509,633262.609,633503.109,633728.709,266.100004,225.600003,845.000013,240.500004,506.600008,112.800002
723,633841.509,634074.809,634310.909,634599.409,233.300003,288.500004,820.400012,236.100004,469.400007,62.500001
724,634661.909,634902.809,635185.009,635407.809,240.900004,222.800003,854.100013,282.200004,523.100008,108.200002
725,635516.009,635753.109,635969.909,636184.309,237.100003,214.400003,773.000011,216.800004,453.900007,104.700001
726,636289.009,636521.409,636805.709,637061.309,232.400004,255.600004,836.300013,284.300004,516.700008,64.000001
727,637125.309,637390.009,637667.31,637906.91,264.700004,239.600004,876.900013,277.300004,542.000008,95.300001
728,638002.21,638265.51,638607.91,638896.41,263.300004,288.500004,967.400014,342.400005,605.700009,73.200001
729,638969.61,639203.71,639592.51,639836.61,234.100004,244.100003,978.100015,388.800006,622.90001,111.100002
730,639947.71,640187.91,640627.61,640867.41,240.200004,239.800004,1025.00001,439.700006,679.90001,105.300001
731,640972.71,641216.31,641607.71,641871.91,243.600004,264.200004,989.100015,391.400006,635.00001,89.900001
732,641961.81,642227.51,642652.71,642907.61,265.700004,254.900004,1056.20002,425.200006,690.90001,110.400002
733,643018.01,643282.51,643592.61,643834.01,264.500004,241.400004,916.600013,310.100004,574.600008,100.600001
734,643934.61,644166.91,644525.21,644808.61,232.300004,283.400004,959.300015,358.300005,590.600009,85.300002
735,644893.91,645128.71,645609.01,645903.81,234.800003,294.800005,1075.90002,480.300007,715.10001,66.000001
736,645969.81,646239.01,646618.21,646865.71,269.200004,247.500004,1000.00001,379.200005,648.400009,104.100002
737,646969.81,647220.21,647615.71,647922.21,250.400003,306.500005,997.900014,395.500006,645.900009,45.5
738,647967.71,648208.51,648521.81,648834.71,240.800004,312.900004,891.100014,313.300005,554.100009,24.100001
739,648858.81,649108.51,649497.71,649747.91,249.700003,250.200004,1000.30002,389.200006,638.900009,111.200002
740,649859.11,650136.31,650691.31,650990.61,277.200004,299.300005,1206.40002,555.000008,832.200012,74.900001
741,651065.51,651322.81,651768.21,652016.41,257.300003,248.200004,1065.90002,445.400007,702.70001,115.000002
742,652131.41,652395.81,652784.71,653053.51,264.400003,268.800004,999.900014,388.900006,653.300009,77.800001
743,653131.31,653389.51,653787.81,654033.81,258.200004,246.000004,995.500015,398.300006,656.50001,93.000001
744,654126.81,654385.31,654832.71,655095.71,258.500004,263.000004,1064.90002,447.400007,705.900011,96.000001
745,655191.71,655469.01,655909.91,656340.51,277.300004,430.600006,1151.00002,440.900007,718.200011,2.2
746,656342.71,656745.81,657414.21,657698.21,403.100006,284.000004,1438.20002,668.40001,1071.50002,82.700002
747,657780.91,658042.41,658482.11,658747.81,261.500004,265.700004,1065.70002,439.700006,701.20001,98.800002
748,658846.61,659116.61,659676.41,659980.51,270.000004,304.100004,1193.90002,559.800008,829.800012,60.000001
749,660040.51,660341.11,660661.81,660924.61,300.600005,262.800004,953.400015,320.700005,621.30001,69.300001
750,660993.91,661242.31,661561.51,661794.31,248.400003,232.800004,884.200013,319.200005,567.600008,83.800001
751,661878.11,662129.71,662537.71,662785.51,251.600004,247.800003,1012.40002,408.000006,659.60001,105.000002
752,662890.51,663159.41,663620.31,663917.71,268.900004,297.400004,1084.70002,460.900007,729.800011,57.500001
753,663975.21,664276.31,664693.31,665241.91,301.100004,548.600008,1149.70002,417.000007,718.100011,-117.000002
754,665124.91,665537.01,665889.11,666128.21,412.100006,239.100003,1083.90002,352.100006,764.200012,80.600001
755,666208.81,666446.81,666793.71,667040.61,238.000004,246.900004,924.700014,346.900005,584.900009,92.900001
756,667133.51,667393.61,667805.41,668066.51,260.100004,261.100004,1010.00001,411.800006,671.90001,77.000001
757,668143.51,668411.01,668822.71,669073.91,267.500004,251.200004,1025.40002,411.700006,679.20001,95.000001
758,669168.91,669416.91,669835.81,670143.51,248.000004,307.700005,1020.30002,418.900006,666.90001,45.700001
759,670189.21,670438.51,670759.11,671016.71,249.300003,257.600004,890.100013,320.600005,569.900008,62.600001
760,671079.31,671344.51,671670.91,671874.31,265.200004,203.400003,907.600013,326.400005,591.600009,112.600001
761,671986.91,672244.01,672628.81,672880.11,257.100004,251.300004,997.400015,384.800006,641.90001,104.200001
762,672984.31,673210.31,673589.41,673836.91,226.000004,247.500004,941.200014,379.100005,605.100009,88.600001
763,673925.51,674190.51,674527.21,674779.51,265.000004,252.300004,949.000014,336.700005,601.700009,95.000001
764,674874.51,675097.41,675481.01,675781.11,222.900004,300.100005,945.700015,383.600005,606.500009,39.100001
765,675820.21,676066.41,676355.71,676595.91,246.200003,240.200004,856.400012,289.300004,535.500007,80.700001
766,676676.61,676903.71,677277.11,677517.81,227.100004,240.700004,943.900014,373.400005,600.500009,102.700001
767,677620.51,677852.31,678307.21,678617.81,231.800004,310.600004,1044.60002,454.900007,686.700011,47.300001
768,678665.11,678921.71,679269.71,679499.71,256.600004,230.000003,931.700014,348.000005,604.600009,97.100002
769,679596.81,679860.01,680290.11,680565.01,263.200004,274.900004,1040.00001,430.100006,693.30001,71.800001
770,681908.61,682093.71,682504.41,682827.11,185.100003,322.700005,946.200014,410.700006,595.800009,27.7
771,682854.81,683077.51,683385.11,683681.01,222.700004,295.900005,881.100013,307.600004,530.300008,54.9
772,684864.11,685075.91,685372.01,685604.91,211.800003,232.900003,819.100012,296.100005,507.900008,78.300001
773,690266.11,690410.71,690682.51,690968.91,144.600002,286.400004,729.300011,271.800004,416.400006,26.500001
774,690995.41,691153.01,691448.21,691670.21,157.600002,222.000004,765.000011,295.200004,452.800006,90.200001
775,691760.41,691945.31,692245.81,692818.61,184.900003,572.800009,811.000012,300.500004,485.400007,-247.200004
776,692571.41,693007.61,693491.61,693816.91,436.200007,325.300005,1251.80002,484.000007,920.200014,6.3
777,693823.21,694055.11,694454.21,694673.01,231.900003,218.800003,936.900014,399.100006,631.000009,87.100002
778,694760.11,694961.71,695321.91,695551.71,201.600003,229.800004,883.900013,360.200005,561.800008,92.300001
779,695644.01,695855.81,696273.81,696512.51,211.800003,238.700004,935.700014,418.000006,629.800009,67.200001
780,696579.71,696812.21,697177.81,697435.01,232.500003,257.200004,906.400013,365.600006,598.100009,51.1
781,697486.11,697742.61,698373.01,698671.91,256.500004,298.900004,1225.20002,630.40001,886.900014,39.400001
782,698711.31,699021.71,699612.01,699849.51,310.400004,237.500004,1223.60002,590.300009,900.700013,85.400001
783,699934.91,700201.01,700538.21,700835.91,266.100004,297.700004,932.500014,337.200005,603.300009,31.500001
784,700867.41,701146.71,701710.21,701990.61,279.300004,280.400004,1186.50002,563.500008,842.800012,63.300001
785,702053.91,702334.11,702913.01,703177.31,280.200005,264.300004,1192.30002,578.900008,859.100013,68.900001
786,703246.21,703530.61,703962.81,704262.51,284.400004,299.700004,1070.40002,432.200007,716.600011,54.100001
787,704316.61,704600.21,705238.011,705510.611,283.600004,272.600004,1281.10002,637.80001,921.400014,87.100001
788,705597.711,705898.211,706391.711,706643.411,300.500005,251.700004,1150.60002,493.500007,794.000012,104.900001
789,706748.311,707044.111,707573.711,707880.711,295.800005,307.000004,1192.30002,529.600008,825.400013,59.900001
790,707940.611,708258.711,708659.911,708933.311,318.100005,273.400004,1070.90002,401.200006,719.300011,78.200001
791,709011.511,709295.311,709825.411,710086.311,283.800004,260.900004,1167.90002,530.100008,813.900012,93.100001
792,710179.411,710441.911,710894.011,711170.411,262.500004,276.400004,1074.90002,452.100007,714.600011,83.900002
793,711254.311,711529.311,712044.511,712341.411,275.000004,296.900005,1157.70002,515.200007,790.200011,70.600001
794,712412.011,712719.011,713143.611,713450.711,307.000004,307.100004,1123.30002,424.600007,731.600011,84.600002
795,713535.311,713792.611,714224.011,714525.011,257.300003,301.000004,1051.40002,431.400007,688.70001,61.700001
796,714586.711,714841.011,715221.711,715517.711,254.300004,296.000004,961.500014,380.700006,635.00001,30.5
797,715548.211,715793.811,716077.311,716341.011,245.600004,263.700004,839.300013,283.500004,529.100008,46.500001
798,716387.511,716622.111,716888.611,717103.211,234.600004,214.600004,808.000012,266.500003,501.100007,92.300001
799,717195.511,717447.411,717730.711,718016.611,251.900004,285.900004,860.000013,283.300004,535.200008,38.900001
800,718055.511,718305.611,718650.611,718930.011,250.100004,279.400004,941.700014,345.000005,595.100009,67.200001
801,718997.211,719264.311,719560.211,719884.211,267.100004,324.000005,935.900014,295.900004,563.000008,48.900001
802,719933.111,720196.411,720459.911,720664.511,263.300004,204.600003,833.000012,263.500004,526.800008,101.600001
803,720766.111,720987.211,721208.211,721496.211,221.100004,288.000004,768.100012,221.000003,442.100007,38.000001
804,724172.911,724255.711,724437.611,724637.411,82.800001,199.800003,542.600008,181.900003,264.700004,78.100001
805,729134.711,729256.111,729411.411,729947.411,121.400002,536.000008,573.800009,155.300002,276.700004,-238.900003
806,729708.511,730130.611,730528.711,730749.411,422.100006,220.700003,1127.40002,398.100006,820.200012,86.500001
807,730835.911,731038.711,731368.911,731584.411,202.800003,215.500003,843.900013,330.200005,533.000008,95.400002
808,731679.811,731953.811,732409.411,732654.611,274.000004,245.200003,1028.80002,455.600007,729.600011,54.000001
809,732708.611,732986.411,733252.311,733491.911,277.800004,239.600004,857.100013,265.900004,543.700008,73.800001
810,733565.711,733806.411,734229.411,734526.111,240.700004,296.700004,967.300014,423.000006,663.70001,6.9
811,734533.011,734798.511,735134.011,735398.511,265.500004,264.500004,909.600014,335.500005,601.000009,44.100001
812,735442.611,735679.411,736117.211,736377.911,236.800003,260.700004,1002.40002,437.800007,674.60001,67.100001
813,736445.011,736667.411,736944.911,737188.911,222.400003,244.000004,792.400012,277.500004,499.900007,48.500001
814,737237.411,737455.711,737734.411,738090.011,218.300003,355.600005,800.500012,278.700004,497.000007,-52.1
815,738037.911,738323.211,738669.111,738878.111,285.300004,209.000003,931.500014,345.900005,631.200009,91.300002
816,738969.411,739197.111,739518.911,739801.411,227.700003,282.500004,860.300012,321.800005,549.500008,28.3
817,739829.711,740047.511,740308.311,740593.511,217.800004,285.200005,780.000012,260.800003,478.600007,16.2
818,740609.711,740833.011,741096.911,741337.311,223.300003,240.400004,789.000012,263.900004,487.200007,61.400001
819,741398.711,741629.811,741949.411,742209.811,231.100003,260.400004,865.800013,319.600005,550.700008,54.700001
820,742264.511,742465.911,742765.911,743050.011,201.400003,284.100004,802.100012,300.000004,501.400007,16.600001
821,743066.611,743319.811,743590.511,743865.711,253.200003,275.200004,820.400012,270.700004,523.900007,21.300001
822,743887.011,744123.111,744468.011,744780.411,236.100003,312.400005,896.100013,344.900005,581.000008,2.7
823,744783.111,745044.211,745392.211,745681.211,261.100004,289.000005,919.900014,348.000005,609.100009,21.8
824,745703.011,745957.111,746214.711,746509.411,254.100004,294.700005,806.100012,257.600003,511.700007,-0.3
825,746509.111,746761.011,747012.511,747239.711,251.900004,227.200004,791.800012,251.500003,503.400007,61.200001
826,747300.911,747546.611,747730.411,747947.011,245.700003,216.600003,697.20001,183.800003,429.500006,51.100001
827,747998.111,748238.211,748428.511,748697.811,240.100004,269.300004,712.400011,190.300002,430.400006,12.700001
828,748710.511,748982.511,749260.711,749531.511,272.000004,270.800004,849.400012,278.200004,550.200008,28.4
829,749559.911,749807.011,750123.611,750371.511,247.100004,247.900003,861.700013,316.600005,563.700009,50.100001
830,750421.611,750671.811,751008.111,751270.611,250.200004,262.500004,883.600013,336.300005,586.500009,34.6
831,751305.211,751580.211,751862.311,752084.411,275.000004,222.100003,855.700013,282.100005,557.100009,76.500001
832,752160.911,752410.311,752723.711,752988.011,249.400004,264.300004,854.200013,313.400004,562.800008,27.100001
833,753015.111,753293.511,753506.211,753713.011,278.400004,206.800003,784.100011,212.700003,491.100007,86.200001
834,753799.211,754055.411,754476.311,754765.411,256.200004,289.100004,1026.30002,420.900007,677.100011,60.100001
835,754825.511,755095.511,755494.911,755766.711,270.000004,271.800004,1000.80002,399.400006,669.40001,59.600001
836,755826.311,756084.311,756443.611,756732.211,258.000004,288.600004,913.200013,359.300005,617.300009,7.3
837,756739.511,757027.711,757263.211,757506.211,288.200005,243.000004,828.700013,235.500003,523.700008,62.000001
838,757568.211,757827.811,758112.611,758386.811,259.600004,274.200004,864.000013,284.800004,544.400008,45.400001
839,758432.211,758664.111,758987.311,759284.511,231.900003,297.200004,869.200012,323.200005,555.100008,16.9
840,759301.411,759565.811,759910.211,760171.111,264.400004,260.900003,921.000014,344.400006,608.80001,51.300001
841,760222.411,760471.811,760778.311,760994.611,249.400004,216.300004,864.200013,306.500004,555.900008,92.000001
842,761086.611,761355.111,761663.311,761956.711,268.500004,293.400004,902.100014,308.200005,576.700009,32.000001
843,761988.711,762259.411,762654.111,762945.411,270.700004,291.300005,996.400014,394.700005,665.400009,39.7
844,762985.111,763242.211,763584.211,763842.711,257.100004,258.500004,911.200014,342.000005,599.100009,53.600001
845,763896.311,764137.911,764461.611,764674.411,241.600004,212.800004,871.900013,323.700004,565.300008,93.800001
846,764768.211,765030.711,765406.911,765730.811,262.500004,323.900005,969.600014,376.200005,638.700009,7
847,765737.811,766020.811,766341.211,766564.511,283.000005,223.300004,909.100014,320.400004,603.400009,82.400001
848,766646.911,766875.911,767193.511,767465.211,229.000003,271.700004,864.500013,317.600005,546.600008,46.200001
849,767511.411,767786.911,768020.911,768334.611,275.500004,313.700005,844.900012,234.000003,509.500007,21.7
850,768356.311,768637.511,769031.611,769285.411,281.200005,253.800004,991.600015,394.100005,675.30001,62.500001
851,769347.911,769589.011,769919.211,770221.511,241.100004,302.300004,917.700014,330.200005,571.300009,44.100001
852,770265.611,770540.711,770761.411,771004.311,275.100004,242.900004,810.500012,220.700003,495.800007,71.800001
853,771076.111,771294.911,771521.711,771866.912,218.800003,345.200005,760.200011,226.800004,445.600007,-30.600001
854,771836.312,772124.012,772379.712,772607.412,287.700005,227.700004,842.700013,255.700003,543.400008,71.600001
855,772679.012,772892.612,773107.912,773408.312,213.600003,300.400005,742.400011,215.300003,428.900006,13.1
856,773421.412,773701.312,773866.812,774141.112,279.900004,274.300004,747.600011,165.500003,445.400007,27.9
857,774169.012,774371.312,774612.112,774941.612,202.300003,329.500005,751.200011,240.800004,443.100007,-21.400001
858,774920.212,775160.212,775414.512,775651.412,240.000004,236.900003,795.600012,254.300004,494.300008,64.400001
859,775715.812,775915.112,776172.212,776401.512,199.300003,229.300003,757.200011,257.100004,456.400007,71.500001
860,776473.012,776691.912,777001.312,777305.512,218.900004,304.200005,818.400013,309.400004,528.300008,-14.1
861,777291.412,777580.312,777895.912,778115.612,288.900004,219.700003,916.100013,315.600005,604.500009,91.900001
862,778207.512,778450.712,778826.212,779117.412,243.200004,291.200005,944.700014,375.500005,618.700009,34.8
863,779152.212,779429.212,779781.312,780010.912,277.000004,229.600003,931.500014,352.100006,629.10001,72.800001
864,780083.712,780337.512,780811.112,781068.512,253.800004,257.400004,1051.20002,473.600007,727.400011,66.400001
865,781134.912,781397.412,781833.812,782151.412,262.500004,317.600005,1033.00001,436.400006,698.90001,16.5
866,782167.912,782425.012,782784.612,783007.912,257.100004,223.300004,909.100014,359.600005,616.700009,69.100001
867,783077.012,783325.412,783602.912,783821.012,248.400003,218.100003,830.800012,277.500005,525.900008,86.800001
868,783907.812,784190.912,784446.012,784666.912,283.100004,220.900003,848.000013,255.100004,538.200008,88.900002
869,784755.812,785019.812,785283.212,785500.712,264.000004,217.500003,815.700012,263.400004,527.400008,70.800001
870,785571.512,785818.712,786141.812,786425.112,247.200004,283.300005,879.500013,323.100004,570.300008,25.9
871,786451.012,786704.112,786985.112,787212.812,253.100004,227.700003,840.900013,281.000004,534.100008,79.100002
872,787291.912,787524.612,787912.512,788198.812,232.700003,286.300004,937.700014,387.900006,620.600009,30.800001
873,788229.612,788478.312,788771.412,788987.212,248.700003,215.800003,835.500012,293.100005,541.800008,77.900001
874,789065.112,789321.412,789681.212,789975.112,256.300004,293.900005,945.900014,359.800005,616.100009,35.9
875,790011.012,790286.512,790656.212,790888.912,275.500004,232.700003,979.300015,369.700006,645.20001,101.400002
876,790990.312,791266.112,791696.612,792071.812,275.800004,375.200006,1080.80002,430.500006,706.30001,-0.7
877,792071.112,792357.112,792650.212,792895.812,286.000004,245.600004,911.200013,293.100004,579.100008,86.500001
878,792982.312,793229.112,793554.312,793837.312,246.800004,283.000004,911.500014,325.200005,572.000009,56.500001
879,793893.812,794136.412,794436.212,794699.612,242.600004,263.400004,861.200013,299.800004,542.400008,55.400001
880,794755.012,794984.612,795250.512,795504.612,229.600003,254.100004,791.500012,265.900004,495.500007,41.900001
881,795546.512,795775.612,796010.412,796222.512,229.100003,212.100004,767.900011,234.800003,463.900006,91.900001
882,796314.412,796544.112,796852.212,797086.312,229.700003,234.100004,864.600013,308.100005,537.800008,92.700001
883,797179.012,797404.512,797805.412,798070.612,225.500003,265.200004,954.000014,400.900006,626.400009,62.400001
884,798133.012,798369.612,798674.212,798903.112,236.600004,228.900004,870.200013,304.600004,541.200008,100.100001
885,799003.212,799247.412,799560.912,799882.512,244.200004,321.600005,933.700014,313.500004,557.700008,54.400001
886,799936.912,800183.812,800532.612,800825.812,246.900004,293.200004,928.000014,348.800005,595.700009,39.100001
887,800864.912,801125.012,801406.712,801737.712,260.100004,331.000005,884.100013,281.700004,541.800008,11.3
888,801749.012,802008.512,802348.312,802623.612,259.500004,275.300004,932.400014,339.800005,599.300009,57.800001
889,802681.412,802921.712,803193.212,803478.312,240.300003,285.100004,839.700012,271.500005,511.800008,42.8
890,803521.112,803788.412,804109.812,804331.712,267.300004,221.900003,920.500014,321.400005,588.700009,109.900002
891,804441.612,804646.912,804916.812,805203.112,205.300003,286.300004,823.000012,269.900004,475.200007,61.500001
892,805264.612,805502.012,805714.712,806099.012,237.400004,384.300006,833.500013,212.700003,450.100007,-0.9
893,806098.112,806460.012,806700.612,806966.512,361.900005,265.900004,908.900013,240.600004,602.500009,40.5
894,807007.012,807213.912,807481.412,807771.112,206.900003,289.700005,786.000012,267.500004,474.400007,21.9
895,807793.012,808016.612,808307.012,808578.412,223.600003,271.400004,845.500013,290.400005,514.000008,60.100001
896,808638.512,808915.812,809231.012,809511.012,277.300004,280.000005,913.400013,315.200004,592.500008,40.9
897,809551.912,809806.112,810085.012,810307.312,254.200004,222.300004,843.200013,278.900004,533.100008,87.800001
898,810395.112,810653.112,811070.412,811375.612,258.000004,305.200004,1056.70002,417.300006,675.30001,76.200002
899,811451.812,811712.012,812038.412,812305.312,260.200003,266.900004,924.500013,326.400005,586.600008,71.000001
900,812376.312,812623.512,813078.712,813352.512,247.200004,273.800004,1048.00002,455.200007,702.400011,71.800001
901,813424.312,813712.212,814020.912,814288.712,287.900004,267.800004,924.000014,308.700005,596.600009,59.600001
902,814348.312,814608.912,814902.612,815114.712,260.600004,212.100003,861.100013,293.700004,554.300008,94.700002
903,815209.412,815426.212,815714.312,815933.712,216.800003,219.400003,822.900012,288.100004,504.900007,98.600002
904,816032.312,816328.312,816626.212,816884.512,296.000004,258.300004,899.500013,297.900005,593.900009,47.3
905,816931.812,817186.112,817448.012,817722.612,254.300004,274.600004,810.300012,261.900004,516.200008,19.5
906,817742.112,817979.312,818240.712,818484.612,237.200004,243.900003,806.800012,261.400004,498.600008,64.300001
907,818548.912,818791.512,819060.712,819343.412,242.600004,282.700004,825.600013,269.200004,511.800008,31.100001
908,819374.512,819615.712,819877.412,820132.312,241.200003,254.900004,827.200012,261.700004,502.900007,69.400001
909,820201.712,820442.912,820809.712,821204.712,241.200004,395.000006,930.300014,366.800005,608.000009,-72.700001
910,821132.012,821467.812,821787.612,822059.712,335.800005,272.100004,993.500015,319.800005,655.60001,65.800001
911,822125.512,822397.912,822712.612,822986.212,272.400004,273.600004,950.800014,314.700004,587.100008,90.100002
912,824248.212,824472.212,824777.812,825065.212,224.000004,287.400004,875.500013,305.600004,529.600008,58.500001
913,827478.612,827597.812,827706.912,827927.412,119.200002,220.500003,504.400008,109.100002,228.300004,55.600001
914,829062.112,829309.412,829540.112,829896.712,247.300004,356.600005,795.700012,230.700003,478.000007,-38.9
915,829857.812,830095.812,830284.612,830816.312,238.000003,531.700008,764.700011,188.800003,426.800006,-193.800003
916,831886.912,832131.212,832610.512,832834.312,244.300004,223.800003,1035.40002,479.300007,723.600011,88.000002
917,832922.312,833140.612,833891.912,834160.412,218.300003,268.500004,1305.00002,751.300011,969.600014,66.900001
918,834227.312,834501.112,834972.212,835208.912,273.800004,236.700004,1061.20002,471.100007,744.900011,79.600001
919,835288.512,835568.612,836093.512,836369.312,280.100004,275.800004,1129.70002,524.900008,805.000012,48.900001
920,836418.212,836671.712,837163.612,837416.812,253.500003,253.200003,1068.50002,491.900008,745.400011,69.900002
921,837486.712,837762.512,838350.612,838639.712,275.800004,289.100005,1197.40002,588.100008,863.900012,44.4
922,838684.112,839004.613,839473.913,839728.913,320.500005,255.000004,1142.80002,469.300007,789.800012,98.000001
923,839826.913,840119.513,840674.313,840939.913,292.600005,265.600004,1215.80002,554.800008,847.400013,102.800002
924,841042.713,841328.313,841831.713,842088.413,285.600004,256.700004,1129.40002,503.400007,789.000011,83.700001
925,842172.113,842446.413,842802.613,843057.413,274.300004,254.800004,956.200015,356.200006,630.50001,70.900001
926,843128.313,843400.313,843886.713,844188.213,272.000004,301.500004,1125.10002,486.400007,758.400011,65.200001
927,844253.413,844543.613,845033.513,845296.313,290.200005,262.800004,1126.70002,489.900007,780.100012,83.800001
928,845380.113,845685.813,846049.013,846299.013,305.700005,250.000004,1012.00001,363.200005,668.90001,93.100001
929,846392.113,846689.413,847154.513,847407.513,297.300005,253.000003,1081.10002,465.100007,762.400012,65.700001
930,847473.213,847768.913,848133.113,848396.313,295.700005,263.200004,997.000015,364.200005,659.90001,73.900001
931,848470.213,848747.713,849144.813,849407.513,277.500004,262.700004,1013.60002,397.100006,674.60001,76.300001
932,849483.813,849740.213,850121.613,850388.213,256.400004,266.600004,968.100015,381.400006,637.80001,63.700001
933,850451.913,850726.913,851085.313,851396.313,275.000004,311.000005,972.200014,358.400005,633.400009,27.8
934,851424.113,851691.513,852024.913,852330.713,267.400004,305.800005,891.100013,333.400005,600.800009,-15.500001
935,852315.213,852647.613,852940.313,853196.913,332.400005,256.600004,957.900015,292.700005,625.10001,76.200001
936,853273.113,853528.413,853870.013,854133.213,255.300004,263.200004,910.700013,341.600005,596.900009,50.6
937,854183.813,854429.613,854749.313,854996.413,245.800004,247.100003,882.300013,319.700005,565.500009,69.700001
938,855066.113,855312.713,855634.813,855871.913,246.600004,237.100003,899.300014,322.100005,568.700009,93.500002
939,855965.413,856186.613,856539.313,857125.613,221.200003,586.300009,1214.30002,352.700005,573.900008,54.100001
940,857179.713,857426.213,857881.313,858074.113,246.500004,192.800003,1005.80002,455.100006,701.60001,111.400002
941,858185.513,858426.213,858781.513,859012.113,240.700004,230.600003,920.000014,355.300005,596.000009,93.400002
942,859105.513,859353.413,859621.613,859845.513,247.900003,223.900004,834.200012,268.200004,516.100007,94.200001
943,859939.713,860145.913,860368.313,860642.013,206.200003,273.700005,765.000011,222.400003,428.600006,62.7
944,860704.713,860885.013,861091.713,861403.013,180.300003,311.300005,719.400011,206.700003,387.000006,21.1
945,861424.113,861663.113,861881.213,862140.213,239.000004,259.000004,769.800012,218.100003,457.100007,53.700001
946,862193.913,862424.113,862662.213,862928.713,230.200003,266.500004,780.300011,238.100004,468.300007,45.5
947,862974.213,863205.313,863370.013,863589.913,231.100004,219.900003,704.000011,164.700002,395.800006,88.300002
948,865226.113,865532.113,865758.313,867081.413,306.000004,1323.10002,1925.70003,226.200004,532.200008,70.400001
949,867151.813,867254.713,867286.813,867465.913,102.900001,179.100002,397.500005,32.100001,135.000002,83.400001
950,867549.313,867611.613,867745.813,869543.513,62.300001,1797.70003,2023.30003,134.200002,196.500003,29.100001
951,870391.813,870490.613,870738.413,870989.913,98.800001,251.500004,650.80001,247.800004,346.600005,52.700001
952,871042.613,871192.013,871393.513,871646.813,149.400002,253.300004,644.300009,201.500003,350.900005,40.1
953,871686.913,871852.313,872068.313,872290.913,165.400003,222.600003,667.80001,216.000003,381.400006,63.800001
954,872354.713,872509.113,872757.413,872986.513,154.400002,229.100004,694.80001,248.300004,402.700006,63
955,873049.513,873268.513,873611.713,873929.813,219.000004,318.100005,856.400013,343.200005,562.200009,-23.900001
956,873905.913,874189.113,874539.713,874764.613,283.200004,224.900003,917.200014,350.600006,633.80001,58.500001
957,874823.113,875037.113,875403.513,875683.813,214.000003,280.300004,882.700013,366.400006,580.400009,22
958,875705.813,875948.513,876309.813,876558.213,242.700004,248.400004,892.800013,361.300005,604.000009,40.4
959,876598.613,876884.013,877249.413,877461.213,285.400005,211.800003,944.900014,365.400005,650.80001,82.300001
960,877543.513,877798.013,878192.813,878457.913,254.500004,265.100004,951.500015,394.800006,649.30001,37.100001
961,878495.013,878773.113,879050.013,879309.113,278.100004,259.100004,856.600012,276.900004,555.000008,42.5
962,879351.613,879604.613,879932.613,880199.013,253.000004,266.400004,867.400013,328.000005,581.000009,20
963,880219.013,880520.413,880863.213,881139.013,301.400005,275.800004,944.900014,342.800005,644.20001,24.9
964,881163.913,881484.913,881807.013,882086.313,321.000005,279.300004,940.300014,322.100005,643.10001,17.9
965,882104.213,882423.413,882738.413,882957.413,319.200005,219.000003,930.500014,315.000005,634.20001,77.300001
966,883034.713,883298.013,883715.413,884017.513,263.300004,302.100005,996.400015,417.400006,680.70001,13.6
967,884031.113,884317.913,884897.213,885142.013,286.800004,244.800004,1184.20002,579.300009,866.100013,73.300001
968,885215.313,885522.713,886056.613,886346.813,307.400004,290.200005,1175.30002,533.900008,841.300012,43.8
969,886390.613,886689.013,887079.313,887315.013,298.400005,235.700003,1000.60002,390.300006,688.700011,76.200001
970,887391.213,887669.413,888030.213,888325.813,278.200004,295.600004,963.900015,360.800006,639.00001,29.300001
971,888355.113,888637.713,888953.113,889191.413,282.600004,238.300004,887.600013,315.400004,598.000008,51.300001
972,889242.713,889524.313,889818.813,890047.113,281.600004,228.300004,882.700013,294.500004,576.100008,78.300001
973,890125.413,890437.813,890787.713,891078.813,312.400005,291.100004,985.300015,349.900005,662.30001,31.900001
974,891110.713,891412.813,891755.413,892044.513,302.100004,289.100004,962.300014,342.600005,644.700009,28.500001
975,892073.013,892346.613,892642.813,892866.813,273.600004,224.000004,868.000013,296.200004,569.800008,74.200001
976,892941.013,893195.213,893538.513,893790.513,254.200004,252.000004,908.000013,343.300005,597.500009,58.5
977,893849.013,894142.213,894484.613,894687.313,293.200005,202.700003,935.900014,342.400005,635.60001,97.600001
978,894784.913,895049.013,895424.613,895653.413,264.100004,228.800003,943.400014,375.600006,639.70001,74.900001
979,895728.313,896008.113,896302.313,896588.613,279.800005,286.300004,887.600014,294.200004,574.000009,27.300001
980,896615.913,896896.613,897266.813,897456.513,280.700004,189.700003,949.400014,370.200005,650.900009,108.800002
981,897565.313,897823.813,898178.013,898453.913,258.500004,275.900004,938.600014,354.200005,612.700009,50.000001
982,898503.913,898781.413,899147.113,899443.913,277.500004,296.800005,967.700014,365.700005,643.200009,27.7
983,899471.613,899750.113,900114.513,900347.913,278.500004,233.400003,954.600014,364.400006,642.90001,78.300001
984,900426.213,900750.313,901073.713,901313.913,324.100005,240.200004,963.700015,323.400005,647.50001,76.000001
985,901389.913,901666.513,901972.213,902194.713,276.600004,222.500004,881.800013,305.700004,582.300008,77.000001
986,902271.713,902525.713,902821.613,903034.713,254.000004,213.100003,846.800013,295.900004,549.900008,83.800002
987,903118.513,903371.613,903694.613,903983.513,253.100003,288.900004,887.500013,323.000005,576.100008,22.500001
988,904006.013,904267.413,904546.913,904760.913,261.400004,214.000003,834.600012,279.500004,540.900008,79.700001
989,904840.613,905099.513,905349.013,905572.313,258.900004,223.300003,812.500012,249.500004,508.400008,80.800001
990,905653.113,905883.813,906214.914,906484.014,230.700004,269.100004,869.400013,331.100005,561.800009,38.5
991,906522.514,906749.514,907037.114,907245.414,227.000004,208.300003,806.700012,287.600004,514.600008,83.800001
992,907329.214,907553.114,907760.714,907995.414,223.900004,234.700003,704.300011,207.600003,431.500007,38.100001
993,908033.514,908244.714,908449.214,908699.114,211.200003,249.900004,714.30001,204.500003,415.700006,48.7
994,908747.814,908966.414,909207.514,909458.414,218.600004,250.900004,760.800012,241.100003,459.700007,50.200001
995,909508.614,909729.714,909971.414,910210.014,221.100003,238.600003,755.900011,241.700004,462.800007,54.500001
996,910264.514,910471.414,910697.714,910936.514,206.900003,238.800004,717.800011,226.300003,433.200006,45.800001
997,910982.314,911198.014,911437.914,911707.914,215.700003,270.000005,760.300011,239.900003,455.600006,34.7
998,911742.614,911937.414,912179.814,912432.714,194.800003,252.900003,725.500011,242.400004,437.200007,35.400001
999,912468.114,912696.514,912920.414,913188.214,228.400003,267.800004,730.400011,223.900004,452.300007,10.3
1000,913198.514,913403.414,913586.114,913791.214,204.900003,205.100004,665.00001,182.700002,387.600005,72.300001
1001,913863.514,914039.414,914176.514,914407.814,175.900002,231.300004,597.500009,137.100002,313.000004,53.200001
1002,914461.014,914637.314,914790.714,915036.714,176.300002,246.000004,620.100009,153.400002,329.700004,44.400001
1003,915081.114,915253.414,915416.814,915844.214,172.300002,427.400006,647.900009,163.400003,335.700005,-115.200002
1004,916761.914,916886.914,917059.414,917391.314,125.000002,331.900005,574.900008,172.500002,297.500004,-54.500001
1005,917336.814,917561.514,917715.714,917965.914,224.700004,250.200004,640.90001,154.200002,378.900006,11.8
1006,917977.714,918173.914,918340.114,918571.614,196.200003,231.500004,634.200009,166.200002,362.400005,40.3
1007,918611.914,918790.414,918996.414,919302.614,178.500003,306.200005,685.300011,206.000003,384.500006,-5.4
1008,919297.214,919541.714,919761.014,919992.514,244.500003,231.500003,750.900011,219.300004,463.800007,55.600001
1009,920048.114,920258.614,920516.314,920797.814,210.500003,281.500004,764.000011,257.700004,468.200007,14.3
1010,920812.114,921030.214,921285.114,921515.014,218.100003,229.900004,757.800011,254.900004,473.000007,54.9
1011,921569.914,921776.714,922102.114,922304.214,206.800004,202.100003,823.400013,325.400004,532.200008,89.100002
1012,922393.314,922630.014,923071.314,923288.514,236.700003,217.200003,970.600014,441.300007,678.00001,75.400001
1013,923363.914,923626.714,923982.014,924228.314,262.800004,246.300004,913.600014,355.300005,618.100009,49.200001
1014,924277.514,924556.714,925053.714,925297.314,279.200004,243.600004,1092.30002,497.000007,776.200011,72.500001
1015,925369.814,925645.814,926156.914,926395.714,276.000004,238.800003,1098.80002,511.100008,787.100012,72.900001
1016,926468.614,926762.214,927066.614,927330.314,293.600005,263.700004,902.300014,304.400004,598.000009,40.600001
1017,927370.914,927614.414,927844.014,928047.314,243.500004,203.300003,751.500011,229.600003,473.100007,75.100001
1018,928122.414,928350.214,928608.514,928823.714,227.800003,215.200004,770.700012,258.300004,486.100007,69.400001
1019,928893.114,929125.614,929415.314,929637.714,232.500003,222.400004,814.600012,289.700004,522.200007,70.000001
1020,929707.714,929945.614,930270.214,930486.114,237.900003,215.900003,858.100013,324.600005,562.500008,79.700002
1021,930565.814,930848.514,931143.914,931434.614,282.700004,290.700004,881.800013,295.400004,578.100008,13.000001
1022,931447.614,931696.214,931991.214,932207.414,248.600003,216.200003,840.100012,295.000005,543.600008,80.300001
1023,932287.714,932585.814,932941.814,933186.814,298.100005,245.000004,964.600015,356.000005,654.10001,65.500001
1024,933252.314,933536.514,933977.514,934172.614,284.200004,195.100003,1028.80002,441.000006,725.20001,108.500002
1025,934281.114,934569.914,934954.314,935253.514,288.800004,299.200004,1009.10001,384.400006,673.20001,36.700001
1026,935290.214,935583.914,936041.314,936345.914,293.700004,304.600005,1071.30002,457.400007,751.100011,15.6
1027,936361.514,936642.814,937102.914,937363.514,281.300004,260.600004,1076.00002,460.100007,741.400011,74.000001
1028,937437.514,937747.114,938244.014,938507.314,309.600005,263.300004,1146.00002,496.900007,806.500012,76.200001
1029,938583.514,938887.814,939255.514,939542.114,304.300005,286.600004,1031.30002,367.700005,672.00001,72.700001
1030,939614.814,939874.914,940156.114,940450.214,260.100004,294.100005,882.500014,281.200004,541.300008,47.100001
1031,940497.314,940726.614,940963.014,941174.214,229.300003,211.200004,771.400011,236.400003,465.700006,94.500001
1032,941268.714,941503.514,941733.814,942005.414,234.800003,271.600004,795.800012,230.300004,465.100007,59.100001
1033,942064.514,942323.914,942535.014,942737.014,259.400004,202.000003,771.300011,211.100003,470.500007,98.800001
1034,942835.814,943085.414,943290.614,943509.214,249.600004,218.600003,760.800012,205.200003,454.800007,87.400002
1035,943596.614,943873.814,944069.414,944326.414,277.200004,257.000004,795.700012,195.600003,472.800007,65.900001
1036,944392.314,944617.614,944865.914,945082.214,225.300003,216.300003,809.800012,248.300004,473.600007,119.900002
1037,945202.114,945416.114,945619.314,945867.914,214.000003,248.600004,756.500011,203.200003,417.200006,90.700001
1038,945958.614,946206.214,946374.814,947272.214,247.600004,897.400013,1404.20002,168.600002,416.200006,90.600002
1039,947362.814,947492.914,947722.414,947968.714,130.100002,246.300004,659.00001,229.500003,359.600005,53.100001
1040,948021.814,948216.714,948379.514,948596.714,194.900003,217.200003,653.700009,162.800002,357.700005,78.800001
1041,949852.214,949997.314,950280.814,950475.314,145.100002,194.500003,707.30001,283.500004,428.600006,84.200001
1042,950559.514,950785.814,950978.514,951500.314,226.300004,521.800007,739.400011,192.700003,419.000007,-201.400003
1043,951298.914,951752.614,952012.014,952217.514,453.700007,205.500003,1012.70002,259.400004,713.100011,94.100002
1044,952311.614,952549.014,952825.414,953075.114,237.400003,249.700004,822.900012,276.400004,513.800007,59.400001
1045,953134.514,953371.114,953714.014,953980.414,236.600003,266.400004,886.000013,342.900005,579.500008,40.100001
1046,954020.514,954247.014,954558.614,954769.414,226.500003,210.800003,849.300013,311.600005,538.100008,100.400002
1047,954869.814,955088.714,955441.514,955705.014,218.900003,263.500004,882.800013,352.800005,571.700008,47.600001
1048,955752.614,956012.014,956271.414,956514.714,259.400004,243.300003,831.000012,259.400004,518.800008,68.900001
1049,956583.614,956836.514,957105.914,957365.014,252.900004,259.100004,824.300012,269.400004,522.300008,42.9
1050,957407.914,957623.414,957881.714,958092.814,215.500004,211.100003,753.800012,258.300004,473.800008,68.900001
1051,958161.714,958385.414,958638.614,958846.514,223.700003,207.900003,762.200011,253.200004,476.900007,77.400001
1052,958923.914,959143.714,959498.914,959682.514,219.800003,183.600002,878.100013,355.200006,575.000009,119.500002
1053,959802.014,960062.614,960421.914,960675.114,260.600004,253.200004,934.600014,359.300005,619.900009,61.500001
1054,960736.614,960983.414,961298.314,961539.414,246.800004,241.100004,878.000013,314.900004,561.700008,75.200001
1055,961614.614,961891.014,962326.814,962603.214,276.400004,276.400004,1054.10002,435.800007,712.200011,65.500001
1056,962668.714,962940.614,963310.914,963584.414,271.900004,273.500005,978.300014,370.300005,642.200009,62.6
1057,963647.014,963909.914,964261.614,964560.714,262.900004,299.100004,935.500014,351.700006,614.60001,21.8
1058,964582.514,964833.114,965134.214,965409.814,250.600004,275.600004,865.700013,301.100005,551.700009,38.4
1059,965448.214,965708.914,966009.914,966240.614,260.700004,230.700003,859.700013,301.000005,561.700009,67.300001
1060,966307.914,966556.314,966887.614,967116.214,248.400004,228.600003,881.200013,331.300005,579.700009,72.900001
1061,967189.114,967430.214,967707.514,967896.614,241.100004,189.100003,805.100012,277.300004,518.400008,97.600001
1062,967994.214,968249.314,968578.114,968828.314,255.100004,250.200004,893.300014,328.800005,583.900009,59.200001
1063,968887.514,969140.114,969445.214,969695.714,252.600003,250.500004,859.400012,305.100005,557.700008,51.2
1064,969746.914,969998.414,970297.214,970598.814,251.500004,301.600004,840.500013,298.800005,550.300009,-11.4
1065,970587.414,970856.214,971233.814,971433.114,268.800004,199.300002,954.800014,377.600006,646.40001,109.100002
1066,971542.214,971765.714,972137.714,972392.414,223.500003,254.700004,909.600014,372.000006,595.500009,59.400001
1067,972451.814,972717.814,973047.115,973249.015,266.000004,201.900003,900.200013,329.300005,595.300009,103.000001
1068,973352.015,973618.315,973978.015,974181.515,266.300004,203.500003,933.800014,359.700005,626.000009,104.300002
1069,974285.815,974542.315,974858.415,975099.515,256.500004,241.100003,896.000013,316.100005,572.600009,82.300001
1070,975181.815,975431.515,975810.615,976072.015,249.700004,261.400004,954.100015,379.100006,628.80001,63.900001
1071,976135.915,976458.915,976765.215,977020.515,323.000004,255.300004,954.000014,306.300005,629.300009,69.400001
1072,977089.915,977375.515,977722.315,977988.315,285.600004,266.000004,962.800014,346.800005,632.400009,64.400001
1073,978052.715,978298.915,978773.315,978978.515,246.200004,205.200003,1044.40002,474.400007,720.600011,118.600002
1074,979097.115,979368.715,979782.515,979989.415,271.600004,206.900003,1007.00001,413.800006,685.40001,114.700002
1075,980104.115,980369.815,980720.015,981011.915,265.700004,291.900004,929.300014,350.200005,615.900009,21.500001
1076,981033.415,981302.615,981721.415,981981.015,269.200004,259.600004,1009.40001,418.800006,688.00001,61.800001
1077,982042.815,982335.015,982647.515,982840.515,292.200004,193.000002,899.500013,312.500005,604.700009,101.800002
1078,982942.315,983177.015,983530.615,983794.115,234.700003,263.500004,919.500014,353.600006,588.300009,67.700001
1079,983861.815,984136.515,984492.115,984733.015,274.700004,240.900004,964.700014,355.600005,630.300009,93.500001
1080,984826.515,985080.915,985482.915,985732.415,254.400004,249.500004,966.700014,402.000006,656.40001,60.8
1081,985793.215,986050.515,986368.915,986620.415,257.300004,251.500004,919.400014,318.400005,575.700009,92.200001
1082,986712.615,986971.915,987360.915,987553.815,259.300004,192.900003,946.400014,389.000006,648.30001,105.200001
1083,987659.015,987929.915,988210.115,988448.015,270.900004,237.900004,868.100013,280.200004,551.100008,79.100001
1084,988527.115,988792.615,989082.715,989317.115,265.500004,234.400004,890.800013,290.100004,555.600008,100.800001
1085,989417.915,989664.915,990003.815,990248.915,247.000004,245.100004,936.200014,338.900005,585.900009,105.200001
1086,990354.115,990594.215,990843.415,991066.115,240.100004,222.700003,793.200012,249.200004,489.300008,81.200001
1087,991147.315,991389.915,991655.315,991975.015,242.600004,319.700005,828.500013,265.400004,508.000008,0.8
1088,991975.815,992299.715,992587.415,992814.615,323.900004,227.200003,940.900014,287.700005,611.600009,102.100002
1089,992916.715,993181.915,993485.115,993715.915,265.200004,230.800004,874.000013,303.200004,568.400008,74.800001
1090,993790.715,994032.115,994384.915,994715.015,241.400003,330.100005,912.200013,352.800005,594.200008,-12.1
1091,994702.915,995037.415,995327.715,995654.915,334.500005,327.200004,968.400015,290.300005,624.80001,16.400001
1092,995671.315,995968.115,996314.115,996620.415,296.800004,306.300005,969.300014,346.000005,642.800009,20.2
1093,996640.615,996886.315,997133.815,997372.915,245.700004,239.100004,800.600012,247.500003,493.200007,68.300001
1094,997441.215,997659.315,997958.615,998284.615,218.100003,326.000005,871.000013,299.300005,517.400008,27.6
1095,998312.215,998547.015,998882.615,999067.415,234.800004,184.800002,881.100013,335.600005,570.400009,125.900002
1096,999193.315,999423.915,999634.815,999849.415,230.600004,214.600003,747.200011,210.900003,441.500007,91.100001
1097,1001141.41,1001599.51,1001864.21,1002051.71,458.100007,187.500003,991.700015,264.700004,722.800011,81.400001
1098,1002133.11,1002334.51,1002509.51,1002724.31,201.400003,214.800003,660.80001,175.000003,376.400006,69.600001
1099,1002793.91,1003006.11,1003181.61,1003427.11,212.200003,245.500003,697.50001,175.500003,387.700006,64.300001
1100,1003491.41,1003700.31,1003880.61,1004209.31,208.900003,328.700005,708.000011,180.300003,389.200006,-9.9
1101,1004199.41,1004449.01,1004603.71,1006800.32,249.600003,2196.60003,2557.20004,154.700003,404.300006,-43.7
1102,1006756.62,1006890.72,1007101.92,1007362.02,134.100002,260.100004,633.000009,211.200003,345.300005,27.6
1103,1007389.62,1007510.72,1007711.62,1008030.32,121.100002,318.700005,615.700009,200.900003,322.000005,-25.000001
1104,1008005.32,1008254.92,1008415.12,1008640.72,249.600004,225.600003,700.000011,160.200003,409.800007,64.600001
1105,1008705.32,1008861.12,1009079.72,1009301.12,155.800002,221.400004,656.50001,218.600003,374.400005,60.700001
1106,1009361.82,1009540.82,1009729.92,1009926.42,179.000002,196.500003,629.700009,189.100003,368.100005,65.100001
1107,1009991.52,1010184.52,1010443.92,1010693.52,193.000003,249.600004,736.600011,259.400004,452.400007,34.6
1108,1010728.12,1010960.72,1011387.72,1011614.62,232.600003,226.900003,956.000014,427.000007,659.60001,69.500001
1109,1011684.12,1011931.82,1012238.12,1012519.52,247.700004,281.400004,834.900013,306.300005,554.000009,-0.5
1110,1012519.02,1012815.82,1013070.22,1013306.62,296.800004,236.400003,818.900012,254.400004,551.200008,31.300001
1111,1013337.92,1013626.12,1013923.42,1014123.42,288.200004,200.000003,854.000013,297.300005,585.500009,68.500001
1112,1014191.92,1014470.72,1014709.12,1014968.12,278.800004,259.000004,787.100011,238.400003,517.200007,10.9
1113,1014979.02,1015253.52,1015473.52,1015713.52,274.500004,240.000003,765.100012,220.000004,494.500008,30.600001
1114,1015744.12,1015962.52,1016215.02,1016423.02,218.400003,208.000003,745.600011,252.500004,470.900007,66.700001
1115,1016489.72,1016721.32,1017011.92,1017293.02,231.600003,281.100004,804.200012,290.600005,522.200008,0.9
1116,1017293.92,1017531.02,1017929.82,1018163.52,237.100003,233.700004,932.900014,398.800006,635.900009,63.300001
1117,1018226.82,1018526.22,1018894.22,1019132.72,299.400004,238.500003,972.200014,368.000006,667.40001,66.300001
1118,1019199.02,1019466.62,1019827.32,1020049.12,267.600004,221.800003,908.200014,360.700006,628.30001,58.100001
1119,1020107.22,1020399.82,1020675.42,1020893.82,292.600004,218.400004,853.200012,275.600004,568.200008,66.6
1120,1020960.42,1021193.92,1021465.02,1021670.22,233.500004,205.200003,772.900012,271.100004,504.600008,63.100001
1121,1021733.32,1021965.62,1022181.32,1022421.82,232.300003,240.500003,710.600011,215.700004,448.000007,22.100001
1122,1022443.92,1022702.92,1022863.12,1023058.72,259.000003,195.600003,670.90001,160.200003,419.200006,56.100001
1123,1023114.82,1023342.92,1023565.72,1023776.82,228.100003,211.100003,724.40001,222.800003,450.900006,62.400001
1124,1023839.22,1024078.92,1024368.12,1024588.12,239.700004,220.000004,818.500013,289.200004,528.900008,69.600001
1125,1024657.72,1024909.02,1025305.52,1025545.32,251.300003,239.800004,937.600014,396.500006,647.800009,50.000001
1126,1025595.32,1025870.32,1026251.22,1026486.72,275.000004,235.500004,934.000013,380.900005,655.900009,42.6
1127,1026529.32,1026796.22,1027065.52,1027273.92,266.900004,208.400004,811.700013,269.300004,536.200008,67.100001
1128,1027341.02,1027601.82,1027783.92,1028027.92,260.800003,244.000004,706.00001,182.100003,442.900006,19.1
1129,1028047.02,1028265.52,1028501.22,1028769.32,218.500003,268.100004,744.600011,235.700004,454.200007,22.3
1130,1028791.62,1029020.22,1029358.72,1029595.52,228.600004,236.800003,871.800013,338.500005,567.100009,67.900001
1131,1029663.42,1029924.12,1030230.32,1030455.02,260.700004,224.700003,855.100013,306.200005,566.900009,63.500001
1132,1030518.52,1030757.62,1031034.92,1031250.22,239.100003,215.300003,794.200012,277.300005,516.400008,62.500001
1133,1031312.72,1031545.32,1031802.12,1032006.32,232.600003,204.200003,760.200011,256.800004,489.400007,66.600001
1134,1032072.92,1032340.12,1032524.82,1032728.22,267.200004,203.400003,729.900011,184.700003,451.900007,74.600001
1135,1032802.82,1033025.72,1033288.92,1033515.32,222.900003,226.400004,777.600012,263.200004,486.100007,65.100001
1136,1033580.42,1033807.02,1034109.02,1034325.52,226.600003,216.500004,821.200012,302.000004,528.600007,76.100001
1137,1034401.62,1034637.52,1034942.42,1035182.52,235.900003,240.100003,834.300012,304.900005,540.800008,53.400001
1138,1035235.92,1035487.02,1035791.82,1036019.52,251.100004,227.700003,852.400013,304.800005,555.900009,68.800001
1139,1036088.32,1036340.22,1036608.42,1036827.72,251.900004,219.300003,796.700012,268.200004,520.100008,57.300001
1140,1036885.02,1037121.82,1037381.12,1037600.22,236.800003,219.100003,783.100011,259.300004,496.100007,67.900001
1141,1037668.12,1037913.32,1038212.62,1038432.72,245.200004,220.100003,830.100013,299.300005,544.500009,65.500001
1142,1038498.22,1038731.32,1038983.82,1039212.72,233.100003,228.900003,770.700011,252.500004,485.600007,56.200001
1143,1039268.92,1039513.52,1039819.52,1040052.72,244.600004,233.200003,842.700013,306.000005,550.600009,58.900001
1144,1040111.62,1040368.62,1040657.02,1040899.82,257.000004,242.800004,839.900012,288.400004,545.400008,51.7
1145,1040951.52,1041172.12,1041489.52,1041761.82,220.600004,272.300004,831.100013,317.400004,538.000008,20.800001
1146,1041782.62,1042016.92,1042214.22,1042414.12,234.300003,199.900003,698.10001,197.300003,431.600006,66.600001
1147,1042480.72,1042685.42,1042904.52,1043113.82,204.700003,209.300004,694.200011,219.100003,423.800006,61.100001
1148,1043174.92,1043384.62,1043613.62,1043823.52,209.700003,209.900003,709.70001,229.000003,438.700006,61.100001
1149,1043884.62,1044138.72,1044299.12,1044546.02,254.100004,246.900004,689.90001,160.400002,414.500006,28.5
1150,1044574.52,1044782.72,1045030.42,1045236.22,208.200003,205.800003,740.600011,247.700004,455.900007,78.900001
1151,1045315.12,1045533.82,1045798.62,1046004.72,218.700004,206.100003,777.200012,264.800004,483.500008,87.600001
1152,1046092.32,1046308.42,1046560.32,1046759.42,216.100003,199.100003,751.900011,251.900004,468.000007,84.800001
1153,1046844.22,1047044.52,1047240.32,1047466.72,200.300003,226.400003,677.70001,195.800003,396.100006,55.200001
1154,1047521.92,1047721.42,1047916.22,1048185.42,199.500003,269.200004,669.80001,194.800003,394.300006,6.3
1155,1048191.72,1048425.72,1048555.32,1048765.22,234.000004,209.900003,625.80001,129.600002,363.600006,52.300001
1156,1048817.52,1049016.62,1049143.42,1049357.12,199.100003,213.700004,605.300009,126.800001,325.900004,65.700001
1157,1049422.82,1049592.92,1049785.32,1050009.12,170.100002,223.800003,641.900009,192.400003,362.500005,55.600001
1158,1050064.72,1050276.72,1050469.32,1050697.22,212.000003,227.900004,680.20001,192.600003,404.600006,47.7
1159,1050744.92,1050962.62,1051168.52,1051404.32,217.700004,235.800003,711.600011,205.900003,423.600007,52.200001
1160,1051456.52,1051679.42,1051946.02,1052193.32,222.900003,247.300004,777.800012,266.600004,489.500007,41.000001
1161,1052234.32,1052477.12,1052692.52,1052931.42,242.800003,238.900004,741.400011,215.400003,458.200006,44.300001
1162,1052975.72,1053199.92,1053470.42,1053673.22,224.200003,202.800003,770.500011,270.500004,494.700007,73.000001
1163,1053746.22,1054004.12,1054200.12,1054449.22,257.900004,249.100004,737.400011,196.000003,453.900007,34.4
1164,1054483.62,1054726.92,1055003.02,1055260.02,243.300004,257.000004,796.100012,276.100004,519.400008,19.7
1165,1055279.72,1055551.52,1055798.62,1056046.62,271.800004,248.000003,796.600012,247.100004,518.900008,29.700001
1166,1056076.32,1056316.52,1056608.02,1056849.02,240.200003,241.000003,827.600012,291.500005,531.700008,54.900001
1167,1056903.92,1057159.02,1057475.52,1057687.42,255.100004,211.900003,869.000013,316.500005,571.600009,85.500001
1168,1057772.92,1058022.92,1058379.32,1058595.62,250.000004,216.300003,896.400013,356.400005,606.400009,73.700001
1169,1058669.32,1058928.52,1059247.82,1059488.32,259.200004,240.500004,870.500013,319.300005,578.500009,51.5
1170,1059539.82,1059834.52,1060156.52,1060396.42,294.700005,239.900003,910.700014,322.000005,616.70001,54.100001
1171,1060450.52,1060704.02,1060997.82,1061204.92,253.500004,207.100003,830.900012,293.800004,547.300008,76.500001
1172,1061281.42,1061563.52,1061756.62,1061978.92,282.100005,222.300004,759.800012,193.100002,475.200007,62.300001
1173,1062041.22,1062296.22,1062613.52,1062848.92,255.000003,235.400004,886.500013,317.300005,572.300008,78.800001
1174,1062927.72,1063189.42,1063557.92,1063764.12,261.700004,206.200003,923.300014,368.500005,630.200009,86.900002
1175,1063851.02,1064150.12,1064407.42,1064596.42,299.100004,189.000003,844.400012,257.300004,556.400008,99.000001
1176,1064695.42,1064944.32,1065275.52,1065499.22,248.900004,223.700003,879.400013,331.200005,580.100009,75.600001
1177,1065574.82,1065816.22,1066063.72,1066362.02,241.400004,298.300004,787.600012,247.500004,488.900008,0.4
1178,1066362.42,1066609.42,1066867.42,1067091.52,247.000004,224.100003,801.000012,258.000004,505.000008,71.900001
1179,1067163.42,1067384.72,1067637.42,1067866.42,221.300003,229.000003,772.000011,252.700004,474.000007,69.000001
1180,1067935.42,1068181.92,1068438.12,1068676.42,246.500004,238.300004,784.300012,256.200004,502.700008,43.3
1181,1068719.72,1068972.32,1069235.72,1069471.02,252.600004,235.300003,794.400012,263.400004,516.000008,43.100001
1182,1069514.12,1069760.52,1070063.72,1070255.22,246.400004,191.500003,837.400012,303.200004,549.600008,96.300001
1183,1070351.52,1070609.12,1070964.92,1071217.42,257.600004,252.500003,925.900014,355.800006,613.40001,60.000001
1184,1071277.42,1071540.72,1071900.52,1072099.72,263.300004,199.200003,925.100014,359.800006,623.10001,102.800001
1185,1072202.52,1072450.52,1072735.22,1072967.12,248.000004,231.900003,848.100013,284.700004,532.700008,83.500002
1186,1073050.62,1073262.62,1073475.42,1073695.12,212.000003,219.700003,717.00001,212.800003,424.800006,72.500001
1187,1073767.62,1073968.82,1074186.42,1074401.22,201.200003,214.800003,713.800011,217.600004,418.800007,80.200001
1188,1074481.42,1074669.42,1074895.22,1075139.52,188.000003,244.300004,704.400011,225.800003,413.800006,46.300001
1189,1075185.82,1075390.02,1075612.12,1075819.52,204.200003,207.400003,721.20001,222.100003,426.300006,87.500001
1190,1075907.02,1076090.42,1076270.82,1076469.22,183.400003,198.400003,643.30001,180.400003,363.800006,81.100001
1191,1076550.32,1076748.52,1076925.12,1077157.62,198.200003,232.500004,656.60001,176.600002,374.800005,49.300001
1192,1077206.92,1077438.42,1077617.12,1077845.92,231.500003,228.800003,681.80001,178.700003,410.200006,42.800001
1193,1077888.72,1078102.22,1078260.52,1078449.52,213.500003,189.000003,635.800009,158.300002,371.800005,75.000001
1194,1078524.52,1078723.82,1078961.22,1079160.22,199.300003,199.000003,711.400011,237.400004,436.700007,75.700001
1195,1079235.92,1079467.92,1079734.62,1079968.92,232.000003,234.300004,779.400011,266.700004,498.700007,46.4
1196,1080015.32,1080233.12,1080451.92,1080653.12,217.800004,201.200003,712.500011,218.800003,436.600007,74.700001
1197,1080727.82,1080940.72,1081170.02,1081430.22,212.900003,260.200004,714.200011,229.300004,442.200007,11.8
1198,1081442.02,1081661.82,1081932.02,1082161.82,219.800003,229.800003,781.400011,270.200004,490.000007,61.600001
1199,1082223.42,1082489.72,1082795.02,1082981.02,266.300004,186.000003,850.100013,305.300005,571.600009,92.500001
1200,1083073.52,1083323.62,1083668.02,1083936.92,250.100004,268.900004,886.600013,344.400005,594.500009,23.2
1201,1083960.12,1084201.72,1084490.02,1084755.62,241.600004,265.600004,829.000013,288.300004,529.900008,33.500001
1202,1084789.12,1085047.42,1085449.92,1085658.42,258.300003,208.500004,969.900014,402.500006,660.800009,100.600001
1203,1085759.02,1085989.02,1086281.72,1086470.12,230.000003,188.400003,810.800012,292.700005,522.700008,99.700001
1204,1086569.82,1086809.92,1087048.52,1087263.02,240.100004,214.500003,763.300012,238.600003,478.700007,70.100002
1205,1087333.12,1087582.72,1087836.72,1088050.82,249.600003,214.100003,784.700011,254.000004,503.600007,67.000001
1206,1088117.82,1088359.12,1088535.72,1088741.82,241.300004,206.100004,693.500011,176.600002,417.900006,69.500001
1207,1088811.32,1089012.62,1089206.32,1089418.62,201.300003,212.300004,676.90001,193.700002,395.000005,69.600001
1208,1089488.22,1089692.72,1089929.72,1090126.32,204.500003,196.600003,725.80001,237.000003,441.500006,87.700001
1209,1090214.02,1090399.02,1090616.72,1090918.72,185.000003,302.000005,721.000011,217.700003,402.700006,16.3
1210,1090935.02,1091141.72,1091263.52,1091594.52,206.700003,331.000005,644.50001,121.800002,328.500005,-15
1211,1091579.52,1091824.32,1091957.12,1092228.22,244.800003,271.100004,678.40001,132.800002,377.600005,29.700001
1212,1092257.92,1092459.42,1092596.22,1092891.02,201.500003,294.800004,635.200009,136.800002,338.300005,2.1
1213,1093932.32,1094176.52,1094344.82,1094556.22,244.200004,211.400003,694.30001,168.300002,412.500006,70.400001
1214,1094626.62,1094751.02,1094945.52,1095199.72,124.400002,254.200004,637.50001,194.500003,318.900005,64.400001
1215,1095264.12,1095435.42,1095587.52,1095776.22,171.300002,188.700002,612.800009,152.100003,323.400005,100.700002
1216,1095876.92,1096012.32,1096195.92,1096419.22,135.400002,223.300003,589.900009,183.600003,319.000005,47.600001
1217,1096466.82,1096630.62,1096821.12,1097049.02,163.800002,227.900003,640.500009,190.500003,354.300005,58.300001
1218,1097107.32,1097282.62,1097525.12,1097725.42,175.300003,200.300003,710.200011,242.500003,417.800006,92.100002
1219,1097817.52,1098053.82,1098281.02,1098494.22,236.300003,213.200003,762.400011,227.200004,463.500007,85.700001
1220,1098579.92,1098783.92,1099058.22,1099330.72,204.000003,272.500004,790.400012,274.300004,478.300007,39.600001
1221,1099370.32,1099609.92,1099894.72,1100170.62,239.600003,275.900004,852.000013,284.800005,524.400008,51.700001
1222,1100222.32,1100516.32,1100911.72,1101171.12,294.000004,259.400004,1003.60001,395.400006,689.40001,54.800001
1223,1101225.92,1101494.72,1101858.72,1102121.12,268.800004,262.400004,951.000014,364.000005,632.800009,55.800001
1224,1102176.92,1102448.22,1102785.42,1103044.72,271.300004,259.300004,925.000013,337.200005,608.500009,57.2
1225,1103101.92,1103350.72,1103691.42,1103912.22,248.800004,220.800004,895.700014,340.700005,589.500009,85.400001
1226,1103997.62,1104249.52,1104731.22,1104973.82,251.900004,242.600003,1047.40001,481.700007,733.600011,71.200001
1227,1105045.02,1105327.82,1105807.72,1106051.02,282.800005,243.300003,1078.40002,479.900007,762.700012,72.400002
1228,1106123.42,1106413.52,1106792.62,1107022.72,290.100004,230.100004,993.700014,379.100005,669.200009,94.400001
1229,1107117.12,1107449.02,1107691.02,1107945.92,331.900005,254.900004,871.500013,242.000004,573.900009,42.7
1230,1107988.62,1108295.72,1108522.72,1108802.62,307.100005,279.900004,829.000013,227.000003,534.100008,15.000001
1231,1108817.62,1109063.32,1109333.32,1109550.92,245.700003,217.600004,809.300012,270.000004,515.700007,76.000001
1232,1109626.92,1109850.12,1110069.02,1110275.42,223.200003,206.400003,719.00001,218.900003,442.100006,70.500001
1233,1110345.92,1110538.82,1110751.82,1111007.72,192.900003,255.900004,693.100011,213.000003,405.900006,31.300001
1234,1111039.02,1111228.52,1111430.52,1111632.22,189.500003,201.700003,678.30001,202.000003,391.500006,85.100001
1235,1111717.32,1111927.12,1112084.72,1112302.92,209.800003,218.200004,661.00001,157.600002,367.400005,75.400001
1236,1112378.32,1112531.82,1112683.52,1112933.22,153.500002,249.700004,583.000008,151.700002,305.200004,28.1
1237,1112961.32,1113136.32,1113290.12,1113535.72,175.000003,245.600004,602.600009,153.800002,328.800005,28.2
1238,1113563.92,1113735.02,1113883.62,1114183.72,171.100003,300.100005,608.500009,148.600002,319.700005,-11.300001
1239,1114172.42,1114354.52,1114507.12,1114757.22,182.100003,250.100004,607.60001,152.600002,334.700005,22.800001
1240,1114780.02,1114945.92,1115105.92,1115366.12,165.900002,260.200004,589.400008,160.000002,325.900004,3.3
1241,1115369.42,1115566.62,1115713.62,1115917.12,197.200003,203.500003,608.400009,147.000002,344.200005,60.700001
1242,1115977.82,1116175.92,1116324.72,1116548.82,198.100003,224.100003,621.90001,148.800003,346.900006,50.900001
1243,1116599.72,1116785.42,1116961.02,1117231.62,185.700002,270.600004,645.400009,175.600003,361.300005,13.5
1244,1117245.12,1117434.12,1117635.52,1117865.72,189.000003,230.200003,667.20001,201.400003,390.400006,46.600001
1245,1117912.32,1118135.82,1118288.32,1118554.12,223.500004,265.800004,647.40001,152.500002,376.000006,5.6
1246,1118559.72,1118769.62,1118953.42,1119214.22,209.900003,260.800004,674.50001,183.800003,393.700006,20
1247,1119234.22,1119500.22,1119721.82,1119951.62,266.000004,229.800004,773.100011,221.600003,487.600007,55.7
1248,1120007.32,1120243.22,1120496.52,1120730.22,235.900004,233.700003,763.300012,253.300004,489.200008,40.400001
1249,1120770.62,1120985.92,1121265.42,1121491.42,215.300003,226.000004,767.300011,279.500004,494.800007,46.5
1250,1121537.92,1121790.12,1122024.42,1122224.12,252.200004,199.700003,758.300012,234.300003,486.500007,72.100002
1251,1122296.22,1122521.12,1122851.42,1123073.02,224.900003,221.600003,843.600012,330.300005,555.200008,66.800001
1252,1123139.82,1123422.62,1123873.02,1124111.12,282.800004,238.100004,1022.40002,450.400007,733.200011,51.1
1253,1124162.22,1124467.62,1124876.12,1125111.12,305.400005,235.000003,995.000015,408.500006,713.900011,46.100001
1254,1125157.22,1125441.82,1125791.52,1126022.52,284.600004,231.000003,915.300014,349.700006,634.30001,50.000001
1255,1126072.52,1126350.62,1126643.42,1126866.12,278.100004,222.700004,852.400012,292.800004,570.900008,58.8
1256,1126924.92,1127158.22,1127423.52,1127644.52,233.300004,221.000003,772.800012,265.300004,498.600008,53.200001
1257,1127697.72,1127918.92,1128169.92,1128387.52,221.200003,217.600003,749.400011,251.000004,472.200007,59.600001
1258,1128447.12,1128675.82,1128934.02,1129144.22,228.700004,210.200004,751.700011,258.200003,486.900007,54.6
1259,1129198.82,1129486.32,1129694.72,1129896.92,287.500005,202.200003,760.600012,208.400003,495.900008,62.500001
1260,1129959.42,1130227.12,1130458.02,1130670.02,267.700004,212.000003,770.900011,230.900003,498.600007,60.300001
1261,1130730.32,1131005.92,1131258.72,1131483.62,275.600004,224.900003,805.200012,252.800004,528.400008,51.900001
1262,1131535.52,1131794.02,1132167.92,1132354.02,258.500004,186.100002,911.100014,373.900006,632.40001,92.600002
1263,1132446.62,1132773.12,1133070.72,1133263.72,326.500005,193.000003,902.500013,297.600004,624.100009,85.400001
1264,1133349.12,1133669.82,1134039.42,1134295.52,320.700005,256.100003,978.800015,369.600006,690.300011,32.400001
1265,1134327.92,1134611.32,1134961.42,1135162.02,283.400004,200.600003,915.400013,350.100005,633.500009,81.300001
1266,1135243.32,1135547.92,1135934.32,1136142.22,304.600005,207.900003,993.600015,386.400006,691.000011,94.700001
1267,1136236.92,1136537.32,1136950.82,1137155.92,300.400005,205.100003,1012.70001,413.500006,713.900011,93.700001
1268,1137249.62,1137545.02,1137874.52,1138143.32,295.400005,268.800004,925.100014,329.500005,624.90001,31.4
1269,1138174.72,1138450.72,1138854.22,1139049.52,276.000004,195.300003,959.400014,403.500006,679.50001,84.600001
1270,1139134.12,1139447.02,1139757.12,1139950.72,312.900005,193.600003,907.800014,310.100005,623.00001,91.200001
1271,1140041.92,1140363.92,1140660.32,1140859.02,322.000005,198.700003,898.600013,296.400004,618.400009,81.500001
1272,1140940.52,1141258.02,1141583.22,1141848.22,317.500005,265.000004,955.900015,325.200005,642.70001,48.200001
1273,1141896.42,1142179.32,1142635.42,1142845.82,282.900004,210.400003,1042.20002,456.100007,739.000011,92.800001
1274,1142938.62,1143254.22,1143597.02,1143810.52,315.600005,213.500003,964.900014,342.800005,658.40001,93.000001
1275,1143903.52,1144187.52,1144543.52,1144749.82,284.000005,206.300003,932.700014,356.000005,640.00001,86.400001
1276,1144836.22,1145085.72,1145380.72,1145582.52,249.500004,201.800003,852.200013,295.000005,544.500009,105.900001
1277,1145688.42,1145929.52,1146249.32,1146457.52,241.100004,208.200004,875.400013,319.800004,560.900008,106.300001
1278,1146563.82,1146811.32,1147118.92,1147326.32,247.500004,207.400003,862.000013,307.600004,555.100008,99.500002
1279,1147425.82,1147640.32,1147929.92,1148120.32,214.500003,190.400003,827.400012,289.600004,504.100007,132.900002
1280,1148253.22,1148481.22,1148728.22,1148920.92,228.000004,192.700003,793.600012,247.000003,475.000007,125.900002
1281,1149046.82,1149284.92,1149566.52,1149757.62,238.100004,191.100003,818.200012,281.600004,519.700008,107.400001
1282,1149865.02,1150139.82,1150443.52,1150635.02,274.800004,191.500003,871.500013,303.700005,578.500009,101.500001
1283,1150736.52,1150991.82,1151293.52,1151484.52,255.300004,191.000002,843.800013,301.700005,557.000009,95.800002
1284,1151580.32,1151843.12,1152164.12,1152352.52,262.800004,188.400002,885.200013,321.000005,583.800009,113.000002
1285,1152465.52,1152718.92,1153062.72,1153255.12,253.400004,192.400003,878.400013,343.800005,597.200009,88.800001
1286,1153343.92,1153607.02,1153943.12,1154139.82,263.100004,196.700003,908.200014,336.100005,599.200009,112.300002
1287,1154252.12,1154534.22,1154899.12,1155165.12,282.100004,266.000004,969.000014,364.900005,647.000009,56.000001
1288,1155221.12,1155489.32,1155829.92,1156088.92,268.200004,259.000004,909.300014,340.600005,608.800009,41.500001
1289,1156130.42,1156379.32,1156634.52,1156864.22,248.900003,229.700004,791.900011,255.200004,504.100007,58.1
1290,1156922.32,1157190.12,1157382.42,1157678.42,267.800004,296.000005,755.500012,192.300003,460.100007,-0.6
1291,1157677.82,1157905.42,1158121.12,1158386.62,227.600003,265.500004,733.500011,215.700003,443.300006,24.700001
1292,1158411.32,1158601.32,1158795.62,1158984.62,190.000003,189.000003,668.00001,194.300002,384.300005,94.700002
1293,1159079.32,1159237.92,1159400.22,1159674.02,158.600002,273.800004,619.600009,162.300002,320.900004,24.900001
1294,1159698.92,1159917.72,1160133.22,1160366.62,218.800003,233.400004,729.700011,215.500003,434.300006,62.000001
1295,1163207.92,1163266.72,1163491.92,1163749.92,58.800001,258.000004,536.300008,225.200003,284.000004,-5.7
1296,1163744.22,1163947.02,1164095.52,1164386.22,202.800003,290.700005,626.600009,148.500002,351.300005,-15.400001
1297,1164370.82,1164592.92,1164765.22,1164983.02,222.100004,217.800004,661.30001,172.300002,394.400006,49.1
1298,1165032.12,1165197.32,1165381.82,1165581.92,165.200003,200.100003,604.200009,184.500003,349.700006,54.4
1299,1165636.32,1165862.72,1166057.82,1166270.32,226.400004,212.500003,683.900011,195.100003,421.500007,49.900001
1300,1166320.22,1166528.42,1166780.52,1167006.72,208.200003,226.200004,729.80001,252.100003,460.300006,43.3
1301,1167050.02,1167295.92,1167592.92,1167785.62,245.900004,192.700003,809.400012,297.000004,542.900008,73.800001
1302,1167859.42,1168162.22,1168546.62,1168762.62,302.800005,216.000003,963.700015,384.400006,687.200011,60.500001
1303,1168823.12,1169101.52,1169477.72,1169656.42,278.400004,178.700002,926.300014,376.200006,654.60001,93.000002
1304,1169749.42,1170023.72,1170422.42,1170641.52,274.300004,219.100003,970.000014,398.700006,673.00001,77.900001
1305,1170719.42,1170985.72,1171323.72,1171545.42,266.300004,221.700003,887.000013,338.000005,604.300009,61.000001
1306,1171606.42,1171870.92,1172245.12,1172441.72,264.500004,196.600003,925.700014,374.200006,638.70001,90.400001
1307,1172532.12,1172808.52,1173325.42,1173576.32,276.400004,250.900004,1097.80002,516.900008,793.300012,53.6
1308,1173629.92,1173934.72,1174355.52,1174542.62,304.800005,187.100003,1000.80002,420.800006,725.600011,88.100001
1309,1174630.72,1174953.02,1175214.82,1175454.22,322.300005,239.400004,873.800013,261.800004,584.100009,50.3
1310,1175504.52,1175757.42,1176054.42,1176272.12,252.900004,217.700003,820.700013,297.000005,549.900009,53.100001
1311,1176325.22,1176548.42,1176806.82,1177033.12,223.200003,226.300003,759.900011,258.400004,481.600007,52.000001
1312,1177085.12,1177339.32,1177604.52,1177825.52,254.200004,221.000003,805.900012,265.200004,519.400008,65.500001
1313,1177891.02,1178184.92,1178485.42,1178727.12,293.900004,241.700003,882.800013,300.500005,594.400009,46.700001
1314,1178773.82,1179009.32,1179305.02,1179526.82,235.500004,221.800003,809.700012,295.700004,531.200008,56.700001
1315,1179583.52,1179835.82,1180160.32,1180389.82,252.300004,229.500003,858.600013,324.500005,576.800009,52.300001
1316,1180442.12,1180708.22,1181007.32,1181225.42,266.100004,218.100004,861.700013,299.100004,565.200008,78.400001
1317,1181303.82,1181551.52,1181860.72,1182103.82,247.700003,243.100004,833.500012,309.200005,556.900008,33.5
1318,1182137.32,1182416.72,1182667.52,1182935.52,279.400004,268.000004,802.800012,250.800004,530.200008,4.6
1319,1182940.12,1183179.02,1183465.02,1183691.42,238.900004,226.400003,808.500012,286.000004,524.900008,57.200001
1320,1183748.62,1183996.62,1184249.72,1184428.02,248.000004,178.300002,777.600012,253.100004,501.100008,98.200002
1321,1184526.22,1184780.32,1185007.52,1185209.02,254.100004,201.500003,742.900011,227.200003,481.300007,60.100001
1322,1185269.12,1185486.22,1185654.22,1185848.42,217.100003,194.200003,644.300009,168.000003,385.100006,65
1323,1185913.42,1186116.22,1186336.72,1186538.12,202.800004,201.400003,691.600011,220.500003,423.300007,66.900001
1324,1186605.02,1186840.22,1187042.12,1187251.92,235.200003,209.800003,709.00001,201.900003,437.100006,62.100001
1325,1187314.02,1187552.22,1187762.32,1187967.32,238.200004,205.000003,707.300011,210.100003,448.300007,54.000001
1326,1188021.32,1188246.82,1188426.72,1188630.52,225.500003,203.800003,664.80001,179.900003,405.400006,55.600001
1327,1188686.12,1188906.72,1189195.92,1189476.22,220.600003,280.300005,788.000012,289.200004,509.800007,-2.1
1328,1189474.12,1189701.02,1189936.12,1190136.72,226.900003,200.600003,721.80001,235.100003,462.000006,59.200001
1329,1190195.92,1190438.72,1190618.82,1190816.62,242.800004,197.800003,682.20001,180.100003,422.900007,61.5
1330,1190878.12,1191117.42,1191299.92,1191499.82,239.300004,199.900003,691.100011,182.500003,421.800007,69.400001
1331,1191569.22,1191806.72,1192040.42,1192261.22,237.500003,220.800003,738.600011,233.700004,471.200007,46.600001
1332,1192307.82,1192575.02,1192824.62,1193041.42,267.200004,216.800004,798.000012,249.600003,516.800007,64.400001
1333,1193105.82,1193335.92,1193625.12,1193845.72,230.100003,220.600004,790.800011,289.200004,519.300007,50.9
1334,1193896.62,1194162.12,1194445.32,1194627.32,265.500004,182.000002,822.900013,283.200005,548.700009,92.200002
1335,1194719.52,1194967.52,1195314.22,1195510.02,248.000003,195.800002,881.800013,346.700006,594.700009,91.300002
1336,1195601.32,1195863.42,1196227.12,1196430.32,262.100004,203.200003,926.800014,363.700005,625.800009,97.800002
1337,1196528.12,1196788.32,1197126.72,1197386.92,260.200004,260.200003,914.100013,338.400005,598.600009,55.300001
1338,1197442.22,1197698.82,1198017.82,1198215.32,256.600004,197.500003,863.700013,319.000005,575.600009,90.600001
1339,1198305.92,1198564.42,1198891.72,1199095.92,258.500004,204.200003,883.000013,327.300005,585.800009,93.000001
1340,1199188.92,1199456.72,1199838.22,1200042.82,267.800004,204.600003,972.100015,381.500006,649.30001,118.200002
1341,1200161.02,1200437.82,1200809.42,1201079.32,276.800004,269.900004,974.100014,371.600005,648.400009,55.800001
1342,1201135.12,1201413.72,1201799.72,1202006.72,278.600004,207.000003,976.800015,386.000006,664.60001,105.200002
1343,1202111.92,1202384.32,1202687.12,1202889.92,272.400004,202.800003,871.000013,302.800004,575.200008,93.000002
1344,1202982.92,1203243.72,1203553.92,1203746.92,260.800004,193.000003,865.200013,310.200004,571.000008,101.200002
1345,1203848.12,1204097.52,1204372.32,1204559.32,249.400003,187.000002,815.800012,274.800005,524.200008,104.600002
1346,1204663.92,1204896.82,1205157.82,1205343.82,232.900003,186.000003,776.400011,261.000004,493.900007,96.500001
1347,1205440.32,1205673.52,1205894.72,1206130.12,233.200004,235.400004,746.000012,221.200003,454.400007,56.200001
1348,1206186.32,1206420.92,1206657.72,1206836.22,234.600003,178.500002,740.400011,236.800004,471.400007,90.500002
1349,1206926.72,1207146.22,1207413.12,1207674.62,219.500003,261.500004,759.200011,266.900004,486.400007,11.3
1350,1207685.92,1207961.52,1208199.52,1208455.52,275.600004,256.000003,797.600012,238.000004,513.600008,28.000001
1351,1208483.52,1208706.02,1208960.12,1209187.02,222.500003,226.900003,766.100011,254.100004,476.600007,62.600001
1352,1209249.62,1209509.42,1209730.12,1209965.42,259.800004,235.300004,769.800012,220.700003,480.500007,54.000001
1353,1210019.42,1210239.12,1210469.02,1210717.92,219.700003,248.900004,736.800011,229.900003,449.600006,38.300001
1354,1210756.22,1210991.62,1211273.42,1211529.52,235.400003,256.100004,796.900012,281.800004,517.200007,23.600001
1355,1211553.12,1211787.82,1212081.72,1212313.42,234.700003,231.700004,810.600012,293.900004,528.600007,50.300001
1356,1212363.72,1212601.42,1212852.72,1213030.12,237.700003,177.400003,769.200011,251.300004,489.000007,102.800001
1357,1213132.92,1213361.32,1213599.52,1213798.42,228.400003,198.900003,746.300011,238.200004,466.600007,80.800001
1358,1213879.22,1214106.62,1214301.02,1214499.62,227.400004,198.600003,705.100011,194.400002,421.800006,84.700002
1359,1214584.32,1214782.72,1214990.12,1215184.42,198.400003,194.300003,685.90001,207.400003,405.800006,85.800001
1360,1215270.22,1215486.32,1215663.22,1215863.72,216.100003,200.500003,676.40001,176.900003,393.000006,82.900001
1361,1215946.62,1216128.32,1216292.72,1216480.82,181.700003,188.100003,614.600009,164.400002,346.100005,80.400001
1362,1216561.22,1216710.02,1216867.62,1217134.72,148.800002,267.100004,594.900009,157.600003,306.400005,21.4
1363,1217156.12,1217347.52,1217539.02,1217778.32,191.400003,239.300003,655.00001,191.500003,382.900006,32.800001
1364,1217811.12,1218011.12,1218149.12,1218337.22,200.000003,188.100003,610.400009,138.000002,338.000005,84.300001
1365,1218421.52,1218590.62,1218770.32,1219048.52,169.100002,278.200004,642.700009,179.700003,348.800005,15.7
1366,1219064.22,1219285.72,1219487.52,1219727.02,221.500004,239.500003,688.100011,201.800003,423.300007,25.300001
1367,1219752.32,1219961.52,1220150.02,1220367.22,209.200003,217.200003,661.50001,188.500003,397.700006,46.600001
1368,1220413.82,1220641.82,1220814.72,1221000.12,228.000003,185.400002,667.20001,172.900003,400.900006,80.900002
1369,1221081.02,1221272.52,1221489.92,1221706.02,191.500002,216.100003,684.40001,217.400004,408.900006,59.400001
1370,1221765.42,1221975.82,1222210.62,1222435.52,210.400003,224.900004,724.000011,234.800003,445.200006,53.900001
1371,1222489.42,1222705.82,1222916.02,1223108.72,216.400003,192.700003,692.80001,210.200003,426.600006,73.500001
1372,1223182.22,1223402.22,1223604.52,1223795.72,220.000003,191.200003,709.60001,202.300003,422.300006,96.100001
1373,1223891.82,1224043.32,1224258.52,1224455.82,151.500003,197.300003,639.90001,215.200003,366.700006,75.900001
1374,1224531.72,1224703.72,1224883.72,1225074.62,172.000003,190.900003,624.800009,180.000002,352.000005,81.900001
1375,1225156.52,1225311.62,1225492.52,1225682.82,155.100003,190.300003,599.500009,180.900002,336.000005,73.200001
1376,1225756.02,1225969.92,1226131.02,1226377.12,213.900003,246.100003,642.70001,161.100003,375.000006,21.600001
1377,1226398.72,1226632.52,1226818.02,1227066.82,233.800003,248.800004,687.30001,185.500003,419.300006,19.2
1378,1227086.02,1227289.12,1227454.22,1227671.02,203.100003,216.800004,628.500009,165.100002,368.200005,43.5
1379,1227714.52,1227930.22,1228125.82,1228406.82,215.700004,281.000004,691.500011,195.600003,411.300007,-0.8
1380,1228406.02,1228657.22,1228837.72,1229065.42,251.200003,227.700004,697.40001,180.500003,431.700006,38
1381,1229103.42,1229339.82,1229491.72,1229735.62,236.400004,243.900003,640.80001,151.900002,388.300006,8.600001
1382,1229744.22,1229985.32,1230174.32,1230368.32,241.100003,194.000003,694.40001,189.000003,430.100006,70.300001
1383,1230438.62,1230643.52,1230912.52,1231159.22,204.900003,246.700004,746.400011,269.000004,473.900007,25.8
1384,1231185.02,1231457.82,1231714.02,1231915.72,272.800004,201.700003,799.600012,256.200004,529.000008,68.900001
1385,1231984.62,1232216.22,1232455.22,1232657.72,231.600003,202.500003,745.200011,239.000004,470.600007,72.100001
1386,1232729.82,1232977.12,1233195.42,1233387.82,247.300004,192.400003,730.800011,218.300003,465.600007,72.800001
1387,1233460.62,1233748.12,1233913.22,1234112.52,287.500004,199.300003,710.300011,165.100003,452.600007,58.400001
1388,1234170.92,1234430.62,1234614.72,1234810.42,259.700003,195.700003,701.20001,184.100003,443.800006,61.700001
1389,1234872.12,1235094.12,1235287.92,1235509.02,222.000003,221.100004,680.30001,193.800003,415.800006,43.4
1390,1235552.42,1235797.42,1236029.72,1236236.32,245.000004,206.600003,747.000011,232.300003,477.300007,63.100001
1391,1236299.42,1236541.82,1236755.32,1236966.02,242.400004,210.700003,727.500011,213.500003,455.900007,60.900001
1392,1237026.92,1237263.52,1237488.42,1237705.92,236.600004,217.500003,731.100011,224.900003,461.500007,52.100001
1393,1237758.02,1238031.52,1238279.42,1238510.92,273.500004,231.500003,793.100012,247.900004,521.400008,40.200001
1394,1238551.12,1238783.42,1239093.92,1239281.02,232.300003,187.100003,821.600012,310.500005,542.800008,91.700001
1395,1239372.72,1239667.42,1240103.92,1240344.62,294.700004,240.700004,1026.20002,436.500007,731.200011,54.3
1396,1240398.92,1240676.22,1241056.62,1241249.72,277.300005,193.100003,944.000014,380.400005,657.70001,93.200001
1397,1241342.92,1241618.92,1241892.12,1242080.42,276.000005,188.300002,832.400013,273.200004,549.200009,94.900002
1398,1242175.32,1242456.12,1242751.12,1242939.52,280.800004,188.400003,868.300013,295.000004,575.800008,104.100002
1399,1243043.62,1243313.82,1243681.12,1243887.12,270.200004,206.000003,935.900014,367.300005,637.500009,92.400002
1400,1243979.52,1244257.42,1244579.12,1244769.42,277.900004,190.300003,892.100013,321.700005,599.600009,102.200001
1401,1244871.62,1245134.32,1245401.92,1245597.02,262.700004,195.100003,827.700012,267.600004,530.300008,102.300001
1402,1245699.32,1245993.02,1246321.12,1246526.02,293.700005,204.900003,927.000014,328.100005,621.80001,100.300001
1403,1246626.32,1246917.72,1247299.22,1247520.62,291.400005,221.400004,980.800015,381.500005,672.90001,86.500001
1404,1247607.12,1247905.02,1248273.12,1248491.12,297.900004,218.000003,956.700014,368.100006,666.00001,72.700001
1405,1248563.82,1248843.92,1249182.92,1249386.92,280.100004,204.000003,922.600014,339.000005,619.100009,99.500002
1406,1249486.42,1249816.32,1250141.72,1250346.52,329.900005,204.800003,973.300014,325.400005,655.30001,113.200001
1407,1250459.72,1250764.62,1251059.92,1251269.12,304.900005,209.200003,916.000014,295.300004,600.200009,106.600002
1408,1251375.72,1251626.52,1251907.02,1252100.62,250.800004,193.600003,825.600012,280.500004,531.300008,100.700001
1409,1252201.32,1252434.02,1252674.72,1252859.82,232.700004,185.100003,758.400012,240.700003,473.400007,99.900002
1410,1252959.72,1253200.72,1253399.82,1253650.92,241.000003,251.100004,730.00001,199.100003,440.100006,38.8
1411,1253689.72,1253943.32,1254138.22,1254380.02,253.600004,241.800004,724.100011,194.900003,448.500007,33.8
1412,1254413.82,1254626.92,1254809.92,1255002.22,213.100003,192.300003,667.90001,183.000003,396.100006,79.500001
1413,1255081.72,1255270.12,1255444.82,1255643.32,188.400003,198.500003,634.60001,174.700003,363.100006,73.000001
1414,1255716.32,1255907.92,1256083.72,1256291.92,191.600002,208.200003,642.400009,175.800003,367.400005,66.800001
1415,1256358.72,1256583.92,1256793.02,1257001.32,225.200004,208.300003,714.300011,209.100003,434.300007,71.700001
1416,1257073.02,1257296.92,1257525.22,1257722.82,223.900003,197.600003,729.200011,228.300004,452.200007,79.400001
1417,1257802.22,1258062.52,1258258.42,1258460.42,260.300004,202.000003,731.600011,195.900003,456.200007,73.400001
1418,1258533.82,1258746.42,1258994.52,1259195.02,212.600003,200.500003,742.300011,248.100003,460.700006,81.100002
1419,1259276.12,1259493.12,1259778.82,1259989.52,217.000003,210.700003,793.000011,285.700004,502.700007,79.600001
1420,1260069.12,1260324.32,1260606.42,1260821.02,255.200004,214.600004,830.300013,282.100004,537.300008,78.400001
1421,1260899.42,1261165.82,1261382.12,1261596.22,266.400004,214.100003,761.500011,216.300003,482.700007,64.700001
1422,1261660.92,1261927.12,1262123.92,1262329.82,266.200004,205.900003,736.800011,196.800003,463.000007,67.900001
1423,1262397.72,1262613.52,1262844.62,1263054.02,215.800003,209.400003,727.700011,231.100004,446.900007,71.400001
1424,1263125.42,1263356.52,1263534.02,1263726.42,231.100003,192.400003,670.50001,177.500003,408.600006,69.500001
1425,1263795.92,1264031.22,1264197.32,1264388.02,235.300004,190.700003,661.20001,166.100002,401.400006,69.100001
1426,1264457.12,1264643.32,1264856.92,1265027.62,186.200003,170.700002,662.40001,213.600003,399.800006,91.900002
1427,1265119.52,1265317.52,1265559.42,1265782.22,198.000003,222.800004,709.60001,241.900003,439.900006,46.9
1428,1265829.12,1266038.62,1266319.52,1266544.52,209.500003,225.000003,749.500011,280.900005,490.400008,34.1
1429,1266578.62,1266837.92,1267092.62,1267296.72,259.300004,204.100003,786.400012,254.700004,514.000008,68.300001
1430,1267365.02,1267612.12,1267816.62,1268010.52,247.100004,193.900003,716.000011,204.500003,451.600007,70.500001
1431,1268081.02,1268318.22,1268449.12,1268664.12,237.200003,215.000004,624.700009,130.900002,368.100005,41.6
1432,1268705.72,1268891.12,1269092.52,1269279.32,185.400003,186.800003,643.60001,201.400003,386.800006,70.000001
1433,1269349.32,1269545.92,1269737.72,1269937.32,196.600003,199.600003,656.90001,191.800003,388.400006,68.900001
1434,1270006.22,1270181.72,1270404.92,1270621.52,175.500002,216.600003,674.90001,223.200004,398.700006,59.600001
1435,1270681.12,1270857.42,1271064.82,1271257.72,176.300002,192.900003,646.800009,207.400003,383.700005,70.200001
1436,1271327.92,1271508.62,1271714.92,1271911.52,180.700003,196.600003,651.20001,206.300003,387.000006,67.600001
1437,1271979.12,1272175.72,1272382.32,1272575.32,196.600003,193.000003,665.20001,206.600003,403.200006,69.000001
1438,1272644.32,1272849.62,1273071.52,1273255.62,205.300003,184.100003,684.80001,221.900003,427.200006,73.500001
1439,1273329.12,1273585.42,1273794.12,1274004.02,256.300004,209.900003,738.900011,208.700003,465.000007,64.000001
1440,1274068.02,1274324.62,1274505.32,1274697.82,256.600004,192.500002,695.30001,180.700003,437.300007,65.500001
1441,1274763.32,1275018.92,1275180.72,1275380.12,255.600004,199.400003,678.300011,161.800003,417.400007,61.500001
1442,1275441.62,1275672.42,1275865.12,1276078.72,230.800003,213.600003,696.30001,192.700003,423.500006,59.200001
1443,1276137.92,1276393.32,1276623.92,1276831.92,255.400004,208.000003,750.800011,230.600003,486.000007,56.800001
1444,1276888.72,1277115.52,1277317.72,1277530.12,226.800004,212.400003,691.10001,202.200003,429.000007,49.7
1445,1277579.82,1277821.92,1277997.82,1278209.82,242.100004,212.000003,687.700011,175.900003,418.000007,57.700001
1446,1278267.52,1278494.22,1278642.52,1278840.22,226.700003,197.700003,652.600009,148.300002,375.000005,79.900001
1447,1278920.12,1279068.62,1279251.62,1279452.52,148.500003,200.900003,604.600009,183.000002,331.500005,72.200001
1448,1279524.72,1279677.02,1279848.32,1280041.72,152.300003,193.400003,594.300009,171.300002,323.600005,77.300001
1449,1280119.02,1280291.02,1280444.92,1280638.92,172.000003,194.000003,594.400009,153.900002,325.900005,74.500001
1450,1280713.42,1280906.72,1281048.22,1281240.02,193.300003,191.800003,601.900009,141.500002,334.800005,75.300001
1451,1281315.32,1281479.32,1281662.32,1281847.02,164.000003,184.700003,605.300009,183.000002,347.000005,73.600001
1452,1281920.62,1282135.82,1282330.72,1282521.22,215.200003,190.500003,673.40001,194.900003,410.100006,72.800001
1453,1282594.02,1282814.92,1282969.12,1283153.92,220.900003,184.800002,637.30001,154.200003,375.100006,77.400002
1454,1283231.32,1283431.32,1283632.42,1283824.62,200.000003,192.200002,660.800009,201.100003,401.100006,67.500001
1455,1283892.12,1284096.22,1284306.52,1284495.82,204.100004,189.300002,679.000011,210.300003,414.400007,75.300002
1456,1284571.12,1284791.52,1284991.52,1285247.52,220.400003,256.000004,694.80001,200.000003,420.400006,18.4
1457,1285265.92,1285506.12,1285666.12,1285862.32,240.200004,196.200003,663.90001,160.000002,400.200006,67.500001
1458,1285929.82,1286144.42,1286327.92,1286514.22,214.600003,186.300003,650.10001,183.500003,398.100006,65.700001
1459,1286579.92,1286805.02,1287003.62,1287194.62,225.100003,191.000003,688.60001,198.600003,423.700006,73.900001
1460,1287268.52,1287473.42,1287659.42,1287851.92,204.900003,192.500002,655.40001,186.000003,390.900006,72.000002
1461,1287923.92,1288120.92,1288348.52,1288596.62,197.000002,248.100004,697.60001,227.600004,424.600006,24.9
1462,1288621.52,1288850.22,1289064.72,1289318.02,228.700003,253.300003,696.30001,214.500004,443.200007,-0.2
1463,1289317.82,1289578.92,1289748.62,1289961.02,261.100004,212.400003,700.600011,169.700003,430.800007,57.400001
1464,1290018.42,1290246.62,1290436.92,1290650.02,228.200003,213.100003,688.10001,190.300003,418.500006,56.500001
1465,1290706.52,1290908.72,1291091.52,1291320.42,202.200003,228.900003,650.70001,182.800003,385.000006,36.800001
1466,1291357.22,1291556.52,1291740.32,1292007.02,199.300003,266.700004,652.900009,183.800002,383.100005,3.1
1467,1292010.12,1292220.62,1292402.92,1292650.92,210.500004,248.000004,678.600011,182.300002,392.800006,37.800001
1468,1292688.72,1292889.12,1293047.02,1293303.82,200.400003,256.800004,626.500009,157.900002,358.300005,11.4
1469,1293315.22,1293526.32,1293672.82,1293909.92,211.100003,237.100004,630.600009,146.500002,357.600005,35.9
1470,1293945.82,1294106.32,1294250.52,1294524.52,160.500003,274.000004,554.700009,144.200002,304.700005,-24
1471,1294500.52,1294691.82,1294819.12,1295046.62,191.300002,227.500004,574.400008,127.300002,318.600004,28.3
1472,1295074.92,1295224.92,1295362.12,1295613.32,150.000002,251.200004,553.500008,137.200002,287.200004,15.1
1473,1295628.42,1295763.22,1295914.12,1296109.12,134.800002,195.000003,542.400008,150.900003,285.700005,61.7
1474,1296170.82,1296320.72,1296488.12,1296724.22,149.900003,236.100004,593.600009,167.400002,317.300005,40.2
1475,1296764.42,1296920.42,1297098.92,1297298.92,156.000003,200.000003,596.300009,178.500002,334.500005,61.800001
1476,1297360.72,1297526.82,1297708.92,1297910.92,166.100003,202.000003,607.800009,182.100002,348.200005,57.600001
1477,1297968.52,1298154.82,1298361.02,1298536.32,186.300003,175.300003,647.20001,206.200003,392.500006,79.400001
1478,1298615.72,1298832.72,1299057.32,1299281.12,217.000003,223.800004,695.80001,224.600003,441.600006,30.4
1479,1299311.52,1299541.42,1299767.42,1300017.82,229.900004,250.400004,705.400011,226.000003,455.900007,-0.9
1480,1300016.92,1300292.72,1300576.02,1300780.02,275.800004,204.000003,822.600012,283.300004,559.100008,59.500001
1481,1300839.52,1301137.02,1301503.12,1301722.12,297.500004,219.000003,929.200014,366.100006,663.60001,46.600001
1482,1301768.72,1302027.92,1302416.52,1302645.92,259.200004,229.400003,934.700014,388.600006,647.80001,57.500001
1483,1302703.42,1303005.62,1303306.52,1303487.72,302.200004,181.200002,879.100013,300.900005,603.100009,94.800002
1484,1303582.52,1303846.92,1304129.42,1304335.62,264.400004,206.200003,826.200012,282.500004,546.900008,73.100001
1485,1304408.72,1304692.22,1304958.62,1305180.42,283.500004,221.800004,843.000013,266.400004,549.900008,71.300001
1486,1305251.72,1305513.02,1305776.92,1306021.32,261.300004,244.400003,813.900012,263.900004,525.200008,44.300001
1487,1306065.62,1306293.12,1306552.22,1306728.82,227.500003,176.600003,765.000011,259.100004,486.600007,101.800001
1488,1306830.62,1307099.82,1307305.22,1307481.32,269.200004,176.100003,744.600011,205.400003,474.600007,93.900001
1489,1307575.22,1307848.42,1308047.92,1308256.22,273.200004,208.300004,749.500012,199.500003,472.700007,68.500001
1490,1308324.72,1308546.92,1308763.62,1308964.92,222.200003,201.300003,717.80001,216.700003,438.900006,77.600001
1491,1309042.52,1309312.32,1309488.52,1309707.02,269.800004,218.500003,719.400011,176.200003,446.000007,54.900001
1492,1309761.92,1310023.52,1310248.32,1310452.22,261.600004,203.900003,763.400011,224.800003,486.400007,73.100001
1493,1310525.32,1310783.62,1310995.92,1311202.52,258.300004,206.600003,742.000011,212.300003,470.600007,64.800001
1494,1311267.32,1311516.72,1311715.42,1311911.42,249.400004,196.000003,712.500011,198.700003,448.100007,68.400001
1495,1311979.82,1312255.92,1312432.52,1312704.62,276.100004,272.100004,727.800011,176.600003,452.700007,3
1496,1312707.62,1312955.22,1313190.72,1313405.52,247.600004,214.800003,757.000011,235.500003,483.100007,59.100001
1497,1313464.62,1313701.52,1313979.22,1314189.22,236.900004,210.000003,785.900012,277.700004,514.600008,61.300001
1498,1314250.52,1314478.12,1314760.92,1314938.22,227.600003,177.300003,787.300012,282.800004,510.400007,99.600002
1499,1315037.82,1315279.52,1315538.92,1315748.42,241.700003,209.500003,782.900011,259.400004,501.100007,72.300001
1500,1315820.72,1316049.72,1316302.02,1316527.12,229.000004,225.100004,753.600011,252.300003,481.300007,47.2
1501,1316574.32,1316844.22,1317052.32,1317265.72,269.900005,213.400003,746.700012,208.100003,478.000008,55.300001
1502,1317321.02,1317612.72,1317806.02,1318014.92,291.700004,208.900003,756.300011,193.300003,485.000007,62.400001
1503,1318077.32,1318295.82,1318535.02,1318761.42,218.500003,226.400003,730.200011,239.200004,457.700007,46.100001
1504,1318807.52,1319036.72,1319277.52,1319479.32,229.200003,201.800003,743.700011,240.800004,470.000007,71.900001
1505,1319551.22,1319795.52,1320044.32,1320225.32,244.300003,181.000003,771.700011,248.800004,493.100007,97.600001
1506,1320322.92,1320575.02,1320812.62,1321024.22,252.100004,211.600003,766.600012,237.600004,489.700008,65.300001
1507,1321089.52,1321374.22,1321540.22,1321734.72,284.700004,194.500003,710.00001,166.000002,450.700006,64.800001
1508,1321799.52,1322016.62,1322225.92,1322476.92,217.100004,251.000003,703.300011,209.300003,426.400007,25.900001
1509,1322502.82,1322744.62,1322990.92,1323219.02,241.800003,228.100003,770.700011,246.300004,488.100007,54.500001
1510,1323273.52,1323475.12,1323724.92,1323942.52,201.600003,217.600003,729.600011,249.800004,451.400007,60.600001
1511,1324003.12,1324221.22,1324410.62,1324603.12,218.100003,192.500003,662.60001,189.400003,407.500006,62.600001
1512,1324665.72,1324915.92,1325049.02,1325248.52,250.200004,199.500003,646.60001,133.100002,383.300006,63.800001
1513,1325312.32,1325548.62,1325714.52,1325904.52,236.300003,190.000003,656.200009,165.900003,402.200006,64
1514,1325968.52,1326177.92,1326338.12,1326528.12,209.400004,190.000003,623.50001,160.200002,369.600006,63.900001
1515,1326592.02,1326813.42,1326990.92,1327178.32,221.400003,187.400002,650.200009,177.500003,398.900006,63.900001
1516,1327242.22,1327447.02,1327641.12,1327834.32,204.800004,193.200003,657.10001,194.100002,398.900006,65.000001
1517,1327899.32,1328103.12,1328311.12,1328517.42,203.800003,206.300003,667.70001,208.000003,411.800006,49.600001
1518,1328567.02,1328810.42,1328988.42,1329185.62,243.400004,197.200003,683.30001,178.000002,421.400006,64.700001
1519,1329250.32,1329507.02,1329701.12,1329906.42,256.700004,205.300003,724.400011,194.100003,450.800007,68.300001
1520,1329974.72,1330220.42,1330450.92,1330671.52,245.700004,220.600004,737.100011,230.500003,476.200007,40.3
1521,1330711.82,1330987.12,1331193.02,1331414.02,275.300004,221.000004,739.100011,205.900003,481.200007,36.9
1522,1331450.92,1331685.72,1331948.72,1332145.52,234.800004,196.800003,770.200012,263.000004,497.800008,75.600001
1523,1333272.52,1333498.32,1333642.52,1333899.92,225.800004,257.400004,641.10001,144.200002,370.000006,13.7
1524,1333913.62,1334071.12,1334179.82,1334386.62,157.500002,206.800003,534.900008,108.700002,266.200004,61.900001
1525,1335761.92,1335871.12,1336186.72,1336420.72,109.200002,234.000003,683.900011,315.600005,424.800007,25.100001
1526,1336445.82,1336646.12,1336920.22,1337138.72,200.300003,218.500003,741.800011,274.100004,474.400007,48.900001
1527,1337187.62,1337446.72,1337619.12,1337858.62,259.100004,239.500004,700.50001,172.400002,431.500006,29.5
1528,1337888.12,1338122.72,1338372.22,1338575.82,234.600004,203.600003,748.700011,249.500003,484.100007,61.000001
1529,1338636.82,1338900.32,1339140.02,1339356.52,263.500004,216.500003,777.400012,239.700004,503.200008,57.700001
1530,1339414.22,1339665.92,1339883.32,1340067.62,251.700004,184.300003,733.100011,217.400003,469.100007,79.700001
1531,1340147.32,1340358.42,1340626.02,1340835.92,211.100003,209.900003,749.600011,267.600004,478.700007,61.000001
1532,1340896.92,1341153.42,1341489.82,1341702.82,256.500004,213.000003,872.800013,336.400005,592.900009,66.900001
1533,1341769.72,1342050.12,1342335.92,1342542.82,280.400004,206.900003,850.200013,285.800004,566.200008,77.100002
1534,1342619.92,1342878.22,1343157.92,1343409.92,258.300003,252.000003,820.700012,279.700005,538.000008,30.700001
1535,1343440.62,1343706.32,1343943.92,1344131.02,265.700004,187.100003,765.700011,237.600003,503.300007,75.300001
1536,1344206.32,1344468.42,1344709.12,1344904.92,262.100004,195.800003,765.700012,240.700004,502.800008,67.100001
1537,1344972.02,1345256.42,1345532.52,1345739.52,284.400004,207.000003,831.700012,276.100004,560.500008,64.200001
1538,1345803.72,1346065.72,1346369.02,1346581.02,262.000004,212.000004,848.700013,303.300004,565.300008,71.400001
1539,1346652.42,1346910.82,1347150.32,1347362.52,258.400004,212.200003,765.400011,239.500003,497.900007,55.300001
1540,1347417.82,1347628.92,1347892.32,1348126.32,211.100003,234.000004,760.900011,263.400004,474.500007,52.4
1541,1348178.72,1348401.02,1348666.12,1348912.62,222.300004,246.500003,785.500012,265.100004,487.400008,51.600001
1542,1348964.22,1349148.22,1349362.92,1349529.12,184.000003,166.200003,666.70001,214.700003,398.700006,101.800001
1543,1349630.92,1349846.02,1350063.42,1350259.02,215.100003,195.600002,714.200011,217.400004,432.500007,86.100002
1544,1350345.12,1350568.22,1350764.82,1350959.12,223.100003,194.300003,684.70001,196.600003,419.700006,70.700001
1545,1351029.82,1351282.72,1351480.72,1351668.72,252.900004,188.000002,709.70001,198.000003,450.900007,70.800001
1546,1351739.52,1351981.52,1352215.12,1352415.52,242.000004,200.400003,742.000012,233.600004,475.600008,66.000001
1547,1352481.52,1352714.82,1352955.32,1353156.52,233.300003,201.200003,742.000011,240.500004,473.800007,67.000001
1548,1353223.52,1353489.82,1353691.52,1353895.12,266.300004,203.600003,743.500011,201.700003,468.000007,71.900001
1549,1353967.02,1354210.62,1354544.42,1354765.82,243.600003,221.400004,857.700012,333.800005,577.400008,58.9
1550,1354824.72,1355135.82,1355375.52,1355577.82,311.100005,202.300003,830.400013,239.700004,550.800009,77.300001
1551,1355655.12,1355940.52,1356168.12,1356367.12,285.400004,199.000003,779.000011,227.600003,513.000007,67.000001
1552,1356434.12,1356665.92,1356827.82,1357091.42,231.800004,263.600004,665.40001,161.900002,393.700006,8.1
1553,1357099.52,1357312.42,1357494.72,1357717.32,212.900004,222.600004,661.30001,182.300002,395.200006,43.5
1554,1357760.82,1357970.52,1358169.42,1358366.52,209.700003,197.100003,674.10001,198.900003,408.600006,68.400001
1555,1358434.92,1358693.82,1358919.02,1359117.32,258.900004,198.300003,745.700011,225.200003,484.100007,63.300001
1556,1359180.62,1359405.22,1359607.52,1359799.32,224.600004,191.800003,688.900011,202.300003,426.900007,70.200001
1557,1359869.52,1360094.72,1360288.22,1360487.52,225.200003,199.300003,684.40001,193.500003,418.700006,66.400001
1558,1360553.92,1360767.52,1361028.42,1361239.32,213.600003,210.900003,743.200011,260.900004,474.500007,57.800001
1559,1361297.12,1361567.82,1361782.12,1361990.72,270.700004,208.600003,754.300011,214.300003,485.000007,60.700001
1560,1362051.42,1362302.92,1362523.02,1362720.62,251.500004,197.600003,727.100011,220.100003,471.600007,57.900001
1561,1362778.52,1363046.22,1363228.92,1363426.12,267.700004,197.200003,712.700011,182.700003,450.400007,65.100001
1562,1363491.22,1363735.02,1363940.52,1364152.12,243.800003,211.600003,727.50001,205.500003,449.300006,66.600001
1563,1364218.72,1364463.92,1364725.62,1364897.42,245.200004,171.800003,767.100012,261.700004,506.900008,88.400001
1564,1364985.82,1365260.52,1365459.12,1365659.52,274.700004,200.400003,731.100011,198.600003,473.300007,57.400001
1565,1365716.92,1365981.02,1366179.92,1366381.72,264.100004,201.800003,720.00001,198.900003,463.000007,55.2
1566,1366436.92,1366699.92,1366868.92,1367060.92,263.000004,192.000003,677.400011,169.000003,432.000007,53.400001
1567,1367114.32,1367349.52,1367532.72,1367736.12,235.200003,203.400003,676.80001,183.200003,418.400006,55.000001
