# Supplementary material for: Robust dynamical invariants in sequential neural activity
Source: Sci Rep. 2019 Jun 21;9:9048. doi: 10.1038/s41598-019-44953-2 (PMC6588702; doi:10.1038/s41598-019-44953-2)
Supplement: Supplementary file 4 — Dataset [file 41598_2019_44953_MOESM4_ESM.zip › data/ethanol16/Ethanol_exp2.txt]

%If you use these data please cite:
%%  I. Elices, R. Levi, D. Arroyo, F. B. Rodriguez, and P. Varona. Robust dynamical invariants in sequential neural activity
% (1:n-1)' firstLP' lastLP' firstPD' lastPD' burstLPd' burstPDd' Period' latenc' LPPDfst2fst' PDLP'
1,2567.10004,2671.30004,2790.30004,2927.10004,104.200002,136.800002,506.000008,119.000002,223.200004,146.000002
2,3073.10005,3172.30005,3261.50005,3401.20005,99.200001,139.700002,413.200006,89.200002,188.400003,85.100001
3,3486.30005,3610.50005,3746.60006,3885.30006,124.200002,138.700002,495.600007,136.100002,260.300004,96.600001
4,3981.90006,4111.80006,4291.50006,4432.40007,129.900002,140.900002,541.000008,179.700003,309.600005,90.500001
5,4522.90007,4681.80007,4963.70007,5099.00008,158.900003,135.300002,683.700011,281.900004,440.800007,107.600002
6,5206.60008,5412.90008,5593.20008,5730.00008,206.300003,136.800002,642.700009,180.300002,386.600005,119.300002
7,5849.30009,6019.90009,6229.50009,6367.80009,170.600003,138.300002,600.100009,209.600003,380.200006,81.600001
8,6449.4001,6635.4001,6736.4001,6876.6001,186.000003,140.200002,508.100008,101.000001,287.000004,80.900002
9,6957.5001,7098.60011,7210.30011,7340.70011,141.100002,130.400002,469.700007,111.700001,252.800003,86.500002
10,7427.20011,7567.90011,7711.30012,7853.90012,140.700002,142.600002,521.000007,143.400002,284.100004,94.300001
11,7948.20012,8064.20012,8241.30012,8378.00013,116.000002,136.700002,584.300009,177.100003,293.100005,154.500002
12,8532.50013,8631.50013,8778.80013,8920.30013,99.000002,141.500002,520.000008,147.300002,246.300004,132.200002
13,9052.50014,9257.50014,9538.70014,9675.50014,205.000003,136.800002,795.300012,281.200004,486.200007,172.300003
14,9847.80015,10031.2001,10388.5002,10525.3002,183.400002,136.800002,928.300014,357.300006,540.700008,250.800004
15,10776.1002,10848.5002,11147.6002,11288.7002,72.400001,141.100002,681.80001,299.100004,371.500005,169.200003
16,11457.9002,11631.0002,11731.1002,11867.5002,173.100002,136.400002,631.700009,100.100002,273.200004,222.100003
17,12089.6002,12143.5002,12291.1002,12421.6002,53.900001,130.500002,565.500009,147.600002,201.500003,233.500004
18,12655.1002,12733.0002,12991.9002,13124.5002,77.900001,132.600002,719.60001,258.900004,336.800005,250.200003
19,16313.3002,16514.3002,16723.5002,16861.3003,201.000003,137.800002,710.500011,209.200003,410.200006,162.500003
20,17023.8003,17191.3003,17334.2003,17461.1003,167.500002,126.900002,596.900009,142.900002,310.400004,159.600003
21,17620.7003,17760.3003,17891.9003,18022.4003,139.600002,130.500002,533.700008,131.600002,271.200004,132.000002
22,18154.4003,18274.3003,18417.4003,18559.6003,119.900001,142.200003,649.100009,143.100002,263.000003,243.900003
23,18803.5003,18864.6003,19085.2003,19218.0003,61.100001,132.800002,649.90001,220.600003,281.700004,235.400004
24,20703.1003,20842.8003,21045.5003,21178.8003,139.700002,133.300002,679.40001,202.700003,342.400005,203.700003
25,22718.9003,22803.3003,23108.3003,23240.4003,84.400001,132.100002,747.500011,305.000004,389.400005,226.000004
26,23466.4003,23576.8004,23664.7004,23835.6004,110.400001,170.900002,485.000007,87.900002,198.300003,115.800002
27,23951.4004,23990.6004,24089.3004,24214.6004,39.2,125.300002,374.700005,98.700002,137.900002,111.500001
28,24326.1004,24382.3004,24487.5004,24617.2004,56.200001,129.700002,399.000006,105.200002,161.400003,107.900001
29,25634.0004,25691.9004,25768.9004,25890.1004,57.900001,121.200002,404.900006,77.000001,134.900002,148.800002
30,26038.9004,26093.9004,26203.1004,26332.7004,55.000001,129.600002,424.900006,109.200001,164.200002,131.100002
31,26463.8004,26537.1004,26669.8004,26829.0004,73.300001,159.200003,456.100007,132.700002,206.000003,90.900001
32,26919.9004,27049.0004,27158.0004,27270.0004,129.100002,112.000001,476.000007,109.000002,238.100004,125.900002
33,27395.9004,27521.5004,27614.5004,27744.3004,125.600002,129.800002,458.400007,93.000001,218.600003,110.000002
34,27854.3004,27959.5004,28005.6004,28139.5004,105.200002,133.900002,383.000006,46.1,151.300002,97.800002
35,28237.3004,28280.2004,28372.7004,28500.5004,42.9,127.800002,352.800005,92.500002,135.400002,89.600001
36,28590.1004,28659.9004,28727.4004,28849.1004,69.800001,121.700002,362.400005,67.500001,137.300002,103.400001
37,28952.5004,29039.1004,29067.1004,29171.4004,86.600002,104.300002,329.900005,28,114.600002,111.000001
38,29282.4004,29335.8004,29392.2004,29495.8004,53.400001,103.600002,325.500005,56.400001,109.800002,112.100001
39,30235.9005,30263.5005,30351.0005,30455.9005,27.6,104.900002,327.900004,87.500001,115.100001,107.900001
40,30563.8005,30619.4005,30713.1005,30840.9005,55.600001,127.800002,373.900006,93.700002,149.300003,96.800001
41,30937.7005,30996.1005,31081.5005,31210.0005,58.400001,128.500002,365.800005,85.400001,143.800002,93.500001
42,31303.5005,31385.4005,31459.4005,31607.1005,81.900002,147.700002,368.100006,74.000001,155.900003,64.500001
43,31671.6005,31747.4005,31847.1005,31957.0005,75.800001,109.900001,389.500006,99.700002,175.500003,104.100002
44,32061.1005,32124.1005,32248.7005,32400.3005,63.000001,151.600002,408.800006,124.600002,187.600003,69.600001
45,32469.9005,32567.8005,32648.3005,32767.5005,97.900001,119.200002,395.800006,80.500001,178.400002,98.200002
46,32865.7005,32963.1005,33078.2005,33189.5005,97.400001,111.300002,438.100006,115.100002,212.500003,114.300001
47,33303.8005,33409.7005,33524.6005,33642.6005,105.900002,118.000001,435.700007,114.900002,220.800004,96.900002
48,33739.5005,33874.2005,33991.5005,34109.6005,134.700002,118.100001,459.700007,117.300002,252.000004,89.600002
49,34199.2005,34352.8005,34506.3005,34624.7005,153.600002,118.400002,528.700007,153.500002,307.100004,103.200001
50,34727.9005,34862.4005,34999.5005,35119.7005,134.500002,120.200001,497.100008,137.100003,271.600005,105.300002
51,35225.0005,35335.3005,35571.6005,35694.5005,110.300002,122.900002,554.400008,236.300003,346.600005,84.900001
52,35779.4005,35959.0005,36110.6005,36238.7005,179.600003,128.100002,569.000009,151.600002,331.200005,109.700002
53,36348.4005,36474.1005,36709.9005,36833.5005,125.700002,123.600002,575.100008,235.800003,361.500005,90.000001
54,36923.5005,37086.8006,37224.2006,37354.2006,163.300003,130.000002,549.800008,137.400002,300.700005,119.100001
55,37473.3006,37594.7006,37771.1006,37894.7006,121.400002,123.600002,502.900008,176.400003,297.800005,81.500001
56,37976.2006,38138.3006,38285.2006,38411.4006,162.100002,126.200002,534.000008,146.900002,309.000004,98.800002
57,38510.2006,38672.7006,38800.3006,38929.3006,162.500002,129.000002,497.700007,127.600002,290.100004,78.600001
58,39007.9006,39163.8006,39346.1006,39472.4006,155.900003,126.300002,555.800009,182.300002,338.200005,91.300002
59,39563.7006,39734.2006,39841.5006,39970.5006,170.500002,129.000002,516.200007,107.300002,277.800004,109.400001
60,40079.9006,40200.3006,40402.3006,40533.2006,120.400002,130.900002,537.800008,202.000003,322.400005,84.500001
61,40617.7006,40781.7006,40973.5006,41103.8006,164.000003,130.300001,598.500009,191.800003,355.800006,112.400002
62,41216.2006,41351.9006,41538.2006,41664.7006,135.700002,126.500002,539.400008,186.300003,322.000005,90.900001
63,41755.6006,41926.5006,42076.2006,42206.2006,170.900003,130.000002,559.300009,149.700002,320.600005,108.700002
64,42314.9006,42454.5006,42627.9006,42757.3006,139.600002,129.400002,535.100008,173.400002,313.000004,92.700002
65,42850.0006,42996.8006,43189.2006,43316.4006,146.800002,127.200001,557.100008,192.400003,339.200005,90.700002
66,43407.1006,43576.4006,43738.7007,43866.0007,169.300002,127.300002,554.300008,162.300003,331.600005,95.400001
67,43961.4007,44163.3007,44324.6007,44453.3007,201.900003,128.700002,589.200009,161.300002,363.200005,97.300002
68,44550.6007,44714.1007,44882.9007,45014.8007,163.500002,131.900002,571.000008,168.800003,332.300005,106.800001
69,45121.6007,45289.2007,45503.5007,45630.9007,167.600003,127.400002,633.70001,214.300003,381.900006,124.400002
70,45755.3007,45912.7007,46115.8007,46245.8007,157.400002,130.000002,595.400009,203.100003,360.500005,104.900002
71,46350.7007,46494.6007,46666.1007,46793.1007,143.900002,127.000002,541.400008,171.500002,315.400004,99.000002
72,46892.1007,47068.6007,47190.6007,47317.4007,176.500002,126.800002,513.100007,122.000002,298.500004,87.800001
73,47405.2007,47577.4007,47728.5007,47849.8007,172.200003,121.300002,537.500008,151.100002,323.300005,92.900001
74,47942.7007,48114.2007,48233.1007,48358.3007,171.500003,125.200002,520.600008,118.900002,290.400005,105.000001
75,48463.3007,48626.1007,48774.9007,48902.9007,162.800003,128.000002,566.800009,148.800002,311.600005,127.200002
76,49030.1007,49203.6007,49455.1007,49583.0007,173.500002,127.900002,704.20001,251.500004,425.000006,151.300002
77,49734.3007,49921.2007,50219.9007,50380.3008,186.900003,160.400003,791.900012,298.700004,485.600007,145.900002
78,50526.2008,50668.5008,50837.0008,50964.5008,142.300002,127.500001,543.900008,168.500003,310.800005,105.600002
79,51070.1008,51263.0008,51404.3008,51531.8008,192.900003,127.500002,584.800009,141.300002,334.200005,123.100002
80,51654.9008,51767.7008,51894.8008,52014.1008,112.800001,119.300002,447.800006,127.100002,239.900003,88.600001
81,52102.7008,52228.1008,52353.1008,52481.9008,125.400002,128.800002,465.700007,125.000002,250.400004,86.500001
82,52568.4008,52709.3008,52906.8008,53073.9008,140.900002,167.100003,574.500009,197.500003,338.400005,69.000001
83,53142.9008,53306.8008,53447.0008,53578.8008,163.900002,131.800002,551.400008,140.200002,304.100004,115.500002
84,53694.3008,53836.6008,54053.3008,54184.4008,142.300002,131.100002,603.500009,216.700003,359.000005,113.400002
85,54297.8008,54474.1008,54708.6008,54841.2008,176.300003,132.600002,672.80001,234.500003,410.800006,129.400002
86,54970.6008,55125.7008,55370.8008,55500.1008,155.100002,129.300002,646.90001,245.100004,400.200006,117.400002
87,55617.5008,55809.5008,56059.7008,56191.8008,192.000003,132.100002,716.10001,250.200003,442.200006,141.800002
88,56333.6008,56466.2008,56688.6008,56822.3008,132.600002,133.700002,606.600009,222.400004,355.000006,117.900001
89,56940.2008,57094.9009,57339.6009,57474.7009,154.700003,135.100002,653.20001,244.700003,399.400006,118.700002
90,57593.4009,57781.9009,57987.8009,58114.8009,188.500003,127.000002,650.90001,205.900003,394.400006,129.500002
91,58244.3009,58391.4009,58554.2009,58683.7009,147.100002,129.500001,558.600008,162.800003,309.900005,119.200002
92,58802.9009,58942.2009,59125.3009,59261.0009,139.300002,135.700002,585.400009,183.100003,322.400005,127.300002
93,59388.3009,59545.6009,59760.7009,59893.4009,157.300002,132.700001,650.90001,215.100004,372.400006,145.800003
94,60039.2009,60176.3009,60357.4009,60485.5009,137.100002,128.100002,551.100008,181.100002,318.200004,104.800002
95,60590.3009,60753.6009,60878.9009,61005.8009,163.300002,126.900002,522.400008,125.300002,288.600004,106.900002
96,61112.7009,61273.1009,61399.5009,61531.2009,160.400002,131.700002,532.200008,126.400002,286.800004,113.700002
97,61644.9009,61773.5009,61966.2009,62101.0009,128.600001,134.800002,552.900008,192.700003,321.300004,96.800002
98,62197.8009,62366.2009,62579.7009,62711.8009,168.400002,132.100001,629.900009,213.500004,381.900006,115.900002
99,62827.7009,63009.9009,63204.7009,63335.7009,182.200003,131.000002,615.200009,194.800003,377.000006,107.200001
100,63442.9009,63639.4009,63862.701,63997.501,196.500003,134.800002,687.200011,223.300004,419.800007,132.600002
101,64130.101,64275.001,64552.501,64686.701,144.900002,134.200002,681.30001,277.500004,422.400006,124.700002
102,64811.401,65005.101,65293.501,65427.401,193.700003,133.900002,742.000011,288.400004,482.100007,126.000002
103,65553.401,65741.101,65995.601,66126.701,187.700003,131.100002,701.90001,254.500003,442.200006,128.600002
104,66255.301,66401.601,66644.301,66775.401,146.300002,131.100002,663.20001,242.700004,389.000006,143.100002
105,66918.501,67089.401,67359.701,67494.801,170.900003,135.100002,719.100011,270.300004,441.200007,142.800002
106,67637.601,67812.001,68031.101,68162.301,174.400002,131.200002,645.90001,219.100004,393.500006,121.200002
107,68283.501,68480.801,68653.201,68782.601,197.300002,129.400002,634.700009,172.400003,369.700005,135.600002
108,68918.201,69085.701,69187.101,69312.301,167.500002,125.200002,547.300008,101.400002,268.900004,153.200002
109,69465.501,69535.001,69828.301,69961.401,69.500001,133.100002,666.00001,293.300005,362.800006,170.100002
110,70131.501,70308.701,70513.1011,70644.3011,177.200003,131.200002,666.70001,204.400003,381.600006,153.900002
111,70798.2011,70946.3011,71143.3011,71269.3011,148.100002,126.000002,592.000009,197.000003,345.100005,120.900002
112,71390.2011,71540.5011,71650.5011,71779.3011,150.300002,128.800002,538.700008,110.000002,260.300004,149.600002
113,71928.9011,72036.6011,72179.1011,72313.5011,107.700001,134.400002,493.400007,142.500003,250.200004,108.800001
114,72422.3011,72562.3011,72738.3011,72869.9011,140.000002,131.600002,562.400009,176.000003,316.000005,114.800002
115,72984.7011,73138.3011,73349.5011,73488.6011,153.600002,139.100002,633.800009,211.200003,364.800005,129.900002
116,73618.5011,73788.3011,74058.1011,74193.4011,169.800003,135.300002,721.400011,269.800004,439.600007,146.500002
117,74339.9011,74511.4011,74833.3011,74970.8011,171.500002,137.500002,784.500011,321.900005,493.400007,153.600002
118,75124.4011,75308.6011,75578.1011,75713.9011,184.200003,135.800002,742.900012,269.500004,453.700007,153.400003
119,75867.3011,76060.0011,76357.5011,76496.7011,192.700002,139.200002,790.300011,297.500005,490.200007,160.900002
120,76657.6011,76766.7011,77127.9011,77267.5012,109.100002,139.600002,765.100012,361.200005,470.300007,155.200003
121,77422.7012,77593.0012,77763.6012,77900.5012,170.300002,136.900002,594.300009,170.600003,340.900005,116.500002
122,78017.0012,78198.3012,78394.6012,78522.8012,181.300002,128.200002,636.600009,196.300003,377.600005,130.800002
123,78653.6012,78844.2012,79001.8012,79128.7012,190.600003,126.900002,629.200009,157.600002,348.200005,154.100002
124,79282.8012,79444.1012,79621.1012,79753.5012,161.300003,132.400002,644.60001,177.000002,338.300005,173.900003
125,79927.4012,80044.9012,80403.0012,80540.7012,117.500002,137.700002,772.000012,358.100005,475.600007,158.700003
126,80699.4012,80876.0012,81213.8012,81354.6012,176.600002,140.800002,879.800013,337.800005,514.400007,224.600004
127,81579.2012,81677.9012,82027.9012,82168.3012,98.700001,140.400002,804.200012,350.000005,448.700006,215.100004
128,82383.4012,82514.0012,82650.3012,82785.0012,130.600002,134.700002,523.300007,136.300002,266.900004,121.700001
129,82906.7012,83056.1012,83186.7012,83314.3012,149.400003,127.600001,519.900008,130.600002,280.000005,112.300002
130,83426.6012,83580.3012,83656.4012,83783.5012,153.700002,127.100001,501.100008,76.100002,229.800004,144.200003
131,83927.7013,84016.3013,84111.9013,84246.5013,88.600001,134.600002,428.100006,95.600001,184.200002,109.300002
132,84355.8013,84457.9013,84605.4013,84732.7013,102.100002,127.300002,482.100007,147.500002,249.600004,105.200001
133,84837.9013,85006.3013,85162.8013,85291.7013,168.400003,128.900002,575.200009,156.500002,324.900005,121.400002
134,85413.1013,85603.4013,85725.5013,85858.4013,190.300003,132.900002,570.600008,122.100001,312.400004,125.300002
135,85983.7013,86146.3013,86356.3013,86494.3013,162.600003,138.000002,661.40001,210.000003,372.600006,150.800002
136,86645.1013,86789.4013,86999.5013,87142.1013,144.300002,142.600003,621.000009,210.100003,354.400005,124.000001
137,87266.1013,87423.3013,87681.0013,87818.0013,157.200003,137.000002,686.800011,257.700004,414.900007,134.900002
138,87952.9013,88100.3013,88380.7013,88516.7013,147.400002,136.000002,702.70001,280.400004,427.800006,138.900002
139,88655.6013,88795.7013,88980.2013,89108.4013,140.100002,128.200002,583.100009,184.500003,324.600005,130.300002
140,89238.7013,89383.4013,89525.0013,89658.0013,144.700002,133.000002,538.600008,141.600002,286.300004,119.300002
141,89777.3013,89921.5013,90097.3013,90226.7013,144.200002,129.400001,555.800008,175.800003,320.000005,106.400002
142,90333.1013,90467.1013,90591.4014,90725.8014,134.000002,134.400002,491.000007,124.300002,258.300004,98.300001
143,90824.1014,90956.9014,91135.5014,91282.0014,132.800002,146.500002,561.200009,178.600003,311.400005,103.300002
144,91385.3014,91555.5014,91798.3014,91937.4014,170.200002,139.100002,689.00001,242.800004,413.000006,136.900002
145,92074.3014,92223.9014,92565.1014,92705.7014,149.600002,140.600002,776.000012,341.200005,490.800007,144.600003
146,92850.3014,93028.1014,93347.1014,93483.6014,177.800002,136.500002,777.800011,319.000005,496.800007,144.500002
147,93628.1014,93810.3014,94031.8014,94169.9014,182.200003,138.100002,673.30001,221.500003,403.700006,131.500002
148,94301.4014,94468.9014,94660.1014,94795.3014,167.500003,135.200002,623.300009,191.200003,358.700006,129.400001
149,94924.7014,95083.7014,95269.2014,95406.0014,159.000003,136.800002,614.70001,185.500003,344.500006,133.400002
150,95539.4014,95688.7014,95934.5014,96073.2014,149.300002,138.700002,684.00001,245.800004,395.100006,150.200002
151,96223.4014,96408.8014,96566.3014,96702.2014,185.400003,135.900002,607.000009,157.500002,342.900005,128.200002
152,96830.4014,96992.9014,97083.1014,97220.3014,162.500002,137.200002,517.500008,90.200002,252.700004,127.600002
153,97347.9015,97459.1015,97631.9015,97764.6015,111.200001,132.700002,537.700008,172.800003,284.000004,121.000002
154,97885.6015,98042.7015,98192.4015,98327.7015,157.100002,135.300002,562.700008,149.700002,306.800004,120.600002
155,98448.3015,98583.2015,98710.3015,98844.5015,134.900002,134.200002,543.100008,127.100002,262.000004,146.900002
156,98991.4015,99091.4015,99222.6015,99364.1015,100.000002,141.500002,476.100007,131.200002,231.200004,103.400001
157,99467.5015,99603.0015,99790.2015,99923.1015,135.500002,132.900002,566.200009,187.200003,322.700005,110.600002
158,100033.701,100181.901,100289.401,100417.401,148.200002,128.000002,513.000007,107.500001,255.700003,129.300002
159,100546.701,100690.102,100837.102,100965.902,143.400002,128.800002,558.900009,147.000003,290.400005,139.700002
160,101105.602,101221.202,101374.602,101501.902,115.600001,127.300001,561.500008,153.400003,269.000004,165.200003
161,101667.102,101773.802,101915.102,102040.002,106.700002,124.900002,523.600008,141.300002,248.000004,150.700002
162,102190.702,102331.702,102436.602,102562.202,141.000002,125.600002,506.800007,104.900001,245.900003,135.300002
163,102697.502,102797.502,102967.602,103097.102,100.000002,129.500002,545.300008,170.100002,270.100004,145.700002
164,103242.802,103368.302,103502.302,103632.002,125.500002,129.700002,499.100008,134.000002,259.500004,109.900002
165,103741.902,103895.102,104033.102,104161.002,153.200002,127.900002,575.700008,138.000002,291.200004,156.600002
166,104317.602,104441.202,104587.602,104716.502,123.600002,128.900002,531.300008,146.400002,270.000004,132.400002
167,104848.902,104979.802,105080.302,105199.202,130.900002,118.900002,477.200007,100.500002,231.400004,126.900001
168,105326.102,105442.302,105551.302,105695.302,116.200002,144.000002,473.700008,109.000002,225.200004,104.500002
169,105799.802,105909.302,105990.902,106146.902,109.500001,156.000003,444.500006,81.600001,191.100002,97.400001
170,106244.302,106321.502,106408.602,106531.402,77.200001,122.800001,392.500006,87.100002,164.300003,105.400002
171,106636.802,106759.102,106849.902,107005.302,122.300002,155.400003,445.500007,90.800001,213.100003,77.000001
172,107082.302,107181.802,107275.002,107396.702,99.500001,121.700001,434.200006,93.200002,192.700003,119.800002
173,107516.502,107602.702,107700.902,107827.002,86.200001,126.100002,421.300006,98.200002,184.400003,110.800001
174,107937.802,108020.402,108139.102,108263.402,82.600002,124.300002,443.400007,118.700001,201.300003,117.800002
175,108381.202,108485.402,108595.802,108717.802,104.200002,122.000002,456.900007,110.400001,214.600003,120.300002
176,108838.102,108922.802,109043.802,109166.702,84.700001,122.900002,437.800006,121.000002,205.700003,109.200001
177,109275.902,109369.302,109514.302,109637.902,93.400002,123.600002,484.000008,145.000002,238.400004,122.000002
178,109759.902,109892.202,110017.502,110137.102,132.300002,119.600002,489.500007,125.300001,257.600003,112.300002
179,110249.402,110416.702,110515.902,110655.602,167.300002,139.700002,490.800007,99.200002,266.500004,84.600001
180,110740.202,110860.602,110977.902,111129.902,120.400002,152.000002,452.400007,117.300002,237.700004,62.700001
181,111192.602,111310.302,111430.202,111548.602,117.700002,118.400002,466.600007,119.900001,237.600003,110.600002
182,111659.202,111798.702,111895.802,112017.702,139.500002,121.900002,487.100007,97.100001,236.600003,128.600002
183,112146.302,112272.602,112418.302,112566.002,126.300002,147.700002,517.500008,145.700002,272.000004,97.800002
184,112663.802,112779.602,112934.902,113078.302,115.800002,143.400002,511.900007,155.300002,271.100004,97.400001
185,113175.702,113309.702,113379.902,113499.902,134.000002,120.000002,483.800008,70.200001,204.200003,159.600003
186,113659.502,113714.802,113784.402,113905.002,55.3,120.600001,358.600005,69.600002,124.900002,113.100002
187,114018.102,114121.402,114237.602,114361.102,103.300002,123.500002,475.600007,116.200001,219.500003,132.600002
188,114493.702,114590.302,114705.702,114825.802,96.600002,120.100002,443.800007,115.400001,212.000003,111.700002
189,114937.502,115049.102,115203.802,115347.902,111.600001,144.100002,520.700007,154.700003,266.300004,110.300001
190,115458.202,115573.002,115702.902,115841.502,114.800002,138.600002,485.100008,129.900002,244.700004,101.800002
191,115943.302,116080.902,116218.902,116364.802,137.600002,145.900002,610.200009,138.000002,275.600004,188.700003
192,116553.502,116620.102,116707.802,116829.702,66.600001,121.900002,449.000006,87.700001,154.300002,172.800002
193,117002.502,117078.002,117165.302,117281.102,75.500002,115.800002,415.400007,87.300001,162.800003,136.800002
194,117417.902,117557.102,117712.702,117858.702,139.200002,146.000002,561.200008,155.600002,294.800004,120.400002
195,117979.102,118118.702,118227.902,118380.502,139.600002,152.600002,545.000008,109.200002,248.800004,143.600002
196,118524.102,118595.402,118711.502,118837.002,71.300001,125.500002,446.800007,116.100002,187.400003,133.900002
197,118970.902,119069.002,119203.002,119326.602,98.100001,123.600002,470.500007,134.000002,232.100003,114.800002
198,119441.402,119565.802,119681.002,119803.202,124.400002,122.200002,470.500007,115.200001,239.600003,108.700002
199,119911.902,120023.702,120177.102,120319.102,111.800001,142.000002,509.800007,153.400003,265.200004,102.600001
200,120421.702,120522.002,120620.402,120739.702,100.300002,119.300002,429.700007,98.400001,198.700003,111.700002
201,120851.402,120951.802,121085.502,121205.002,100.400001,119.500002,487.000007,133.700002,234.100003,133.400002
202,121338.402,121428.102,121544.602,121668.502,89.700001,123.900002,439.500007,116.500002,206.200003,109.400002
203,121777.902,121909.302,122077.402,122202.002,131.400002,124.600002,538.200008,168.100002,299.500004,114.100002
204,122316.102,122488.802,122638.002,122765.502,172.700002,127.500002,575.200008,149.200002,321.900004,125.800002
205,122891.302,123015.602,123169.202,123295.902,124.300002,126.700002,522.300008,153.600002,277.900004,117.700002
206,123413.602,123577.302,123802.502,123933.102,163.700002,130.600002,642.70001,225.200004,388.900006,123.200002
207,124056.302,124209.702,124422.902,124548.602,153.400002,125.700002,621.000009,213.200003,366.600005,128.700002
208,124677.302,124850.502,125159.902,125290.002,173.200002,130.100002,734.000011,309.400005,482.600007,121.300002
209,125411.302,125578.302,125831.502,125963.402,167.000002,131.900002,654.80001,253.200004,420.200006,102.700002
210,126066.102,126243.802,126453.402,126587.402,177.700002,134.000002,629.100009,209.600003,387.300005,107.800002
211,126695.202,126855.402,127065.102,127195.302,160.200002,130.200002,603.800009,209.700003,369.900005,103.700002
212,127299.002,127483.102,127623.702,127759.202,184.100003,135.500002,573.700008,140.600002,324.700005,113.500001
213,127872.702,127995.602,128208.502,128336.202,122.900002,127.700002,560.000009,212.900003,335.800005,96.500002
214,128432.702,128624.602,128766.102,128923.602,191.900003,157.500002,565.100008,141.500002,333.400005,74.200001
215,128997.802,129158.102,129306.002,129441.302,160.300003,135.300002,544.500008,147.900002,308.200005,101.000001
216,129542.302,129683.302,129880.702,130011.302,141.000002,130.600002,562.700009,197.400003,338.400005,93.700002
217,130105.002,130270.502,130459.902,130596.302,165.500002,136.400002,589.300008,189.400003,354.900005,98.000001
218,130694.302,130846.502,131067.802,131201.802,152.200003,134.000002,598.500009,221.300003,373.500006,91.000001
219,131292.802,131462.602,131729.102,131867.502,169.800003,138.400002,708.500011,266.500004,436.300007,133.800002
220,132001.302,132150.902,132462.002,132598.202,149.600002,136.200002,737.100011,311.100005,460.700007,140.200002
221,132738.402,132929.602,133247.802,133383.602,191.200003,135.800002,775.800012,318.200005,509.400008,130.600002
222,133514.202,133704.102,133978.102,134115.402,189.900002,137.300002,727.40001,274.000004,463.900006,126.200002
223,134241.602,134376.402,134641.902,134814.102,134.800002,172.200003,670.80001,265.500004,400.300006,98.300001
224,134912.402,135088.702,135274.902,135410.202,176.300003,135.300002,639.70001,186.200003,362.500006,141.900002
225,135552.102,135701.002,135947.802,136085.202,148.900002,137.400002,663.60001,246.800004,395.700006,130.500002
226,136215.702,136384.502,136677.102,136816.002,168.800002,138.900002,765.300011,292.600005,461.400007,165.000002
227,136981.002,137143.802,137399.102,137534.302,162.800003,135.200002,688.90001,255.300003,418.100006,135.600002
228,137669.902,137844.802,138054.102,138215.802,174.900003,161.700003,638.50001,209.300003,384.200006,92.600001
229,138308.402,138465.302,138669.502,138803.602,156.900002,134.100002,655.30001,204.200003,361.100005,160.100003
230,138963.702,139114.002,139402.702,139538.002,150.300002,135.300002,713.60001,288.700004,439.000006,139.300002
231,139677.302,139852.702,140098.102,140234.402,175.400003,136.300002,691.000011,245.400004,420.800007,133.900002
232,140368.302,140486.802,140751.302,140891.102,118.500001,139.800002,677.00001,264.500004,383.000005,154.200003
233,141045.302,141204.602,141416.402,141553.702,159.300002,137.300002,695.70001,211.800003,371.100005,187.300003
234,141741.002,141894.302,142057.102,142187.302,153.300002,130.200002,546.500008,162.800003,316.100005,100.200001
235,142287.502,142446.102,142512.502,142659.502,158.600003,147.000002,445.900007,66.400001,225.000004,73.900001
236,142733.402,142886.002,142983.702,143106.902,152.600002,123.200001,532.100008,97.700002,250.300004,158.600003
237,143265.502,143354.602,143463.702,143595.602,89.100001,131.900002,455.100007,109.100002,198.200003,125.000002
238,143720.602,143835.802,144006.302,144140.402,115.200001,134.100002,549.400008,170.500003,285.700004,129.600002
239,144270.002,144420.002,144571.802,144707.202,150.000002,135.400002,587.700009,151.800002,301.800004,150.500003
240,144857.702,144955.302,145117.502,145250.202,97.600001,132.700002,502.500007,162.200002,259.800003,110.000002
241,145360.202,145510.502,145691.102,145819.102,150.300002,128.000002,584.400009,180.600003,330.900005,125.500002
242,145944.602,146114.802,146282.702,146412.102,170.200002,129.400002,602.100009,167.900003,338.100005,134.600002
243,146546.702,146687.102,146898.602,147032.102,140.400002,133.500002,644.000009,211.500003,351.900005,158.600002
244,147190.702,147352.202,147531.102,147667.302,161.500003,136.200002,649.50001,178.900002,340.400005,172.900003
245,147840.202,147962.102,148195.002,148331.402,121.900002,136.400002,607.900009,232.900003,354.800005,116.700002
246,148448.102,148605.702,148839.802,148974.702,157.600002,134.900002,658.40001,234.100004,391.700006,131.800002
247,149106.502,149280.102,149507.502,149685.302,173.600002,177.800002,659.40001,227.400004,401.000006,80.600002
248,149765.902,149922.902,150065.302,150204.302,157.000002,139.000002,565.700008,142.400002,299.400004,127.300002
249,150331.602,150469.902,150646.802,150781.302,138.300002,134.500002,551.700008,176.900003,315.200005,102.000001
250,150883.302,151066.302,151234.702,151369.702,183.000003,135.000002,608.900009,168.400003,351.400006,122.500001
251,151492.202,151657.302,151862.002,151997.502,165.100003,135.500002,631.10001,204.700003,369.800006,125.800002
252,152123.302,152266.202,152484.402,152621.102,142.900002,136.700002,632.900009,218.200003,361.100005,135.100002
253,152756.202,152910.102,153199.702,153337.002,153.900003,137.300002,709.600011,289.600004,443.500007,128.800002
254,153465.802,153653.002,153858.702,153993.202,187.200003,134.500002,664.00001,205.700003,392.900006,136.600002
255,154129.802,154280.702,154442.102,154575.202,150.900002,133.100002,553.900008,161.400002,312.300004,108.500002
256,154683.702,154840.902,155059.802,155192.602,157.200002,132.800002,655.40001,218.900004,376.100006,146.500002
257,155339.102,155474.602,155662.102,155796.602,135.500002,134.500002,577.600008,187.500003,323.000005,120.100001
258,155916.702,156065.902,156220.202,156358.802,149.200003,138.600002,567.200009,154.300002,303.500005,125.100002
259,156483.902,156631.102,156810.702,156948.502,147.200002,137.800002,589.100009,179.600003,326.800005,124.500002
260,157073.002,157214.502,157397.302,157541.102,141.500002,143.800003,605.500009,182.800002,324.300004,137.400002
261,157678.502,157808.602,157998.202,158137.902,130.100002,139.700002,586.900008,189.600002,319.700004,127.500002
262,158265.402,158424.202,158655.902,158794.102,158.800003,138.200002,674.80001,231.700003,390.500006,146.100002
263,158940.202,159084.202,159298.502,159440.302,144.000003,141.800002,630.50001,214.300003,358.300006,130.400002
264,159570.702,159708.802,159871.102,160007.002,138.100002,135.900002,561.000008,162.300002,300.400004,124.700002
265,160131.702,160272.102,160449.402,160586.102,140.400002,136.700002,567.000009,177.300003,317.700005,112.600002
266,160698.702,160865.002,160990.902,161126.002,166.300002,135.100002,575.800008,125.900002,292.200004,148.500002
267,161274.502,161396.902,161490.802,161618.502,122.400002,127.700002,508.300008,93.900001,216.300003,164.300003
268,161782.802,161878.602,162025.102,162158.202,95.800001,133.100002,528.900008,146.500002,242.300003,153.500003
269,162311.702,162424.202,162578.302,162709.502,112.500001,131.200002,553.400008,154.100003,266.600004,155.600002
270,162865.102,162959.502,163084.502,163219.802,94.400001,135.300002,473.400007,125.000002,219.400003,118.700002
271,163338.502,163446.902,163610.202,163742.802,108.400002,132.600002,511.000008,163.300002,271.700004,106.700002
272,163849.502,164021.602,164159.402,164288.802,172.100002,129.400002,551.600008,137.800002,309.900004,112.300002
273,164401.102,164530.802,164681.402,164816.302,129.700002,134.900002,517.400007,150.600002,280.300004,102.200001
274,164918.502,165069.002,165270.502,165406.702,150.500003,136.200002,599.100009,201.500003,352.000006,110.900001
275,165517.602,165705.502,165908.402,166044.702,187.900003,136.300002,667.00001,202.900003,390.800006,139.900002
276,166184.602,166324.602,166589.602,166727.502,140.000002,137.900002,649.70001,265.000004,405.000006,106.800002
277,166834.302,167000.302,167237.202,167373.802,166.000002,136.600002,661.60001,236.900004,402.900006,122.100002
278,167495.902,167665.802,167921.203,168057.003,169.900002,135.800002,700.60001,255.400004,425.300006,139.500002
279,168196.503,168367.203,168627.903,168767.603,170.700003,139.700002,706.200011,260.700004,431.400007,135.100002
280,168902.703,169072.303,169301.503,169442.803,169.600002,141.300002,696.50001,229.200004,398.800006,156.400002
281,169599.203,169741.303,169992.103,170132.603,142.100002,140.500002,654.70001,250.800004,392.900006,121.300002
282,170253.903,170461.103,170670.903,170811.203,207.200003,140.300002,727.300011,209.800003,417.000006,170.000003
283,170981.203,171127.403,171408.703,171548.703,146.200002,140.000002,731.700011,281.300004,427.500006,164.200003
284,171712.903,171856.903,172128.703,172270.103,144.000002,141.400002,703.00001,271.800004,415.800006,145.800002
285,172415.903,172568.903,172848.603,172992.703,153.000002,144.100002,721.500011,279.700005,432.700007,144.700002
286,173137.403,173286.603,173550.903,173697.203,149.200002,146.300002,734.200011,264.300004,413.500006,174.400003
287,173871.603,174039.403,174269.103,174415.103,167.800002,146.000002,696.30001,229.700004,397.500006,152.800002
288,174567.903,174718.403,174951.103,175090.703,150.500003,139.600002,652.40001,232.700003,383.200006,129.600002
289,175220.303,175322.503,175517.903,175661.503,102.200002,143.600003,575.200009,195.400002,297.600004,134.000002
290,175795.503,175906.503,176074.303,176209.003,111.000001,134.700002,512.400007,167.800003,278.800004,98.900001
291,176307.903,176458.003,176612.603,176783.503,150.100002,170.900002,555.200008,154.600003,304.700005,79.600001
292,176863.103,177013.903,177150.303,177288.503,150.800003,138.200002,537.600008,136.400002,287.200005,112.200001
293,177400.703,177518.703,177675.103,177810.103,118.000002,135.000002,499.800008,156.400003,274.400005,90.400001
294,177900.503,178041.303,178202.603,178332.703,140.800002,130.100002,535.900008,161.300002,302.100004,103.700002
295,178436.403,178596.703,178715.003,178849.603,160.300002,134.600002,534.200008,118.300002,278.600004,121.000002
296,178970.603,179090.103,179222.903,179358.703,119.500002,135.800002,488.400007,132.800002,252.300004,100.300001
297,179459.003,179597.503,179770.003,179896.303,138.500002,126.300002,550.500008,172.500003,311.000005,113.200001
298,180009.503,180161.103,180285.903,180417.803,151.600003,131.900002,512.500008,124.800001,276.400004,104.200002
299,180522.003,180642.803,180774.603,180905.903,120.800002,131.300002,479.000007,131.800002,252.600004,95.100001
300,181001.003,181127.903,181324.603,181458.503,126.900002,133.900002,548.100008,196.700003,323.600005,90.600001
301,181549.103,181716.703,181854.003,181986.103,167.600003,132.100002,540.800008,137.300002,304.900005,103.800001
302,182089.903,182208.203,182351.803,182487.303,118.300002,135.500002,510.600008,143.600002,261.900004,113.200002
303,182600.503,182705.603,182875.903,183006.003,105.100002,130.100002,504.900007,170.300002,275.400004,99.400001
304,183105.403,183255.303,183425.203,183583.903,149.900003,158.700003,560.600009,169.900002,319.800005,82.100001
305,183666.003,183823.903,183949.403,184080.303,157.900002,130.900002,542.500008,125.500002,283.400004,128.200002
306,184208.503,184345.903,184504.603,184683.103,137.400002,178.500003,543.500008,158.700002,296.100004,68.900001
307,184752.003,184890.303,185043.803,185174.003,138.300002,130.200002,523.200008,153.500002,291.800004,101.200002
308,185275.203,185425.803,185586.303,185719.403,150.600002,133.100002,561.400008,160.500002,311.100004,117.200002
309,185836.603,185956.203,186155.103,186306.203,119.600002,151.100002,545.900008,198.900003,318.500005,76.300001
310,186382.503,186519.003,186658.503,186786.303,136.500002,127.800002,512.900008,139.500002,276.000004,109.100002
311,186895.403,187033.603,187114.103,187243.903,138.200002,129.800002,442.500007,80.500001,218.700003,94.000002
312,187337.903,187454.803,187619.703,187756.503,116.900001,136.800002,514.700007,164.900003,281.800004,96.100001
313,187852.603,187985.903,188153.303,188286.803,133.300002,133.500002,546.700008,167.400003,300.700005,112.500001
314,188399.303,188564.203,188749.103,188912.503,164.900003,163.400002,600.200009,184.900003,349.800006,87.000001
315,188999.503,189139.503,189291.703,189426.403,140.000002,134.700002,524.300008,152.200003,292.200005,97.400001
316,189523.803,189686.703,189901.403,190035.703,162.900003,134.300002,624.100009,214.700003,377.600006,112.200001
317,190147.903,190306.103,190547.503,190684.503,158.200003,137.000002,655.90001,241.400003,399.600006,119.300002
318,190803.803,190983.803,191249.103,191386.203,180.000003,137.100002,714.100011,265.300004,445.300007,131.700002
319,191517.903,191661.403,192065.303,192200.103,143.500002,134.800002,814.000012,403.900006,547.400008,131.800002
320,192331.903,192494.903,192731.903,192902.003,163.000002,170.100002,653.80001,237.000004,400.000006,83.700002
321,192985.703,193167.203,193365.303,193538.603,181.500002,173.300003,632.300009,198.100003,379.600005,79.400001
322,193618.003,193787.403,193976.403,194139.603,169.400003,163.200003,617.000009,189.000002,358.400005,95.400001
323,194235.003,194400.603,194576.803,194713.303,165.600003,136.500002,628.50001,176.200002,341.800005,150.200003
324,194863.503,194994.403,195197.803,195330.703,130.900002,132.900002,574.600008,203.400003,334.300005,107.400001
325,195438.103,195609.403,195763.103,195929.203,171.300003,166.100003,580.600009,153.700002,325.000005,89.500001
326,196018.703,196165.803,196311.403,196474.103,147.100002,162.700003,533.000008,145.600002,292.700004,77.600001
327,196551.703,196707.103,196853.803,197005.303,155.400002,151.500003,534.200008,146.700002,302.100004,80.600001
328,197085.903,197238.303,197357.303,197507.703,152.400002,150.400002,510.600007,119.000002,271.400004,88.800001
329,197596.503,197732.103,197823.103,197950.103,135.600002,127.000002,461.400007,91.000002,226.600004,107.800001
330,198057.903,198159.303,198285.203,198413.703,101.400002,128.500002,466.900007,125.900002,227.300004,111.100001
331,198524.803,198634.403,198735.703,198857.603,109.600002,121.900002,442.500007,101.300001,210.900003,109.700002
332,198967.303,199049.803,199169.403,199327.703,82.500001,158.300002,427.200006,119.600002,202.100003,66.800001
333,199394.503,199518.203,199635.703,199776.403,123.700002,140.700002,474.000007,117.500002,241.200004,92.100001
334,199868.503,200001.703,200102.903,200231.503,133.200002,128.600002,456.500007,101.200002,234.400004,93.500001
335,200325.003,200455.103,200540.103,200670.203,130.100002,130.100002,434.400007,85.000001,215.100003,89.200002
336,200759.403,200875.503,200965.403,201094.203,116.100001,128.800002,434.700006,89.900002,206.000003,99.900001
337,201194.103,201290.903,201346.903,201478.903,96.800001,132.000002,377.700006,56.000001,152.800002,92.900002
338,204576.703,204653.403,204736.703,204872.303,76.700002,135.600002,403.900006,83.300001,160.000003,108.300001
339,204980.603,205006.003,205114.203,205262.903,25.400001,148.700003,374.900006,108.200001,133.600002,92.600001
340,205355.503,205419.303,205528.303,205640.303,63.800001,112.000001,407.000006,109.000002,172.800003,122.200002
341,205762.503,205856.903,205945.903,206062.203,94.400002,116.300002,421.300006,89.000001,183.400003,121.600001
342,206183.803,206282.703,206426.903,206570.703,98.900002,143.800002,488.300008,144.200002,243.100004,101.400002
343,206672.103,206801.403,206998.803,207141.303,129.300002,142.500002,649.400009,197.400003,326.700005,180.200002
344,207321.503,207394.903,207501.003,207620.203,73.400001,119.200002,411.200006,106.100002,179.500003,112.500001
345,207732.703,207875.203,208086.203,208225.603,142.500003,139.400002,587.100009,211.000003,353.500006,94.200001
346,208319.803,208499.303,208631.603,208774.003,179.500003,142.400002,562.300009,132.300002,311.800005,108.100002
347,208882.103,209021.703,209198.103,209324.203,139.600002,126.100002,538.100008,176.400002,316.000004,96.000002
348,209420.203,209608.803,209763.003,209917.103,188.600002,154.100002,580.400008,154.200003,342.800005,83.500001
349,210000.603,210156.103,210348.703,210510.203,155.500003,161.500003,575.300009,192.600002,348.100005,65.700001
350,210575.903,210734.603,210950.303,211113.703,158.700002,163.400003,606.600009,215.700003,374.400005,68.800001
351,211182.503,211348.503,211702.103,211835.603,166.000002,133.500002,773.600011,353.600006,519.600008,120.500001
352,211956.103,212195.903,212534.303,212668.803,239.800004,134.500002,831.800013,338.400005,578.200009,119.100002
353,212787.903,213010.503,213319.103,213453.603,222.600003,134.500002,800.400012,308.600005,531.200008,134.700002
354,213588.303,213781.803,214065.903,214205.003,193.500003,139.100002,741.100011,284.100004,477.600007,124.400002
355,214329.403,214519.803,214814.203,214952.003,190.400003,137.800002,743.100011,294.400004,484.800007,120.500002
356,215072.503,215271.803,215567.003,215705.203,199.300003,138.200002,760.800011,295.200004,494.500007,128.100002
357,215833.303,216061.603,216359.403,216526.203,228.300004,166.800002,809.000012,297.800004,526.100008,116.100002
358,216642.303,216817.803,217054.903,217191.203,175.500003,136.300002,716.400011,237.100003,412.600006,167.500003
359,217358.703,217508.503,217764.203,217944.303,149.800002,180.100003,672.90001,255.700004,405.500006,87.300001
360,218031.603,218209.503,218376.703,218537.103,177.900003,160.400002,606.600009,167.200002,345.100005,101.100002
361,218638.203,218781.403,218978.903,219139.603,143.200002,160.700002,624.300009,197.500003,340.700005,122.900002
362,219262.503,219388.703,219500.203,219634.303,126.200002,134.100002,529.000008,111.500002,237.700004,157.200002
363,219791.503,219912.203,220110.503,220265.803,120.700002,155.300002,568.700009,198.300003,319.000005,94.400002
364,220360.203,220506.603,220648.703,220803.303,146.400002,154.600002,520.700007,142.100002,288.500004,77.600001
365,220880.903,221020.403,221176.203,221309.803,139.500002,133.600002,527.300008,155.800003,295.300005,98.400001
366,221408.203,221550.203,221762.303,221895.303,142.000002,133.000001,616.800009,212.100004,354.100006,129.700002
367,222025.003,222165.203,222402.803,222537.003,140.200003,134.200002,633.00001,237.600003,377.800006,121.000002
368,222658.003,222851.403,223138.203,223316.503,193.400003,178.300003,773.800011,286.800004,480.200007,115.300001
369,223431.803,223601.003,223753.403,223885.403,169.200003,132.000002,563.900009,152.400002,321.600005,110.300002
370,223995.703,224151.303,224355.503,224493.103,155.600002,137.600002,634.700009,204.200003,359.800005,137.300002
371,224630.403,224792.503,225028.603,225200.203,162.100003,171.600003,683.70001,236.100003,398.200006,113.900001
372,225314.103,225494.603,225742.803,225916.403,180.500003,173.600002,753.300012,248.200004,428.700007,151.000003
373,226067.403,226215.003,226402.003,226540.103,147.600002,138.100002,654.500009,187.000003,334.600005,181.800002
374,226721.903,226876.403,227201.503,227366.603,154.500003,165.100002,775.500012,325.100005,479.600008,130.800002
375,227497.403,227674.203,227843.903,228010.903,176.800003,167.000003,621.600009,169.700002,346.500005,108.100001
376,228119.003,228290.403,228497.403,228635.403,171.400003,138.000002,647.70001,207.000003,378.400006,131.300002
377,228766.703,228918.303,229202.703,229379.103,151.600002,176.400003,724.200011,284.400004,436.000006,111.800002
378,229490.903,229666.603,229882.203,230061.103,175.700002,178.900002,688.60001,215.600004,391.300006,118.400002
379,230179.503,230331.103,230605.503,230778.203,151.600002,172.700003,692.70001,274.400004,426.000006,94.000001
380,230872.203,231079.103,231331.803,231466.703,206.900003,134.900002,742.300011,252.700004,459.600007,147.800002
381,231614.503,231804.303,232049.003,232232.703,189.800003,183.700003,710.500011,244.700004,434.500007,92.300001
382,232325.003,232494.303,232741.103,232914.403,169.300002,173.300003,729.900011,246.800004,416.100006,140.500002
383,233054.903,233182.403,233418.503,233551.103,127.500002,132.600002,639.100009,236.100003,363.600005,142.900002
384,233694.003,233839.103,233954.703,234091.703,145.100002,137.000002,517.500008,115.600002,260.700004,119.800002
385,234211.503,234351.903,234525.403,234660.403,140.400002,135.000002,562.700008,173.500003,313.900005,113.800001
386,234774.203,234913.704,235072.304,235230.904,139.500002,158.600002,549.100009,158.600003,298.100005,92.400002
387,235323.304,235465.704,235631.004,235807.804,142.400002,176.800003,645.800009,165.300002,307.700004,161.300002
388,235969.104,236059.304,236190.404,236324.604,90.200002,134.200002,536.800008,131.100002,221.300004,181.300002
389,236505.904,236596.004,236762.004,236938.204,90.100002,176.200003,518.700008,166.000002,256.100004,86.400001
390,237024.604,237145.704,237236.804,237365.804,121.100002,129.000002,463.000007,91.100001,212.200003,121.800002
391,237487.604,237567.504,237706.104,237839.704,79.900001,133.600002,468.300007,138.600002,218.500003,116.200002
392,237955.904,238074.504,238247.004,238383.404,118.600002,136.400002,543.100008,172.500002,291.100004,115.600002
393,238499.004,238622.604,238810.104,238972.504,123.600002,162.400002,549.900008,187.500003,311.100005,76.400001
394,239048.904,239198.504,239350.004,239479.404,149.600002,129.400002,544.900008,151.500003,301.100005,114.400001
395,239593.804,239729.904,239925.304,240061.804,136.100002,136.500002,580.700009,195.400003,331.500005,112.700002
396,240174.504,240315.704,240548.504,240688.604,141.200002,140.100003,644.900009,232.800003,374.000005,130.800001
397,240819.404,240959.304,241158.104,241311.504,139.900003,153.400002,588.300009,198.800003,338.700006,96.200001
398,241407.704,241550.004,241716.704,241885.004,142.300002,168.300002,554.900009,166.700003,309.000005,77.600002
399,241962.604,242112.004,242293.504,242458.304,149.400002,164.800003,568.100008,181.500002,330.900004,72.400001
400,242530.704,242683.604,242845.204,242977.404,152.900002,132.200002,583.600009,161.600003,314.500005,136.900002
401,243114.304,243231.204,243379.804,243512.604,116.900001,132.800002,511.600007,148.600003,265.500004,113.300001
402,243625.904,243758.204,243994.304,244151.504,132.300002,157.200002,621.10001,236.100004,368.400006,95.500002
403,244247.004,244399.704,244565.704,244698.604,152.700002,132.900002,573.800008,166.000002,318.700004,122.200002
404,244820.804,244964.704,245158.204,245296.404,143.900002,138.200002,609.800009,193.500003,337.400005,134.200002
405,245430.604,245568.104,245829.704,245968.804,137.500002,139.100002,672.90001,261.600004,399.100006,134.700002
406,246103.504,246279.004,246521.104,246701.804,175.500003,180.700003,702.900011,242.100003,417.600006,104.600002
407,246806.404,246994.204,247314.704,247486.304,187.800003,171.600003,807.900012,320.500004,508.300007,128.000002
408,247614.304,247747.304,248137.204,248280.204,133.000002,143.000002,816.400012,389.900006,522.900008,150.500002
409,248430.704,248614.304,248958.304,249146.204,183.600003,187.900003,881.500013,344.000005,527.600008,166.000002
410,249312.204,249451.804,249823.704,249997.004,139.600002,173.300002,891.700013,371.900006,511.500008,206.900003
411,250203.904,250348.604,250495.504,250635.104,144.700002,139.600002,627.50001,146.900003,291.600005,196.300003
412,250831.404,250944.704,251227.504,251372.404,113.300001,144.900002,679.80001,282.800005,396.100006,138.800002
413,251511.204,251670.904,252061.404,252235.004,159.700002,173.600003,923.100014,390.500006,550.200008,199.300003
414,252434.304,252555.804,252864.104,253012.904,121.500001,148.800002,827.100012,308.300005,429.800006,248.500004
415,253261.404,253355.204,253758.104,253926.304,93.800001,168.200003,783.200012,402.900006,496.700007,118.300002
416,254044.604,254260.704,254472.404,254634.604,216.100003,162.200002,738.700011,211.700003,427.800006,148.700003
417,254783.304,254936.604,255089.104,255247.104,153.300002,158.000002,559.200008,152.500002,305.800004,95.400002
418,255342.504,255519.304,255666.204,255825.804,176.800003,159.600002,574.000008,146.900002,323.700005,90.700001
419,255916.504,256050.504,256127.604,256260.404,134.000002,132.800002,457.300007,77.100002,211.100004,113.400001
420,256373.804,256478.304,256622.104,256753.404,104.500002,131.300002,497.300008,143.800002,248.300004,117.700002
421,256871.104,257008.304,257201.604,257358.404,137.200002,156.800002,569.700008,193.300003,330.500005,82.400001
422,257440.804,257590.104,257709.304,257870.004,149.300002,160.700003,504.800008,119.200002,268.500004,75.600001
423,257945.604,258085.704,258213.804,258384.604,140.100002,170.800002,502.200007,128.100002,268.200004,63.200001
424,258447.804,258577.904,258721.004,258884.904,130.100002,163.900003,492.300008,143.100002,273.200004,55.200001
425,258940.104,259093.304,259261.904,259438.004,153.200002,176.100003,562.800008,168.600002,321.800004,64.900001
426,259502.904,259645.604,259811.504,259946.904,142.700002,135.400003,556.300008,165.900002,308.600004,112.300001
427,260059.204,260185.404,260397.904,260533.604,126.200002,135.700002,586.300009,212.500003,338.700005,111.900002
428,260645.504,260800.604,261020.704,261157.304,155.100002,136.600002,627.000009,220.100004,375.200006,115.200001
429,261272.504,261454.304,261695.104,261873.004,181.800003,177.900002,717.700011,240.800004,422.600007,117.200002
430,261990.204,262158.904,262330.804,262506.604,168.700002,175.800003,600.300009,171.900003,340.600005,83.900001
431,262590.504,262732.504,262924.104,263099.004,142.000002,174.900002,594.800009,191.600003,333.600005,86.300002
432,263185.304,263363.304,263559.904,263729.104,178.000002,169.200003,673.80001,196.600003,374.600005,130.000002
433,263859.104,263997.304,264170.204,264325.104,138.200002,154.900003,540.400008,172.900002,311.100004,74.400001
434,264399.504,264541.404,264714.604,264846.304,141.900002,131.700002,582.900009,173.200003,315.100005,136.100002
435,264982.404,265109.304,265209.104,265338.904,126.900001,129.800002,461.800006,99.800002,226.700003,105.300001
436,265444.204,265577.004,265738.604,265868.104,132.800002,129.500002,514.300008,161.600003,294.400005,90.400001
437,265958.504,266091.604,266244.304,266374.004,133.100002,129.700002,511.700008,152.700002,285.800004,96.200002
438,266470.204,266621.104,266746.204,266874.204,150.900002,128.000002,513.500007,125.100002,276.000004,109.500001
439,266983.704,267102.104,267256.104,267420.104,118.400002,164.000003,515.300008,154.000002,272.400004,78.900001
440,267499.004,267647.504,267828.404,267983.704,148.500002,155.300002,603.300009,180.900003,329.400005,118.600002
441,268102.304,268238.804,268465.204,268602.004,136.500002,136.800002,631.900009,226.400003,362.900005,132.200002
442,268734.204,268885.104,269079.104,269242.204,150.900003,163.100002,598.600009,194.000003,344.900006,90.600001
443,269332.804,269482.004,269671.104,269840.304,149.200003,169.200003,586.000009,189.100002,338.300005,78.500001
444,269918.804,270086.304,270257.004,270391.704,167.500003,134.700002,596.300009,170.700002,338.200005,123.400002
445,270515.104,270699.104,270911.204,271068.604,184.000003,157.400002,647.60001,212.100003,396.100006,94.100002
446,271162.704,271327.504,271539.604,271679.004,164.800002,139.400002,680.50001,212.100003,376.900005,164.200003
447,271843.204,271987.804,272299.904,272482.704,144.600002,182.800002,759.400011,312.100005,456.700007,119.900002
448,272602.604,272803.504,273140.604,273281.804,200.900003,141.200002,833.200013,337.100005,538.000008,154.000003
449,273435.804,273639.204,274065.204,274235.504,203.400003,170.300002,1109.90002,426.000006,629.400009,310.200005
450,274545.704,274579.804,274725.304,274897.104,34.100001,171.800002,543.300008,145.500002,179.600003,191.900003
451,278742.704,278791.504,279083.904,279246.804,48.8,162.900002,718.30001,292.400005,341.200005,214.200003
452,281000.304,281107.804,281199.304,281322.804,107.500002,123.500002,458.500007,91.500001,199.000003,136.000002
453,281458.804,281521.804,281655.504,281824.904,63.000001,169.400003,465.800007,133.700002,196.700003,99.700001
454,281924.604,281965.004,282092.504,282226.904,40.400001,134.400002,433.500006,127.500002,167.900003,131.200001
455,282358.104,282433.804,282581.904,282711.604,75.700002,129.700002,526.900008,148.100002,223.800004,173.400002
456,282885.004,282946.404,283091.804,283243.804,61.400001,152.000003,500.500008,145.400002,206.800003,141.700002
457,283385.504,283515.404,283688.304,283834.504,129.900002,146.200002,569.900008,172.900002,302.800004,120.900002
458,283955.404,284098.204,284179.604,284323.204,142.800002,143.600002,484.500007,81.400002,224.200004,116.700001
459,284439.904,284517.204,284623.404,285019.804,77.300002,396.400006,741.400012,106.200001,183.500003,161.500003
460,287749.404,287820.904,287939.504,288066.904,71.500001,127.400002,438.400006,118.600002,190.100003,120.900001
461,288187.804,288301.704,288421.904,288553.404,113.900002,131.500002,500.800008,120.200002,234.100004,135.200002
462,288688.604,288814.604,289017.104,289151.004,126.000002,133.900002,606.400009,202.500003,328.500005,144.000002
463,289295.004,289424.604,289571.904,289707.904,129.600002,136.000002,549.800008,147.300002,276.900004,136.900002
464,289844.804,289944.304,290296.704,290435.004,99.500002,138.300002,728.600011,352.400005,451.900007,138.400002
465,290573.404,290756.704,290871.904,291023.804,183.300003,151.900003,607.300009,115.200001,298.500004,156.900002
466,291180.704,291284.004,291687.704,291834.104,103.300001,146.400003,804.800012,403.700006,507.000007,151.400002
467,291985.504,292146.704,292319.004,292468.904,161.200002,149.900002,610.300009,172.300003,333.500005,126.900002
468,292595.804,292791.804,293295.904,293451.004,196.000003,155.100003,987.400015,504.100007,700.10001,132.200002
469,293583.204,293789.504,294048.604,294195.204,206.300003,146.600002,832.700012,259.100004,465.400007,220.700003
470,294415.904,294500.304,295099.104,295259.504,84.400001,160.400003,1010.10001,598.800009,683.20001,166.500002
471,295426.004,295591.504,295729.804,295922.604,165.500003,192.800003,638.30001,138.300002,303.800005,141.700002
472,296064.304,296201.004,296710.604,296868.604,136.700002,158.000003,939.800014,509.600007,646.300009,135.500002
473,297004.104,297223.004,297344.304,297515.804,218.900003,171.500002,617.400009,121.300002,340.200005,105.700002
474,297621.504,297761.204,297889.904,298021.204,139.700002,131.300002,501.700007,128.700002,268.400004,102.000001
475,298123.204,298291.204,298432.404,298599.904,168.000003,167.500002,556.400009,141.200002,309.200005,79.700002
476,298679.604,298729.604,298890.504,299025.004,50,134.500002,464.600007,160.900003,210.900003,119.200002
477,299144.204,299257.704,299399.804,299534.804,113.500001,135.000002,511.500007,142.100002,255.600003,120.900002
478,299655.704,299789.704,299993.404,300156.804,134.000002,163.400003,595.400009,203.700003,337.700005,94.300001
479,300251.104,300426.404,300624.304,300794.104,175.300003,169.800002,657.10001,197.900003,373.200006,114.100002
480,300908.204,301050.804,301340.604,301506.004,142.600002,165.400003,715.400011,289.800004,432.400006,117.600002
481,301623.604,301775.204,301997.204,302135.905,151.600002,138.700002,647.500009,222.000003,373.600005,135.200002
482,302271.105,302424.705,302736.905,302918.005,153.600002,181.100003,746.300011,312.200005,465.800007,99.400001
483,303017.405,303174.705,303502.305,303673.905,157.300003,171.600002,779.500012,327.600005,484.900008,123.000002
484,303796.905,303959.905,304277.105,304446.705,163.000002,169.600003,771.000011,317.200005,480.200007,121.200001
485,304567.905,304756.105,305119.905,305279.005,188.200003,159.100002,854.600013,363.800006,552.000009,143.500002
486,305422.505,305580.905,305782.105,305958.605,158.400003,176.500002,653.30001,201.200003,359.600006,117.200002
487,306075.805,306219.105,306559.105,306725.805,143.300002,166.700003,767.300011,340.000005,483.300007,117.300001
488,306843.105,307019.005,307307.605,307472.505,175.900003,164.900003,757.100012,288.600004,464.500007,127.700002
489,307600.205,307769.105,308020.305,308181.705,168.900002,161.400002,683.80001,251.200004,420.100006,102.300002
490,308284.005,308470.305,308629.005,308787.505,186.300003,158.500002,609.900009,158.700002,345.000005,106.400002
491,308893.905,309007.705,309128.605,309300.405,113.800002,171.800003,479.600007,120.900001,234.700003,73.100001
492,309373.505,309488.205,309647.505,309782.705,114.700002,135.200002,526.800008,159.300002,274.000004,117.600002
493,309900.305,310037.105,310290.205,310451.705,136.800002,161.500002,664.50001,253.100004,389.900006,113.100002
494,310564.805,310690.405,310915.105,311070.605,125.600002,155.500002,629.100009,224.700003,350.300005,123.300002
495,311193.905,311323.605,311458.305,311616.705,129.700002,158.400002,535.300008,134.700002,264.400004,112.500002
496,311729.205,311892.205,312078.305,312235.405,163.000003,157.100003,621.800009,186.100002,349.100005,115.600001
497,312351.005,312508.205,312769.405,312935.405,157.200003,166.000002,691.500011,261.200004,418.400007,107.100002
498,313042.505,313232.005,313511.505,313689.305,189.500003,177.800002,756.800011,279.500004,469.000007,110.000002
499,313799.305,313981.105,314343.005,314514.605,181.800003,171.600003,874.700013,361.900005,543.700008,159.400002
500,314674.005,314809.805,315161.405,315326.805,135.800002,165.400003,786.300012,351.600005,487.400007,133.500002
501,315460.305,315614.405,315945.405,316119.905,154.100002,174.500003,783.700011,331.000005,485.100007,124.100001
502,316244.005,316457.605,316772.605,316947.705,213.600004,175.100003,900.800014,315.000004,528.600008,197.100003
503,317144.805,317252.405,317573.205,317742.405,107.600001,169.200003,783.100011,320.800005,428.400006,185.500002
504,317927.905,318056.205,318212.905,318378.105,128.300002,165.200002,554.300009,156.700003,285.000005,104.100002
505,318482.205,318648.705,318839.105,319002.905,166.500002,163.800003,640.500009,190.400003,356.900005,119.800001
506,319122.705,319274.305,319382.605,319548.105,151.600003,165.500003,569.300009,108.300001,259.900004,143.900002
507,319692.005,319821.605,320026.305,320196.305,129.600002,170.000002,630.300009,204.700003,334.300005,126.000002
508,320322.305,320471.705,320640.505,320809.105,149.400002,168.600002,582.300009,168.800003,318.200005,95.500002
509,320904.605,321058.005,321182.305,321315.705,153.400002,133.400002,557.300008,124.300002,277.700004,146.200002
510,321461.905,321572.905,321742.205,321898.305,111.000002,156.100003,530.600008,169.300002,280.300004,94.200001
511,321992.505,322132.805,322287.905,322442.005,140.300002,154.100003,536.200008,155.100002,295.400004,86.700001
512,322528.705,322689.605,322835.505,323005.205,160.900002,169.700002,582.100009,145.900003,306.800005,105.600002
513,323110.805,323227.005,323451.505,323616.205,116.200001,164.700002,600.900009,224.500004,340.700005,95.500002
514,323711.705,323858.905,324031.005,324166.505,147.200002,135.500002,580.900008,172.100002,319.300004,126.100002
515,324292.605,324440.305,324621.405,324755.005,147.700003,133.600002,576.400009,181.100002,328.800005,114.000002
516,324869.005,325030.805,325207.805,325380.805,161.800002,173.000003,609.900009,177.000003,338.800005,98.100001
517,325478.905,325626.405,325807.805,325969.605,147.500002,161.800002,580.200009,181.400003,328.900005,89.500002
518,326059.105,326210.105,326393.405,326553.905,151.000002,160.500002,603.600009,183.300003,334.300005,108.800002
519,326662.705,326804.705,326922.305,327083.505,142.000002,161.200002,539.600008,117.600002,259.600004,118.800002
520,327202.305,327309.805,327475.705,327648.705,107.500001,173.000002,519.000007,165.900003,273.400004,72.600001
521,327721.305,327867.205,328050.705,328184.205,145.900003,133.500002,574.200009,183.500002,329.400005,111.300002
522,328295.505,328437.005,328585.505,328746.105,141.500002,160.600003,535.200008,148.500002,290.000004,84.600001
523,328830.705,328942.605,329098.905,329257.305,111.900002,158.400002,502.500007,156.300002,268.200004,75.900001
524,329333.205,329464.505,329645.505,329809.505,131.300002,164.000003,559.300009,181.000003,312.300005,83.000001
525,329892.505,330050.205,330224.705,330398.105,157.700002,173.400002,611.000009,174.500003,332.200005,105.400002
526,330503.505,330612.605,330828.705,331002.705,109.100002,174.000002,601.500009,216.100003,325.200005,102.300002
527,331105.005,331244.805,331402.505,331582.605,139.800002,180.100003,562.000008,157.700002,297.500004,84.400001
528,331667.005,331807.305,331994.305,332154.605,140.300002,160.300002,572.300009,187.000003,327.300005,84.700002
529,332239.305,332406.305,332505.205,332645.205,167.000002,140.000002,497.200007,98.900002,265.900004,91.300001
530,332736.505,332857.305,332993.905,333119.705,120.800002,125.800002,500.100008,136.600002,257.400004,116.900002
531,333236.605,333363.705,333516.705,333683.405,127.100002,166.700002,563.900008,153.000002,280.100004,117.100002
532,333800.505,333907.905,334089.105,334244.705,107.400002,155.600003,539.200008,181.200002,288.600004,95.000001
533,334339.705,334473.305,334666.205,334827.505,133.600002,161.300002,612.300009,192.900003,326.500005,124.500002
534,334952.005,335062.205,335191.305,335355.805,110.200002,164.500002,501.700008,129.100002,239.300004,97.900002
535,335453.705,335579.205,335781.105,335949.505,125.500002,168.400002,587.600008,201.900003,327.400005,91.800001
536,336041.305,336200.305,336338.505,336490.905,159.000003,152.400002,586.400009,138.200002,297.200005,136.800002
537,336627.705,336727.405,336844.605,336999.605,99.700002,155.000003,466.900007,117.200001,216.900003,95.000001
538,337094.605,337207.005,337364.305,337518.205,112.400002,153.900002,510.800008,157.300002,269.700004,87.200002
539,337605.405,337748.605,337866.005,338007.705,143.200002,141.700002,500.500007,117.400002,260.600004,98.200001
540,338105.905,338254.805,338344.305,338520.605,148.900002,176.300002,496.600008,89.500002,238.400004,81.900002
541,338602.505,338723.405,338827.105,338972.405,120.900001,145.300002,475.100007,103.700002,224.600003,105.200002
542,339077.605,339169.005,339224.505,339350.005,91.400001,125.500002,378.300005,55.500001,146.900002,105.900001
543,339455.905,339559.305,339666.605,339819.005,103.400002,152.400003,449.600007,107.300001,210.700003,86.500001
544,339905.505,339994.905,340095.605,340246.305,89.400001,150.700002,424.500006,100.700002,190.100003,83.700001
545,340330.005,340437.905,340568.405,340697.105,107.900002,128.700002,486.400008,130.500002,238.400004,119.300002
546,340816.405,340932.305,341064.605,341452.305,115.900001,387.700006,742.300011,132.300002,248.200003,106.400002
547,341558.705,341627.405,341760.505,341894.205,68.700001,133.700002,445.800006,133.100002,201.800003,110.300001
548,342004.505,342108.405,342292.705,342731.605,103.900002,438.900006,801.400012,184.300003,288.200005,74.300001
549,342805.905,342891.805,343099.405,343271.105,85.900001,171.700002,536.400008,207.600004,293.500005,71.200001
550,343342.305,343489.705,343688.605,343832.205,147.400002,143.600002,593.000009,198.900003,346.300005,103.100002
551,343935.305,344083.805,344198.305,344343.605,148.500002,145.300002,516.500008,114.500002,263.000004,108.200002
552,344451.805,344569.605,344666.305,344818.805,117.800001,152.500002,462.700007,96.700002,214.500003,95.700002
553,344914.505,345016.905,345138.105,345523.705,102.400001,385.600006,687.90001,121.200002,223.600003,78.700001
554,345602.405,345699.505,345857.305,346004.505,97.100001,147.200002,488.300007,157.800003,254.900004,86.200001
555,346090.705,346203.505,346331.105,346481.305,112.800002,150.200002,499.000008,127.600002,240.400004,108.400002
556,346589.705,346699.005,346804.605,346960.505,109.300001,155.900002,465.100007,105.600002,214.900003,94.300002
557,347054.805,347158.105,347288.505,347441.505,103.300001,153.000002,479.900007,130.400002,233.700003,93.200002
558,347534.705,347661.105,347826.705,347967.305,126.400002,140.600002,535.000008,165.600002,292.000004,102.400002
559,348069.705,348206.705,348314.805,348456.205,137.000002,141.400002,472.500007,108.100001,245.100003,86.000002
560,348542.205,348700.305,348848.605,348996.105,158.100002,147.500002,554.500008,148.300002,306.400004,100.600002
561,349096.705,349242.205,349391.405,349545.805,145.500002,154.400003,535.800008,149.200002,294.700004,86.700001
562,349632.505,349801.705,350031.505,350182.705,169.200002,151.200002,663.30001,229.800004,399.000006,113.100002
563,350295.805,350485.205,350736.505,350890.605,189.400003,154.100003,701.70001,251.300003,440.700006,106.900001
564,350997.505,351209.505,351502.105,351665.105,212.000003,163.000002,752.200011,292.600005,504.600008,84.600001
565,351749.705,351913.705,352102.805,352263.605,164.000003,160.800002,613.60001,189.100003,353.100006,99.700002
566,352363.305,352505.105,352690.705,352842.505,141.800002,151.800002,571.300008,185.600003,327.400005,92.100001
567,352934.605,353076.705,353233.105,353394.305,142.100002,161.200002,537.700008,156.400003,298.500005,78.000001
568,353472.305,353642.905,353783.905,353942.205,170.600003,158.300002,564.400009,141.000002,311.600005,94.500002
569,354036.705,354174.605,354345.905,354500.705,137.900002,154.800002,552.400008,171.300002,309.200004,88.400002
570,354589.105,354746.105,354928.305,355076.805,157.000002,148.500002,574.100008,182.200003,339.200005,86.400001
571,355163.205,355350.205,355483.605,355642.405,187.000003,158.800002,583.400009,133.400002,320.400005,104.200002
572,355746.605,355886.305,356107.705,356262.705,139.700002,155.000003,604.100009,221.400003,361.100005,88.000001
573,356350.705,356526.505,356731.605,356890.305,175.800003,158.700002,625.000009,205.100003,380.900006,85.400001
574,356975.705,357174.905,357372.905,357537.205,199.200003,164.300003,653.10001,198.000003,397.200006,91.600001
575,357628.805,357791.905,357993.805,358161.305,163.100003,167.500002,612.900009,201.900003,365.000006,80.400001
576,358241.705,358404.805,358561.305,358728.705,163.100003,167.400002,569.900009,156.500002,319.600005,82.900002
577,358811.605,358928.205,359108.505,359285.805,116.600001,177.300003,540.000008,180.300003,296.900004,65.800001
578,359351.605,359496.505,359696.505,359831.205,144.900002,134.700002,591.000009,200.000003,344.900005,111.400002
579,359942.605,360095.005,360268.005,360434.005,152.400002,166.000003,567.300008,173.000002,325.400004,75.900001
580,360509.905,360683.805,360894.505,361052.505,173.900003,158.000002,623.500009,210.700003,384.600006,80.900001
581,361133.405,361315.405,361499.505,361655.505,182.000003,156.000002,627.30001,184.100003,366.100006,105.200002
582,361760.705,361930.105,362109.405,362266.305,169.400002,156.900002,601.100009,179.300003,348.700005,95.500002
583,362361.805,362529.405,362697.305,362853.905,167.600002,156.600002,572.800008,167.900003,335.500005,80.700001
584,362934.605,363094.205,363294.005,363444.105,159.600003,150.100002,597.600009,199.800003,359.400006,88.100001
585,363532.205,363689.305,363867.605,364025.005,157.100002,157.400002,617.700009,178.300003,335.400005,124.900002
586,364149.905,364281.305,364430.805,364588.505,131.400002,157.700003,519.600008,149.500002,280.900004,81.000001
587,364669.505,364846.605,365043.005,365198.905,177.100003,155.900002,617.600009,196.400003,373.500006,88.200001
588,365287.105,365479.405,365607.505,365762.105,192.300003,154.600002,573.800009,128.100002,320.400005,98.800002
589,365860.905,366013.005,366178.805,366373.305,152.100002,194.500003,562.100008,165.800002,317.900004,49.700001
590,366423.005,366585.405,366742.105,366901.705,162.400003,159.600002,555.000008,156.700002,319.100005,76.300001
591,366978.005,367132.205,367292.205,367454.405,154.200003,162.200002,563.000009,160.000002,314.200005,86.600002
592,367541.005,367689.205,367863.705,368018.505,148.200002,154.800002,564.300008,174.500003,322.700005,86.800001
593,368105.305,368287.405,368459.005,368624.305,182.100003,165.300003,607.800009,171.600002,353.700005,88.800001
594,368713.105,368885.505,369066.205,369219.706,172.400003,153.500002,590.100009,180.700003,353.100006,83.500001
595,369303.206,369485.006,369639.106,369798.306,181.800003,159.200002,588.600009,154.100002,335.900005,93.500002
596,369891.806,370053.906,370249.006,370415.306,162.100002,166.300003,622.900009,195.100003,357.200005,99.400001
597,370514.706,370697.206,370995.606,371153.806,182.500003,158.200003,749.600011,298.400004,480.900007,110.500001
598,371264.306,371434.306,371640.506,371791.306,170.000003,150.800002,617.700009,206.200003,376.200006,90.700001
599,371882.006,372067.706,372212.906,372362.706,185.700003,149.800003,595.900009,145.200002,330.900005,115.200001
600,372477.906,372630.306,372783.706,372938.106,152.400003,154.400002,551.100009,153.400002,305.800005,90.900002
601,373029.006,373168.706,373340.306,373497.006,139.700002,156.700003,548.300008,171.600002,311.300004,80.300001
602,373577.306,373717.006,373889.106,374070.306,139.700002,181.200003,553.600008,172.100002,311.800004,60.600001
603,374130.906,374299.506,374518.006,374690.306,168.600002,172.300002,644.30001,218.500004,387.100006,84.900002
604,374775.206,374934.106,375147.706,375302.306,158.900002,154.600002,638.400009,213.600003,372.500005,111.300002
605,375413.606,375580.006,375820.006,375974.006,166.400003,154.000002,662.50001,240.000003,406.400006,102.100002
606,376076.106,376260.206,376457.406,376611.506,184.100003,154.100002,634.600009,197.200003,381.300006,99.200001
607,376710.706,376871.006,377044.606,377202.306,160.300003,157.700003,577.300009,173.600002,333.900005,85.700001
608,377288.006,377431.106,377610.006,377768.606,143.100002,158.600002,557.700008,178.900003,322.000005,77.100001
609,377845.706,377997.006,378198.906,378357.506,151.300003,158.600002,629.60001,201.900003,353.200006,117.800002
610,378475.306,378623.806,378878.206,379041.006,148.500002,162.800002,680.50001,254.400004,402.900006,114.800002
611,379155.806,379311.906,379530.206,379690.006,156.100002,159.800003,653.00001,218.300003,374.400005,118.800002
612,379808.806,379979.306,380177.106,380336.006,170.500002,158.900002,615.200009,197.800003,368.300005,88.000002
613,380424.006,380607.106,380759.306,380913.406,183.100002,154.100002,578.100008,152.200003,335.300005,88.700001
614,381002.106,381164.906,381310.506,381469.506,162.800003,159.000002,567.000009,145.600002,308.400005,99.600002
615,381569.106,381713.406,381889.006,382040.406,144.300002,151.400002,567.700008,175.600003,319.900005,96.400001
616,382136.806,382295.006,382408.406,382564.206,158.200003,155.800003,516.000008,113.400001,271.600004,88.600001
617,382652.806,382780.306,382916.906,383078.906,127.500002,162.000002,507.800008,136.600002,264.100004,81.700002
618,383160.606,383298.106,383434.306,383582.706,137.500002,148.400002,527.900007,136.200002,273.700004,105.800001
619,383688.506,383825.606,383989.606,384174.706,137.100002,185.100003,562.400009,164.000003,301.100005,76.200001
620,384250.906,384413.306,384521.506,384672.306,162.400002,150.800002,537.300008,108.200002,270.600004,115.900002
621,384788.206,384895.606,384993.406,385142.806,107.400001,149.400002,440.800006,97.800002,205.200003,86.200001
622,385229.006,385354.706,385527.406,385943.006,125.700002,415.600006,826.100013,172.700003,298.400005,112.100002
623,386055.106,386162.006,386308.706,386685.306,106.900001,376.600006,707.30001,146.700002,253.600003,77.100001
624,386762.406,386883.006,386982.006,387108.406,120.600002,126.400002,449.500007,99.000001,219.600003,103.500002
625,387211.906,387336.306,387456.906,387600.506,124.400002,143.600002,486.000007,120.600002,245.000004,97.400001
626,387697.906,387818.006,387946.606,388141.206,120.100002,194.600003,496.800008,128.600002,248.700004,53.500001
627,388194.706,388313.306,388450.706,388616.206,118.600001,165.500003,503.200007,137.400002,256.000003,81.700001
628,388697.906,388788.406,388900.906,389060.306,90.500001,159.400002,442.300007,112.500002,203.000003,79.900002
629,389140.206,389214.406,389303.006,389463.406,74.200001,160.400002,424.400006,88.600001,162.800002,101.200002
630,389564.606,389633.706,389699.106,390111.106,69.100001,412.000006,624.100009,65.400001,134.500002,77.600001
631,390508.006,390536.206,392090.606,392221.806,28.2,131.200002,1818.00003,1554.40002,1582.60002,104.200001
632,392326.006,392429.906,392495.306,392619.906,103.900002,124.600001,404.900006,65.400001,169.300003,111.000002
633,392730.906,392792.306,392879.606,393020.206,61.400001,140.600002,381.800006,87.300001,148.700002,92.500002
634,393112.706,393194.906,393281.306,393419.906,82.200001,138.600002,407.200006,86.400001,168.600002,100.000002
635,393519.906,393576.406,393665.806,393785.406,56.500001,119.600002,370.400005,89.400001,145.900002,104.900001
636,393890.306,393984.006,394061.406,394202.006,93.700002,140.600002,387.600006,77.400001,171.100003,75.900001
637,394277.906,394383.606,394473.406,394615.806,105.700002,142.400002,412.500006,89.800001,195.500003,74.600001
638,394690.406,394787.106,394855.706,394967.006,96.700002,111.300001,355.500006,68.600001,165.300003,78.900002
639,395045.906,395174.806,395302.806,395463.606,128.900002,160.800003,441.700006,128.000001,256.900003,24
640,395487.606,395658.306,395763.706,396099.606,170.700003,335.900005,675.00001,105.400001,276.100004,63.000001
641,396162.606,396293.806,396432.406,396546.006,131.200002,113.600002,467.100007,138.600002,269.800004,83.700001
642,396629.706,396795.706,396893.006,397012.606,166.000003,119.600002,458.600007,97.300001,263.300004,75.700001
643,397088.306,397250.906,397358.206,397487.706,162.600002,129.500002,479.800007,107.300002,269.900004,80.400001
644,397568.106,397702.906,397806.206,397943.706,134.800002,137.500002,446.100007,103.300002,238.100004,70.500001
645,398014.206,398168.706,398338.806,398471.706,154.500002,132.900002,545.800008,170.100003,324.600005,88.300001
646,398560.006,398702.506,398930.106,399057.506,142.500002,127.400001,592.700009,227.600004,370.100006,95.200002
647,399152.706,399333.406,399527.006,399661.106,180.700003,134.100002,623.000009,193.600002,374.300005,114.600002
648,399775.706,399936.706,400182.206,400345.106,161.000003,162.900003,658.30001,245.500003,406.500006,88.900001
649,400434.006,400605.706,400703.106,400832.206,171.700002,129.100002,503.700007,97.400002,269.100004,105.500001
650,400937.706,401066.806,401215.506,401364.406,129.100002,148.900002,495.000008,148.700003,277.800005,68.300001
651,401432.706,401593.806,401771.606,401925.206,161.100002,153.600002,581.600008,177.800003,338.900005,89.100001
652,402014.306,402163.706,402304.606,402465.006,149.400003,160.400002,525.000008,140.900002,290.300005,74.300001
653,402539.306,402704.706,402864.306,403031.906,165.400003,167.600003,560.300009,159.600002,325.000005,67.700001
654,403099.606,403273.306,403454.706,403623.906,173.700002,169.200002,597.600009,181.400003,355.100005,73.300002
655,403697.206,403897.906,404070.306,404230.106,200.700003,159.800002,607.100009,172.400002,373.100005,74.200002
656,404304.306,404491.906,404726.006,404899.506,187.600002,173.500002,680.30001,234.100004,421.700006,85.100002
657,404984.606,405141.106,405371.806,405532.406,156.500002,160.600002,627.700009,230.700004,387.200006,79.900001
658,405612.306,405821.006,405977.706,406138.206,208.700003,160.500002,630.500009,156.700003,365.400006,104.600001
659,406242.806,406385.506,406590.006,406747.806,142.700003,157.800002,589.700009,204.500003,347.200006,84.700001
660,406832.506,406996.106,407155.906,407308.306,163.600003,152.400002,572.500009,159.800002,323.400005,96.700002
661,407405.006,407555.906,407711.806,408124.306,150.900002,412.500007,803.700012,155.900002,306.800004,84.400001
662,408208.706,408322.606,408598.206,408769.906,113.900001,171.700002,636.700009,275.600005,389.500006,75.500001
663,408845.406,409014.806,409274.206,409438.706,169.400003,164.500002,696.100011,259.400004,428.800007,102.800002
664,409541.506,409713.206,409982.006,410142.806,171.700002,160.800003,707.60001,268.800004,440.500006,106.300001
665,410249.106,410440.006,410656.106,410814.906,190.900003,158.800003,665.10001,216.100003,407.000006,99.300001
666,410914.206,411089.506,411313.406,411472.906,175.300003,159.500002,675.10001,223.900003,399.200006,116.400002
667,411589.306,411771.906,412003.806,412167.406,182.600003,163.600003,712.000011,231.900003,414.500006,133.900002
668,412301.306,412466.706,412752.506,412918.806,165.400002,166.300003,719.40001,285.800004,451.200006,101.900001
669,413020.706,413214.606,413541.906,413711.006,193.900003,169.100003,794.000012,327.300005,521.200008,103.700001
670,413814.706,414050.406,414432.406,414602.206,235.700004,169.800002,917.100014,382.000006,617.70001,129.600002
671,414731.806,414945.106,415349.006,415514.606,213.300003,165.600003,914.500014,403.900006,617.200009,131.700002
672,415646.306,415873.506,416276.406,416448.206,227.200003,171.800003,954.200014,402.900006,630.100009,152.300002
673,416600.506,416771.406,417229.206,417391.606,170.900002,162.400003,924.600014,457.800007,628.700009,133.500002
674,417525.106,417754.406,417975.606,418132.706,229.300003,157.100003,712.60001,221.200003,450.500006,105.000001
675,418237.706,418452.906,418658.306,420154.906,215.200003,1496.60002,2021.20003,205.400003,420.600006,104.000001
676,420258.906,420318.206,420807.906,420974.806,59.300001,166.900002,795.300012,489.700008,549.000009,79.400001
677,421054.206,421242.406,421422.706,421584.606,188.200003,161.900002,615.100009,180.300003,368.500006,84.700001
678,421669.306,421803.606,421972.306,422185.406,134.300002,213.100003,540.200008,168.700003,303.000005,24.1
679,422209.506,422376.906,422575.406,422732.506,167.400003,157.100002,600.300009,198.500003,365.900006,77.300001
680,422809.806,422984.906,423222.106,423387.106,175.100003,165.000002,663.20001,237.200004,412.300007,85.900001
681,423473.006,423652.906,423938.306,424105.406,179.900003,167.100003,733.300011,285.400004,465.300007,100.900001
682,424206.306,424361.306,424759.006,424931.406,155.000002,172.400003,859.600013,397.700006,552.700008,134.500002
683,425065.906,425239.506,425665.206,425827.306,173.600003,162.100002,891.400013,425.700006,599.300009,130.000002
684,425957.306,426141.806,426479.806,426649.306,184.500003,169.500003,813.700012,338.000005,522.500008,121.700001
685,426771.006,426969.906,427347.106,427519.006,198.900003,171.900003,874.900013,377.200006,576.100009,126.900001
686,427645.906,427844.506,428289.906,428456.606,198.600003,166.700003,952.000015,445.400007,644.00001,141.300002
687,428597.906,428787.706,429074.706,429242.606,189.800002,167.900002,787.000011,287.000005,476.800007,142.300002
688,429384.906,429503.906,429686.006,429853.506,119.000002,167.500002,600.000009,182.100003,301.100005,131.400002
689,429984.906,430117.106,430388.706,430551.106,132.200002,162.400003,676.40001,271.600004,403.800006,110.200001
690,430661.306,430855.306,431051.006,431223.906,194.000003,172.900003,674.30001,195.700003,389.700006,111.700001
691,431335.606,431503.706,431709.206,431871.706,168.100003,162.500002,669.90001,205.500003,373.600006,133.800002
692,432005.506,432124.506,432274.106,432436.106,119.000002,162.000003,521.600008,149.600002,268.600004,91.000001
693,432527.106,432676.106,432849.006,433004.706,149.000002,155.700002,588.400009,172.900003,321.900005,110.800002
694,433115.506,433247.806,433394.006,434070.706,132.300002,676.70001,1045.30002,146.200002,278.500004,90.100002
695,434160.806,434232.906,434750.606,434918.906,72.100001,168.300003,877.400013,517.700007,589.800008,119.300002
696,435038.206,435202.106,435500.206,435653.006,163.900002,152.800003,752.800011,298.100004,462.000006,138.000002
697,435791.006,435968.206,436120.206,436295.907,177.200002,175.700002,619.200009,152.000003,329.200005,114.300002
698,436410.207,436569.707,436739.507,436904.307,159.500002,164.800002,616.000009,169.800003,329.300005,121.900002
699,437026.207,437116.907,437323.907,437481.407,90.700002,157.500002,593.700009,207.000003,297.700005,138.500002
700,437619.907,437742.307,437922.807,438101.807,122.400002,179.000002,606.300009,180.500003,302.900005,124.400002
701,438226.207,438333.407,438481.507,438630.707,107.200002,149.200002,528.900008,148.100002,255.300004,124.400002
702,438755.107,438881.007,438996.507,439139.307,125.900002,142.800002,580.800009,115.500002,241.400004,196.600003
703,439335.907,439407.907,439515.807,439680.107,72.000001,164.300003,453.300006,107.900001,179.900002,109.100001
704,439789.207,439900.307,440037.407,440192.407,111.100002,155.000002,523.500008,137.100002,248.200004,120.300002
705,440312.707,440426.507,440592.707,440736.507,113.800002,143.800002,545.200008,166.200002,280.000004,121.400002
706,440857.907,440974.307,441087.107,441238.707,116.400002,151.600002,491.000008,112.800002,229.200004,110.200002
707,441348.907,441483.507,441644.207,441840.707,134.600002,196.500003,585.200008,160.700002,295.300004,93.400001
708,441934.107,442076.207,442242.207,442387.807,142.100002,145.600002,556.500009,166.000003,308.100005,102.800002
709,442490.607,442650.507,442773.507,443561.707,159.900002,788.200012,1208.40002,123.000002,282.900004,137.300002
710,443699.007,443746.807,444123.807,444276.907,47.8,153.100002,693.50001,377.000006,424.800006,115.600002
711,444392.507,444625.507,444848.607,445005.307,233.000003,156.700002,755.800011,223.100004,456.100007,143.000002
712,445148.307,445288.007,445508.607,445669.307,139.700002,160.700002,643.90001,220.600004,360.300006,122.900002
713,445792.207,445915.307,446052.307,446213.507,123.100002,161.200002,549.100008,137.000002,260.100004,127.800002
714,446341.307,446455.207,446781.607,446940.807,113.900002,159.200002,713.100011,326.400005,440.300007,113.600002
715,447054.407,447205.607,447403.507,447570.307,151.200002,166.800002,631.000009,197.900003,349.100005,115.100002
716,447685.407,447853.807,448058.207,448218.507,168.400003,160.300002,670.00001,204.400003,372.800006,136.900002
717,448355.407,448484.207,448684.507,448835.307,128.800002,150.800002,584.500009,200.300003,329.100005,104.600002
718,448939.907,449101.107,449222.107,449384.407,161.200002,162.300002,549.400008,121.000002,282.200004,104.900002
719,449489.307,449611.507,449727.907,449865.207,122.200002,137.300003,507.100007,116.400001,238.600003,131.200001
720,449996.407,450087.307,450282.207,450443.107,90.900002,160.900002,540.800009,194.900003,285.800005,94.100002
721,450537.207,450690.307,450889.407,451044.707,153.100002,155.300002,617.000009,199.100003,352.200005,109.500002
722,451154.207,451296.607,451491.607,451649.607,142.400002,158.000002,575.200008,195.000003,337.400005,79.800001
723,451729.407,451893.807,452097.907,452267.107,164.400003,169.200002,634.80001,204.100003,368.500006,97.100002
724,452364.207,452521.007,452840.207,453009.207,156.800002,169.000002,752.300011,319.200005,476.000007,107.300002
725,453116.507,453291.007,453602.207,453767.607,174.500003,165.400003,758.900011,311.200004,485.700007,107.800001
726,453875.407,454072.607,454381.307,454546.907,197.200003,165.600002,788.700012,308.700005,505.900008,117.200002
727,454664.107,454855.407,455106.807,455276.407,191.300003,169.600002,733.600011,251.400004,442.700007,121.300002
728,455397.707,455550.407,455811.707,455981.007,152.700002,169.300003,734.500011,261.300004,414.000006,151.200002
729,456132.207,456296.907,456621.707,456792.307,164.700002,170.600003,788.900012,324.800005,489.500007,128.800002
730,456921.107,457108.807,457460.107,457626.607,187.700002,166.500002,826.500012,351.300006,539.000008,121.000002
731,457747.607,457953.907,458238.707,458409.407,206.300003,170.700003,798.900012,284.800004,491.100007,137.100002
732,458546.507,458735.607,459056.707,459229.507,189.100003,172.800003,833.700012,321.100004,510.200007,150.700002
733,459380.207,459543.407,459783.007,459951.907,163.200003,168.900003,751.100011,239.600003,402.800006,179.400002
734,460131.307,460254.607,460431.607,460595.507,123.300002,163.900002,584.500009,177.000003,300.300005,120.300002
735,460715.807,460851.107,461086.207,461257.907,135.300002,171.700002,660.20001,235.100004,370.400006,118.100002
736,461376.007,461526.007,461853.007,462020.607,150.000002,167.600003,796.900012,327.000005,477.000007,152.300002
737,462172.907,462343.107,462682.207,462852.707,170.200002,170.500002,840.000012,339.100006,509.300008,160.200002
738,463012.907,463165.307,463476.707,463653.107,152.400003,176.400003,771.100012,311.400004,463.800007,130.900002
739,463784.007,463962.407,464243.907,464418.207,178.400003,174.300002,774.200011,281.500004,459.900007,140.000002
740,464558.207,464693.007,465022.207,465195.507,134.800002,173.300003,830.300013,329.200005,464.000007,193.000003
741,465388.507,465488.807,465660.507,465828.207,100.300001,167.700002,566.800008,171.700003,272.000004,127.100002
742,465955.307,466116.107,466261.407,466422.307,160.800003,160.900002,603.500009,145.300002,306.100005,136.500002
743,466558.807,466701.507,466874.607,467026.907,142.700002,152.300002,603.000009,173.100003,315.800005,134.900002
744,467161.807,467271.907,467363.607,467534.307,110.100002,170.700003,485.100007,91.700001,201.800003,112.600001
745,467646.907,467751.707,467916.307,468081.307,104.800002,165.000003,514.800008,164.600002,269.400004,80.400001
746,468161.707,468309.107,468518.107,468671.807,147.400002,153.700003,615.400009,209.000003,356.400005,105.300001
747,468777.107,468916.707,469054.007,469509.407,139.600002,455.400007,888.000014,137.300002,276.900004,155.700003
748,469665.107,469722.007,469903.207,470044.107,56.9,140.900002,494.300007,181.200003,238.100003,115.300002
749,470159.407,470303.107,470473.507,470660.707,143.700002,187.200002,591.400009,170.400003,314.100005,90.100002
750,470750.807,470897.107,470985.407,471136.507,146.300002,151.100002,507.100007,88.300001,234.600003,121.400002
751,471257.907,471372.007,471465.407,471616.307,114.100002,150.900003,489.200008,93.400001,207.500003,130.800002
752,471747.107,471839.007,471917.907,472075.907,91.900001,158.000002,421.900006,78.900001,170.800002,93.100002
753,472169.007,472270.107,472382.107,473038.007,101.100001,655.90001,951.200014,112.000002,213.100003,82.200001
754,473120.207,473223.607,473437.807,473594.007,103.400002,156.200002,579.200009,214.200003,317.600005,105.400002
755,473699.407,473834.407,474010.107,474192.207,135.000002,182.100003,564.900008,175.700002,310.700004,72.100001
756,474264.307,474397.807,474530.607,474704.607,133.500002,174.000003,508.700008,132.800002,266.300004,68.400001
757,474773.007,474895.107,474974.707,475123.107,122.100001,148.400002,431.200006,79.600002,201.700003,81.100001
758,475204.207,475291.407,475370.907,475518.207,87.200001,147.300002,382.100006,79.500002,166.700003,68.100001
759,475586.307,475677.107,475765.807,475910.807,90.800001,145.000003,401.700006,88.700001,179.500002,77.200001
760,475988.007,476088.807,476189.907,476335.707,100.800001,145.800002,422.100006,101.100002,201.900003,74.400001
761,476410.107,476517.307,476632.607,476778.507,107.200002,145.900003,459.100007,115.300001,222.500003,90.700001
762,476869.207,476962.507,477054.107,477226.307,93.300001,172.200002,422.600006,91.600002,184.900003,65.500001
763,477291.807,477387.907,477526.507,477684.207,96.100002,157.700002,470.400007,138.600002,234.700004,78.000001
764,477762.207,477886.707,478045.007,478189.007,124.500002,144.000003,529.500008,158.300002,282.800004,102.700001
765,478291.707,478413.907,478536.507,478685.407,122.200002,148.900002,481.300007,122.600002,244.800004,87.600001
766,478773.007,478904.307,479031.007,479172.707,131.300002,141.700002,499.100008,126.700002,258.000004,99.400002
767,479272.107,479420.607,479587.507,479773.007,148.500002,185.500003,575.200008,166.900002,315.400004,74.300001
768,479847.307,479974.907,480096.507,480248.107,127.600002,151.600002,498.300008,121.600002,249.200004,97.500002
769,480345.607,480480.307,480590.907,480747.707,134.700002,156.800003,484.600007,110.600001,245.300003,82.500001
770,480830.207,480969.907,481128.407,481292.607,139.700002,164.200003,559.100008,158.500002,298.200004,96.700001
771,481389.307,481507.407,481656.607,481823.807,118.100002,167.200003,530.600008,149.200002,267.300004,96.100001
772,481919.907,482050.307,482234.107,482394.207,130.400002,160.100002,554.600008,183.800003,314.200005,80.300001
773,482474.507,482628.707,482806.007,482963.007,154.200003,157.000003,604.000009,177.300002,331.500005,115.500001
774,483078.507,483183.307,483268.907,483433.407,104.800002,164.500003,440.000007,85.600001,190.400003,85.100001
775,483518.507,483626.007,483765.107,483921.007,107.500002,155.900002,503.600007,139.100002,246.600004,101.100001
776,484022.107,484141.707,484264.607,484634.507,119.600002,369.900006,722.500011,122.900002,242.500004,110.100001
777,484744.607,484817.607,484951.307,485086.707,73.000001,135.400002,428.800007,133.700002,206.700003,86.700002
778,485173.407,485279.407,485388.607,485576.407,106.000001,187.800003,430.100006,109.200002,215.200003,27.1
779,485603.507,485733.107,485850.307,485974.907,129.600002,124.600002,454.400007,117.200002,246.800004,83.000001
780,486057.907,486190.507,486325.407,486481.307,132.600002,155.900002,490.500007,134.900002,267.500004,67.100001
781,486548.407,486690.507,486826.207,486981.007,142.100002,154.800003,502.200008,135.700002,277.800004,69.600001
782,487050.607,487210.307,487329.407,487502.707,159.700002,173.300002,531.800008,119.100002,278.800004,79.700002
783,487582.407,487702.207,487860.507,488000.207,119.800001,139.700002,511.900007,158.300003,278.100004,94.100001
784,488094.307,488257.507,488485.907,488625.407,163.200003,139.500002,650.90001,228.400003,391.600006,119.800002
785,488745.207,488902.707,489187.707,489359.607,157.500002,171.900003,716.700011,285.000004,442.500006,102.300002
786,489461.907,489672.807,490046.807,490217.407,210.900003,170.600003,864.000012,374.000005,584.900008,108.500001
787,490325.907,490539.907,491027.107,491188.707,214.000004,161.600002,979.000015,487.200007,701.200011,116.200002
788,491304.907,491523.707,491709.307,491867.007,218.800003,157.700002,655.90001,185.600003,404.400006,93.800002
789,491960.807,492155.307,492378.807,492544.507,194.500003,165.700002,688.30001,223.500003,418.000006,104.600002
790,492649.107,492834.907,493093.807,493263.607,185.800003,169.800002,708.200011,258.900004,444.700007,93.700002
791,493357.307,493459.607,493707.007,493876.207,102.300001,169.200002,667.70001,247.400004,349.700005,148.800003
792,494025.007,494134.507,494322.507,494487.707,109.500001,165.200002,580.700008,188.000003,297.500004,118.000002
793,494605.707,494785.607,494901.807,495059.407,179.900003,157.600002,574.400009,116.200002,296.100005,120.700002
794,495180.107,495316.207,495465.307,495621.807,136.100002,156.500002,532.600008,149.100002,285.200004,90.900002
795,495712.707,495841.807,495999.607,496150.307,129.100002,150.700002,523.600007,157.800002,286.900004,86.000001
796,496236.307,496404.107,496538.307,496695.607,167.800003,157.300002,551.600009,134.200002,302.000005,92.300002
797,496787.907,496944.607,497137.107,497297.107,156.700002,160.000002,603.300009,192.500003,349.200005,94.100002
798,497391.207,497579.307,497818.707,497984.707,188.100003,166.000003,702.80001,239.400003,427.500006,109.300001
799,498094.007,498246.707,498470.107,498636.107,152.700002,166.000002,650.10001,223.400004,376.100006,108.000002
800,498744.107,498913.107,499115.507,499283.907,169.000002,168.400003,643.000009,202.400003,371.400005,103.200001
801,499387.107,499543.307,499739.407,499904.207,156.200003,164.800002,632.70001,196.100003,352.300006,115.600002
802,500019.807,500189.307,500432.707,500592.807,169.500002,160.100002,710.70001,243.400004,412.900006,137.700002
803,502245.607,502297.407,502748.307,502915.807,51.800001,167.500002,782.100012,450.900007,502.700008,111.900002
804,503027.707,503230.207,503502.008,503667.508,202.500003,165.500002,753.400011,271.800004,474.300007,113.600002
805,503781.108,503950.908,504210.608,504374.308,169.800002,163.700003,687.10001,259.700004,429.500006,93.900001
806,504468.208,504654.008,504876.208,505037.808,185.800003,161.600003,678.10001,222.200003,408.000006,108.500001
807,505146.308,505326.508,505483.608,505638.908,180.200003,155.300003,593.200009,157.100002,337.300005,100.600001
808,505739.508,505879.908,506031.308,506185.508,140.400002,154.200003,538.100008,151.400002,291.800004,92.100001
809,506277.608,506408.508,506610.708,506776.208,130.900002,165.500003,595.900009,202.200003,333.100005,97.300001
810,506873.508,507025.808,507234.908,507395.708,152.300002,160.800003,638.60001,209.100003,361.400005,116.400002
811,507512.108,507637.008,507846.908,508007.408,124.900001,160.500002,600.700008,209.900004,334.800005,105.400001
812,508112.808,508270.908,508461.408,508616.608,158.100003,155.200002,626.10001,190.500003,348.600006,122.300002
813,508738.908,508873.508,509032.508,509224.108,134.600002,191.600003,568.500008,159.000002,293.600004,83.300001
814,509307.408,509449.108,509605.808,509755.308,141.700002,149.500002,545.500008,156.700003,298.400005,97.600001
815,509852.908,509994.708,510134.608,510291.808,141.800003,157.200002,541.500008,139.900002,281.700005,102.600001
816,510394.408,510510.808,510659.808,510821.308,116.400002,161.500003,508.900008,149.000002,265.400004,82.000001
817,510903.308,511041.008,511201.508,511361.808,137.700002,160.300003,538.000008,160.500002,298.200004,79.500001
818,511441.308,511603.708,511769.208,511970.808,162.400002,201.600003,582.000009,165.500003,327.900005,52.500001
819,512023.308,512176.308,512351.608,512549.908,153.000002,198.300003,589.400009,175.300003,328.300005,62.800001
820,512612.708,512760.108,512945.508,513112.308,147.400002,166.800003,599.300008,185.400002,332.800004,99.700001
821,513212.008,513346.508,513514.708,513671.908,134.500002,157.200002,563.500009,168.200003,302.700005,103.600002
822,513775.508,513909.408,514098.008,514254.308,133.900002,156.300002,564.300008,188.600003,322.500005,85.500001
823,514339.808,514492.608,514674.608,514822.208,152.800003,147.600002,580.300009,182.000002,334.800005,97.900002
824,514920.108,515076.008,515169.908,515359.808,155.900002,189.900002,502.700007,93.900002,249.800004,63.000001
825,515422.808,515584.208,515711.708,516871.808,161.400003,1160.10002,1525.40002,127.500002,288.900005,76.400001
826,516948.208,516994.108,517361.708,517514.308,45.900001,152.600003,654.30001,367.600005,413.500006,88.200001
827,517602.508,517775.508,517978.108,518125.508,173.000002,147.400003,633.700009,202.600003,375.600005,110.700001
828,518236.208,518423.908,518614.008,518800.008,187.700003,186.000003,639.10001,190.100003,377.800006,75.300001
829,518875.308,519030.708,519222.608,519380.608,155.400002,158.000002,623.200009,191.900003,347.300005,117.900002
830,519498.508,519654.908,519882.108,520055.408,156.400002,173.300002,676.80001,227.200004,383.600006,119.900002
831,520175.308,520314.608,520455.408,520634.108,139.300002,178.700003,538.100008,140.800002,280.100004,79.300001
832,520713.408,520887.008,521019.608,521162.708,173.600003,143.100002,554.600008,132.600002,306.200005,105.300001
833,521268.008,521400.508,521473.708,521627.708,132.500002,154.000002,449.100007,73.200002,205.700004,89.400001
834,521717.108,521791.208,521860.508,521987.108,74.100001,126.600002,355.000005,69.300001,143.400002,85.000001
835,522072.108,522166.308,522244.608,522368.308,94.200002,123.700002,383.000006,78.300001,172.500003,86.800001
836,522455.108,522565.108,522661.508,522811.508,110.000002,150.000002,431.600007,96.400001,206.400003,75.200002
837,522886.708,522995.308,523092.608,523249.808,108.600001,157.200002,432.700006,97.300002,205.900003,69.600001
838,523319.408,523425.008,523527.308,523678.508,105.600002,151.200002,443.600007,102.300001,207.900003,84.500002
839,523763.008,523858.208,523970.908,524096.008,95.200001,125.100002,428.200006,112.700002,207.900003,95.200001
840,524191.208,524313.808,524475.008,524619.108,122.600002,144.100002,513.700008,161.200002,283.800004,85.800002
841,524704.908,524871.608,525013.908,525179.308,166.700002,165.400003,568.600008,142.300002,309.000004,94.200001
842,525273.508,525422.608,525582.808,525747.108,149.100002,164.300002,568.300009,160.200003,309.300005,94.700002
843,525841.808,525985.508,526133.408,526298.008,143.700002,164.600002,576.700008,147.900002,291.600004,120.500002
844,526418.508,526541.408,526670.308,527821.108,122.900002,1150.80002,1523.80002,128.900002,251.800004,121.200002
845,527942.308,527971.308,528152.408,528274.208,29,121.800002,453.800007,181.100003,210.100003,121.900002
846,528396.108,528484.908,528626.708,528798.308,88.800001,171.600003,482.600007,141.800002,230.600003,80.400001
847,528878.708,528974.008,529086.708,529735.408,95.300001,648.70001,999.600015,112.700002,208.000003,142.900002
848,529878.308,529917.808,530079.608,530223.608,39.5,144.000002,433.100006,161.800003,201.300003,87.800001
849,530311.408,530405.508,530519.908,530676.508,94.100002,156.600003,445.200007,114.400001,208.500003,80.100001
850,530756.608,530850.108,530985.108,531139.108,93.500001,154.000003,482.400007,135.000002,228.500003,99.900001
851,531239.008,531327.808,531436.008,531571.108,88.800001,135.100002,443.400007,108.200002,197.000003,111.300002
852,531682.408,531788.108,531896.308,532040.208,105.700001,143.900002,459.400007,108.200002,213.900003,101.600002
853,532141.808,532259.708,532408.608,533535.708,117.900001,1127.10002,1440.00002,148.900003,266.800004,46.100001
854,533581.808,533638.308,533934.208,534070.108,56.500001,135.900002,566.100008,295.900004,352.400005,77.800001
855,534147.908,534357.808,534549.508,534699.408,209.900004,149.900003,620.50001,191.700002,401.600006,69.000001
856,534768.408,534948.508,535165.908,535321.108,180.100002,155.200002,629.100009,217.400004,397.500006,76.400001
857,535397.508,535562.308,535755.908,535916.708,164.800003,160.800003,597.300009,193.600002,358.400005,78.100001
858,535994.808,536158.708,536443.408,536602.008,163.900002,158.600002,685.60001,284.700005,448.600007,78.400001
859,536680.408,536865.508,537147.108,537315.608,185.100003,168.500003,709.500011,281.600004,466.700007,74.300001
860,537389.908,537616.008,537933.308,538095.908,226.100003,162.600002,783.000011,317.300005,543.400008,77.000001
861,538172.908,538365.908,538689.808,538852.508,193.000003,162.700003,762.400012,323.900005,516.900008,82.800001
862,538935.308,539173.108,539440.708,539611.708,237.800003,171.000003,772.200011,267.600004,505.400007,95.800001
863,539707.508,539908.508,540257.108,540425.808,201.000003,168.700003,836.200013,348.600005,549.600008,117.900002
864,540543.708,540728.908,540984.208,541149.308,185.200002,165.100003,720.50001,255.300004,440.500006,114.900001
865,541264.208,541458.908,541704.108,541869.408,194.700003,165.300002,732.900011,245.200004,439.900007,127.700002
866,541997.108,542165.108,542405.708,542573.008,168.000003,167.300003,679.300011,240.600003,408.600006,103.400002
867,542676.408,542841.208,543096.508,543262.508,164.800002,166.000002,678.00001,255.300004,420.100006,91.900002
868,543354.408,543558.308,543809.108,543982.608,203.900003,173.500003,739.800011,250.800003,454.700006,111.600002
869,544094.208,544262.108,544534.208,544704.208,167.900002,170.000003,717.50001,272.100004,440.000006,107.500001
870,544811.708,544981.108,545170.208,545356.808,169.400003,186.600002,608.400009,189.100003,358.500006,63.300001
871,545420.108,545555.008,545717.908,545875.908,134.900002,158.000002,536.300008,162.900003,297.800005,80.500001
872,545956.408,546088.308,546223.408,546382.908,131.900002,159.500003,523.500008,135.100002,267.000004,97.000001
873,546479.908,546609.208,546755.008,546928.208,129.300002,173.200003,522.400008,145.800002,275.100004,74.100001
874,547002.308,547147.108,547361.208,547516.708,144.800002,155.500003,595.100009,214.100003,358.900005,80.700001
875,547597.408,547758.208,547902.308,548057.108,160.800002,154.800003,558.900008,144.100002,304.900004,99.200001
876,548156.308,548278.108,548454.308,548609.208,121.800002,154.900002,539.300008,176.200003,298.000005,86.400001
877,548695.608,548871.308,549043.608,549199.108,175.700003,155.500003,604.100009,172.300002,348.000005,100.600001
878,549299.708,549446.608,549599.608,549758.108,146.900002,158.500002,557.400009,153.000003,299.900005,99.000002
879,549857.108,549993.308,550176.708,550328.108,136.200002,151.400003,560.000008,183.400002,319.600004,89.000001
880,550417.108,550588.908,550793.208,550951.108,171.800002,157.900003,621.000009,204.300003,376.100005,87.000001
881,551038.108,551194.308,551403.408,551564.208,156.200002,160.800002,627.800009,209.100004,365.300006,101.700001
882,551665.908,551847.608,552099.608,552256.808,181.700003,157.200002,691.600011,252.000004,433.700007,100.700002
883,552357.508,552543.908,552725.108,552880.308,186.400003,155.200003,636.900009,181.200002,367.600005,114.100001
884,552994.408,553147.508,553370.008,553556.508,153.100003,186.500003,623.10001,222.500003,375.600006,61.000001
885,553617.508,553782.508,553930.508,554089.708,165.000002,159.200003,562.000008,148.000002,313.000004,89.800001
886,554179.508,554338.308,554492.608,554656.108,158.800002,163.500002,572.800008,154.300003,313.100005,96.200001
887,554752.308,554912.308,555110.908,555282.008,160.000003,171.100002,618.50001,198.600003,358.600006,88.800002
888,555370.808,555541.708,555767.708,555931.308,170.900002,163.600002,648.800009,226.000004,396.900006,88.300001
889,556019.608,556181.808,556404.308,556568.308,162.200003,164.000003,656.20001,222.500003,384.700006,107.500001
890,556675.808,556835.408,557090.008,557249.508,159.600002,159.500003,681.30001,254.600004,414.200006,107.600001
891,557357.108,557550.608,557836.908,558001.508,193.500003,164.600003,745.400011,286.300004,479.800007,101.000001
892,558102.508,558299.408,558618.908,558795.808,196.900003,176.900003,807.400012,319.500005,516.400008,114.100001
893,558909.908,559143.508,559480.908,559641.208,233.600004,160.300002,844.500013,337.400005,571.000009,113.200002
894,559754.408,559910.308,560090.208,560247.308,155.900002,157.100002,594.400009,179.900003,335.800005,101.500002
895,560348.808,560509.308,560764.208,560938.008,160.500002,173.800003,715.200011,254.900004,415.400006,126.000002
896,561064.008,561261.108,561578.208,561746.108,197.100002,167.900003,823.700012,317.100005,514.200007,141.600002
897,561887.708,562049.108,562339.808,562508.208,161.400002,168.400002,773.900011,290.700005,452.100007,153.400002
898,562661.608,562854.508,563269.908,563488.308,192.900003,218.400004,960.000015,415.400006,608.300009,133.300002
899,563621.608,563795.808,564050.208,564216.708,174.200002,166.500002,740.300011,254.400004,428.600006,145.200003
900,564361.908,564536.608,564689.408,564851.508,174.700002,162.100002,582.900008,152.800003,327.500005,93.300001
901,564944.808,565107.108,565256.508,565950.308,162.300003,693.80001,1092.00002,149.400002,311.700005,86.500002
902,566036.808,566164.408,566416.608,566560.808,127.600002,144.200002,642.900009,252.200003,379.800005,118.900002
903,566679.708,566832.508,567102.908,567261.208,152.800002,158.300003,670.60001,270.400004,423.200006,89.100001
904,567350.308,567533.608,567755.908,567914.308,183.300003,158.400003,665.40001,222.300003,405.600006,101.400001
905,568015.708,568191.208,568409.908,568615.808,175.500003,205.900003,683.20001,218.700003,394.200006,83.100001
906,568698.908,568837.408,569013.308,569177.808,138.500002,164.500002,568.200009,175.900003,314.400005,89.300002
907,569267.108,569456.308,569683.508,569880.408,189.200003,196.900003,705.70001,227.200003,416.400006,92.400001
908,569972.808,570110.908,570328.608,570497.009,138.100002,168.400002,630.60001,217.700004,355.800006,106.400002
909,570603.409,570766.509,570975.809,571133.509,163.100002,157.700003,637.300009,209.300003,372.400005,107.200001
910,571240.709,571400.609,571593.809,571797.409,159.900003,203.600003,626.500009,193.200002,353.100005,69.800001
911,571867.209,572026.109,572201.109,572359.309,158.900003,158.200003,593.000009,175.000002,333.900005,100.900001
912,572460.209,572620.609,572835.109,572998.209,160.400003,163.100002,631.80001,214.500003,374.900006,93.800002
913,573092.009,573264.309,573425.809,573585.509,172.300002,159.700002,599.800009,161.500003,333.800005,106.300002
914,573691.809,573812.909,573935.909,574093.209,121.100001,157.300003,482.100007,123.000002,244.100003,80.700001
915,574173.909,574305.709,574439.709,574590.509,131.800002,150.800002,497.800007,134.000002,265.800004,81.200001
916,574671.709,574798.609,574919.209,575075.809,126.900002,156.600002,494.400008,120.600002,247.500004,90.300002
917,575166.109,575277.309,575412.709,575564.009,111.200001,151.300003,485.400007,135.400002,246.600003,87.500001
918,575651.509,575790.309,575904.109,577347.509,138.800002,1443.40002,1764.40003,113.800002,252.600004,68.400001
919,577415.909,577488.909,577709.409,577855.509,73.000001,146.100002,521.400008,220.500004,293.500005,81.800001
920,577937.309,578076.109,578200.609,578344.209,138.800002,143.600002,505.200007,124.500002,263.300004,98.300001
921,578442.509,578563.909,578700.109,578852.909,121.400002,152.800003,492.700008,136.200002,257.600004,82.300001
922,578935.209,579047.209,579185.909,579838.909,112.000001,653.000009,998.500015,138.700003,250.700004,94.800002
923,579933.709,580027.009,580261.809,580407.709,93.300001,145.900002,572.800008,234.800004,328.100005,98.800001
924,580506.509,580658.209,580859.509,581246.809,151.700002,387.300006,864.800013,201.300003,353.000005,124.500002
925,581371.309,581499.309,581811.809,582006.409,128.000002,194.600003,717.800011,312.500005,440.500007,82.700001
926,582089.109,582272.509,582418.809,582561.209,183.400003,142.400002,570.700008,146.300002,329.700005,98.600001
927,582659.809,582811.509,582963.509,583126.909,151.700003,163.400002,545.800008,152.000002,303.700005,78.700001
928,583205.609,583355.309,583483.009,583628.509,149.700003,145.500002,528.300008,127.700002,277.400005,105.400001
929,583733.909,583873.109,583980.309,584124.909,139.200002,144.600002,490.200008,107.200002,246.400004,99.200002
930,584224.109,584359.709,584475.809,584627.809,135.600002,152.000003,499.100007,116.100001,251.700003,95.400001
931,584723.209,584841.209,584980.209,585394.209,118.000002,414.000006,782.300012,139.000002,257.000004,111.300002
932,585505.509,585568.409,585752.909,585912.109,62.900001,159.200003,491.100007,184.500002,247.400003,84.500001
933,585996.609,586166.009,586348.209,586502.609,169.400003,154.400003,627.400009,182.200002,351.600005,121.400001
934,586624.009,586756.709,586926.409,587076.709,132.700002,150.300002,569.900009,169.700003,302.400005,117.200002
935,587193.909,587348.309,587599.009,587746.809,154.400002,147.800002,681.00001,250.700004,405.100006,128.100002
936,587874.909,588057.009,588423.609,588584.609,182.100003,161.000003,860.900013,366.600005,548.700008,151.200002
937,588735.809,588927.209,589276.309,589435.609,191.400003,159.300002,914.300013,349.100005,540.500008,214.500003
938,589650.109,589824.109,590065.009,590229.009,174.000003,164.000002,760.800012,240.900004,414.900007,181.900003
939,590410.909,590569.909,590831.409,591905.409,159.000002,1074.00002,1584.00002,261.500004,420.500006,89.500001
940,591994.909,592052.309,592528.709,592712.309,57.400001,183.600003,817.700013,476.400007,533.800008,100.300002
941,592812.609,592991.309,593641.109,593810.209,178.700002,169.100002,1124.60002,649.80001,828.500012,127.000002
942,593937.209,594180.009,594762.209,594932.209,242.800004,170.000002,1171.70002,582.200009,825.000013,176.700003
943,595108.909,595341.509,595871.809,596040.809,232.600003,169.000003,1095.80002,530.300008,762.900011,163.900002
944,596204.709,596447.209,597033.109,597210.609,242.500004,177.500003,1220.30002,585.900008,828.400012,214.400003
945,597425.009,597633.009,598171.009,598343.709,208.000003,172.700003,1060.50002,538.000008,746.000011,141.800002
946,598485.509,598701.509,599044.609,599218.309,216.000003,173.700003,929.100014,343.100005,559.100008,196.300003
947,599414.609,599540.809,599925.809,600099.509,126.200002,173.700002,858.500013,385.000006,511.200008,173.600003
948,600273.109,600491.609,600729.309,600898.309,218.500003,169.000002,791.700012,237.700004,456.200007,166.500003
949,601064.809,601193.509,601380.309,602372.609,128.700001,992.300015,1399.70002,186.800003,315.500004,91.900001
950,602464.509,602540.309,602912.609,603082.509,75.800002,169.900003,708.800011,372.300005,448.100007,90.800001
951,603173.309,603347.709,603558.109,603721.509,174.400003,163.400002,646.00001,210.400003,384.800006,97.800002
952,603819.309,603971.909,604187.209,604352.409,152.600002,165.200003,625.700009,215.300003,367.900005,92.600001
953,604445.009,604611.509,604862.909,605027.409,166.500002,164.500003,702.80001,251.400004,417.900006,120.400001
954,605147.809,605297.109,605471.909,605633.509,149.300003,161.600003,613.50001,174.800002,324.100005,127.800002
955,605761.309,605916.109,606098.809,606262.809,154.800002,164.000002,604.200009,182.700003,337.500005,102.700002
956,606365.509,606520.909,606702.709,606875.709,155.400002,173.000002,613.200009,181.800003,337.200005,103.000002
957,606978.709,607123.409,607361.209,607529.309,144.700002,168.100003,668.80001,237.800003,382.500005,118.200002
958,607647.509,607827.409,608074.009,608242.709,179.900002,168.700003,732.800011,246.600004,426.500006,137.600002
959,608380.309,608534.009,608685.309,608845.809,153.700002,160.500003,567.300008,151.300002,305.000004,101.800001
960,608947.609,609109.409,609255.409,609416.909,161.800002,161.500002,578.200009,146.000003,307.800005,108.900002
961,609525.809,609682.109,609812.609,609974.709,156.300002,162.100002,548.100008,130.500002,286.800004,99.200002
962,610073.909,610200.209,610378.009,610535.509,126.300002,157.500003,556.200008,177.800002,304.100004,94.600001
963,610630.109,610774.109,610920.309,611074.509,144.000002,154.200003,547.300008,146.200002,290.200004,102.900001
964,611177.409,611305.809,611442.109,611601.609,128.400002,159.500003,507.100008,136.300002,264.700004,82.900001
965,611684.509,611810.809,611951.009,612105.509,126.300002,154.500002,503.500007,140.200002,266.500004,82.500001
966,612188.009,612312.809,612445.209,612629.509,124.800002,184.300003,498.300008,132.400002,257.200004,56.800001
967,612686.309,612846.109,612997.109,613133.209,159.800002,136.100002,533.100008,151.000002,310.800004,86.200002
968,613219.409,613365.209,613528.909,613684.209,145.800002,155.300003,539.400008,163.700002,309.500004,74.600001
969,613758.809,613901.909,614081.509,614231.709,143.100002,150.200002,559.900008,179.600003,322.700005,87.000001
970,614318.709,614470.809,614661.309,614818.709,152.100002,157.400003,587.900009,190.500003,342.600005,87.900001
971,614906.609,615061.509,615266.209,615427.909,154.900002,161.700003,618.500009,204.700003,359.600005,97.200001
972,615525.109,615678.309,615865.509,616030.009,153.200002,164.500003,585.400009,187.200003,340.400005,80.500001
973,616110.509,616280.009,616485.309,616652.509,169.500002,167.200003,639.800009,205.300003,374.800005,97.800001
974,616750.309,616905.309,617120.309,617281.009,155.000003,160.700002,618.00001,215.000003,370.000006,87.300002
975,617368.309,617561.909,617758.209,617919.109,193.600002,160.900003,668.900009,196.300003,389.900005,118.100001
976,618037.209,618187.109,618400.409,618560.209,149.900003,159.800002,612.60001,213.300003,363.200006,89.600002
977,618649.809,618822.509,618986.609,619145.809,172.700002,159.200002,610.900009,164.100003,336.800005,114.900002
978,619260.709,619391.409,619555.009,619709.409,130.700002,154.400002,536.500008,163.600002,294.300004,87.800002
979,619797.209,619966.709,620124.709,620282.809,169.500002,158.100002,583.800008,158.000003,327.500005,98.200001
980,620381.009,620522.909,620680.509,621395.509,141.900003,715.000011,1078.50002,157.600002,299.500005,64
981,621459.509,621554.309,621750.709,621909.009,94.800002,158.300002,528.000008,196.400003,291.200005,78.500001
982,621987.509,622126.109,622250.809,622395.309,138.600002,144.500002,502.400008,124.700002,263.300004,94.600002
983,622489.909,622596.309,622714.509,623105.809,106.400001,391.300006,697.90001,118.200002,224.600003,82.000001
984,623187.809,623278.609,623390.609,623544.609,90.800002,154.000003,425.900007,112.000001,202.800003,69.100001
985,623613.709,623727.009,623837.709,623983.909,113.300001,146.200002,449.000006,110.700002,224.000003,78.800001
986,624062.709,624182.509,624294.909,624442.109,119.800002,147.200002,480.600007,112.400002,232.200004,101.200001
987,624543.309,624645.809,624762.309,624909.509,102.500002,147.200002,463.500007,116.500002,219.000004,97.300001
988,625006.809,625119.909,625257.809,625906.409,113.100002,648.60001,978.300015,137.900002,251.000004,78.700001
989,625985.109,626092.609,626318.309,626464.909,107.500002,146.600002,580.400009,225.700003,333.200005,100.600002
990,626565.509,626715.309,626824.409,627224.809,149.800002,400.400006,832.400012,109.100001,258.900003,173.100003
991,629916.809,630007.609,630129.309,630281.409,90.800002,152.100002,443.400007,121.700002,212.500004,78.800001
992,630360.209,630430.809,630597.409,630749.209,70.600001,151.800002,480.900007,166.600003,237.200004,91.900001
993,630841.109,630972.909,631097.409,631261.309,131.800002,163.900003,549.700008,124.500002,256.300004,129.500001
994,631390.809,631473.709,631616.709,631756.009,82.900002,139.300002,457.900007,143.000002,225.900004,92.700001
995,632743.909,632847.909,633010.109,633155.109,104.000001,145.000002,480.200007,162.200003,266.200004,69.000001
996,633224.109,633352.009,633493.009,633639.309,127.900002,146.300002,489.600007,141.000002,268.900004,74.400001
997,633713.709,633881.309,634067.809,634222.909,167.600003,155.100003,577.000009,186.500002,354.100005,67.800001
998,634290.709,634492.009,634711.009,634870.109,201.300003,159.100002,671.90001,219.000003,420.300006,92.500002
999,634962.609,635112.109,635383.109,635550.909,149.500002,167.800002,674.30001,271.000004,420.500006,86.000002
1000,635636.909,635830.109,636068.209,636233.209,193.200003,165.000003,677.20001,238.100003,431.300006,80.900001
1001,636314.109,636485.009,636769.809,636931.509,170.900002,161.700002,720.600011,284.800005,455.700007,103.200002
1002,637034.709,637204.709,637443.709,637604.71,170.000002,161.000002,664.000009,239.000004,409.000006,94.000001
1003,637698.71,637879.61,638109.31,638275.51,180.900003,166.200002,677.400011,229.700004,410.600007,100.600002
1004,638376.11,638534.61,638778.31,638943.81,158.500002,165.500002,653.600009,243.700004,402.200006,85.900001
1005,639029.71,639197.51,639441.21,640782.91,167.800003,1341.70002,1820.80003,243.700003,411.500006,67.600001
1006,640850.51,640939.71,641332.71,641468.41,89.200002,135.700002,707.300011,393.000006,482.200008,89.400001
1007,641557.81,641737.61,641931.11,642091.81,179.800003,160.700002,607.000009,193.500003,373.300006,73.000001
1008,642164.81,642308.21,642529.41,642681.51,143.400002,152.100003,596.600009,221.200003,364.600005,79.900001
1009,642761.41,642946.71,643135.91,643306.11,185.300003,170.200003,627.900009,189.200002,374.500005,83.200001
1010,643389.31,643547.31,643812.11,643969.81,158.000003,157.700002,681.70001,264.800004,422.800007,101.200001
1011,644071.01,644230.11,644437.41,644588.81,159.100003,151.400002,616.10001,207.300003,366.400006,98.300002
1012,644687.11,644861.61,644995.51,645146.01,174.500002,150.500002,550.300008,133.900002,308.400004,91.400002
1013,645237.41,645361.31,645510.21,645701.01,123.900002,190.800003,511.700007,148.900002,272.800004,48.1
1014,645749.11,645898.21,646052.21,646201.71,149.100003,149.500002,524.100008,154.000002,303.100005,71.500001
1015,646273.21,646415.11,646543.11,646691.01,141.900002,147.900002,492.100008,128.000002,269.900004,74.300002
1016,646765.31,646906.61,647035.01,647194.01,141.300002,159.000002,497.700007,128.400002,269.700004,69.000001
1017,647263.01,647405.01,647536.11,647695.81,142.000002,159.700002,521.300008,131.100002,273.100004,88.500002
1018,647784.31,647913.01,648060.51,648226.91,128.700002,166.400002,508.200007,147.500002,276.200004,65.600001
1019,648292.51,648459.31,648660.31,648820.61,166.800003,160.300002,616.100009,201.000003,367.800006,88.000001
1020,648908.61,649080.61,649314.91,649473.61,172.000003,158.700002,661.60001,234.300004,406.300007,96.600001
1021,649570.21,649773.81,650007.01,650167.11,203.600003,160.100002,703.800011,233.200004,436.800007,106.900002
1022,650274.01,650431.71,650697.11,650852.81,157.700002,155.700002,675.00001,265.400004,423.100006,96.200002
1023,650949.01,651135.61,651372.21,651530.21,186.600003,158.000003,691.50001,236.600003,423.200006,110.300001
1024,651640.51,651831.61,652041.81,652228.41,191.100003,186.600003,690.40001,210.200003,401.300006,102.500001
1025,652330.91,652507.71,652692.31,652884.41,176.800003,192.100003,685.400011,184.600003,361.400006,131.900002
1026,653016.31,653176.01,653395.11,653596.41,159.700002,201.300003,671.30001,219.100003,378.800005,91.200002
1027,653687.61,653837.51,653990.91,654160.21,149.900002,169.300003,575.200008,153.400002,303.300004,102.600001
1028,654262.81,654402.11,654629.31,654792.51,139.300002,163.200002,632.50001,227.200004,366.500006,102.800002
1029,654895.31,655085.41,655271.91,655435.41,190.100003,163.500003,646.400009,186.500002,376.600005,106.300001
1030,655541.71,655700.01,655892.51,656047.71,158.300003,155.200002,604.700009,192.500003,350.800006,98.700001
1031,656146.41,656318.61,656523.01,656687.31,172.200003,164.300002,641.50001,204.400003,376.600006,100.600002
1032,656787.91,656959.41,657193.31,657356.61,171.500002,163.300002,668.00001,233.900004,405.400006,99.300002
1033,657455.91,657617.51,657872.61,658040.71,161.600002,168.100003,689.00001,255.100004,416.700006,104.200001
1034,658144.91,658352.11,658570.91,658730.51,207.200003,159.600003,688.20001,218.800003,426.000006,102.600001
1035,658833.11,659013.31,659186.91,659370.31,180.200003,183.400002,601.700009,173.600003,353.800006,64.500001
1036,659434.81,659588.61,659728.71,659883.41,153.800003,154.700002,556.800009,140.100002,293.900005,108.200002
1037,659991.61,660138.81,660294.21,660451.41,147.200002,157.200002,543.200008,155.400002,302.600004,83.400002
1038,660534.81,660717.91,660907.61,661109.21,183.100002,201.600003,652.800009,189.700003,372.800005,78.400001
1039,661187.61,661345.91,661554.31,661721.71,158.300003,167.400002,624.10001,208.400003,366.700006,90.000002
1040,661811.71,662012.91,662264.21,662429.61,201.200003,165.400002,718.10001,251.300004,452.500007,100.200001
1041,662529.81,662753.81,663101.41,663268.31,224.000004,166.900002,862.600013,347.600005,571.600009,124.100002
1042,663392.41,663618.61,663985.21,664152.71,226.200004,167.500003,893.700014,366.600005,592.800009,133.400002
1043,664286.11,664500.61,664853.31,665018.21,214.500003,164.900003,857.400012,352.700005,567.200008,125.300001
1044,665143.51,665372.31,665682.01,665847.21,228.800004,165.200003,810.000012,309.700004,538.500008,106.300001
1045,665953.51,666158.11,666475.21,666681.91,204.600004,206.700003,835.600013,317.100004,521.700008,107.200002
1046,666789.11,666982.31,667148.61,667619.91,193.200003,471.300007,946.700014,166.300002,359.500005,115.900002
1047,667735.81,667864.21,668097.11,668256.61,128.400002,159.500003,613.400009,232.900003,361.300005,92.600001
1048,668349.21,668492.41,668600.21,668762.71,143.200002,162.500002,511.100008,107.800002,251.000004,97.600002
1049,668860.31,668989.91,669185.31,669352.71,129.600002,167.400002,579.200008,195.400003,325.000005,86.800001
1050,669439.51,669629.31,669857.21,670018.21,189.800003,161.000002,684.800011,227.900004,417.700007,106.100002
1051,670124.31,670317.51,670539.81,670708.81,193.200003,169.000002,696.80001,222.300003,415.500006,112.300002
1052,670821.11,671022.41,671343.51,671517.11,201.300003,173.600002,816.600012,321.100005,522.400008,120.600002
1053,671637.71,671841.11,672159.51,672327.81,203.400003,168.300002,823.500012,318.400005,521.800008,133.400002
1054,672461.21,672671.11,672951.51,673126.21,209.900004,174.700002,788.200012,280.400004,490.300008,123.200002
1055,673249.41,673445.91,673719.61,673889.71,196.500003,170.100003,755.300011,273.700004,470.200007,115.000001
1056,674004.71,674200.11,674415.21,674867.71,195.400003,452.500006,956.300015,215.100004,410.500007,93.300002
1057,674961.01,675094.31,675331.71,675497.31,133.300002,165.600003,617.300009,237.400003,370.700005,81.000001
1058,675578.31,675758.61,675910.81,676064.21,180.300003,153.400002,570.000008,152.200002,332.500005,84.100001
1059,676148.31,676289.11,676406.21,676560.21,140.800002,154.000003,503.800008,117.100002,257.900004,91.900001
1060,676652.11,676770.21,676847.81,676974.81,118.100002,127.000002,443.100007,77.600001,195.700003,120.400002
1061,678945.51,679001.21,679173.21,679300.11,55.700001,126.900002,436.300007,172.000002,227.700003,81.700002
1062,679381.81,679499.41,679618.71,679763.51,117.600001,144.800002,451.600006,119.300002,236.900003,69.900001
1063,679833.41,679950.01,680091.31,680478.21,116.600002,386.900006,721.100011,141.300002,257.900004,76.300001
1064,680554.51,680663.51,680795.11,680927.91,109.000002,132.800002,479.800007,131.600002,240.600004,106.400001
1065,681034.31,681132.31,681280.71,681426.11,98.000002,145.400002,465.800007,148.400002,246.400004,74.000001
1066,681500.11,681637.51,681771.51,681985.51,137.400002,214.000003,495.100008,134.000002,271.400004,9.700001
1067,681995.21,682155.31,682278.61,682505.31,160.100002,226.700003,507.500007,123.300002,283.400004,-2.6
1068,682502.71,682640.71,682755.61,682900.31,138.000002,144.700002,477.200007,114.900002,252.900004,79.600001
1069,682979.91,683116.31,683207.11,683394.01,136.400002,186.900002,462.300007,90.800002,227.200004,48.200001
1070,683442.21,683537.01,683658.91,684304.81,94.800001,645.90001,933.200014,121.900002,216.700003,70.600001
1071,684375.41,684463.91,684650.11,684793.41,88.500001,143.300002,493.100007,186.200003,274.700004,75.100001
1072,684868.51,684997.81,685127.31,685268.71,129.300002,141.400002,491.300008,129.500002,258.800004,91.100002
1073,685359.81,685458.91,685588.71,685985.51,99.100001,396.800006,724.50001,129.800002,228.900003,98.800001
1074,686084.31,686145.01,686310.91,686438.31,60.700001,127.400002,439.900007,165.900003,226.600004,85.900001
1075,686524.21,686655.51,686811.31,686963.51,131.300002,152.200003,507.200008,155.800002,287.100004,67.900001
1076,687031.41,687161.41,687292.21,687435.61,130.000002,143.400003,488.200007,130.800001,260.800003,84.000001
1077,687519.61,687633.11,687753.31,687900.41,113.500002,147.100003,452.600007,120.200001,233.700003,71.800001
1078,687972.21,688102.71,688244.41,688400.31,130.500002,155.900002,496.200007,141.700002,272.200004,68.100001
1079,688468.41,688598.71,688744.61,688925.71,130.300002,181.100003,511.400008,145.900002,276.200004,54.100001
1080,688979.81,689137.71,689299.51,689450.01,157.900002,150.500003,549.900008,161.800002,319.700004,79.700001
1081,689529.71,689691.11,689869.81,690020.21,161.400002,150.400002,586.100009,178.700003,340.100005,95.600002
1082,690115.81,690251.51,690453.01,690610.01,135.700002,157.000002,580.800008,201.500003,337.200005,86.600001
1083,690696.61,690870.21,691060.21,691213.21,173.600003,153.000002,600.000009,190.000003,363.600006,83.400001
1084,691296.61,691459.31,691615.61,691830.21,162.700003,214.600003,581.600009,156.300002,319.000005,48.000001
1085,691878.21,692056.91,692313.01,692479.81,178.700002,166.800003,684.80001,256.100004,434.800006,83.200001
1086,692563.01,692743.61,693056.71,693225.11,180.600003,168.400003,752.900011,313.100004,493.700007,90.800001
1087,693315.91,693520.31,693853.41,694026.71,204.400003,173.300003,821.500012,333.100005,537.500008,110.700001
1088,694137.41,694328.21,694656.61,694815.41,190.800003,158.800003,794.700012,328.400005,519.200008,116.700001
1089,694932.11,695132.41,695367.01,695530.71,200.300003,163.700002,703.100011,234.600004,434.900007,104.500002
1090,695635.21,695835.41,696104.71,696270.81,200.200003,166.100002,747.600011,269.300004,469.500007,112.000002
1091,696382.81,696580.11,696993.31,697158.51,197.300003,165.200002,910.100013,413.200006,610.500009,134.400002
1092,697292.91,697496.21,697764.71,698197.51,203.300004,432.800006,1019.30002,268.500004,471.800008,114.700002
1093,698312.21,698453.81,698721.51,698888.91,141.600002,167.400002,666.00001,267.700004,409.300006,89.300002
1094,698978.21,699180.71,699350.21,699557.71,202.500003,207.500003,637.700009,169.500002,372.000005,58.200001
1095,699615.91,699775.41,699945.41,700653.91,159.500002,708.500011,1097.70002,170.000003,329.500005,59.7
1096,700713.61,700819.41,701131.61,701305.11,105.800002,173.500002,668.30001,312.200005,418.000007,76.800001
1097,701381.91,701563.71,701847.31,702007.91,181.800003,160.600003,725.400011,283.600004,465.400007,99.400001
1098,702107.31,702307.31,702497.51,702699.71,200.000003,202.200003,638.30001,190.200003,390.200006,45.900001
1099,702745.61,702928.61,703093.31,703252.31,183.000002,159.000002,598.400009,164.700003,347.700005,91.700002
1100,703344.01,703505.11,703690.31,703876.41,161.100002,186.100003,583.900008,185.200003,346.300005,51.5
1101,703927.91,704101.41,704277.31,704464.21,173.500003,186.900002,611.300009,175.900003,349.400006,75.000001
1102,704539.21,704694.711,704850.911,705017.811,155.500003,166.900003,566.100009,156.200002,311.700005,87.500001
1103,705105.311,705270.111,705471.911,705660.011,164.800002,188.100003,628.400009,201.800003,366.600005,73.700001
1104,705733.711,705898.911,706105.411,706266.011,165.200003,160.600002,625.40001,206.500003,371.700006,93.100002
1105,706359.111,706542.911,706712.011,706869.411,183.800002,157.400002,612.400009,169.100003,352.900005,102.100002
1106,706971.511,707146.011,707328.711,707483.311,174.500002,154.600002,611.500009,182.700003,357.200005,99.700002
1107,707583.011,707740.111,707907.811,708057.811,157.100002,150.000002,571.300008,167.700003,324.800005,96.500001
1108,708154.311,708301.811,708492.411,708647.911,147.500003,155.500003,599.300009,190.600002,338.100005,105.700001
1109,708753.611,708925.311,709122.011,709283.511,171.700003,161.500002,627.90001,196.700003,368.400006,98.000002
1110,709381.511,709574.111,709797.511,709959.811,192.600002,162.300002,681.60001,223.400004,416.000006,103.300002
1111,710063.111,710234.911,710498.911,710660.711,171.800002,161.800003,711.80001,264.000004,435.800006,114.200001
1112,710774.911,710966.711,711256.411,711422.211,191.800003,165.800002,775.700012,289.700005,481.500008,128.400002
1113,711550.611,711725.011,711948.511,712104.911,174.400003,156.400002,659.40001,223.500003,397.900006,105.100002
1114,712210.011,712385.511,712537.511,712700.411,175.500002,162.900002,615.400009,152.000003,327.500005,125.000002
1115,712825.411,712997.211,713220.411,713377.711,171.800002,157.300002,680.40001,223.200004,395.000006,128.100002
1116,713505.811,713664.911,713869.311,714775.211,159.100002,905.900014,1377.50002,204.400003,363.500005,108.100002
1117,714883.311,714971.911,715467.811,715644.611,88.600001,176.800003,858.000012,495.900007,584.500008,96.700001
1118,715741.311,715925.511,716154.811,716311.011,184.200003,156.200002,682.800011,229.300004,413.500007,113.100002
1119,716424.111,716599.411,716811.611,717016.411,175.300002,204.800003,668.40001,212.200003,387.500005,76.100002
1120,717092.511,717221.811,717392.511,717552.611,129.300001,160.100002,551.700008,170.700003,300.000004,91.600002
1121,717644.211,717804.811,717937.011,718092.711,160.600002,155.700002,554.700008,132.200002,292.800004,106.200002
1122,718198.911,718319.111,718452.311,719810.011,120.200002,1357.70002,1705.20003,133.200002,253.400004,94.100001
1123,719904.111,719958.111,720264.511,720440.811,54.000001,176.300002,589.200009,306.400005,360.400006,52.500001
1124,720493.311,720664.211,720843.911,721005.811,170.900003,161.900003,612.000009,179.700002,350.600005,99.500001
1125,721105.311,721266.311,721515.011,721679.111,161.000003,164.100003,669.70001,248.700003,409.700006,95.900001
1126,721775.011,721959.511,722199.811,722360.811,184.500003,161.000002,690.700011,240.300004,424.800007,104.900002
1127,722465.711,722633.411,722927.011,723087.811,167.700002,160.800003,722.90001,293.600004,461.300006,100.800001
1128,723188.611,723374.211,723653.111,723825.911,185.600003,172.800003,735.400011,278.900004,464.500007,98.100001
1129,723924.011,724104.611,724395.711,724565.811,180.600003,170.100003,748.200011,291.100004,471.700007,106.400001
1130,724672.211,724866.811,725196.211,725360.611,194.600003,164.400003,807.600012,329.400005,524.000008,119.200001
1131,725479.811,725665.011,725838.511,725997.811,185.200003,159.300002,622.00001,173.500003,358.700006,104.000002
1132,726101.811,726252.111,726408.611,726570.211,150.300002,161.600003,576.200008,156.500002,306.800004,107.800001
1133,726678.011,726811.811,726959.911,727121.611,133.800002,161.700002,536.600008,148.100003,281.900005,93.000001
1134,727214.611,727369.111,727517.011,727671.911,154.500003,154.900002,551.500009,147.900002,302.400005,94.200002
1135,727766.111,727931.911,728078.011,728512.311,165.800002,434.300007,849.200012,146.100002,311.900004,103.000001
1136,728615.311,728719.111,728862.811,729045.311,103.800002,182.500003,483.400007,143.700002,247.500004,53.4
1137,730310.211,730353.511,730495.311,730609.611,43.300001,114.300002,387.400006,141.800002,185.100003,88.000001
1138,730697.611,730811.711,730940.611,731628.311,114.100002,687.70001,954.500014,128.900002,243.000004,23.8
1139,731652.111,731744.911,731941.711,732087.511,92.800002,145.800002,497.800008,196.800003,289.600005,62.400001
1140,732149.911,732308.211,732406.311,732545.811,158.300002,139.500002,473.500007,98.100002,256.400004,77.600001
1141,732623.411,732755.311,732845.811,732991.911,131.900002,146.100002,439.600006,90.500001,222.400003,71.100001
1142,733063.011,733181.111,733285.111,733429.811,118.100002,144.700002,438.900007,104.000002,222.100004,72.100001
1143,733501.911,733626.511,733756.711,733903.711,124.600002,147.000002,482.000007,130.200002,254.800004,80.200001
1144,733983.911,734136.311,734255.111,734951.811,152.400002,696.700011,1041.10002,118.800002,271.200004,73.200001
1145,735025.011,735123.711,735338.011,735484.711,98.700001,146.700003,541.900008,214.300003,313.000004,82.200001
1146,735566.911,735709.311,735836.911,735982.811,142.400002,145.900002,527.300008,127.600002,270.000004,111.400002
1147,736094.211,736193.211,736272.111,736397.111,99.000001,125.000002,403.000006,78.900001,177.900002,100.100002
1148,736497.211,736616.911,736752.311,736899.411,119.700001,147.100003,490.100007,135.400002,255.100003,87.900001
1149,736987.311,737103.711,737255.611,737463.011,116.400002,207.400003,496.600007,151.900002,268.300004,20.9
1150,737483.911,737649.111,737823.511,738457.911,165.200003,634.40001,1092.70002,174.400002,339.600005,118.700002
1151,738576.611,738646.911,738916.211,739088.611,70.300001,172.400002,577.300008,269.300004,339.600005,65.300001
1152,739153.911,739339.911,739514.311,739666.011,186.000003,151.700002,603.100009,174.400003,360.400006,91.000001
1153,739757.011,739944.511,740203.011,740358.111,187.500003,155.100002,704.800011,258.500004,446.000007,103.700002
1154,740461.811,740642.511,740859.411,741026.311,180.700002,166.900002,657.20001,216.900004,397.600006,92.700002
1155,741119.011,741308.511,741539.611,741693.211,189.500002,153.600002,682.20001,231.100004,420.600006,108.000002
1156,741801.211,741974.111,742209.511,742381.811,172.900002,172.300002,701.50001,235.400004,408.300006,120.900002
1157,742502.711,742644.111,742925.811,743087.511,141.400002,161.700003,680.20001,281.700004,423.100006,95.400001
1158,743182.911,743368.311,743575.011,744557.411,185.400003,982.400015,1467.60002,206.700003,392.100006,93.100001
1159,744650.511,744729.811,744992.611,745136.211,79.300001,143.600002,565.300009,262.800004,342.100005,79.600002
1160,745215.811,745399.911,745592.711,745755.511,184.100002,162.800003,611.400009,192.800003,376.900005,71.700001
1161,745827.211,745992.611,746203.711,746377.311,165.400002,173.600003,619.900009,211.100003,376.500005,69.800001
1162,746447.111,746607.511,746840.711,747000.111,160.400002,159.400002,633.200009,233.200004,393.600006,80.200001
1163,747080.311,747266.011,747430.311,747567.211,185.700003,136.900002,581.500009,164.300003,350.000006,94.600001
1164,747661.811,747846.711,748088.111,748252.311,184.900003,164.200003,694.00001,241.400003,426.300006,103.500001
1165,748355.811,748499.911,748703.311,748877.811,144.100003,174.500002,599.100009,203.400003,347.500006,77.100001
1166,748954.911,749100.611,749264.711,749433.311,145.700002,168.600002,581.400009,164.100003,309.800005,103.000002
1167,749536.311,749643.811,749801.811,749962.211,107.500002,160.400002,519.800008,158.000002,265.500004,93.900002
1168,750056.111,750192.811,750309.411,750470.211,136.700002,160.800003,494.000007,116.600001,253.300003,79.900001
1169,750550.111,750666.311,750740.911,750928.311,116.200002,187.400003,427.000006,74.600001,190.800003,48.8
1170,750977.111,751097.811,751218.311,751355.611,120.700002,137.300002,472.900007,120.500002,241.200004,94.400001
1171,752440.511,752534.311,752814.911,752956.911,93.800002,142.000002,611.200009,280.600004,374.400006,94.800001
1172,753051.711,753201.311,753421.711,753585.611,149.600003,163.900002,593.300009,220.400003,370.000006,59.400001
1173,753645.011,753833.511,753989.811,754155.711,188.500003,165.900003,596.000009,156.300002,344.800005,85.300001
1174,754241.011,754375.711,754547.111,754708.211,134.700002,161.100002,546.700008,171.400003,306.100005,79.500001
1175,754787.711,754923.311,755090.111,755243.111,135.600002,153.000002,532.800008,166.800003,302.400005,77.400001
1176,755320.511,755487.411,755604.111,755789.711,166.900003,185.600003,528.200008,116.700001,283.600004,59.000001
1177,755848.711,755961.711,756080.411,756212.611,113.000002,132.200002,459.200007,118.700001,231.700003,95.300002
1178,756307.911,756416.311,756577.011,756734.511,108.400001,157.500002,491.300007,160.700003,269.100004,64.700001
1179,756799.211,756950.911,757087.811,757241.011,151.700002,153.200003,505.900008,136.900002,288.600004,64.100001
1180,757305.111,757460.511,757609.511,757772.211,155.400002,162.700003,530.400008,149.000002,304.400004,63.300001
1181,757835.511,757987.011,758157.811,758320.211,151.500002,162.400003,562.200008,170.800002,322.300004,77.500001
1182,758397.711,758568.611,758791.811,758949.111,170.900003,157.300002,642.60001,223.200003,394.100006,91.200002
1183,759040.311,759206.911,759463.011,759626.611,166.600002,163.600002,673.80001,256.100004,422.700006,87.500002
1184,759714.111,759907.711,760086.011,760249.511,193.600003,163.500003,644.400009,178.300002,371.900005,109.000001
1185,760358.511,760491.311,760676.511,760830.911,132.800002,154.400002,580.000009,185.200003,318.000005,107.600002
1186,760938.511,761085.311,761270.211,761435.311,146.800002,165.100002,591.600009,184.900003,331.700005,94.800002
1187,761530.111,761707.911,761902.711,762106.111,177.800002,203.400003,648.300009,194.800003,372.600005,72.300001
1188,762178.411,762318.711,762450.811,762606.211,140.300002,155.400003,526.200008,132.100002,272.400004,98.400001
1189,762704.611,762823.011,762941.811,763111.611,118.400002,169.800002,471.600007,118.800002,237.200004,64.600001
1190,763176.211,763295.311,763463.411,763624.311,119.100002,160.900003,529.300008,168.100002,287.200004,81.200001
1191,763705.511,763833.811,764017.911,764155.411,128.300002,137.500002,546.100008,184.100003,312.400005,96.200001
1192,764251.611,764405.511,764553.811,764713.311,153.900003,159.500002,537.300008,148.300002,302.200005,75.600001
1193,764788.911,764943.911,765107.611,765270.011,155.000003,162.400002,559.000009,163.700002,318.700005,77.900002
1194,765347.911,765512.511,765655.511,765821.411,164.600002,165.900003,545.000008,143.000002,307.600004,71.500001
1195,765892.911,766037.111,766217.011,766608.311,144.200002,391.300005,806.000012,179.900003,324.100005,90.600002
1196,766698.911,766824.911,767136.511,767307.811,126.000002,171.300003,670.20001,311.600004,437.600006,61.300001
1197,767369.111,767562.111,767801.311,767964.311,193.000003,163.000003,688.40001,239.200003,432.200006,93.200001
1198,768057.511,768243.511,768495.411,768659.311,186.000003,163.900003,692.80001,251.900003,437.900006,91.000001
1199,768750.311,768932.111,769094.911,769298.211,181.800003,203.300003,597.500009,162.800002,344.600005,49.600001
1200,769347.811,769523.611,769725.511,769884.711,175.800003,159.200002,619.900009,201.900003,377.700006,83.000001
1201,769967.711,770144.211,770331.911,770497.111,176.500003,165.200002,616.20001,187.700003,364.200006,86.800002
1202,770583.911,770785.411,770971.011,771136.611,201.500003,165.600003,647.800009,185.600002,387.100005,95.100001
1203,771231.711,771405.111,771706.611,771870.412,173.400003,163.800003,745.200011,301.500004,474.900007,106.500001
1204,771976.912,772167.212,772491.812,772654.912,190.300003,163.100002,798.000012,324.600005,514.900008,120.000002
1205,772774.912,773004.912,773327.012,773493.612,230.000004,166.600003,827.000013,322.100004,552.100008,108.300002
1206,773601.912,773806.112,774142.812,774307.512,204.200003,164.700002,839.900012,336.700005,540.900008,134.300002
1207,774441.812,774620.712,774821.512,774983.812,178.900003,162.300002,650.30001,200.800003,379.700006,108.300002
1208,775092.112,775286.512,775423.512,777418.012,194.400003,1994.50003,2371.80003,137.000002,331.400005,45.900001
1209,777463.912,777533.812,777774.912,777936.312,69.900001,161.400002,534.100008,241.100004,311.000005,61.700001
1210,777998.012,778153.012,778310.712,778480.512,155.000002,169.800002,548.500008,157.700003,312.700005,66.000001
1211,778546.512,778699.012,778792.612,778961.812,152.500003,169.200002,495.600008,93.600001,246.100004,80.300002
1212,779042.112,779140.412,779242.312,780678.612,98.300001,1436.30002,1736.10003,101.900002,200.200003,99.600002
1213,781114.312,781167.912,781729.312,781866.312,53.6,137.000002,806.400012,561.400009,615.000009,54.400001
1214,781920.712,782026.712,782156.312,782365.812,106.000001,209.500003,460.000006,129.600002,235.600003,14.9
1215,782380.712,782500.012,782633.812,782809.312,119.300002,175.500003,494.700008,133.800002,253.100004,66.100001
1216,782875.412,782990.812,783158.912,783340.212,115.400001,181.300003,507.600007,168.100003,283.500004,42.8
1217,783383.012,783528.012,783687.112,783856.212,145.000002,169.100002,556.700009,159.100003,304.100005,83.500002
1218,783939.712,784089.712,784311.612,784487.212,150.000002,175.600003,622.300009,221.900003,371.900005,74.800001
1219,784562.012,784768.212,785035.012,785180.012,206.200003,145.000002,728.100011,266.800004,473.000007,110.100002
1220,785290.112,785522.612,785848.512,786040.612,232.500003,192.100003,833.500012,325.900005,558.400008,83.000001
1221,786123.612,786334.712,786773.912,786924.912,211.100003,151.000002,915.500014,439.200007,650.30001,114.200002
1222,787039.112,787257.112,787557.512,787719.012,218.000003,161.500002,804.800012,300.400005,518.400008,124.900002
1223,787843.912,788025.512,788365.012,788535.712,181.600002,170.700002,827.800012,339.500006,521.100008,136.000002
1224,788671.712,788847.812,789042.312,789220.512,176.100003,178.200002,681.40001,194.500003,370.600006,132.600002
1225,789353.112,789526.912,789770.512,789933.712,173.800003,163.200003,718.800011,243.600003,417.400006,138.200002
1226,790071.912,790261.112,790514.012,790675.412,189.200003,161.400002,739.600011,252.900004,442.100007,136.100002
1227,790811.512,790960.712,791285.512,791455.612,149.200002,170.100003,766.900011,324.800005,474.000007,122.800001
1228,791578.412,791760.012,792167.212,792339.012,181.600003,171.800003,856.700013,407.200006,588.800009,96.100001
1229,792435.112,792654.912,792835.012,793004.912,219.800003,169.900003,682.30001,180.100003,399.900006,112.500001
1230,793117.412,793306.812,793540.212,793704.612,189.400003,164.400002,698.500011,233.400004,422.800007,111.300002
1231,793815.912,794002.112,794241.812,794405.712,186.200003,163.900003,720.500011,239.700003,425.900006,130.700002
1232,794536.412,794703.012,794998.712,795162.212,166.600002,163.500003,751.500011,295.700004,462.300006,125.700002
1233,795287.912,795452.012,795691.812,795854.612,164.100002,162.800002,683.60001,239.800004,403.900006,116.900002
1234,795971.512,796147.712,796414.812,796578.312,176.200003,163.500002,722.400011,267.100004,443.300007,115.600002
1235,796693.912,796862.712,797172.612,797340.112,168.800002,167.500002,793.800011,309.900005,478.700007,147.600002
1236,797487.712,797626.812,797925.912,798102.512,139.100003,176.600003,742.300012,299.100004,438.200007,127.500002
1237,798230.012,798392.912,798666.612,798831.912,162.900002,165.300003,724.00001,273.700004,436.600006,122.100001
1238,798954.012,799127.212,799329.412,799525.712,173.200003,196.300003,647.70001,202.200003,375.400006,76.000001
1239,799601.712,799753.312,799921.912,800078.212,151.600002,156.300002,566.500008,168.600003,320.200005,90.000001
1240,800168.212,800287.012,800372.512,800505.212,118.800002,132.700002,429.500007,85.500001,204.300003,92.500002
1241,800597.712,800722.312,800843.912,800978.812,124.600002,134.900002,489.200007,121.600002,246.200004,108.100001
1242,801086.912,801194.112,801400.512,801562.112,107.200002,161.600002,560.200008,206.400003,313.600005,85.000001
1243,801647.112,801805.912,802016.612,802174.812,158.800003,158.200002,620.80001,210.700003,369.500006,93.100002
1244,802267.912,802426.512,802565.412,802794.012,158.600002,228.600004,549.300008,138.900002,297.500004,23.2
1245,802817.212,802985.612,803126.312,803278.612,168.400002,152.300002,535.100008,140.700003,309.100005,73.700001
1246,803352.312,803496.112,803621.912,803779.512,143.800002,157.600002,517.300008,125.800002,269.600004,90.100002
1247,803869.612,803995.212,804142.212,804302.612,125.600001,160.400002,510.700007,147.000003,272.600004,77.700001
1248,804380.312,804542.212,804751.012,804910.612,161.900003,159.600002,612.000009,208.800003,370.700006,81.700001
1249,804992.312,805150.612,805363.912,805529.612,158.300003,165.700002,623.80001,213.300003,371.600006,86.500002
1250,805616.112,805801.812,806003.712,806171.112,185.700002,167.400003,661.600009,201.900003,387.600005,106.600001
1251,806277.712,806417.412,806644.512,806813.312,139.700003,168.800002,620.20001,227.100003,366.800006,84.600002
1252,806897.912,807094.912,807318.212,807484.112,197.000003,165.900002,671.00001,223.300003,420.300006,84.800002
1253,807568.912,807769.512,808000.512,808165.012,200.600003,164.500003,695.80001,231.000003,431.600006,99.700001
1254,808264.712,808431.012,808650.612,808812.412,166.300003,161.800002,653.50001,219.600003,385.900006,105.800002
1255,808918.212,809085.512,809282.912,809456.512,167.300002,173.600003,643.700009,197.400003,364.700005,105.400001
1256,809561.912,809675.512,809885.112,810054.212,113.600002,169.100003,608.600009,209.600003,323.200005,116.300001
1257,810170.512,810299.312,810495.012,810660.912,128.800002,165.900003,591.800009,195.700003,324.500005,101.400001
1258,810762.312,810930.812,811099.012,811262.212,168.500003,163.200003,606.000009,168.200002,336.700005,106.100001
1259,811368.312,811498.112,811688.612,811852.512,129.800002,163.900003,598.400009,190.500003,320.300005,114.200001
1260,811966.712,812085.512,812218.912,812372.412,118.800002,153.500002,484.400007,133.400002,252.200004,78.700001
1261,812451.112,812574.012,812700.712,812857.812,122.900002,157.100003,492.200008,126.700002,249.600004,85.500001
1262,812943.312,813064.712,813236.612,813394.212,121.400002,157.600003,532.900008,171.900002,293.300004,82.000001
1263,814685.012,814754.412,815117.312,815255.812,69.400001,138.500002,653.200009,362.900005,432.300006,82.400001
1264,815338.212,815540.712,815753.512,815918.212,202.500004,164.700002,663.20001,212.800003,415.300007,83.200001
1265,816001.412,816165.912,816383.212,816543.012,164.500003,159.800002,620.20001,217.300003,381.800006,78.600002
1266,816621.612,816782.812,816990.812,817154.112,161.200002,163.300003,632.000009,208.000003,369.200005,99.500001
1267,817253.612,817407.112,817633.912,817795.012,153.500002,161.100002,627.400009,226.800004,380.300006,86.000001
1268,817881.012,818041.012,818226.512,818378.312,160.000003,151.800002,585.100009,185.500003,345.500006,87.800001
1269,818466.112,818652.412,818804.912,818997.812,186.300003,192.900003,602.100009,152.500002,338.800005,70.400001
1270,820101.912,820189.912,820466.712,820605.112,88.000002,138.400002,600.000009,276.800004,364.800006,96.800001
1271,820701.912,820869.912,821051.012,821216.112,168.000003,165.100002,598.000009,181.100003,349.100006,83.800001
1272,821299.912,821434.812,821634.212,821791.812,134.900002,157.600003,568.000009,199.400003,334.300005,76.100001
1273,821867.912,822042.612,822182.912,822340.512,174.700002,157.600003,559.400008,140.300002,315.000004,86.800001
1274,822427.312,822589.112,822753.212,822913.512,161.800003,160.300002,574.400009,164.100002,325.900005,88.200002
1275,823001.712,823153.112,823346.112,823507.412,151.400002,161.300002,596.900009,193.000003,344.400005,91.200002
1276,823598.612,823734.112,823870.312,824025.912,135.500002,155.600002,499.900007,136.200002,271.700004,72.600001
1277,824098.512,824231.112,824392.612,824542.612,132.600002,150.000003,508.900008,161.500002,294.100004,64.800001
1278,824607.412,824772.112,824912.612,825063.512,164.700002,150.900002,525.700007,140.500002,305.200004,69.600001
1279,825133.112,825272.312,825384.912,825542.812,139.200003,157.900003,483.600008,112.600001,251.800004,73.900001
1280,825616.712,825755.812,825904.112,826076.012,139.100002,171.900002,533.600008,148.300002,287.400004,74.300002
1281,826150.312,826265.112,826431.012,826582.312,114.800001,151.300002,507.100007,165.900003,280.700004,75.100001
1282,826657.412,826832.012,826974.112,827161.112,174.600003,187.000003,547.300008,142.100002,316.700005,43.6
1283,827204.712,827354.912,827463.812,827618.212,150.200003,154.400002,484.300008,108.900001,259.100004,70.800002
1284,827689.012,827824.112,827933.512,828092.612,135.100002,159.100003,472.700007,109.400001,244.500003,69.100001
1285,828161.712,828283.512,828412.612,828791.412,121.800001,378.800006,706.70001,129.100002,250.900003,77.000001
1286,828868.412,828985.912,829168.612,829335.712,117.500002,167.100002,529.500008,182.700003,300.200005,62.200001
1287,829397.912,829563.612,829755.112,829917.512,165.700002,162.400003,593.300009,191.500003,357.200005,73.700001
1288,829991.212,830168.412,830370.612,830533.412,177.200002,162.800003,635.400009,202.200003,379.400005,93.200001
1289,830626.612,830792.312,831059.712,831219.412,165.700003,159.700002,680.40001,267.400004,433.100007,87.600001
1290,831307.012,831518.312,831822.312,831985.712,211.300004,163.400003,774.300012,304.000004,515.300008,95.600001
1291,832081.312,832279.312,832545.312,832711.912,198.000003,166.600002,715.300011,266.000004,464.000007,84.700002
1292,832796.612,833002.112,833267.512,833438.312,205.500003,170.800002,735.300011,265.400004,470.900007,93.600002
1293,833531.912,833741.112,833943.812,834102.012,209.200003,158.200002,672.60001,202.700003,411.900006,102.500002
1294,834204.512,834371.712,834536.612,834699.512,167.200002,162.900002,591.400008,164.900003,332.100005,96.400001
1295,834795.912,834956.512,835128.512,835284.112,160.600003,155.600003,614.50001,172.000002,332.600005,126.300002
1296,835410.412,835549.712,835635.912,835805.812,139.300002,169.900002,456.000006,86.200001,225.500003,60.600001
1297,835866.412,835995.012,836136.112,836311.912,128.600002,175.800003,527.300008,141.100002,269.700004,81.800001
1298,836393.712,836511.112,836711.812,836878.912,117.400002,167.100002,561.800009,200.700003,318.100005,76.600002
1299,836955.512,837111.112,837311.712,837473.312,155.600002,161.600002,613.300009,200.600003,356.200005,95.500002
1300,837568.812,837761.712,838005.212,838172.912,192.900003,167.700003,690.70001,243.500003,436.400006,86.600001
1301,838259.512,838439.512,838710.312,838885.213,180.000003,174.900002,721.000011,270.800004,450.800007,95.300002
1302,838980.513,839185.513,839514.713,839685.513,205.000003,170.800002,854.500013,329.200005,534.200008,149.500003
1303,839835.013,840012.413,840237.113,840404.513,177.400002,167.400002,707.50001,224.700004,402.100006,138.000002
1304,840542.513,840730.913,840866.813,841025.513,188.400003,158.700002,600.400009,135.900002,324.300005,117.400002
1305,841142.913,841299.613,841534.213,841696.313,156.700002,162.100002,686.00001,234.600004,391.300006,132.600002
1306,841828.913,841999.913,842227.013,842387.713,171.000003,160.700003,648.90001,227.100003,398.100006,90.100001
1307,842477.813,842639.113,842883.813,843053.413,161.300002,169.600002,668.20001,244.700004,406.000006,92.600002
1308,843146.013,843312.813,843549.813,843733.913,166.800002,184.100003,698.70001,237.000004,403.800006,110.800001
1309,843844.713,844027.113,844343.013,844515.113,182.400003,172.100002,776.700012,315.900005,498.300008,106.300002
1310,844621.413,844829.513,845081.013,845245.113,208.100003,164.100002,734.900011,251.500004,459.600007,111.200002
1311,845356.313,845518.013,845671.413,845855.613,161.700002,184.200003,586.500009,153.400002,315.100004,87.200002
1312,845942.813,846061.913,846273.513,846457.813,119.100001,184.300003,613.900009,211.600003,330.700004,98.900002
1313,846556.713,846700.313,846899.113,847037.913,143.600002,138.800002,638.800009,198.800003,342.400005,157.600002
1314,847195.513,847333.013,847574.813,847743.713,137.500002,168.900002,682.90001,241.800004,379.300006,134.700002
1315,847878.413,848041.813,848203.813,848372.413,163.400003,168.600003,630.50001,162.000002,325.400005,136.500002
1316,848508.913,848644.913,848962.613,849128.113,136.000002,165.500002,736.600011,317.700005,453.700007,117.400002
1317,849245.513,849440.913,849701.513,849867.713,195.400003,166.200002,756.600011,260.600004,456.000007,134.400002
1318,850002.113,850172.013,850456.413,850623.313,169.900003,166.900002,768.200011,284.400004,454.300007,147.000002
1319,850770.313,850927.713,851164.213,851333.313,157.400003,169.100003,713.400011,236.500003,393.900006,150.400002
1320,851483.713,851597.413,851707.613,851868.913,113.700002,161.300003,494.400007,110.200001,223.900003,109.200001
1321,851978.113,852085.513,852282.713,852453.113,107.400002,170.400003,575.300009,197.200003,304.600005,100.300001
1322,852553.413,852673.613,852788.713,852925.313,120.200002,136.600002,480.300007,115.100002,235.300004,108.400001
1323,853033.713,853124.013,853238.713,853405.313,90.300002,166.600003,465.500007,114.700001,205.000003,93.900001
1324,853499.213,853593.113,853681.613,853812.613,93.900002,131.000002,405.200006,88.500001,182.400003,91.800001
1325,853904.413,853980.013,854112.113,854242.913,75.600001,130.800002,444.500007,132.100002,207.700003,106.000002
1326,854348.913,854419.813,854575.113,854708.813,70.900001,133.700002,463.200007,155.300002,226.200003,103.300002
1327,854812.113,854902.513,855027.513,855186.913,90.400001,159.400002,458.800007,125.000002,215.400003,84.000002
1328,855270.913,855375.313,855501.813,855654.913,104.400001,153.100002,468.500007,126.500002,230.900003,84.500002
1329,855739.413,855854.913,856004.013,856162.313,115.500001,158.300003,507.700007,149.100002,264.600003,84.800001
1330,856247.113,856383.513,856516.613,856675.013,136.400002,158.400002,520.600008,133.100002,269.500004,92.700002
1331,856767.713,856907.213,857088.413,857269.413,139.500002,181.000002,612.100009,181.200003,320.700005,110.400002
1332,857379.813,857515.313,857617.513,857771.813,135.500002,154.300003,512.700008,102.200001,237.700003,120.700002
1333,857892.513,858008.513,858064.513,858232.713,116.000001,168.200003,421.700006,56.000001,172.000002,81.500001
1334,858314.213,858421.413,858538.213,858684.613,107.200001,146.400002,456.700007,116.800002,224.000003,86.300002
1335,858770.913,858882.213,859015.913,859192.513,111.300001,176.600003,476.500007,133.700002,245.000003,54.900001
1336,859247.413,859368.813,859514.013,859653.413,121.400002,139.400002,484.700007,145.200002,266.600004,78.700001
1337,859732.113,859859.313,859966.313,860106.713,127.200002,140.400003,447.700007,107.000001,234.200003,73.100001
1338,860179.813,860303.913,860395.113,860536.113,124.100002,141.000002,431.200006,91.200001,215.300003,74.900001
1339,860611.013,860727.413,860816.213,860965.213,116.400002,149.000002,429.500007,88.800001,205.200003,75.300002
1340,861040.513,861137.013,861255.313,861414.013,96.500001,158.700002,445.100006,118.300002,214.800003,71.600001
1341,861485.613,861593.913,861715.413,862087.813,108.300002,372.400005,714.300011,121.500002,229.800004,112.100002
1342,862199.913,862276.313,862391.413,862543.413,76.400001,152.000002,407.000006,115.100002,191.500003,63.500001
1343,862606.913,862751.113,862916.213,863054.513,144.200002,138.300003,541.800008,165.100002,309.300004,94.200001
1344,863148.713,863312.313,863465.113,863610.213,163.600002,145.100002,559.100008,152.800003,316.400005,97.600001
1345,863707.813,863860.513,864022.113,864397.413,152.700003,375.300006,794.500012,161.600002,314.300005,104.900001
1346,864502.313,864616.613,864782.913,865143.813,114.300002,360.900006,732.300011,166.300002,280.600004,90.800001
1347,865234.613,865351.013,865550.213,865726.913,116.400002,176.700002,566.300008,199.200003,315.600005,74.000001
1348,865800.913,865969.413,866250.313,866410.313,168.500003,160.000003,703.800011,280.900004,449.400007,94.400001
1349,866504.713,866685.313,867002.013,867166.413,180.600003,164.400003,761.200011,316.700004,497.300007,99.500001
1350,867265.913,867448.013,867850.313,868017.713,182.100003,167.400002,864.300013,402.300006,584.400009,112.500002
1351,868130.213,868314.013,868715.513,868891.813,183.800003,176.300002,867.800013,401.500006,585.300009,106.200002
1352,868998.013,869214.413,869614.213,869795.413,216.400003,181.200003,907.400014,399.800006,616.200009,110.000002
1353,869905.413,870077.313,870487.413,870663.313,171.900002,175.900003,846.800012,410.100006,582.000008,88.900001
1354,870752.213,870960.413,871229.213,871400.413,208.200003,171.200003,745.900011,268.800004,477.000007,97.700001
1355,871498.113,871704.613,871910.613,872085.413,206.500003,174.800003,700.600011,206.000003,412.500006,113.300002
1356,872198.713,872341.113,872550.413,872709.313,142.400002,158.900002,596.300009,209.300003,351.700005,85.700002
1357,872795.013,872941.713,873061.013,873216.613,146.700002,155.600002,518.600007,119.300002,266.000004,97.000001
1358,873313.613,873438.413,873557.413,873739.713,124.800002,182.300003,490.600008,119.000002,243.800004,64.500001
1359,873804.213,873913.413,874034.713,874168.113,109.200001,133.400002,465.500007,121.300002,230.500003,101.600002
1360,874269.713,874421.913,874602.613,874763.113,152.200002,160.500002,578.400008,180.700003,332.900005,85.000001
1361,874848.113,875032.613,875185.113,875349.113,184.500003,164.000003,585.000009,152.500002,337.000005,84.000001
1362,875433.113,875590.113,875759.113,875919.513,157.000002,160.400002,554.100008,169.000003,326.000005,67.700001
1363,875987.213,876159.913,876296.113,876470.213,172.700003,174.100002,556.100009,136.200002,308.900005,73.100002
1364,876543.313,876684.513,876858.313,877262.913,141.200002,404.600006,835.500012,173.800002,315.000004,115.900002
1365,877378.813,877456.013,877643.313,877788.313,77.200001,145.000002,494.400007,187.300003,264.500004,84.900001
1366,877873.213,878012.313,878199.113,878363.713,139.100002,164.600003,558.300009,186.800003,325.900005,67.800001
1367,878431.513,878601.713,878783.113,878965.213,170.200002,182.100003,587.600008,181.400003,351.600005,53.9
1368,879019.113,879195.913,879436.713,879610.413,176.800003,173.700002,675.40001,240.800004,417.600007,84.100001
1369,879694.513,879867.413,880118.613,880285.413,172.900003,166.800002,694.900011,251.200004,424.100007,104.000002
1370,880389.413,880545.713,880747.113,880910.213,156.300002,163.100003,597.300009,201.400003,357.700005,76.500001
1371,880986.713,881172.113,881327.713,881486.313,185.400002,158.600002,595.800009,155.600003,341.000005,96.200002
1372,881582.513,881721.813,881883.813,882043.113,139.300002,159.300002,542.500008,162.000002,301.300004,81.900002
1373,882125.013,882273.813,882417.013,882575.913,148.800002,158.900002,529.200008,143.200002,292.000004,78.300002
1374,882654.213,882807.013,882927.213,883093.213,152.800002,166.000002,513.900007,120.200002,273.000004,74.900001
1375,883168.113,883312.413,883474.613,883633.213,144.300002,158.600002,532.300008,162.200003,306.500005,67.200001
1376,884946.613,885084.513,885248.513,885394.413,137.900002,145.900002,508.800007,164.000002,301.900004,61.000001
1377,885455.413,885594.213,885725.813,885898.113,138.800002,172.300003,498.900008,131.600002,270.400004,56.200001
1378,885954.313,886079.213,886235.913,886395.113,124.900002,159.200002,498.500007,156.700002,281.600004,57.700001
1379,886452.813,886607.913,886765.413,886917.313,155.100002,151.900002,527.700008,157.500003,312.600005,63.200001
1380,886980.513,887151.113,887275.713,887442.013,170.600003,166.300003,534.900008,124.600001,295.200004,73.400001
1381,887515.413,887652.913,887798.113,887970.913,137.500002,172.800003,522.400008,145.200002,282.700004,66.900001
1382,888037.813,888180.513,888377.713,888540.213,142.700002,162.500002,572.500008,197.200003,339.900005,70.100001
1383,888610.313,888790.913,888936.613,889097.813,180.600003,161.200003,568.500009,145.700002,326.300005,81.000001
1384,889178.813,889326.513,889518.313,889681.213,147.700002,162.900002,568.000008,191.800003,339.500005,65.600001
1385,889746.813,889956.113,890148.513,890318.613,209.300003,170.100003,657.70001,192.400003,401.700006,85.900001
1386,890404.513,890576.813,890812.813,890985.713,172.300003,172.900003,644.80001,236.000003,408.300006,63.600001
1387,891049.313,891227.513,891411.713,891584.613,178.200002,172.900003,610.700009,184.200003,362.400005,75.400001
1388,891660.013,891805.513,892020.713,892178.813,145.500002,158.100003,598.900009,215.200003,360.700005,80.100001
1389,892258.913,892425.413,892574.113,892735.013,166.500002,160.900003,571.400008,148.700002,315.200004,95.300001
1390,892830.313,892942.613,893103.413,893273.013,112.300002,169.600003,517.600008,160.800002,273.100004,74.900001
1391,893347.913,893500.713,893633.913,893782.813,152.800002,148.900002,500.400007,133.200002,286.000004,65.500001
1392,893848.313,893986.013,894106.613,894265.813,137.700002,159.200003,472.700007,120.600002,258.300004,55.2
1393,894321.013,894451.313,894610.213,894773.213,130.300002,163.000002,510.700008,158.900003,289.200005,58.500001
1394,894831.713,894986.613,895167.113,895336.713,154.900002,169.600003,577.800009,180.500003,335.400005,72.800001
1395,895409.513,895564.613,895761.113,895937.513,155.100002,176.400003,606.200009,196.500003,351.600005,78.200001
1396,896015.713,896180.413,896379.013,896542.813,164.700002,163.800003,615.800009,198.600003,363.300005,88.700001
1397,896631.513,896806.113,896979.413,897153.113,174.600002,173.700003,604.100009,173.300003,347.900005,82.500001
1398,897235.613,897412.713,897660.213,897827.813,177.100002,167.600003,693.50001,247.500004,424.600006,101.300001
1399,897929.113,898110.913,898367.913,898533.213,181.800003,165.300002,701.600011,257.000004,438.800007,97.500002
1400,898630.713,898854.813,899117.813,899289.313,224.100003,171.500002,747.000011,263.000004,487.100007,88.400002
1401,899377.713,899565.113,899829.713,900002.613,187.400003,172.900002,717.60001,264.600004,452.000007,92.700001
1402,900095.313,900303.413,900593.213,900773.713,208.100004,180.500003,778.400012,289.800004,497.900008,100.000001
1403,900873.713,901097.813,901338.313,901508.713,224.100003,170.400003,753.900011,240.500004,464.600007,118.900001
1404,901627.613,901785.413,902035.113,902206.113,157.800003,171.000003,700.700011,249.700003,407.500006,122.200002
1405,902328.313,902469.713,902706.213,902870.613,141.400002,164.400003,665.10001,236.500003,377.900005,122.800002
1406,902993.413,903148.113,903334.313,903509.513,154.700002,175.200002,608.900009,186.200003,340.900005,92.800002
1407,903602.313,903783.013,903999.713,904164.913,180.700002,165.200002,705.90001,216.700004,397.400006,143.300002
1408,904308.213,904436.613,904637.313,904808.613,128.400002,171.300003,582.500009,200.700003,329.100005,82.100001
1409,904890.713,905064.313,905238.913,905404.513,173.600003,165.600003,627.500009,174.600002,348.200005,113.700001
1410,905518.213,905645.413,905810.013,905980.213,127.200002,170.200002,545.800008,164.600003,291.800005,83.800001
1411,906064.014,906216.514,906406.014,906577.214,152.500003,171.200002,618.50001,189.500003,342.000006,105.300002
1412,906682.514,906813.114,906997.514,907181.114,130.600002,183.600003,582.900008,184.400002,315.000004,84.300001
1413,907265.414,907424.714,907627.714,907797.714,159.300003,170.000002,635.80001,203.000003,362.300006,103.500002
1414,907901.214,908063.514,908237.414,908411.114,162.300002,173.700002,591.000009,173.900003,336.200005,81.100002
1415,908492.214,908682.714,908840.314,909006.214,190.500002,165.900002,610.900009,157.600003,348.100005,96.900002
1416,909103.114,909260.514,909502.114,909662.714,157.400002,160.600002,645.000009,241.600004,399.000006,85.400001
1417,909748.114,909918.214,910049.514,910209.914,170.100003,160.400002,557.200009,131.300002,301.400005,95.400002
1418,910305.314,910444.114,910522.614,910655.314,138.800002,132.700002,458.400006,78.500001,217.300003,108.400001
1419,910763.714,910886.914,911012.514,911709.214,123.200002,696.700011,1039.00002,125.600002,248.800004,93.500001
1420,911802.714,911872.414,912059.514,912192.814,69.700001,133.300002,484.700007,187.100003,256.800004,94.600001
1421,912287.414,912425.814,912587.614,912748.914,138.400002,161.300002,526.000008,161.800003,300.200005,64.500001
1422,912813.414,912939.714,913057.214,913203.114,126.300002,145.900002,464.000007,117.500002,243.800004,74.300001
1423,913277.414,913406.214,913540.214,913684.314,128.800002,144.100002,496.200007,134.000002,262.800004,89.300001
1424,913773.614,913894.914,913988.214,914135.414,121.300002,147.200003,442.400007,93.300001,214.600003,80.600001
1425,914216.014,914334.314,914451.414,914601.214,118.300002,149.800003,462.500007,117.100001,235.400003,77.300001
1426,914678.514,914796.314,914918.714,915797.714,117.800002,879.000013,1216.80002,122.400001,240.200003,97.600002
1427,915895.314,915954.914,916192.514,916346.714,59.600001,154.200003,520.200008,237.600003,297.200004,68.800001
1428,916415.514,916598.314,916741.014,916887.114,182.800002,146.100002,568.500008,142.700003,325.500005,96.900001
1429,916984.014,917158.614,917297.514,918319.814,174.600003,1022.30002,1446.10002,138.900002,313.500005,110.300002
1430,918430.114,918493.014,918661.414,918799.214,62.900001,137.800002,467.700007,168.400002,231.300003,98.600002
1431,918897.814,919032.014,919163.614,919848.414,134.200002,684.80001,1044.50001,131.600002,265.800004,93.900001
1432,919942.314,919963.814,920107.614,920259.314,21.500001,151.700002,401.600006,143.800002,165.300003,84.600001
1433,920343.914,920431.814,920570.014,920700.414,87.900002,130.400002,463.300007,138.200002,226.100004,106.800001
1434,920807.214,920877.814,921023.014,921663.214,70.600001,640.20001,936.200014,145.200002,215.800003,80.200001
1435,921743.414,921817.814,921940.514,922068.514,74.400001,128.000002,418.300006,122.700002,197.100003,93.200001
1436,922161.714,922236.714,922371.414,922525.614,75.000001,154.200003,432.500007,134.700002,209.700003,68.600001
1437,922594.214,922707.714,922865.414,923012.014,113.500001,146.600002,513.300007,157.700003,271.200004,95.500001
1438,923107.514,923224.114,923396.614,923543.014,116.600002,146.400002,530.100008,172.500003,289.100005,94.600001
1439,923637.614,923816.914,924017.514,924166.014,179.300003,148.500002,629.70001,200.600003,379.900006,101.300002
1440,924267.314,924404.214,924618.314,924806.714,136.900002,188.400003,614.300009,214.100003,351.000005,74.900001
1441,924881.614,925053.714,925394.514,925576.014,172.100002,181.500003,751.200011,340.800005,512.900007,56.800001
1442,925632.814,925801.814,926007.914,926165.914,169.000003,158.000002,626.300009,206.100003,375.100006,93.200001
1443,926259.114,926421.414,926614.714,926769.014,162.300003,154.300002,596.400009,193.300003,355.600006,86.500001
1444,926855.514,927036.514,927205.514,927366.814,181.000003,161.300003,603.200009,169.000002,350.000005,91.900001
1445,927458.714,927584.014,927772.714,927994.714,125.300002,222.000003,548.800008,188.700003,314.000005,12.8
1446,928007.514,928177.114,928358.914,928520.614,169.600003,161.700002,586.100009,181.800003,351.400006,73.000001
1447,928593.614,928748.314,928908.714,929072.414,154.700002,163.700002,547.600008,160.400003,315.100005,68.800001
1448,929141.214,929278.214,929478.214,929638.114,137.000002,159.900003,561.900009,200.000003,337.000005,65.000001
1449,929703.114,929878.714,930031.114,930193.914,175.600002,162.800002,580.400008,152.400003,328.000005,89.600001
1450,930283.514,930415.214,930578.714,930742.514,131.700002,163.800002,538.000008,163.500003,295.200005,79.000001
1451,930821.514,930965.214,931178.214,931346.714,143.700002,168.500002,590.900009,213.000004,356.700006,65.700001
1452,931412.414,931586.514,931754.914,931922.814,174.100003,167.900003,590.000009,168.400002,342.500005,79.600001
1453,932002.414,932163.714,932314.014,932464.614,161.300002,150.600002,541.400008,150.300003,311.600005,79.200001
1454,932543.814,932706.014,932870.914,933023.214,162.200002,152.300002,564.000008,164.900003,327.100005,84.600001
1455,933107.814,933270.714,933456.614,933619.914,162.900003,163.300002,588.300009,185.900003,348.800006,76.200001
1456,933696.114,933861.814,934065.214,934225.214,165.700003,160.000002,610.900009,203.400003,369.100006,81.800001
1457,934307.014,934464.514,934625.914,934786.914,157.500003,161.000002,560.700009,161.400002,318.900005,80.800002
1458,934867.714,935012.714,935194.014,935353.814,145.000002,159.800003,553.600008,181.300002,326.300004,67.500001
1459,935421.314,935582.114,935808.714,935971.914,160.800002,163.200002,635.800009,226.600004,387.400006,85.200001
1460,936057.114,936217.114,936396.214,936563.714,160.000003,167.500003,597.800009,179.100002,339.100005,91.200001
1461,936654.914,936801.714,937061.214,937219.614,146.800002,158.400003,662.50001,259.500004,406.300006,97.800001
1462,937317.414,937475.114,937763.714,937933.914,157.700002,170.200002,702.900011,288.600005,446.300007,86.400002
1463,938020.314,938214.514,938616.114,938780.914,194.200002,164.800003,894.300013,401.600006,595.800008,133.700002
1464,938914.614,939125.814,939518.614,939677.414,211.200003,158.800002,880.300013,392.800006,604.000009,117.500002
1465,939794.914,940003.914,940314.514,940475.514,209.000003,161.000002,810.100012,310.600005,519.600008,129.500002
1466,940605.014,940817.214,941094.214,941262.714,212.200003,168.500003,776.500012,277.000004,489.200007,118.800002
1467,941381.514,941565.014,941883.114,942055.714,183.500002,172.600003,811.800012,318.100005,501.600007,137.600002
1468,942193.314,942386.014,942756.414,942923.114,192.700003,166.700003,851.000012,370.400005,563.100008,121.200001
1469,943044.314,943249.014,943557.514,943727.314,204.700004,169.800003,828.300013,308.500004,513.200008,145.300002
1470,943872.614,944055.214,944302.314,944478.314,182.600003,176.000003,716.00001,247.100003,429.700006,110.300001
1471,944588.614,944778.714,945111.614,945286.314,190.100003,174.700003,830.900013,332.900005,523.000008,133.200002
1472,945419.514,945607.414,945942.614,946112.214,187.900003,169.600002,809.600012,335.200005,523.100008,116.900002
1473,946229.114,946426.914,946721.814,946887.114,197.800003,165.300003,760.300011,294.900004,492.700007,102.300001
1474,946989.414,947230.914,947391.014,947552.914,241.500004,161.900003,692.100011,160.100002,401.600006,128.600002
1475,947681.514,947834.614,948015.014,948181.314,153.100002,166.300002,613.800009,180.400003,333.500005,114.000002
1476,948295.314,948439.614,948575.814,948749.414,144.300002,173.600002,574.000008,136.200002,280.500004,119.900002
1477,948869.314,948984.614,949187.814,949359.414,115.300002,171.600003,595.900009,203.200003,318.500005,105.800001
1478,949465.214,949624.414,949812.314,949980.914,159.200003,168.600003,646.00001,187.900002,347.100005,130.300002
1479,950111.214,950246.714,950489.514,950662.914,135.500002,173.400003,662.50001,242.800003,378.300005,110.800002
1480,950773.714,950953.614,951146.114,951323.514,179.900002,177.400003,653.200009,192.500003,372.400005,103.400001
1481,951426.914,951581.014,951812.514,951976.214,154.100003,163.700003,663.50001,231.500003,385.600006,114.200001
1482,952090.414,952226.114,952404.014,952565.014,135.700002,161.000002,579.000009,177.900003,313.600005,104.400002
1483,952669.414,952801.314,952972.614,953135.014,131.900002,162.400003,576.700008,171.300002,303.200004,111.100001
1484,953246.114,953345.214,953431.814,953565.014,99.100002,133.200002,442.900007,86.600001,185.700003,124.000002
1485,953689.014,953760.214,953876.514,954019.414,71.200001,142.900002,472.500007,116.300002,187.500003,142.100002
1486,954161.514,954231.514,954354.114,954488.314,70.000001,134.200002,455.500007,122.600002,192.600003,128.700002
1487,954617.014,954743.414,954920.714,955081.714,126.400002,161.000003,576.500008,177.300002,303.700004,111.800001
1488,955193.514,955315.514,955467.514,955637.314,122.000002,169.800002,533.700008,152.000003,274.000005,89.900001
1489,955727.214,955847.814,956061.914,956225.214,120.600002,163.300003,604.100009,214.100003,334.700005,106.100001
1490,956331.314,956493.114,956639.414,956802.614,161.800003,163.200002,572.600009,146.300002,308.100005,101.300002
1491,956903.914,957044.514,957216.014,957379.914,140.600002,163.900002,612.900009,171.500003,312.100005,136.900002
1492,957516.814,957587.514,957741.814,957922.714,70.700001,180.900003,478.100007,154.300002,225.000003,72.200001
1493,957994.914,958129.314,958280.714,958439.414,134.400002,158.700003,523.600008,151.400002,285.800004,79.100001
1494,958518.514,958640.114,958742.814,958927.314,121.600002,184.500003,460.700007,102.700001,224.300003,51.900001
1495,958979.214,959091.314,959235.514,959364.114,112.100002,128.600002,487.900007,144.200002,256.300004,103.000001
1496,959467.114,959575.514,959715.114,959879.514,108.400002,164.400002,487.800007,139.600002,248.000004,75.400001
1497,959954.914,960086.614,960229.514,960404.214,131.700002,174.700002,516.900008,142.900003,274.600005,67.600001
1498,960471.814,960632.614,960802.214,960959.314,160.800003,157.100002,566.300009,169.600002,330.400005,78.800002
1499,961038.114,961188.914,961303.014,961470.614,150.800002,167.600002,491.600007,114.100002,264.900004,59.100001
1500,961529.714,961652.814,961810.714,961964.214,123.100002,153.500002,503.400007,157.900002,281.000004,68.900001
1501,962033.114,962185.114,962332.014,962482.814,152.000003,150.800002,531.100008,146.900002,298.900005,81.400001
1502,962564.214,962708.114,962852.514,963010.914,143.900002,158.400002,528.600008,144.400003,288.300005,81.900001
1503,963092.814,963220.614,963336.314,963499.414,127.800002,163.100002,467.800007,115.700002,243.500004,61.200001
1504,963560.614,963663.214,963816.414,963998.014,102.600002,181.600003,476.400007,153.200002,255.800004,39
1505,964037.014,964169.314,964352.314,964520.914,132.300002,168.600002,547.400008,183.000003,315.300005,63.500001
1506,964584.414,964748.514,964888.714,965049.114,164.100003,160.400002,539.100008,140.200002,304.300005,74.400001
1507,965123.514,965276.914,965447.514,965582.014,153.400003,134.500002,564.600009,170.600002,324.000005,106.100002
1508,965688.114,965839.914,966037.914,966195.114,151.800002,157.200002,600.900009,198.000003,349.800005,93.900002
1509,966289.014,966433.414,966582.314,966744.614,144.400002,162.300003,532.400008,148.900002,293.300004,76.800001
1510,966821.414,966978.714,967160.614,967318.214,157.300002,157.600002,573.200008,181.900003,339.200005,76.400001
1511,967394.614,967566.714,967703.814,967866.214,172.100003,162.400002,556.000009,137.100002,309.200005,84.400002
1512,967950.614,968087.514,968242.614,968404.614,136.900002,162.000002,528.600007,155.100002,292.000004,74.600001
1513,968479.214,968630.914,968764.214,968925.114,151.700003,160.900002,558.700009,133.300002,285.000005,112.800002
1514,969037.914,969132.514,969229.314,969366.214,94.600001,136.900002,439.600006,96.800002,191.400003,111.300001
1515,969477.514,969574.514,969732.414,969891.414,97.000002,159.000003,494.700008,157.900002,254.900004,80.800001
1516,969972.214,970083.714,970265.414,970425.414,111.500001,160.000002,531.500008,181.700003,293.200004,78.300002
1517,970503.714,970652.414,970812.514,970979.514,148.700002,167.000003,553.600008,160.100002,308.800004,77.800001
1518,971057.314,971222.214,971408.914,971575.114,164.900002,166.200003,605.000009,186.700003,351.600005,87.200001
1519,971662.314,971841.214,972065.814,972229.114,178.900003,163.300002,650.40001,224.600003,403.500006,83.600002
1520,972312.714,972529.414,972771.114,972934.314,216.700003,163.200003,716.40001,241.700003,458.400006,94.800001
1521,973029.114,973196.315,973371.015,973526.415,167.200003,155.400003,575.800009,174.700002,341.900005,78.500001
1522,973604.915,973770.715,973927.015,974090.815,165.800002,163.800002,561.800008,156.300003,322.100005,75.900001
1523,974166.715,974335.815,974500.415,974652.515,169.100003,152.100002,565.300009,164.600002,333.700005,79.500002
1524,974732.015,974898.215,975061.915,975451.015,166.200002,389.100005,847.900012,163.700003,329.900005,128.900002
1525,975579.915,975687.915,975847.615,976017.215,108.000002,169.600003,530.600008,159.700002,267.700004,93.300001
1526,976110.515,976268.015,976441.015,977437.315,157.500003,996.300015,1432.90002,173.000002,330.500005,106.100002
1527,977543.415,977567.715,977768.415,977925.915,24.3,157.500002,466.100006,200.700003,225.000003,83.600001
1528,978009.515,978145.415,978248.515,978394.615,135.900003,146.100002,485.300008,103.100001,239.000004,100.200002
1529,978494.815,978599.515,978697.715,978822.615,104.700001,124.900002,433.900006,98.200002,202.900003,106.100001
1530,978928.715,979056.715,979202.915,979358.115,128.000002,155.200003,510.100008,146.200002,274.200004,80.700001
1531,979438.815,979572.415,979751.415,979894.815,133.600002,143.400003,559.000008,179.000002,312.600004,103.000001
1532,979997.815,980144.915,980239.715,980383.515,147.100002,143.800002,463.400007,94.800002,241.900004,77.700001
1533,980461.215,980590.315,980676.915,980802.915,129.100002,126.000002,441.900007,86.600001,215.700003,100.200002
1534,980903.115,981027.015,981152.615,981308.715,123.900001,156.100003,484.200007,125.600002,249.500003,78.600001
1535,981387.315,981508.815,981687.815,982064.615,121.500002,376.800006,756.800011,179.000002,300.500004,79.500001
1536,982144.115,982251.315,982349.415,982492.615,107.200002,143.200002,419.400006,98.100001,205.300003,70.900001
1537,982563.515,982676.215,982792.415,982941.815,112.700002,149.400002,460.900007,116.200002,228.900004,82.600001
1538,983024.415,983115.415,983208.315,983373.415,91.000002,165.100002,407.400006,92.900001,183.900003,58.400001
1539,983431.815,983577.015,983699.015,983844.015,145.200002,145.000002,494.100008,122.000002,267.200004,81.900002
1540,983925.915,984033.315,984159.115,984306.015,107.400001,146.900002,475.000007,125.800002,233.200003,94.900002
1541,984400.915,984508.615,984615.915,985255.315,107.700001,639.400009,912.300013,107.300002,215.000003,57.900001
1542,985313.215,985399.315,985602.615,985750.515,86.100002,147.900002,503.700008,203.300003,289.400005,66.400001
1543,985816.915,985973.815,986079.715,986219.915,156.900002,140.200002,481.000007,105.900002,262.800004,78.000001
1544,986297.915,986438.615,986541.515,986686.015,140.700002,144.500002,456.800007,102.900002,243.600004,68.700001
1545,986754.715,986887.315,987010.515,987160.615,132.600002,150.100002,481.500007,123.200002,255.800004,75.600001
1546,987236.215,987362.615,987494.915,987637.515,126.400002,142.600002,475.300007,132.300002,258.700004,74.000001
1547,987711.515,987853.815,987978.215,988134.915,142.300002,156.700002,484.000007,124.400002,266.700004,60.600001
1548,988195.515,988325.915,988443.915,988606.915,130.400002,163.000002,477.000007,118.000002,248.400004,65.600001
1549,988672.515,988790.115,988970.515,989127.815,117.600002,157.300002,527.200008,180.400003,298.000005,71.900001
1550,989199.715,989331.415,989472.215,989601.015,131.700002,128.800002,498.700008,140.800002,272.500004,97.400002
1551,989698.415,989824.215,989931.015,990100.315,125.800002,169.300003,460.600007,106.800001,232.600003,58.700001
1552,990159.015,990261.615,990344.415,990453.215,102.600001,108.800002,387.500005,82.800001,185.400002,93.300001
1553,990546.515,990644.615,990748.215,990881.515,98.100002,133.300002,407.000006,103.600001,201.700003,72.000001
1554,990953.515,991069.815,991198.115,991355.315,116.300002,157.200002,451.400007,128.300002,244.600004,49.600001
1555,991404.915,991528.515,991654.215,991992.315,123.600002,338.100005,453.500007,125.700002,249.300004,-133.900002
1556,991858.415,992186.815,992295.415,992435.315,328.400005,139.900002,642.300009,108.600001,437.000006,65.400001
1557,992500.715,992617.715,992743.915,992876.915,117.000002,133.000002,440.600007,126.200002,243.200004,64.400001
1558,992941.315,993058.115,993146.315,993281.915,116.800002,135.600002,397.800006,88.200001,205.000003,57.200001
1559,993339.115,993461.515,993558.115,993701.915,122.400002,143.800002,416.400006,96.600001,219.000003,53.600001
1560,993755.515,993885.715,994026.015,994163.015,130.200002,137.000002,479.400007,140.300002,270.500004,71.900001
1561,994234.915,994395.015,994539.515,994671.615,160.100003,132.100002,515.700008,144.500002,304.600005,79.000001
1562,994750.615,994922.615,995090.215,995226.515,172.000003,136.300002,564.800008,167.600002,339.600005,88.900001
1563,995315.415,995458.415,995611.115,995747.715,143.000002,136.600002,514.500008,152.700003,295.700005,82.200001
1564,995829.915,996005.815,996140.715,996277.615,175.900003,136.900002,547.100008,134.900002,310.800005,99.400001
1565,996377.015,996520.215,996681.815,996818.715,143.200002,136.900002,543.500008,161.600003,304.800005,101.800001
1566,996920.515,997083.115,997269.415,997433.815,162.600003,164.400003,578.100009,186.300002,348.900005,64.800001
1567,997498.615,997673.715,997802.715,997963.415,175.100002,160.700003,560.500008,129.000002,304.100004,95.700001
1568,998793.115,998903.915,999068.115,999207.015,110.800002,138.900002,506.700008,164.200002,275.000004,92.800002
1569,999299.815,999435.615,999597.015,999756.415,135.800002,159.400003,520.400007,161.400002,297.200004,63.8
1570,999820.215,999969.415,1000107.11,1000262.91,149.200003,155.800002,509.200008,137.700002,286.900005,66.500001
1571,1000329.41,1000458.71,1000589.31,1000754.21,129.300002,164.900002,485.700007,130.600002,259.900004,60.900001
1572,1000815.11,1000965.11,1001132.11,1001548.81,150.000003,416.700006,813.000012,167.000002,317.000005,79.300001
1573,1001628.11,1001739.71,1002034.61,1002219.11,111.600002,184.500003,637.40001,294.900004,406.500006,46.400001
1574,1002265.51,1002472.91,1002667.31,1002834.21,207.400003,166.900002,658.30001,194.400003,401.800006,89.600002
1575,1002923.81,1003088.81,1003309.41,1003478.31,165.000002,168.900003,623.600009,220.600003,385.600005,69.100001
1576,1003547.41,1003717.71,1003919.11,1004088.21,170.300003,169.100002,637.80001,201.400003,371.700006,97.000002
1577,1004185.21,1004345.31,1004570.71,1004730.21,160.100002,159.500003,624.900009,225.400003,385.500005,79.900001
1578,1004810.11,1004977.91,1005126.51,1005284.81,167.800002,158.300002,583.200009,148.600003,316.400005,108.500002
1579,1005393.31,1005518.11,1005721.81,1005886.61,124.800001,164.800003,576.400008,203.700003,328.500004,83.100001
1580,1005969.71,1006140.61,1006282.01,1006441.81,170.900003,159.800002,552.900008,141.400002,312.300005,80.800001
1581,1006522.61,1006690.42,1006835.92,1006999.92,167.800003,164.000002,554.400009,145.500002,313.300005,77.100002
1582,1007077.02,1007254.52,1007407.62,1007604.32,177.500002,196.700002,567.600008,153.100003,330.600005,40.300001
1583,1007644.62,1007816.52,1007970.32,1008129.52,171.900003,159.200002,565.300008,153.800002,325.700005,80.400001
1584,1008209.92,1008352.12,1008502.92,1008663.42,142.200003,160.500002,551.100009,150.800002,293.000005,97.600002
1585,1008761.02,1008895.92,1009109.32,1009274.32,134.900002,165.000002,613.800009,213.400003,348.300005,100.500002
1586,1009374.82,1009542.82,1009722.62,1009884.22,168.000002,161.600002,602.200009,179.800003,347.800005,92.800002
1587,1009977.02,1010126.12,1010277.22,1010487.22,149.100002,210.000003,538.900008,151.100002,300.200004,28.700001
1588,1010515.92,1010681.12,1010819.12,1010951.62,165.200002,132.500002,526.000008,138.000002,303.200004,90.300002
1589,1011041.92,1011191.02,1011399.72,1011537.02,149.100002,137.300002,603.000009,208.700003,357.800005,107.900002
1590,1011644.92,1011823.62,1012025.82,1012188.02,178.700002,162.200003,622.900009,202.200003,380.900005,79.800001
1591,1012267.82,1012451.52,1012651.72,1012816.62,183.700003,164.900002,628.700009,200.200003,383.900006,79.900001
1592,1012896.52,1013068.92,1013247.62,1013415.42,172.400003,167.800002,624.60001,178.700003,351.100006,105.700002
1593,1013521.12,1013655.92,1013834.12,1013992.32,134.800002,158.200003,551.000008,178.200002,313.000004,79.800001
1594,1014072.12,1014216.52,1014365.82,1014523.62,144.400002,157.800003,537.400008,149.300002,293.700004,85.900001
1595,1014609.52,1014760.42,1014884.52,1015044.62,150.900002,160.100002,523.500008,124.100002,275.000004,88.400002
1596,1015133.02,1015251.42,1015386.22,1015553.02,118.400001,166.800003,485.900007,134.800002,253.200003,65.900001
1597,1015618.92,1015760.42,1015918.32,1016077.52,141.500002,159.200003,528.500008,157.900002,299.400004,69.900001
1598,1016147.42,1016293.62,1016434.92,1016590.52,146.200002,155.600002,519.900008,141.300002,287.500004,76.800002
1599,1016667.32,1016811.12,1016969.72,1017160.62,143.800002,190.900003,557.600008,158.600002,302.400004,64.300001
1600,1017224.92,1017377.02,1017592.52,1017765.12,152.100002,172.600003,617.700009,215.500003,367.600005,77.500001
1601,1017842.62,1018024.92,1018286.92,1018457.42,182.300003,170.500002,718.500011,262.000004,444.300007,103.700002
1602,1018561.12,1018785.02,1019057.52,1019232.62,223.900003,175.100003,781.100011,272.500004,496.400007,109.600001
1603,1019342.22,1019559.92,1019835.62,1020010.12,217.700004,174.500002,794.700012,275.700004,493.400008,126.800002
1604,1020136.92,1020343.02,1020590.82,1020759.72,206.100003,168.900003,727.500011,247.800004,453.900007,104.700001
1605,1020864.42,1021054.22,1021286.72,1021460.62,189.800003,173.900003,695.40001,232.500003,422.300006,99.200001
1606,1021559.82,1021741.72,1021891.62,1022031.82,181.900003,140.200002,602.600009,149.900002,331.800005,130.600002
1607,1022162.42,1022327.32,1022523.52,1022705.92,164.900003,182.400003,638.10001,196.200003,361.100006,94.600001
1608,1022800.52,1022974.02,1023195.92,1023337.22,173.500003,141.300002,675.10001,221.900003,395.400006,138.400002
1609,1023475.62,1023670.42,1023953.52,1024122.62,194.800003,169.100003,758.600011,283.100004,477.900007,111.600001
1610,1024234.22,1024480.22,1024771.02,1024939.92,246.000004,168.900003,833.100013,290.800004,536.800008,127.400002
1611,1025067.32,1025251.42,1025553.92,1025719.92,184.100002,166.000002,784.400011,302.500005,486.600007,131.800002
1612,1025851.72,1026021.12,1026306.62,1026482.22,169.400003,175.600003,796.400012,285.500004,454.900007,165.900002
1613,1026648.12,1026785.42,1026994.92,1027172.22,137.300002,177.300003,644.00001,209.500003,346.800005,119.900002
1614,1027292.12,1027497.52,1027727.62,1027896.32,205.400003,168.700003,698.30001,230.100003,435.500006,94.100001
1615,1027990.42,1028168.72,1028290.62,1028431.02,178.300003,140.400002,570.100009,121.900002,300.200005,129.500002
1616,1028560.52,1028732.22,1028958.92,1029141.12,171.700002,182.200002,671.90001,226.700004,398.400006,91.300002
1617,1029232.42,1029358.62,1029589.82,1029728.92,126.200002,139.100002,626.600009,231.200003,357.400005,130.100002
1618,1029859.02,1029991.62,1030202.02,1030344.32,132.600002,142.300002,607.400009,210.400003,343.000005,122.100002
1619,1030466.42,1030601.12,1030815.92,1030989.72,134.700002,173.800003,644.50001,214.800003,349.500005,121.200002
1620,1031110.92,1031246.32,1031413.82,1031589.22,135.400002,175.400003,567.600008,167.500002,302.900004,89.300001
1621,1031678.52,1031818.92,1031949.32,1032086.32,140.400002,137.000002,553.700008,130.400002,270.800004,145.900002
1622,1032232.22,1032373.92,1032469.62,1032632.22,141.700003,162.600002,490.400008,95.700001,237.400004,90.400002
1623,1032722.62,1032826.12,1032972.42,1033133.52,103.500001,161.100003,485.800007,146.300002,249.800003,74.900001
1624,1033208.42,1033346.62,1033496.32,1033951.92,138.200002,455.600007,816.800012,149.700002,287.900004,73.300001
1625,1034025.22,1034121.32,1034331.82,1034492.22,96.100002,160.400002,547.500008,210.500003,306.600005,80.500001
1626,1034572.72,1034718.22,1034867.72,1035021.72,145.500003,154.000002,545.100008,149.500002,295.000005,96.100001
1627,1035117.82,1035236.62,1035372.72,1036040.32,118.800002,667.60001,993.500015,136.100002,254.900004,71.000001
1628,1036111.32,1036216.32,1036347.72,1036474.92,105.000002,127.200002,453.400007,131.400002,236.400004,89.800001
1629,1036564.72,1036706.02,1036826.32,1036975.02,141.300002,148.700002,500.400007,120.300002,261.600004,90.100001
1630,1037065.12,1037174.22,1037298.62,1037685.02,109.100002,386.400006,693.200011,124.400002,233.500004,73.300001
1631,1037758.32,1037874.12,1037983.52,1038109.82,115.800002,126.300002,442.300006,109.400001,225.200003,90.800001
1632,1038200.62,1038327.32,1038423.92,1038589.72,126.700002,165.800002,468.400007,96.600002,223.300004,79.300001
1633,1038669.02,1038757.42,1038824.72,1038954.62,88.400002,129.900002,368.800006,67.300001,155.700003,83.200001
1634,1039037.82,1039141.32,1039220.32,1039375.02,103.500001,154.700002,398.100006,79.000002,182.500003,60.900001
1635,1039435.92,1039540.92,1039632.12,1039779.92,105.000001,147.800002,408.500006,91.200002,196.200003,64.500001
1636,1039844.42,1039920.92,1040017.32,1040166.22,76.500001,148.900003,382.900006,96.400001,172.900002,61.100001
1637,1040227.32,1040336.92,1040440.92,1040582.82,109.600001,141.900002,432.000006,104.000002,213.600003,76.500001
1638,1040659.32,1040760.32,1040870.72,1041021.32,101.000002,150.600002,440.400007,110.400001,211.400003,78.400002
1639,1041099.72,1041196.22,1041315.52,1041482.72,96.500001,167.200002,447.300006,119.300002,215.800003,64.300001
1640,1041547.02,1041649.62,1041804.72,1042192.92,102.600002,388.200006,747.100011,155.100002,257.700004,101.200001
1641,1042294.12,1042382.82,1042547.92,1042686.72,88.700002,138.800002,502.200008,165.100002,253.800004,109.600002
1642,1042796.32,1042915.52,1043109.12,1043313.72,119.200002,204.600003,598.300009,193.600003,312.800005,80.900001
1643,1043394.62,1043523.82,1043719.52,1043866.12,129.200002,146.600002,581.900008,195.700003,324.900005,110.400001
1644,1043976.52,1044100.52,1044242.22,1044397.92,124.000002,155.700003,520.400008,141.700002,265.700004,99.000001
1645,1044496.92,1044640.32,1044817.32,1044970.72,143.400002,153.400002,573.600009,177.000003,320.400005,99.800002
1646,1045070.52,1045257.52,1045371.12,1045520.22,187.000003,149.100002,564.800008,113.600001,300.600004,115.100002
1647,1045635.32,1045769.92,1045946.62,1046106.72,134.600002,160.100002,596.400009,176.700003,311.300005,125.000002
1648,1046231.72,1046368.42,1046535.82,1046693.82,136.700002,158.000002,567.400009,167.400003,304.100005,105.300002
1649,1046799.12,1046944.82,1047092.72,1047261.92,145.700002,169.200002,581.300008,147.900002,293.600004,118.500002
1650,1047380.42,1047472.42,1047738.12,1047907.92,92.000002,169.800002,631.30001,265.700004,357.700006,103.800002
1651,1048011.72,1048192.02,1048364.92,1048534.22,180.300002,169.300002,619.500009,172.900003,353.200005,97.000002
1652,1048631.22,1048781.12,1049013.42,1049197.42,149.900002,184.000002,651.70001,232.300004,382.200006,85.500002
1653,1049282.92,1049427.82,1049727.02,1049892.92,144.900002,165.900003,689.70001,299.200004,444.100006,79.700001
1654,1049972.62,1050118.82,1050277.22,1050454.22,146.200002,177.000003,549.900008,158.400002,304.600004,68.300001
1655,1050522.52,1050667.12,1050818.82,1050955.52,144.600002,136.700002,533.300008,151.700002,296.300004,100.300002
1656,1051055.82,1051186.52,1051358.22,1051522.22,130.700002,164.000003,534.500008,171.700002,302.400004,68.100001
1657,1051590.32,1051757.02,1051905.72,1052070.82,166.700002,165.100002,575.600008,148.700003,315.400005,95.100001
1658,1052165.92,1052311.52,1052491.82,1052629.12,145.600003,137.300002,577.900009,180.300002,325.900005,114.700002
1659,1052743.82,1052900.52,1053126.12,1053309.42,156.700002,183.300003,632.80001,225.600004,382.300006,67.200001
1660,1053376.62,1053571.42,1053819.52,1053960.82,194.800002,141.300002,707.00001,248.100004,442.900006,122.800002
1661,1054083.62,1054269.22,1054550.12,1054693.92,185.600003,143.800002,744.400011,280.900004,466.500007,134.100002
1662,1054828.02,1054990.22,1055284.52,1055429.42,162.200003,144.900002,819.600012,294.300004,456.500007,218.200003
1663,1055647.62,1055741.82,1056125.22,1056299.82,94.200002,174.600003,824.100013,383.400005,477.600007,171.900003
1664,1056471.72,1056617.42,1056816.82,1056980.02,145.700002,163.200002,623.200009,199.400003,345.100005,114.900002
1665,1057094.92,1057269.02,1057379.72,1057547.42,174.100003,167.700003,552.000008,110.700001,284.800004,99.500001
1666,1057646.92,1057759.12,1057949.22,1058107.52,112.200002,158.300002,540.800008,190.100003,302.300005,80.200001
1667,1058187.72,1058359.92,1058467.52,1058631.62,172.200003,164.100003,537.200008,107.600001,279.800004,93.300001
1668,1058724.92,1058855.32,1059004.72,1059168.12,130.400002,163.400003,527.400008,149.400002,279.800004,84.200001
1669,1059252.32,1059395.82,1059569.92,1059734.42,143.500002,164.500002,552.500008,174.100003,317.600005,70.400001
1670,1059804.82,1059952.72,1060087.12,1060256.92,147.900003,169.800002,526.300008,134.400002,282.300005,74.200001
1671,1060331.12,1060442.62,1060568.62,1060749.02,111.500002,180.400002,471.000007,126.000002,237.500004,53.100001
1672,1060802.12,1060936.72,1061088.42,1061251.92,134.600002,163.500003,509.800008,151.700002,286.300004,60.000001
1673,1061311.92,1061464.72,1061617.52,1061779.02,152.800002,161.500003,545.000008,152.800002,305.600004,77.900001
1674,1061856.92,1062000.72,1062127.62,1062261.62,143.800002,134.000002,508.200007,126.900002,270.700004,103.500001
1675,1062365.12,1062500.52,1062650.62,1063096.62,135.400002,446.000006,800.600012,150.100003,285.500005,69.100001
1676,1063165.72,1063277.12,1063447.02,1063633.32,111.400002,186.300002,518.000008,169.900003,281.300005,50.400001
1677,1063683.72,1063816.12,1063970.92,1064135.72,132.400002,164.800003,511.300008,154.800002,287.200004,59.300001
1678,1064195.02,1064339.02,1064472.02,1064633.92,144.000002,161.900002,502.500007,133.000002,277.000004,63.600001
1679,1064697.52,1064837.82,1064969.42,1065134.12,140.300002,164.700003,511.400008,131.600002,271.900004,74.800001
1680,1065208.92,1065322.32,1065474.62,1065607.92,113.400002,133.300002,480.900007,152.300002,265.700004,81.900001
1681,1065689.82,1065843.42,1065982.22,1066142.72,153.600002,160.500003,507.800008,138.800002,292.400004,54.900001
1682,1066197.62,1066339.22,1066474.62,1066605.32,141.600002,130.700002,500.600007,135.400002,277.000004,92.900001
1683,1066698.22,1066836.02,1066970.12,1067126.62,137.800002,156.500002,491.400007,134.100002,271.900004,63.000001
1684,1067189.62,1067360.22,1067475.12,1067628.42,170.600003,153.300002,503.800008,114.900002,285.500005,65.000001
1685,1067693.42,1067836.52,1067974.82,1068125.62,143.100002,150.800002,496.900007,138.300002,281.400004,64.700001
1686,1068190.32,1068339.42,1068441.32,1068598.52,149.100002,157.200002,473.000007,101.900002,251.000004,64.800001
1687,1068663.32,1068819.92,1068931.12,1069090.02,156.600003,158.900003,501.300008,111.200001,267.800004,74.600001
1688,1069164.62,1069327.92,1069490.12,1069647.02,163.300002,156.900002,558.400008,162.200003,325.500005,76.000001
1689,1069723.02,1069870.92,1070057.42,1070214.92,147.900002,157.500002,560.200008,186.500003,334.400005,68.300001
1690,1070283.22,1070430.72,1070629.42,1070814.92,147.500003,185.500002,601.300009,198.700003,346.200006,69.600001
1691,1070884.52,1071019.02,1071209.42,1071374.22,134.500002,164.800003,549.200009,190.400003,324.900005,59.500001
1692,1071433.72,1071597.42,1071728.52,1071887.32,163.700002,158.800002,527.000007,131.100002,294.800004,73.400001
1693,1071960.72,1072084.72,1072232.82,1072388.62,124.000002,155.800002,491.600008,148.100003,272.100005,63.700001
1694,1072452.32,1072600.72,1072735.92,1072881.82,148.400002,145.900002,509.900007,135.200002,283.600004,80.400001
1695,1072962.22,1073099.52,1073236.62,1073396.42,137.300002,159.800003,497.300008,137.100002,274.400004,63.100001
1696,1073459.52,1073584.22,1073704.62,1073853.72,124.700002,149.100003,461.200007,120.400001,245.100003,67.000001
1697,1073920.72,1074065.52,1074212.92,1074365.92,144.800002,153.000002,523.100007,147.400002,292.200004,77.900001
1698,1074443.82,1074578.92,1074705.52,1074863.32,135.100002,157.800003,500.700008,126.600002,261.700004,81.200001
1699,1074944.52,1075051.22,1075186.22,1075336.72,106.700002,150.500002,468.800007,135.000002,241.700004,76.600001
1700,1075413.32,1075550.12,1075697.82,1075883.52,136.800002,185.700003,525.500008,147.700002,284.500004,55.300001
1701,1075938.82,1076066.32,1076213.22,1076359.22,127.500002,146.000002,496.000007,146.900002,274.400004,75.600001
1702,1076434.82,1076592.52,1076687.82,1076831.62,157.700002,143.800002,486.500007,95.300002,253.000004,89.700001
1703,1076921.32,1077041.92,1077178.22,1077334.22,120.600002,156.000003,486.500008,136.300002,256.900004,73.600001
1704,1077407.82,1077543.02,1077680.52,1077819.22,135.200002,138.700002,504.800007,137.500002,272.700004,93.400001
1705,1077912.62,1078069.72,1078192.32,1078332.82,157.100002,140.500002,512.400008,122.600002,279.700004,92.200002
1706,1078425.02,1078556.32,1078629.92,1078785.72,131.300002,155.800002,417.200006,73.600001,204.900003,56.500001
1707,1078842.22,1078968.32,1079069.62,1079217.92,126.100002,148.300003,465.300007,101.300001,227.400003,89.600001
1708,1079307.52,1079414.52,1079510.22,1079667.62,107.000002,157.400002,420.200006,95.700001,202.700003,60.100001
1709,1079727.72,1079851.12,1079966.32,1080088.62,123.400002,122.300002,472.000007,115.200002,238.600004,111.100001
1710,1080199.72,1080306.92,1080454.22,1080620.32,107.200002,166.100002,480.000007,147.300002,254.500004,59.400001
1711,1080679.72,1080816.12,1080935.42,1081095.32,136.400002,159.900003,487.000008,119.300002,255.700004,71.400001
1712,1081166.72,1081294.12,1081411.02,1081573.32,127.400002,162.300003,492.800007,116.900001,244.300003,86.200001
1713,1081659.52,1081781.12,1081871.42,1082033.52,121.600002,162.100003,449.800007,90.300001,211.900003,75.800001
1714,1082109.32,1082213.72,1082300.52,1082464.22,104.400001,163.700002,415.800006,86.800002,191.200003,60.900001
1715,1082525.12,1082631.02,1082730.02,1082894.02,105.900001,164.000002,426.600006,99.000002,204.900003,57.700001
1716,1082951.72,1083076.32,1083185.32,1083350.02,124.600002,164.700002,462.600007,109.000002,233.600004,64.300001
1717,1083414.32,1083544.92,1083602.12,1083757.52,130.600002,155.400002,431.500007,57.200001,187.800003,88.300002
1718,1083845.82,1083935.42,1083990.92,1084132.82,89.600001,141.900002,383.700005,55.500001,145.100002,96.700001
1719,1084229.52,1084286.52,1084386.92,1084525.72,57.000001,138.800002,373.200006,100.400002,157.400003,77.000001
1720,1084602.72,1084688.12,1084767.12,1085396.42,85.400001,629.30001,905.500013,79.000001,164.400002,111.800001
1721,1085508.22,1085530.62,1085665.52,1085819.12,22.400001,153.600002,375.700006,134.900002,157.300003,64.800001
1722,1085883.92,1085990.42,1086145.12,1086283.92,106.500002,138.800002,491.000007,154.700002,261.200004,91.000001
1723,1086374.92,1086495.32,1086661.92,1086802.82,120.400002,140.900002,527.700008,166.600003,287.000005,99.800001
1724,1086902.62,1087074.22,1087229.92,1087370.82,171.600003,140.900002,571.000009,155.700002,327.300005,102.800002
1725,1087473.62,1087624.52,1087808.42,1087951.52,150.900002,143.100002,566.900008,183.900003,334.800005,89.000001
1726,1088040.52,1088202.12,1088398.62,1088543.52,161.600002,144.900003,611.100009,196.500003,358.100005,108.100001
1727,1088651.62,1088806.72,1088969.12,1089118.92,155.100002,149.800002,558.900009,162.400003,317.500005,91.600002
1728,1089210.52,1089363.22,1089535.02,1089686.92,152.700002,151.900003,553.200008,171.800002,324.500004,76.800001
1729,1089763.72,1089902.82,1090080.72,1090238.82,139.100002,158.100003,551.600008,177.900002,317.000004,76.500001
1730,1090315.32,1090473.22,1090686.82,1090851.82,157.900002,165.000003,633.100009,213.600003,371.500005,96.600001
1731,1090948.42,1091121.52,1091420.72,1091584.62,173.100003,163.900003,752.700012,299.200004,472.300007,116.500002
1732,1091701.12,1091892.52,1092132.72,1092285.62,191.400002,152.900002,671.40001,240.200004,431.600006,86.900002
1733,1092372.52,1092559.02,1092717.42,1092882.62,186.500002,165.200002,594.600008,158.400003,344.900005,84.500001
1734,1092967.12,1093121.02,1093317.42,1093500.52,153.900003,183.100002,610.40001,196.400003,350.300006,77.000002
1735,1093577.52,1093754.42,1093951.72,1094120.52,176.900002,168.800003,610.800009,197.300003,374.200005,67.800001
1736,1094188.32,1094384.62,1094536.12,1094705.32,196.300003,169.200002,589.300008,151.500002,347.800005,72.300001
1737,1094777.62,1094947.82,1095125.22,1095263.52,170.200003,138.300002,609.80001,177.400003,347.600006,123.900002
1738,1095387.42,1095533.02,1095718.32,1095874.92,145.600002,156.600003,579.200008,185.300002,330.900004,91.700001
1739,1095966.62,1096121.42,1096279.52,1096434.42,154.800002,154.900002,554.400008,158.100003,312.900005,86.600001
1740,1096521.02,1096651.12,1096785.42,1096939.62,130.100002,154.200003,500.700008,134.300002,264.400004,82.100001
1741,1097021.72,1097153.72,1097330.82,1097460.62,132.000002,129.800001,532.600008,177.100003,309.100005,93.700002
1742,1097554.32,1097723.92,1097898.82,1098064.32,169.600002,165.500002,579.700008,174.900003,344.500005,69.700001
1743,1098134.02,1098320.12,1098450.12,1098583.72,186.100003,133.600002,546.700009,130.000002,316.100005,97.000002
1744,1098680.72,1098810.72,1098970.22,1099105.72,130.000002,135.500002,519.800007,159.500002,289.500004,94.800001
1745,1099200.52,1099338.02,1099503.92,1099637.12,137.500002,133.200002,547.300009,165.900003,303.400005,110.700002
1746,1099747.82,1099886.62,1100135.42,1100312.12,138.800002,176.700003,662.000009,248.800003,387.600005,97.700001
1747,1100409.82,1100582.32,1100801.12,1100959.42,172.500003,158.300003,660.80001,218.800003,391.300006,111.200001
1748,1101070.62,1101244.12,1101423.92,1101582.32,173.500003,158.400003,595.500009,179.800002,353.300005,83.800001
1749,1101666.12,1101843.62,1102042.22,1102206.82,177.500003,164.600002,649.50001,198.600003,376.100006,108.800002
1750,1102315.62,1102448.32,1102663.42,1102800.02,132.700002,136.600002,590.300009,215.100003,347.800005,105.900002
1751,1102905.92,1103101.52,1103288.62,1103462.92,195.600002,174.300003,646.000009,187.100003,382.700005,89.000001
1752,1103551.92,1103697.02,1103925.52,1104103.92,145.100002,178.400002,631.20001,228.500004,373.600006,79.200002
1753,1104183.12,1104331.22,1104581.92,1104721.42,148.100002,139.500002,640.200009,250.700004,398.800006,101.900001
1754,1104823.32,1104995.12,1105225.32,1105425.92,171.800003,200.600003,680.80001,230.200003,402.000006,78.200001
1755,1105504.12,1105678.62,1106009.52,1106215.02,174.500003,205.500003,787.200012,330.900005,505.400008,76.300001
1756,1106291.32,1106501.22,1106838.42,1107023.12,209.900003,184.700003,836.100012,337.200005,547.100008,104.300001
1757,1107127.42,1107295.42,1107571.42,1107739.32,168.000003,167.900003,719.600011,276.000004,444.000007,107.700001
1758,1107847.02,1108000.72,1108213.92,1108384.72,153.700002,170.800002,625.80001,213.200004,366.900006,88.100002
1759,1108472.82,1108608.22,1108820.62,1108994.22,135.400002,173.600002,646.200009,212.400003,347.800005,124.800002
1760,1109119.02,1109229.02,1109386.12,1109553.42,110.000002,167.300003,520.700008,157.100002,267.100004,86.300001
1761,1109639.72,1109761.12,1109925.02,1110087.72,121.400002,162.700003,552.900008,163.900002,285.300004,104.900001
1762,1110192.62,1110328.82,1110466.02,1110629.02,136.200002,163.000003,522.700008,137.200002,273.400004,86.300001
1763,1110715.32,1110832.32,1111005.42,1111176.62,117.000002,171.200003,521.600008,173.100002,290.100004,60.300001
1764,1111236.92,1111343.72,1111471.12,1111637.42,106.800001,166.300003,451.700006,127.400002,234.200003,51.2
1765,1111688.62,1111813.12,1111945.62,1112074.62,124.500002,129.000002,477.700008,132.500002,257.000004,91.700002
1766,1112166.32,1112300.72,1112417.12,1112576.52,134.400002,159.400003,488.500007,116.400001,250.800003,78.300001
1767,1112654.82,1112773.02,1112936.22,1113069.22,118.200002,133.000002,501.500007,163.200002,281.400004,87.100001
1768,1113156.32,1113310.22,1113491.82,1113651.52,153.900003,159.700003,570.000009,181.600002,335.500005,74.800001
1769,1113726.32,1113883.02,1114064.72,1114224.82,156.700002,160.100002,575.900008,181.700003,338.400005,77.400001
1770,1114302.22,1114462.62,1114665.52,1114837.12,160.400003,171.600002,603.800009,202.900003,363.300006,68.900001
1771,1114906.02,1115081.52,1115259.62,1115415.72,175.500003,156.100002,602.500009,178.100003,353.600006,92.800001
1772,1115508.52,1115662.22,1115831.42,1115967.22,153.700003,135.800002,566.800009,169.200002,322.900005,108.100002
1773,1116075.32,1116213.42,1116411.42,1116548.82,138.100002,137.400002,615.100009,198.000003,336.100005,141.600002
1774,1116690.42,1116805.32,1117007.62,1117180.72,114.900002,173.100002,555.700008,202.300003,317.200005,65.400001
1775,1117246.12,1117388.22,1117537.92,1117726.32,142.100002,188.400002,551.700008,149.700003,291.800005,71.500001
1776,1117797.82,1117924.32,1118102.52,1118239.62,126.500002,137.100002,545.900009,178.200003,304.700005,104.100002
1777,1118343.72,1118496.72,1118693.12,1118864.42,153.000002,171.300002,637.200009,196.400003,349.400005,116.500002
1778,1118980.92,1119093.32,1119302.12,1119474.62,112.400002,172.500002,597.900009,208.800003,321.200005,104.200002
1779,1119578.82,1119718.12,1119908.72,1120068.12,139.300002,159.400002,587.400009,190.600003,329.900005,98.100002
1780,1120166.22,1120288.12,1120407.22,1120563.82,121.900002,156.600003,484.000007,119.100001,241.000003,86.400001
1781,1120650.22,1120738.52,1120842.22,1120974.92,88.300001,132.700002,421.600006,103.700002,192.000003,96.900001
1782,1121071.82,1121184.62,1121314.32,1121474.32,112.800002,160.000002,458.300007,129.700002,242.500004,55.800001
1783,1121530.12,1121663.32,1121790.12,1121944.22,133.200002,154.100002,471.400007,126.800002,260.000004,57.300001
1784,1122001.52,1122138.42,1122300.52,1122434.72,136.900002,134.200002,537.900008,162.100003,299.000005,104.700001
1785,1122539.42,1122688.62,1122871.22,1123007.92,149.200002,136.700002,587.800009,182.600003,331.800005,119.300002
1786,1123127.22,1123285.32,1123499.42,1123713.92,158.100002,214.500004,641.000009,214.100003,372.200005,54.3
1787,1123768.22,1123934.12,1124155.42,1124293.12,165.900003,137.700002,633.20001,221.300003,387.200006,108.300002
1788,1124401.42,1124547.52,1124756.22,1124926.52,146.100002,170.300003,616.600009,208.700003,354.800005,91.500001
1789,1125018.02,1125161.82,1125297.92,1125436.42,143.800002,138.500002,508.900008,136.100002,279.900004,90.500002
1790,1125526.92,1125672.72,1125882.72,1126053.52,145.800002,170.800003,592.800008,210.000003,355.800005,66.2
1791,1126119.72,1126286.92,1126412.62,1126568.42,167.200003,155.800002,532.400008,125.700002,292.900005,83.700001
1792,1126652.12,1126803.12,1126986.02,1127144.22,151.000003,158.200003,573.800009,182.900002,333.900005,81.700001
1793,1127225.92,1127394.12,1127551.02,1127683.52,168.200002,132.500002,567.000008,156.900003,325.100005,109.400001
1794,1127792.92,1127953.42,1128109.22,1128496.82,160.500003,387.600006,822.400013,155.800002,316.300005,118.500002
1795,1128615.32,1128681.32,1128780.62,1128903.92,66.000001,123.300002,415.400006,99.300001,165.300002,126.800002
1796,1129030.72,1129104.92,1129265.22,1129400.22,74.200001,135.000002,453.800007,160.300002,234.500003,84.300002
1797,1129484.52,1129597.52,1129779.82,1129957.92,113.000001,178.100003,537.100008,182.300003,295.300004,63.700001
1798,1130021.62,1130178.22,1130373.42,1130537.32,156.600002,163.900002,600.300009,195.200003,351.800005,84.600002
1799,1130621.92,1130794.52,1130994.02,1131166.42,172.600002,172.400003,614.700009,199.500003,372.100005,70.200001
1800,1131236.62,1131389.12,1131613.82,1131780.72,152.500002,166.900003,652.000009,224.700003,377.200005,107.900001
1801,1131888.62,1132007.22,1132177.92,1132370.22,118.600002,192.300003,548.800009,170.700003,289.300005,67.200001
1802,1132437.42,1132597.12,1132835.82,1133018.12,159.700002,182.300002,671.90001,238.700004,398.400006,91.200002
1803,1133109.32,1133263.92,1133541.42,1133703.72,154.600002,162.300003,680.50001,277.500004,432.100006,86.100001
1804,1133789.82,1133958.02,1134214.02,1134386.02,168.200002,172.000003,699.30001,256.000004,424.200006,103.100001
1805,1134489.12,1134637.32,1134905.52,1135081.22,148.200002,175.700003,686.40001,268.200004,416.400006,94.300001
1806,1135175.52,1135325.32,1135580.62,1135771.12,149.800003,190.500003,705.900011,255.300003,405.100006,110.300002
1807,1135881.42,1136039.72,1136283.82,1136458.82,158.300002,175.000003,682.10001,244.100004,402.400006,104.700001
1808,1136563.52,1136717.12,1136881.02,1137054.62,153.600002,173.600002,587.000009,163.900003,317.500005,95.900002
1809,1137150.52,1137298.42,1137461.52,1137628.52,147.900002,167.000003,551.100008,163.100002,311.000004,73.100001
1810,1137701.62,1137840.62,1138020.22,1138181.52,139.000002,161.300002,559.500008,179.600003,318.600005,79.600001
1811,1138261.12,1138401.32,1138501.42,1138636.32,140.200003,134.900002,472.700007,100.100001,240.300004,97.500001
1812,1138733.82,1138857.92,1139037.12,1139209.32,124.100002,172.200003,540.000009,179.200003,303.300005,64.500001
1813,1139273.82,1139413.12,1139595.72,1139755.02,139.300002,159.300003,549.100008,182.600002,321.900004,67.900001
1814,1139822.92,1139979.12,1140137.92,1140313.92,156.200002,176.000003,567.900008,158.800002,315.000004,76.900001
1815,1140390.82,1140532.42,1140683.62,1140854.02,141.600002,170.400002,519.300008,151.200003,292.800005,56.100001
1816,1140910.12,1141057.42,1141237.22,1141411.12,147.300002,173.900002,589.200009,179.800003,327.100005,88.200002
1817,1141499.32,1141624.12,1141796.62,1141933.32,124.800002,136.700002,555.500008,172.500002,297.300004,121.500002
1818,1142054.82,1142184.52,1142386.62,1142554.12,129.700002,167.500002,574.900009,202.100003,331.800005,75.600002
1819,1142629.72,1142774.52,1142973.72,1143112.62,144.800002,138.900002,611.200009,199.200003,344.000005,128.300002
1820,1143240.92,1143376.62,1143588.42,1143725.12,135.700002,136.700002,590.000008,211.800003,347.500005,105.800001
1821,1143830.92,1143990.32,1144155.72,1144290.12,159.400003,134.400002,574.400009,165.400002,324.800005,115.200002
1822,1144405.32,1144532.72,1144715.02,1144844.12,127.400002,129.100002,540.200008,182.300003,309.700005,101.400001
1823,1144945.52,1145093.12,1145259.02,1145392.12,147.600002,133.100002,559.200008,165.900003,313.500005,112.600001
1824,1145504.72,1145642.42,1145800.62,1145958.92,137.700002,158.300002,535.400008,158.200003,295.900005,81.200001
1825,1146040.12,1146187.82,1146347.12,1146504.12,147.700003,157.000002,541.400008,159.300002,307.000005,77.400001
1826,1146581.52,1146725.42,1146847.62,1146979.22,143.900003,131.600002,498.400008,122.200001,266.100004,100.700002
1827,1147079.92,1147219.92,1147354.32,1147489.82,140.000002,135.500002,505.200007,134.400002,274.400004,95.300001
1828,1147585.12,1147739.72,1147904.62,1148066.32,154.600003,161.700003,542.900008,164.900002,319.500005,61.7
1829,1148128.02,1148302.92,1148427.42,1148590.82,174.900003,163.400002,528.100008,124.500002,299.400005,65.300001
1830,1148656.12,1148800.32,1148920.62,1149052.12,144.200002,131.500002,510.100008,120.300002,264.500004,114.100002
1831,1149166.22,1149277.92,1149460.42,1149592.12,111.700002,131.700002,509.000007,182.500002,294.200004,83.100001
1832,1149675.22,1149854.92,1150000.72,1150151.82,179.700003,151.100003,558.800009,145.800002,325.500005,82.200001
1833,1150234.02,1150380.32,1150504.52,1150634.62,146.300002,130.100002,509.300007,124.200002,270.500004,108.700001
1834,1150743.32,1150869.92,1151002.32,1151155.62,126.600002,153.300003,473.200007,132.400002,259.000004,60.9
1835,1151216.52,1151367.12,1151502.12,1151647.72,150.600003,145.600002,511.200008,135.000002,285.600005,80.000001
1836,1151727.72,1151875.42,1151991.12,1152182.52,147.700002,191.400003,485.100007,115.700002,263.400004,30.3
1837,1152212.82,1152335.62,1152436.72,1152608.72,122.800002,172.000002,444.500007,101.100002,223.900004,48.600001
1838,1152657.32,1152762.22,1152863.02,1152987.62,104.900001,124.600002,420.900006,100.800002,205.700003,90.600001
1839,1153078.22,1153186.22,1153307.42,1153458.22,108.000002,150.800002,455.200007,121.200002,229.200004,75.200001
1840,1153533.42,1153661.12,1153806.72,1153992.32,127.700002,185.600003,502.300007,145.600002,273.300004,43.4
1841,1154035.72,1154170.12,1154358.92,1154502.12,134.400002,143.200002,575.200009,188.800003,323.200005,108.800002
1842,1154610.92,1154801.52,1154927.92,1155073.52,190.600003,145.600002,567.100008,126.400002,317.000005,104.500001
1843,1155178.02,1155343.62,1155536.32,1156460.12,165.600003,923.800014,1386.30002,192.700003,358.300006,104.200001
1844,1156564.32,1156621.92,1156911.32,1157074.32,57.600001,163.000003,598.100009,289.400004,347.000005,88.100001
1845,1157162.42,1157319.72,1157533.52,1157669.52,157.300002,136.000002,613.000009,213.800004,371.100006,105.900001
1846,1157775.42,1157949.72,1158030.72,1158175.82,174.300003,145.100002,509.000008,81.000001,255.300004,108.600002
1847,1158284.42,1158378.32,1158495.92,1158641.42,93.900001,145.500002,443.100006,117.600002,211.500003,86.100001
1848,1158727.52,1158859.82,1158995.02,1159158.92,132.300002,163.900003,495.400008,135.200002,267.500004,64.000001
1849,1159222.92,1159340.82,1159461.22,1159597.52,117.900002,136.300002,449.800006,120.400001,238.300003,75.200001
1850,1159672.72,1159773.02,1159880.62,1160023.92,100.300002,143.300002,427.700007,107.600002,207.900004,76.500001
1851,1160100.42,1160201.72,1160301.52,1160423.52,101.300001,122.000002,407.500006,99.800002,201.100003,84.400001
1852,1160507.92,1160640.52,1160754.72,1160899.02,132.600002,144.300002,471.900007,114.200002,246.800004,80.800001
1853,1160979.82,1161108.72,1161239.02,1161389.92,128.900002,150.900002,482.200007,130.300002,259.200004,72.100001
1854,1161462.02,1161611.72,1161760.52,1162157.12,149.700002,396.600005,778.400012,148.800003,298.500005,83.300002
1855,1162240.42,1162340.72,1162494.82,1162618.82,100.300001,124.000001,472.700007,154.100003,254.400004,94.300002
1856,1162713.12,1162853.32,1162962.72,1163113.12,140.200002,150.400003,475.800007,109.400001,249.600003,75.800001
1857,1163188.92,1163312.72,1163463.62,1163641.72,123.800002,178.100003,494.900007,150.900002,274.700004,42.1
1858,1163683.82,1163798.32,1163917.82,1164064.32,114.500002,146.500002,443.700007,119.500002,234.000004,63.200001
1859,1164127.52,1164251.02,1164328.62,1164480.42,123.500002,151.800002,407.800006,77.600001,201.100003,54.900001
1860,1164535.32,1164627.42,1164735.82,1164856.02,92.100001,120.200002,407.600006,108.400002,200.500003,86.900001
1861,1164942.92,1165058.92,1165157.52,1165299.82,116.000002,142.300002,437.600007,98.600001,214.600003,80.700002
1862,1165380.52,1165490.52,1165561.22,1165711.32,110.000001,150.100002,392.200005,70.700001,180.700002,61.400001
1863,1165772.72,1165872.62,1165987.52,1166131.52,99.900002,144.000002,440.400007,114.900002,214.800004,81.600001
1864,1166213.12,1166309.02,1166422.32,1166574.92,95.900001,152.600002,423.800006,113.300002,209.200003,62.000001
1865,1166636.92,1166740.92,1166861.32,1166984.32,104.000002,123.000001,437.100007,120.400002,224.400004,89.700002
1866,1167074.02,1167213.92,1167391.82,1167539.92,139.900002,148.100003,532.300008,177.900002,317.800004,66.400001
1867,1167606.32,1167785.02,1167934.32,1168085.22,178.700002,150.900002,545.100008,149.300003,328.000005,66.200001
1868,1168151.42,1168296.72,1168440.42,1168593.22,145.300002,152.800002,535.000008,143.700002,289.000004,93.200002
1869,1168686.42,1168819.82,1169023.52,1169181.32,133.400002,157.800002,558.400008,203.700003,337.100005,63.500001
1870,1169244.82,1169421.82,1169560.72,1169734.22,177.000003,173.500002,548.500008,138.900002,315.900005,59.100001
1871,1169793.32,1169928.12,1170096.02,1170228.12,134.800002,132.100002,521.700008,167.900003,302.700005,86.900001
1872,1170315.02,1170484.52,1170650.82,1170784.82,169.500003,134.000002,564.900008,166.300002,335.800005,95.100001
1873,1170879.92,1171023.02,1171187.52,1171348.42,143.100003,160.900002,549.000009,164.500002,307.600005,80.500002
1874,1171428.92,1171553.92,1171792.42,1171952.62,125.000002,160.200002,595.600009,238.500003,363.500005,71.900002
1875,1172024.52,1172172.22,1172355.62,1172521.12,147.700002,165.500003,565.700008,183.400002,331.100004,69.100001
1876,1172590.22,1172719.82,1172907.02,1173042.02,129.600002,135.000002,542.800008,187.200003,316.800005,91.000001
1877,1173133.02,1173274.62,1173457.02,1173612.52,141.600002,155.500002,543.900008,182.400003,324.000005,64.400001
1878,1173676.92,1173825.72,1173960.92,1174118.82,148.800002,157.900003,507.700008,135.200002,284.000004,65.800001
1879,1174184.62,1174313.22,1174479.82,1174875.22,128.600002,395.400006,768.300011,166.600002,295.200004,77.700001
1880,1174952.92,1175042.92,1175235.82,1175373.42,90.000002,137.600002,506.200008,192.900002,282.900004,85.700002
1881,1175459.12,1175612.42,1175814.62,1175950.02,153.300002,135.400002,575.600008,202.200003,355.500005,84.700001
1882,1176034.72,1176196.52,1176387.02,1176554.32,161.800003,167.300002,614.800009,190.500003,352.300006,95.200001
1883,1176649.52,1176784.22,1176962.02,1177118.12,134.700002,156.100002,538.200008,177.800003,312.500005,69.600001
1884,1177187.72,1177349.72,1177523.82,1177658.12,162.000003,134.300002,580.000009,174.100002,336.100005,109.600002
1885,1177767.72,1177901.92,1178076.22,1178263.12,134.200002,186.900002,536.800008,174.300003,308.500005,41.400001
1886,1178304.52,1178467.62,1178670.82,1178838.92,163.100003,168.100002,608.600009,203.200003,366.300006,74.200001
1887,1178913.12,1179082.12,1179282.12,1179420.72,169.000003,138.600002,600.900009,200.000003,369.000006,93.300001
1888,1179514.02,1179707.72,1179933.32,1180074.82,193.700003,141.500002,687.00001,225.600003,419.300006,126.200002
1889,1180201.02,1180364.72,1180612.72,1180753.92,163.700003,141.200002,660.70001,248.000004,411.700007,107.800001
1890,1180861.72,1181070.92,1181316.42,1181485.32,209.200003,168.900003,700.600011,245.500004,454.700007,77.000001
1891,1181562.32,1181745.02,1181979.92,1182159.02,182.700002,179.100003,688.30001,234.900004,417.600006,91.600001
1892,1182250.62,1182421.42,1182702.22,1182881.02,170.800002,178.800002,727.900011,280.800005,451.600007,97.500002
1893,1182978.52,1183148.12,1183355.72,1183522.32,169.600002,166.600003,654.80001,207.600003,377.200005,111.000002
1894,1183633.32,1183777.02,1183922.22,1184085.52,143.700002,163.300002,531.000007,145.200002,288.900004,78.800001
1895,1184164.32,1184301.62,1184420.42,1184582.12,137.300002,161.700003,512.900008,118.800002,256.100004,95.100001
1896,1184677.22,1184761.52,1184901.42,1185072.22,84.300001,170.800003,461.200007,139.900002,224.200003,66.200001
1897,1185138.42,1185254.92,1185406.02,1185570.52,116.500002,164.500002,510.800008,151.100002,267.600004,78.700002
1898,1185649.22,1185767.82,1185893.42,1186031.92,118.600001,138.500002,488.100007,125.600002,244.200003,105.400002
1899,1186137.32,1186278.02,1186462.22,1186598.22,140.700002,136.000002,569.300008,184.200003,324.900005,108.400001
1900,1186706.62,1186879.72,1187087.02,1187254.32,173.100003,167.300002,636.10001,207.300003,380.400006,88.400002
1901,1187342.72,1187498.62,1187745.82,1187918.12,155.900002,172.300002,667.00001,247.200004,403.100006,91.600002
1902,1188009.72,1188159.92,1188453.12,1188628.92,150.200002,175.800003,727.100011,293.200004,443.400006,107.900002
1903,1188736.82,1188942.42,1189254.02,1189435.52,205.600003,181.500003,800.300011,311.600004,517.200007,101.600001
1904,1189537.12,1189693.62,1190037.02,1190217.92,156.500003,180.900003,788.100012,343.400005,499.900008,107.300001
1905,1190325.22,1190478.32,1190843.22,1191023.42,153.100003,180.200003,825.100013,364.900005,518.000008,126.900002
1906,1191150.32,1191308.12,1191692.72,1191866.42,157.800002,173.700002,844.300012,384.600006,542.400008,128.200002
1907,1191994.62,1192179.12,1192478.22,1192642.72,184.500003,164.500003,777.900012,299.100004,483.600007,129.800002
1908,1192772.52,1192913.82,1193112.92,1193278.12,141.300002,165.200002,610.600009,199.100003,340.400005,105.000002
1909,1193383.12,1193521.22,1193710.32,1193850.92,138.100002,140.600002,598.700009,189.100003,327.200005,130.900002
1910,1193981.82,1194097.82,1194387.92,1194570.12,116.000001,182.200002,693.00001,290.100005,406.100006,104.700002
1911,1194674.82,1194858.42,1195181.32,1195363.72,183.600003,182.400002,819.900012,322.900005,506.500008,131.000002
1912,1195494.72,1195634.72,1195943.02,1196109.52,140.000002,166.500002,847.300013,308.300005,448.300007,232.500004
1913,1196342.02,1196409.62,1196591.02,1196763.52,67.600001,172.500002,535.900008,181.400003,249.000004,114.400002
1914,1196877.92,1197009.42,1197191.42,1197368.22,131.500002,176.800002,566.700008,182.000003,313.500005,76.400001
1915,1197444.62,1197613.02,1197808.62,1197970.02,168.400003,161.400002,611.200009,195.600003,364.000006,85.800001
1916,1198055.82,1198212.62,1198385.12,1198556.32,156.800003,171.200003,589.200009,172.500002,329.300005,88.700001
1917,1198645.02,1198807.22,1198975.02,1199112.82,162.200003,137.800002,588.500009,167.800002,330.000005,120.700002
1918,1199233.52,1199383.92,1199550.22,1199714.22,150.400002,164.000002,569.500008,166.300003,316.700005,88.800001
1919,1199803.02,1199964.72,1200155.92,1200325.62,161.700003,169.700002,593.400009,191.200003,352.900006,70.800001
1920,1200396.42,1200560.62,1200744.92,1200885.72,164.200003,140.800003,604.700009,184.300002,348.500005,115.400001
1921,1201001.12,1201154.12,1201398.62,1201588.22,153.000003,189.600003,680.70001,244.500003,397.500006,93.600001
1922,1201681.82,1201836.82,1202165.02,1202308.02,155.000003,143.000002,772.000012,328.200005,483.200008,145.800002
1923,1202453.82,1202627.42,1202904.72,1203082.92,173.600003,178.200002,758.000011,277.300004,450.900007,128.900002
1924,1203211.82,1203386.42,1203749.82,1203926.12,174.600003,176.300003,855.200013,363.400005,538.000008,140.900002
1925,1204067.02,1204247.72,1204588.12,1204734.72,180.700003,146.600002,818.800012,340.400005,521.100008,151.100002
1926,1204885.82,1205057.52,1205293.22,1205454.92,171.700003,161.700003,677.70001,235.700003,407.400006,108.600001
1927,1205563.52,1205727.82,1205922.72,1206100.12,164.300003,177.400002,626.40001,194.900003,359.200006,89.800002
1928,1206189.92,1206335.42,1206602.72,1206774.62,145.500002,171.900002,675.00001,267.300004,412.800006,90.300002
1929,1206864.92,1207005.02,1207114.22,1207246.92,140.100002,132.700002,477.200007,109.200001,249.300003,95.200002
1930,1207342.12,1207474.52,1207594.22,1207730.72,132.400002,136.500002,495.400007,119.700002,252.100004,106.800001
1931,1207837.52,1207960.62,1208115.92,1208292.32,123.100002,176.400003,541.300008,155.300002,278.400004,86.500001
1932,1208378.82,1208481.82,1208622.12,1208757.62,103.000002,135.500002,476.700007,140.300002,243.300004,97.900001
1933,1208855.52,1208990.22,1209165.52,1209304.62,134.700002,139.100002,555.400009,175.300003,310.000005,106.300002
1934,1209410.92,1209542.72,1209737.32,1209929.82,131.800002,192.500003,564.000008,194.600002,326.400004,45.100001
1935,1209974.92,1210128.72,1210290.52,1210463.42,153.800002,172.900002,560.800008,161.800003,315.600005,72.300001
1936,1210535.72,1210668.62,1210802.12,1210969.52,132.900002,167.400003,506.100008,133.500002,266.400004,72.300001
1937,1211041.82,1211156.12,1211325.72,1211482.72,114.300002,157.000002,507.600007,169.600002,283.900004,66.700001
1938,1211549.42,1211681.52,1211825.32,1211982.22,132.100002,156.900002,499.800008,143.800003,275.900005,67.000001
1939,1212049.22,1212152.32,1212290.02,1212422.72,103.100001,132.700002,473.100007,137.700003,240.800004,99.600001
1940,1212522.32,1212674.72,1212781.82,1212962.52,152.400002,180.700003,493.100007,107.100002,259.500004,52.9
1941,1213015.42,1213139.02,1213242.62,1213399.72,123.600002,157.100002,466.300007,103.600002,227.200004,82.000001
1942,1213481.72,1213587.02,1213737.32,1213871.32,105.300002,134.000002,483.600007,150.300002,255.600004,94.000001
1943,1213965.32,1214093.92,1214252.12,1214384.32,128.600002,132.200002,514.800008,158.200003,286.800005,95.800001
1944,1214480.12,1214615.02,1214755.82,1214907.82,134.900002,152.000003,517.300008,140.800002,275.700004,89.600001
1945,1214997.42,1215135.32,1215260.72,1215418.32,137.900002,157.600002,485.400007,125.400002,263.300004,64.500001
1946,1215482.82,1215642.72,1215736.22,1215879.72,159.900002,143.500002,472.400007,93.500002,253.400004,75.500001
1947,1215955.22,1216126.12,1216189.82,1216331.92,170.900003,142.100002,453.000007,63.700001,234.600004,76.300001
1948,1216408.22,1216544.22,1216652.32,1216798.72,136.000002,146.400002,469.400007,108.100002,244.100004,78.900001
1949,1216877.62,1216999.12,1217085.02,1217450.02,121.500002,365.000005,650.30001,85.900001,207.400003,77.900002
1950,1217527.92,1217637.52,1217775.52,1217920.42,109.600001,144.900002,461.600006,138.000002,247.600003,69.100001
1951,1217989.52,1218115.02,1218214.32,1218353.42,125.500002,139.100002,442.000007,99.300002,224.800004,78.100001
1952,1218431.52,1218544.02,1218669.92,1218820.12,112.500002,150.200002,462.800007,125.900002,238.400004,74.200001
1953,1218894.32,1219002.32,1219141.12,1219286.62,108.000002,145.500002,474.300007,138.800002,246.800004,82.000001
1954,1219368.62,1219494.72,1219634.12,1219780.32,126.100002,146.200002,484.300007,139.400002,265.500004,72.600001
1955,1219852.92,1220005.52,1220117.12,1220260.72,152.600002,143.600002,488.700008,111.600002,264.200004,80.900002
1956,1220341.62,1220468.92,1220549.52,1220694.22,127.300001,144.700002,423.500006,80.600002,207.900003,70.900001
1957,1220765.12,1220877.92,1220967.02,1221089.32,112.800001,122.300002,417.200006,89.100002,201.900003,93.000001
1958,1221182.32,1221274.72,1221386.32,1221541.72,92.400001,155.400002,429.100006,111.600002,204.000003,69.700001
1959,1221611.42,1221719.62,1221841.52,1222010.72,108.200002,169.200002,446.000007,121.900002,230.100004,46.700001
1960,1222057.42,1222195.02,1222343.72,1222483.62,137.600002,139.900002,509.600008,148.700002,286.300004,83.400002
1961,1222567.02,1222718.52,1222840.62,1222979.02,151.500002,138.400002,490.900007,122.100002,273.600004,78.900001
1962,1223057.92,1223193.82,1223266.02,1223413.32,135.900002,147.300002,418.100006,72.200001,208.100003,62.700001
1963,1223476.02,1223602.82,1223699.82,1223845.42,126.800002,145.600002,434.500007,97.000002,223.800004,65.100001
1964,1223910.52,1224019.52,1224114.72,1224275.62,109.000001,160.900002,415.400006,95.200002,204.200003,50.300001
1965,1224325.92,1224452.22,1224565.22,1224690.02,126.300002,124.800002,462.400007,113.000001,239.300003,98.300002
1966,1224788.32,1224891.62,1224997.52,1225121.72,103.300001,124.200002,432.100006,105.900002,209.200003,98.700001
1967,1225220.42,1225344.22,1225468.42,1225594.82,123.800002,126.400002,487.100007,124.200002,248.000004,112.700001
1968,1225707.52,1225823.32,1225981.02,1226104.02,115.800002,123.000001,483.100008,157.700003,273.500005,86.600002
1969,1226190.62,1226327.42,1226481.42,1226636.62,136.800002,155.200002,505.200007,154.000002,290.800004,59.200001
1970,1226695.82,1226854.92,1226982.82,1227131.62,159.100003,148.800003,509.800008,127.900001,287.000004,74.000001
1971,1227205.62,1227337.82,1227460.92,1227637.92,132.200002,177.000002,487.500007,123.100002,255.300004,55.200001
1972,1227693.12,1227819.72,1227908.82,1228033.52,126.600002,124.700002,418.700006,89.100001,215.700003,78.300001
1973,1228111.82,1228223.12,1228326.22,1228484.12,111.300002,157.900003,441.900007,103.100001,214.400003,69.600001
1974,1228553.72,1228671.12,1228793.52,1228947.92,117.400002,154.400003,486.100007,122.400001,239.800003,91.900001
1975,1229039.82,1229142.22,1229273.22,1229421.12,102.400002,147.900002,451.100007,131.000002,233.400004,69.800001
1976,1229490.92,1229632.32,1229774.52,1229932.42,141.400002,157.900002,493.800007,142.200002,283.600004,52.300001
1977,1229984.72,1230134.22,1230258.82,1230409.32,149.500002,150.500003,495.300008,124.600002,274.100004,70.700001
1978,1230480.02,1230618.92,1230767.12,1230949.52,138.900002,182.400003,525.300007,148.200002,287.100004,55.8
1979,1231005.32,1231159.02,1231340.92,1231513.12,153.700003,172.200003,562.900009,181.900002,335.600005,55.100001
1980,1231568.22,1231740.82,1231956.12,1232126.62,172.600002,170.500002,624.300009,215.300004,387.900006,65.900001
1981,1232192.52,1232342.92,1232526.12,1232662.12,150.400002,136.000002,564.800009,183.200003,333.600005,95.200002
1982,1232757.32,1232917.32,1233147.82,1233281.52,160.000002,133.700002,618.000009,230.500003,390.500005,93.800002
1983,1233375.32,1233548.32,1233733.82,1233905.22,173.000002,171.400003,604.600009,185.500003,358.500005,74.700001
1984,1233979.92,1234122.42,1234293.52,1234429.32,142.500002,135.800002,551.500008,171.100002,313.600004,102.100002
1985,1234531.42,1234683.32,1234886.82,1235022.62,151.900002,135.800002,587.700009,203.500003,355.400005,96.500002
1986,1235119.12,1235274.42,1235451.62,1235619.52,155.300002,167.900002,571.300008,177.200003,332.500005,70.900001
1987,1235690.42,1235829.12,1235983.42,1236117.42,138.700002,134.000002,530.700008,154.300003,293.000005,103.700001
1988,1236221.12,1236353.32,1236537.42,1236700.02,132.200002,162.600002,535.600008,184.100003,316.300005,56.700001
1989,1236756.72,1236934.92,1237054.22,1237189.92,178.200003,135.700002,523.200008,119.300002,297.500005,90.000001
1990,1237279.92,1237423.92,1237584.52,1237719.72,144.000002,135.200002,533.200008,160.600002,304.600004,93.400002
1991,1237813.12,1237963.32,1238137.72,1238309.42,150.200002,171.700002,551.300008,174.400003,324.600005,55.000001
1992,1238364.42,1238530.12,1238657.32,1238787.42,165.700003,130.100002,538.800008,127.200001,292.900004,115.800002
1993,1238903.22,1239040.12,1239190.82,1239324.62,136.900002,133.800002,513.800008,150.700002,287.600004,92.400002
1994,1239417.02,1239592.92,1239790.02,1239924.82,175.900002,134.800002,614.500009,197.100003,373.000005,106.700002
1995,1240031.52,1240212.52,1240400.62,1240581.02,181.000003,180.400003,645.50001,188.100002,369.100005,96.000002
1996,1240677.02,1240812.32,1241034.72,1241170.92,135.300002,136.200002,608.100009,222.400003,357.700005,114.200002
1997,1241285.12,1241464.32,1241703.72,1241875.12,179.200002,171.400002,668.30001,239.400004,418.600006,78.300002
1998,1241953.42,1242166.12,1242348.92,1242487.62,212.700003,138.700003,650.000009,182.800002,395.500005,115.800001
1999,1242603.42,1242797.22,1242993.02,1243171.12,193.800003,178.100003,642.40001,195.800003,389.600006,74.700001
2000,1243245.82,1243446.72,1243622.12,1243813.02,200.900003,190.900003,648.500009,175.400002,376.300005,81.300001
2001,1243894.32,1244058.62,1244266.12,1244410.02,164.300003,143.900002,628.40001,207.500003,371.800006,112.700002
2002,1244522.72,1244685.92,1244871.92,1245035.12,163.200002,163.200002,605.500009,186.000003,349.200005,93.100002
2003,1245128.22,1245251.62,1245387.42,1245545.92,123.400002,158.500002,478.100007,135.800002,259.200004,60.400001
2004,1245606.32,1245766.52,1245891.72,1246054.32,160.200002,162.600003,513.900008,125.200002,285.400004,65.900001
2005,1246120.22,1246259.82,1246399.82,1246579.02,139.600002,179.200002,511.100007,140.000002,279.600004,52.300001
2006,1246631.32,1246753.52,1246925.92,1247062.72,122.200002,136.800002,529.400008,172.400003,294.600005,98.000001
2007,1247160.72,1247281.72,1247443.42,1247572.22,121.000002,128.800002,499.200008,161.700002,282.700004,87.700002
2008,1247659.92,1247807.12,1247943.62,1248094.82,147.200002,151.200002,517.300007,136.500002,283.700004,82.400001
2009,1248177.22,1248303.82,1248441.42,1248570.32,126.600002,128.900002,479.300007,137.600002,264.200004,86.200001
2010,1248656.52,1248823.52,1248948.72,1249124.52,167.000003,175.800002,518.200008,125.200002,292.200005,50.200001
2011,1249174.72,1249321.22,1249460.12,1249614.02,146.500002,153.900003,498.000008,138.900002,285.400004,58.700001
2012,1249672.72,1249832.32,1249937.52,1250095.82,159.600002,158.300002,484.600007,105.200002,264.800004,61.500001
2013,1250157.32,1250290.92,1250417.92,1250549.02,133.600002,131.100002,480.800007,127.000002,260.600004,89.100001
2014,1250638.12,1250758.52,1250922.92,1251054.72,120.400002,131.800002,503.900007,164.400002,284.800004,87.300001
2015,1251142.02,1251283.42,1251453.72,1251606.92,141.400003,153.200002,523.500008,170.300002,311.700005,58.600001
2016,1251665.52,1251842.32,1251966.02,1252128.22,176.800003,162.200002,523.500008,123.700002,300.500005,60.800001
2017,1252189.02,1252302.22,1252423.22,1252581.32,113.200002,158.100002,447.600007,121.000002,234.200004,55.300001
2018,1252636.62,1252759.52,1252897.52,1253064.22,122.900002,166.700002,478.500007,138.000002,260.900004,50.900001
2019,1253115.12,1253225.02,1253349.32,1253505.22,109.900002,155.900003,450.000007,124.300001,234.200003,59.900001
2020,1253565.12,1253687.52,1253842.12,1253995.72,122.400001,153.600002,489.600007,154.600003,277.000004,59.000001
2021,1254054.72,1254188.12,1254319.22,1254486.12,133.400002,166.900002,476.700007,131.100002,264.500004,45.300001
2022,1254531.42,1254676.92,1254807.92,1254985.52,145.500002,177.600003,483.100007,131.000002,276.500004,29
2023,1255014.52,1255143.02,1255283.02,1255437.32,128.500002,154.300002,481.300007,140.000002,268.500004,58.500001
2024,1255495.82,1255609.72,1255751.22,1255883.42,113.900002,132.200002,470.900007,141.500002,255.400004,83.300001
2025,1255966.72,1256101.02,1256251.42,1256417.32,134.300002,165.900002,514.300008,150.400003,284.700005,63.700001
2026,1256481.02,1256650.92,1256824.62,1256957.02,169.900003,132.400002,585.600009,173.700002,343.600005,109.600002
2027,1257066.62,1257239.42,1257424.52,1257586.62,172.800002,162.100003,592.500009,185.100003,357.900005,72.500001
2028,1257659.12,1257811.82,1257974.12,1258149.52,152.700002,175.400003,545.000008,162.300002,315.000004,54.600001
2029,1258204.12,1258384.62,1258567.52,1258737.22,180.500002,169.700003,612.900009,182.900003,363.400005,79.800001
2030,1258817.02,1258986.12,1259229.92,1259395.42,169.100002,165.500002,659.00001,243.800004,412.900006,80.600002
2031,1259476.02,1259673.92,1259898.32,1260085.92,197.900003,187.600003,671.80001,224.400003,422.300006,61.900001
2032,1260147.82,1260319.12,1260530.52,1260666.52,171.300002,136.000002,613.900009,211.400003,382.700005,95.200002
2033,1260761.72,1260946.72,1261131.82,1261301.82,185.000003,170.000003,641.800009,185.100002,370.100005,101.700001
2034,1261403.52,1261537.72,1261746.12,1261881.32,134.200002,135.200002,575.300009,208.400003,342.600005,97.500002
2035,1261978.82,1262160.32,1262314.02,1262477.02,181.500003,163.000002,584.200009,153.700002,335.200005,86.000002
2036,1262563.02,1262730.42,1262927.12,1263086.92,167.400002,159.800002,597.100009,196.700003,364.100005,73.200002
2037,1263160.12,1263315.52,1263482.12,1263645.42,155.400002,163.300003,556.000008,166.600002,322.000004,70.700001
2038,1263716.12,1263900.02,1264063.32,1264239.32,183.900003,176.000003,587.400009,163.300002,347.200005,64.200001
2039,1264303.52,1264484.52,1264685.72,1264852.22,181.000002,166.500003,641.600009,201.200003,382.200005,92.900001
2040,1264945.12,1265114.52,1265341.52,1265513.52,169.400003,172.000003,669.10001,227.000003,396.400006,100.700001
2041,1265614.22,1265766.42,1265945.82,1266118.12,152.200002,172.300003,595.700009,179.400003,331.600005,91.800001
2042,1266209.92,1266355.92,1266536.32,1266704.72,146.000002,168.400002,615.600009,180.400003,326.400005,120.800002
2043,1266825.52,1266961.92,1267139.72,1267310.32,136.400002,170.600002,564.300009,177.800003,314.200005,79.500002
2044,1267389.82,1267532.22,1267760.42,1267940.22,142.400002,179.800003,641.100009,228.200003,370.600005,90.700001
2045,1268030.92,1268136.32,1268340.22,1268526.52,105.400002,186.300003,565.100009,203.900003,309.300005,69.500001
2046,1268596.02,1268716.82,1268923.72,1269096.72,120.800001,173.000003,615.800009,206.900003,327.700004,115.100002
2047,1269211.82,1269284.42,1269490.22,1269665.22,72.600001,175.000002,551.200008,205.800003,278.400004,97.800002
2048,1269763.02,1269879.12,1270086.62,1270258.82,116.100002,172.200002,603.700009,207.500003,323.600005,107.900002
2049,1270366.72,1270477.52,1270654.92,1270793.12,110.800002,138.200002,559.600008,177.400002,288.200004,133.200002
2050,1270926.32,1271025.52,1271257.42,1271429.02,99.200002,171.600003,598.400009,231.900003,331.100005,95.700001
2051,1271524.72,1271669.02,1271898.02,1272072.62,144.300002,174.600002,641.40001,229.000004,373.300006,93.500002
2052,1272166.12,1272350.42,1272566.02,1272749.82,184.300002,183.800002,687.50001,215.600004,399.900006,103.800002
2053,1272853.62,1273024.52,1273365.42,1273537.12,170.900003,171.700002,800.200012,340.900005,511.800008,116.700002
2054,1273653.82,1273815.52,1274055.92,1274229.22,161.700002,173.300002,700.70001,240.400004,402.100006,125.300002
2055,1274354.52,1274496.92,1274720.42,1274903.82,142.400002,183.400003,685.000011,223.500004,365.900006,135.700002
2056,1275039.52,1275142.12,1275375.12,1275560.22,102.600001,185.100002,635.200009,233.000004,335.600005,114.500002
2057,1275674.72,1275804.32,1276047.02,1276188.12,129.600002,141.100002,678.30001,242.700004,372.300006,164.900002
2058,1276353.02,1276479.72,1276674.32,1276850.02,126.700002,175.700003,602.800009,194.600003,321.300005,105.800001
2059,1276955.82,1277126.32,1277323.12,1277503.72,170.500003,180.600002,635.10001,196.800003,367.300006,87.200002
2060,1277590.92,1277738.12,1277962.32,1278101.92,147.200002,139.600002,635.700009,224.200003,371.400005,124.700002
2061,1278226.62,1278377.52,1278571.72,1278736.72,150.900002,165.000003,620.400009,194.200003,345.100005,110.300001
2062,1278847.02,1278995.12,1279202.02,1279376.92,148.100003,174.900002,663.60001,206.900003,355.000006,133.700002
2063,1279510.62,1279641.32,1279823.12,1279977.72,130.700002,154.600002,590.000009,181.800003,312.500005,122.900002
2064,1280100.62,1280267.32,1280481.02,1280648.42,166.700002,167.400002,688.50001,213.700004,380.400006,140.700002
2065,1280789.12,1280896.32,1281100.32,1281270.12,107.200002,169.800002,648.70001,204.000003,311.200005,167.700003
2066,1282391.52,1282487.32,1282595.32,1282757.52,95.800002,162.200003,520.600008,108.000001,203.800003,154.600002
2067,1282912.12,1282939.92,1283041.12,1283175.82,27.8,134.700002,398.600006,101.200002,129.000002,134.900002
2068,1283310.72,1283378.32,1283466.82,1283598.92,67.600001,132.100002,420.200006,88.500001,156.100002,132.000002
2069,1283730.92,1283781.92,1283909.52,1284075.82,51.000001,166.300002,426.500006,127.600002,178.600003,81.600001
2070,1284157.42,1284224.32,1284395.42,1284556.62,66.900001,161.200002,483.800008,171.100003,238.000004,84.600002
2071,1284641.22,1284715.22,1284857.32,1285015.32,74.000001,158.000002,474.900007,142.100002,216.100003,100.800002
2072,1285116.12,1285185.52,1285334.92,1285501.62,69.400001,166.700002,480.700007,149.400002,218.800003,95.200002
2073,1285596.82,1285706.92,1285796.22,1285930.62,110.100002,134.400002,466.000007,89.300001,199.400003,132.200002
2074,1286062.82,1286157.02,1286266.22,1286396.72,94.200001,130.500002,449.200007,109.200002,203.400003,115.300002
2075,1286512.02,1286615.92,1286760.42,1286916.52,103.900001,156.100003,531.900007,144.500002,248.400003,127.400001
2076,1287043.92,1287130.52,1287338.62,1287486.12,86.600002,147.500002,609.00001,208.100003,294.700005,166.800003
2077,1287652.92,1287738.12,1287806.12,1287936.72,85.200001,130.600002,438.800006,68.000001,153.200002,155.000002
2078,1289231.12,1289309.42,1289536.32,1289691.12,78.300001,154.800002,561.800008,226.900004,305.200005,101.800001
2079,1289792.92,1289903.02,1290045.82,1290198.22,110.100002,152.400002,549.200009,142.800002,252.900004,143.900003
2080,1290342.12,1290412.22,1290487.72,1290615.62,70.100001,127.900002,410.200006,75.500001,145.600002,136.700002
2081,1290752.32,1290808.32,1290922.22,1291098.12,56.000001,175.900003,431.800006,113.900001,169.900002,86.000001
2082,1291184.12,1291266.22,1291417.52,1291546.72,82.100001,129.200002,448.900007,151.300003,233.400004,86.300001
2083,1291633.02,1291743.52,1291906.02,1292055.82,110.500001,149.800002,517.500008,162.500003,273.000004,94.700002
2084,1292150.52,1292276.52,1292407.62,1292771.52,126.000001,363.900006,725.30001,131.100002,257.100003,104.300001
2085,1292875.82,1292973.02,1293178.72,1293347.12,97.200002,168.400002,562.600009,205.700003,302.900005,91.300002
2086,1293438.42,1293587.92,1293751.82,1293907.92,149.500002,156.100003,565.900008,163.900002,313.400004,96.400001
2087,1294004.32,1294152.72,1294324.42,1294480.32,148.400002,155.900002,608.400009,171.700003,320.100005,132.400002
2088,1294612.72,1294736.82,1294880.72,1295053.92,124.100002,173.200003,526.100008,143.900002,268.000004,84.900001
2089,1295138.82,1295272.82,1295483.52,1295640.82,134.000002,157.300003,621.100009,210.700003,344.700005,119.100001
2090,1295759.92,1295883.22,1296111.42,1296271.62,123.300002,160.200002,627.10001,228.200004,351.500006,115.400002
2091,1296387.02,1296543.92,1296757.52,1296916.22,156.900002,158.700003,654.700009,213.600003,370.500005,125.500001
2092,1297041.72,1297180.22,1297452.42,1297612.82,138.500002,160.400002,695.600011,272.200005,410.700007,124.500002
2093,1297737.32,1297887.32,1298116.92,1298280.72,150.000002,163.800003,655.00001,229.600003,379.600005,111.600002
2094,1298392.32,1298510.72,1298763.52,1298933.82,118.400001,170.300003,673.10001,252.800004,371.200005,131.600002
2095,1299065.42,1299184.32,1299433.82,1299603.62,118.900001,169.800003,642.900009,249.500004,368.400005,104.700001
2096,1299708.32,1299885.82,1300121.42,1300297.82,177.500003,176.400003,700.700011,235.600003,413.100006,111.200002
2097,1300409.02,1300579.32,1300811.72,1300975.82,170.300002,164.100002,668.70001,232.400004,402.700006,101.900002
2098,1301077.72,1301199.32,1301422.82,1301597.22,121.600001,174.400002,639.000009,223.500004,345.100005,119.500002
2099,1301716.72,1301832.62,1302031.02,1302196.52,115.900002,165.500002,569.800009,198.400003,314.300005,90.000002
2100,1302286.52,1302422.62,1302579.72,1302742.12,136.100002,162.400002,575.400008,157.100002,293.200004,119.800002
2101,1302861.92,1302956.12,1303088.52,1303228.42,94.200002,139.900002,480.400007,132.400002,226.600004,113.900001
2102,1303342.32,1303458.12,1303686.92,1303863.32,115.800002,176.400003,596.700009,228.800003,344.600005,75.700001
2103,1303939.02,1304115.42,1304366.12,1304539.72,176.400003,173.600002,706.900011,250.700004,427.100007,106.200002
2104,1304645.92,1304798.62,1305066.32,1305239.02,152.700002,172.700003,715.70001,267.700004,420.400006,122.600001
2105,1305361.62,1305488.22,1305740.72,1305923.72,126.600002,183.000003,657.60001,252.500004,379.100006,95.500001
