# Supplementary material for: Robust dynamical invariants in sequential neural activity
Source: Sci Rep. 2019 Jun 21;9:9048. doi: 10.1038/s41598-019-44953-2 (PMC6588702; doi:10.1038/s41598-019-44953-2)
Supplement: Supplementary file 4 — Dataset [file 41598_2019_44953_MOESM4_ESM.zip › data/ethanol16/Ethanol_exp1.txt]

%If you use these data please cite:
%%  I. Elices, R. Levi, D. Arroyo, F. B. Rodriguez, and P. Varona. Robust dynamical invariants in sequential neural activity
% (1:n-1)' firstLP' lastLP' firstPD' lastPD' burstLPd' burstPDd' Period' latenc' LPPDfst2fst' PDLP'
1,475.000007,565.500008,773.400012,884.100013,90.500001,110.700001,512.600008,207.900004,298.400005,103.500002
2,987.600015,1076.50002,1317.10002,1402.50002,88.900001,85.400001,552.600008,240.600004,329.500005,137.700002
3,1540.20002,1626.00002,1881.60003,1968.20003,85.800001,86.600001,561.700008,255.600004,341.400005,133.700002
4,2101.90003,2183.30003,2412.80004,2541.10004,81.400002,128.300002,530.400008,229.500003,310.900005,91.200001
5,2632.30004,2714.10004,2920.10004,3005.70005,81.800001,85.600001,507.600008,206.000004,287.800005,134.200002
6,3139.90005,3235.60005,3623.50005,3736.90006,95.700001,113.400002,729.400011,387.900006,483.600007,132.400002
7,3869.30006,3961.70006,4426.10007,4550.90007,92.400001,124.800002,816.900012,464.400007,556.800008,135.300002
8,4686.20007,4745.20007,5202.80008,5304.30008,59.000001,101.500001,746.700011,457.600007,516.600008,128.600002
9,5432.90008,5534.70008,5816.30009,5918.50009,101.800001,102.200001,597.100009,281.600005,383.400006,111.500002
10,6030.00009,6149.00009,6363.40009,6478.9001,119.000002,115.500002,554.400008,214.400003,333.400005,105.500001
11,6584.4001,6673.3001,6868.4001,6988.1001,88.900001,119.700002,509.700008,195.100003,284.000004,106.000002
12,7094.10011,7189.80011,7489.80011,7578.30011,95.700001,88.500001,650.800009,300.000005,395.700006,166.600002
13,7744.90012,7821.80012,8609.90013,8719.70013,76.900002,109.800002,1121.60002,788.100011,865.000013,146.800002
14,8866.50013,8955.90013,9763.80014,9889.10015,89.400001,125.300002,1234.60002,807.900012,897.300013,212.000004
15,10101.1002,10140.5002,11830.7002,11939.8002,39.4,109.100002,2030.80003,1690.20003,1729.60002,192.100003
16,12131.9002,12229.2002,13546.9002,13653.2002,97.300001,106.300001,1707.40002,1317.70002,1415.00002,186.100003
17,13839.3002,13943.5002,14337.4002,14450.0002,104.200002,112.600001,808.100012,393.900006,498.100008,197.400003
18,14647.4002,14725.5002,15785.4002,15911.0002,78.100001,125.600002,1487.70002,1059.90002,1138.00002,224.100003
19,16135.1002,16177.8002,17367.8003,17476.6003,42.700001,108.800001,1528.00002,1190.00002,1232.70002,186.500003
20,17663.1003,17781.1003,18167.5003,18276.2003,118.000002,108.700001,791.300012,386.400006,504.400008,178.200003
21,18454.4003,18527.8003,18995.8003,19119.7003,73.400001,123.900002,844.100013,468.000007,541.400008,178.800003
22,23922.9004,24014.1004,24404.0004,24518.3004,91.200002,114.300001,834.600013,389.900006,481.100008,239.200004
23,44011.5007,44068.1007,44249.1007,44386.7007,56.600001,137.600002,557.500008,181.000002,237.600003,182.300003
24,52954.2008,53059.2008,53295.5008,53414.4008,105.000002,118.900002,678.40001,236.300003,341.300005,218.200003
25,53632.6008,53663.9008,54099.5008,54216.3008,31.300001,116.800002,785.900012,435.600006,466.900007,202.200003
26,54418.5008,54448.7008,54699.4008,54807.6008,30.2,108.200002,591.600009,250.700004,280.900004,202.500003
27,55010.1008,55087.1008,55309.3008,55422.0008,77.000001,112.700002,620.700009,222.200003,299.200004,208.800003
28,55630.8008,55676.2008,56107.3008,56234.3008,45.400001,127.000002,777.400012,431.100006,476.500007,173.900003
29,58322.3009,58383.3009,58765.4009,58870.5009,61.000001,105.100001,762.400011,382.100006,443.100007,214.200003
30,59084.7009,59113.2009,59326.0009,59469.5009,28.500001,143.500002,540.100008,212.800003,241.300004,155.300002
31,61846.2009,61927.3009,62158.9009,62321.5009,81.100001,162.600003,591.300008,231.600003,312.700004,116.000001
32,62437.5009,62491.3009,62875.7009,62987.1009,53.800001,111.400002,724.400011,384.400006,438.200007,174.800002
33,63161.9009,63210.5009,63443.9009,63549.8009,48.600001,105.900002,578.900009,233.400003,282.000004,191.000003
34,65661.201,65763.401,65985.801,66093.901,102.200002,108.100002,579.800009,222.400003,324.600005,147.100002
35,66241.001,66324.201,66611.501,66719.001,83.200001,107.500001,636.40001,287.300005,370.500006,158.400003
36,66877.401,66948.101,67197.301,67310.201,70.700001,112.900002,548.400008,249.200003,319.900004,115.600002
37,67425.801,67518.901,67751.901,67864.201,93.100001,112.300001,565.800008,233.000004,326.100005,127.400002
38,67991.601,68075.301,68278.301,68426.101,83.700001,147.800003,530.500008,203.000003,286.700004,96.000001
39,68522.101,68616.901,68885.101,69001.801,94.800001,116.700002,643.30001,268.200004,363.000005,163.600003
40,69165.401,69215.501,69606.301,69726.401,50.1,120.100002,738.300011,390.800006,440.900006,177.300003
41,69903.701,69936.101,70342.801,70458.0011,32.4,115.200002,698.10001,406.700006,439.100006,143.800002
42,70601.8011,70698.6011,70921.0011,71031.0011,96.800001,110.000001,584.800009,222.400004,319.200005,155.600003
43,71186.6011,71254.9011,72332.8011,72450.0011,68.300001,117.200002,1405.80002,1077.90002,1146.20002,142.400002
44,72592.4011,72712.2011,73058.5011,73193.9011,119.800001,135.400002,718.90001,346.300006,466.100007,117.400001
45,75946.2011,76040.2011,78008.6012,78137.6012,94.000001,129.000002,2363.50004,1968.40003,2062.40003,172.100003
46,81046.6012,81188.9012,84252.6013,84467.0013,142.300002,214.400004,3590.50005,3063.70005,3206.00005,170.100002
47,84637.1013,84707.8013,85135.6013,85259.4013,70.700001,123.800001,891.100013,427.800007,498.500008,268.800004
48,85528.2013,85575.6013,86276.9013,86424.3013,47.400001,147.400002,1092.40002,701.300011,748.700012,196.300003
49,86620.6013,86683.0013,86922.1013,87039.8013,62.400001,117.700002,660.80001,239.100003,301.500004,241.600004
50,97642.7015,97707.7015,99436.2015,99586.6015,65.000001,150.400002,2148.70003,1728.50003,1793.50003,204.800003
51,104218.002,104317.702,105606.702,105760.802,99.700001,154.100002,1807.30003,1289.00002,1388.70002,264.500004
52,107955.502,108065.402,109043.302,109180.802,109.900001,137.500002,1368.60002,977.900015,1087.80002,143.300002
53,109324.102,109473.602,109751.702,109868.902,149.500002,117.200002,750.200011,278.100004,427.600006,205.400003
54,110074.302,110155.002,110872.102,111024.302,80.700001,152.200002,1129.00002,717.100011,797.800012,179.000003
55,111203.302,111272.702,111539.002,111695.902,69.400001,156.900002,591.200009,266.300004,335.700005,98.600002
56,111794.502,111922.102,112187.802,112307.802,127.600002,120.000002,683.60001,265.700004,393.300006,170.300002
57,112478.102,112541.902,112971.702,113144.702,63.800001,173.000003,772.500012,429.800006,493.600007,105.900002
58,113250.602,113357.402,113574.502,113681.502,106.800001,107.000002,587.900008,217.100003,323.900004,157.000002
59,113838.502,113937.402,114082.602,114199.702,98.900002,117.100002,523.400008,145.200002,244.100004,162.200002
60,114361.902,114432.402,114892.902,115059.902,70.500001,167.000003,873.000013,460.500007,531.000008,175.000002
61,115234.902,115279.602,115491.702,115616.502,44.700001,124.800002,540.500008,212.100003,256.800004,158.900002
62,115775.402,115863.102,116035.202,116185.702,87.700001,150.500002,564.900009,172.100003,259.800004,154.600003
63,116340.302,116398.602,116619.502,116824.602,58.3,205.100003,621.200009,220.900004,279.200004,136.900002
64,116961.502,116996.102,117312.002,117452.702,34.6,140.700002,648.70001,315.900005,350.500005,157.500003
65,117610.202,117664.102,117841.402,117975.302,53.9,133.900002,522.900007,177.300003,231.200003,157.800002
66,118133.102,118161.702,118332.202,118454.702,28.600001,122.500002,485.600008,170.500002,199.100003,164.000003
67,118618.702,118649.802,118845.302,118992.602,31.1,147.300002,514.000007,195.500003,226.600003,140.100002
68,120579.902,120625.202,120762.602,120879.702,45.3,117.100001,443.800006,137.400003,182.700003,144.000002
69,121023.702,121091.802,121272.502,121389.102,68.100001,116.600002,541.700008,180.700003,248.800004,176.300002
70,123106.502,123177.302,123339.502,123493.402,70.800001,153.900002,496.400008,162.200003,233.000004,109.500002
71,123602.902,123697.002,123944.302,124081.302,94.100001,137.000002,671.80001,247.300004,341.400005,193.400003
72,124274.702,124314.602,124793.102,124912.302,39.9,119.200001,829.000012,478.500008,518.400008,191.400003
73,125103.702,125134.702,125464.202,125576.702,31.000001,112.500001,634.60001,329.500005,360.500006,161.600003
74,125738.302,125839.602,125977.002,126098.902,101.300001,121.900002,508.000007,137.400002,238.700003,147.400002
75,126246.302,126314.702,126565.302,126677.702,68.400001,112.400002,611.700009,250.600004,319.000005,180.300002
76,128380.502,128433.402,128699.602,128852.302,52.900001,152.700002,607.200009,266.200004,319.100005,135.400002
77,128987.702,129071.802,129409.502,129528.302,84.100001,118.800002,730.200011,337.700005,421.800006,189.600003
78,129717.902,129782.502,130607.502,130760.302,64.600001,152.800002,1223.00002,825.000012,889.600013,180.600003
79,130940.902,130975.702,131259.902,131421.902,34.800001,162.000002,590.500009,284.200004,319.000005,109.500002
80,131531.402,131635.902,131826.702,131949.702,104.500002,123.000002,557.400008,190.800002,295.300004,139.100002
81,133593.802,133660.602,133865.102,134012.602,66.800001,147.500002,537.700008,204.500003,271.300004,118.900002
82,134131.502,134195.002,134458.502,134602.502,63.500001,144.000002,614.800009,263.500004,327.000005,143.800002
83,134746.302,134830.302,135450.502,135590.902,84.000001,140.400002,1005.20002,620.200009,704.20001,160.600003
84,135751.502,135807.402,136168.302,136303.702,55.900001,135.400002,667.20001,360.900005,416.800006,115.000002
85,136418.702,136522.702,136770.002,136880.402,104.000001,110.400002,622.800009,247.300004,351.300005,161.100002
86,137041.502,137159.802,137844.202,137989.102,118.300002,144.900002,1090.80002,684.40001,802.700012,143.200002
87,138132.302,138230.702,138598.902,138733.202,98.400002,134.300002,741.300011,368.200005,466.600007,140.400002
88,138873.602,138959.402,139230.602,139403.602,85.800002,173.000002,652.00001,271.200004,357.000006,122.000002
89,139525.602,139621.502,139931.302,140052.702,95.900002,121.400002,706.700011,309.800004,405.700006,179.600003
90,140232.302,140282.502,140555.802,140686.902,50.2,131.100002,584.300008,273.300004,323.500004,129.700002
91,140816.602,140903.902,141121.502,141255.002,87.300002,133.500002,565.700009,217.600003,304.900005,127.300002
92,141382.302,141473.602,141965.102,142089.902,91.300001,124.800002,879.800013,491.500007,582.800008,172.200003
93,142262.102,142342.702,142506.202,142624.402,80.600001,118.200001,513.500008,163.500003,244.100004,151.200003
94,142775.602,142838.702,143019.902,143146.902,63.1,127.000002,508.100007,181.200003,244.300003,136.800002
95,143283.702,143369.602,143732.902,143870.102,85.900001,137.200002,775.800012,363.300006,449.200007,189.400003
96,144059.502,144092.302,144336.102,144456.602,32.8,120.500002,540.800008,243.800004,276.600004,143.700002
97,144600.302,144666.602,144862.002,144993.602,66.300001,131.600002,530.700008,195.400003,261.700004,137.400002
98,145131.002,145228.702,145470.502,145603.402,97.700001,132.900002,646.800009,241.800004,339.500005,174.400002
99,145777.802,145849.902,146266.702,146402.102,72.100001,135.400002,762.900012,416.800007,488.900008,138.600002
100,146540.702,146645.302,146958.202,147097.002,104.600001,138.800002,677.10001,312.900005,417.500006,120.800002
101,147217.802,147305.902,147582.602,147714.802,88.100001,132.200002,639.600009,276.700004,364.800005,142.600002
102,147857.402,147930.302,148557.302,148696.502,72.900001,139.200002,1027.30002,627.00001,699.900011,188.200003
103,148884.702,148944.302,149234.202,149367.002,59.6,132.800002,631.600009,289.900005,349.500005,149.300002
104,149516.302,149608.902,149974.302,150114.202,92.600001,139.900002,747.800011,365.400006,458.000007,149.900002
105,150264.102,150343.002,151160.602,151303.502,78.900001,142.900003,1182.10002,817.600012,896.500013,142.700002
106,151446.202,151534.602,151829.002,151965.702,88.400001,136.700002,658.20001,294.400004,382.800005,138.700003
107,152104.402,152213.802,152947.502,153084.002,109.400001,136.500002,1120.10002,733.700011,843.100012,140.500002
108,153224.502,153334.802,153581.702,153731.002,110.300002,149.300002,639.30001,246.900004,357.200006,132.800002
109,153863.802,153953.302,154210.202,154326.002,89.500001,115.800002,620.600009,256.900004,346.400005,158.400002
110,154484.402,154554.702,154999.402,155136.602,70.300001,137.200002,782.400012,444.700007,515.000008,130.200002
111,155266.802,155378.802,155620.602,155773.002,112.000001,152.400002,624.100009,241.800004,353.800005,117.900002
112,155890.902,155994.502,156897.502,157046.902,103.600001,149.400002,1293.30002,903.000014,1006.60002,137.300002
113,157184.202,157300.302,157642.202,157784.702,116.100002,142.500002,742.300011,341.900005,458.000007,141.800002
114,157926.502,158059.402,158633.802,158773.102,132.900002,139.300002,978.100015,574.400009,707.300011,131.500002
115,158904.602,159020.002,159281.502,159421.402,115.400002,139.900003,662.70001,261.500003,376.900005,145.900002
116,159567.302,159639.802,160087.402,160233.702,72.500001,146.300003,810.700012,447.600006,520.100007,144.300002
117,160378.002,160499.402,160809.002,160945.402,121.400002,136.400002,688.70001,309.600004,431.000006,121.300002
118,161066.702,161185.502,161483.302,161625.702,118.800002,142.400002,673.60001,297.800004,416.600006,114.600002
119,161740.302,161842.202,162264.802,162406.602,101.900002,141.800002,785.200012,422.600006,524.500008,118.900002
120,162525.502,162619.702,162794.702,162983.002,94.200001,188.300003,542.900008,175.000003,269.200004,85.400001
121,163068.402,163142.702,163312.202,163453.002,74.300001,140.800002,489.800007,169.500003,243.800004,105.200001
122,163558.202,163670.102,163994.702,164155.502,111.900002,160.800002,699.500011,324.600005,436.500007,102.200002
123,164257.702,164381.402,164701.402,164827.402,123.700001,126.000002,704.90001,320.000005,443.700006,135.200002
124,164962.602,165075.002,166159.402,166295.002,112.400002,135.600002,1453.10002,1084.40002,1196.80002,120.700002
125,166415.702,166561.502,166866.502,166983.702,145.800002,117.200001,703.20001,305.000005,450.800007,135.200002
126,167118.902,167248.202,167550.902,167668.602,129.300002,117.700001,707.300011,302.700005,432.000007,157.600003
127,167826.203,167929.503,168258.603,168391.103,103.300001,132.500002,717.900011,329.100005,432.400006,153.000003
128,168544.103,168625.403,169061.003,169210.503,81.300001,149.500002,772.800011,435.600006,516.900007,106.400002
129,171237.203,171344.703,172407.103,172551.703,107.500001,144.600002,1445.40002,1062.40002,1169.90002,130.900002
130,172682.603,172810.203,173010.703,173155.503,127.600002,144.800002,611.300009,200.500003,328.100005,138.400002
131,173293.903,173401.003,174425.303,174584.103,107.100002,158.800003,1427.90002,1024.30001,1131.40002,137.700002
132,174721.803,174843.703,175246.103,175420.603,121.900001,174.500003,845.700012,402.400006,524.300007,146.900002
133,175567.503,175652.303,176497.903,176689.503,84.800001,191.600003,1234.40002,845.600013,930.400014,112.400002
134,176801.903,176933.403,179317.403,179476.103,131.500002,158.700002,2896.50004,2384.00004,2515.50004,222.300004
135,179698.403,179796.203,181033.103,181197.103,97.800001,164.000002,1660.60002,1236.90002,1334.70002,161.900002
136,181359.003,181487.103,181784.203,181943.303,128.100002,159.100002,783.000012,297.100005,425.200007,198.700003
137,182142.003,182248.203,182900.703,183070.203,106.200002,169.500003,1106.20002,652.500009,758.700011,178.000003
138,183248.203,183340.203,184963.503,185142.703,92.000001,179.200003,2076.40003,1623.30002,1715.30003,181.900003
139,185324.603,185425.003,186481.403,186682.303,100.400001,200.900003,1466.60002,1056.40002,1156.80002,108.900001
140,186791.203,186934.703,187517.203,187688.703,143.500003,171.500003,1057.10002,582.500008,726.000011,159.600002
141,187848.303,187955.803,188196.303,188335.903,107.500002,139.600002,620.200009,240.500003,348.000005,132.600002
142,188468.503,188585.003,188794.503,188944.203,116.500002,149.700002,605.900009,209.500003,326.000005,130.200002
143,189074.403,189191.103,190000.103,190154.503,116.700002,154.400003,1255.70002,809.000012,925.700014,175.600002
144,190330.103,190440.003,190785.903,190935.003,109.900002,149.100002,767.600012,345.900005,455.800007,162.700003
145,191097.703,191202.603,192467.503,192634.103,104.900001,166.600002,1673.00003,1264.90002,1369.80002,136.600003
146,192770.703,192909.403,193570.703,193761.503,138.700002,190.800003,1194.80002,661.300009,800.000011,204.000003
147,193965.503,194009.003,194668.903,194836.303,43.500001,167.400002,1017.80001,659.90001,703.400011,147.000002
148,194983.303,195128.703,196302.003,196462.003,145.400003,160.000003,1629.40003,1173.30002,1318.70002,150.700002
149,196612.703,196750.703,197116.103,197279.103,138.000002,163.000003,842.800012,365.400005,503.400007,176.400002
150,197455.503,197547.603,198610.603,198782.803,92.100002,172.200002,1473.20002,1063.00002,1155.10002,145.900002
151,198928.703,199100.603,200541.903,200701.903,171.900003,160.000003,1926.70003,1441.30002,1613.20002,153.500002
152,200855.403,201019.303,202876.003,203032.203,163.900002,156.200002,2359.50004,1856.70003,2020.60003,182.700003
153,203214.903,203372.203,203976.403,204145.703,157.300002,169.300003,1132.00002,604.200009,761.500011,201.200003
154,204346.903,204425.503,204820.303,204981.503,78.600001,161.200002,797.300012,394.800006,473.400007,162.700003
155,205144.203,205248.303,206158.903,206320.503,104.100001,161.600002,1374.50002,910.600014,1014.70001,198.200003
156,206518.703,206590.503,206879.103,207025.103,71.800001,146.000002,655.90001,288.600005,360.400006,149.500002
157,207174.603,207290.603,207622.203,207765.903,116.000002,143.700002,813.400012,331.600005,447.600007,222.100003
158,207988.003,208035.203,208355.703,208533.103,47.200001,177.400002,695.400011,320.500005,367.700006,150.300003
159,208683.403,208763.203,208920.603,209071.603,79.800001,151.000002,535.100008,157.400002,237.200003,146.900003
160,209218.503,209290.803,209478.603,209628.203,72.300001,149.600003,592.400008,187.800002,260.100003,182.700002
161,209810.903,209846.903,210053.503,210243.403,36.000001,189.900003,600.800009,206.600003,242.600004,168.300002
162,210411.703,210466.003,210554.303,210711.803,54.300001,157.500002,457.900007,88.300002,142.600003,157.800002
163,210869.603,210900.603,211003.503,211159.303,31.000001,155.800003,425.400007,102.900001,133.900002,135.700002
164,212477.603,212522.503,212600.503,212769.903,44.900001,169.400003,402.800006,78.000001,122.900002,110.500001
165,212880.403,212952.103,213081.103,213247.103,71.700001,166.000003,461.300007,129.000002,200.700003,94.600001
166,213341.703,213430.203,213554.003,213675.603,88.500001,121.600002,479.800007,123.800002,212.300003,145.900002
167,213821.503,213899.403,214173.303,214340.603,77.900001,167.300003,690.70001,273.900004,351.800005,171.600002
168,214512.203,214567.403,214711.303,214882.103,55.200001,170.800003,482.900008,143.900002,199.100003,113.000002
169,214995.103,215064.303,215220.903,215349.403,69.200001,128.500002,495.100007,156.600002,225.800003,140.800002
170,215490.203,215559.703,215919.603,216087.003,69.500001,167.400003,755.700011,359.900005,429.400006,158.900002
171,216245.903,216314.603,216682.503,216810.803,68.700001,128.300002,733.000011,367.900006,436.600007,168.100002
172,216978.903,217038.203,217262.503,217403.003,59.300001,140.500003,570.400009,224.300003,283.600004,146.300002
173,217549.303,217626.903,218020.703,218178.203,77.600001,157.500002,789.200011,393.800006,471.400007,160.300002
174,218338.503,218405.803,218660.403,218787.603,67.300002,127.200002,606.60001,254.600003,321.900005,157.500003
175,218945.103,219000.003,219203.103,219336.703,54.9,133.600002,536.000008,203.100003,258.000003,144.400003
176,219481.103,219548.403,219822.103,219956.103,67.300001,134.000002,638.800009,273.700004,341.000005,163.800002
177,220119.903,220198.903,220724.403,220891.503,79.000001,167.100003,926.400014,525.500008,604.500009,154.800002
178,221046.303,221110.403,221289.703,221415.103,64.100001,125.400002,506.800007,179.300002,243.400003,138.000002
179,221553.103,221642.503,221993.703,222151.703,89.400002,158.000002,744.800011,351.200005,440.600007,146.200002
180,222297.903,222396.503,223116.803,223255.403,98.600002,138.600002,1164.50002,720.300011,818.900013,207.000003
181,223462.403,223500.703,223818.903,223960.303,38.3,141.400002,670.50001,318.200005,356.500005,172.600003
182,224132.903,224214.703,225130.603,225272.003,81.800001,141.400002,1378.60002,915.900014,997.700015,239.500003
183,225511.503,225561.403,226001.703,226171.903,49.900001,170.200002,831.800013,440.300007,490.200008,171.400003
184,228792.103,228921.903,230006.103,230207.503,129.800002,201.400003,1570.90002,1084.20002,1214.00002,155.500003
185,230363.003,230433.003,230754.203,230891.803,70.000001,137.600002,696.80001,321.200005,391.200006,168.000002
186,231059.803,231161.303,231396.903,231537.003,101.500002,140.100002,647.80001,235.600003,337.100005,170.600003
187,231707.603,231798.003,232522.103,232716.303,90.400001,194.200003,1139.10002,724.100011,814.500012,130.400002
188,232846.703,232968.603,233560.303,233702.503,121.900002,142.200002,1012.00001,591.700008,713.60001,156.200003
189,275008.904,275131.404,275310.904,275464.304,122.500002,153.400003,618.400009,179.500002,302.000004,163.000002
190,300488.704,300565.804,300677.704,300829.804,77.100001,152.100003,467.700007,111.900001,189.000002,126.600002
191,300956.404,300985.304,301138.504,301297.004,28.9,158.500003,475.500007,153.200002,182.100002,134.900002
192,306610.205,306692.105,306820.605,306969.005,81.900001,148.400002,540.700008,128.500002,210.400003,181.900003
193,307150.905,307224.305,307686.905,307835.905,73.400001,149.000002,911.700013,462.600007,536.000008,226.700003
194,308062.605,308102.805,308401.405,308551.505,40.200001,150.100002,679.500011,298.600005,338.800006,190.600003
195,310435.605,310539.905,310789.205,310927.505,104.300001,138.300002,685.50001,249.300004,353.600005,193.600003
196,311121.105,311194.505,311907.405,312067.705,73.400001,160.300002,1115.80002,712.900011,786.300012,169.200003
197,312236.905,312325.905,312669.705,312812.705,89.000001,143.000002,741.300011,343.800005,432.800006,165.500003
198,312978.205,313068.105,313890.205,314085.405,89.900001,195.200003,1233.50002,822.100012,912.000013,126.300002
199,314211.705,314310.705,314630.905,314784.705,99.000002,153.800003,716.400011,320.200004,419.200006,143.400002
200,314928.105,315069.105,315919.005,316063.405,141.000002,144.400002,1380.90002,849.900013,990.900015,245.600003
201,316309.005,316358.605,318031.805,318199.705,49.600001,167.900003,2051.70003,1673.20002,1722.80003,161.000002
202,318360.705,318504.705,320559.505,320736.505,144.000002,177.000002,2552.40004,2054.80003,2198.80003,176.600003
203,320913.105,321055.005,322395.905,322582.105,141.900002,186.200003,1844.30003,1340.90002,1482.80002,175.300002
204,328004.305,328200.705,329634.705,329867.905,196.400003,233.200003,1980.40003,1434.00002,1630.40002,116.800002
205,329984.705,330108.505,330420.605,330573.905,123.800002,153.300002,776.700012,312.100005,435.900007,187.500003
206,330761.405,330910.605,332019.505,332215.105,149.200002,195.600003,1739.00003,1108.90002,1258.10002,285.300005
207,332500.405,332587.505,334175.105,334355.005,87.100001,179.900002,2091.80003,1587.60002,1674.70003,237.200004
208,334592.205,334734.205,336260.205,336459.105,142.000002,198.900003,2126.10003,1526.00002,1668.00002,259.200003
209,336718.305,336803.905,338684.905,338897.905,85.600002,213.000003,2401.10004,1881.00003,1966.60003,221.500003
210,369207.706,369341.306,370437.306,370678.306,133.600002,241.000004,1605.70002,1096.00002,1229.60002,135.100002
211,370813.406,370916.306,371203.506,371452.406,102.900001,248.900004,856.100012,287.200004,390.100005,217.100003
212,383799.206,383859.706,383934.206,384131.006,60.500001,196.800003,471.300007,74.500001,135.000002,139.500002
213,386777.006,386824.206,387199.406,387360.406,47.200001,161.000002,803.700012,375.200006,422.400007,220.300003
214,387580.706,387639.506,387915.806,388073.006,58.800001,157.200003,623.60001,276.300004,335.100005,131.300002
215,388204.306,388300.106,388457.306,388603.706,95.800001,146.400003,540.800008,157.200002,253.000003,141.400002
216,390199.406,390282.106,390445.306,390584.306,82.700002,139.000002,573.300009,163.200002,245.900004,188.400003
217,390772.706,390849.306,391681.706,391852.406,76.600001,170.700002,1246.20002,832.400013,909.000014,166.500003
218,392018.906,392064.806,392250.606,392419.506,45.9,168.900003,519.600007,185.800003,231.700003,119.000001
219,392538.506,392666.506,392731.106,392904.606,128.000002,173.500003,466.300007,64.600001,192.600003,100.200001
220,393004.806,393098.206,393403.406,393550.306,93.400002,146.900002,728.200011,305.200004,398.600006,182.700003
221,393733.006,393811.906,394182.606,394350.206,78.900001,167.600002,797.500012,370.700006,449.600007,180.300003
222,394530.506,394593.306,394996.206,395149.406,62.800001,153.200002,785.600012,402.900006,465.700007,166.700003
223,395316.106,395426.306,396271.306,396459.806,110.200001,188.500003,1317.70002,845.000013,955.200014,174.000002
224,396633.806,396747.806,396850.406,397011.906,114.000002,161.500002,533.100008,102.600002,216.600004,155.000002
225,397166.906,397241.106,397688.106,397837.306,74.200001,149.200002,896.000014,447.000007,521.200008,225.600004
226,398062.906,398117.306,398899.206,399090.106,54.4,190.900003,1161.20002,781.900012,836.300012,134.000002
227,399224.106,399328.506,399679.206,399865.406,104.400001,186.200002,778.600012,350.700006,455.100007,137.300003
228,400002.706,400122.306,400815.906,400959.706,119.600001,143.800002,1122.00002,693.600011,813.200012,165.000002
229,401124.706,401250.006,401426.206,401583.006,125.300002,156.800002,579.400009,176.200003,301.500005,121.100002
230,401704.106,401813.706,401981.506,402113.706,109.600001,132.200002,594.900009,167.800003,277.400004,185.300003
231,402299.006,402360.706,402713.006,402909.506,61.700001,196.500003,745.200011,352.300005,414.000006,134.700002
232,403044.206,403130.606,403331.406,403479.406,86.400001,148.000002,592.700009,200.800003,287.200004,157.500003
233,403636.906,403710.506,403920.706,404092.206,73.600001,171.500002,623.100009,210.200003,283.800004,167.800003
234,404260.006,404305.906,404802.006,404971.006,45.900001,169.000003,899.800013,496.100007,542.000008,188.800002
235,405159.806,405209.706,405596.106,405747.106,49.900001,151.000002,753.700012,386.400006,436.300007,166.400003
236,405913.506,405978.506,406316.506,406464.306,65.000001,147.800002,715.10001,338.000005,403.000006,164.300002
237,406628.606,406744.906,408191.606,408370.206,116.300002,178.600002,1919.90003,1446.70002,1563.00002,178.300003
238,408548.506,408641.106,410143.806,410349.406,92.600001,205.600003,1942.50003,1502.70002,1595.30002,141.600002
239,410491.006,410634.406,410906.506,411059.006,143.400002,152.500002,748.800011,272.100004,415.500006,180.800003
240,411239.806,411342.706,412071.506,412261.406,102.900001,189.900003,1159.10002,728.800011,831.700012,137.500002
241,412398.906,412502.306,412708.606,412854.606,103.400002,146.000002,611.400009,206.300003,309.700005,155.700002
242,413010.306,413145.506,414185.106,414336.406,135.200002,151.300002,1487.00002,1039.60002,1174.80002,160.900002
243,414497.306,414639.506,415038.506,415198.706,142.200003,160.200002,862.000013,399.000006,541.200009,160.600002
244,415359.306,415484.906,416345.806,416529.806,125.600002,184.000003,1296.90002,860.900013,986.500015,126.400002
245,416656.206,416793.406,417023.006,417179.006,137.200002,156.000002,682.20001,229.600003,366.800005,159.400003
246,417338.406,417432.706,418229.106,418385.906,94.300001,156.800002,1228.00002,796.400012,890.700013,180.500003
247,418566.406,418673.006,419373.506,419544.706,106.600002,171.200003,1143.60002,700.50001,807.100012,165.300002
248,419710.006,419842.606,420280.406,420477.506,132.600002,197.100003,886.200013,437.800007,570.400009,118.700001
249,420596.206,420725.006,420911.506,421077.006,128.800002,165.500003,630.30001,186.500003,315.300005,149.500002
250,421226.506,421348.206,422299.006,422469.806,121.700002,170.800002,1387.80002,950.800014,1072.50002,144.500002
251,422614.306,422759.106,425646.706,425843.406,144.800003,196.700003,3381.70005,2887.60004,3032.40005,152.600002
252,425996.006,426150.306,426998.706,427193.006,154.300002,194.300003,1302.70002,848.400013,1002.70001,105.700001
253,427298.706,427475.006,427866.906,428033.906,176.300003,167.000002,921.000014,391.900006,568.200009,185.800003
254,428219.706,428337.106,431167.806,431389.506,117.400002,221.700003,3313.40005,2830.70004,2948.10004,143.600002
255,431533.106,431722.106,433223.406,433439.806,189.000003,216.400003,2088.20003,1501.30002,1690.30003,181.500002
256,433621.306,433768.606,435091.906,435311.906,147.300003,220.000004,1811.30003,1323.30002,1470.60002,120.700001
257,437908.707,438047.307,440102.507,440284.707,138.600002,182.200003,2605.20004,2055.20003,2193.80003,229.200003
258,440513.907,440628.807,442380.607,442592.707,114.900002,212.100003,2226.40003,1751.80003,1866.70003,147.600002
259,445447.007,445617.507,446939.407,447150.207,170.500002,210.800003,1912.60003,1321.90002,1492.40002,209.400003
260,447359.607,447472.207,448964.907,449207.907,112.600002,243.000004,2065.00003,1492.70002,1605.30002,216.700003
261,449424.607,449493.207,450375.607,450630.307,68.600001,254.700004,1390.90002,882.400013,951.000014,185.200003
262,450815.507,450911.107,451058.507,451213.907,95.600001,155.400003,558.000008,147.400002,243.000003,159.600002
263,451373.507,451477.407,451711.507,451869.507,103.900002,158.000002,691.10001,234.100003,338.000005,195.100003
264,452064.607,452103.307,452754.107,452955.007,38.700001,200.900003,1063.10002,650.80001,689.500011,172.700002
265,453127.707,453236.207,454455.907,454647.407,108.500002,191.500003,1654.10002,1219.70002,1328.20002,134.400002
266,454781.807,454947.407,455258.907,455435.907,165.600002,177.000003,863.300013,311.500005,477.100007,209.200003
267,455645.107,455742.507,456456.307,456659.907,97.400001,203.600003,1172.70002,713.800011,811.200012,157.900002
268,456817.807,456965.407,458236.107,458397.307,147.600002,161.200003,1731.70003,1270.70002,1418.30002,152.200002
269,458549.507,458721.907,458984.207,459194.307,172.400002,210.100004,763.000011,262.300004,434.700006,118.200001
270,459312.507,459453.107,460598.207,460775.807,140.600002,177.600003,1637.30003,1145.10002,1285.70002,174.000003
271,460949.807,461093.907,462610.007,462801.407,144.100002,191.400003,2008.50003,1516.10002,1660.20002,156.900003
272,462958.307,463116.807,464531.607,464769.007,158.500002,237.400004,1940.00003,1414.80002,1573.30002,129.300002
273,464898.307,465072.307,466646.307,466855.007,174.000002,208.700003,2160.10003,1574.00002,1748.00003,203.400003
274,467058.407,467190.107,468771.707,468982.307,131.700002,210.600003,2119.80003,1581.60002,1713.30003,195.900003
275,471144.307,471265.807,471443.007,471645.907,121.500001,202.900003,632.100009,177.200003,298.700004,130.500002
276,471776.407,471885.907,472389.607,472554.207,109.500002,164.600003,939.400014,503.700007,613.200009,161.600002
277,472715.807,472829.807,473087.507,473299.007,114.000002,211.500003,698.30001,257.700004,371.700006,115.100001
278,473414.107,473528.707,474407.507,474611.107,114.600002,203.600003,1356.10002,878.800013,993.400015,159.100003
279,474770.207,474866.207,475293.007,475484.707,96.000001,191.700003,846.600012,426.800006,522.800007,132.100002
280,475616.807,475750.307,476187.007,476387.907,133.500002,200.900003,896.100014,436.700007,570.200009,125.000002
281,476512.907,476617.007,477847.107,478047.007,104.100001,199.900003,1678.10002,1230.10002,1334.20002,144.000003
282,478191.007,478287.507,479619.707,479790.307,96.500001,170.600002,1798.50003,1332.20002,1428.70002,199.200003
283,479989.507,480123.107,480847.507,481009.107,133.600002,161.600003,1178.00002,724.400011,858.000013,158.400002
284,481167.507,481293.907,481455.307,481655.507,126.400002,200.200003,580.700009,161.400002,287.800004,92.700002
285,481748.207,481865.007,482048.107,482250.307,116.800001,202.200003,643.800009,183.100003,299.900004,141.700002
286,482392.007,482468.807,482916.607,483084.707,76.800001,168.100003,827.500013,447.800007,524.600008,134.800002
287,483219.507,483366.907,484817.007,485016.707,147.400002,199.700003,1933.20003,1450.10002,1597.50002,136.000002
288,485152.707,485296.907,485753.607,485990.307,144.200002,236.700004,1015.50001,456.700007,600.900009,177.900002
289,486168.207,486253.507,486870.807,487074.707,85.300002,203.900003,1029.30002,617.300009,702.600011,122.800002
290,487197.507,487323.707,489163.007,489428.607,126.200002,265.600004,2341.80004,1839.30003,1965.50003,110.700002
291,489539.307,489700.907,490533.807,490694.107,161.600002,160.300002,1355.20002,832.900013,994.500015,200.400003
292,490894.507,491023.707,492320.207,492538.307,129.200002,218.100003,1761.40003,1296.50002,1425.70002,117.600002
293,492655.907,492815.507,493322.307,493491.507,159.600003,169.200003,1017.40002,506.800007,666.40001,181.800002
294,493673.307,493784.807,494229.407,494402.307,111.500002,172.900002,879.200013,444.600007,556.100009,150.200002
295,494552.507,494683.207,496072.007,496259.107,130.700002,187.100003,1868.10003,1388.80002,1519.50002,161.500002
296,496420.607,496571.907,496762.307,496926.407,151.300002,164.100003,664.00001,190.400003,341.700005,158.200002
297,497084.607,497233.507,497565.807,497762.307,148.900002,196.500003,849.300013,332.300005,481.200007,171.600003
298,497933.907,498021.507,498125.007,498280.107,87.600001,155.100002,520.300008,103.500002,191.100003,174.100003
299,506718.708,506765.908,506929.508,507085.308,47.2,155.800002,521.800007,163.600003,210.800003,155.200002
300,507240.508,507268.308,507474.508,507671.808,27.800001,197.300003,569.000009,206.200003,234.000004,137.700002
301,507809.508,507874.608,508086.208,508239.808,65.100001,153.600002,588.800009,211.600003,276.700004,158.500003
302,510402.208,510437.708,510573.008,510726.108,35.5,153.100002,475.700007,135.300002,170.800002,151.800003
303,512574.708,512675.008,512962.808,513116.708,100.300001,153.900002,701.30001,287.800005,388.100006,159.300002
304,513276.008,513365.608,513595.408,513735.408,89.600002,140.000002,637.70001,229.800003,319.400005,178.300003
305,513913.708,513979.108,514917.308,515056.508,65.400001,139.200002,1300.40002,938.200014,1003.60001,157.600002
306,515214.108,515340.308,515622.308,515787.508,126.200002,165.200003,715.400011,282.000004,408.200006,142.000002
307,515929.508,516060.108,516677.908,516858.608,130.600002,180.700003,1061.20002,617.800009,748.400011,132.100002
308,516990.708,517107.708,517470.608,517622.808,117.000002,152.200002,799.900012,362.900005,479.900007,167.800003
309,517790.608,517930.708,518708.508,518926.208,140.100002,217.700004,1297.00002,777.800011,917.900013,161.400002
310,519087.608,519181.108,519399.908,519550.608,93.500001,150.700002,616.900009,218.800004,312.300005,153.900002
311,519704.508,519793.908,521354.308,521545.908,89.400002,191.600003,1994.80003,1560.40002,1649.80003,153.400002
312,521699.308,521790.108,522326.808,522479.108,90.800001,152.300003,909.800013,536.700008,627.500009,130.000001
313,522609.108,522791.508,523478.108,523641.508,182.400003,163.400003,1163.20002,686.60001,869.000013,130.800002
314,523772.308,523920.708,525358.908,525512.708,148.400002,153.800003,1919.10003,1438.20002,1586.60002,178.700002
315,525691.408,525801.808,527606.908,527803.808,110.400002,196.900003,2258.80003,1805.10003,1915.50003,146.400002
316,527950.208,528088.108,528425.308,528581.308,137.900002,156.000002,804.300012,337.200005,475.100007,173.200003
317,535979.608,536123.808,539659.108,539887.108,144.200002,228.000003,4044.60006,3535.30005,3679.50005,137.100002
318,545894.108,546097.708,546283.808,546486.308,203.600003,202.500003,800.600012,186.100003,389.700006,208.400003
319,546694.708,546788.308,549427.108,549667.508,93.600002,240.400004,3104.90005,2638.80004,2732.40004,132.100002
320,549799.608,549942.908,549972.608,550169.108,143.300002,196.500003,498.100007,29.7,173.000002,128.600002
321,550297.708,550386.608,550684.208,550907.508,88.900001,223.300003,769.000012,297.600005,386.500006,159.200003
322,551066.708,551158.908,552387.908,552601.208,92.200001,213.300003,1664.00002,1229.00002,1321.20002,129.500002
323,552730.708,552904.108,553199.408,553400.508,173.400003,201.100003,813.600012,295.300004,468.700007,143.800002
324,553544.308,553661.308,554139.908,554326.108,117.000002,186.200003,923.500014,478.600007,595.600009,141.700002
325,554467.808,554573.408,554713.108,554877.808,105.600002,164.700002,563.900009,139.700002,245.300004,153.900003
326,555031.708,555149.908,555971.308,556167.808,118.200001,196.500003,1274.80002,821.400013,939.600014,138.700002
327,556306.508,556428.308,556797.108,556959.508,121.800001,162.400002,833.300012,368.800006,490.600007,180.300003
328,557139.808,557265.508,558468.708,558696.608,125.700002,227.900003,1686.80003,1203.20002,1328.90002,130.000002
329,558826.608,558977.808,559360.508,559563.108,151.200002,202.600003,851.100013,382.700006,533.900008,114.600002
330,559677.708,559819.708,560579.108,560741.008,142.000002,161.900003,1197.00002,759.400011,901.400013,133.700002
331,560874.708,561055.108,561661.908,561835.808,180.400002,173.900003,1112.20002,606.800009,787.200011,151.100002
332,561986.908,562132.708,562539.008,562740.608,145.800002,201.600003,845.700013,406.300006,552.100008,92.000002
333,562832.608,563015.008,564125.908,564349.508,182.400003,223.600003,1607.60002,1110.90002,1293.30002,90.700002
334,564440.208,564606.708,565069.108,565244.708,166.500002,175.600003,948.700014,462.400007,628.900009,144.200002
335,565388.908,565535.508,565936.108,566102.208,146.600002,166.100003,838.500012,400.600006,547.200008,125.200001
336,566227.408,566387.108,567201.208,567426.308,159.700003,225.100003,1256.90002,814.100012,973.800015,58.000001
337,567484.308,567660.708,567871.908,568039.108,176.400003,167.200002,681.00001,211.200003,387.600006,126.200002
338,568165.308,568314.308,569128.308,569376.708,149.000003,248.400003,1285.20002,814.000012,963.000015,73.800001
339,569450.508,569627.008,569962.608,570137.808,176.500003,175.200003,831.700013,335.600005,512.100008,144.400002
340,570282.208,570385.008,570983.409,571201.509,102.800001,218.100004,1031.50001,598.400009,701.20001,112.200001
341,571313.709,571455.109,572499.009,572671.409,141.400002,172.400002,1518.80002,1043.90002,1185.30002,161.100003
342,572832.509,572973.409,573311.309,573484.609,140.900002,173.300003,830.600012,337.900005,478.800007,178.500002
343,573663.109,573768.109,574426.909,574629.909,105.000002,203.000003,1060.60002,658.80001,763.800012,93.800001
344,574723.709,574904.809,575814.609,576031.509,181.100003,216.900004,1421.30002,909.800013,1090.90002,113.500001
345,576145.009,576303.009,576859.409,577043.009,158.000003,183.600003,1057.60002,556.400008,714.400011,159.600002
346,577202.609,577362.909,578150.509,578347.809,160.300002,197.300003,1265.90002,787.600012,947.900014,120.700002
347,578468.509,578629.509,579654.909,579862.209,161.000002,207.300003,1515.70002,1025.40002,1186.40002,122.000001
348,579984.209,580153.509,580361.109,580526.709,169.300003,165.600003,730.200011,207.600003,376.900006,187.700002
349,580714.409,580840.909,584024.209,584223.509,126.500002,199.300003,3673.90005,3183.30005,3309.80005,164.800002
350,584388.309,584536.709,584749.209,584937.109,148.400002,187.900003,730.400011,212.500003,360.900005,181.600003
351,585118.709,585217.409,586273.109,586477.109,98.700001,204.000003,1533.00002,1055.70002,1154.40002,174.600003
352,586651.709,586795.609,587959.809,588181.809,143.900002,222.000004,1673.70002,1164.20002,1308.10002,143.600002
353,588325.409,588487.509,589936.209,590178.209,162.100002,242.000003,1951.20003,1448.70002,1610.80002,98.400002
354,590276.609,590469.109,590740.709,590955.109,192.500003,214.400003,841.100012,271.600004,464.100007,162.600002
355,591117.709,591213.209,592117.509,592321.509,95.500002,204.000003,1335.90002,904.300013,999.800015,132.100002
356,592453.609,592630.609,593890.709,594085.409,177.000003,194.700003,1769.00003,1260.10002,1437.10002,137.200002
357,594222.609,594388.909,594678.709,594894.109,166.300002,215.400004,872.400013,289.800004,456.100006,200.900003
358,595095.009,595142.709,596408.409,596593.109,47.7,184.700003,1636.00002,1265.70002,1313.40002,137.900002
359,596731.009,596926.709,597704.209,597872.609,195.700003,168.400003,1298.70002,777.500011,973.200014,157.100002
360,598029.709,598212.109,599332.509,599575.109,182.400003,242.600003,1639.40002,1120.40002,1302.80002,94.000002
361,599669.109,599828.809,599970.309,600153.509,159.700002,183.200003,631.800009,141.500002,301.200004,147.400002
362,600300.909,600401.309,600927.909,601172.309,100.400002,244.400003,953.900014,526.600008,627.00001,82.500001
363,601254.809,601375.509,602593.009,602803.909,120.700002,210.900003,1653.90002,1217.50002,1338.20002,104.800002
364,602908.709,603084.309,603468.509,603688.709,175.600003,220.200004,914.200014,384.200005,559.800008,134.200002
365,603822.909,603911.009,604829.009,605028.309,88.100001,199.300003,1335.10002,918.000014,1006.10001,129.700002
366,605158.009,605324.809,606210.609,606409.509,166.800002,198.900003,1393.30002,885.800013,1052.60001,141.800002
367,606551.309,606710.309,607406.309,607604.709,159.000003,198.400003,1156.10002,696.00001,855.000013,102.700002
368,607707.409,607858.709,607994.509,608167.409,151.300002,172.900002,572.800008,135.800002,287.100004,112.800002
369,608280.209,608403.709,609035.809,609240.509,123.500002,204.700003,1092.90002,632.100009,755.600011,132.600002
370,609373.109,609466.009,610044.009,610264.709,92.900002,220.700004,1015.60002,578.000008,670.90001,124.000002
371,610388.709,610526.609,611734.109,611923.809,137.900002,189.700002,1677.00002,1207.50002,1345.40002,141.900002
372,612065.709,612267.409,612501.109,612686.309,201.700003,185.200003,804.600012,233.700004,435.400007,184.000002
373,612870.309,612919.909,613666.809,613869.909,49.600001,203.100003,1130.60002,746.900011,796.500012,131.000002
374,614000.909,614121.509,614518.809,614702.309,120.600002,183.500003,912.100014,397.300006,517.900008,210.700003
375,617934.209,618048.509,618527.509,618679.109,114.300002,151.600002,933.200014,479.000007,593.300009,188.300003
376,618867.409,618971.009,619502.909,619714.309,103.600001,211.400003,944.900014,531.900008,635.500009,98.000002
377,619812.309,619976.509,620335.509,620555.909,164.200002,220.400003,882.200013,359.000006,523.200008,138.600002
378,620694.509,620793.809,621152.509,621351.909,99.300002,199.400003,764.000011,358.700005,458.000007,106.600001
379,621458.509,621575.009,621790.209,621957.409,116.500002,167.200003,639.00001,215.200003,331.700005,140.100002
380,622097.509,622207.809,622754.509,622918.309,110.300002,163.800002,963.600014,546.700008,657.00001,142.800002
381,623061.109,623185.509,623412.209,623569.209,124.400002,157.000002,637.90001,226.700004,351.100006,129.800002
382,623699.009,623839.009,624149.809,624290.109,140.000002,140.300002,738.900011,310.800005,450.800007,147.800002
383,624437.909,624557.809,624792.109,624955.009,119.900002,162.900003,644.000009,234.300003,354.200005,126.900001
384,625081.909,625224.009,625678.709,625846.709,142.100003,168.000003,904.700014,454.700006,596.800009,139.900002
385,625986.609,626089.209,626734.709,626907.609,102.600001,172.900003,1060.00002,645.50001,748.100011,139.000002
386,627046.609,627193.109,628055.709,628300.309,146.500002,244.600003,1337.50002,862.600013,1009.10001,83.800002
387,628384.109,628522.909,628688.109,628879.409,138.800002,191.300003,590.100008,165.200002,304.000004,94.800001
388,628974.209,629129.309,629658.709,629864.709,155.100003,206.000003,1023.90002,529.400008,684.500011,133.400002
389,629998.109,630096.309,630643.309,630840.609,98.200001,197.300003,952.400014,547.000008,645.200009,109.900002
390,630950.509,631092.009,632002.109,632209.509,141.500002,207.400003,1395.40002,910.100014,1051.60002,136.400002
391,632345.909,632500.209,633036.709,633229.409,154.300002,192.700003,1066.80002,536.500008,690.80001,183.300003
392,633412.709,633490.309,634218.509,634409.809,77.600001,191.300002,1145.20002,728.200011,805.800012,148.100003
393,634557.909,634705.809,636161.409,636342.209,147.900002,180.800002,1919.20003,1455.60002,1603.50002,134.900002
394,636477.109,636634.109,636854.509,637017.909,157.000003,163.400002,687.60001,220.400003,377.400006,146.800002
395,637164.709,637301.009,637994.91,638226.31,136.300003,231.400003,1161.80002,693.90001,830.200013,100.200002
396,638326.51,638494.11,638803.11,638971.31,167.600002,168.200002,797.800012,309.000005,476.600007,153.000003
397,639124.31,639243.21,640497.41,640689.91,118.900001,192.500003,1690.60002,1254.20002,1373.10002,125.000002
398,640814.91,641017.91,642730.91,642935.11,203.000003,204.200003,2252.60003,1713.00002,1916.00003,132.400002
399,643067.51,643271.41,644346.21,644534.21,203.900003,188.000002,1600.40002,1074.80002,1278.70002,133.700002
400,644667.91,644867.51,645284.61,645479.11,199.600003,194.500003,1012.40002,417.100006,616.700009,201.200003
401,645680.31,645736.01,646773.71,646974.61,55.700001,200.900003,1410.10002,1037.70002,1093.40002,115.800001
402,647090.41,647259.11,647473.41,647634.31,168.700003,160.900003,745.100012,214.300003,383.000006,201.200003
403,647835.51,647918.21,648505.01,648713.11,82.700001,208.100004,995.200014,586.800008,669.500009,117.600001
404,648830.71,648969.71,649232.91,649414.71,139.000002,181.800003,751.500012,263.200004,402.200006,167.500003
405,649582.21,649657.31,650546.31,650738.71,75.100001,192.400003,1324.30002,889.000013,964.100014,167.800002
406,650906.51,651071.51,651912.61,652145.11,165.000003,232.500004,1327.60002,841.100012,1006.10001,89.000001
407,652234.11,652379.51,652530.11,652711.41,145.400002,181.300003,574.000009,150.600002,296.000004,96.700002
408,652808.11,652942.31,653234.51,653413.91,134.200002,179.400003,765.200011,292.200004,426.400006,159.400002
409,653573.31,653619.01,654165.01,654349.11,45.700001,184.100003,904.000013,546.000008,591.700009,128.200001
410,654477.31,654617.91,655577.21,655775.51,140.600003,198.300003,1405.40002,959.300014,1099.90002,107.200001
411,655882.71,656044.41,656508.21,656674.31,161.700003,166.100002,942.100014,463.800007,625.50001,150.500002
412,656824.81,656959.11,657234.31,657439.51,134.300002,205.200003,706.200011,275.200005,409.500007,91.500001
413,657531.01,657634.01,657831.41,657995.71,103.000002,164.300003,589.700009,197.400002,300.400004,125.000002
414,658120.71,658236.61,658448.11,658611.81,115.900001,163.700002,622.800009,211.500004,327.400005,131.700002
415,658743.51,658846.21,658949.11,659126.01,102.700002,176.900003,492.000007,102.900001,205.600003,109.500001
416,659235.51,659314.71,659397.81,659558.51,79.200002,160.700002,499.900008,83.100001,162.300003,176.900003
417,662377.11,662405.31,662505.31,662638.61,28.200001,133.300002,381.800006,100.000001,128.200002,120.300002
418,662758.91,662823.41,662923.11,663075.01,64.500001,151.900003,457.600007,99.700001,164.200002,141.500002
419,663216.51,663259.41,663362.91,663511.51,42.9,148.600002,405.700006,103.500002,146.400002,110.700002
420,663622.21,663683.91,663798.51,663987.71,61.700001,189.200003,470.100007,114.600001,176.300002,104.600002
421,664092.31,664142.51,664290.61,664434.91,50.2,144.300002,496.800007,148.100003,198.300003,154.200002
422,664589.11,664644.81,664788.21,664931.11,55.700001,142.900002,473.600007,143.400002,199.100003,131.600002
423,665062.71,665118.31,665251.61,665410.31,55.600001,158.700002,487.400007,133.300002,188.900003,139.800002
424,665550.11,665586.51,665741.31,665914.61,36.400001,173.300003,496.300008,154.800002,191.200003,131.800002
425,666046.41,666098.61,666227.71,666356.71,52.200001,129.000001,444.600006,129.100002,181.300003,134.300002
426,666491.01,666547.81,666705.51,666853.41,56.800001,147.900002,486.300008,157.700003,214.500004,123.900002
427,666977.31,667063.61,667267.01,667466.71,86.300001,199.700003,593.000009,203.400003,289.700004,103.600002
428,667570.31,667647.51,667884.91,668061.51,77.200001,176.600003,616.600009,237.400003,314.600004,125.400002
429,668186.91,668265.01,668435.01,668597.81,78.100001,162.800003,522.000008,170.000002,248.100003,111.100002
430,668708.91,668798.51,668984.31,669120.51,89.600001,136.200002,573.800008,185.800003,275.400004,162.200002
431,669282.71,669532.91,669408.91,669797.41,250.200004,388.500006,647.70001,-124.000002,126.200002,133.000002
432,669930.41,670023.41,670215.11,670412.71,93.000001,197.600003,573.800008,191.700003,284.700004,91.500001
433,670504.21,670612.51,670856.41,671016.41,108.300002,160.000002,654.40001,243.900004,352.200006,142.200002
434,671158.61,671245.41,671506.41,671682.31,86.800001,175.900003,645.30001,261.000004,347.800005,121.600002
435,671803.91,671915.51,672099.71,672272.51,111.600001,172.800003,580.800008,184.200003,295.800004,112.200001
436,672384.71,672476.41,672828.21,672974.91,91.700002,146.700002,763.100012,351.800005,443.500007,172.900003
437,673147.81,673205.31,673629.11,673806.61,57.500001,177.500003,804.700012,423.800006,481.300007,145.900002
438,673952.51,674070.61,674302.91,674469.41,118.100001,166.500002,631.100009,232.300004,350.400005,114.200002
439,674583.61,674716.51,675165.31,675342.51,132.900002,177.200002,891.000013,448.800007,581.700009,132.100002
440,675474.61,675577.51,675819.41,676011.11,102.900002,191.700003,640.80001,241.900003,344.800005,104.300002
441,676115.41,676227.41,676880.11,677045.91,112.000002,165.800003,1077.20002,652.700009,764.700011,146.700002
442,677192.61,677310.21,677787.21,677945.81,117.600002,158.600002,878.100013,477.000007,594.600009,124.900002
443,678070.71,678209.91,678533.81,678689.51,139.200002,155.700002,755.300011,323.900005,463.100007,136.500002
444,678826.01,678952.21,679704.31,679925.51,126.200002,221.200004,1173.40002,752.100011,878.300013,73.900001
445,679999.41,680141.41,680351.41,680509.31,142.000002,157.900002,628.900009,210.000003,352.000005,119.000002
446,680628.31,680785.81,681793.51,681958.21,157.500002,164.700002,1466.50002,1007.70002,1165.20002,136.600002
447,682094.81,682228.91,682529.91,682692.71,134.100002,162.800003,734.100011,301.000004,435.100006,136.200002
448,682828.91,682970.71,684219.51,684405.51,141.800002,186.000002,1690.70003,1248.80002,1390.60002,114.100002
449,684519.61,684661.81,684872.11,685027.71,142.200002,155.600003,660.80001,210.300003,352.500005,152.700002
450,685180.41,685311.71,686437.81,686645.81,131.300002,208.000003,1560.10002,1126.10002,1257.40002,94.700001
451,686740.51,686933.01,688076.71,688272.61,192.500003,195.900003,1638.20002,1143.70002,1336.20002,106.100002
452,688378.71,688578.21,688723.51,688877.91,199.500003,154.400002,634.500009,145.300002,344.800005,135.300002
453,689013.21,689172.71,690099.41,690286.21,159.500002,186.800003,1392.90002,926.700014,1086.20002,119.900002
454,690406.11,690563.01,690803.71,690968.61,156.900002,164.900002,701.40001,240.700004,397.600006,138.900002
455,691107.51,691250.11,692339.41,692496.41,142.600002,157.000002,1527.30002,1089.30002,1231.90002,138.400002
456,692634.81,692831.81,693053.71,693210.91,197.000003,157.200003,734.200011,221.900003,418.900006,158.100002
457,693369.01,693483.01,694505.41,694709.11,114.000002,203.700003,1450.30002,1022.40002,1136.40002,110.200002
458,694819.31,694994.21,695180.11,695394.31,174.900002,214.200003,641.400009,185.900003,360.800005,66.400001
459,695460.71,695615.01,696176.21,696364.51,154.300002,188.300003,1029.40002,561.200009,715.500011,125.600002
460,696490.11,696610.81,697089.81,697298.71,120.700001,208.900004,883.600013,479.000007,599.700008,75.000001
461,697373.71,697552.61,698585.21,698790.21,178.900002,205.000003,1516.20002,1032.60002,1211.50002,99.700001
462,698889.91,699059.81,699279.81,699445.91,169.900003,166.100003,689.300011,220.000003,389.900006,133.300002
463,699579.21,699735.41,700064.41,700234.91,156.200002,170.500002,789.700011,329.000005,485.200007,134.000002
464,700368.91,700511.91,700745.51,700921.31,143.000002,175.800003,663.60001,233.600004,376.600006,111.200001
465,701032.51,701150.21,701564.21,701737.91,117.700002,173.700003,842.100013,414.000006,531.700008,136.700002
466,701874.61,702005.91,702406.01,702567.11,131.300002,161.100002,814.300012,400.100006,531.400008,121.800002
467,702688.91,702843.91,703190.11,703360.21,155.000002,170.100003,786.100012,346.200005,501.200007,114.800002
468,703475.01,703607.11,704081.11,704261.41,132.100002,180.300002,900.800013,474.000007,606.100009,114.400002
469,704375.81,704490.61,704800.811,704961.111,114.800002,160.300003,706.000011,310.200004,425.000006,120.700002
470,705081.811,705228.111,705640.611,705812.311,146.300002,171.700002,870.400013,412.500006,558.800008,139.900003
471,705952.211,706077.111,707282.411,707446.911,124.900001,164.500003,1630.30002,1205.30002,1330.20002,135.600002
472,707582.511,707781.111,708012.311,708174.911,198.600003,162.600003,717.90001,231.200003,429.800006,125.500001
473,708300.411,708494.711,708864.211,709033.111,194.300003,168.900002,865.000013,369.500006,563.800009,132.300002
474,709165.411,709287.411,709559.811,709724.611,122.000002,164.800003,674.80001,272.400004,394.400006,115.600001
475,709840.211,709990.211,710513.811,710708.711,150.000003,194.900003,973.600015,523.600007,673.60001,105.100002
476,710813.811,710955.511,711547.411,711724.511,141.700002,177.100003,1013.60001,591.900009,733.600011,102.900001
477,711827.411,712002.111,712345.311,712528.311,174.700003,183.000002,815.700012,343.200005,517.900008,114.800002
478,712643.111,712765.711,713312.111,713515.911,122.600002,203.800003,963.400015,546.400008,669.00001,90.600002
479,713606.511,713842.711,713962.311,714124.711,236.200003,162.400002,630.400009,119.600002,355.800005,112.200002
480,714236.911,714369.511,714670.911,714846.211,132.600002,175.300003,747.400011,301.400004,434.000006,138.100002
481,714984.311,715097.911,715650.211,715813.011,113.600002,162.800002,957.600014,552.300008,665.90001,128.900002
482,715941.911,716123.911,716441.111,716603.111,182.000003,162.000002,792.300012,317.200005,499.200008,131.100002
483,716734.211,716892.211,717580.711,717797.511,158.000003,216.800003,1137.10002,688.50001,846.500013,73.800001
484,717871.311,718048.711,718405.811,718548.711,177.400003,142.900002,825.200012,357.100005,534.500008,147.800002
485,718696.511,718843.511,719213.511,719387.111,147.000003,173.600003,794.000012,370.000005,517.000008,103.400001
486,719490.511,719638.111,719842.211,720003.911,147.600002,161.700003,634.90001,204.100003,351.700005,121.500002
487,720125.411,720251.511,720539.311,720684.111,126.100002,144.800002,698.90001,287.800004,413.900006,140.200002
488,720824.311,720947.911,721326.011,721513.111,123.600002,187.100002,794.400012,378.100006,501.700008,105.600002
489,721618.711,721825.111,722159.811,722337.911,206.400003,178.100003,832.600012,334.700005,541.100008,113.400001
490,722451.311,722591.511,723244.711,723399.411,140.200002,154.700002,1091.30002,653.20001,793.400012,143.200003
491,723542.611,723691.911,723947.911,724110.211,149.300002,162.300002,681.70001,256.000004,405.300006,114.100002
492,724224.311,724353.711,724728.611,724897.811,129.400002,169.200003,788.000012,374.900005,504.300007,114.500002
493,725012.311,725151.011,725363.311,725531.811,138.700002,168.500002,639.000009,212.300003,351.000005,119.500002
494,725651.311,725747.411,726333.511,726473.311,96.100001,139.800002,973.300015,586.100009,682.20001,151.300003
495,726624.611,726752.111,727253.911,727428.611,127.500001,174.700003,922.400013,501.800008,629.300009,118.400001
496,727547.011,727709.511,729308.111,729491.111,162.500003,183.000002,2072.00003,1598.60002,1761.10003,127.900002
497,729619.011,729790.011,731501.511,731682.811,171.000003,181.300003,2187.60003,1711.50002,1882.50003,123.800002
498,731806.611,732051.911,732388.111,732567.511,245.300003,179.400003,989.700015,336.200005,581.500008,228.800004
499,732796.311,732849.511,733587.811,733796.711,53.2,208.900003,1106.40002,738.300011,791.500011,106.000002
500,733902.711,734075.411,734556.411,734770.311,172.700003,213.900003,1000.00001,481.000007,653.70001,132.400002
501,734902.711,735023.011,735505.611,735672.511,120.300002,166.900002,905.400013,482.600007,602.900009,135.600002
502,735808.111,735988.511,736419.511,736598.711,180.400003,179.200002,964.800015,431.000007,611.40001,174.200003
503,736772.911,736845.911,737693.711,737862.311,73.000001,168.600003,1217.10002,847.800012,920.800013,127.700002
504,737990.011,738219.511,738392.511,738551.811,229.500003,159.300002,704.10001,173.000003,402.500006,142.300002
505,738694.111,738837.411,739212.311,739389.511,143.300003,177.200003,813.600013,374.900005,518.200008,118.200002
506,739507.711,739634.611,741078.111,741269.511,126.900001,191.400003,1889.60003,1443.50002,1570.40002,127.800002
507,741397.311,741551.811,741719.011,741874.611,154.500002,155.600003,624.500009,167.200002,321.700004,147.200002
508,742021.811,742171.511,743089.411,743307.911,149.700002,218.500003,1380.80002,917.900014,1067.60002,94.700002
509,743402.611,743568.611,743764.911,743914.911,166.000002,150.000002,658.300009,196.300003,362.300005,146.000002
510,744060.911,744201.311,745073.211,745248.511,140.400002,175.300003,1307.50002,871.900013,1012.30001,119.900002
511,745368.411,745525.411,745722.111,745911.611,157.000002,189.500003,669.30001,196.700003,353.700005,126.100002
512,746037.711,746179.511,746503.511,746651.411,141.800002,147.900002,791.400012,324.000005,465.800007,177.700003
513,746829.111,746914.911,747527.411,747693.311,85.800001,165.900002,1016.60001,612.500009,698.30001,152.400003
514,747845.711,748028.311,748932.111,749134.711,182.600002,202.600003,1391.60002,903.800014,1086.40002,102.600002
515,749237.311,749401.911,749553.511,749762.711,164.600002,209.200003,607.200009,151.600002,316.200004,81.800002
516,749844.511,749985.111,750611.911,750800.711,140.600002,188.800003,1076.90002,626.800009,767.400011,120.700002
517,750921.411,751041.211,751274.611,751501.911,119.800001,227.300003,650.600009,233.400004,353.200005,70.100001
518,751572.011,751719.911,752982.311,753190.711,147.900002,208.400003,1713.60003,1262.40002,1410.30002,94.900002
519,753285.611,753507.111,754502.611,754770.211,221.500003,267.600004,1560.50002,995.500015,1217.00002,75.900001
520,754846.111,755007.511,755143.111,755321.111,161.400002,178.000002,586.300009,135.600003,297.000005,111.300002
521,755432.411,755584.211,756107.911,756301.111,151.800002,193.200003,1006.50001,523.700008,675.50001,137.800002
522,756438.911,756542.311,756882.211,757040.411,103.400001,158.200003,726.200011,339.900005,443.300006,124.700002
523,757165.111,757346.211,757574.011,757750.011,181.100002,176.000002,723.90001,227.800004,408.900006,139.000002
524,757889.011,757974.511,758226.411,758430.311,85.500002,203.900003,644.40001,251.900003,337.400005,103.100002
525,758533.411,758630.811,758774.111,758934.711,97.400001,160.600002,506.500008,143.300003,240.700004,105.200002
526,759039.911,759143.111,759449.411,759646.911,103.200001,197.500003,711.10001,306.300005,409.500006,104.100001
527,759751.011,759849.511,760378.811,760612.711,98.500002,233.900003,922.100014,529.300008,627.80001,60.400001
528,760673.111,760799.511,761116.111,761295.511,126.400002,179.400002,745.500011,316.600005,443.000007,123.100002
529,761418.611,761575.111,761968.511,762132.611,156.500002,164.100003,841.300013,393.400006,549.900008,127.300002
530,762259.911,762406.611,762690.711,762872.311,146.700002,181.600003,742.200011,284.100004,430.800006,129.800002
531,763002.111,763096.211,763519.111,763698.211,94.100001,179.100003,803.000012,422.900006,517.000007,106.900002
532,763805.111,763964.311,764247.011,764418.111,159.200002,171.100003,746.000011,282.700004,441.900006,133.000002
533,764551.111,764707.511,765239.011,765431.411,156.400002,192.400003,973.900014,531.500008,687.90001,93.600001
534,765525.011,765731.511,766068.511,766242.811,206.500003,174.300003,842.300013,337.000005,543.500008,124.500002
535,766367.311,766485.911,766740.911,766913.011,118.600002,172.100003,663.40001,255.000003,373.600005,117.700002
536,767030.711,767165.011,767703.111,767868.911,134.300002,165.800002,965.200014,538.100008,672.40001,127.000002
537,767995.911,768124.411,768402.711,768571.511,128.500002,168.800003,692.80001,278.300004,406.800006,117.200001
538,768688.711,768830.611,769300.511,769479.911,141.900002,179.400003,896.400014,469.900007,611.800009,105.200002
539,769585.111,769736.711,770081.511,770277.811,151.600002,196.300003,787.900011,344.800005,496.400007,95.200001
540,770373.011,770500.111,770919.011,771100.311,127.100002,181.300002,828.400013,418.900007,546.000009,101.100002
541,771201.411,771362.611,771832.112,772066.312,161.200002,234.200004,917.700013,469.500007,630.700009,52.8
542,772119.112,772249.312,772593.712,772769.412,130.200002,175.700002,751.800012,344.400006,474.600008,101.500002
543,772870.912,772997.812,773440.312,773611.112,126.900002,170.800003,856.800012,442.500006,569.400008,116.600001
544,773727.712,773856.312,774183.112,774359.012,128.600002,175.900003,738.900011,326.800005,455.400007,107.600001
545,774466.612,774608.612,774917.412,775105.812,142.000003,188.400003,743.300012,308.800004,450.800007,104.100002
546,775209.912,775311.212,775698.912,775887.112,101.300001,188.200003,756.600011,387.700006,489.000007,79.400001
547,775966.512,776252.712,776854.112,777027.412,286.200004,173.300003,1170.10002,601.400009,887.600013,109.200001
548,777136.612,777298.312,777474.212,777635.812,161.700003,161.600003,616.300009,175.900002,337.600005,117.100001
549,777752.912,777885.312,778713.512,778885.012,132.400002,171.500002,1246.30002,828.200013,960.600015,114.200002
550,778999.212,779153.312,779417.512,779575.512,154.100002,158.000003,713.700011,264.200004,418.300006,137.400002
551,779712.912,779840.312,780691.712,780862.712,127.400002,171.000003,1284.80002,851.400012,978.800014,135.000002
552,780997.712,781150.212,781772.312,781968.312,152.500002,196.000003,1100.10002,622.100009,774.600011,129.500002
553,782097.812,782218.512,782625.512,782791.012,120.700002,165.500002,809.100012,407.000006,527.700008,115.900002
554,782906.912,783088.012,783309.912,783472.312,181.100003,162.400003,722.100011,221.900003,403.000006,156.700002
555,783629.012,783713.412,784143.112,784323.912,84.400001,180.800002,796.900012,429.700007,514.100008,102.000002
556,784425.912,784587.112,785640.512,785860.812,161.200002,220.300003,1545.20002,1053.40002,1214.60002,110.300002
557,785971.112,786102.012,786364.312,786527.012,130.900002,162.700002,683.90001,262.300004,393.200006,128.000002
558,786655.012,786829.512,787020.912,787175.012,174.500003,154.100002,658.20001,191.400003,365.900006,138.200002
559,787313.212,787427.712,787665.412,787832.212,114.500002,166.800003,649.70001,237.700003,352.200005,130.700002
560,787962.912,788074.412,788700.712,788891.112,111.500001,190.400002,1026.40002,626.30001,737.800011,98.200002
561,788989.312,789144.112,791035.012,791219.812,154.800002,184.800003,2342.00003,1890.90003,2045.70003,111.500002
562,791331.312,791536.512,791858.112,792033.912,205.200003,175.800002,850.100012,321.600005,526.800008,147.500002
563,792181.412,792301.112,793799.612,793977.412,119.700002,177.800002,1963.00003,1498.50002,1618.20002,167.000003
564,794144.412,794338.512,797325.512,797550.712,194.100003,225.200003,3491.80005,2987.00004,3181.10005,85.500002
565,797636.212,797824.412,797960.712,798122.812,188.200003,162.100002,653.500009,136.300002,324.500005,166.900002
566,798289.712,798402.012,798727.412,798915.912,112.300002,188.500003,771.000012,325.400005,437.700007,144.800002
567,799060.712,799147.212,799958.312,800137.512,86.500001,179.200003,1245.40002,811.100012,897.600013,168.600002
568,800306.112,800431.012,801787.712,801967.712,124.900002,180.000002,1782.30003,1356.70002,1481.60002,120.700002
569,802088.412,802278.712,802405.312,802576.912,190.300003,171.600002,640.10001,126.600002,316.900005,151.600003
570,802728.512,802840.612,803297.912,803478.212,112.100001,180.300003,893.000013,457.300007,569.400008,143.300002
571,803621.512,803739.012,804154.212,804351.512,117.500002,197.300003,861.100013,415.200006,532.700008,131.100002
572,804482.612,804621.812,805229.312,805392.112,139.200002,162.800002,1036.80002,607.500009,746.700011,127.300002
573,805519.412,805649.212,805842.712,806027.912,129.800002,185.200003,616.000009,193.500003,323.300005,107.500001
574,806135.412,806265.412,806899.212,807077.112,130.000002,177.900002,1083.20002,633.80001,763.800012,141.500002
575,807218.612,807353.112,807591.812,807778.112,134.500002,186.300003,667.50001,238.700004,373.200006,108.000001
576,807886.112,808036.112,808489.312,808633.012,150.000003,143.700003,919.900014,453.200006,603.200009,173.000002
577,808806.012,808912.212,809166.112,809341.012,106.200002,174.900002,657.50001,253.900004,360.100006,122.500002
578,809463.512,809580.212,810501.112,810704.612,116.700002,203.500003,1359.10002,920.900013,1037.60001,118.000002
579,810822.612,810945.212,811140.112,811329.912,122.600002,189.800003,616.500009,194.900003,317.500005,109.200001
580,811439.112,811644.712,812077.612,812243.312,205.600003,165.700002,955.800015,432.900007,638.50001,151.600003
581,812394.912,812519.812,812799.212,812961.812,124.900001,162.600002,700.60001,279.400005,404.300006,133.700002
582,813095.512,813223.112,814109.812,814301.812,127.600002,192.000003,1333.80002,886.700013,1014.30001,127.500002
583,814429.312,814601.412,814870.212,815066.712,172.100003,196.500002,750.400011,268.800004,440.900007,113.000002
584,815179.712,815312.912,815789.912,815990.212,133.200002,200.300003,909.700014,477.000007,610.200009,99.200002
585,816089.412,816209.512,816406.512,816566.712,120.100001,160.200003,599.000009,197.000003,317.100004,121.700002
586,816688.412,816817.312,817327.412,817506.312,128.900002,178.900003,944.300014,510.100007,639.000009,126.400002
587,817632.712,817760.912,817993.912,818155.812,128.200002,161.900002,644.300009,233.000003,361.200005,121.200002
588,818277.012,818427.812,819398.712,819585.912,150.800003,187.200003,1423.70002,970.900014,1121.70002,114.800001
589,819700.712,819862.212,820430.012,820618.512,161.500003,188.500003,1061.80002,567.800008,729.300011,144.000002
590,820762.512,820892.912,821388.912,821558.312,130.400002,169.400002,916.000014,496.000008,626.40001,120.200002
591,821678.512,821865.012,822909.712,823098.712,186.500003,189.000003,1534.00002,1044.70001,1231.20002,113.800002
592,823212.512,823422.312,826489.712,826750.312,209.800003,260.600004,3592.00005,3067.40005,3277.20005,54.2
593,826804.512,826978.612,827219.512,827393.312,174.100003,173.800002,752.800012,240.900004,415.000007,164.000003
594,827557.312,827677.012,828194.512,828395.812,119.700001,201.300003,952.700014,517.500008,637.200009,114.200002
595,828510.012,828667.512,829033.112,829211.512,157.500002,178.400002,888.700013,365.600006,523.100008,187.200003
596,829398.712,829504.112,830466.612,830646.312,105.400002,179.700003,1420.20002,962.500014,1067.90002,172.600002
597,830818.912,830956.112,831583.012,831783.512,137.200002,200.500003,1093.00002,626.90001,764.100012,128.400001
598,831911.912,832056.112,832319.512,832477.412,144.200003,157.900002,731.600011,263.400004,407.600007,166.100002
599,832643.512,832769.512,834015.912,834209.412,126.000002,193.500003,1694.70003,1246.40002,1372.40002,128.800002
600,834338.212,834507.112,834663.712,834841.512,168.900002,177.800003,620.400009,156.600002,325.500004,117.100002
601,834958.612,835072.612,835243.612,835400.612,114.000002,157.000002,583.900009,171.000002,285.000004,141.900003
602,835542.512,835672.712,836153.512,836337.112,130.200001,183.600002,924.800013,480.800008,611.000009,130.200002
603,836467.312,836580.312,837546.712,837764.312,113.000002,217.600004,1462.20002,966.400014,1079.40002,165.200002
604,837929.512,838011.012,838623.512,838828.312,81.500001,204.800004,1001.20002,612.500009,694.00001,102.400001
605,838930.713,839122.313,839330.213,839505.013,191.600003,174.800003,772.700012,207.900003,399.500006,198.400003
606,839703.413,839742.713,840531.913,840734.013,39.3,202.100003,1140.20002,789.200012,828.500012,109.600002
607,840843.613,841010.313,841187.113,841349.113,166.700002,162.000002,653.800009,176.800003,343.500005,148.300002
608,841497.413,841583.713,841836.213,842019.813,86.300002,183.600003,653.70001,252.500003,338.800005,131.300002
609,842151.113,842229.313,842491.113,842709.113,78.200001,218.000003,663.90001,261.800004,340.000005,105.900002
610,842815.013,842931.013,844884.213,845059.913,116.000002,175.700002,2363.00003,1953.20003,2069.20003,118.100002
611,845178.013,845419.813,845618.113,845780.113,241.800004,162.000002,757.600011,198.300003,440.100007,155.500002
612,845935.613,846048.613,846294.913,846446.313,113.000002,151.400002,650.30001,246.300004,359.300006,139.600002
613,846585.913,846738.913,848250.713,848479.113,153.000002,228.400003,1970.00003,1511.80002,1664.80003,76.800001
614,848555.913,848743.013,848925.513,849119.913,187.100003,194.400003,687.400011,182.500003,369.600006,123.400002
615,849243.313,849353.913,849540.913,849719.413,110.600001,178.500003,609.400009,187.000003,297.600004,133.300002
616,849852.713,849930.013,850163.113,850323.513,77.300001,160.400003,585.600009,233.100003,310.400004,114.800002
617,850438.313,850551.813,850855.313,851002.613,113.500001,147.300002,726.90001,303.500005,417.000006,162.600002
618,851165.213,851283.913,851835.213,852005.313,118.700002,170.100003,969.900015,551.300008,670.00001,129.800002
619,852135.113,852267.313,852471.913,852666.613,132.200002,194.700003,619.600009,204.600003,336.800005,88.100001
620,852754.713,852889.513,853079.813,853238.213,134.800002,158.400002,631.000009,190.300003,325.100005,147.500002
621,853385.713,853464.213,853813.413,853981.113,78.500002,167.700002,709.900011,349.200005,427.700007,114.500002
622,854095.613,854249.513,854560.613,854729.913,153.900002,169.300002,764.600011,311.100005,465.000007,130.300002
623,854860.213,855057.013,855288.213,855433.513,196.800003,145.300002,710.300011,231.200004,428.000007,137.000002
624,855570.513,855698.613,855797.013,855947.413,128.100002,150.400003,524.100008,98.400001,226.500003,147.200002
625,856094.613,856170.613,856270.213,856413.813,76.000001,143.600003,453.200007,99.600001,175.600002,134.000002
626,856547.813,856597.513,856688.113,856833.713,49.7,145.600002,429.700006,90.600002,140.300002,143.800002
627,858952.313,858987.413,859065.413,859217.813,35.100001,152.400002,376.800006,78.000001,113.100002,111.300002
628,859329.113,859362.513,859470.113,859639.513,33.4,169.400003,405.400006,107.600002,141.000002,95.000001
629,859734.513,859781.113,859900.613,860138.713,46.600001,238.100003,489.600007,119.500002,166.100003,85.400001
630,860224.113,860270.513,860394.613,860584.313,46.400001,189.700003,452.200007,124.100002,170.500003,92.000001
631,860676.313,860735.813,860928.913,861079.913,59.500001,151.000002,526.800008,193.100003,252.600004,123.200002
632,861203.113,861271.613,861418.613,861570.013,68.500001,151.400002,495.600007,147.000002,215.500003,128.700002
633,861698.713,861761.813,861942.213,862084.213,63.100001,142.000002,523.900008,180.400003,243.500004,138.400002
634,862222.613,862299.313,862491.013,862635.713,76.700001,144.700002,560.500008,191.700003,268.400004,147.400002
635,862783.113,862857.913,863035.913,863202.713,74.800002,166.800003,545.800009,178.000002,252.800004,126.200002
636,863328.913,863421.913,863535.513,863734.313,93.000001,198.800003,504.800007,113.600002,206.600003,99.400001
637,863833.713,863933.513,864101.013,864273.413,99.800002,172.400003,580.100009,167.500002,267.300004,140.400002
638,864413.813,864479.013,864670.113,864814.713,65.200001,144.600002,532.100008,191.100003,256.300004,131.200002
639,864945.913,865062.713,865157.013,865295.713,116.800001,138.700002,506.200007,94.300002,211.100003,156.400002
640,865452.113,865521.013,865692.113,865835.013,68.900001,142.900002,521.600008,171.100003,240.000004,138.700002
641,865973.713,866039.613,866187.913,866340.713,65.900001,152.800002,469.100007,148.300002,214.200003,102.100002
642,866442.813,866557.513,866735.813,866885.813,114.700002,150.000003,571.300009,178.300002,293.000004,128.300002
643,867014.113,867118.913,867373.513,867529.213,104.800001,155.700002,642.100009,254.600004,359.400005,127.000002
644,867656.213,867765.913,867906.713,868070.513,109.700002,163.800002,532.700008,140.800002,250.500004,118.400002
645,868188.913,868259.013,868452.113,868620.613,70.100001,168.500002,554.100008,193.100003,263.200004,122.400002
646,868743.013,868815.113,869055.713,869226.713,72.100001,171.000002,593.500009,240.600004,312.700005,109.800002
647,869336.513,869582.313,869714.313,869884.613,245.800004,170.300002,684.80001,132.000002,377.800006,136.700002
648,870021.313,870127.913,870347.813,870505.413,106.600002,157.600003,613.600009,219.900003,326.500005,129.500001
649,870634.913,870741.513,870979.613,871164.313,106.600002,184.700002,625.30001,238.100004,344.700006,95.900002
650,871260.213,871369.713,871796.713,871953.013,109.500001,156.300002,822.800012,427.000007,536.500008,130.000002
651,872083.013,872245.513,872440.313,872596.913,162.500002,156.600003,634.50001,194.800003,357.300005,120.600002
652,872717.513,872827.713,873046.713,873251.713,110.200001,205.000003,630.100009,219.000003,329.200004,95.900002
653,873347.613,873449.513,873747.313,873901.413,101.900001,154.100002,675.00001,297.800005,399.700006,121.200002
654,874022.613,874125.413,874298.913,874467.013,102.800001,168.100003,547.400008,173.500003,276.300004,103.000001
655,874570.013,874680.313,874947.113,875126.313,110.300002,179.200002,666.60001,266.800004,377.100006,110.300002
656,875236.613,875339.013,875589.013,875764.813,102.400002,175.800003,636.50001,250.000003,352.400005,108.300002
657,875873.113,875974.313,876337.413,876501.413,101.200001,164.000003,733.80001,363.100005,464.300006,105.500001
658,876606.913,876846.313,876984.613,877154.113,239.400004,169.500003,658.60001,138.300002,377.700006,111.400001
659,877265.513,877428.713,877711.913,877846.313,163.200003,134.400002,716.000011,283.200004,446.400007,135.200002
660,877981.513,878102.113,878413.113,878573.813,120.600002,160.700003,708.40001,311.000004,431.600006,116.100001
661,878689.913,878811.513,879044.313,879228.613,121.600002,184.300003,634.80001,232.800004,354.400006,96.100001
662,879324.713,879441.513,879632.213,879764.513,116.800002,132.300002,581.000009,190.700003,307.500005,141.200002
663,879905.713,879996.713,880273.413,880440.513,91.000001,167.100003,640.800009,276.700004,367.700005,106.000001
664,880546.513,880674.613,880967.813,881111.713,128.100002,143.900003,695.400011,293.200004,421.300006,130.200002
665,881241.913,881341.413,881621.113,881774.213,99.500001,153.100002,663.100009,279.700004,379.200005,130.800002
666,881905.013,882004.913,882891.913,883029.713,99.900002,137.800002,1281.70002,887.000013,986.900015,157.000003
667,883186.713,883443.113,883734.913,883937.413,256.400003,202.500003,831.700012,291.800005,548.200008,81.000001
668,884018.413,884186.213,884505.913,884655.113,167.800002,149.200002,786.400012,319.700005,487.500007,149.700003
669,884804.813,884919.713,885353.813,885505.513,114.900001,151.700002,825.300012,434.100007,549.000008,124.600002
670,885630.113,885752.313,886226.913,886372.713,122.200002,145.800002,864.400013,474.600007,596.800009,121.800002
671,886494.513,886655.513,887166.313,887331.013,161.000002,164.700002,983.600014,510.800008,671.80001,147.100002
672,887478.113,887604.813,888272.213,888429.713,126.700002,157.500003,1093.50002,667.40001,794.100012,141.900002
673,888571.613,888782.313,889513.413,889677.013,210.700003,163.600002,1217.50002,731.100011,941.800014,112.100002
674,889789.113,889952.313,890141.813,890302.613,163.200002,160.800003,645.60001,189.500003,352.700005,132.100002
675,890434.713,890569.413,891238.113,891400.613,134.700002,162.500003,1094.40002,668.700009,803.400011,128.500002
676,891529.113,891673.013,892030.913,892173.113,143.900002,142.200002,786.300012,357.900005,501.800007,142.300003
677,892315.413,892449.313,892953.813,893115.113,133.900002,161.300002,930.200013,504.500007,638.400009,130.500002
678,893245.613,893387.713,894077.913,894245.113,142.100003,167.200002,1123.40002,690.20001,832.300013,123.900002
679,894369.013,894557.513,894910.913,895071.013,188.500003,160.100003,826.400012,353.400005,541.900008,124.400001
680,895195.413,895357.413,895856.613,896016.113,162.000003,159.500003,967.700015,499.200007,661.20001,147.000002
681,896163.113,896300.613,896727.113,896929.113,137.500002,202.000003,856.400013,426.500006,564.000008,90.400002
682,897019.513,897141.713,897300.413,897437.313,122.200001,136.900002,563.800008,158.700003,280.900004,146.000002
683,897583.313,897671.313,898128.913,898307.813,88.000001,178.900003,854.200013,457.600007,545.600008,129.700002
684,898437.513,898542.113,899091.813,899250.513,104.600001,158.700002,936.200014,549.700009,654.30001,123.200002
685,899373.713,899580.213,899860.713,900006.713,206.500003,146.000002,753.800011,280.500004,487.000007,120.800002
686,900127.513,900303.113,900441.313,900588.313,175.600003,147.000002,583.200009,138.200002,313.800005,122.400002
687,900710.713,900822.713,900957.913,901092.713,112.000001,134.800002,532.300008,135.200002,247.200003,150.300003
688,901243.013,901340.513,901732.513,901876.313,97.500001,143.800002,752.800011,392.000006,489.500007,119.500002
689,901995.813,902134.513,902343.413,902488.213,138.700002,144.800002,624.000009,208.900003,347.600005,131.600002
690,902619.813,902747.013,903032.413,903179.413,127.200002,147.000002,685.30001,285.400004,412.600006,125.700002
691,903305.113,903406.713,903723.113,903895.413,101.600002,172.300002,696.200011,316.400005,418.000007,105.900002
692,904001.313,904126.513,905051.213,905224.313,125.200002,173.100003,1331.60002,924.700013,1049.90002,108.600002
693,905332.913,905481.613,905923.913,906082.614,148.700002,158.700003,876.800013,442.300006,591.000008,127.100002
694,906209.714,906382.214,907045.114,907241.414,172.500002,196.300003,1121.60002,662.90001,835.400012,89.900001
695,907331.314,907481.914,907650.614,907785.514,150.600003,134.900002,594.800009,168.700002,319.300005,140.600002
696,907926.114,908037.614,908337.314,908479.514,111.500002,142.200002,689.20001,299.700004,411.200006,135.800002
697,908615.314,908728.714,908996.314,909160.114,113.400002,163.800003,656.80001,267.600004,381.000006,112.000001
698,909272.114,909413.714,909949.314,910131.014,141.600002,181.700003,958.700014,535.600008,677.20001,99.800001
699,910230.814,910360.514,910754.114,910958.214,129.700002,204.100003,810.200013,393.600006,523.300008,82.800002
700,911041.014,911187.714,911817.014,911993.414,146.700002,176.400003,1069.30002,629.300009,776.000011,116.900002
701,912110.314,912252.514,913338.814,913506.314,142.200002,167.500002,1509.50002,1086.30002,1228.50002,113.500002
702,913619.814,913821.514,914008.214,914162.714,201.700003,154.500002,678.20001,186.700003,388.400006,135.300002
703,914298.014,914414.614,914952.514,915113.914,116.600002,161.400002,935.300014,537.900008,654.50001,119.400002
704,915233.314,915497.414,915867.114,916056.614,264.100004,189.500003,937.700014,369.700005,633.800009,114.400002
705,916171.014,916313.314,917277.414,917440.214,142.300002,162.800003,1389.70002,964.100014,1106.40002,120.500002
706,917560.714,917755.914,917928.814,918122.314,195.200003,193.500003,656.80001,172.900002,368.100005,95.200002
707,918217.514,918361.914,918872.214,919018.614,144.400002,146.400002,942.400014,510.300007,654.700009,141.300003
708,919159.914,919277.414,919651.114,919822.314,117.500001,171.200002,795.400011,373.700006,491.200007,133.000002
709,919955.314,920085.814,920822.914,920989.414,130.500002,166.500003,1152.80002,737.100011,867.600013,118.700002
710,921108.114,921317.414,921580.814,921750.014,209.300003,169.200002,802.900012,263.400004,472.700007,161.000003
711,921911.014,922006.214,922611.914,922775.014,95.200001,163.100002,992.800014,605.700009,700.90001,128.800002
712,922903.814,923084.314,924726.114,924895.014,180.500003,168.900003,2130.20003,1641.80002,1822.30003,139.000002
713,925034.014,925262.314,928862.014,929048.514,228.300003,186.500003,4149.10006,3599.70005,3828.00006,134.600002
714,934368.714,934501.914,935503.314,935687.814,133.200002,184.500003,1466.70002,1001.40002,1134.60002,147.600002
715,935835.414,935995.514,936346.814,936525.714,160.100002,178.900002,882.900013,351.300006,511.400008,192.600003
716,936718.314,936791.414,937573.414,937744.114,73.100001,170.700002,1195.40002,782.000012,855.100013,169.600003
717,937913.714,938055.614,938924.314,939112.614,141.900002,188.300003,1336.60002,868.700013,1010.60001,137.700002
718,939250.314,939415.314,939607.014,939768.314,165.000002,161.300003,701.20001,191.700003,356.700005,183.200002
719,939951.514,940019.414,940598.914,940772.714,67.900001,173.800003,970.400015,579.500009,647.40001,149.200002
720,940921.914,941063.114,941884.714,942055.314,141.200002,170.600003,1286.50002,821.600012,962.800014,153.100002
721,942208.414,942347.014,942551.614,942704.514,138.600002,152.900002,661.40001,204.600003,343.200005,165.300003
722,942869.814,942960.214,943701.414,943869.114,90.400001,167.700003,1151.90002,741.200011,831.600012,152.600002
723,944021.714,944143.114,945967.514,946177.914,121.400002,210.400003,2266.80003,1824.40003,1945.80003,110.600002
724,946288.514,946461.914,946650.214,946864.314,173.400002,214.100003,698.80001,188.300003,361.700005,123.000002
725,946987.314,947109.514,947533.514,947715.814,122.200002,182.300003,863.000013,424.000006,546.200008,134.500002
726,947850.314,947989.414,949724.914,949911.814,139.100002,186.900003,2191.40003,1735.50003,1874.60003,129.900002
727,950041.714,950205.514,950381.714,950529.414,163.800002,147.700002,676.30001,176.200003,340.000005,188.600003
728,950718.014,950820.514,952031.814,952189.014,102.500001,157.200003,1628.50002,1211.30002,1313.80002,157.500002
729,952346.514,952534.214,953449.914,953665.514,187.700003,215.600003,1435.20002,915.700014,1103.40002,116.200001
730,953781.714,953889.514,954072.714,954226.614,107.800002,153.900002,596.500009,183.200003,291.000005,151.600002
731,954378.214,954506.514,955056.714,955265.914,128.300002,209.200004,994.100015,550.200008,678.50001,106.400001
732,955372.314,955468.814,955646.514,955841.414,96.500002,194.900003,568.400009,177.700002,274.200004,99.300002
733,955940.714,956078.214,956550.314,956742.614,137.500002,192.300003,935.400014,472.100007,609.600009,133.500002
734,956876.114,956961.014,957319.614,957481.514,84.900001,161.900003,737.300011,358.600005,443.500006,131.900002
735,957613.414,957768.714,958782.714,958974.914,155.300002,192.200003,1496.70002,1014.00001,1169.30002,135.200002
736,959110.114,959285.314,959426.714,959575.814,175.200002,149.100002,625.400009,141.400003,316.600005,159.700002
737,959735.514,959842.114,960471.414,960685.114,106.600002,213.700003,1039.80002,629.300009,735.900011,90.200002
738,960775.314,961023.114,961184.314,961377.414,247.800003,193.100003,725.10001,161.200003,409.000006,123.000001
739,961500.414,961626.314,961959.914,962124.714,125.900002,164.800003,762.700012,333.600005,459.500007,138.400002
740,962263.114,962359.814,963102.214,963306.714,96.700001,204.500003,1157.30002,742.400011,839.100012,113.700002
741,963420.414,963534.614,963815.114,963974.614,114.200002,159.500002,693.30001,280.500004,394.700006,139.100002
742,964113.714,964257.414,965047.214,965215.014,143.700003,167.800003,1230.30002,789.800011,933.500014,129.000002
743,965344.014,965583.114,966114.814,966294.314,239.100003,179.500003,1074.30002,531.700008,770.800011,124.000002
744,966418.314,966546.514,967021.414,967189.114,128.200002,167.700002,924.200014,474.900007,603.100009,153.400003
745,967342.514,967483.014,968131.514,968311.814,140.500002,180.300003,1095.60002,648.500009,789.000011,126.300002
746,968438.114,968598.314,969259.414,969438.714,160.200002,179.300003,1095.60002,661.10001,821.300012,95.000001
747,969533.714,969777.514,969877.414,970026.614,243.800004,149.200003,631.40001,99.900001,343.700005,138.500002
748,970165.114,970287.914,970988.714,971183.014,122.800001,194.300003,1136.20002,700.800011,823.600012,118.300002
749,971301.314,971401.314,971795.714,971983.914,100.000001,188.200003,816.600012,394.400006,494.400007,134.000002
750,972117.914,972207.914,973076.515,973271.515,90.000001,195.000003,1258.70002,868.600013,958.600014,105.100001
751,973376.615,973647.115,973871.015,974052.315,270.500004,181.300003,815.100013,223.900004,494.400008,139.400002
752,974191.715,974304.315,974716.015,974913.515,112.600001,197.500003,829.000012,411.700006,524.300007,107.200002
753,975020.715,975171.515,975596.415,975788.515,150.800002,192.100002,878.000013,424.900007,575.700009,110.200002
754,975898.715,975997.015,976344.315,976508.315,98.300001,164.000002,759.200011,347.300006,445.600007,149.600002
755,976657.915,976746.215,977600.315,977803.115,88.300002,202.800003,1248.30002,854.100012,942.400014,103.100002
756,977906.215,978060.115,980314.115,980523.515,153.900002,209.400003,2797.20004,2254.00003,2407.90004,179.900003
757,980703.415,980795.915,981531.315,981718.115,92.500001,186.800003,1131.30002,735.400011,827.900012,116.600001
758,981834.715,982015.415,982175.515,982324.415,180.700003,148.900002,680.300011,160.100003,340.800006,190.600003
759,982515.015,982581.115,982947.915,983134.315,66.100001,186.400003,750.900011,366.800005,432.900006,131.600002
760,983265.915,983363.315,985095.115,985267.915,97.400001,172.800003,2148.10003,1731.80003,1829.20003,146.100002
761,985414.015,985584.615,985740.015,985941.915,170.600002,201.900003,638.700009,155.400003,326.000005,110.800001
762,986052.715,986191.115,987085.415,987261.015,138.400002,175.600002,1347.70002,894.300014,1032.70002,139.400002
763,987400.415,987525.515,987836.815,988007.915,125.100002,171.100002,761.100012,311.300005,436.400007,153.600003
764,988161.515,988256.215,988817.015,989020.415,94.700001,203.400003,957.700014,560.800009,655.50001,98.800001
765,989119.215,989245.115,989488.315,989651.915,125.900002,163.600002,666.20001,243.200004,369.100006,133.500002
766,989785.415,989917.815,990327.515,990507.115,132.400002,179.600003,850.400013,409.700006,542.100008,128.700002
767,990635.815,990743.115,991575.415,991746.015,107.300001,170.600002,1245.80002,832.300013,939.600014,135.600002
768,991881.615,992008.315,992300.915,992488.315,126.700002,187.400003,722.400011,292.600004,419.300006,115.700002
769,992604.015,992726.715,993110.915,993266.215,122.700002,155.300002,804.600012,384.200006,506.900008,142.400002
770,993408.615,993531.915,993756.815,993955.815,123.300002,199.000003,630.400009,224.900003,348.200005,83.200001
771,994039.015,994163.515,994468.715,994651.115,124.500002,182.400002,733.600011,305.200005,429.700007,121.500002
772,994772.615,994851.915,995220.315,995387.315,79.300001,167.000002,742.300011,368.400006,447.700007,127.600002
773,995514.915,995626.915,996616.115,996804.315,112.000002,188.200003,1419.00002,989.200015,1101.20002,129.600001
774,996933.915,997027.615,997290.215,997446.015,93.700002,155.800002,651.50001,262.600004,356.300006,139.400002
775,997585.415,997710.115,998358.815,998533.215,124.700002,174.400002,1090.70002,648.70001,773.400012,142.900002
776,998676.115,998805.815,999415.615,999596.715,129.700002,181.100003,1069.50002,609.800009,739.500011,148.900002
777,999745.615,999862.015,1000836.11,1001018.31,116.400002,182.200002,1422.70002,974.100015,1090.50002,150.000003
778,1001168.31,1001302.21,1001621.61,1001791.71,133.900002,170.100003,818.300012,319.400004,453.300006,194.900003
779,1001986.61,1002056.21,1002676.01,1002874.31,69.600001,198.300003,1008.60001,619.800009,689.40001,120.900002
780,1002995.21,1003126.31,1003657.51,1003861.41,131.100002,203.900003,1049.80001,531.200008,662.30001,183.600002
781,1004045.01,1004094.61,1005014.21,1005189.71,49.600001,175.500002,1301.20002,919.600014,969.200015,156.500003
782,1005346.21,1005486.61,1006801.82,1006992.52,140.400002,190.700002,1781.50003,1315.20002,1455.60002,135.200002
783,1007127.72,1007255.92,1007416.52,1007574.32,128.200002,157.800002,578.600009,160.600003,288.800005,132.000002
784,1007706.32,1007926.12,1008457.52,1008634.32,219.800003,176.800003,1068.70002,531.400008,751.200011,140.700002
785,1008775.02,1008919.92,1009479.72,1009663.42,144.900002,183.700003,1046.00002,559.800008,704.70001,157.600003
786,1009821.02,1009890.92,1010485.52,1010657.72,69.900001,172.200003,988.800014,594.600008,664.500009,152.100002
787,1010809.82,1010929.32,1011283.92,1011456.22,119.500002,172.300003,804.300012,354.600005,474.100007,157.900002
788,1011614.12,1011725.42,1015310.62,1015525.12,111.300002,214.500004,4055.10006,3585.20005,3696.50006,144.100002
789,1015669.22,1015801.42,1015899.12,1016079.82,132.200002,180.700003,522.700007,97.700001,229.900003,112.100001
790,1016191.92,1016316.42,1016537.92,1016713.22,124.500002,175.300002,673.50001,221.500004,346.000006,152.200002
791,1016865.42,1016973.52,1020274.92,1020502.62,108.100002,227.700004,3732.40006,3301.40005,3409.50005,95.200001
792,1020597.82,1020759.22,1020889.12,1021086.72,161.400002,197.600003,613.100009,129.900002,291.300004,124.200002
793,1021210.92,1021355.82,1022670.92,1022864.72,144.900002,193.800003,1786.50003,1315.10002,1460.00002,132.700002
794,1022997.42,1023173.92,1023725.92,1023912.62,176.500002,186.700002,1109.90002,552.000009,728.500011,194.700003
795,1024107.32,1024188.52,1025104.12,1025290.62,81.200002,186.500003,1306.10002,915.600013,996.800015,122.800002
796,1025413.42,1025565.92,1025826.22,1026005.32,152.500002,179.100003,760.800011,260.300004,412.800006,168.900002
797,1026174.22,1026238.32,1026559.22,1026714.22,64.100001,155.000002,692.400011,320.900005,385.000006,152.400003
798,1026866.62,1026978.42,1027581.42,1027767.72,111.800001,186.300003,1049.20002,603.000009,714.80001,148.100002
799,1027915.82,1028019.42,1028394.72,1028542.82,103.600002,148.100002,772.900012,375.300005,478.900007,145.900003
800,1028688.72,1028847.42,1029475.52,1029670.72,158.700002,195.200003,1115.60002,628.100009,786.800011,133.600002
801,1029804.32,1029937.12,1030156.02,1030329.42,132.800002,173.400002,648.70001,218.900004,351.700006,123.600002
802,1030453.02,1030569.92,1031000.02,1031184.72,116.900002,184.700003,863.000013,430.100006,547.000008,131.300002
803,1031316.02,1031393.32,1031664.22,1031823.32,77.300001,159.100002,629.800009,270.900004,348.200005,122.500002
804,1031945.82,1032076.22,1032489.52,1032630.52,130.400002,141.000002,844.400013,413.300006,543.700008,159.700003
805,1032790.22,1032898.92,1033202.52,1033363.82,108.700001,161.300002,698.80001,303.600005,412.300006,125.200002
806,1033489.02,1033606.52,1034214.62,1034369.82,117.500002,155.200002,1023.70001,608.100009,725.600011,142.900002
807,1034512.72,1034758.32,1034962.32,1035102.62,245.600004,140.300002,806.800012,204.000003,449.600007,216.900003
808,1035319.52,1035393.52,1036040.72,1036201.02,74.000002,160.300003,1016.00002,647.200009,721.200011,134.500002
809,1036335.52,1036483.12,1036761.02,1036924.12,147.600002,163.100002,733.500011,277.900004,425.500006,144.900003
810,1037069.02,1037146.12,1037560.12,1037699.52,77.100001,139.400002,806.100012,414.000006,491.100007,175.600003
811,1037875.12,1037981.32,1040020.62,1040207.82,106.200001,187.200002,2437.20004,2039.30003,2145.50003,104.500002
812,1040312.32,1040492.32,1040670.72,1040888.32,180.000003,217.600003,695.40001,178.400002,358.400005,119.400002
813,1041007.72,1041075.12,1041363.62,1041543.42,67.400001,179.800002,691.600011,288.500005,355.900006,155.900003
814,1041699.32,1041797.92,1043690.12,1043872.92,98.600001,182.800003,2311.20003,1892.20003,1990.80003,137.600002
815,1047764.72,1047944.62,1048133.02,1048295.32,179.900003,162.300003,699.10001,188.400002,368.300005,168.500002
816,1048463.82,1048585.02,1048983.32,1049185.82,121.200002,202.500003,854.000013,398.300006,519.500008,132.000002
817,1049317.82,1049441.92,1049618.92,1049814.52,124.100002,195.600002,618.000009,177.000003,301.100005,121.300002
818,1049935.82,1050039.52,1050266.52,1050437.52,103.700002,171.000003,649.20001,227.000003,330.700005,147.500002
819,1050585.02,1050703.52,1050914.32,1051079.82,118.500002,165.500002,621.900009,210.800003,329.300005,127.100002
820,1051206.92,1051564.72,1052208.42,1052376.12,357.800006,167.700003,1306.90002,643.700009,1001.50002,137.700002
821,1052513.82,1052655.92,1052863.32,1053022.42,142.100002,159.100002,660.30001,207.400003,349.500005,151.700003
822,1053174.12,1053280.62,1053585.12,1053744.52,106.500001,159.400002,706.80001,304.500005,411.000006,136.400002
823,1053880.92,1054006.12,1054611.12,1054820.72,125.200002,209.600003,1080.40002,605.000009,730.200011,140.600002
824,1054961.32,1055047.32,1055639.12,1055813.72,86.000001,174.600003,981.600015,591.800009,677.80001,129.200002
825,1055942.92,1056128.62,1056365.02,1056525.92,185.700003,160.900002,706.90001,236.400003,422.100006,123.900002
826,1056649.82,1056796.72,1056944.02,1057107.52,146.900002,163.500002,572.200009,147.300003,294.200005,114.500002
827,1057222.02,1057335.12,1058147.82,1058320.62,113.100002,172.800002,1234.10002,812.700012,925.800014,135.500002
828,1058456.12,1058568.22,1058824.32,1058985.32,112.100002,161.000002,671.70001,256.100004,368.200006,142.500002
829,1059127.82,1059233.52,1059749.12,1059913.12,105.700002,164.000003,907.100014,515.600007,621.300009,121.800002
830,1060034.92,1060172.42,1060379.12,1060579.92,137.500002,200.800003,641.900009,206.700003,344.200005,96.900001
831,1060676.82,1060776.92,1061068.22,1061215.42,100.100002,147.200002,694.200011,291.300004,391.400006,155.600003
832,1061371.02,1061505.12,1062235.42,1062401.32,134.100002,165.900002,1149.50002,730.300011,864.400013,119.200002
833,1062520.52,1062725.32,1062823.52,1062977.12,204.800003,153.600003,598.400009,98.200001,303.000004,141.800002
834,1063118.92,1063245.32,1063822.12,1064066.32,126.400002,244.200004,995.500015,576.800008,703.20001,48.100001
835,1064114.42,1064273.12,1064448.62,1064601.12,158.700002,152.500002,627.000009,175.500003,334.200005,140.300002
836,1064741.42,1064856.32,1065597.62,1065762.62,114.900002,165.000002,1153.20002,741.300011,856.200013,132.000002
837,1065894.62,1066025.72,1066254.72,1066442.32,131.100002,187.600003,661.50001,229.000003,360.100005,113.800002
838,1066556.12,1066677.42,1067190.02,1067364.42,121.300002,174.400003,924.800014,512.600007,633.900009,116.500002
839,1067480.92,1067585.32,1067828.92,1067997.12,104.400001,168.200002,634.500009,243.600004,348.000005,118.300002
840,1068115.42,1068273.52,1068840.62,1069069.62,158.100003,229.000003,1046.00002,567.100008,725.200011,91.800002
841,1069161.42,1069269.62,1070075.42,1070289.92,108.200001,214.500004,1195.70002,805.800012,914.000013,67.200001
842,1070357.12,1070555.02,1070960.72,1071116.62,197.900003,155.900002,946.300014,405.700006,603.600009,186.800003
843,1071303.42,1071371.42,1073519.02,1073709.82,68.000001,190.800003,2534.30004,2147.60003,2215.60003,127.900001
844,1073837.72,1074026.22,1074300.82,1074491.32,188.500003,190.500003,855.400013,274.600004,463.100007,201.800003
845,1074693.12,1074736.12,1078166.32,1078398.72,43.000001,232.400003,3831.80006,3430.20005,3473.20005,126.200002
846,1078524.92,1078710.52,1079633.32,1079817.92,185.600003,184.600003,1437.00002,922.800014,1108.40002,144.000002
847,1079961.92,1080117.32,1080287.92,1080454.22,155.400002,166.300002,717.10001,170.600003,326.000005,224.800003
848,1080679.02,1080751.92,1082914.52,1083095.92,72.900001,181.400002,2552.40004,2162.60003,2235.50003,135.500002
849,1087491.72,1087687.92,1087827.42,1088003.52,196.200003,176.100003,646.30001,139.500002,335.700005,134.500002
850,1088138.02,1088267.12,1088387.82,1088539.92,129.100001,152.100003,564.100008,120.700002,249.800003,162.200002
851,1088702.12,1088782.72,1089121.82,1089297.12,80.600001,175.300003,787.800012,339.100005,419.700006,192.800003
852,1089489.92,1089556.22,1092499.02,1092726.32,66.300001,227.300003,3367.40005,2942.80004,3009.10005,131.000002
853,1092857.32,1093062.32,1094701.22,1094897.12,205.000003,195.900003,2295.60003,1638.90002,1843.90003,255.800004
854,1095152.92,1095203.42,1095857.52,1096044.32,50.500001,186.800002,1026.20001,654.10001,704.600011,134.800002
855,1096179.12,1096353.12,1096638.12,1096816.22,174.000003,178.100003,858.800013,285.000004,459.000007,221.700003
856,1097037.92,1097080.32,1097936.22,1098121.82,42.400001,185.600002,1304.30002,855.900013,898.300014,220.400004
857,1098342.22,1098441.12,1099284.42,1099463.82,98.900001,179.400002,1315.30002,843.300013,942.200014,193.700003
858,1099657.52,1099766.02,1100661.92,1100841.32,108.500002,179.400003,1339.70002,895.900013,1004.40002,155.900002
859,1102851.72,1102994.72,1104335.42,1104616.32,143.000002,280.900004,1863.00003,1340.70002,1483.70002,98.400002
860,1104714.72,1104871.92,1104990.12,1105165.12,157.200002,175.000002,619.000009,118.200002,275.400004,168.600003
861,1105333.72,1105413.82,1106307.72,1106525.32,80.100001,217.600004,1320.90002,893.900013,974.000014,129.300001
862,1106654.62,1106781.02,1107108.22,1107289.02,126.400002,180.800003,807.700012,327.200005,453.600007,173.300002
863,1107462.32,1107533.82,1108074.72,1108259.72,71.500002,185.000002,939.200014,540.900008,612.40001,141.800002
864,1108401.52,1108533.32,1108723.12,1108879.12,131.800002,156.000003,647.50001,189.800003,321.600005,169.900002
865,1109049.02,1109148.12,1109692.22,1109856.12,99.100002,163.900002,987.500015,544.100008,643.20001,180.400003
866,1110036.52,1110149.92,1111203.32,1111399.12,113.400002,195.800003,1530.50002,1053.40002,1166.80002,167.900003
867,1111567.02,1111728.32,1114251.82,1114506.32,161.300002,254.500003,3032.60004,2523.50004,2684.80004,93.300002
868,1114599.62,1114785.12,1115024.72,1115207.92,185.500003,183.200003,835.400012,239.600003,425.100006,227.100003
869,1115435.02,1115487.52,1116272.72,1116511.82,52.500001,239.100003,1178.10002,785.200012,837.700013,101.300002
870,1116613.12,1116736.22,1116989.82,1117182.62,123.100002,192.800003,748.400011,253.600003,376.700005,178.900003
871,1117361.52,1117427.42,1117878.92,1118074.32,65.900001,195.400003,841.400013,451.500007,517.400008,128.600002
872,1118202.92,1118432.72,1120153.62,1120346.52,229.800003,192.900002,2271.40003,1720.90003,1950.70003,127.800002
873,1120474.32,1120660.72,1120796.12,1120958.22,186.400003,162.100003,635.60001,135.400002,321.800005,151.700002
874,1121109.92,1121230.72,1121602.32,1121783.82,120.800002,181.500003,861.500013,371.600005,492.400007,187.600003
875,1121971.42,1122041.32,1122532.62,1122733.52,69.900001,200.900003,874.700013,491.300007,561.200008,112.600002
876,1122846.12,1123019.12,1123245.32,1123419.02,173.000002,173.700002,736.000011,226.200004,399.200006,163.100003
877,1123582.12,1123668.72,1124076.92,1124251.12,86.600001,174.200003,805.600012,408.200006,494.800007,136.600002
878,1124387.72,1124529.32,1125177.12,1125340.32,141.600002,163.200003,1084.40002,647.800009,789.400011,131.800002
879,1125472.12,1125691.12,1125986.12,1126165.12,219.000003,179.000002,867.600013,295.000005,514.000008,174.600003
880,1126339.72,1126418.12,1126874.12,1127072.32,78.400001,198.200003,843.800012,456.000007,534.400008,111.200001
881,1127183.52,1127317.52,1127575.32,1127751.82,134.000002,176.500003,711.500011,257.800004,391.800006,143.200002
882,1127895.02,1127969.92,1128148.12,1128318.02,74.900001,169.900002,547.700008,178.200003,253.100004,124.700002
883,1128442.72,1128549.32,1129207.52,1129405.92,106.600002,198.400002,1087.80002,658.20001,764.800012,124.600002
884,1129530.52,1129660.12,1130392.72,1130568.92,129.600002,176.200003,1157.60002,732.600011,862.200013,119.200002
885,1130688.12,1130842.52,1131354.72,1131575.92,154.400002,221.200004,1033.80001,512.200007,666.600009,146.000002
886,1131721.92,1131829.42,1132491.42,1132674.22,107.500002,182.800003,1082.40002,662.000009,769.500011,130.100002
887,1132804.32,1132959.72,1133933.52,1134137.92,155.400002,204.400003,1464.40002,973.800015,1129.20002,130.800002
888,1134268.72,1134370.72,1134545.22,1134705.52,102.000001,160.300002,613.000009,174.500003,276.500004,176.200003
889,1134881.72,1134960.42,1140016.92,1140194.82,78.700001,177.900002,5453.60008,5056.50008,5135.20008,140.500002
890,1140335.32,1140517.72,1140584.62,1140763.92,182.400003,179.300003,566.900009,66.900001,249.300004,138.300002
891,1140902.22,1141012.72,1141487.62,1141690.62,110.500001,203.000004,979.800014,474.900007,585.400008,191.400002
892,1141882.02,1141930.72,1142439.52,1142635.12,48.700001,195.600003,877.300013,508.800008,557.500009,124.200001
893,1142759.32,1142897.82,1143207.02,1143383.12,138.500003,176.100003,827.300013,309.200004,447.700007,203.500003
894,1143586.62,1143631.92,1144146.32,1144321.92,45.3,175.600003,896.400013,514.400008,559.700008,161.100002
895,1144483.02,1144637.42,1145409.62,1145598.32,154.400002,188.700003,1260.20002,772.200012,926.600014,144.900002
896,1145743.22,1145864.12,1146037.22,1146224.22,120.900002,187.000003,645.90001,173.100002,294.000004,164.900003
897,1146389.12,1146457.52,1147011.92,1147174.22,68.400001,162.300002,986.300014,554.400008,622.800009,201.200003
898,1147375.42,1147445.92,1147892.22,1148050.22,70.500001,158.000002,886.900013,446.300007,516.800008,212.100003
899,1148262.32,1148368.02,1148889.82,1149052.72,105.700002,162.900002,951.600015,521.800008,627.50001,161.200003
900,1149213.92,1149308.52,1149419.82,1149619.92,94.600001,200.100003,530.400008,111.300002,205.900003,124.400002
901,1149744.32,1149834.42,1149996.72,1150162.32,90.100001,165.600003,568.400008,162.300002,252.400003,150.400002
902,1150312.72,1150389.02,1150569.72,1150745.02,76.300001,175.300002,592.000009,180.700003,257.000004,159.700003
903,1150904.72,1150938.62,1151263.82,1151434.72,33.9,170.900003,688.10001,325.200005,359.100005,158.100002
904,1151592.82,1151694.72,1152406.62,1152576.52,101.900002,169.900003,1136.70002,711.90001,813.800012,153.000002
905,1152729.52,1152858.12,1152932.72,1153119.92,128.600002,187.200003,514.000008,74.600001,203.200003,123.600002
906,1153243.52,1153328.82,1153410.72,1153596.62,85.300001,185.900003,479.000007,81.900001,167.200002,125.900002
907,1153722.52,1153781.12,1154082.32,1154237.82,58.600001,155.500002,683.60001,301.200004,359.800005,168.300003
908,1154406.12,1154468.32,1154678.92,1154851.52,62.200001,172.600003,576.500009,210.600003,272.800004,131.100002
909,1154982.62,1155072.52,1155442.62,1155604.72,89.900001,162.100003,792.000011,370.100005,460.000006,169.900002
910,1155774.62,1155876.72,1156653.72,1156858.72,102.100002,205.000004,1192.10002,777.000011,879.100013,108.000001
911,1156966.72,1157099.72,1157426.62,1157603.82,133.000002,177.200003,789.400012,326.900005,459.900007,152.300002
912,1157756.12,1157842.22,1158409.42,1158593.32,86.100001,183.900002,959.300014,567.200009,653.30001,122.100002
913,1158715.42,1158850.62,1161405.82,1161600.22,135.200002,194.400003,2992.70004,2555.20004,2690.40004,107.900002
914,1161708.12,1161885.52,1161995.32,1162147.82,177.400002,152.500002,593.800009,109.800002,287.200004,154.100003
915,1162301.92,1162408.32,1163270.12,1163506.72,106.400001,236.600004,1307.50002,861.800013,968.200014,102.700001
916,1166696.92,1166808.12,1167067.12,1167233.02,111.200002,165.900002,685.60001,259.000004,370.200006,149.500002
917,1167382.52,1167489.52,1167729.42,1167912.52,107.000002,183.100002,658.60001,239.900004,346.900006,128.600002
918,1168041.12,1168122.72,1168790.32,1169007.52,81.600001,217.200004,1073.40002,667.60001,749.200011,107.000001
919,1169114.52,1169395.02,1169857.92,1170022.32,280.500004,164.400003,1067.00002,462.900007,743.400011,159.200002
920,1170181.52,1170304.72,1170664.32,1170859.12,123.200002,194.800003,813.400012,359.600005,482.800007,135.800002
921,1170994.92,1171091.52,1171874.62,1172091.52,96.600002,216.900004,1197.80002,783.100011,879.700013,101.200001
922,1172192.72,1172343.52,1173187.52,1173404.92,150.800002,217.400003,1316.00002,844.000013,994.800015,103.800002
923,1173508.72,1173689.52,1173860.92,1174027.12,180.800002,166.200002,697.20001,171.400003,352.200005,178.800003
924,1174205.92,1174270.62,1174601.12,1174773.42,64.700001,172.300002,710.900011,330.500005,395.200006,143.400003
925,1174916.82,1175025.12,1176190.92,1176363.12,108.300001,172.200002,1573.70002,1165.80002,1274.10002,127.400002
926,1176490.52,1176702.22,1178361.92,1178612.72,211.700003,250.800004,2204.80003,1659.70002,1871.40003,82.600001
927,1180617.92,1180818.72,1180949.12,1181162.22,200.800003,213.100003,655.000009,130.400002,331.200005,110.700001
928,1181272.92,1181357.82,1181871.72,1182088.52,84.900002,216.800003,923.400014,513.900007,598.800009,107.800002
929,1182196.32,1182320.52,1183788.82,1183989.82,124.200002,201.000003,1924.30003,1468.30002,1592.50002,130.800002
930,1184120.62,1184313.52,1184399.42,1184603.02,192.900003,203.600003,612.700009,85.900001,278.800004,130.300002
931,1184733.32,1184863.02,1185033.52,1185185.32,129.700002,151.800003,622.000009,170.500002,300.200004,170.000002
932,1185355.32,1185432.22,1185585.12,1185760.12,76.900001,175.000002,566.100009,152.900003,229.800004,161.300003
933,1185921.42,1185999.02,1186241.12,1186445.32,77.600001,204.200003,656.700009,242.100003,319.700004,132.800002
934,1186578.12,1186670.22,1186989.52,1187172.62,92.100002,183.100002,810.800012,319.300005,411.400007,216.300003
935,1187388.92,1187433.52,1187839.92,1188030.82,44.600001,190.900003,745.500012,406.400006,451.000007,103.600002
936,1189446.62,1189495.02,1189723.72,1189926.62,48.400001,202.900003,589.400009,228.700003,277.100004,109.400002
937,1190036.02,1190138.32,1190266.62,1190417.82,102.300001,151.200003,535.000008,128.300002,230.600003,153.200002
938,1190571.02,1190664.92,1191110.22,1191254.52,93.900001,144.300002,932.400014,445.300007,539.200008,248.900004
939,1191503.42,1191563.42,1191886.22,1192057.42,60.000001,171.200003,686.00001,322.800004,382.800005,132.000002
940,1192189.42,1192351.92,1192430.92,1192573.92,162.500002,143.000002,533.000008,79.000002,241.500004,148.500002
941,1192722.42,1192831.02,1193207.02,1193392.42,108.600002,185.400003,853.300013,376.000005,484.600007,183.300003
942,1193575.72,1193627.02,1194456.22,1194661.12,51.3,204.900003,1205.20002,829.200013,880.500013,119.800002
943,1194780.92,1194968.22,1195096.32,1195246.92,187.300002,150.600003,667.50001,128.100002,315.400004,201.500003
944,1195448.42,1195481.92,1196003.52,1196188.22,33.5,184.700003,875.500013,521.600008,555.100008,135.700002
945,1196323.92,1196403.92,1197594.02,1197789.72,80.000001,195.700002,1597.90002,1190.10002,1270.10002,132.100002
946,1197921.82,1198091.92,1199870.92,1200071.52,170.100003,200.600003,2265.10003,1779.00003,1949.10003,115.400002
947,1200186.92,1200394.22,1200545.72,1200718.12,207.300003,172.400002,688.20001,151.500003,358.800006,157.000002
948,1200875.12,1200944.22,1201868.72,1202026.02,69.100001,157.300003,1303.20002,924.500014,993.600015,152.300002
949,1202178.32,1202339.82,1204368.42,1204562.12,161.500002,193.700003,2503.90004,2028.60003,2190.10003,120.100002
950,1204682.22,1204906.82,1205583.12,1205795.02,224.600004,211.900003,1282.40002,676.30001,900.900014,169.600002
951,1205964.62,1206039.22,1206443.82,1206615.62,74.600001,171.800003,814.400012,404.600006,479.200007,163.400002
952,1206779.02,1206911.42,1211640.52,1211836.92,132.400002,196.400003,5185.30008,4729.10007,4861.50007,127.400002
953,1211964.32,1212163.72,1212392.72,1212587.92,199.400003,195.200003,853.400012,229.000003,428.400006,229.800003
954,1212817.72,1212874.02,1215155.92,1215358.32,56.300001,202.400003,2655.40004,2281.90003,2338.20003,114.800002
955,1215473.12,1215727.82,1216025.72,1216244.62,254.700004,218.900003,977.600015,297.900004,552.600008,206.100004
956,1216450.72,1216503.72,1218679.52,1218865.42,53,185.900003,2569.70004,2175.80003,2228.80003,155.000002
957,1219020.42,1219240.72,1219451.92,1219661.32,220.300003,209.400003,811.700012,211.200003,431.500006,170.800003
958,1219832.12,1219931.82,1222165.22,1222355.72,99.700001,190.500003,2683.60004,2233.40003,2333.10004,160.000002
959,1222515.72,1222886.32,1223014.82,1223286.32,370.600005,271.500004,846.900013,128.500002,499.100007,76.300002
960,1223362.62,1223512.72,1223615.32,1223833.12,150.100002,217.800004,585.800008,102.600001,252.700003,115.300001
961,1223948.42,1224067.52,1224658.62,1224886.32,119.100002,227.700003,1063.30002,591.100009,710.200011,125.400002
962,1225011.72,1225121.52,1226553.72,1226780.32,109.800002,226.600003,1879.60003,1432.20002,1542.00002,111.000002
963,1226891.32,1227084.62,1227965.12,1228173.22,193.300003,208.100003,1404.10002,880.500013,1073.80002,122.200002
964,1228295.42,1228471.12,1228644.02,1228823.42,175.700003,179.400003,663.70001,172.900002,348.600005,135.700002
965,1228959.12,1229065.02,1229428.72,1229582.92,105.900001,154.200002,761.900011,363.700006,469.600007,138.100002
966,1229721.02,1229920.72,1230704.72,1230914.72,199.700003,210.000003,1320.50002,784.000012,983.700015,126.800002
967,1231041.52,1231179.42,1231332.32,1231491.32,137.900002,159.000003,607.500009,152.900002,290.800004,157.700002
968,1231649.02,1231753.12,1231939.12,1232079.32,104.100002,140.200002,591.800009,186.000002,290.100004,161.500003
969,1232240.82,1232347.02,1233687.42,1233898.72,106.200001,211.300004,1748.30003,1340.40002,1446.60002,90.400001
970,1233989.12,1234144.42,1234402.12,1234583.22,155.300002,181.100003,746.500011,257.700004,413.000006,152.400002
971,1234735.62,1234857.92,1235181.02,1235377.92,122.300002,196.900003,754.100011,323.100005,445.400007,111.800001
972,1235489.72,1235628.72,1236416.22,1236631.52,139.000002,215.300003,1249.30002,787.500012,926.500014,107.500002
973,1236739.02,1236868.62,1237078.02,1237266.32,129.600002,188.300003,664.00001,209.400003,339.000005,136.700002
974,1237403.02,1237529.52,1238019.42,1238178.32,126.500002,158.900002,912.900013,489.900007,616.400009,137.600002
975,1238315.92,1238457.52,1239293.72,1239501.82,141.600002,208.100003,1295.80002,836.200013,977.800015,109.900002
976,1239611.72,1239767.02,1239922.52,1240099.92,155.300002,177.400003,612.200009,155.500002,310.800004,124.000002
977,1240223.92,1240366.32,1241227.02,1241427.02,142.400002,200.000003,1304.00002,860.700013,1003.10001,100.900001
978,1241527.92,1241684.72,1242756.92,1242992.72,156.800003,235.800003,1543.90002,1072.20002,1229.00002,79.100001
979,1243071.82,1243211.52,1243403.92,1243580.22,139.700002,176.300003,648.20001,192.400003,332.100005,139.800002
980,1243720.02,1243808.32,1244780.22,1244990.02,88.300001,209.800003,1387.40002,971.900015,1060.20002,117.400002
981,1245107.42,1245252.62,1246478.32,1246680.62,145.200002,202.300003,1679.70002,1225.70002,1370.90002,106.500002
982,1246787.12,1246977.12,1247083.02,1247248.22,190.000002,165.200002,603.700009,105.900002,295.900004,142.600003
983,1247390.82,1247511.02,1248061.02,1248235.92,120.200001,174.900002,1028.20002,550.000009,670.20001,183.100003
984,1248419.02,1248462.22,1252613.02,1252805.82,43.200001,192.800003,4525.60007,4150.80006,4194.00006,138.800002
985,1252944.62,1253299.92,1253194.52,1253421.52,355.300006,227.000003,649.10001,-105.400002,249.900004,172.200003
986,1253593.72,1253639.52,1253884.22,1254047.82,45.800001,163.600003,648.50001,244.700003,290.500004,194.400003
987,1254242.22,1254281.02,1258796.12,1259313.92,38.8,517.800007,5218.50008,4515.10007,4553.90007,146.800002
988,1259460.72,1259630.82,1259919.42,1260134.12,170.100003,214.700003,829.600013,288.600004,458.700007,156.200003
989,1260290.32,1260365.92,1261916.72,1262176.32,75.600001,259.600004,1971.20003,1550.80002,1626.40002,85.200001
990,1262261.52,1262429.92,1262891.92,1263154.22,168.400003,262.300003,1051.60002,462.000007,630.40001,158.900003
991,1263313.12,1263391.12,1263559.42,1263736.32,78.000001,176.900002,547.500008,168.300003,246.300004,124.300002
992,1263860.62,1264000.62,1264314.92,1264506.72,140.000002,191.800003,788.400012,314.300005,454.300007,142.300002
993,1264649.02,1264793.52,1265899.12,1266116.72,144.500002,217.600004,1609.30002,1105.60002,1250.10002,141.600002
994,1266258.32,1266424.72,1266775.72,1266961.42,166.400002,185.700003,916.300013,351.000005,517.400007,213.200003
995,1267174.62,1267211.82,1267751.82,1267949.02,37.200001,197.200003,922.900014,540.000008,577.200009,148.500002
996,1268097.52,1268234.42,1268807.02,1269035.52,136.900002,228.500003,1050.60002,572.600009,709.500011,112.600002
997,1269148.12,1269305.12,1269729.42,1269933.92,157.000002,204.500003,974.100014,424.300006,581.300008,188.300003
998,1270122.22,1270161.32,1271019.92,1271282.22,39.100001,262.300004,1266.00002,858.600013,897.700014,106.000001
999,1271388.22,1271531.92,1271792.22,1271977.92,143.700002,185.700003,748.800011,260.300004,404.000006,159.100002
1000,1272137.02,1272252.72,1273763.72,1273949.52,115.700002,185.800002,1980.30003,1511.00002,1626.70002,167.800003
1001,1274117.32,1274299.92,1274732.22,1274975.02,182.600003,242.800004,965.400014,432.300006,614.900009,107.700001
1002,1275082.72,1275214.72,1277328.92,1277551.62,132.000002,222.700003,2581.60004,2114.20003,2246.20003,112.700002
1003,1277664.32,1277846.72,1277979.32,1278185.32,182.400002,206.000003,641.100009,132.600002,315.000004,120.100002
1004,1278305.42,1278443.92,1278639.42,1278802.52,138.500002,163.100003,654.20001,195.500003,334.000005,157.100002
1005,1278959.62,1279065.32,1279583.62,1279789.82,105.700002,206.200003,981.500015,518.300007,624.000009,151.300003
1006,1279941.12,1280031.32,1280252.32,1280429.92,90.200001,177.600003,630.200009,221.000003,311.200004,141.400002
1007,1280571.32,1280704.52,1281329.52,1281543.82,133.200002,214.300003,1114.90002,625.000009,758.200011,142.400003
1008,1281686.22,1281855.52,1282300.22,1282505.42,169.300002,205.200003,939.200014,444.700007,614.000009,120.000002
1009,1282625.42,1282788.62,1282869.92,1283077.92,163.200002,208.000003,590.100008,81.300001,244.500003,137.600002
1010,1283215.52,1283289.12,1283686.62,1283860.12,73.600001,173.500003,807.700012,397.500006,471.100007,163.100002
1011,1284023.22,1284140.62,1284623.12,1284800.62,117.400002,177.500003,1010.20002,482.500007,599.900009,232.800003
1012,1285033.42,1285085.42,1285804.92,1286016.32,52.000001,211.400003,1127.80002,719.500011,771.500012,144.900002
1013,1288535.12,1288617.32,1289389.12,1289662.72,82.200001,273.600004,1218.00002,771.800011,854.000012,90.400002
1014,1302536.42,1302696.62,1302851.82,1303013.42,160.200003,161.600002,646.90001,155.200002,315.400005,169.900003
1015,1303183.32,1303275.72,1308985.62,1309277.12,92.400001,291.500005,6296.30009,5709.90009,5802.30009,202.500003
1016,1309479.62,1309591.82,1311186.52,1311437.92,112.200001,251.400004,2251.90003,1594.70002,1706.90003,293.600004
1017,1311731.52,1311772.62,1315605.72,1316455.02,41.100001,849.300013,4921.50007,3833.10006,3874.20006,198.000003
1018,1316653.02,1316742.72,1317409.92,1317600.22,89.700001,190.300003,1105.20002,667.20001,756.900011,158.000002
1019,1317758.22,1317957.72,1319460.72,1319703.02,199.500003,242.300004,2118.30003,1503.00002,1702.50002,173.500003
1020,1319876.52,1320268.62,1321456.02,1321682.92,392.100006,226.900004,1940.60003,1187.40002,1579.50002,134.200002
1021,1321817.12,1321995.02,1321983.42,1322121.52,177.900002,138.100002,491.000007,-11.6,166.300002,186.600003
1022,1326232.92,1326586.12,1327848.72,1328384.62,353.200006,535.900008,2302.60004,1262.60002,1615.80002,150.900003
1023,1328535.52,1328617.52,1328804.32,1328958.22,82.000001,153.900002,592.400009,186.800003,268.800004,169.700003
1024,1329127.92,1329218.72,1329657.32,1329840.22,90.800001,182.900003,870.300013,438.600006,529.400007,158.000003
1025,1329998.22,1330136.62,1331817.52,1332025.32,138.400002,207.800003,2222.10003,1680.90003,1819.30003,195.000003
1026,1332220.32,1332377.12,1335603.92,1335881.52,156.800002,277.600004,3862.30006,3226.80005,3383.60005,201.100003
1027,1337003.52,1337102.32,1337336.82,1337565.42,98.800001,228.600003,683.60001,234.500004,333.300005,121.700002
1028,1337687.12,1337778.62,1341566.12,1341786.32,91.500001,220.200003,4229.20006,3787.50006,3879.00006,130.000002
1029,1341916.32,1342079.72,1342219.52,1342409.42,163.400003,189.900002,721.600011,139.800002,303.200005,228.500004
1030,1342637.92,1342683.92,1345168.32,1345444.72,46.000001,276.400004,2991.40004,2484.40004,2530.40004,184.600002
1031,1345629.32,1345967.82,1346955.42,1347582.92,338.500005,627.50001,2159.80003,987.600015,1326.10002,206.200003
1032,1347789.12,1347864.62,1348603.42,1348877.12,75.500001,273.700004,1196.70002,738.800011,814.300012,108.700001
1033,1348985.82,1349122.62,1350350.42,1350551.82,136.800002,201.400003,1702.40003,1227.80002,1364.60002,136.400002
1034,1350688.22,1350887.42,1351037.52,1351265.52,199.200003,228.000003,684.20001,150.100002,349.300005,106.900002
1035,1351372.42,1351482.02,1351739.12,1351975.92,109.600002,236.800004,695.00001,257.100003,366.700005,91.500001
1036,1352067.42,1352181.42,1354709.32,1354977.82,114.000002,268.500004,2990.40004,2527.90004,2641.90004,80.000001
1037,1355057.82,1355273.52,1355368.92,1355604.42,215.700003,235.500003,636.400009,95.400002,311.100005,89.800001
1038,1355694.22,1355810.22,1355983.32,1356209.12,116.000002,225.800003,634.30001,173.100003,289.100005,119.400002
1039,1356328.52,1356449.92,1356857.92,1357091.72,121.400002,233.800003,904.900013,408.000006,529.400008,141.700002
1040,1357233.42,1357308.92,1357777.92,1358039.82,75.500001,261.900004,952.800015,469.000007,544.500008,146.400003
1041,1358186.22,1358258.72,1358452.32,1358650.62,72.500001,198.300002,610.600009,193.600003,266.100004,146.200003
1042,1358796.82,1358978.32,1359000.72,1359208.22,181.500002,207.500003,533.400008,22.400001,203.900003,122.000002
1043,1359330.22,1359429.92,1359514.42,1359665.72,99.700001,151.300003,518.800007,84.500001,184.200002,183.300002
1044,1359849.02,1359883.32,1360227.52,1360389.22,34.300001,161.700002,715.700011,344.200005,378.500006,175.500003
1045,1360564.72,1360676.72,1361006.72,1361185.52,112.000002,178.800002,776.300012,330.000005,442.000007,155.500003
1046,1361341.02,1361459.72,1361668.62,1361858.12,118.700001,189.500003,662.800009,208.900003,327.600004,145.700002
1047,1362003.82,1362103.42,1362341.82,1362529.42,99.600002,187.600003,694.700011,238.400003,338.000005,169.100003
1048,1362698.52,1362745.52,1363426.02,1363593.02,47,167.000002,1093.10002,680.500011,727.500011,198.600003
1049,1363791.62,1363924.72,1364248.92,1364461.52,133.100002,212.600003,831.500012,324.200005,457.300007,161.600002
1050,1364623.12,1364699.92,1365325.62,1365520.32,76.800002,194.700003,1058.60002,625.700009,702.500011,161.400002
1051,1365681.72,1365779.02,1365821.32,1365978.52,97.300002,157.200003,478.000007,42.3,139.600002,181.200002
1052,1366159.72,1366226.22,1366726.62,1366903.52,66.500001,176.900002,927.900014,500.400008,566.900009,184.100003
1053,1367087.62,1367164.02,1367614.72,1367782.62,76.400001,167.900003,872.200013,450.700007,527.100008,177.200002
1054,1369904.22,1369989.22,1370625.82,1370859.52,85.000001,233.700003,1049.60002,636.60001,721.600011,94.300002
1055,1370953.82,1371083.52,1373381.42,1373591.12,129.700002,209.700003,2800.30004,2297.90003,2427.60004,163.000003
1056,1373754.12,1373863.52,1377213.72,1377470.72,109.400001,257.000004,3800.00006,3350.20005,3459.60005,83.400001
1057,1377554.12,1377735.42,1378070.12,1378274.82,181.300003,204.700003,913.800014,334.700005,516.000008,193.100003
1058,1378467.92,1378540.52,1383204.32,1383477.12,72.600001,272.800004,5179.20008,4663.80007,4736.40007,170.000003
1059,1383647.12,1383938.32,1385051.12,1385626.42,291.200004,575.300008,2136.80003,1112.80002,1404.00002,157.500003
1060,1385783.92,1385913.72,1389873.32,1390087.92,129.800002,214.600003,4434.00007,3959.60006,4089.40006,130.000002
1061,1390217.92,1390507.92,1390484.72,1390680.52,290.000004,195.800003,668.80001,-23.2,266.800004,206.200003
1062,1390886.72,1390927.02,1393733.62,1393979.52,40.3,245.900004,3228.40005,2806.60004,2846.90004,135.600002
1063,1394115.12,1394315.52,1394268.32,1394449.32,200.400003,181.000003,482.000007,-47.200001,153.200002,147.800002
1064,1394597.12,1394709.52,1394890.62,1395066.72,112.400002,176.100003,633.50001,181.100002,293.500004,163.900003
1065,1395230.62,1395292.32,1395454.42,1395662.72,61.7,208.300003,577.600008,162.100003,223.800003,145.500002
1066,1405004.32,1405077.82,1405182.72,1405385.92,73.500001,203.200003,526.300008,104.900002,178.400003,144.700002
1067,1407879.92,1407951.52,1408185.32,1408827.02,71.600001,641.700009,1130.00002,233.800004,305.400005,182.900003
1068,1409009.92,1409045.12,1409298.72,1409487.92,35.2,189.200003,630.600009,253.600004,288.800004,152.600002
1069,1409640.52,1409696.22,1409837.12,1410059.12,55.700001,222.000004,536.600008,140.900002,196.600003,118.000001
1070,1410177.12,1410319.82,1410539.52,1410718.62,142.700002,179.100002,672.70001,219.700004,362.400006,131.200002
1071,1410849.82,1411006.72,1411179.42,1411413.02,156.900003,233.600004,682.10001,172.700002,329.600005,118.900001
1072,1411531.92,1411642.72,1411713.32,1411853.52,110.800002,140.200002,494.300008,70.600001,181.400003,172.700003
1073,1412026.22,1412092.82,1412299.12,1412475.72,66.600001,176.600003,587.700009,206.300003,272.900004,138.200002
1074,1412613.92,1412713.52,1412863.82,1413059.52,99.600001,195.700003,554.900008,150.300002,249.900003,109.300002
1075,1413168.82,1413254.22,1413586.12,1413760.12,85.400001,174.000003,741.300011,331.900005,417.300006,150.000002
1076,1413910.12,1414075.02,1414217.82,1414413.52,164.900002,195.700003,615.700009,142.800002,307.700004,112.300002
1077,1414525.82,1414618.52,1414787.12,1415007.02,92.700001,219.900003,597.500009,168.600003,261.300004,116.300002
1078,1415123.32,1415279.72,1415526.62,1415744.32,156.400002,217.700003,745.900011,246.900004,403.300006,124.900002
1079,1415869.22,1415987.02,1416312.72,1416472.62,117.800002,159.900002,750.100011,325.700005,443.500007,146.700002
1080,1416619.32,1416740.72,1417064.22,1417215.52,121.400002,151.300002,766.100012,323.500005,444.900007,169.900003
1081,1417385.42,1417487.52,1417768.72,1417925.02,102.100001,156.300003,696.70001,281.200004,383.300005,157.100002
1082,1418082.12,1418176.52,1418413.92,1418891.02,94.400001,477.100007,940.500014,237.400004,331.800005,131.600002
1083,1419022.62,1419070.12,1419250.42,1419404.32,47.500001,153.900003,522.100008,180.300002,227.800003,140.400002
1084,1419544.72,1419649.42,1419976.52,1420138.62,104.700001,162.100003,725.500011,327.100005,431.800006,131.600002
1085,1420270.22,1420374.62,1420825.72,1421021.52,104.400001,195.800003,871.500013,451.100007,555.500008,120.200002
1086,1421141.72,1421349.12,1421523.82,1421730.12,207.400003,206.300003,695.00001,174.700002,382.100005,106.600002
1087,1421836.72,1421964.72,1422131.42,1422311.32,128.000002,179.900003,609.500009,166.700002,294.700004,134.900002
1088,1422446.22,1422531.52,1422962.12,1423120.32,85.300001,158.200002,825.900012,430.600007,515.900008,151.800002
1089,1423272.12,1423356.02,1423678.52,1423843.02,83.900002,164.500003,690.500011,322.500004,406.400006,119.600002
1090,1423962.62,1424078.52,1424443.92,1424635.92,115.900001,192.000003,785.500011,365.400006,481.300007,112.200001
1091,1424748.12,1424872.32,1425224.72,1425423.52,124.200002,198.800002,801.000012,352.400006,476.600008,125.600002
1092,1425549.12,1425642.32,1426405.42,1426639.52,93.200002,234.100004,1173.20002,763.100011,856.300013,82.800001
1093,1426722.32,1426963.82,1427071.32,1427209.92,241.500003,138.600002,638.600009,107.500002,349.000005,151.000002
1094,1427360.92,1427489.12,1428404.92,1428597.42,128.200002,192.500003,1370.40002,915.800014,1044.00002,133.900002
1095,1428731.32,1428870.72,1429674.32,1429843.52,139.400002,169.200002,1261.50002,803.600012,943.000014,149.300003
1096,1429992.82,1430121.42,1431124.72,1431324.92,128.600001,200.200003,1452.50002,1003.30002,1131.90002,120.400002
1097,1431445.32,1431629.72,1431706.42,1431893.82,184.400003,187.400003,559.800009,76.700001,261.100004,111.300002
1098,1432005.12,1432080.22,1432351.02,1432513.92,75.100001,162.900002,645.200009,270.800004,345.900005,136.400002
1099,1432650.32,1432735.72,1433430.32,1433621.12,85.400001,190.800003,1071.20002,694.600011,780.000012,100.400001
1100,1433721.52,1433965.92,1434671.12,1434844.72,244.400004,173.600003,1244.20002,705.20001,949.600014,121.000002
1101,1434965.72,1435109.92,1435274.22,1435503.42,144.200002,229.200004,621.900009,164.300002,308.500004,84.200001
1102,1435587.62,1435684.12,1435998.92,1436162.72,96.500001,163.800002,709.40001,314.800005,411.300006,134.300002
1103,1436297.02,1436433.92,1437406.72,1437562.72,136.900003,156.000002,1429.60002,972.800014,1109.70002,163.900003
1104,1437726.62,1437873.12,1438965.52,1439154.92,146.500002,189.400003,1540.80002,1092.40002,1238.90002,112.500002
1105,1439267.42,1439402.72,1439650.32,1439834.92,135.300002,184.600003,692.10001,247.600003,382.900005,124.600002
1106,1439959.52,1440076.72,1440362.72,1440523.82,117.200002,161.100002,713.100011,286.000004,403.200006,148.800003
1107,1440672.62,1440766.92,1441414.62,1441615.12,94.300001,200.500003,1049.60001,647.70001,742.000011,107.100001
1108,1441722.22,1441831.72,1442431.92,1442598.92,109.500002,167.000002,1031.50002,600.200009,709.700011,154.800003
1109,1442753.72,1442858.12,1443657.92,1443851.02,104.400001,193.100003,1247.80002,799.800012,904.200013,150.500002
1110,1444001.52,1444101.22,1444217.62,1444434.92,99.700002,217.300003,519.800008,116.400002,216.100004,86.400001
1111,1444521.32,1444638.92,1444922.92,1445078.22,117.600002,155.300002,713.600011,284.000004,401.600006,156.700003
1112,1445234.92,1445335.02,1446161.52,1446355.02,100.100001,193.500003,1263.40002,826.500012,926.600013,143.300003
1113,1446498.32,1446610.12,1447112.52,1447306.12,111.800001,193.600003,932.100013,502.400008,614.200009,124.300001
1114,1447430.42,1447555.12,1448531.02,1448727.82,124.700002,196.800003,1418.70002,975.900015,1100.60002,121.300002
1115,1448849.12,1448992.92,1449449.92,1449661.12,143.800002,211.200004,932.600013,457.000006,600.800008,120.600001
1116,1449781.72,1449901.32,1450053.92,1450261.82,119.600002,207.900004,641.10001,152.600002,272.200004,161.000002
1117,1450422.82,1450520.22,1451027.12,1451202.52,97.400001,175.400003,936.100014,506.900008,604.300009,156.400002
1118,1451358.92,1451423.12,1452188.72,1452382.12,64.200001,193.400003,1142.10002,765.600011,829.800012,118.900002
1119,1452501.02,1452663.42,1453406.62,1453593.92,162.400002,187.300003,1236.40002,743.200011,905.600013,143.500002
1120,1453737.42,1453857.62,1454309.02,1454540.12,120.200002,231.100003,909.000014,451.400007,571.600009,106.300002
1121,1454646.42,1454763.12,1454943.92,1455095.42,116.700002,151.500003,599.700009,180.800002,297.500004,150.700002
1122,1455246.12,1455357.42,1456264.92,1456439.82,111.300002,174.900003,1324.40002,907.500013,1018.80002,130.700002
1123,1456570.52,1456768.32,1458353.82,1458560.32,197.800003,206.500003,2090.10003,1585.50002,1783.30003,100.300002
1124,1458660.62,1458867.92,1459019.42,1459226.02,207.300003,206.600003,666.70001,151.500002,358.800005,101.300002
1125,1459327.32,1459442.12,1459596.42,1459777.42,114.800001,181.000002,571.500008,154.300003,269.100004,121.400002
1126,1459898.82,1459981.22,1460333.32,1460491.52,82.400001,158.200002,721.300011,352.100006,434.500007,128.600002
1127,1460620.12,1460752.92,1461241.82,1461414.92,132.800002,173.100003,930.200014,488.900007,621.700009,135.400002
1128,1461550.32,1461678.42,1462404.42,1462572.22,128.100002,167.800002,1154.30002,726.000011,854.100013,132.400002
1129,1462704.62,1462898.32,1463787.12,1463949.12,193.700003,162.000003,1403.40002,888.800013,1082.50002,158.900002
1130,1464108.02,1464248.92,1465255.72,1465502.22,140.900002,246.500004,1491.90002,1006.80001,1147.70002,97.700001
1131,1465599.92,1465810.32,1465887.62,1466048.52,210.400003,160.900003,569.400009,77.300001,287.700004,120.800002
1132,1466169.32,1466316.72,1466684.22,1466854.02,147.400002,169.800003,834.200012,367.500005,514.900007,149.500002
1133,1467003.52,1467092.42,1467320.52,1467498.92,88.900001,178.400002,612.800009,228.100004,317.000005,117.400002
1134,1467616.32,1467736.92,1468290.22,1468468.72,120.600002,178.500003,993.800015,553.300008,673.90001,141.400002
1135,1468610.12,1468728.32,1469845.32,1470041.42,118.200002,196.100003,1560.10002,1117.00002,1235.20002,128.800002
1136,1470170.22,1470305.92,1470577.52,1470753.12,135.700002,175.600003,728.400011,271.600004,407.300006,145.500002
1137,1470898.62,1471021.52,1471845.32,1472025.12,122.900002,179.800003,1276.10002,823.800012,946.700014,149.600002
1138,1472174.72,1472309.72,1473587.02,1473810.12,135.000002,223.100003,1754.20003,1277.30002,1412.30002,118.800002
1139,1473928.92,1474094.22,1474700.32,1474902.22,165.300003,201.900003,1106.50002,606.100009,771.400012,133.200002
1140,1475035.42,1475189.52,1475461.82,1475618.12,154.100002,156.300002,758.000011,272.300004,426.400006,175.300003
1141,1475793.42,1475900.32,1476549.42,1476719.72,106.900002,170.300003,1075.70002,649.100009,756.000011,149.400002
1142,1476869.12,1477022.62,1477574.32,1477790.52,153.500002,216.200003,1055.90002,551.700009,705.200011,134.500002
1143,1477925.02,1478047.52,1478602.72,1478769.82,122.500002,167.100002,984.700014,555.200008,677.70001,139.900002
1144,1478909.72,1479034.22,1479139.52,1479303.82,124.500002,164.300002,520.600008,105.300002,229.800004,126.500002
1145,1479430.32,1479532.12,1479853.12,1480014.72,101.800002,161.600002,718.000011,321.000005,422.800007,133.600002
1146,1480148.32,1480274.22,1480961.02,1481171.82,125.900002,210.800003,1137.20002,686.80001,812.700012,113.700002
1147,1481285.52,1481414.92,1482483.32,1482718.92,129.400002,235.600003,1529.80002,1068.40002,1197.80002,96.400002
1148,1482815.32,1482947.52,1483097.12,1483257.42,132.200002,160.300002,581.300008,149.600002,281.800004,139.200002
1149,1483396.62,1483526.22,1483715.12,1483909.82,129.600002,194.700003,632.40001,188.900003,318.500005,119.200002
1150,1484029.02,1484113.72,1484576.32,1484801.12,84.700001,224.800003,857.300013,462.600007,547.300008,85.200002
1151,1484886.32,1485011.52,1485752.32,1485957.92,125.200001,205.600003,1201.10002,740.800011,866.000012,129.500002
1152,1486087.42,1486232.72,1486320.32,1486495.82,145.300003,175.500003,553.200009,87.600001,232.900004,144.800002
1153,1486640.62,1486770.22,1486892.02,1487042.92,129.600002,150.900003,545.900008,121.800001,251.400003,143.600002
1154,1487186.52,1487278.82,1487551.82,1487716.52,92.300001,164.700003,684.30001,273.000004,365.300005,154.300002
1155,1487870.82,1487939.32,1488134.62,1488316.72,68.500001,182.100003,589.800009,195.300003,263.800004,143.900002
1156,1488460.62,1488552.62,1488659.02,1488820.52,92.000001,161.500002,491.100007,106.400002,198.400003,131.200002
1157,1488951.72,1489035.52,1489256.52,1489417.42,83.800001,160.900002,611.700009,221.000004,304.800005,146.000002
1158,1489563.42,1489619.82,1489821.02,1490027.02,56.400001,206.000003,578.900009,201.200003,257.600004,115.300002
1159,1490142.32,1490268.62,1490373.52,1490558.22,126.300002,184.700003,558.300008,104.900001,231.200003,142.400002
1160,1490700.62,1490794.72,1491084.72,1491273.52,94.100002,188.800003,710.400011,290.000004,384.100006,137.500002
1161,1491411.02,1491498.22,1491795.72,1492009.82,87.200001,214.100004,724.200011,297.500004,384.700005,125.400002
1162,1492135.22,1492225.62,1493405.72,1493586.22,90.400001,180.500003,1581.80002,1180.10002,1270.50002,130.800002
1163,1493717.02,1493853.62,1494316.22,1494507.52,136.600002,191.300003,952.100014,462.600007,599.200009,161.600002
1164,1494669.12,1494710.22,1497998.32,1498202.32,41.100001,204.000003,3635.40005,3288.10005,3329.20005,102.200001
1165,1498304.52,1498467.42,1498593.52,1498753.92,162.900003,160.400002,589.700009,126.100002,289.000005,140.300002
1166,1498894.22,1499044.32,1502639.02,1502833.42,150.100003,194.400003,4067.50006,3594.70005,3744.80006,128.300002
1167,1502961.72,1503152.62,1503392.82,1503591.72,190.900003,198.900003,792.000012,240.200003,431.100006,162.000003
1168,1503753.72,1503859.12,1504773.12,1504980.32,105.400001,207.200003,1369.90002,914.000014,1019.40002,143.300002
1169,1505123.62,1505282.72,1506407.42,1506625.82,159.100002,218.400003,1615.70002,1124.70002,1283.80002,113.500002
1170,1506739.32,1506955.82,1506998.32,1507157.42,216.500003,159.100002,571.000009,42.500001,259.000004,152.900003
1171,1507310.32,1507403.92,1508177.72,1508365.82,93.600001,188.100002,1197.90002,773.800012,867.400013,142.400003
1172,1508508.22,1508617.32,1510503.52,1510776.82,109.100001,273.300004,2368.70003,1886.20003,1995.30003,100.100002
1173,1510876.92,1511076.52,1511311.42,1511482.02,199.600003,170.600003,755.000011,234.900003,434.500006,149.900002
1174,1511631.92,1511766.32,1515900.72,1516411.22,134.400002,510.500007,4921.20007,4134.40006,4268.80006,141.900002
1175,1516553.12,1516711.02,1517008.32,1517190.72,157.900003,182.400003,786.700012,297.300004,455.200007,149.100002
1176,1517339.82,1517481.52,1521055.42,1521240.62,141.700002,185.200003,4041.30006,3573.90005,3715.60006,140.500002
1177,1521381.12,1521556.12,1521776.72,1522018.22,175.000003,241.500004,748.700012,220.600003,395.600006,111.600002
1178,1522129.82,1522204.32,1525047.92,1525247.82,74.500001,199.900003,3260.00005,2843.60004,2918.10004,142.000002
1179,1525389.82,1525548.62,1525672.72,1525825.12,158.800002,152.400003,653.60001,124.100002,282.900004,218.300003
1180,1531002.82,1531107.72,1531105.82,1531306.32,104.900001,200.500003,421.400006,-1.9,103.000001,117.900002
1181,1531424.22,1531499.82,1531944.42,1532200.32,75.600001,255.900004,862.000013,444.600007,520.200008,85.900001
1182,1532286.22,1532395.42,1534661.22,1534863.72,109.200001,202.500003,2718.30004,2265.80003,2375.00004,140.800002
1183,1535004.52,1535229.92,1535308.12,1535465.72,225.400004,157.600002,640.90001,78.200001,303.600005,179.700003
1184,1535645.42,1535743.32,1536167.92,1536357.22,97.900001,189.300003,882.000013,424.600007,522.500008,170.200002
1185,1536527.42,1536618.92,1537286.62,1537490.32,91.500001,203.700003,1102.80002,667.70001,759.200011,139.900002
1186,1537630.22,1537768.32,1538067.52,1538238.12,138.100003,170.600003,769.300012,299.200004,437.300007,161.400002
1187,1538399.52,1538563.02,1539125.02,1539358.32,163.500002,233.300003,1089.80002,562.000009,725.500011,131.000002
1188,1539489.32,1539653.52,1539785.72,1540274.62,164.200003,488.900007,932.100014,132.200002,296.400005,146.800002
1189,1540421.42,1540484.12,1540784.02,1540962.32,62.700001,178.300003,674.00001,299.900004,362.600005,133.100002
1190,1541095.42,1541206.12,1541471.92,1541647.32,110.700002,175.400002,721.400011,265.800004,376.500006,169.500003
1191,1541816.82,1541923.52,1542274.52,1542511.12,106.700001,236.600003,797.900012,351.000006,457.700007,103.600002
1192,1542614.72,1542728.32,1543077.52,1543268.52,113.600001,191.000002,838.600012,349.200006,462.800007,184.800003
1193,1543453.32,1543533.12,1543705.82,1543876.72,79.800001,170.900003,623.20001,172.700003,252.500004,199.800003
1194,1544076.52,1544163.02,1544312.22,1544471.42,86.500001,159.200002,544.000008,149.200002,235.700003,149.100003
1195,1544620.52,1544707.32,1545245.12,1545425.42,86.800001,180.300003,986.200014,537.800008,624.600009,181.300002
1196,1545606.72,1545649.22,1546425.52,1546651.02,42.500001,225.500003,1170.40002,776.300012,818.800013,126.100002
1197,1546777.12,1546975.92,1547043.02,1547196.62,198.800003,153.600002,575.000008,67.100001,265.900004,155.500002
1198,1547352.12,1547447.42,1549085.12,1549294.72,95.300002,209.600003,2062.60003,1637.70002,1733.00003,120.000002
1199,1549414.72,1549566.12,1549745.92,1549918.12,151.400002,172.200003,655.60001,179.800003,331.200005,152.200002
1200,1550070.32,1550195.12,1553045.52,1553246.72,124.800002,201.200003,3301.90005,2850.40004,2975.20004,125.500002
1201,1553372.22,1553591.52,1556604.22,1556829.92,219.300003,225.700004,3606.40005,3012.70005,3232.00005,148.700002
1202,1556978.62,1557130.32,1557141.52,1557325.32,151.700002,183.800003,533.600008,11.2,162.900002,186.900003
1203,1564066.92,1564208.72,1564849.02,1565083.02,141.800003,234.000004,1208.80002,640.300009,782.100012,192.700002
1204,1565275.72,1565348.42,1568026.22,1568277.12,72.700002,250.900004,3222.60005,2677.80004,2750.50004,221.200003
1205,1568498.32,1568613.92,1569178.22,1569428.32,115.600002,250.100003,1054.40002,564.300009,679.900011,124.400002
1206,1569552.72,1569628.62,1569626.92,1569778.72,75.900001,151.800003,382.000006,-1.7,74.200001,156.000002
1207,1569934.72,1570045.02,1571421.82,1571653.02,110.300001,231.200003,1852.90003,1376.80002,1487.10002,134.600002
1208,1571787.62,1572047.92,1573510.82,1573745.72,260.300004,234.900004,2072.70003,1462.90002,1723.20003,114.600001
1209,1573860.32,1574044.92,1574142.12,1574369.52,184.600003,227.400003,630.60001,97.200002,281.800005,121.400002
1210,1574490.92,1574602.72,1575001.82,1575227.92,111.800001,226.100004,916.900013,399.100006,510.900007,179.900002
1211,1575407.82,1575463.52,1577869.12,1578132.72,55.700001,263.600004,2872.00004,2405.60004,2461.30004,147.100002
1212,1578279.82,1578527.12,1579836.12,1580040.22,247.300004,204.100003,1955.30003,1309.00002,1556.30002,194.900003
1213,1580235.12,1580373.72,1580884.12,1581384.62,138.600002,500.500007,1289.90002,510.400008,649.00001,140.400003
1214,1581525.02,1581629.82,1581848.92,1582077.22,104.800001,228.300004,650.800009,219.100003,323.900004,98.600001
1215,1582175.82,1582271.12,1584133.92,1584322.82,95.300002,188.900003,2285.70003,1862.80003,1958.10003,138.700002
1216,1584461.52,1584631.52,1584749.92,1584935.62,170.000003,185.700002,618.70001,118.400002,288.400005,144.600003
1217,1585080.22,1585181.92,1585729.82,1585915.92,101.700001,186.100003,986.000014,547.900008,649.600009,150.300002
1218,1586066.22,1586175.82,1587412.22,1587624.32,109.600002,212.100003,1666.70003,1236.40002,1346.00002,108.600002
1219,1587732.92,1587930.22,1588018.32,1588177.62,197.300003,159.300003,610.800009,88.100001,285.400004,166.100002
1220,1588343.72,1588445.92,1588625.02,1588785.02,102.200002,160.000003,595.600009,179.100002,281.300004,154.300002
1221,1588939.32,1589001.22,1589572.12,1589760.22,61.900001,188.100003,970.600015,570.900008,632.800009,149.700003
1222,1589909.92,1590012.72,1593151.72,1593417.82,102.800001,266.100004,3578.00005,3139.00005,3241.80005,70.100001
1223,1593487.92,1593674.92,1593769.92,1593953.92,187.000003,184.000003,620.400009,95.000001,282.000004,154.400002
1224,1594108.32,1594179.82,1594742.32,1594930.22,71.500001,187.900002,1009.10001,562.500009,634.00001,187.200003
1225,1595117.42,1595219.02,1597160.32,1597436.52,101.600002,276.200004,2473.60004,1941.30003,2042.90003,154.500002
1226,1597591.02,1597740.72,1599010.92,1599331.12,149.700002,320.200005,1825.70003,1270.20002,1419.90002,85.600001
1227,1602040.22,1602146.92,1602291.52,1602490.52,106.700002,199.000003,573.200009,144.600002,251.300004,122.900002
1228,1608831.92,1609080.32,1609036.72,1609210.52,248.400004,173.800002,519.500008,-43.6,204.800004,140.900002
1229,1609351.42,1609446.22,1610171.32,1610400.62,94.800002,229.300004,1231.90002,725.10001,819.900012,182.700003
1230,1610583.32,1610660.32,1614472.12,1614693.72,77.000001,221.600003,4223.30006,3811.80006,3888.80006,112.900001
1231,1614806.62,1615052.72,1615049.42,1615224.62,246.100004,175.200003,593.000009,-3.3,242.800004,175.000002
1232,1619027.72,1619074.32,1619083.02,1619283.02,46.600001,200.000003,373.200006,8.7,55.300001,117.900002
1233,1619400.92,1619610.32,1620010.22,1620233.92,209.400003,223.700003,996.600015,399.900006,609.300009,163.600003
1234,1620397.52,1620503.72,1624682.22,1624911.72,106.200001,229.500003,4630.20007,4178.50006,4284.70006,116.000002
1235,1625027.72,1625098.52,1625099.52,1625584.92,70.800001,485.400007,698.40001,1,71.800001,141.200002
1236,1625726.12,1625828.72,1626265.12,1626454.82,102.600002,189.700003,883.300013,436.400006,539.000008,154.600002
1237,1626609.42,1626726.62,1628469.32,1628698.32,117.200002,229.000003,2196.10003,1742.70003,1859.90003,107.200002
1238,1628805.52,1628971.52,1629074.62,1629263.92,166.000003,189.300003,614.700009,103.100001,269.100004,156.300002
1239,1629420.22,1629510.22,1630065.72,1630282.22,90.000002,216.500003,1032.90002,555.500008,645.50001,170.900003
1240,1630453.12,1630555.52,1631907.52,1632547.82,102.400001,640.30001,2244.30003,1352.00002,1454.40002,149.600002
1241,1632697.42,1632879.72,1633501.32,1633704.12,182.300003,202.800003,1139.90002,621.600009,803.900012,133.200002
1242,1633837.32,1634007.12,1638011.12,1638262.72,169.800003,251.600004,4516.00007,4004.00006,4173.80006,90.600001
1243,1638353.32,1638583.02,1638617.62,1638825.12,229.700004,207.500003,636.60001,34.6,264.300004,164.800003
1244,1638989.92,1639045.72,1643366.72,1644386.72,55.800001,1020.00002,5432.50008,4321.00006,4376.80006,35.700001
1245,1644422.42,1644524.32,1647756.72,1648082.92,101.900001,326.200005,3773.70006,3232.40005,3334.30005,113.200002
1246,1648196.12,1648354.62,1648975.32,1649176.22,158.500002,200.900003,1128.80002,620.70001,779.200012,148.700002
1247,1649324.92,1649522.32,1649618.32,1649827.52,197.400003,209.200003,637.400009,96.000001,293.400004,134.800002
1248,1649962.32,1650036.62,1650716.12,1650935.82,74.300001,219.700003,1104.00002,679.500011,753.800012,130.500002
1249,1651066.32,1651201.12,1651498.72,1651678.32,134.800002,179.600003,796.800012,297.600004,432.400006,184.800003
1250,1651863.12,1651909.12,1654014.32,1654273.42,46,259.100004,2481.60004,2105.20003,2151.20003,71.300001
1251,1654344.72,1654589.42,1654621.02,1654873.12,244.700003,252.100004,632.000009,31.600001,276.300004,103.600001
1252,1654976.72,1655074.02,1655504.62,1655740.22,97.300002,235.600003,949.500014,430.600006,527.900008,186.000003
1253,1655926.22,1655983.02,1658011.12,1658207.82,56.800001,196.700003,2421.70004,2028.10003,2084.90003,140.100002
1254,1658347.92,1658564.72,1658581.22,1658751.32,216.800004,170.100002,545.100008,16.5,233.300004,141.700002
1255,1658893.02,1658996.12,1659570.62,1659786.02,103.100002,215.400003,1057.50002,574.500009,677.600011,164.500002
1256,1659950.52,1660027.52,1661607.42,1661862.32,77.000001,254.900004,2088.20003,1579.90002,1656.90003,176.400002
1257,1662038.72,1662152.52,1662823.12,1663037.52,113.800002,214.400003,1127.20002,670.60001,784.400012,128.400002
1258,1663165.92,1663301.02,1663434.42,1663615.92,135.100002,181.500003,577.500009,133.400002,268.500004,127.500002
1259,1663743.42,1663863.82,1667086.72,1667298.32,120.400002,211.600003,3640.90005,3222.90005,3343.30005,86.000001
1260,1667384.32,1667625.52,1667683.02,1667856.72,241.200004,173.700003,616.700009,57.5,298.700004,144.300002
1261,1668001.02,1668113.82,1668484.92,1668703.82,112.800002,218.900004,831.800013,371.100005,483.900007,129.000002
1262,1670682.02,1670726.62,1670813.32,1671082.92,44.600001,269.600004,511.700008,86.700001,131.300002,110.800002
1263,1673656.52,1673714.62,1673928.72,1674141.12,58.100001,212.400004,617.60001,214.100003,272.200004,133.000002
1264,1677415.92,1677503.12,1677708.73,1677848.33,87.200002,139.600002,596.500009,205.600003,292.800005,164.100002
1265,1678012.43,1678090.63,1678495.43,1678659.13,78.200001,163.700002,809.100012,404.800007,483.000008,162.400002
1266,1678821.53,1678944.33,1679105.73,1679325.43,122.800002,219.700003,633.90001,161.400003,284.200005,130.000002
1267,1679455.43,1679591.03,1679688.93,1679885.73,135.600002,196.800003,552.500008,97.900001,233.500003,122.200002
1268,1680007.93,1680072.13,1680570.03,1680733.83,64.200001,163.800003,868.500013,497.900007,562.100008,142.600002
1269,1680876.43,1681004.33,1682551.93,1682759.93,127.900002,208.000003,1984.10003,1547.60002,1675.50002,100.600002
1270,1682860.53,1682997.83,1683182.33,1683338.13,137.300002,155.800003,630.600009,184.500002,321.800004,153.000002
1271,1683491.13,1683558.63,1690228.23,1690412.83,67.500001,184.600003,7046.40011,6669.6001,6737.1001,124.700002
1272,1690537.53,1690768.43,1690755.53,1690938.53,230.900003,183.000003,546.100008,-12.9,218.000003,145.100002
1273,1691083.63,1691152.93,1691307.03,1691465.83,69.300001,158.800003,573.400009,154.100002,223.400003,191.200003
1274,1691657.03,1691700.63,1700644.73,1700882.33,43.6,237.600003,9304.00014,8944.10013,8987.70013,78.700001
1275,1700961.03,1701203.93,1701181.93,1701380.23,242.900004,198.300003,578.600009,-22,220.900004,159.400002
1276,1701539.63,1701627.13,1704606.23,1705557.53,87.500001,951.300014,4141.10006,2979.10004,3066.60005,123.200002
1277,1705680.73,1705763.33,1706089.83,1706276.43,82.600001,186.600002,725.20001,326.500005,409.100006,129.500002
1278,1706405.93,1706574.23,1707345.53,1707677.43,168.300003,331.900005,1360.90002,771.300011,939.600014,89.400002
1279,1707766.83,1707852.03,1709246.73,1709452.13,85.200001,205.400003,1800.20003,1394.70002,1479.90002,114.900002
1280,1709567.03,1709738.33,1709682.33,1709914.63,171.300002,232.300004,443.000006,-56.000001,115.300001,95.400001
1281,1710010.03,1710097.43,1710360.03,1710533.43,87.400001,173.400003,645.10001,262.600004,350.000005,121.700002
1282,1710655.13,1710773.93,1713028.63,1713223.53,118.800002,194.900003,2683.70004,2254.70003,2373.50004,115.300002
1283,1713338.83,1713578.13,1713626.83,1713798.33,239.300003,171.500003,608.500009,48.700001,288.000004,149.000002
1284,1713947.33,1714017.13,1714355.13,1714535.83,69.800001,180.700003,752.500011,338.000005,407.800006,164.000002
1285,1714699.83,1714774.73,1717198.83,1717412.33,74.900001,213.500003,2812.10004,2424.10004,2499.00004,99.600002
1286,1717511.93,1717672.13,1717793.63,1717958.13,160.200002,164.500003,611.600009,121.500002,281.700004,165.400002
1287,1718123.53,1718195.73,1718375.13,1718577.13,72.200001,202.000003,558.300008,179.400003,251.600004,104.700001
1288,1718681.83,1718776.13,1719319.93,1719616.73,94.300002,296.800004,998.700015,543.800008,638.10001,63.800001
1289,1719680.53,1719790.53,1723357.33,1723563.53,110.000002,206.200003,3990.60006,3566.80005,3676.80005,107.600002
1290,1723671.13,1723795.53,1723784.23,1723951.43,124.400002,167.200003,399.200006,-11.300001,113.100001,118.900002
1291,1724070.33,1724203.53,1724332.23,1724515.73,133.200002,183.500002,584.400008,128.700002,261.900004,139.000002
1292,1724654.73,1724727.43,1725223.83,1725535.13,72.700001,311.300004,1003.60001,496.400008,569.100009,123.200002
1293,1725658.33,1725777.93,1727976.13,1728179.43,119.600002,203.300003,2630.70004,2198.20003,2317.80004,109.600002
1294,1728289.03,1728485.43,1728595.13,1728768.63,196.400002,173.500003,629.700009,109.700002,306.100004,150.100002
1295,1728918.73,1729023.03,1729367.13,1729551.23,104.300001,184.100002,789.300012,344.100006,448.400007,156.800003
1296,1729708.03,1729833.43,1734716.13,1734986.63,125.400002,270.500004,5414.90008,4882.70007,5008.10007,136.300002
1297,1735122.93,1735323.53,1735251.93,1735446.73,200.600003,194.800003,458.900007,-71.600001,129.000002,135.100002
1298,1735581.83,1735664.93,1735785.33,1735966.23,83.100001,180.900003,516.700008,120.400002,203.500003,132.300002
1299,1736098.53,1736187.73,1736418.23,1736586.73,89.200001,168.500002,618.700009,230.500004,319.700005,130.500002
1300,1736717.23,1736817.53,1742297.43,1742525.43,100.300002,228.000004,5894.70009,5479.90008,5580.20008,86.500001
1301,1742611.93,1742937.13,1742908.83,1743094.73,325.200005,185.900003,636.400009,-28.300001,296.900004,153.600002
1302,1743248.33,1743329.83,1744118.13,1744394.33,81.500002,276.200005,1273.80002,788.300011,869.800013,127.800001
1303,1744522.13,1744645.13,1749016.73,1749552.73,123.000002,536.000008,5157.10008,4371.60007,4494.60007,126.500002
1304,1749679.23,1749943.13,1749925.73,1750135.53,263.900004,209.800003,574.000009,-17.4,246.500004,117.700002
1305,1750253.23,1750327.43,1753579.93,1753810.23,74.200001,230.300004,3679.90006,3252.50005,3326.70005,122.900002
1306,1753933.13,1754152.53,1754207.13,1754377.33,219.400003,170.200002,588.900008,54.600001,274.000004,144.700002
1307,1754522.03,1754616.13,1756377.63,1756609.83,94.100002,232.200004,2188.30003,1761.50003,1855.60003,100.500001
1308,1756710.33,1756893.83,1758454.43,1758653.33,183.500003,198.900003,2095.80003,1560.60002,1744.10003,152.800002
1309,1758806.13,1758863.53,1758873.53,1759097.53,57.400001,224.000004,363.200006,10,67.400001,71.800001
1310,1759169.33,1759303.03,1759837.13,1760066.23,133.700002,229.100003,1078.80002,534.100008,667.80001,181.900003
1311,1762043.03,1762175.33,1762347.93,1762512.53,132.300002,164.600002,645.50001,172.600003,304.900005,176.000003
1312,1762688.53,1762801.13,1763159.83,1763340.23,112.600002,180.400003,823.200012,358.700005,471.300007,171.500002
1313,1763511.73,1763594.13,1763929.43,1764167.53,82.400002,238.100003,760.600012,335.300005,417.700007,104.800002
1314,1764272.33,1764415.83,1764440.93,1764592.43,143.500002,151.500002,467.000007,25.1,168.600002,146.900003
1315,1764739.33,1764843.43,1765093.03,1765269.03,104.100001,176.000003,707.70001,249.600004,353.700005,178.000002
1316,1765447.03,1765499.03,1766219.73,1766457.33,52.000001,237.600003,1162.40002,720.700011,772.700012,152.100003
1317,1766609.43,1766651.73,1766672.33,1766853.03,42.3,180.700003,357.000005,20.6,62.9,113.400002
1318,1766966.43,1767065.83,1767351.63,1767524.53,99.400001,172.900002,720.300011,285.800005,385.200006,162.200003
1319,1767686.73,1767726.73,1768223.03,1768430.83,40,207.800003,893.500013,496.300008,536.300008,149.400002
1320,1768580.23,1768665.13,1768979.43,1769170.03,84.900001,190.600003,702.40001,314.300005,399.200006,112.600001
1321,1769282.63,1769469.93,1769683.93,1769906.13,187.300003,222.200004,747.800012,214.000003,401.300006,124.300002
1322,1770030.43,1770111.53,1776093.33,1776293.63,81.100001,200.300003,6377.20009,5981.80009,6062.90009,114.000002
1323,1776407.63,1776657.43,1776641.83,1776807.33,249.800003,165.500002,543.800008,-15.6,234.200003,144.100003
1324,1776951.43,1777055.13,1777606.73,1777927.63,103.700001,320.900005,1141.70002,551.600008,655.300009,165.500003
1325,1778093.13,1778149.13,1780047.03,1780247.13,56,200.100003,2283.20003,1897.90003,1953.90003,129.200002
1326,1780376.33,1780562.33,1780635.63,1780833.93,186.000002,198.300002,615.900009,73.300002,259.300004,158.300003
1327,1780992.23,1781075.83,1781602.23,1781891.53,83.600001,289.300004,1044.90002,526.400008,610.000009,145.600002
1328,1782037.13,1782120.33,1784862.23,1785065.83,83.200002,203.600003,3159.70005,2741.90004,2825.10004,131.000002
1329,1785196.83,1785427.53,1785618.93,1785884.43,230.700003,265.500004,810.000012,191.400003,422.100006,122.400002
1330,1786006.83,1786059.13,1786722.33,1786934.13,52.3,211.800003,1043.90002,663.20001,715.50001,116.600002
1331,1787050.73,1787212.13,1787587.03,1787810.13,161.400003,223.100003,911.700014,374.900005,536.300008,152.300003
1332,1787962.43,1788050.13,1790841.03,1791054.23,87.700001,213.200003,3195.90005,2790.90004,2878.60004,104.100001
1333,1791158.33,1791430.73,1791425.43,1791614.13,272.400004,188.700003,582.800009,-5.3,267.100004,127.000002
1334,1791741.13,1791841.93,1792389.23,1792619.43,100.800002,230.200003,1034.30002,547.300008,648.10001,156.000002
1335,1792775.43,1792855.43,1793251.23,1793505.13,80.000002,253.900003,798.800012,395.800006,475.800008,69.100001
1336,1793574.23,1793708.93,1796752.23,1796951.03,134.700002,198.800003,3494.00005,3043.30005,3178.00005,117.200001
1337,1797068.23,1797289.13,1797332.23,1797508.33,220.900004,176.100003,556.400009,43.1,264.000004,116.300002
1338,1797624.63,1797771.53,1798291.03,1798621.33,146.900002,330.300005,1186.30002,519.500008,666.40001,189.600002
1339,1798810.93,1798856.23,1801631.73,1801846.63,45.300001,214.900004,3213.50005,2775.50004,2820.80004,177.800002
1340,1802024.43,1802179.13,1803516.03,1803709.33,154.700003,193.300003,1798.40003,1336.90002,1491.60002,113.500002
1341,1803822.83,1804026.23,1804076.33,1804252.33,203.400003,176.000002,570.900009,50.100001,253.500004,141.400003
1342,1804393.73,1804503.43,1804668.93,1804872.63,109.700001,203.700003,594.500008,165.500003,275.200004,115.600001
1343,1804988.23,1805086.23,1805493.73,1805743.13,98.000002,249.400004,857.500013,407.500006,505.500008,102.600001
1344,1805845.73,1805938.13,1807393.63,1807603.53,92.400002,209.900003,1864.90003,1455.50002,1547.90002,107.100002
1345,1807710.63,1807924.53,1808273.83,1808498.13,213.900003,224.300004,951.200014,349.300005,563.200008,163.700002
1346,1808661.83,1808717.53,1809740.13,1809960.93,55.700001,220.800004,1391.90002,1022.60001,1078.30002,92.800001
1347,1810053.73,1810236.63,1810385.83,1810541.83,182.900003,156.000002,659.60001,149.200002,332.100005,171.500003
1348,1810713.33,1810802.73,1811873.63,1812164.53,89.400001,290.900004,1531.80002,1070.90002,1160.30002,80.600002
1349,1812245.13,1812377.73,1812548.03,1812737.53,132.600002,189.500003,656.000009,170.300002,302.900004,163.600002
1350,1812901.13,1812996.73,1813125.53,1813286.33,95.600002,160.800002,535.600008,128.800002,224.400004,150.400002
1351,1813436.73,1813522.83,1813604.33,1813781.53,86.100002,177.200002,454.700007,81.500001,167.600003,109.900002
1352,1813891.43,1813962.13,1814185.53,1814376.63,70.700001,191.100003,637.70001,223.400003,294.100004,152.500003
1353,1814529.13,1814597.93,1814920.83,1815109.13,68.800001,188.300003,732.10001,322.900004,391.700005,152.100002
1354,1815261.23,1815326.13,1815781.53,1815940.23,64.900001,158.700003,855.400013,455.400007,520.300008,176.400002
1355,1816116.63,1816215.73,1816618.73,1816785.13,99.100002,166.400002,851.200013,403.000006,502.100008,182.700003
1356,1816967.83,1817061.13,1817450.63,1817620.13,93.300001,169.500003,818.700012,389.500006,482.800007,166.400002
1357,1817786.53,1817877.83,1818160.93,1818664.23,91.300001,503.300007,1029.00002,283.100005,374.400006,151.300002
1358,1818815.53,1818858.53,1818865.13,1819057.53,43.000001,192.400003,325.500005,6.6,49.600001,83.500001
1359,1819141.03,1819208.13,1819462.23,1819683.13,67.100001,220.900003,636.90001,254.100004,321.200005,94.800002
1360,1819777.93,1819849.83,1820290.53,1820483.93,71.900001,193.400003,831.100012,440.700006,512.600007,125.100002
1361,1820609.03,1820730.53,1829454.33,1829694.63,121.500002,240.300004,9284.40014,8723.80013,8845.30013,198.800003
1362,1829893.43,1830047.53,1830979.83,1831165.13,154.100002,185.300002,1396.50002,932.300014,1086.40002,124.800002
1363,1831289.93,1831505.53,1831462.93,1831645.43,215.600004,182.500003,463.500007,-42.600001,173.000003,108.000001
1364,1831753.43,1831859.73,1832097.13,1832276.13,106.300002,179.000003,698.800011,237.400003,343.700005,176.100003
1365,1832452.23,1832502.23,1840116.33,1840437.93,50,321.600005,8181.90012,7614.10011,7664.10011,196.200003
1366,1840634.13,1840723.43,1844633.33,1844898.23,89.300001,264.900004,4441.80007,3909.90006,3999.20006,177.700003
1367,1847275.93,1847433.43,1847605.33,1847811.53,157.500002,206.200004,674.40001,171.900002,329.400004,138.800002
1368,1847950.33,1848031.73,1848756.63,1849144.33,81.400001,387.700005,1339.50002,724.900011,806.300012,145.500003
1369,1849289.83,1849399.33,1850504.23,1850693.93,109.500001,189.700002,1547.40002,1104.90002,1214.40002,143.300003
1370,1850837.23,1851050.33,1851117.83,1851280.23,213.100003,162.400002,610.300009,67.500001,280.600004,167.300003
1371,1851447.53,1851530.63,1852085.93,1852391.33,83.100001,305.400005,1087.90002,555.300008,638.400009,144.100002
1372,1852535.43,1852617.83,1854417.53,1854664.33,82.400001,246.800004,2229.10003,1799.70003,1882.10003,100.200001
1373,1854764.53,1854963.53,1854979.03,1855172.63,199.000003,193.600003,508.300008,15.5,214.500003,100.200002
1374,1855272.83,1855388.93,1855652.53,1855835.43,116.100001,182.900003,750.600011,263.600004,379.700005,188.000003
1375,1856023.43,1856076.73,1857035.93,1857275.73,53.300001,239.800004,1364.30002,959.200014,1012.50001,112.000001
1376,1857387.73,1857533.93,1857722.53,1857954.23,146.200002,231.700004,693.200011,188.600003,334.800005,126.700002
1377,1858080.93,1858130.83,1862410.73,1862617.73,49.9,207.000003,4643.40007,4279.90006,4329.80006,106.600002
1378,1862724.33,1862943.53,1862975.03,1863152.73,219.200003,177.700003,565.500008,31.5,250.700003,137.100002
1379,1863289.83,1863398.63,1863859.93,1864155.03,108.800002,295.100004,958.700014,461.300007,570.100009,93.500001
1380,1864248.53,1864373.13,1867629.33,1867888.23,124.600002,258.900004,3719.20006,3256.20005,3380.80005,79.500001
1381,1867967.73,1868213.73,1868287.83,1868495.53,246.000004,207.700003,639.700009,74.100001,320.100005,111.900001
1382,1868607.43,1868706.93,1870411.13,1870613.53,99.500002,202.400003,2154.70003,1704.20002,1803.70003,148.600003
1383,1870762.13,1870884.13,1871025.53,1871252.73,122.000001,227.200004,625.700009,141.400002,263.400003,135.100002
1384,1871387.83,1871441.03,1874500.23,1874766.83,53.200001,266.600004,3516.40005,3059.20005,3112.40005,137.400002
1385,1874904.23,1875065.03,1876574.43,1876770.53,160.800003,196.100003,1998.90003,1509.40002,1670.20002,132.600002
1386,1876903.13,1877072.73,1877144.33,1877333.33,169.600003,189.000002,565.100008,71.600001,241.200004,134.900002
1387,1877468.23,1877555.53,1880624.63,1881105.33,87.300002,480.700008,3765.70006,3069.10004,3156.40005,128.600002
1388,1881233.93,1881312.23,1881313.13,1881459.63,78.300001,146.500002,354.200005,0.9,79.200001,128.500002
1389,1881588.13,1881688.33,1881684.63,1881841.13,100.200001,156.500003,375.000005,-3.7,96.500001,122.000001
1390,1881963.13,1882026.53,1882153.33,1882329.13,63.400001,175.800003,504.800008,126.800002,190.200003,138.800002
1391,1882467.93,1882517.83,1882638.13,1882813.43,49.900001,175.300003,470.300007,120.300001,170.200002,124.800002
1392,1882938.23,1883024.23,1883198.13,1883399.13,86.000001,201.000003,583.200009,173.900003,259.900004,122.300002
1393,1883521.43,1883593.03,1883784.73,1883960.73,71.600001,176.000002,589.200008,191.700003,263.300004,149.900002
1394,1884110.63,1884231.93,1884363.53,1884517.43,121.300002,153.900002,562.500009,131.600002,252.900004,155.700003
1395,1884673.13,1884750.23,1885008.93,1885158.73,77.100001,149.800002,675.00001,258.700004,335.800005,189.400003
1396,1885348.13,1885388.33,1885583.93,1885735.43,40.2,151.500003,532.400008,195.600003,235.800003,145.100002
1397,1887663.83,1887735.33,1887945.03,1888091.93,71.500001,146.900002,555.600009,209.700004,281.200005,127.500002
1398,1888219.43,1888313.93,1888630.13,1888785.33,94.500001,155.200002,766.700011,316.200005,410.700006,200.800003
1399,1888986.13,1889041.43,1889329.93,1889481.53,55.300001,151.600002,697.80001,288.500004,343.800005,202.400003
1400,1889683.93,1889729.13,1890090.63,1890303.53,45.200001,212.900003,765.900012,361.500006,406.700007,146.300002
1401,1890449.83,1890525.33,1890672.93,1890839.13,75.500001,166.200003,507.500007,147.600002,223.100003,118.200001
1402,1890957.33,1891044.53,1891240.33,1891381.33,87.200002,141.000002,628.00001,195.800003,283.000005,204.000003
1403,1891585.33,1891643.03,1892294.23,1892469.33,57.700001,175.100003,1060.40002,651.200009,708.90001,176.400003
1404,1892645.73,1892737.73,1893387.53,1893584.23,92.000001,196.700003,1093.40002,649.80001,741.800011,154.900002
1405,1893739.13,1893845.93,1895698.43,1895897.33,106.800002,198.900003,2241.00003,1852.50003,1959.30003,82.800001
1406,1895980.13,1896125.13,1896348.13,1896507.73,145.000002,159.600002,699.600011,223.000004,368.000006,172.000003
1407,1896679.73,1896771.63,1906078.53,1906261.53,91.900001,183.000003,9701.40014,9306.90014,9398.80014,119.600001
1408,1906381.13,1906574.73,1906520.73,1906717.33,193.600003,196.600003,450.700007,-54.000001,139.600002,114.500002
1409,1906831.83,1906939.33,1907129.43,1907290.13,107.500002,160.700003,631.300009,190.100002,297.600004,173.000002
1410,1907463.13,1907507.03,1914876.73,1915072.23,43.900001,195.500003,7760.00012,7369.70011,7413.60011,150.900002
1411,1915223.13,1915439.93,1917243.43,1917512.33,216.800003,268.900004,2435.00004,1803.50003,2020.30003,145.800002
1412,1917658.13,1917803.93,1918080.53,1918273.73,145.800003,193.200003,743.200011,276.600004,422.400007,127.600001
1413,1918401.33,1918540.73,1918557.63,1918741.83,139.400002,184.200002,463.000007,16.900001,156.300003,122.500002
1414,1918864.33,1918956.83,1919099.13,1919269.33,92.500002,170.200002,531.300008,142.300002,234.800004,126.300002
1415,1919395.63,1919494.73,1919903.73,1920103.83,99.100002,200.100003,880.400013,409.000006,508.100008,172.200002
1416,1920276.03,1920362.73,1921442.13,1921706.33,86.700002,264.200004,1540.60002,1079.40002,1166.10002,110.300001
1417,1921816.63,1921955.03,1923574.03,1923762.63,138.400002,188.600003,2062.80003,1619.00002,1757.40003,116.800002
1418,1923879.43,1924031.53,1924107.33,1924293.03,152.100002,185.700003,548.700008,75.800001,227.900003,135.100002
1419,1924428.13,1924503.33,1924781.53,1924950.23,75.200001,168.700003,681.90001,278.200004,353.400005,159.800002
1420,1925110.03,1925178.73,1927220.13,1927495.53,68.700001,275.400004,2473.70004,2041.40003,2110.10003,88.200001
1421,1927583.73,1927729.93,1928442.93,1928647.03,146.200002,204.100003,1198.10002,713.000011,859.200013,134.800002
1422,1928781.83,1928910.03,1930680.63,1930899.73,128.200002,219.100004,2287.20003,1770.60003,1898.80003,169.300002
1423,1931069.03,1931204.63,1932186.63,1932383.83,135.600002,197.200003,1421.60002,982.000015,1117.60002,106.800001
1424,1932490.63,1932668.03,1932708.73,1932856.93,177.400003,148.200002,530.400008,40.700001,218.100004,164.100002
1425,1933021.03,1933115.13,1933541.83,1933736.03,94.100002,194.200003,873.200013,426.700006,520.800008,158.200002
1426,1933894.23,1933972.93,1939843.13,1940058.63,78.700001,215.500003,6348.70009,5870.20009,5948.90009,184.300003
1427,1943100.53,1943231.43,1943427.13,1943597.03,130.900002,169.900003,673.40001,195.700003,326.600005,176.900002
1428,1943773.93,1943824.63,1947143.13,1947427.83,50.700001,284.700004,3723.90006,3318.50005,3369.20005,70.000001
1429,1947497.83,1947733.03,1947740.33,1947926.63,235.200003,186.300002,566.000008,7.300001,242.500004,137.200002
1430,1948063.83,1948135.03,1948309.83,1948491.83,71.200001,182.000003,554.800009,174.800003,246.000004,126.800002
1431,1948618.63,1948719.73,1948946.33,1949188.13,101.100001,241.800003,665.70001,226.600004,327.700005,96.200002
1432,1949284.33,1949353.73,1952099.83,1952387.53,69.400001,287.700004,3251.20005,2746.10004,2815.50004,148.000002
1433,1952535.53,1952660.23,1954235.13,1954471.03,124.700002,235.900004,2108.30003,1574.90002,1699.60003,172.800002
1434,1954643.83,1954783.93,1956350.53,1956562.63,140.100003,212.100003,2025.30003,1566.60002,1706.70003,106.500002
1435,1956669.13,1956752.33,1956742.23,1956914.93,83.200001,172.700002,359.500005,-10.1,73.100001,113.700002
1436,1957028.63,1957162.63,1957281.03,1957435.03,134.000002,154.000002,565.600008,118.400002,252.400004,159.200002
1437,1957594.23,1957677.93,1958586.33,1958866.63,83.700002,280.300004,1373.40002,908.400013,992.100015,101.000002
1438,1958967.63,1959085.33,1963552.23,1963798.33,117.700002,246.100004,4927.10007,4466.90007,4584.60007,96.400001
1439,1963894.73,1963983.53,1963965.53,1964115.83,88.800002,150.300003,358.800006,-18.000001,70.800001,137.700002
1440,1964253.53,1964373.03,1964962.43,1965258.13,119.500001,295.700005,1199.60002,589.400009,708.90001,195.000003
1441,1965453.13,1965505.83,1968850.93,1969134.93,52.7,284.000004,3806.00006,3345.10005,3397.80005,124.200002
1442,1969259.13,1969410.73,1970979.83,1971169.03,151.600003,189.200003,2030.40003,1569.10002,1720.70003,120.500002
1443,1971289.53,1971498.23,1971521.73,1971698.03,208.700003,176.300003,540.200008,23.5,232.200003,131.700002
1444,1971829.73,1971941.03,1972081.13,1972277.43,111.300001,196.300003,581.600008,140.100002,251.400003,133.900002
1445,1972411.33,1972494.33,1972955.13,1973191.13,83.000001,236.000004,897.300014,460.800007,543.800008,117.500002
1446,1973308.63,1973430.13,1975747.13,1975952.53,121.500001,205.400003,2733.80004,2317.00004,2438.50004,89.900001
1447,1976042.43,1976213.13,1976293.73,1976451.83,170.700003,158.100002,536.300008,80.600001,251.300004,126.900002
1448,1976578.73,1976691.73,1976827.93,1977042.63,113.000002,214.700003,559.500009,136.200002,249.200004,95.600002
1449,1977138.23,1977216.33,1977804.13,1978126.13,78.100001,322.000004,1109.20002,587.800009,665.90001,121.300002
1450,1978247.43,1978353.33,1980621.83,1980828.33,105.900002,206.500003,2689.70004,2268.50003,2374.40004,108.800001
1451,1980937.13,1981102.23,1981193.93,1981362.83,165.100003,168.900003,552.400008,91.700001,256.800004,126.700001
1452,1981489.53,1981587.53,1981822.63,1982064.73,98.000002,242.100004,670.60001,235.100003,333.100005,95.400001
1453,1982160.13,1982263.13,1983027.23,1983256.53,103.000002,229.300004,1191.50002,764.100011,867.100013,95.100001
1454,1983351.63,1983515.93,1983686.73,1983880.33,164.300003,193.600003,646.70001,170.800002,335.100005,118.000002
1455,1983998.33,1984107.13,1984368.13,1984558.63,108.800001,190.500003,684.00001,261.000004,369.800005,123.700002
1456,1984682.33,1984783.93,1985254.53,1985516.43,101.600002,261.900003,924.400014,470.600007,572.200009,90.300002
1457,1985606.73,1985719.43,1987439.53,1987686.63,112.700002,247.100004,2138.00003,1720.10002,1832.80003,58.100001
1458,1987744.73,1987912.63,1988033.43,1988205.93,167.900002,172.500003,570.200008,120.800002,288.700004,109.000001
1459,1988314.93,1988426.73,1988706.33,1988900.53,111.800002,194.200003,714.900011,279.600004,391.400006,129.300002
1460,1989029.83,1989109.13,1989717.03,1989983.13,79.300001,266.100004,991.200015,607.900009,687.20001,37.900001
1461,1990021.03,1990159.43,1990315.63,1990511.93,138.400002,196.300003,584.500008,156.200002,294.600004,93.600001
1462,1990605.53,1990708.23,1991138.73,1991360.73,102.700002,222.000004,868.300013,430.500006,533.200008,113.100001
1463,1991473.83,1991559.93,1993696.23,1993909.13,86.100002,212.900004,2509.10004,2136.30003,2222.40003,73.800001
1464,1993982.93,1994163.63,1994376.03,1994535.03,180.700002,159.000002,708.90001,212.400004,393.100006,156.800002
1465,1994691.83,1994812.73,1996125.03,1996347.93,120.900002,222.900003,1732.30003,1312.30002,1433.20002,76.200001
1466,1996424.13,1996653.33,1996753.83,1996946.83,229.200003,193.000003,651.80001,100.500002,329.700005,129.100002
1467,1997075.93,1997142.83,1997434.63,1997626.03,66.900001,191.400003,695.50001,291.800004,358.700005,145.400002
1468,1997771.43,1997844.73,1999035.83,1999277.93,73.300001,242.100004,1564.90002,1191.10002,1264.40002,58.4
1469,1999336.33,1999487.73,1999674.33,1999846.03,151.400003,171.700003,640.80001,186.600002,338.000005,131.100002
1470,1999977.13,2000074.53,2002671.13,2002945.53,97.400001,274.400004,2988.70005,2596.60004,2694.00004,20.300001
1471,2002965.83,2003134.83,2003261.53,2003429.93,169.000002,168.400002,579.300008,126.700002,295.700004,115.200002
1472,2003545.13,2003659.93,2004043.73,2004235.83,114.800002,192.100002,823.600012,383.800006,498.600008,132.900002
1473,2004368.73,2004501.43,2006504.53,2006759.63,132.700002,255.100004,2438.00004,2003.10003,2135.80003,47.100001
1474,2006806.73,2006968.93,2007107.73,2007308.73,162.200002,201.000003,596.700009,138.800002,301.000004,94.700002
1475,2007403.43,2007520.73,2008590.23,2008834.93,117.300001,244.700004,1505.10002,1069.50002,1186.80002,73.600001
1476,2008908.53,2009056.63,2009221.83,2009422.93,148.100002,201.100003,621.800009,165.200003,313.300005,107.400001
1477,2009530.33,2009630.83,2010281.93,2010505.53,100.500002,223.600003,1101.40002,651.10001,751.600012,126.200002
1478,2010631.73,2010745.83,2012262.83,2012490.23,114.100001,227.400003,1938.80003,1517.00002,1631.10002,80.300002
1479,2012570.53,2012722.33,2012900.23,2013088.73,151.800002,188.500002,638.000009,177.900003,329.700005,119.800002
1480,2013208.53,2013303.43,2017199.93,2017420.73,94.900002,220.800003,4285.20006,3896.50006,3991.40006,73.000001
1481,2017493.73,2017695.33,2017808.63,2017980.03,201.600003,171.400002,608.600009,113.300002,314.900005,122.300002
1482,2018102.33,2018214.13,2018459.93,2018696.33,111.800002,236.400004,668.40001,245.800003,357.600005,74.400001
1483,2018770.73,2018863.23,2019453.43,2019658.13,92.500001,204.700003,1012.70002,590.200009,682.70001,125.300002
1484,2019783.43,2019925.73,2021309.53,2021510.33,142.300002,200.800003,1829.20003,1383.80002,1526.10002,102.300001
1485,2021612.63,2021788.73,2023572.13,2023787.43,176.100003,215.300003,2256.50003,1783.40003,1959.50003,81.700001
1486,2023869.13,2024046.33,2024203.03,2024359.43,177.200003,156.400002,648.70001,156.700002,333.900005,158.400003
1487,2024517.83,2024600.23,2025597.33,2025917.43,82.400001,320.100005,1508.60002,997.100015,1079.50002,109.000001
1488,2026026.43,2026161.73,2028318.23,2028525.03,135.300002,206.800003,2587.10004,2156.50003,2291.80003,88.500002
1489,2028613.53,2028822.73,2028898.53,2029072.13,209.200003,173.600003,590.600008,75.800001,285.000004,132.000001
1490,2029204.13,2029305.53,2029570.53,2029744.43,101.400002,173.900003,691.300011,265.000004,366.400006,151.000002
1491,2029895.43,2029970.23,2032953.33,2033155.93,74.800001,202.600003,3345.80005,2983.10004,3057.90005,85.300002
1492,2033241.23,2033423.93,2033530.23,2033695.83,182.700002,165.600002,573.500008,106.300002,289.000004,118.900002
1493,2033814.73,2033943.93,2034081.23,2034273.43,129.200002,192.200003,564.000009,137.300002,266.500004,105.300002
1494,2034378.73,2034476.43,2034960.33,2035153.43,97.700001,193.100003,912.700013,483.900007,581.600008,138.000002
1495,2035291.43,2035416.73,2037346.33,2037641.03,125.300002,294.700004,2463.70004,1929.60003,2054.90003,114.100002
1496,2037755.13,2037894.73,2038025.13,2038193.63,139.600002,168.500002,548.300008,130.400002,270.000004,109.800002
1497,2038303.43,2038426.63,2038666.33,2038867.73,123.200002,201.400003,668.60001,239.700003,362.900005,104.300002
1498,2038972.03,2039068.83,2039702.73,2039892.63,96.800001,189.900003,1038.30002,633.90001,730.700011,117.700002
1499,2040010.33,2040159.03,2042364.53,2042577.93,148.700002,213.400003,2649.60004,2205.50003,2354.20003,82.000001
1500,2042659.93,2042852.73,2043003.53,2043193.53,192.800003,190.000003,657.00001,150.800002,343.600005,123.400002
1501,2043316.93,2043414.63,2043719.83,2043939.93,97.700001,220.100003,714.90001,305.200005,402.900006,91.900001
1502,2044031.83,2044129.83,2045884.93,2046120.53,98.000002,235.600004,2210.60003,1755.10003,1853.10003,121.900001
1503,2046242.43,2046410.73,2049485.43,2049729.03,168.300003,243.600003,3610.90005,3074.70005,3243.00005,124.300002
1504,2049853.33,2049989.93,2050127.53,2050289.43,136.600002,161.900003,558.800009,137.600002,274.200004,122.700002
1505,2050412.13,2050541.33,2050676.73,2050880.53,129.200001,203.800004,559.000008,135.400002,264.600003,90.600001
1506,2050971.13,2051073.73,2052603.33,2052808.73,102.600001,205.400003,1978.00003,1529.60002,1632.20002,140.400002
1507,2052949.13,2053111.33,2055146.13,2055450.13,162.200003,304.000005,2631.00004,2034.80003,2197.00003,130.000002
1508,2055580.13,2055723.43,2057499.43,2057717.13,143.300002,217.700003,2297.60003,1776.00003,1919.30003,160.600003
1509,2057877.73,2057997.93,2059830.23,2060034.13,120.200002,203.900003,2249.60003,1832.30003,1952.50003,93.200001
1510,2060127.33,2060315.13,2060376.23,2060588.73,187.800003,212.500003,562.900009,61.100001,248.900004,101.500002
1511,2060690.23,2060762.33,2061176.63,2061382.73,72.100001,206.100003,854.300012,414.300006,486.400007,161.800002
1512,2061544.53,2061590.73,2064732.13,2065013.53,46.200001,281.400004,3600.10005,3141.40005,3187.60005,131.100002
1513,2065144.63,2065300.13,2067038.53,2067301.13,155.500002,262.600004,2207.30003,1738.40003,1893.90003,50.800001
1514,2067351.93,2067525.53,2067517.13,2067667.93,173.600003,150.800003,443.900007,-8.400001,165.200002,127.900002
1515,2067795.83,2067876.83,2068035.43,2068268.63,81.000001,233.200004,547.700008,158.600002,239.600003,74.900001
1516,2068343.53,2068427.33,2068637.43,2068850.13,83.800001,212.700003,576.300008,210.100003,293.900004,69.700001
1517,2068919.83,2069030.53,2069307.33,2069541.83,110.700002,234.500004,692.900011,276.800004,387.500006,70.900001
1518,2069612.73,2069704.13,2071631.53,2071823.83,91.400001,192.300003,2305.50003,1927.40003,2018.80003,94.400001
1519,2071918.23,2072097.43,2072215.93,2072382.73,179.200003,166.800003,586.100009,118.500001,297.700004,121.600002
1520,2072504.33,2072618.53,2072997.73,2073247.83,114.200001,250.100004,829.700012,379.200006,493.400007,86.200001
1521,2073334.03,2073435.83,2076200.13,2076399.83,101.800002,199.700003,3155.40005,2764.30004,2866.10004,89.600001
1522,2076489.43,2076670.93,2076773.03,2076949.23,181.500003,176.200003,585.100009,102.100001,283.600004,125.300002
1523,2077074.53,2077166.13,2077652.13,2077875.13,91.600001,223.000004,957.400014,486.000007,577.600008,156.800002
1524,2078031.93,2078109.43,2083524.63,2083768.23,77.500001,243.600004,5823.80009,5415.20008,5492.70008,87.500001
1525,2083855.73,2084009.23,2084095.13,2084250.73,153.500002,155.600003,523.700008,85.900001,239.400003,128.700002
1526,2084379.43,2084506.93,2084634.63,2084808.23,127.500002,173.600003,547.600008,127.700001,255.200003,118.800002
1527,2084927.03,2085008.03,2085185.93,2085351.03,81.000001,165.100002,561.700008,177.900003,258.900004,137.700002
1528,2085488.73,2085556.13,2086317.03,2086637.93,67.400001,320.900004,1245.20002,760.900012,828.300013,96.000002
1529,2086733.93,2086846.33,2089973.83,2090279.73,112.400001,305.900005,3631.00005,3127.50005,3239.90005,85.200001
1530,2090364.93,2090541.43,2091863.03,2092072.53,176.500002,209.500003,1798.20003,1321.60002,1498.10002,90.600002
1531,2092163.13,2092314.93,2092416.23,2092589.53,151.800002,173.300003,541.800008,101.300001,253.100003,115.400002
1532,2092704.93,2092793.03,2092966.53,2093123.03,88.100001,156.500002,565.800008,173.500003,261.600004,147.700002
1533,2093270.73,2093345.83,2093800.13,2094001.53,75.100001,201.400003,864.200013,454.300007,529.400008,133.400002
1534,2094134.93,2094271.13,2096933.43,2097173.33,136.200002,239.900003,3203.80005,2662.30004,2798.50004,165.400003
1535,2097338.73,2097474.33,2099354.13,2099594.73,135.600002,240.600003,2433.80004,1879.80003,2015.40003,177.800003
1536,2099772.53,2099911.33,2101598.33,2101849.73,138.800002,251.400004,2270.90003,1687.00002,1825.80003,193.700003
1537,2102043.43,2102187.93,2103515.83,2103699.63,144.500002,183.800003,1767.30003,1327.90002,1472.40002,111.100001
1538,2103810.73,2104033.93,2104059.93,2104238.03,223.200004,178.100003,528.200008,26,249.200004,100.900001
1539,2104338.93,2104432.33,2104723.33,2104890.63,93.400001,167.300002,705.300011,291.000005,384.400006,153.600003
1540,2105044.23,2105124.13,2105844.73,2106118.73,79.900001,274.000004,1191.50002,720.600011,800.500012,117.000001
1541,2106235.73,2106338.33,2107599.13,2107803.83,102.600002,204.700003,1707.60003,1260.80002,1363.40002,139.500002
1542,2107943.33,2108104.13,2110164.33,2110376.73,160.800002,212.400003,2585.80004,2060.20003,2221.00003,152.400002
1543,2110529.13,2110666.43,2112258.33,2112558.63,137.300002,300.300005,2122.00003,1591.90002,1729.20003,92.500001
1544,2112651.13,2112794.63,2113919.83,2114104.43,143.500002,184.600003,1577.90002,1125.20002,1268.70002,124.600001
1545,2114229.03,2114356.53,2114351.33,2115009.33,127.500002,658.00001,844.400013,-5.2,122.300002,64.100001
1546,2115073.43,2115146.73,2115394.03,2115646.23,73.300001,252.200004,668.40001,247.300004,320.600005,95.600001
1547,2115741.83,2115798.93,2116261.93,2116490.73,57.100001,228.800003,826.500012,463.000007,520.100008,77.600001
1548,2116568.33,2116711.73,2117055.43,2117205.83,143.400002,150.400002,783.600012,343.700006,487.100008,146.100002
1549,2117351.93,2117495.43,2117861.43,2118038.33,143.500002,176.900002,852.400013,366.000006,509.500008,166.000003
1550,2118204.33,2118249.73,2118703.53,2118915.13,45.4,211.600003,822.400012,453.800007,499.200007,111.600002
1551,2119026.73,2119113.43,2119184.63,2119332.73,86.700001,148.100003,428.000006,71.200001,157.900002,122.000001
1552,2119454.73,2119556.93,2119661.93,2119833.63,102.200002,171.700003,495.900008,105.000001,207.200003,117.000002
1553,2119950.63,2120022.13,2120142.33,2120309.33,71.500001,167.000002,474.800007,120.200002,191.700003,116.100002
1554,2120425.43,2120456.43,2120592.33,2120753.43,31,161.100003,456.900007,135.900002,166.900002,128.900002
1555,2120882.33,2120949.13,2121030.53,2121192.53,66.800001,162.000002,431.300006,81.400001,148.200002,121.100002
1556,2121313.63,2121372.43,2121511.53,2121696.73,58.800001,185.200003,488.200007,139.100002,197.900003,105.100001
1557,2121801.83,2121862.83,2121998.23,2122143.03,61.000001,144.800002,502.400008,135.400002,196.400003,161.200003
1558,2123252.43,2123294.53,2123463.73,2123679.53,42.100001,215.800003,513.800008,169.200002,211.300003,86.700002
1559,2123766.23,2123832.63,2123881.03,2124290.73,66.400001,409.700006,629.800009,48.4,114.800001,105.300002
1560,2125239.63,2125283.43,2125516.83,2125654.03,43.8,137.200002,562.600008,233.400004,277.200004,148.200002
1561,2125802.23,2125858.73,2125982.63,2126159.53,56.500001,176.900002,446.600007,123.900002,180.400003,89.300002
1562,2126248.83,2126307.43,2126424.83,2126561.83,58.6,137.000002,433.000006,117.400002,176.000002,120.000002
1563,2126681.83,2126768.33,2126907.43,2127049.23,86.500001,141.800003,512.200008,139.100002,225.600003,144.800002
1564,2127194.03,2127263.53,2127545.43,2127676.53,69.500001,131.100002,640.500009,281.900004,351.400005,158.000002
1565,2127834.53,2127911.73,2128229.73,2128362.73,77.200001,133.000002,694.100011,318.000005,395.200006,165.900003
1566,2128528.63,2128604.63,2128826.73,2128984.53,76.000001,157.800002,561.900008,222.100003,298.100004,106.000002
1567,2129090.53,2129190.73,2129323.93,2129494.13,100.200001,170.200003,496.500007,133.200002,233.400003,92.900001
1568,2129587.03,2129679.53,2129866.23,2130019.83,92.500002,153.600003,563.600009,186.700002,279.200004,130.800002
1569,2130150.63,2130218.13,2130547.33,2130697.03,67.500001,149.700002,696.60001,329.200005,396.700006,150.200002
1570,2130847.23,2130918.23,2131190.23,2131379.53,71.000001,189.300003,635.70001,272.000004,343.000005,103.400002
1571,2131482.93,2131588.23,2131725.23,2131869.73,105.300001,144.500002,510.600007,137.000002,242.300003,123.800002
1572,2131993.53,2132086.23,2132435.83,2132602.63,92.700002,166.800002,735.900011,349.600005,442.300007,126.800002
1573,2132729.43,2132824.73,2133435.73,2133648.33,95.300002,212.600003,990.300015,611.000009,706.300011,71.400001
1574,2133719.73,2133836.23,2134762.63,2134938.93,116.500002,176.300003,1337.80002,926.400013,1042.90002,118.600002
1575,2135057.53,2135221.33,2135698.23,2135842.73,163.800002,144.500003,909.700013,476.900007,640.700009,124.500001
1576,2135967.23,2136080.93,2136199.43,2136375.53,113.700002,176.100002,489.400008,118.500002,232.200004,81.100002
1577,2136456.63,2136550.53,2136891.23,2137044.93,93.900001,153.700002,707.10001,340.700005,434.600006,118.800002
1578,2137163.73,2137250.53,2138026.33,2138178.73,86.800002,152.400002,1133.00002,775.800011,862.600013,118.000002
1579,2138296.73,2138444.13,2141863.53,2142030.53,147.400002,167.000003,3841.90006,3419.40005,3566.80005,108.100001
1580,2142138.63,2142282.03,2142398.73,2142564.43,143.400002,165.700003,531.700008,116.700002,260.100004,105.900001
1581,2142670.33,2142776.13,2142940.53,2143082.03,105.800002,141.500002,541.400008,164.400002,270.200004,129.700002
1582,2143211.73,2143293.73,2143800.23,2143972.73,82.000002,172.500003,875.900013,506.500007,588.500009,114.900001
1583,2144087.63,2144213.53,2148144.43,2148349.33,125.900002,204.900003,4335.30007,3930.90006,4056.80006,73.600001
1584,2148422.93,2148581.43,2148692.73,2148849.73,158.500002,157.000002,538.500008,111.300002,269.800004,111.700002
1585,2148961.43,2149079.63,2149382.53,2149552.93,118.200002,170.400003,732.200011,302.900004,421.100006,140.700002
1586,2149693.63,2149770.53,2153910.63,2154085.13,76.900001,174.500002,4534.80007,4140.10006,4217.00006,143.300003
1587,2154228.43,2154376.53,2155935.23,2156161.03,148.100002,225.800003,2059.80003,1558.70002,1706.80002,127.200002
1588,2156288.23,2156417.13,2156922.73,2157114.73,128.900002,192.000003,912.300014,505.600008,634.50001,85.800001
1589,2157200.53,2157346.03,2157432.63,2157604.33,145.500002,171.700003,511.700007,86.600001,232.100003,107.900001
1590,2157712.23,2157804.23,2158055.03,2158218.73,92.000002,163.700002,642.30001,250.800004,342.800006,135.800002
1591,2158354.53,2158425.93,2159556.33,2159759.83,71.400001,203.500003,1540.20002,1130.40002,1201.80002,134.900002
1592,2159894.73,2160029.93,2162169.93,2162361.53,135.200002,191.600003,2615.20004,2140.00003,2275.20003,148.400002
1593,2162509.93,2162665.03,2166674.43,2166852.83,155.100002,178.400003,4457.10007,4009.40006,4164.50006,114.200001
1594,2166967.03,2167168.33,2167172.13,2167345.83,201.300003,173.700003,478.800007,3.8,205.100003,100.000001
1595,2167445.83,2167569.83,2167755.13,2167911.03,124.000002,155.900002,622.70001,185.300003,309.300005,157.500003
1596,2168068.53,2168151.03,2172165.53,2172358.13,82.500001,192.600003,4449.20007,4014.50006,4097.00006,159.600002
1597,2172517.73,2172689.33,2174662.13,2174854.13,171.600003,192.000003,2441.70004,1972.80003,2144.40003,105.300001
1598,2174959.43,2175130.53,2175182.53,2175350.33,171.100003,167.800002,511.600008,52.000001,223.100004,120.700002
1599,2175471.03,2175567.93,2175750.73,2175910.33,96.900001,159.600003,604.300009,182.800003,279.700004,165.000002
1600,2176075.33,2176117.33,2177981.03,2178205.03,42.000001,224.000004,2218.60003,1863.70003,1905.70003,88.900001
1601,2178293.93,2178473.13,2180446.63,2180630.83,179.200003,184.200003,2444.20004,1973.50003,2152.70003,107.300002
1602,2180738.13,2180915.53,2180999.83,2181149.43,177.400002,149.600003,549.800008,84.300001,261.700003,138.500002
1603,2181287.93,2181410.63,2181546.53,2181688.53,122.700002,142.000002,562.100008,135.900002,258.600004,161.500002
1604,2181850.03,2181917.93,2182503.93,2182727.53,67.900001,223.600003,1035.40002,586.000009,653.90001,157.900003
1605,2182885.43,2183002.33,2186267.73,2186490.93,116.900001,223.200003,3768.70006,3265.40005,3382.30005,163.200003
1606,2186654.13,2186779.53,2187979.23,2188159.53,125.400002,180.300003,1621.20002,1199.70002,1325.10002,115.800002
1607,2188275.33,2188454.23,2188511.43,2188660.33,178.900003,148.900003,515.800008,57.2,236.100003,130.800002
1608,2188791.13,2188899.13,2189163.03,2189326.23,108.000001,163.200003,699.20001,263.900004,371.900005,164.100002
1609,2189490.33,2189565.13,2190439.93,2190687.53,74.800001,247.600004,1306.80002,874.800013,949.600014,109.600001
1610,2190797.13,2190961.73,2193279.43,2193587.73,164.600003,308.300005,2968.30005,2317.70003,2482.30004,177.700003
1611,2193765.43,2193864.63,2197372.93,2197550.33,99.200001,177.400003,3898.10006,3508.30005,3607.50005,113.200002
1612,2197663.53,2197850.23,2197885.13,2198035.13,186.700003,150.000002,493.100007,34.9,221.600003,121.500002
1613,2198156.63,2198272.73,2198405.43,2198636.53,116.100002,231.100003,556.200008,132.700002,248.800004,76.300001
1614,2198712.83,2198780.93,2199132.23,2199294.93,68.100001,162.700002,720.600011,351.300006,419.400007,138.500002
1615,2199433.43,2199526.83,2200087.53,2200267.83,93.400002,180.300003,964.500014,560.700008,654.10001,130.100001
1616,2200397.93,2200557.83,2203073.13,2203277.33,159.900003,204.200003,2959.90005,2515.30004,2675.20004,80.500002
1617,2203357.83,2203516.03,2203599.13,2203757.53,158.200002,158.400003,512.700007,83.100001,241.300003,113.000001
1618,2203870.53,2203972.63,2204129.13,2204373.93,102.100002,244.800004,541.300008,156.500002,258.600004,37.9
1619,2204411.83,2204501.73,2204896.93,2205130.73,89.900002,233.800003,785.900012,395.200006,485.100008,67.000001
1620,2205197.73,2205321.33,2209804.93,2209982.63,123.600002,177.700002,4923.20007,4483.60007,4607.20007,138.300002
1621,2210120.93,2210303.43,2212510.03,2212693.13,182.500003,183.100003,2666.70004,2206.60003,2389.10004,94.500001
1622,2212787.63,2212972.93,2213050.13,2213188.63,185.300003,138.500002,539.000008,77.200001,262.500004,138.000002
1623,2213326.63,2213444.43,2213656.33,2213819.43,117.800002,163.100002,651.20001,211.900003,329.700005,158.400003
1624,2213977.83,2214063.23,2215114.53,2215411.83,85.400001,297.300004,1554.40002,1051.30002,1136.70002,120.400002
1625,2215532.23,2215713.03,2217642.23,2217917.73,180.800003,275.500005,2500.70004,1929.20003,2110.00003,115.200001
1626,2218032.93,2218208.63,2218666.93,2218864.33,175.700003,197.400003,941.400014,458.300007,634.00001,110.000001
1627,2218974.33,2219121.13,2219183.43,2219357.03,146.800002,173.600003,486.100008,62.300001,209.100003,103.400002
1628,2219460.43,2219567.83,2219728.13,2219889.73,107.400001,161.600002,539.200008,160.300003,267.700004,109.900002
1629,2219999.63,2220152.33,2220524.13,2220750.63,152.700002,226.500004,830.300012,371.800005,524.500007,79.300001
1630,2220829.93,2220951.63,2223341.73,2223608.53,121.700002,266.800004,2946.80004,2390.10004,2511.80004,168.200003
1631,2223776.73,2223878.63,2225234.43,2225432.43,101.900001,198.000003,1744.30003,1355.80002,1457.70002,88.600001
1632,2225521.03,2225688.43,2225773.73,2225920.73,167.400002,147.000002,538.900008,85.300002,252.700004,139.200002
1633,2226059.93,2226172.53,2226293.23,2226466.43,112.600002,173.200003,517.300008,120.700001,233.300003,110.800002
1634,2226577.23,2226662.53,2226896.33,2227116.23,85.300001,219.900004,604.500009,233.800003,319.100004,65.500001
1635,2227181.73,2227286.03,2227760.93,2227977.03,104.300001,216.100003,940.700014,474.900007,579.200008,145.400003
1636,2228122.43,2228243.73,2229223.13,2229420.53,121.300001,197.400003,1384.40002,979.400015,1100.70002,86.300001
1637,2229506.83,2229659.83,2229775.53,2229931.43,153.000003,155.900003,542.200008,115.700001,268.700004,117.600001
1638,2230049.03,2230155.43,2230431.43,2230601.93,106.400002,170.500003,682.50001,276.000004,382.400006,129.600001
1639,2230731.53,2230791.93,2231282.13,2231459.13,60.400001,177.000002,839.400013,490.200008,550.600009,111.800002
1640,2231570.93,2231706.23,2233959.93,2234150.93,135.300002,191.000002,2712.50004,2253.70003,2389.00004,132.500002
1641,2234283.43,2234471.13,2236203.73,2236395.93,187.700003,192.200003,2217.60003,1732.60003,1920.30003,105.100001
1642,2236501.03,2236679.03,2236730.63,2236902.03,178.000003,171.400002,495.900008,51.600001,229.600004,94.900002
1643,2236996.93,2237094.83,2237263.13,2237440.23,97.900001,177.100002,556.000008,168.300003,266.200004,112.700002
1644,2237552.93,2237650.63,2237978.53,2238148.93,97.700002,170.400003,736.200011,327.900004,425.600006,140.200002
1645,2238289.13,2238440.33,2239007.53,2239203.93,151.200002,196.400003,1046.20002,567.200009,718.400011,131.400002
1646,2239335.33,2239481.73,2241259.03,2241466.23,146.400002,207.200003,2212.10003,1777.30003,1923.70003,81.200002
1647,2241547.43,2241696.63,2241794.83,2241947.33,149.200002,152.500003,499.100007,98.200001,247.400003,99.200001
1648,2242046.53,2242187.13,2242372.83,2242537.83,140.600002,165.000002,629.200009,185.700003,326.300005,137.900002
1649,2242675.73,2242745.23,2243782.63,2244030.93,69.500002,248.300004,1438.10002,1037.40002,1106.90002,82.900001
1650,2244113.83,2244263.33,2246600.33,2246818.63,149.500002,218.300003,2810.00004,2337.00003,2486.50004,105.200002
1651,2246923.83,2247065.43,2247200.63,2247415.53,141.600002,214.900003,573.200008,135.200002,276.800004,81.500001
1652,2247497.03,2247595.43,2248233.73,2248450.93,98.400002,217.200004,1099.70002,638.300009,736.700011,145.800002
1653,2248596.73,2248727.83,2253969.53,2254215.13,131.100002,245.600003,5725.80009,5241.70008,5372.80008,107.400002
1654,2254322.53,2254480.63,2254559.43,2254732.03,158.100002,172.600002,516.000008,78.800002,236.900004,106.500002
1655,2254838.53,2254937.53,2255290.33,2255527.73,99.000001,237.400004,818.500012,352.800005,451.800006,129.300002
1656,2255657.03,2255708.33,2257081.33,2257362.53,51.300001,281.200004,1829.90003,1373.00002,1424.30002,124.400002
1657,2257486.93,2257602.23,2258546.13,2258770.63,115.300002,224.500003,1442.10002,943.900014,1059.20002,158.400003
1658,2258929.03,2259070.53,2259389.53,2259540.13,141.500002,150.600002,743.100011,319.000005,460.500007,132.000002
1659,2259672.13,2259817.13,2259903.53,2260061.13,145.000002,157.600003,493.200007,86.400001,231.400003,104.200001
1660,2260165.33,2260270.23,2260582.73,2260749.83,104.900002,167.100003,748.000011,312.500004,417.400006,163.500002
1661,2260913.33,2261006.23,2262331.53,2262640.33,92.900002,308.800005,1828.40003,1325.30002,1418.20002,101.400001
1662,2262741.73,2262906.93,2264636.93,2264826.63,165.200003,189.700003,2187.20003,1730.00003,1895.20003,102.300001
1663,2264928.93,2265079.33,2265164.83,2265311.93,150.400002,147.100002,514.200008,85.500002,235.900004,131.200002
1664,2265443.13,2265542.73,2265759.93,2265913.73,99.600001,153.800003,621.900009,217.200003,316.800004,151.300002
1665,2266065.03,2266144.63,2267801.23,2268035.83,79.600001,234.600003,2071.70003,1656.60003,1736.20003,100.900002
1666,2268136.73,2268299.43,2270271.93,2270465.83,162.700002,193.900003,2417.50004,1972.50003,2135.20003,88.400001
1667,2270554.23,2270713.43,2270814.63,2270959.53,159.200002,144.900002,536.800008,101.200002,260.400004,131.500002
1668,2271091.03,2271220.73,2271340.73,2271483.73,129.700002,143.000002,531.200008,120.000002,249.700004,138.500002
1669,2271622.23,2271686.23,2272130.13,2272364.73,64.000001,234.600004,808.500012,443.900006,507.900007,66.000001
1670,2272430.73,2272546.23,2273151.13,2273429.83,115.500002,278.700004,1051.40002,604.900009,720.400011,52.300001
1671,2273482.13,2273637.93,2275615.23,2275821.73,155.800002,206.500003,2477.80004,1977.30003,2133.10003,138.200002
1672,2275959.93,2276139.93,2277400.63,2277601.53,180.000003,200.900003,1735.00003,1260.70002,1440.70002,93.400001
1673,2277694.93,2277837.43,2277941.03,2278114.73,142.500002,173.700003,520.100008,103.600002,246.100004,100.300001
1674,2278215.03,2278325.83,2278546.93,2278706.53,110.800002,159.600002,612.100009,221.100003,331.900005,120.600002
1675,2278827.13,2278919.73,2279148.23,2279299.13,92.600002,150.900002,609.000009,228.500003,321.100005,137.000002
1676,2279436.13,2279557.63,2280805.33,2281009.43,121.500002,204.100003,1698.90003,1247.70002,1369.20002,125.600002
1677,2281135.03,2281301.23,2283637.53,2283861.93,166.200002,224.400003,2825.40004,2336.30003,2502.50004,98.500002
1678,2283960.43,2284157.93,2284768.43,2284993.13,197.500003,224.700003,1101.10002,610.500009,808.000012,68.400001
1679,2285061.53,2285202.53,2285307.33,2285478.23,141.000002,170.900002,511.400008,104.800002,245.800004,94.700002
1680,2285572.93,2285682.73,2285827.53,2286082.73,109.800001,255.200004,535.700008,144.800002,254.600003,25.900001
1681,2286108.63,2286192.43,2288235.03,2288497.63,83.800001,262.600004,2444.90004,2042.60003,2126.40003,55.900001
1682,2288553.53,2288721.53,2290477.63,2290643.13,168.000003,165.500002,2205.90003,1756.10003,1924.10003,116.300002
1683,2290759.43,2290900.63,2290986.93,2291144.73,141.200002,157.800003,482.300007,86.300001,227.500003,97.000001
1684,2291241.73,2291347.73,2291476.23,2291671.03,106.000002,194.800003,494.200008,128.500002,234.500004,64.900001
1685,2291735.93,2291852.63,2292254.63,2292434.13,116.700001,179.500003,852.900012,402.000006,518.700007,154.700002
1686,2292588.83,2292663.93,2294032.33,2294221.93,75.100001,189.600003,1751.60003,1368.40002,1443.50002,118.500001
1687,2294340.43,2294543.03,2296078.33,2296246.63,202.600003,168.300003,2016.50003,1535.30002,1737.90003,110.300001
1688,2296356.93,2296513.03,2296600.73,2296761.53,156.100003,160.800002,496.200008,87.700001,243.800004,91.600002
1689,2296853.13,2296990.13,2297162.03,2297313.73,137.000002,151.700003,597.000009,171.900002,308.900004,136.400002
1690,2297450.13,2297554.73,2298114.13,2298303.03,104.600001,188.900002,984.500014,559.400009,664.00001,131.600002
1691,2298434.63,2298542.33,2300457.73,2300614.53,107.700002,156.800003,2296.40003,1915.40003,2023.10003,116.500002
1692,2300731.03,2300897.53,2301014.43,2301167.73,166.500002,153.300002,550.300008,116.900002,283.400004,113.600002
1693,2301281.33,2301388.33,2301666.63,2301835.83,107.000001,169.200002,695.00001,278.300005,385.300006,140.500002
1694,2301976.33,2302052.93,2303793.23,2304057.93,76.600001,264.700004,2212.30003,1740.30003,1816.90003,130.700002
1695,2304188.63,2304272.33,2306022.23,2306234.03,83.700001,211.800004,2112.90003,1749.90003,1833.60003,67.500001
1696,2306301.53,2306461.73,2306591.03,2306780.23,160.200002,189.200003,574.800008,129.300002,289.500004,96.100001
1697,2306876.33,2307020.23,2307202.43,2307359.53,143.900002,157.100002,621.400009,182.200003,326.100005,138.200002
1698,2307497.73,2307592.93,2308418.33,2308697.83,95.200002,279.500004,1299.70002,825.400012,920.600014,99.600002
1699,2308797.43,2309010.13,2312064.73,2312257.73,212.700003,193.000003,3614.80005,3054.60004,3267.30005,154.500003
1700,2312412.23,2312554.13,2314326.23,2314507.13,141.900002,180.900003,2192.30003,1772.10003,1914.00003,97.400001
1701,2314604.53,2314765.53,2314862.43,2315013.73,161.000003,151.300002,531.200008,96.900001,257.900004,122.000002
1702,2315135.73,2315246.23,2315501.83,2315717.43,110.500002,215.600003,691.700011,255.600004,366.100006,110.000002
1703,2315827.43,2315905.93,2317343.13,2317591.63,78.500001,248.500004,1842.50003,1437.20002,1515.70002,78.300001
1704,2317669.93,2317831.43,2320101.13,2320346.33,161.500002,245.200004,2747.20004,2269.70003,2431.20004,70.800001
1705,2320417.13,2320585.33,2320682.63,2320835.23,168.200002,152.600002,527.500008,97.300002,265.500004,109.400002
1706,2320944.63,2321090.53,2321315.53,2321474.43,145.900002,158.900003,677.50001,225.000003,370.900005,147.700002
1707,2321622.13,2321696.53,2322311.43,2322501.73,74.400001,190.300003,1019.90001,614.900009,689.30001,140.300002
1708,2322642.03,2322747.33,2323881.43,2324132.33,105.300002,250.900003,1633.70002,1134.10002,1239.40002,143.400002
1709,2324275.73,2324385.83,2326193.53,2326410.03,110.100002,216.500003,2213.00003,1807.70003,1917.80003,78.700001
1710,2326488.73,2326648.83,2326764.83,2326914.53,160.100003,149.700003,554.700009,116.000001,276.100004,128.900002
1711,2327043.43,2327219.03,2327456.63,2327624.33,175.600002,167.700002,739.400011,237.600004,413.200006,158.500003
1712,2327782.83,2327870.23,2329386.53,2329627.03,87.400001,240.500003,1985.70003,1516.30002,1603.70002,141.500002
1713,2329768.53,2329881.53,2331439.03,2331644.73,113.000002,205.700003,2018.40003,1557.50002,1670.50002,142.200002
1714,2331786.93,2331920.93,2332126.43,2332287.43,134.000002,161.000003,630.40001,205.500003,339.500005,129.900002
1715,2332417.33,2332529.03,2332653.83,2332845.23,111.700001,191.400003,512.000007,124.800002,236.500003,84.100001
1716,2332929.33,2333012.13,2333231.53,2333489.43,82.800002,257.900004,573.900009,219.400003,302.200005,13.8
1717,2333503.23,2333630.33,2334186.73,2334443.43,127.100002,256.700004,1081.50002,556.400008,683.50001,141.300002
1718,2334584.73,2334658.53,2336473.93,2336764.63,73.800001,290.700005,2329.70003,1815.40003,1889.20003,149.800002
1719,2336914.43,2336993.73,2338456.33,2338676.63,79.300001,220.300003,1821.90003,1462.60002,1541.90002,59.700001
1720,2338736.33,2338880.03,2338998.03,2339163.73,143.700002,165.700002,534.800008,118.000002,261.700004,107.400002
1721,2339271.13,2339371.13,2339493.03,2339674.03,100.000001,181.000003,483.000007,121.900002,221.900003,80.100001
1722,2339754.13,2339867.93,2340090.93,2340238.03,113.800002,147.100002,593.100009,223.000003,336.800005,109.200002
1723,2340347.23,2340438.73,2340782.43,2340939.83,91.500001,157.400003,711.20001,343.700005,435.200006,118.600001
1724,2341058.43,2341185.43,2342915.03,2343090.53,127.000002,175.500003,2127.30003,1729.60003,1856.60003,95.200001
1725,2343185.73,2343331.03,2343476.23,2343629.93,145.300002,153.700002,546.800008,145.200003,290.500005,102.600001
1726,2343732.53,2343868.63,2344025.03,2344177.33,136.100002,152.300002,572.200009,156.400003,292.500005,127.400002
1727,2344304.73,2344369.63,2345431.33,2345597.03,64.900001,165.700002,1418.20002,1061.70002,1126.60002,125.900002
1728,2345722.93,2345875.63,2347929.33,2348088.53,152.700002,159.200002,2463.00004,2053.70003,2206.40003,97.400002
1729,2348185.93,2348363.03,2348464.53,2348608.63,177.100002,144.100002,538.600008,101.500002,278.600004,115.900002
1730,2348724.53,2348856.54,2349124.34,2349287.74,132.000002,163.400002,696.50001,267.800004,399.800006,133.300002
1731,2349421.04,2349485.54,2350197.94,2350375.44,64.500001,177.500002,1084.00002,712.400011,776.900012,129.600002
1732,2350505.04,2350665.54,2351873.74,2352047.04,160.500003,173.300002,1647.50002,1208.20002,1368.70002,105.500002
1733,2352152.54,2352326.34,2352430.64,2352584.14,173.800002,153.500002,540.500008,104.300002,278.100004,108.900002
1734,2352693.04,2352792.54,2352965.14,2353111.24,99.500001,146.100002,534.600008,172.600003,272.100004,116.400002
1735,2353227.64,2353306.14,2353749.84,2353916.24,78.500001,166.400002,795.100012,443.700007,522.200008,106.500002
1736,2354022.74,2354130.54,2354447.24,2354638.24,107.800001,191.000003,674.70001,316.700005,424.500006,59.200001
1737,2354697.44,2354844.74,2354995.14,2355124.94,147.300002,129.800002,552.500008,150.400002,297.700004,125.000002
1738,2355249.94,2355356.04,2355737.54,2355893.14,106.100002,155.600003,761.100011,381.500005,487.600007,117.900001
1739,2356011.04,2356122.94,2356793.94,2356954.74,111.900002,160.800002,1066.20002,671.00001,782.900012,122.500002
1740,2357077.24,2357237.84,2359310.34,2359486.64,160.600003,176.300003,2531.90004,2072.50003,2233.10003,122.500002
1741,2359609.14,2359736.14,2360221.14,2360369.94,127.000002,148.800002,877.400013,485.000007,612.000009,116.600002
1742,2360486.54,2360613.94,2360725.44,2360852.14,127.400002,126.700001,496.600007,111.500002,238.900004,131.000002
1743,2360983.14,2361068.64,2361451.94,2361617.64,85.500002,165.700003,767.900012,383.300005,468.800007,133.400002
1744,2361751.04,2361840.04,2362466.54,2362669.24,89.000001,202.700004,984.400015,626.500009,715.50001,66.200001
1745,2362735.44,2362930.34,2365578.94,2365774.54,194.900002,195.600003,3123.60005,2648.60004,2843.50004,84.500001
1746,2365859.04,2366015.64,2366124.44,2366266.24,156.600002,141.800002,518.400008,108.800002,265.400004,111.200002
1747,2366377.44,2366519.14,2366648.34,2366795.84,141.700002,147.500002,549.700008,129.200002,270.900004,131.300002
1748,2366927.14,2367033.94,2367565.64,2367741.94,106.800002,176.300003,971.500014,531.700007,638.500009,156.700002
1749,2367898.64,2367971.04,2369333.34,2369569.94,72.400002,236.600003,1725.40003,1362.30002,1434.70002,54.100001
1750,2369624.04,2369786.44,2371756.74,2371908.74,162.400003,152.000002,2395.00004,1970.30003,2132.70003,110.300002
1751,2372019.04,2372163.54,2372265.54,2372423.54,144.500002,158.000002,495.000007,102.000002,246.500004,90.500001
1752,2372514.04,2372622.64,2372776.94,2372898.74,108.600002,121.800002,519.600008,154.300002,262.900004,134.900002
1753,2373033.64,2373132.34,2373464.44,2373620.94,98.700001,156.500003,722.700011,332.100005,430.800006,135.400002
1754,2373756.34,2373857.24,2374615.74,2374786.04,100.900001,170.300002,1162.60002,758.500012,859.400013,132.900002
1755,2374918.94,2375069.24,2376937.54,2377093.44,150.300002,155.900002,2288.20003,1868.30003,2018.60003,113.700002
1756,2377207.14,2377356.64,2377475.34,2377617.04,149.500002,141.700002,520.600008,118.700002,268.200004,110.700002
1757,2377727.74,2377843.94,2378061.34,2378219.34,116.200002,158.000002,626.400009,217.400003,333.600005,134.800002
1758,2378354.14,2378453.94,2379007.64,2379208.74,99.800002,201.100003,945.000014,553.700008,653.50001,90.400001
1759,2379299.14,2379451.04,2380345.44,2380508.04,151.900003,162.600002,1364.30002,894.400013,1046.30002,155.400003
1760,2380663.44,2380859.14,2382867.14,2383013.74,195.700003,146.600003,2471.10004,2008.00003,2203.70003,120.800001
1761,2383134.54,2383307.54,2383427.84,2383572.74,173.000003,144.900002,558.600009,120.300002,293.300005,120.400002
1762,2383693.14,2383799.74,2384103.34,2384254.34,106.600001,151.000002,723.400011,303.600005,410.200006,162.200003
1763,2384416.54,2384488.74,2385039.04,2385185.64,72.200001,146.600002,901.000013,550.300008,622.500009,131.900002
1764,2385317.54,2385477.14,2386160.64,2386339.24,159.600002,178.600002,1185.40002,683.500011,843.100013,163.700003
1765,2386502.94,2386605.24,2387612.74,2387763.94,102.300001,151.200002,1396.80002,1007.50001,1109.80002,135.800002
1766,2387899.74,2388028.24,2388189.34,2388337.44,128.500002,148.100002,552.400009,161.100003,289.600005,114.700002
1767,2388452.14,2388576.34,2388741.24,2388880.64,124.200002,139.400002,568.200008,164.900002,289.100004,139.700002
1768,2389020.34,2389126.84,2391059.94,2391272.64,106.500002,212.700003,2339.90003,1933.10003,2039.60003,87.600001
1769,2391360.24,2391514.74,2393084.34,2393238.74,154.500002,154.400002,1998.50003,1569.60002,1724.10003,120.000002
1770,2393358.74,2393502.14,2393614.94,2393748.44,143.400002,133.500002,497.800007,112.800002,256.200004,108.100001
1771,2393856.54,2393987.94,2394227.64,2394377.94,131.400002,150.300002,672.20001,239.700004,371.100006,150.800002
1772,2394528.74,2394603.64,2395588.34,2395754.94,74.900001,166.600003,1383.80002,984.700015,1059.60002,157.600002
1773,2395912.54,2396029.44,2398233.54,2398429.34,116.900002,195.800003,2601.10004,2204.10003,2321.00003,84.300002
1774,2398513.64,2398651.04,2398762.94,2398923.04,137.400002,160.100003,506.900007,111.900001,249.300003,97.500001
1775,2399020.54,2399125.54,2399298.94,2399472.24,105.000002,173.300003,542.800008,173.400002,278.400004,91.100001
1776,2399563.34,2399707.14,2400137.34,2400375.74,143.800002,238.400003,900.100014,430.200007,574.000009,87.700002
1777,2400463.44,2400555.54,2402158.94,2402390.04,92.100001,231.100003,2023.10003,1603.40002,1695.50002,96.500002
1778,2402486.54,2402661.84,2404101.24,2404318.34,175.300002,217.100003,1992.10003,1439.40002,1614.70002,160.300003
1779,2404478.64,2404608.34,2405677.04,2405861.34,129.700001,184.300003,1464.00002,1068.70002,1198.40002,81.300001
1780,2405942.64,2406104.64,2406214.84,2406355.14,162.000003,140.300002,534.800008,110.200001,272.200004,122.300002
1781,2406477.44,2406582.14,2406727.34,2406858.14,104.700002,130.800002,517.900008,145.200002,249.900004,137.200002
1782,2406995.34,2407077.44,2407503.04,2407653.74,82.100001,150.700002,814.500012,425.600007,507.700008,156.100002
1783,2407809.84,2407916.34,2408850.34,2409096.44,106.500002,246.100003,1358.90002,934.000014,1040.50002,72.300001
1784,2409168.74,2409322.24,2411851.84,2412080.74,153.500003,228.900004,2954.60004,2529.60004,2683.10004,42.6
1785,2412123.34,2412278.94,2412388.74,2412519.64,155.600003,130.900002,515.300008,109.800001,265.400004,119.000002
1786,2412638.64,2412758.04,2412924.74,2413065.84,119.400002,141.100002,564.500009,166.700002,286.100004,137.300003
1787,2413203.14,2413291.74,2413835.04,2414046.34,88.600001,211.300003,954.400014,543.300008,631.900009,111.200002
1788,2414157.54,2414272.44,2415225.94,2415403.84,114.900001,177.900002,1414.80002,953.500015,1068.40002,168.500003
1789,2415572.34,2415700.64,2417037.94,2417218.54,128.300002,180.600002,1731.40003,1337.30002,1465.60002,85.200002
1790,2417303.74,2417484.34,2417609.04,2417761.54,180.600002,152.500002,588.000008,124.700002,305.300004,130.200002
1791,2417891.74,2418034.94,2418314.84,2418458.74,143.200003,143.900002,723.000011,279.900004,423.100007,156.000002
1792,2418614.74,2418718.94,2419471.24,2419711.44,104.200002,240.200004,1175.80002,752.300011,856.500013,79.100001
1793,2419790.54,2419952.84,2421724.24,2421889.24,162.300002,165.000002,2235.70003,1771.40003,1933.70003,137.000002
1794,2422026.24,2422202.64,2423910.14,2424091.74,176.400003,181.600003,2154.10003,1707.50002,1883.90003,88.600001
1795,2424180.34,2424358.64,2424452.24,2424589.84,178.300003,137.600002,531.100008,93.600001,271.900004,121.600002
1796,2424711.44,2424839.94,2425049.44,2425243.84,128.500002,194.400003,629.200009,209.500003,338.000005,96.800001
1797,2425340.64,2425426.64,2426012.54,2426167.04,86.000002,154.500003,978.400015,585.900008,671.90001,152.000002
1798,2426319.04,2426459.34,2429199.64,2429375.74,140.300002,176.100003,3154.70005,2740.30004,2880.60004,98.000001
1799,2429473.74,2429642.34,2429751.44,2429913.84,168.600002,162.400003,550.400008,109.100002,277.700004,110.300001
1800,2430024.14,2430136.44,2430310.74,2430444.54,112.300002,133.800002,576.500009,174.300002,286.600004,156.100003
1801,2430600.64,2430687.04,2431148.94,2431342.04,86.400001,193.100003,857.600013,461.900007,548.300008,116.200002
1802,2431458.24,2431599.84,2435049.34,2435233.04,141.600002,183.700003,3942.50006,3449.50005,3591.10005,167.700002
1803,2435400.74,2435573.94,2435977.94,2436181.44,173.200003,203.500003,848.200013,404.000006,577.200009,67.500001
1804,2436248.94,2436389.74,2436501.54,2436651.64,140.800002,150.100002,501.800007,111.800002,252.600004,99.100001
1805,2436750.74,2436899.04,2437056.94,2437238.34,148.300003,181.400003,595.400009,157.900002,306.200005,107.800001
1806,2437346.14,2437460.54,2440745.04,2440918.14,114.400002,173.100003,3673.20006,3284.50005,3398.90005,101.200001
1807,2441019.34,2441191.74,2441315.94,2441518.24,172.400003,202.300003,557.800008,124.200001,296.600004,58.900001
1808,2441577.14,2441705.84,2441840.54,2441997.44,128.700002,156.900003,532.800008,134.700002,263.400004,112.500001
1809,2442109.94,2442219.54,2442505.94,2442703.34,109.600002,197.400003,686.700011,286.400004,396.000006,93.300002
1810,2442796.64,2442912.94,2443585.14,2443743.54,116.300001,158.400003,1088.40002,672.20001,788.500011,141.500002
1811,2443885.04,2444026.74,2446296.94,2446479.04,141.700002,182.100002,2685.40004,2270.20003,2411.90004,91.400002
1812,2446570.44,2446727.84,2446857.34,2446998.14,157.400002,140.800002,532.900008,129.500002,286.900004,105.200002
1813,2447103.34,2447254.44,2447443.84,2447628.54,151.100002,184.700003,610.000009,189.400003,340.500005,84.800001
1814,2447713.34,2447846.34,2449909.84,2450123.54,133.000002,213.700003,2509.20004,2063.50003,2196.50003,99.000001
1815,2450222.54,2450437.84,2452477.64,2452643.54,215.300003,165.900002,2585.10004,2039.80003,2255.10003,164.100003
1816,2452807.64,2452942.24,2453096.84,2453287.54,134.600002,190.700003,559.100008,154.600002,289.200004,79.200001
1817,2453366.74,2453501.94,2453619.74,2453787.44,135.200002,167.700002,522.800008,117.800002,253.000004,102.100002
1818,2453889.54,2453998.34,2454160.34,2454352.24,108.800001,191.900003,552.600008,162.000003,270.800004,89.900001
1819,2454442.14,2454521.74,2454864.84,2455024.14,79.600001,159.300003,705.400011,343.100005,422.700006,123.400002
1820,2455147.54,2455285.94,2457351.34,2457577.04,138.400002,225.700004,2517.40004,2065.40003,2203.80003,87.900001
1821,2457664.94,2457863.14,2459745.94,2459950.64,198.200003,204.700003,2372.00004,1882.80003,2081.00003,86.300001
1822,2460036.94,2460186.54,2460294.94,2460425.34,149.600003,130.400002,514.200008,108.400001,258.000004,125.800002
1823,2460551.14,2460685.24,2460813.44,2460975.04,134.100002,161.600002,532.800008,128.200002,262.300004,108.900002
1824,2461083.94,2461195.04,2461481.74,2461677.44,111.100002,195.700003,699.40001,286.700004,397.800006,105.900001
1825,2461783.34,2461876.24,2462491.34,2462647.74,92.900002,156.400002,1020.40002,615.100009,708.000011,156.000003
1826,2462803.74,2462956.84,2464290.64,2464509.14,153.100002,218.500003,1781.60003,1333.80002,1486.90002,76.200001
1827,2464585.34,2464763.24,2464919.64,2465065.84,177.900003,146.200002,602.200009,156.400002,334.300005,121.700002
1828,2465187.54,2465289.14,2465441.34,2465625.94,101.600002,184.600003,525.200008,152.200002,253.800004,86.800001
1829,2465712.74,2465824.84,2466113.04,2466261.94,112.100002,148.900002,675.40001,288.200004,400.300006,126.200002
1830,2466388.14,2466495.84,2467249.34,2467470.24,107.700002,220.900003,1224.00002,753.500011,861.200013,141.900002
1831,2467612.14,2467702.14,2469562.14,2469777.84,90.000002,215.700004,2236.50003,1860.00003,1950.00003,70.800001
1832,2469848.64,2469982.54,2470089.14,2470245.64,133.900002,156.500003,481.100007,106.600001,240.500003,84.100001
1833,2470329.74,2470466.14,2470601.04,2470756.54,136.400002,155.500002,524.100008,134.900002,271.300004,97.300002
1834,2470853.84,2470971.24,2471221.34,2471376.74,117.400001,155.400002,658.900009,250.100004,367.500005,136.000002
1835,2471512.74,2471572.54,2472594.64,2472817.94,59.800001,223.300003,1421.60002,1022.10002,1081.90002,116.400002
1836,2472934.34,2473096.64,2473700.94,2473844.84,162.300002,143.900002,1028.80001,604.300009,766.600011,118.300002
1837,2473963.14,2474118.24,2474285.74,2474450.14,155.100002,164.400002,594.600009,167.500003,322.600005,107.600002
1838,2474557.74,2474658.24,2474893.14,2475087.94,100.500001,194.800003,614.500009,234.900004,335.400005,84.300001
1839,2475172.24,2475277.74,2475641.94,2475791.34,105.500002,149.400002,749.900011,364.200005,469.700007,130.800002
1840,2475922.14,2476040.04,2479062.24,2479222.24,117.900002,160.000002,3432.60005,3022.20004,3140.10005,132.500002
1841,2479354.74,2479575.34,2480995.84,2481191.54,220.600004,195.700003,1929.50003,1420.50002,1641.10003,92.700001
1842,2481284.24,2481421.34,2481527.44,2481671.24,137.100002,143.800002,487.100007,106.100002,243.200004,100.100001
1843,2481771.34,2481904.54,2482052.34,2482222.94,133.200002,170.600003,554.200009,147.800002,281.000004,102.600002
1844,2482325.54,2482427.64,2482923.14,2483080.84,102.100001,157.700003,902.100013,495.500007,597.600008,146.800002
1845,2483227.64,2483340.74,2483980.64,2484142.24,113.100002,161.600003,1044.50002,639.900009,753.000011,129.900002
1846,2484272.14,2484452.54,2486392.54,2486561.54,180.400002,169.000003,2442.00004,1940.00003,2120.40003,152.600002
1847,2486714.14,2486890.94,2488273.34,2488448.24,176.800003,174.900003,1874.90003,1382.40002,1559.20002,140.800002
1848,2488589.04,2488719.44,2488859.34,2488998.24,130.400002,138.900002,535.200008,139.900002,270.300004,126.000002
1849,2489124.24,2489241.34,2489358.34,2489516.34,117.100002,158.000003,488.900007,117.000001,234.100003,96.800001
1850,2489613.14,2489707.54,2489965.94,2490114.74,94.400002,148.800003,620.800009,258.400003,352.800005,119.200001
1851,2490233.94,2490331.64,2490767.04,2490917.04,97.700002,150.000003,819.200013,435.400006,533.100008,136.100002
1852,2491053.14,2491189.04,2492385.94,2492566.74,135.900002,180.800003,1634.40002,1196.90002,1332.80002,120.800002
1853,2492687.54,2492863.04,2493070.84,2493214.54,175.500003,143.700002,640.800009,207.800003,383.300006,113.800001
1854,2493328.34,2493451.54,2493601.74,2493772.94,123.200002,171.200002,550.600009,150.200003,273.400005,106.000002
1855,2493878.94,2493959.94,2494318.64,2494480.14,81.000001,161.500003,738.100011,358.700005,439.700006,136.900002
1856,2494617.04,2494707.74,2495952.54,2496182.04,90.700001,229.500003,1702.10003,1244.80002,1335.50002,137.100002
1857,2496319.14,2496468.04,2497519.54,2497666.94,148.900002,147.400002,1467.30002,1051.50002,1200.40002,119.500002
1858,2497786.44,2497943.84,2498054.54,2498187.74,157.400002,133.200002,526.500008,110.700002,268.100004,125.200002
1859,2498312.94,2498426.14,2498574.44,2498770.74,113.200001,196.300003,536.600008,148.300003,261.500004,78.800001
1860,2498849.54,2498902.94,2499273.84,2499441.84,53.400001,168.000003,716.30001,370.900005,424.300006,124.000001
1861,2499565.84,2499674.94,2500446.24,2500603.24,109.100002,157.000002,1140.80002,771.300012,880.400014,103.400001
1862,2500706.64,2500919.84,2501071.74,2501228.14,213.200004,156.400002,643.90001,151.900002,365.100006,122.400002
1863,2501350.54,2501465.14,2501671.64,2501810.74,114.600002,139.100002,588.400009,206.500003,321.100005,128.200002
1864,2501938.94,2502056.94,2502526.24,2502747.14,118.000002,220.900003,863.700013,469.300007,587.300009,55.500001
1865,2502802.64,2502948.74,2504444.14,2504650.64,146.100002,206.500003,1939.20003,1495.40002,1641.50002,91.200002
1866,2504741.84,2504910.84,2505058.94,2505211.34,169.000002,152.400003,574.300008,148.100002,317.100004,104.800001
1867,2505316.14,2505441.64,2505609.84,2505800.64,125.500002,190.800003,574.400009,168.200002,293.700004,89.900002
1868,2505890.54,2505991.74,2506204.24,2506348.94,101.200001,144.700003,586.900008,212.500003,313.700004,128.500001
1869,2506477.44,2506573.34,2506921.94,2507072.34,95.900002,150.400002,705.900011,348.600005,444.500007,111.000002
1870,2507183.34,2507338.64,2511853.24,2512055.14,155.300002,201.900003,4956.00007,4514.60007,4669.90007,84.200001
1871,2512139.34,2512377.14,2512922.94,2513174.74,237.800003,251.800004,1069.80002,545.800008,783.600011,34.400001
1872,2513209.14,2513350.54,2513485.04,2513655.14,141.400002,170.100002,553.700008,134.500002,275.900004,107.700002
1873,2513762.84,2513868.54,2514151.14,2514313.84,105.700002,162.700002,686.80001,282.600004,388.300006,135.800002
1874,2514449.64,2514552.84,2518909.14,2519120.24,103.200002,211.100003,4778.90007,4356.30007,4459.50007,108.300001
1875,2519228.54,2519405.44,2519574.84,2519773.94,176.900003,199.100003,631.00001,169.400003,346.300006,85.600001
1876,2519859.54,2519984.64,2520115.94,2520286.34,125.100002,170.400002,530.500008,131.300002,256.400004,103.700002
1877,2520390.04,2520492.34,2520742.54,2520889.84,102.300001,147.300002,632.700009,250.200004,352.500005,132.900002
1878,2521022.74,2521155.94,2522446.14,2522634.64,133.200002,188.500003,1749.20003,1290.20002,1423.40002,137.300002
1879,2522771.94,2522925.24,2524677.14,2524843.64,153.300003,166.500002,2179.30003,1751.90003,1905.20003,107.600002
1880,2524951.24,2525125.64,2525236.54,2525373.04,174.400002,136.500002,540.000008,110.900002,285.300004,118.200002
1881,2525491.24,2525609.74,2525760.44,2525899.94,118.500002,139.500002,551.600008,150.700002,269.200004,142.900002
1882,2526042.84,2526128.34,2526520.64,2526674.54,85.500001,153.900002,767.100011,392.300006,477.800007,135.400002
1883,2526809.94,2526933.54,2527587.54,2527771.34,123.600002,183.800003,1087.40002,654.00001,777.600012,126.000002
1884,2527897.34,2528032.64,2528985.84,2529158.94,135.300002,173.100002,1376.90002,953.200014,1088.50002,115.300002
1885,2529274.24,2529474.24,2530677.64,2530856.74,200.000003,179.100003,1680.70003,1203.40002,1403.40002,98.200001
1886,2530954.94,2531109.14,2531224.24,2531364.14,154.200002,139.900002,519.900008,115.100002,269.300004,110.700002
1887,2531474.84,2531613.34,2531813.04,2531958.24,138.500002,145.200002,613.300009,199.700003,338.200005,129.900002
1888,2532088.14,2532203.34,2532837.54,2532997.54,115.200002,160.000003,1044.50002,634.200009,749.400011,135.100002
1889,2533132.64,2533266.54,2535358.64,2535517.44,133.900002,158.800002,2488.90004,2092.10003,2226.00003,104.100002
1890,2535621.54,2535798.74,2535919.74,2536059.84,177.200002,140.100002,559.300008,121.000002,298.200004,121.000002
1891,2536180.84,2536279.94,2536463.94,2536598.94,99.100002,135.000002,547.400008,184.000002,283.100004,129.300002
1892,2536728.24,2536835.24,2537161.84,2537304.44,107.000002,142.600002,696.900011,326.600005,433.600007,120.700002
1893,2537425.14,2537538.54,2538033.14,2538221.94,113.400001,188.800002,925.400013,494.600008,608.000009,128.600002
1894,2538350.54,2538466.04,2539699.94,2539854.34,115.500002,154.400003,1604.20002,1233.90002,1349.40002,100.400001
1895,2539954.74,2540145.54,2540319.34,2540550.24,190.800003,230.900003,639.20001,173.800003,364.600006,43.700001
1896,2540593.94,2540716.24,2541791.84,2541952.34,122.300002,160.500002,1491.60002,1075.60002,1197.90002,133.200002
1897,2542085.54,2542253.04,2543900.54,2544065.84,167.500003,165.300003,2089.40003,1647.50002,1815.00003,109.100001
1898,2544174.94,2544342.34,2544464.94,2544611.84,167.400003,146.900003,556.200008,122.600001,290.000004,119.300001
1899,2544731.14,2544866.74,2545163.14,2545323.44,135.600002,160.300002,739.100011,296.400005,432.000007,146.800002
1900,2545470.24,2545571.94,2546306.84,2546467.54,101.700002,160.700002,1127.00002,734.900011,836.600013,129.700002
1901,2546597.24,2546773.74,2548595.94,2548765.34,176.500003,169.400003,2267.10003,1822.20003,1998.70003,99.000001
1902,2548864.34,2549030.94,2549143.04,2549288.64,166.600003,145.600002,539.800008,112.100001,278.700004,115.500002
1903,2549404.14,2549538.34,2549806.24,2549956.54,134.200002,150.300002,708.600011,267.900004,402.100006,156.200003
1904,2550112.74,2550228.74,2550832.04,2550995.54,116.000001,163.500003,1014.80002,603.300009,719.30001,132.000002
1905,2551127.54,2551272.24,2552837.74,2552995.94,144.700002,158.200003,1974.80003,1565.50002,1710.20003,106.400001
1906,2553102.34,2553290.74,2553406.34,2553553.14,188.400003,146.800002,573.100009,115.600002,304.000005,122.300002
1907,2553675.44,2553781.94,2554081.84,2554231.84,106.500001,150.000002,713.30001,299.900005,406.400006,156.900002
1908,2554388.74,2554486.74,2555248.64,2555408.64,98.000002,160.000003,1153.40002,761.900011,859.900013,133.500002
1909,2555542.14,2555700.74,2557026.24,2557216.64,158.600002,190.400002,1790.10003,1325.50002,1484.10002,115.600002
1910,2557332.24,2557527.04,2559699.44,2559905.04,194.800003,205.600004,2713.50004,2172.40003,2367.20004,140.700002
1911,2560045.74,2560207.74,2560894.54,2561049.94,162.000002,155.400003,1123.00002,686.80001,848.800012,118.800001
1912,2561168.74,2561306.24,2561428.84,2561586.94,137.500002,158.100003,518.900008,122.600002,260.100004,100.700001
1913,2561687.64,2561798.84,2561994.74,2562140.14,111.200002,145.400002,575.000009,195.900003,307.100005,122.500002
1914,2562262.64,2562382.64,2562890.64,2563082.54,120.000001,191.900003,951.300014,508.000008,628.000009,131.400002
1915,2563213.94,2563331.74,2564269.74,2564458.54,117.800002,188.800002,1382.30002,938.000014,1055.80002,137.700002
1916,2564596.24,2564741.94,2566409.24,2566593.84,145.700003,184.600003,2126.10003,1667.30002,1813.00003,128.500002
1917,2566722.34,2566859.74,2567029.04,2567186.54,137.400002,157.500002,582.700009,169.300003,306.700005,118.500002
1918,2567305.04,2567434.24,2567596.24,2567730.64,129.200002,134.400002,560.000008,162.000002,291.200004,134.400002
1919,2567865.04,2567995.94,2568287.44,2568440.14,130.900002,152.700003,697.000011,291.500004,422.400006,121.900002
1920,2568562.04,2568706.54,2570913.44,2571089.34,144.500002,175.900002,2676.10004,2206.90003,2351.40003,148.800002
1921,2571238.14,2571423.74,2573212.14,2573418.14,185.600003,206.000003,2324.20004,1788.40003,1974.00003,144.200002
1922,2573562.34,2573721.94,2574830.34,2575020.84,159.600002,190.500003,1546.30002,1108.40002,1268.00002,87.800001
1923,2575108.64,2575262.24,2575350.04,2575494.14,153.600002,144.100002,495.200007,87.800002,241.400004,109.700001
1924,2575603.84,2575716.64,2575921.44,2576080.34,112.800002,158.900003,605.90001,204.800003,317.600005,129.400002
1925,2576209.74,2576306.34,2576770.04,2576955.04,96.600001,185.000003,860.200012,463.700007,560.300008,114.900001
1926,2577069.94,2577193.14,2579272.74,2579553.74,123.200002,281.000004,2535.10004,2079.60003,2202.80003,51.300001
1927,2579605.04,2579744.34,2579872.14,2580034.34,139.300002,162.200003,536.100008,127.800002,267.100004,106.800001
1928,2580141.14,2580244.14,2580457.94,2580678.64,103.000002,220.700003,610.800009,213.800003,316.800005,73.300001
1929,2580751.94,2580830.74,2581244.84,2581411.74,78.800001,166.900002,790.000012,414.100007,492.900008,130.200002
1930,2581541.94,2581649.44,2584124.34,2584346.84,107.500002,222.500004,2886.40004,2474.90004,2582.40004,81.500001
1931,2584428.34,2584631.04,2586002.24,2586200.44,202.700003,198.200003,1908.80003,1371.20002,1573.90002,136.700002
1932,2586337.14,2586493.64,2587755.14,2588016.34,156.500003,261.200003,1732.70003,1261.50002,1418.00002,53.500001
1933,2588069.84,2588265.84,2588329.84,2588480.54,196.000003,150.700002,526.900008,64.000001,260.000004,116.200002
1934,2588596.74,2588695.54,2588905.04,2589059.44,98.800002,154.400002,596.300009,209.500003,308.300005,133.600002
1935,2589193.04,2589274.04,2589805.14,2590026.74,81.000001,221.600003,949.100014,531.100008,612.100009,115.400002
1936,2590142.14,2590262.54,2593558.64,2593721.14,120.400002,162.500002,3716.90006,3296.10005,3416.50005,137.900003
1937,2593859.04,2594069.94,2595616.24,2595781.04,210.900003,164.800002,2031.70003,1546.30002,1757.20003,109.700002
1938,2595890.74,2596046.14,2596133.04,2596268.34,155.400002,135.300002,497.300007,86.900001,242.300003,119.700002
1939,2596388.04,2596512.34,2596675.34,2596819.14,124.300002,143.800003,584.200009,163.000002,287.300004,153.100002
1940,2596972.24,2597043.84,2597627.64,2597819.44,71.600001,191.800003,1000.10001,583.800009,655.40001,152.900002
1941,2597972.34,2598074.14,2600476.14,2600751.94,101.800001,275.800004,2860.40004,2402.00004,2503.80004,80.800001
1942,2600832.74,2600986.04,2602144.24,2602335.44,153.300003,191.200003,1588.00002,1158.20002,1311.50002,85.300001
1943,2602420.74,2602587.44,2602678.14,2602815.94,166.700003,137.800002,519.500008,90.700001,257.400004,124.300002
1944,2602940.24,2603056.64,2603238.34,2603388.74,116.400002,150.400003,601.900009,181.700002,298.100004,153.400002
1945,2603542.14,2603605.84,2604152.14,2604331.74,63.700001,179.600003,930.200014,546.300008,610.000009,140.600002
1946,2604472.34,2604595.44,2606951.94,2607147.14,123.100001,195.200003,2825.40004,2356.50004,2479.60004,150.600002
1947,2607297.74,2607476.74,2608430.14,2608588.94,179.000002,158.800002,1405.90002,953.400015,1132.40002,114.700002
1948,2608703.64,2608882.34,2608984.54,2609117.54,178.700002,133.000002,533.500008,102.200002,280.900004,119.600002
1949,2609237.14,2609347.34,2609500.24,2609641.34,110.200001,141.100002,538.400008,152.900003,263.100004,134.200002
1950,2609775.54,2609861.64,2610249.84,2610400.14,86.100001,150.300002,747.000011,388.200006,474.300007,122.400002
1951,2610522.54,2610671.24,2611349.94,2611598.94,148.700002,249.000004,1218.50002,678.70001,827.400012,142.100002
1952,2611741.04,2611842.14,2612549.84,2612718.94,101.100001,169.100003,1100.40002,707.700011,808.800012,122.500001
1953,2612841.44,2613007.54,2614149.24,2614319.34,166.100003,170.100002,1590.70002,1141.70002,1307.80002,112.800002
1954,2614432.14,2614630.34,2615977.74,2616152.34,198.200003,174.600003,1850.00003,1347.40002,1545.60002,129.800002
1955,2616282.14,2616418.14,2616561.84,2616708.64,136.000002,146.800002,547.300008,143.700002,279.700004,120.800002
1956,2616829.44,2616950.84,2617080.64,2617287.94,121.400002,207.300003,527.300008,129.800002,251.200004,68.800001
1957,2617356.74,2617466.64,2617682.64,2617840.34,109.900001,157.700002,587.400008,216.000004,325.900005,103.800001
1958,2617944.14,2618068.14,2618504.34,2618678.84,124.000002,174.500002,878.100013,436.200007,560.200009,143.400002
1959,2618822.24,2618916.54,2619917.14,2620083.44,94.300002,166.300002,1394.60002,1000.60001,1094.90002,133.400002
1960,2620216.84,2620393.84,2622467.84,2622678.64,177.000003,210.800003,2597.30004,2074.00003,2251.00003,135.500002
1961,2622814.14,2622968.74,2623995.34,2624178.24,154.600002,182.900002,1487.80002,1026.60002,1181.20002,123.700002
1962,2624301.94,2624472.64,2625991.34,2626176.94,170.700003,185.600003,1987.90003,1518.70002,1689.40003,112.900002
1963,2626289.84,2626442.34,2626543.14,2626686.64,152.500002,143.500002,514.900007,100.800002,253.300004,118.100001
1964,2626804.74,2626906.74,2627061.14,2627247.94,102.000002,186.800003,543.900009,154.400002,256.400004,100.700002
1965,2627348.64,2627436.34,2627763.14,2627923.44,87.700001,160.300002,708.90001,326.800005,414.500006,134.100002
1966,2628057.54,2628156.34,2628759.84,2628949.94,98.800002,190.100002,1030.30002,603.500009,702.300011,137.900002
1967,2629087.84,2629216.54,2632784.74,2632983.44,128.700002,198.700003,4027.90006,3568.20005,3696.90006,132.300001
1968,2633115.74,2633279.84,2634592.54,2634784.84,164.100003,192.300003,1800.30003,1312.70002,1476.80002,131.200002
1969,2634916.04,2635107.04,2636391.94,2636615.84,191.000003,223.900004,1766.20003,1284.90002,1475.90002,66.400001
1970,2636682.24,2636826.84,2636912.14,2637049.84,144.600002,137.700002,471.800007,85.300001,229.900003,104.200002
1971,2637154.04,2637266.84,2637431.74,2637582.34,112.800001,150.600002,564.100008,164.900003,277.700004,135.800002
1972,2637718.14,2637816.24,2638220.84,2638383.04,98.100002,162.200002,814.600012,404.600006,502.700008,149.700002
1973,2638532.74,2638638.54,2638978.54,2639201.34,105.800002,222.800003,757.900011,340.000005,445.800007,89.300001
1974,2639290.64,2639424.14,2640295.04,2640489.14,133.500002,194.100003,1330.30002,870.900013,1004.40001,131.800002
1975,2640620.94,2640773.04,2642336.24,2642586.04,152.100003,249.800004,2007.80003,1563.20002,1715.30003,42.7
1976,2642628.74,2642789.34,2642888.34,2643036.14,160.600003,147.800002,512.800008,99.000001,259.600004,105.400002
1977,2643141.54,2643254.74,2643443.54,2643594.24,113.200002,150.700003,601.700009,188.800002,302.000004,149.000002
1978,2643743.24,2643811.14,2644557.14,2644780.64,67.900001,223.500003,1110.50002,746.000011,813.900012,73.100001
1979,2644853.74,2645008.14,2647329.94,2647662.74,154.400003,332.800005,2942.80004,2321.80003,2476.20004,133.800002
1980,2647796.54,2647899.44,2648434.54,2648585.44,102.900002,150.900002,901.700014,535.100008,638.00001,112.800002
1981,2648698.24,2648862.54,2648967.64,2649118.54,164.300002,150.900002,520.400007,105.100002,269.400004,100.100001
1982,2649218.64,2649351.24,2649565.14,2649709.14,132.600002,144.000002,664.60001,213.900004,346.500006,174.100002
1983,2649883.24,2649961.04,2650273.04,2650434.34,77.800001,161.300003,683.900011,312.000005,389.800006,132.800002
1984,2650567.14,2650671.04,2651189.74,2651355.74,103.900001,166.000002,905.800013,518.700008,622.600009,117.200002
1985,2651472.94,2651616.84,2652145.34,2652346.24,143.900002,200.900003,1008.90002,528.500008,672.40001,135.600002
1986,2652481.84,2652603.64,2653267.74,2653441.24,121.800002,173.500002,1081.20002,664.10001,785.900012,121.800002
1987,2653563.04,2653717.74,2654881.04,2655098.04,154.700002,217.000003,1614.30002,1163.30002,1318.00002,79.300001
1988,2655177.34,2655318.44,2655423.54,2655568.14,141.100002,144.600002,490.600008,105.100002,246.200004,99.800002
1989,2655667.94,2655799.04,2655941.34,2656145.84,131.100001,204.500003,547.900008,142.300003,273.400004,70.000001
1990,2656215.84,2656311.44,2656517.84,2656659.94,95.600001,142.100002,558.000008,206.400003,302.000004,113.900002
1991,2656773.84,2656884.14,2657331.44,2657515.74,110.300002,184.300003,868.700013,447.300006,557.600008,126.800002
1992,2657642.54,2657721.54,2658124.34,2658326.64,79.000001,202.300003,802.600012,402.800006,481.800007,118.500002
1993,2658445.14,2658539.44,2661539.74,2661719.04,94.300001,179.300003,3394.70005,3000.30004,3094.60005,120.800002
1994,2661839.84,2661993.74,2664133.54,2664341.14,153.900002,207.600003,2643.60004,2139.80003,2293.70003,142.300002
1995,2664483.44,2664653.24,2667666.74,2667868.54,169.800002,201.800003,3508.40005,3013.50005,3183.30005,123.300002
1996,2667991.84,2668138.14,2670055.74,2670251.14,146.300002,195.400003,2398.20004,1917.60003,2063.90003,138.900002
1997,2670390.04,2670543.84,2673008.74,2673290.24,153.800002,281.500004,3106.10005,2464.90004,2618.70004,205.900003
1998,2673496.14,2673560.54,2675411.14,2675587.14,64.400001,176.000002,2203.80003,1850.60003,1915.00003,112.800002
1999,2675699.94,2675872.34,2675858.94,2676049.54,172.400003,190.600003,440.700007,-13.400001,159.000002,91.100002
2000,2676140.64,2676220.44,2676413.54,2676572.14,79.800001,158.600002,560.500008,193.100003,272.900004,129.000002
2001,2676701.14,2676793.04,2677218.34,2677429.04,91.900001,210.700003,850.100013,425.300007,517.200008,122.200002
2002,2677551.24,2677680.84,2679379.44,2679586.84,129.600002,207.400003,2188.20003,1698.60003,1828.20003,152.600002
2003,2679739.44,2679906.74,2682290.94,2682537.24,167.300003,246.300004,2981.70004,2384.20003,2551.50004,183.900003
2004,2682721.14,2682822.54,2684770.04,2684953.24,101.400001,183.200003,2347.80003,1947.50003,2048.90003,115.700002
2005,2685068.94,2685230.64,2685279.94,2685447.74,161.700002,167.800002,487.600007,49.300001,211.000003,108.800002
2006,2685556.54,2685669.04,2685852.74,2686010.74,112.500002,158.000003,600.700009,183.700002,296.200004,146.500002
2007,2686157.24,2686267.54,2686707.44,2686920.74,110.300002,213.300003,870.700013,439.900006,550.200008,107.200002
2008,2687027.94,2687171.04,2690015.74,2690294.64,143.100002,278.900005,3353.90005,2844.70004,2987.80004,87.200001
2009,2690381.84,2690555.34,2693111.54,2693431.04,173.500002,319.500005,3255.50005,2556.20004,2729.70004,206.300003
2010,2693637.34,2693705.74,2694933.84,2695141.74,68.400001,207.900003,1685.80003,1228.10002,1296.50002,181.400002
2011,2695323.14,2695483.94,2697083.24,2697308.54,160.800003,225.300003,2169.60003,1599.30002,1760.10003,184.200003
2012,2697492.74,2697657.84,2699198.44,2699381.04,165.100002,182.600003,1995.20003,1540.60002,1705.70003,106.900002
2013,2699487.94,2699567.24,2699573.44,2699716.94,79.300001,143.500002,338.000005,6.2,85.500001,109.000002
2014,2699825.94,2699952.04,2700050.54,2700187.54,126.100001,137.000002,500.800007,98.500002,224.600003,139.200002
2015,2700326.74,2700414.14,2700677.44,2700846.74,87.400001,169.300003,659.50001,263.300004,350.700005,139.500002
2016,2700986.24,2701072.44,2701667.34,2701983.44,86.200001,316.100005,1009.10002,594.900009,681.10001,11.9
2017,2701995.34,2702135.54,2702925.84,2703177.04,140.200002,251.200003,1338.40002,790.300012,930.500014,156.700003
2018,2703333.74,2703435.24,2704415.64,2704699.14,101.500001,283.500004,1424.80002,980.400015,1081.90002,59.400001
2019,2704758.54,2704944.34,2706264.84,2706459.44,185.800003,194.600003,1851.70003,1320.50002,1506.30002,150.800003
2020,2706610.24,2706759.94,2708418.54,2708612.14,149.700002,193.600002,2145.20003,1658.60003,1808.30003,143.300003
2021,2708755.44,2708922.04,2709899.94,2710083.34,166.600002,183.400002,1433.80002,977.900015,1144.50002,105.900002
2022,2710189.24,2710421.94,2710412.54,2710583.74,232.700003,171.200003,485.200007,-9.4,223.300003,90.700001
2023,2710674.44,2710785.44,2710929.74,2711078.64,111.000002,148.900002,538.500008,144.300002,255.300004,134.300002
2024,2711212.94,2711288.94,2711435.14,2711621.94,76.000001,186.800002,518.500008,146.200003,222.200004,109.500002
2025,2711731.44,2711802.24,2712219.84,2712436.74,70.800001,216.900003,806.400012,417.600006,488.400007,101.100002
2026,2712537.84,2712678.64,2713194.34,2713424.64,140.800002,230.300003,1032.30002,515.700008,656.50001,145.500002
2027,2713570.14,2713654.34,2714327.44,2714985.74,84.200002,658.300009,1514.30002,673.10001,757.300012,98.700002
2028,2715084.44,2715187.44,2715400.14,2715555.44,103.000001,155.300002,607.100009,212.700004,315.700005,136.100002
2029,2715691.54,2715780.54,2716026.74,2716191.74,89.000001,165.000002,618.600009,246.200004,335.200005,118.400002
2030,2716310.14,2716411.54,2716880.54,2717043.74,101.400002,163.200002,860.500013,469.000007,570.400009,126.900002
2031,2717170.64,2717348.34,2718685.24,2718872.14,177.700003,186.900002,1875.10003,1336.90002,1514.60002,173.600003
2032,2719045.74,2719158.54,2721798.24,2721975.04,112.800002,176.800003,3051.60004,2639.70004,2752.50004,122.300001
2033,2722097.34,2722267.54,2722341.04,2722494.14,170.200003,153.100002,499.700008,73.500001,243.700004,102.900002
2034,2722597.04,2722741.14,2722892.54,2723108.64,144.100002,216.100003,612.100009,151.400002,295.500004,100.500002
2035,2723209.14,2723296.34,2723744.34,2723943.14,87.200001,198.800003,918.600014,448.000007,535.200008,184.600003
2036,2724127.74,2724175.94,2728086.44,2728376.54,48.2,290.100004,4334.60006,3910.50006,3958.70006,85.800001
2037,2728462.34,2728662.14,2728720.14,2728882.24,199.800003,162.100003,510.700008,58.000001,257.800004,90.800001
2038,2728973.04,2729094.74,2729259.84,2729409.84,121.700002,150.000002,598.000009,165.100002,286.800004,161.200003
2039,2729571.04,2729643.54,2730070.74,2730259.24,72.500001,188.500003,828.900012,427.200006,499.700007,140.700002
2040,2730399.94,2730491.44,2733178.64,2733384.54,91.500001,205.900003,3060.60005,2687.20004,2778.70004,76.000001
2041,2733460.54,2733641.84,2733762.64,2733916.64,181.300002,154.000003,584.000008,120.800002,302.100004,127.900001
2042,2734044.54,2734156.14,2734407.64,2734583.14,111.600002,175.500002,677.600011,251.500004,363.100006,139.000003
2043,2734722.14,2734803.04,2735644.34,2735913.74,80.900001,269.400004,1284.90002,841.300012,922.200013,93.300002
2044,2736007.04,2736167.94,2738725.44,2738934.74,160.900002,209.300003,3015.40005,2557.50004,2718.40004,87.700002
2045,2739022.44,2739188.94,2739272.14,2739445.74,166.500002,173.600003,503.600007,83.200001,249.700003,80.300001
2046,2739526.04,2739673.04,2739833.54,2739977.94,147.000002,144.400002,571.900009,160.500003,307.500005,120.000002
2047,2740097.94,2740215.74,2740691.94,2740901.54,117.800001,209.600004,946.800014,476.200007,594.000008,143.200002
2048,2741044.74,2741185.74,2742385.94,2742577.84,141.000002,191.900003,1659.60002,1200.20002,1341.20002,126.500001
2049,2742704.34,2742893.54,2744045.14,2744254.24,189.200003,209.100004,1621.50002,1151.60002,1340.80002,71.600001
2050,2744325.84,2744479.84,2744588.14,2744752.54,154.000002,164.400002,521.600007,108.300002,262.300004,94.900001
2051,2744847.44,2744976.74,2745170.34,2745326.94,129.300002,156.600003,616.10001,193.600003,322.900005,136.600002
2052,2745463.54,2745537.54,2746368.64,2746595.04,74.000001,226.400003,1249.20002,831.100012,905.100013,117.700002
2053,2746712.74,2746829.64,2749270.74,2749517.84,116.900002,247.100004,2901.60004,2441.10004,2558.00004,96.500001
2054,2749614.34,2749766.64,2749895.84,2750052.54,152.300003,156.700002,556.400009,129.200002,281.500005,118.200002
2055,2750170.74,2750308.64,2750447.34,2750638.64,137.900002,191.300003,569.800008,138.700002,276.600004,101.900001
2056,2750740.54,2750823.74,2751203.74,2751383.84,83.200001,180.100003,765.400012,380.000006,463.200007,122.100002
2057,2751505.94,2751639.14,2758248.14,2758450.94,133.200002,202.800003,7106.00011,6609.0001,6742.2001,161.000003
2058,2758611.94,2758788.24,2760317.04,2760603.84,176.300002,286.800004,2121.80003,1528.80002,1705.10002,129.900002
2059,2760733.74,2760834.64,2760857.64,2761013.94,100.900002,156.300002,392.600006,23,123.900002,112.400002
2060,2761126.34,2761246.54,2761397.94,2761553.14,120.200002,155.200002,550.000008,151.400002,271.600004,123.200002
2061,2761676.34,2761784.34,2762112.44,2762272.34,108.000002,159.900002,718.400011,328.100005,436.100007,122.400002
2062,2762394.74,2762532.14,2764419.54,2764709.84,137.400002,290.300004,2380.70004,1887.40003,2024.80003,65.600001
2063,2764775.44,2764956.54,2766057.94,2766262.84,181.100003,204.900004,1569.50002,1101.40002,1282.50002,82.100001
2064,2766344.94,2766511.54,2766611.44,2766762.14,166.600002,150.700002,523.800008,99.900002,266.500004,106.600002
2065,2766868.74,2767013.74,2767226.24,2767392.04,145.000002,165.800002,666.000009,212.500003,357.500005,142.700002
2066,2767534.74,2767643.44,2768331.74,2768535.44,108.700002,203.700003,1140.00002,688.30001,797.000012,139.300002
2067,2768674.74,2768804.34,2771109.74,2771308.54,129.600002,198.800003,2731.10004,2305.40003,2435.00004,97.300001
2068,2771405.84,2771568.24,2771673.34,2771844.94,162.400003,171.600003,547.500008,105.100001,267.500004,108.400001
2069,2771953.34,2772082.34,2772291.64,2772457.24,129.000002,165.600003,622.30001,209.300003,338.300005,118.400002
2070,2772575.64,2772682.44,2773132.44,2773377.44,106.800001,245.000004,875.700013,450.000007,556.800008,73.900001
2071,2773451.34,2773563.74,2776748.74,2776942.24,112.400001,193.500003,3582.50005,3185.00005,3297.40005,91.600001
2072,2777033.84,2777217.44,2777319.04,2777467.34,183.600003,148.300002,538.300008,101.600001,285.200004,104.800002
2073,2777572.14,2777717.64,2777878.34,2778053.54,145.500002,175.200002,595.400009,160.700003,306.200005,114.000002
2074,2778167.54,2778257.34,2778664.74,2778932.34,89.800001,267.600004,829.800012,407.400006,497.200007,65.000001
2075,2778997.34,2779114.94,2779916.74,2780247.84,117.600002,331.100005,1298.80002,801.800012,919.400014,48.300001
2076,2780296.14,2780431.14,2781552.74,2781780.14,135.000002,227.400004,1536.20002,1121.60002,1256.60002,52.200001
2077,2781832.34,2782000.74,2782138.14,2782298.24,168.400002,160.100002,567.200008,137.400002,305.800004,101.300002
2078,2782399.54,2782544.14,2782844.74,2783026.94,144.600002,182.200002,760.800011,300.600005,445.200007,133.400002
2079,2783160.34,2783259.14,2783892.94,2784089.84,98.800002,196.900003,1043.80002,633.800009,732.600011,114.300002
2080,2784204.14,2784347.74,2785826.44,2786060.94,143.600002,234.500004,1917.80003,1478.70002,1622.30002,61
2081,2786121.94,2786303.04,2786436.54,2786621.34,181.100003,184.800003,604.300009,133.500002,314.600005,104.900001
2082,2786726.24,2786856.34,2787503.44,2787715.34,130.100002,211.900003,1124.80002,647.10001,777.200012,135.700002
2083,2787851.04,2787994.74,2791949.44,2792260.94,143.700002,311.500005,4486.20007,3954.70006,4098.40006,76.300001
2084,2792337.24,2792514.64,2793932.34,2794145.94,177.400003,213.600003,1883.00003,1417.70002,1595.10002,74.300001
2085,2794220.24,2794386.74,2794491.94,2794649.84,166.500003,157.900003,548.400008,105.200001,271.700004,118.800001
2086,2794768.64,2794876.54,2795046.24,2795206.84,107.900002,160.600003,566.500009,169.700002,277.600004,128.300002
2087,2795335.14,2795427.24,2795821.94,2796050.74,92.100001,228.800003,804.900012,394.700006,486.800007,89.300002
2088,2796140.04,2796252.34,2799511.74,2799725.54,112.300001,213.800003,3720.90005,3259.40005,3371.70005,135.400002
2089,2799860.94,2800028.54,2803886.94,2804157.84,167.600003,270.900004,4452.50007,3858.40006,4026.00006,155.600003
2090,2804313.44,2804486.34,2806655.94,2806903.04,172.900002,247.100004,2781.20004,2169.60003,2342.50003,191.600003
2091,2807094.64,2807198.94,2807863.14,2808050.64,104.300002,187.500003,1086.80002,664.200009,768.500011,130.800002
2092,2808181.44,2808291.64,2808312.94,2808459.74,110.200002,146.800002,401.200006,21.3,131.500002,122.900002
2093,2808582.64,2808690.54,2808893.54,2809108.74,107.900002,215.200003,611.200009,203.000003,310.900005,85.100001
2094,2809193.84,2809300.64,2814762.74,2814990.14,106.800002,227.400004,5951.70009,5462.10008,5568.90008,155.400002
2095,2815145.54,2815338.74,2816731.74,2817083.74,193.200003,352.000005,2028.00003,1393.00002,1586.20002,89.800001
2096,2819397.54,2819569.14,2819652.84,2819803.84,171.600003,151.000002,535.400008,83.700001,255.300004,129.100002
2097,2819932.94,2820046.04,2820360.34,2820577.94,113.100002,217.600003,740.600011,314.300005,427.400007,95.600001
2098,2820673.54,2820797.14,2822524.74,2822806.54,123.600002,281.800004,2207.10003,1727.60003,1851.20003,74.100001
2099,2822880.64,2823055.04,2824866.04,2825130.14,174.400003,264.100004,2319.10004,1811.00003,1985.40003,69.600001
2100,2825199.74,2825368.34,2825465.74,2825661.14,168.600002,195.400003,547.100008,97.400002,266.000004,85.700001
2101,2825746.84,2825869.14,2826029.14,2826190.54,122.300002,161.400003,589.300009,160.000002,282.300004,145.600002
2102,2826336.14,2826410.34,2826957.94,2827193.44,74.200001,235.500003,951.100014,547.600008,621.800009,93.800002
2103,2827287.24,2827439.54,2829441.84,2829745.44,152.300002,303.600004,2563.30004,2002.30003,2154.60003,105.100002
2104,2829850.54,2830014.64,2831564.34,2831829.14,164.100003,264.800004,2093.30003,1549.70002,1713.80003,114.700001
2105,2831943.84,2832104.24,2836436.04,2836665.34,160.400003,229.300004,4795.90007,4331.80006,4492.20007,74.400001
2106,2836739.74,2836872.84,2836892.54,2837103.44,133.100002,210.900003,426.800006,19.7,152.800002,63.100001
2107,2837166.54,2837308.04,2837477.94,2837631.84,141.500002,153.900002,620.600009,169.900003,311.400005,155.300002
2108,2837787.14,2837886.64,2838570.74,2838907.34,99.500002,336.600005,1235.80002,684.10001,783.600012,115.600002
2109,2839022.94,2839157.14,2841229.44,2841459.84,134.200002,230.400003,2583.00004,2072.30003,2206.50003,146.100002
2110,2841605.94,2841784.64,2843292.84,2843571.44,178.700003,278.600005,1986.40003,1508.20002,1686.90003,20.9
2111,2843592.34,2843769.74,2843841.84,2843997.34,177.400002,155.500002,508.600007,72.100002,249.500004,103.600001
2112,2844100.94,2844252.04,2844450.44,2844618.04,151.100003,167.600002,673.00001,198.400003,349.500006,155.900002
2113,2844773.94,2844874.44,2845272.94,2845555.54,100.500002,282.600004,905.600014,398.500006,499.000008,124.000002
2114,2845679.54,2845756.54,2849095.44,2849388.24,77.000001,292.800004,3818.80006,3338.90005,3415.90005,110.100002
2115,2849498.34,2849672.04,2851539.74,2851754.74,173.700002,215.000003,2429.00004,1867.70003,2041.40003,172.600003
2116,2851927.34,2852122.64,2854057.94,2854242.74,195.300003,184.800003,2439.20004,1935.30003,2130.60003,123.800001
2117,2854366.54,2854433.84,2854434.54,2854649.44,67.300001,214.900004,351.200006,0.7,68.000001,68.300001
2118,2854717.74,2854874.14,2855042.84,2855207.34,156.400002,164.500003,636.400009,168.700002,325.100004,146.800002
2119,2855354.14,2855472.24,2856517.94,2856791.94,118.100002,274.000005,1551.40002,1045.70002,1163.80002,113.600001
2120,2856905.54,2857071.24,2858681.14,2858938.04,165.700003,256.900003,2182.10003,1609.90002,1775.60003,149.600003
2121,2859087.64,2859241.94,2860311.54,2860509.14,154.300002,197.600003,1517.80002,1069.60002,1223.90002,96.300001
2122,2860605.44,2860761.64,2860844.84,2861002.24,156.200003,157.400002,503.500008,83.200001,239.400004,106.700002
2123,2861108.94,2861240.34,2861396.24,2861549.44,131.400002,153.200002,579.300008,155.900002,287.300004,138.800002
2124,2861688.24,2861821.04,2862157.24,2862407.94,132.800002,250.700004,816.600013,336.200005,469.000007,96.900002
2125,2862504.84,2862592.54,2863301.54,2863588.04,87.700001,286.500004,1235.90002,709.000011,796.700012,152.700002
2126,2863740.74,2863852.14,2865119.94,2865362.74,111.400002,242.800003,1748.00003,1267.80002,1379.20002,126.000002
2127,2865488.74,2865625.74,2865775.84,2865929.94,137.000002,154.100003,568.000009,150.100002,287.100004,126.800002
2128,2866056.74,2866178.34,2866327.14,2866515.54,121.600001,188.400002,550.700008,148.800003,270.400004,91.900002
2129,2866607.44,2866725.54,2866925.84,2867135.54,118.100002,209.700003,628.700009,200.300003,318.400005,100.600001
2130,2867236.14,2867333.04,2867847.44,2868034.14,96.900002,186.700003,938.200014,514.400007,611.300009,140.200002
2131,2868174.34,2868286.84,2869498.64,2869749.74,112.500002,251.100004,1734.20003,1211.80002,1324.30002,158.800002
2132,2869908.54,2870042.84,2870532.44,2870729.44,134.300002,197.000003,951.200014,489.600007,623.900009,130.300002
2133,2870859.74,2870984.34,2871180.94,2871383.64,124.600002,202.700003,595.900009,196.600003,321.200005,72.000001
2134,2871455.64,2871577.24,2871652.64,2871801.04,121.600002,148.400002,466.800007,75.400001,197.000003,121.400002
2135,2871922.44,2872012.34,2872391.64,2872630.14,89.900001,238.500004,827.500012,379.300006,469.200007,119.800001
2136,2872749.94,2872790.34,2873107.44,2873276.24,40.400001,168.800002,668.30001,317.100005,357.500006,142.000002
2137,2873418.24,2873532.34,2873969.54,2874173.04,114.100002,203.500004,912.100014,437.200006,551.300008,157.300002
2138,2874330.34,2874443.54,2875163.04,2875392.74,113.200002,229.700004,1206.20002,719.50001,832.700012,143.800002
2139,2875536.54,2875664.34,2875905.14,2876081.44,127.800002,176.300003,657.10001,240.800003,368.600005,112.200002
2140,2876193.64,2876320.64,2876471.54,2876633.44,127.000002,161.900002,559.400008,150.900002,277.900004,119.600002
2141,2876753.04,2876886.64,2877038.54,2877209.34,133.600002,170.800003,604.100009,151.900002,285.500004,147.800002
2142,2877357.14,2877405.54,2877828.14,2878041.94,48.400001,213.800003,798.600012,422.600006,471.000007,113.800002
2143,2878155.74,2878252.84,2878693.14,2878894.24,97.100001,201.100003,877.000013,440.300007,537.400008,138.500002
2144,2879032.74,2879202.74,2879846.74,2880059.14,170.000002,212.400003,1187.20002,644.00001,814.000012,160.800003
2145,2880219.94,2880326.74,2880713.34,2880896.54,106.800001,183.200003,773.100011,386.600006,493.400007,96.500001
2146,2880993.04,2881123.34,2881268.44,2881468.94,130.300002,200.500003,577.800009,145.100002,275.400004,101.900002
2147,2881570.84,2881654.74,2881841.54,2881995.64,83.900001,154.100002,565.500008,186.800003,270.700004,140.700002
2148,2882136.34,2882176.54,2882477.84,2882654.74,40.200001,176.900003,645.10001,301.300004,341.500005,126.700002
2149,2882781.44,2882901.14,2883319.74,2883556.74,119.700002,237.000003,865.900013,418.600006,538.300008,90.600002
2150,2883647.34,2883756.34,2885172.94,2885567.54,109.000001,394.600006,2030.60003,1416.60002,1525.60002,110.400002
2151,2885677.94,2885785.24,2887043.04,2887239.44,107.300002,196.400003,1669.20003,1257.80002,1365.10002,107.700002
2152,2887347.14,2887488.74,2887596.84,2887790.64,141.600002,193.800002,538.200008,108.100002,249.700004,94.700002
2153,2887885.34,2888003.34,2888150.74,2888319.44,118.000002,168.700002,547.400008,147.400002,265.400004,113.300002
2154,2888432.74,2888537.34,2888710.04,2888857.94,104.600002,147.900002,568.000008,172.700002,277.300004,142.800002
2155,2889000.74,2889111.94,2889436.14,2889599.84,111.200002,163.700002,742.900012,324.200005,435.400007,143.800003
2156,2889743.64,2889888.34,2890063.74,2890227.54,144.700002,163.800003,614.100009,175.400002,320.100004,130.200002
2157,2890357.74,2890484.04,2890602.94,2890814.34,126.300002,211.400003,562.200008,118.900001,245.200003,105.600002
2158,2890919.94,2891009.54,2891171.24,2891354.24,89.600001,183.000003,556.700008,161.700003,251.300004,122.400001
2159,2891476.64,2891573.44,2891712.64,2891862.44,96.800002,149.800002,537.500008,139.200002,236.000004,151.700002
2160,2892014.14,2892088.24,2892444.94,2892605.44,74.100001,160.500002,740.000011,356.700006,430.800007,148.700002
2161,2892754.14,2892893.44,2893408.54,2893582.54,139.300002,174.000003,1020.40002,515.100008,654.40001,192.000003
2162,2893774.54,2893874.54,2894669.04,2894955.74,100.000001,286.700004,1291.20002,794.500012,894.500013,110.000002
2163,2895065.74,2895176.54,2895376.34,2895621.54,110.800001,245.200004,612.200009,199.800003,310.600004,56.400001
2164,2895677.94,2895772.14,2895976.94,2896160.74,94.200001,183.800003,616.400009,204.800003,299.000004,133.600002
2165,2896294.34,2896363.14,2896611.14,2896801.94,68.800001,190.800003,626.800009,248.000004,316.800005,119.200001
2166,2896921.14,2897005.74,2897501.14,2897707.94,84.600002,206.800003,891.600014,495.400007,580.000009,104.800002
2167,2897812.74,2897958.14,2900284.34,2900515.84,145.400002,231.500003,2756.00004,2326.20004,2471.60004,52.900001
2168,2900568.74,2900764.24,2900906.64,2901070.24,195.500003,163.600002,618.200009,142.400002,337.900005,116.700002
2169,2901186.94,2901298.54,2901532.74,2901784.64,111.600002,251.900004,634.90001,234.200003,345.800005,37.200001
2170,2901821.84,2901907.14,2902497.04,2902696.64,85.300001,199.600003,959.200014,589.900009,675.20001,84.400001
2171,2902781.04,2902923.34,2905092.04,2905269.84,142.300002,177.800003,2585.60004,2168.70003,2311.00003,96.800001
2172,2905366.64,2905564.24,2905700.34,2905859.14,197.600003,158.800003,604.800009,136.100002,333.700005,112.300001
2173,2905971.44,2906092.34,2906334.54,2906502.94,120.900002,168.400002,657.90001,242.200004,363.100006,126.400002
2174,2906629.34,2906723.44,2909415.94,2909691.44,94.100002,275.500004,3065.80005,2692.50004,2786.60004,3.7
2175,2909695.14,2909888.54,2910016.84,2910193.14,193.400003,176.300002,588.200009,128.300002,321.700005,90.200002
2176,2910283.34,2910413.44,2910622.74,2910774.64,130.100002,151.900002,608.500009,209.300003,339.400005,117.200002
2177,2910891.84,2911025.74,2911718.64,2911986.24,133.900002,267.600004,1213.80002,692.90001,826.800012,119.400002
2178,2912105.64,2912250.34,2913114.84,2913287.44,144.700002,172.600002,1285.70002,864.500013,1009.20002,103.900002
2179,2913391.34,2913569.14,2913772.64,2913979.74,177.800003,207.100003,672.40001,203.500003,381.300006,84.000001
2180,2914063.74,2914170.94,2914476.74,2914631.14,107.200002,154.400002,697.70001,305.800004,413.000006,130.300002
2181,2914761.44,2914912.04,2915321.84,2915486.84,150.600003,165.000002,852.700013,409.800006,560.400009,127.300002
2182,2915614.14,2915754.84,2917318.64,2917590.74,140.700002,272.100004,2045.80003,1563.80002,1704.50002,69.200002
2183,2917659.94,2917837.94,2918023.34,2918208.34,178.000002,185.000003,641.400009,185.400003,363.400005,93.000001
2184,2918301.34,2918426.74,2918850.54,2919039.14,125.400002,188.600003,858.900013,423.800006,549.200008,121.100002
2185,2919160.24,2919293.44,2921697.34,2921861.54,133.200002,164.200002,2807.10004,2403.90004,2537.10004,105.800002
2186,2921967.34,2922167.64,2922313.34,2922470.74,200.300003,157.400002,618.500009,145.700002,346.000005,115.100002
2187,2922585.84,2922707.54,2922982.64,2923156.64,121.700002,174.000002,703.90001,275.100004,396.800006,133.100002
2188,2923289.74,2923384.74,2924147.74,2924378.74,95.000002,231.000004,1204.80002,763.000011,858.000013,115.800001
2189,2924494.54,2924665.04,2926603.64,2926829.84,170.500003,226.200003,2407.70004,1938.60003,2109.10003,72.400001
2190,2926902.24,2927102.24,2927247.54,2927421.34,200.000003,173.800003,625.00001,145.300002,345.300005,105.900002
2191,2927527.24,2927656.54,2927882.04,2928069.34,129.300001,187.300003,659.100009,225.500004,354.800005,117.000001
2192,2928186.34,2928302.64,2931740.54,2931993.94,116.300002,253.400004,3935.60006,3437.90005,3554.20005,128.000002
2193,2932121.94,2932293.14,2933236.24,2933519.54,171.200003,283.300004,1396.80002,943.100014,1114.30002,-0.8
2194,2933518.74,2933712.34,2933847.14,2934003.74,193.600003,156.600002,601.100009,134.800002,328.400005,116.100002
2195,2934119.84,2934247.44,2934444.64,2934650.24,127.600002,205.600003,618.100009,197.200003,324.800005,87.700001
2196,2934737.94,2934827.74,2935262.64,2935514.64,89.800001,252.000004,843.100013,434.900007,524.700008,66.400001
2197,2935581.04,2935692.04,2940015.84,2940208.74,111.000001,192.900003,4734.50007,4323.80007,4434.80007,106.800001
2198,2940315.54,2940506.24,2940640.94,2940791.14,190.700003,150.200002,611.600009,134.700002,325.400005,136.000002
2199,2940927.14,2941062.64,2941300.54,2941463.14,135.500002,162.600002,683.00001,237.900004,373.400006,147.000002
2200,2941610.14,2941734.34,2942292.04,2942593.94,124.200002,301.900004,1027.70002,557.700009,681.900011,43.900001
2201,2942637.84,2942787.44,2945244.74,2945447.04,149.600002,202.300003,2936.20004,2457.30004,2606.90004,127.000001
2202,2945574.04,2945785.44,2947268.14,2947473.54,211.400004,205.400003,1996.20003,1482.70002,1694.10003,96.700001
2203,2947570.24,2947737.44,2947845.14,2947990.54,167.200003,145.400002,539.400008,107.700001,274.900004,119.100002
2204,2948109.64,2948282.34,2948408.94,2948614.24,172.700003,205.300003,604.100009,126.600002,299.300005,99.500001
2205,2948713.74,2948806.34,2949246.24,2949434.24,92.600002,188.000003,849.300013,439.900006,532.500008,128.800002
2206,2949563.04,2949699.84,2951832.94,2952089.14,136.800002,256.200004,2654.40004,2133.10003,2269.90003,128.300001
2207,2952217.44,2952423.54,2953411.74,2953659.04,206.100004,247.300004,1487.70002,988.200014,1194.30002,46.100001
2208,2953705.14,2953881.74,2954007.54,2954163.94,176.600002,156.400002,581.200008,125.800002,302.400004,122.400002
2209,2954286.34,2954440.74,2954653.04,2954820.74,154.400003,167.700002,664.70001,212.300003,366.700006,130.300002
2210,2954951.04,2955107.84,2955587.04,2955810.74,156.800003,223.700003,997.400015,479.200007,636.00001,137.700002
2211,2955948.44,2956105.84,2957330.94,2957552.74,157.400002,221.800003,1717.30003,1225.10002,1382.50002,113.000002
2212,2957665.74,2957837.04,2957978.64,2958142.84,171.300002,164.200003,583.700008,141.600002,312.900004,106.600001
2213,2958249.44,2958369.34,2958538.54,2958720.54,119.900002,182.000002,569.600009,169.200003,289.100005,98.500002
2214,2958819.04,2958920.24,2959159.14,2959319.14,101.200001,160.000002,614.100009,238.900004,340.100005,114.000002
2215,2959433.14,2959554.44,2960072.34,2960320.34,121.300002,248.000003,983.100015,517.900008,639.20001,95.900002
2216,2960416.24,2960537.84,2961524.74,2961760.74,121.600001,236.000004,1452.60002,986.900015,1108.50002,108.100001
2217,2961868.84,2962040.14,2963295.44,2963462.74,171.300003,167.300002,1701.50003,1255.30002,1426.60002,107.600002
2218,2963570.34,2963758.94,2963883.34,2964034.94,188.600002,151.600003,576.300008,124.400002,313.000004,111.700001
2219,2964146.64,2964269.94,2964441.34,2964603.14,123.300002,161.800002,571.000009,171.400003,294.700005,114.500002
2220,2964717.64,2964804.14,2965221.24,2965402.94,86.500001,181.700003,782.600011,417.100006,503.600007,97.300001
2221,2965500.24,2965643.14,2968742.54,2968977.84,142.900003,235.300003,3511.60005,3099.40005,3242.30005,34.000001
2222,2969011.84,2969211.44,2969336.34,2969485.44,199.600003,149.100002,580.600008,124.900002,324.500005,107.000001
2223,2969592.44,2969741.54,2969941.54,2970088.74,149.100003,147.200002,629.10001,200.000003,349.100006,132.800002
2224,2970221.54,2970335.14,2970848.44,2971017.14,113.600001,168.700003,913.700013,513.300008,626.900009,118.100001
2225,2971135.24,2971281.24,2972470.44,2972684.64,146.000003,214.200003,1646.90002,1189.20002,1335.20002,97.500002
2226,2972782.14,2972960.94,2973189.14,2973355.34,178.800003,166.200002,668.70001,228.200003,407.000006,95.500002
2227,2973450.84,2973597.94,2973763.44,2973967.94,147.100002,204.500003,598.000009,165.500003,312.600005,80.900001
2228,2974048.84,2974144.74,2974406.84,2974573.74,95.900001,166.900003,631.500009,262.100004,358.000005,106.600001
2229,2974680.34,2974803.94,2975359.94,2975529.24,123.600002,169.300003,967.400015,556.000008,679.60001,118.500002
2230,2975647.74,2975779.54,2976850.24,2977090.14,131.800002,239.900003,1543.20002,1070.70002,1202.50002,100.800002
2231,2977190.94,2977372.64,2978304.54,2978480.34,181.700002,175.800003,1413.40002,931.900014,1113.60002,124.000002
2232,2978604.34,2978754.84,2978894.44,2979062.04,150.500002,167.600002,544.000008,139.600002,290.100004,86.300002
2233,2979148.34,2979276.54,2979494.54,2979638.74,128.200002,144.200002,607.800009,218.000003,346.200005,117.400002
2234,2979756.14,2979858.04,2980146.34,2980325.14,101.900001,178.800002,674.50001,288.300005,390.200006,105.500002
2235,2980430.64,2980585.14,2983066.74,2983394.54,154.500002,327.800005,3048.50004,2481.60004,2636.10004,84.600001
2236,2983479.14,2983607.34,2984634.74,2984854.24,128.200002,219.500003,1472.50002,1027.40002,1155.60002,97.400001
2237,2984951.64,2985132.94,2985243.34,2985398.44,181.300003,155.100002,559.500009,110.400002,291.700005,112.700002
2238,2985511.14,2985634.14,2985788.24,2985955.74,123.000001,167.500002,549.600008,154.100003,277.100004,105.000002
2239,2986060.74,2986160.14,2986415.74,2986584.34,99.400001,168.600003,633.400009,255.600004,355.000005,109.800001
2240,2986694.14,2986799.14,2987222.94,2987453.14,105.000002,230.200004,826.700013,423.800006,528.800008,67.700001
2241,2987520.84,2987675.44,2989462.74,2989649.84,154.600002,187.100003,2229.70003,1787.30003,1941.90003,100.700002
2242,2989750.54,2989921.94,2990082.94,2990237.34,171.400002,154.400002,597.400009,161.000003,332.400005,110.600002
2243,2990347.94,2990470.14,2990630.94,2990816.74,122.200001,185.800003,567.600008,160.800003,283.000004,98.800001
2244,2990915.54,2991001.74,2991400.64,2991584.34,86.200001,183.700003,808.300012,398.900006,485.100007,139.500002
2245,2991723.84,2991813.04,2992890.54,2993193.54,89.200001,303.000004,1509.10002,1077.50002,1166.70002,39.400001
2246,2993232.94,2993402.34,2995524.34,2995736.54,169.400002,212.200003,2630.70004,2122.00003,2291.40003,127.100002
2247,2995863.64,2996042.54,2997699.74,2997902.94,178.900003,203.200003,2122.90003,1657.20002,1836.10003,83.600001
2248,2997986.54,2998159.54,2998264.24,2998410.44,173.000003,146.200002,546.000009,104.700002,277.700005,122.100002
2249,2998532.54,2998649.54,2998808.64,2999011.74,117.000001,203.100003,566.100008,159.100003,276.100004,86.900001
2250,2999098.64,2999186.34,2999565.84,2999754.14,87.700001,188.300003,768.700012,379.500006,467.200007,113.200002
2251,2999867.34,3000000.74,3000796.94,3001079.44,133.400001,282.500005,1332.80002,796.200012,929.600013,120.700001
2252,3001200.14,3001325.44,3002368.54,3002543.34,125.300002,174.800002,1445.00002,1043.10002,1168.40002,101.800002
2253,3002645.14,3002837.54,3002971.54,3003122.34,192.400003,150.800002,589.900009,134.000002,326.400005,112.700002
2254,3003235.04,3003359.14,3003538.54,3003697.04,124.100002,158.500003,591.600009,179.400002,303.500004,129.600002
2255,3003826.64,3003915.74,3004494.34,3004675.04,89.100001,180.700003,979.600014,578.600008,667.700009,131.200002
2256,3004806.24,3004951.14,3006824.74,3007000.94,144.900002,176.200003,2313.40003,1873.60003,2018.50003,118.700002
2257,3007119.64,3007292.54,3007442.94,3007597.84,172.900002,154.900003,594.900008,150.400002,323.300004,116.700001
2258,3007714.54,3007858.24,3008021.94,3008209.14,143.700003,187.200003,588.800009,163.700002,307.400005,94.200001
2259,3008303.34,3008406.24,3008615.04,3008816.74,102.900002,201.700003,599.700009,208.800003,311.700005,86.300001
2260,3008903.04,3008995.44,3009264.74,3009426.54,92.400002,161.800002,629.70001,269.300004,361.700006,106.200002
2261,3009532.74,3009662.34,3012129.94,3012374.74,129.600001,244.800004,2900.90004,2467.60004,2597.20004,58.900001
2262,3012433.64,3012602.64,3012780.64,3012946.64,169.000002,166.000002,613.800009,178.000003,347.000005,100.800002
2263,3013047.44,3013184.14,3013333.04,3013472.34,136.700002,139.300002,556.700008,148.900002,285.600004,131.800002
2264,3013604.14,3013722.94,3013912.74,3014069.04,118.800002,156.300002,590.400009,189.800003,308.600005,125.500002
2265,3014194.54,3014300.04,3014946.64,3015136.94,105.500002,190.300003,1071.00002,646.600009,752.100011,128.600002
2266,3015265.54,3015419.34,3017307.44,3017511.94,153.800002,204.500003,2352.30003,1888.10003,2041.90003,105.900002
2267,3017617.84,3017799.84,3017930.24,3018078.34,182.000003,148.100002,587.600009,130.400002,312.400005,127.100002
2268,3018205.44,3018353.34,3018540.44,3018707.84,147.900002,167.400002,622.700009,187.100003,335.000005,120.300002
2269,3018828.14,3018920.14,3019743.64,3019924.75,92.000001,181.100002,1209.30002,823.500013,915.500014,112.700002
2270,3020037.45,3020215.45,3022286.75,3022478.05,178.000003,191.300002,2549.70004,2071.30003,2249.30003,109.100002
2271,3022587.15,3022772.25,3022888.65,3023038.25,185.100003,149.600002,565.100008,116.400002,301.500005,114.000001
2272,3023152.25,3023267.55,3023442.25,3023624.65,115.300002,182.400003,571.500009,174.700003,290.000005,99.100001
2273,3023723.75,3023833.65,3024212.35,3024395.25,109.900002,182.900003,782.400012,378.700005,488.600007,110.900002
2274,3024506.15,3024635.95,3025231.15,3025415.05,129.800002,183.900003,1026.40002,595.200008,725.00001,117.500002
2275,3025532.55,3025702.75,3027236.95,3027493.15,170.200002,256.200004,2001.60003,1534.20002,1704.40002,41.000001
2276,3027534.15,3027707.85,3027865.55,3028026.65,173.700002,161.100002,601.500009,157.700003,331.400005,109.000002
2277,3028135.65,3028251.55,3028515.95,3028691.45,115.900001,175.500003,671.70001,264.400004,380.300005,115.900002
2278,3028807.35,3028924.15,3029507.35,3029685.75,116.800001,178.400003,1000.40001,583.200009,700.00001,122.000002
2279,3029807.75,3029952.75,3032244.65,3032451.05,145.000002,206.400003,2784.60004,2291.90003,2436.90004,141.300002
2280,3032592.35,3032757.45,3034814.65,3034989.35,165.100003,174.700003,2531.70004,2057.20003,2222.30003,134.700002
2281,3035124.05,3035353.55,3035609.45,3035767.55,229.500003,158.100002,775.100011,255.900004,485.400007,131.600002
2282,3035899.15,3036051.85,3036174.05,3036373.05,152.700003,199.000002,569.600009,122.200002,274.900005,95.700002
2283,3036468.75,3036593.55,3036905.15,3037077.15,124.800002,172.000003,737.400011,311.600004,436.400006,129.000002
2284,3037206.15,3037322.85,3041383.95,3041649.95,116.700002,266.000004,4500.90007,4061.10006,4177.80006,57.100001
2285,3041707.05,3041878.95,3041985.95,3042122.35,171.900003,136.400002,541.200008,107.000001,278.900004,125.900002
2286,3042248.25,3042382.35,3042551.65,3042697.35,134.100002,145.700002,586.700009,169.300003,303.400005,137.600002
2287,3042834.95,3042927.75,3043284.65,3043457.55,92.800001,172.900003,738.200011,356.900005,449.700006,115.600002
2288,3043573.15,3043724.05,3044308.55,3044511.85,150.900002,203.300003,1060.30002,584.500009,735.400011,121.600002
2289,3044633.45,3044791.35,3046201.85,3046517.15,157.900002,315.300005,1923.00003,1410.50002,1568.40002,39.3
2290,3046556.45,3046719.15,3048575.95,3048774.05,162.700003,198.100003,2296.60003,1856.80003,2019.50003,79.000001
2291,3048853.05,3049036.45,3049130.95,3049272.25,183.400003,141.300002,541.300009,94.500002,277.900005,122.100002
2292,3049394.35,3049528.55,3049674.15,3049863.65,134.200002,189.500003,558.200008,145.600002,279.800004,88.900001
2293,3049952.55,3050060.65,3050305.35,3050480.65,108.100001,175.300003,650.80001,244.700004,352.800005,122.700002
2294,3050603.35,3050698.25,3051610.55,3051900.35,94.900001,289.800004,1359.40002,912.300014,1007.20002,62.400001
2295,3051962.75,3052116.95,3054523.05,3054753.85,154.200002,230.800003,2852.40004,2406.10004,2560.30004,61.300001
2296,3054815.15,3054989.05,3055085.95,3055228.05,173.900003,142.100002,526.400008,96.900001,270.800004,113.500002
2297,3055341.55,3055497.75,3055692.75,3055851.35,156.200002,158.600003,643.80001,195.000003,351.200005,134.000002
2298,3055985.35,3056129.15,3056996.35,3057217.15,143.800002,220.800003,1345.50002,867.200013,1011.00001,113.700002
2299,3057330.85,3057493.25,3059585.75,3059769.85,162.400002,184.100003,2560.10004,2092.50003,2254.90003,121.100002
2300,3059890.95,3060104.15,3061890.15,3062062.05,213.200003,171.900002,2283.90003,1786.00003,1999.20003,112.800002
2301,3062174.85,3062349.95,3062452.85,3062686.35,175.100003,233.500004,554.900008,102.900001,278.000004,43.4
2302,3062729.75,3062846.85,3063007.75,3063200.75,117.100002,193.000003,563.000009,160.900002,278.000004,92.000002
2303,3063292.75,3063411.55,3063716.85,3063886.35,118.800001,169.500002,725.70001,305.300005,424.100006,132.100002
2304,3064018.45,3064106.35,3064365.35,3064581.95,87.900002,216.600003,642.80001,259.000004,346.900006,79.300001
2305,3064661.25,3064784.25,3066787.45,3066964.15,123.000002,176.700002,2440.40004,2003.20003,2126.20003,137.500002
2306,3067101.65,3067307.55,3069327.45,3069494.25,205.900003,166.800002,2534.40004,2019.90003,2225.80003,141.800002
2307,3069636.05,3069810.05,3071554.95,3071769.35,174.000003,214.400003,2227.50003,1744.90003,1918.90003,94.200001
2308,3071863.55,3072024.35,3072127.95,3072283.05,160.800003,155.100003,529.100008,103.600001,264.400004,109.600001
2309,3072392.65,3072519.75,3072709.15,3072929.45,127.100002,220.300003,651.20001,189.400003,316.500005,114.400002
2310,3073043.85,3073149.15,3073529.35,3073694.85,105.300001,165.500003,786.700012,380.200006,485.500007,135.700002
2311,3073830.55,3073974.25,3074502.25,3074701.05,143.700002,198.800003,1007.60001,528.000008,671.70001,137.100002
2312,3074838.15,3074955.75,3076478.05,3076731.55,117.600001,253.500004,2006.90003,1522.30002,1639.90002,113.500002
2313,3076845.05,3077009.95,3081759.25,3081979.95,164.900002,220.700003,5275.40008,4749.30007,4914.20007,140.500002
2314,3082120.45,3082316.95,3084574.25,3084803.55,196.500003,229.300003,2821.20004,2257.30003,2453.80004,138.100002
2315,3084941.65,3085093.25,3085481.95,3085664.25,151.600002,182.300003,822.400012,388.700006,540.300008,99.800001
2316,3085764.05,3085899.95,3085993.85,3086148.05,135.900002,154.200002,496.700008,93.900002,229.800004,112.700002
2317,3086260.75,3086360.45,3086544.15,3086694.75,99.700001,150.600002,569.100008,183.700003,283.400004,135.100002
2318,3086829.85,3086959.35,3087348.05,3087542.65,129.500002,194.600003,817.500013,388.700006,518.200008,104.700002
2319,3087647.35,3087801.85,3088327.15,3088664.25,154.500002,337.100005,1102.50002,525.300008,679.80001,85.600001
2320,3088749.85,3088875.65,3090033.95,3090306.65,125.800002,272.700004,1655.70002,1158.30002,1284.10002,98.900002
2321,3090405.55,3090571.95,3092277.05,3092449.15,166.400002,172.100002,2188.00003,1705.10003,1871.50003,144.400002
2322,3092593.55,3092741.05,3092889.15,3093070.55,147.500002,181.400002,568.700009,148.100003,295.600005,91.700002
2323,3093162.25,3093303.45,3093414.95,3093605.65,141.200002,190.700003,534.700008,111.500001,252.700003,91.300002
2324,3093696.95,3093786.75,3093982.25,3094142.85,89.800001,160.600002,568.900008,195.500003,285.300004,123.000002
2325,3094265.85,3094356.95,3094758.65,3094970.35,91.100002,211.700004,800.300012,401.700005,492.800007,95.800001
2326,3095066.15,3095175.95,3096330.05,3096542.75,109.800002,212.700003,1612.00002,1154.10002,1263.90002,135.400002
2327,3096678.15,3096800.25,3097246.45,3097511.55,122.100002,265.100004,899.400014,446.200007,568.300009,66.000001
2328,3097577.55,3097707.95,3098547.55,3098716.55,130.400001,169.000002,1312.80002,839.600013,970.000014,173.800003
2329,3098890.35,3099015.05,3099719.95,3099894.05,124.700002,174.100003,1140.60002,704.90001,829.600012,136.900002
2330,3100030.95,3100152.65,3100260.75,3100402.35,121.700002,141.600003,490.200007,108.100001,229.800003,118.800001
2331,3100521.15,3100623.65,3100708.75,3100878.45,102.500002,169.700003,454.400007,85.100001,187.600003,97.100001
2332,3100975.55,3101053.05,3101222.15,3101380.65,77.500001,158.500002,521.100008,169.100003,246.600004,116.000002
2333,3101496.65,3101556.85,3101812.55,3102015.55,60.200001,203.000003,591.800009,255.700004,315.900005,72.900001
2334,3102088.45,3102206.65,3102996.75,3103207.35,118.200001,210.600003,1260.30002,790.100012,908.300013,141.400002
2335,3103348.75,3103448.85,3104118.95,3104324.65,100.100002,205.700003,1066.60002,670.10001,770.200012,90.700001
2336,3104415.35,3104569.25,3105139.15,3105328.65,153.900003,189.500003,1067.70002,569.900008,723.800011,154.400002
2337,3105483.05,3105566.75,3106110.95,3106297.45,83.700002,186.500002,898.700014,544.200008,627.90001,84.300002
2338,3106381.75,3106523.45,3106616.45,3106809.05,141.700002,192.600003,503.800007,93.000001,234.700003,76.500001
2339,3106885.55,3106990.25,3107223.75,3107384.15,104.700002,160.400003,661.30001,233.500003,338.200005,162.700002
2340,3107546.85,3107627.55,3108195.45,3108385.05,80.700001,189.600003,943.500014,567.900009,648.60001,105.300001
2341,3108490.35,3108627.95,3109014.75,3109175.75,137.600002,161.000002,854.300013,386.800006,524.400008,168.900003
2342,3109344.65,3109441.55,3110563.85,3110768.15,96.900001,204.300003,1550.70002,1122.30002,1219.20002,127.200002
2343,3110895.35,3111057.35,3112263.15,3112468.85,162.000002,205.700003,1733.60003,1205.80002,1367.80002,160.100003
2344,3112628.95,3112730.95,3113074.15,3113259.35,102.000001,185.200003,713.90001,343.200005,445.200006,83.500001
2345,3113342.85,3113488.85,3113617.65,3113781.95,146.000003,164.300002,568.500009,128.800002,274.800005,129.400002
2346,3113911.35,3114009.35,3114356.45,3114525.95,98.000001,169.500002,775.700011,347.100006,445.100007,161.100002
2347,3114687.05,3114758.15,3115533.45,3115689.75,71.100002,156.300002,1147.00002,775.300011,846.400013,144.300003
2348,3115834.05,3115968.35,3117892.45,3118076.35,134.300002,183.900003,2401.90003,1924.10003,2058.40003,159.600002
2349,3118235.95,3118366.25,3120549.25,3120753.75,130.300002,204.500003,2669.40004,2183.00003,2313.30003,151.600002
2350,3120905.35,3121051.55,3122283.45,3122472.35,146.200002,188.900002,1659.80003,1231.90002,1378.10002,92.800002
2351,3122565.15,3122730.95,3122822.05,3122968.15,165.800002,146.100002,524.700008,91.100002,256.900004,121.700002
2352,3123089.85,3123236.65,3123379.05,3123533.65,146.800002,154.600002,578.500008,142.400002,289.200004,134.700002
2353,3123668.35,3123791.05,3124357.95,3124517.35,122.700002,159.400002,1009.50002,566.900009,689.600011,160.500002
2354,3124677.85,3124816.15,3125952.55,3126201.15,138.300002,248.600004,1598.60002,1136.40002,1274.70002,75.300001
2355,3126276.45,3126478.75,3129362.45,3129549.85,202.300003,187.400003,3413.30005,2883.70004,3086.00005,139.900002
2356,3129689.75,3129882.75,3131402.75,3131579.55,193.000003,176.800002,2032.50003,1520.00002,1713.00003,142.700002
2357,3131722.25,3131904.15,3133788.65,3134051.05,181.900003,262.400004,2466.90004,1884.50003,2066.40003,138.100002
2358,3134189.15,3134279.85,3134519.75,3134699.65,90.700001,179.900003,602.500009,239.900004,330.600005,92.000001
2359,3134791.65,3134917.25,3135027.85,3135199.85,125.600002,172.000002,500.500007,110.600002,236.200004,92.300001
2360,3135292.15,3135390.05,3135525.45,3135677.35,97.900002,151.900002,504.400008,135.400002,233.300004,119.200002
2361,3135796.55,3135885.65,3136228.75,3136396.05,89.100001,167.300003,717.800011,343.100005,432.200006,118.300002
2362,3136514.35,3136610.15,3137040.65,3137211.75,95.800001,171.100002,832.500012,430.500007,526.300008,135.100002
2363,3137346.85,3137476.55,3141380.15,3141613.35,129.700002,233.200004,4322.80007,3903.60006,4033.30006,56.300001
2364,3141669.65,3141841.85,3141944.75,3142091.95,172.200002,147.200002,542.400008,102.900002,275.100004,120.100002
2365,3142212.05,3142346.55,3142586.55,3142746.15,134.500002,159.600003,682.00001,240.000003,374.500005,147.900002
2366,3142894.05,3142999.55,3143538.15,3143736.95,105.500001,198.800003,975.200014,538.600008,644.100009,132.300002
2367,3143869.25,3144013.35,3145743.45,3145906.55,144.100002,163.100003,2155.00003,1730.10003,1874.20003,117.700001
2368,3146024.25,3146173.45,3146279.35,3146426.85,149.200003,147.500002,510.500008,105.900001,255.100004,107.900002
2369,3146534.75,3146669.45,3146802.15,3147009.05,134.700002,206.900003,550.500008,132.700002,267.400004,76.200001
2370,3147085.25,3147173.65,3147440.25,3147673.45,88.400002,233.200003,644.70001,266.600004,355.000006,56.500001
2371,3147729.95,3147842.75,3148538.15,3148758.05,112.800002,219.900003,1181.20002,695.40001,808.200012,153.100002
2372,3148911.15,3149052.15,3150058.95,3150276.15,141.000003,217.200003,1441.50002,1006.80002,1147.80002,76.500001
2373,3150352.65,3150523.05,3150646.25,3150797.15,170.400002,150.900003,561.500008,123.200002,293.600004,117.000001
2374,3150914.15,3151026.25,3151179.45,3151353.55,112.100002,174.100003,550.300008,153.200002,265.300004,110.900001
2375,3151464.45,3151557.05,3152014.15,3152187.85,92.600002,173.700002,861.000013,457.100007,549.700009,137.600002
2376,3152325.45,3152431.25,3152986.75,3153160.35,105.800002,173.600003,984.300015,555.500008,661.30001,149.400002
2377,3153309.75,3153458.35,3154468.55,3154681.65,148.600002,213.100003,1465.60002,1010.20002,1158.80002,93.700002
2378,3154775.35,3154943.55,3155080.25,3155228.45,168.200002,148.200003,571.000008,136.700002,304.900004,117.900001
2379,3155346.35,3155491.75,3155748.75,3155963.55,145.400002,214.800004,710.000011,257.000004,402.400006,92.800001
2380,3156056.35,3156168.15,3156933.95,3157291.55,111.800002,357.600005,1317.00002,765.800011,877.600013,81.800002
2381,3157373.35,3157493.65,3160230.15,3160434.75,120.300001,204.600003,3131.70005,2736.50004,2856.80004,70.300001
2382,3160505.05,3160678.35,3160784.75,3160977.55,173.300003,192.800003,560.700009,106.400001,279.700004,88.200002
2383,3161065.75,3161179.45,3161423.65,3161637.95,113.700001,214.300003,674.20001,244.200004,357.900005,102.000002
2384,3161739.95,3161848.95,3162439.55,3162659.05,109.000001,219.500003,1013.40001,590.600009,699.60001,94.300002
2385,3162753.35,3162885.15,3163134.35,3163332.35,131.800002,198.000003,692.80001,249.200003,381.000005,113.800002
2386,3165609.55,3165700.55,3165987.45,3166157.15,91.000002,169.700002,687.800011,286.900004,377.900006,140.200003
2387,3166297.35,3166410.35,3166820.95,3166990.95,113.000001,170.000003,826.400012,410.600006,523.600007,132.800002
2388,3167123.75,3167256.85,3167812.75,3167997.25,133.100002,184.500003,1000.80002,555.900008,689.00001,127.300002
2389,3168124.55,3168286.35,3169513.35,3169677.45,161.800002,164.100003,1692.00002,1227.00002,1388.80002,139.100002
2390,3169816.55,3169953.45,3170078.35,3170269.45,136.900002,191.100003,536.600008,124.900002,261.800004,83.700001
2391,3170353.15,3170452.65,3170571.05,3170731.85,99.500001,160.800003,502.300007,118.400002,217.900003,123.600001
2392,3170855.45,3170919.35,3171165.05,3171306.95,63.900001,141.900002,584.700009,245.700004,309.600005,133.200002
2393,3171440.15,3171537.35,3171780.75,3171981.95,97.200002,201.200003,634.60001,243.400003,340.600005,92.800002
2394,3172074.75,3172189.55,3172595.15,3172796.45,114.800001,201.300003,855.900012,405.600006,520.400007,134.200002
2395,3172930.65,3173036.35,3173620.75,3173800.65,105.700002,179.900002,988.300015,584.400009,690.100011,118.300002
2396,3173918.95,3174047.85,3174139.55,3174278.65,128.900002,139.100002,476.200007,91.700001,220.600003,116.500002
2397,3174395.15,3174523.25,3174663.15,3174811.15,128.100002,148.000002,551.900008,139.900002,268.000004,135.900002
2398,3174947.05,3175037.65,3175188.95,3175377.95,90.600002,189.000003,525.600008,151.300002,241.900004,94.700001
2399,3175472.65,3175563.35,3175831.95,3176035.85,90.700002,203.900003,644.70001,268.600004,359.300006,81.500001
2400,3176117.35,3176239.95,3176561.75,3176742.55,122.600002,180.800003,752.200011,321.800004,444.400006,127.000002
2401,3176869.55,3176975.35,3177465.95,3177620.55,105.800002,154.600002,887.200013,490.600007,596.400009,136.200002
2402,3177756.75,3177879.65,3178017.55,3178162.45,122.900002,144.900002,527.600008,137.900002,260.800004,121.900002
2403,3178284.35,3178394.95,3178536.85,3178686.35,110.600002,149.500002,523.100008,141.900002,252.500004,121.100002
2404,3178807.45,3178919.35,3179234.65,3179435.95,111.900002,201.300003,730.400011,315.300004,427.200006,101.900002
2405,3179537.85,3179641.15,3180098.25,3180277.05,103.300001,178.800003,846.500012,457.100007,560.400008,107.300001
2406,3180384.35,3180529.75,3182296.75,3182468.95,145.400003,172.200002,2183.80003,1767.00003,1912.40003,99.200002
2407,3182568.15,3182736.45,3182901.85,3183060.65,168.300002,158.800002,596.500009,165.400003,333.700005,104.000002
2408,3183164.65,3183267.85,3183448.75,3183680.65,103.200001,231.900004,566.700008,180.900003,284.100004,50.7
2409,3183731.35,3183846.35,3184287.75,3184436.35,115.000002,148.600002,825.300013,441.400007,556.400009,120.300002
2410,3184556.65,3184689.95,3186612.15,3186767.35,133.300002,155.200003,2325.40003,1922.20003,2055.50003,114.700001
2411,3186882.05,3187086.15,3187224.15,3187385.35,204.100003,161.200003,614.700009,138.000002,342.100005,111.400001
2412,3187496.75,3187614.25,3187884.55,3188040.75,117.500002,156.200003,679.700011,270.300004,387.800006,135.700002
2413,3188176.45,3188270.15,3189138.95,3189306.35,93.700001,167.400002,1253.50002,868.800013,962.500014,123.600002
2414,3189429.95,3189626.95,3191338.35,3191505.95,197.000003,167.600002,2178.90003,1711.40003,1908.40003,102.900002
2415,3191608.85,3191781.95,3191913.85,3192071.85,173.100002,158.000003,559.400008,131.900002,305.000004,96.400001
2416,3192168.25,3192323.55,3192557.45,3192730.15,155.300002,172.700002,686.80001,233.900004,389.200006,124.900002
2417,3192855.05,3192952.75,3193779.45,3193962.85,97.700002,183.400003,1219.50002,826.700012,924.400014,111.700001
2418,3194074.55,3194251.75,3195751.85,3195915.15,177.200003,163.300003,1956.50003,1500.10002,1677.30003,115.900002
2419,3196031.05,3196204.15,3196320.45,3196473.75,173.100002,153.300002,542.500008,116.300002,289.400004,99.800002
2420,3196573.55,3196704.95,3196908.55,3197057.95,131.400002,149.400002,612.200009,203.600003,335.000005,127.800002
2421,3197185.75,3197295.35,3197656.55,3197848.65,109.600001,192.100003,764.400011,361.200006,470.800007,101.500001
2422,3197950.15,3198052.85,3198678.25,3198844.55,102.700002,166.300002,1015.00001,625.400009,728.100011,120.600002
2423,3198965.15,3199158.25,3201393.55,3201559.85,193.100003,166.300003,2711.90004,2235.30003,2428.40004,117.200002
2424,3201677.05,3201856.75,3201976.85,3202140.85,179.700002,164.000003,549.500008,120.100002,299.800004,85.700001
2425,3202226.55,3202373.85,3202563.65,3202715.75,147.300002,152.100002,598.200009,189.800003,337.100005,109.000002
2426,3202824.75,3202956.55,3203632.55,3203831.95,131.800002,199.400003,1111.90002,676.00001,807.800012,104.700001
2427,3203936.65,3204089.95,3204448.65,3204612.55,153.300003,163.900002,772.900012,358.700005,512.000008,97.000002
2428,3204709.55,3204884.35,3205027.95,3205221.05,174.800002,193.100003,590.300009,143.600003,318.400005,78.800001
2429,3205299.85,3205394.85,3205624.75,3205789.85,95.000001,165.100002,595.300009,229.900004,324.900005,105.300002
2430,3205895.15,3206000.55,3206531.55,3206696.35,105.400001,164.800002,909.900013,531.000008,636.400009,108.700002
2431,3206805.05,3206971.15,3208491.35,3208679.85,166.100003,188.500003,1953.70003,1520.20002,1686.30003,78.900001
2432,3208758.75,3208987.05,3209071.15,3209238.85,228.300004,167.700002,568.300009,84.100001,312.400005,88.200002
2433,3209327.05,3209448.75,3209835.55,3210010.35,121.700002,174.800003,806.700012,386.800005,508.500007,123.400002
2434,3210133.75,3210246.05,3210962.15,3211137.15,112.300001,175.000003,1120.50002,716.100011,828.400012,117.100001
2435,3211254.25,3211428.45,3212583.15,3212755.05,174.200003,171.900003,1595.90002,1154.70002,1328.90002,95.100001
2436,3212850.15,3213033.95,3213141.15,3213288.35,183.800003,147.200002,526.000008,107.200002,291.000005,87.800001
2437,3213376.15,3213521.95,3213745.55,3213903.55,145.800002,158.000002,644.90001,223.600004,369.400006,117.500002
2438,3214021.05,3214130.65,3214735.85,3214933.55,109.600001,197.700003,1007.90002,605.200009,714.80001,95.400002
2439,3215028.95,3215165.55,3216590.75,3216747.95,136.600002,157.200002,1824.00003,1425.20002,1561.80002,105.000002
2440,3216852.95,3217051.45,3217164.45,3217321.25,198.500003,156.800003,559.400008,113.000001,311.500004,91.100001
2441,3217412.35,3217549.65,3217716.75,3217861.25,137.300002,144.500002,556.000008,167.100003,304.400005,107.100001
2442,3217968.35,3218094.25,3218529.55,3218711.75,125.900002,182.200003,862.600013,435.300007,561.200009,119.200001
2443,3218830.95,3218951.05,3219893.05,3220084.55,120.100002,191.500003,1329.00002,942.000014,1062.10002,75.400001
2444,3220159.95,3220353.05,3220482.45,3220630.65,193.100003,148.200002,571.800009,129.400002,322.500005,101.100002
2445,3220731.75,3220871.35,3221066.95,3221223.45,139.600002,156.500002,601.600009,195.600003,335.200005,109.900002
