# Supplementary material for: Robust dynamical invariants in sequential neural activity
Source: Sci Rep. 2019 Jun 21;9:9048. doi: 10.1038/s41598-019-44953-2 (PMC6588702; doi:10.1038/s41598-019-44953-2)
Supplement: Supplementary file 4 — Dataset [file 41598_2019_44953_MOESM4_ESM.zip › data/control16/Control_exp14.txt]

%If you use these data please cite:
%%  I. Elices, R. Levi, D. Arroyo, F. B. Rodriguez, and P. Varona. Robust dynamical invariants in sequential neural activity
% (1:n-1)' firstLP' lastLP' firstPD' lastPD' burstLPd' burstPDd' Period' latenc' LPPDfst2fst' PDLP'
1,496.900007,559.000008,725.800011,807.900012,62.100001,82.100001,431.800007,166.800003,228.900004,120.800002
2,928.700014,966.100014,1157.00002,1235.30002,37.4,78.300001,421.700006,190.900003,228.300003,115.100002
3,1350.40002,1415.40002,1581.00002,1659.10002,65.000001,78.100001,429.200007,165.600003,230.600004,120.500002
4,1779.60003,1849.40003,2006.90003,2087.50003,69.800001,80.600001,426.400006,157.500002,227.300003,118.500002
5,2206.00003,2255.00003,2425.20004,2504.70004,49.000001,79.500001,418.500006,170.200002,219.200003,119.800002
6,2624.50004,2675.80004,2858.10004,2933.90004,51.300001,75.800001,425.400006,182.300003,233.600004,116.000001
7,3049.90004,3125.40005,3277.80005,3353.00005,75.500002,75.200001,407.900007,152.400002,227.900004,104.800002
8,3457.80005,3551.60005,3688.70005,3767.00006,93.800001,78.300001,425.600006,137.100002,230.900003,116.400002
9,3883.40006,3958.50006,4107.50006,4182.10006,75.100001,74.600001,419.700006,149.000002,224.100003,121.000002
10,4303.10006,4356.40006,4522.20007,4595.80007,53.300001,73.600001,414.900006,165.800002,219.100003,122.200002
11,4718.00007,4798.10007,4937.90007,5011.10008,80.100001,73.200001,413.200006,139.800003,219.900004,120.100001
12,5131.20008,5201.30008,5361.10008,5434.00008,70.100002,72.900001,424.600007,159.800002,229.900004,121.800002
13,5555.80008,5619.20008,5777.40009,5849.80009,63.400001,72.400001,408.700006,158.200002,221.600003,114.700002
14,5964.50009,6062.10009,6197.50009,6268.00009,97.600001,70.500001,427.800006,135.400002,233.000003,124.300002
15,6392.30009,6461.2001,6610.0001,6679.6001,68.900001,69.600002,404.600006,148.800002,217.700003,117.300001
16,6796.9001,6862.1001,7012.4001,7083.70011,65.200001,71.300002,407.300006,150.300002,215.500003,120.500001
17,7204.20011,7282.30011,7411.60011,7483.70011,78.100002,72.100002,396.500006,129.300001,207.400003,117.000001
18,7600.70011,7671.40011,7810.90012,7884.10012,70.700001,73.200001,393.400006,139.500002,210.200003,110.000002
19,7994.10012,8075.70012,8212.40012,8286.40012,81.600001,74.000001,405.300006,136.700002,218.300003,113.000002
20,8399.40013,8474.30013,8619.10013,8691.50013,74.900001,72.400002,411.900006,144.800002,219.700003,119.800001
21,8811.30013,8897.00013,9040.20013,9112.20014,85.700002,72.000001,421.800007,143.200002,228.900004,120.900002
22,9233.10014,9304.60014,9456.40014,9527.00014,71.500001,70.600001,415.800006,151.800002,223.300003,121.900002
23,9648.90014,9737.30014,9866.90015,9937.60015,88.400001,70.700001,404.200006,129.600002,218.000003,115.500002
24,10053.1002,10115.0002,10274.2002,10344.5002,61.900001,70.300001,411.000006,159.200002,221.100003,119.600002
25,10464.1002,10524.7002,10690.4002,10758.7002,60.600001,68.300001,418.600006,165.700002,226.300003,124.000002
26,10882.7002,10975.0002,11101.9002,11173.4002,92.300002,71.500001,407.400006,126.900001,219.200003,116.700002
27,11290.1002,11350.3002,11509.4002,11580.9002,60.200001,71.500001,411.300006,159.100003,219.300004,120.500001
28,11701.4002,11761.9002,11919.1002,11990.8002,60.500001,71.700001,404.700006,157.200003,217.700004,115.300001
29,12106.1002,12203.0002,12330.6002,12402.9002,96.900002,72.300001,419.600007,127.600002,224.500004,122.800002
30,12525.7002,12595.4002,12743.5002,12814.2002,69.700001,70.700001,412.100006,148.100002,217.800003,123.600002
31,12937.8002,13013.0002,13172.1002,13244.3002,75.200001,72.200001,435.100006,159.100002,234.300003,128.600002
32,13372.9002,13423.8002,13601.3002,13671.8002,50.900001,70.500001,432.300007,177.500003,228.400004,133.400002
33,13805.2002,13884.1002,14031.8002,14101.3002,78.900001,69.500001,421.400006,147.700002,226.600003,125.300002
34,14226.6002,14291.8002,14447.6002,14517.2002,65.200001,69.600001,405.300006,155.800002,221.000003,114.700002
35,14631.9002,14719.7002,14862.7002,14931.0002,87.800001,68.300001,429.400006,143.000002,230.800003,130.300002
36,15061.3002,15141.6002,15287.4002,15357.8002,80.300002,70.400001,419.000007,145.800002,226.100004,122.500002
37,15480.3002,15540.5002,15698.8002,15771.8002,60.200001,73.000001,408.000006,158.300002,218.500003,116.500002
38,15888.3002,15978.9002,16110.8002,16183.0002,90.600001,72.200001,415.800006,131.900002,222.500003,121.100002
39,16304.1002,16384.9002,16527.6002,16601.3002,80.800001,73.700001,415.400006,142.700002,223.500003,118.200002
40,16719.5002,16799.1002,16955.7003,17029.1003,79.600001,73.400001,434.500007,156.600003,236.200004,124.900002
41,17154.0003,17195.8003,17359.5003,17435.4003,41.8,75.900001,391.100005,163.700003,205.500003,109.700001
42,17545.1003,17590.8003,17784.4003,17860.2003,45.700001,75.800001,436.600007,193.600003,239.300004,121.500002
43,17981.7003,18026.4003,18207.0003,18280.1003,44.700001,73.100001,420.200006,180.600002,225.300003,121.800002
44,18401.9003,18478.1003,18628.7003,18702.7003,76.200001,74.000001,423.600007,150.600003,226.800004,122.800002
45,18825.5003,18908.5003,19045.8003,19119.8003,83.000001,74.000001,416.000006,137.300002,220.300003,121.700002
46,19241.5003,19332.9003,19463.8003,19539.6003,91.400001,75.800001,419.100006,130.900002,222.300003,121.000002
47,19660.6003,19752.4003,19893.5003,19966.3003,91.800001,72.800002,427.700006,141.100002,232.900003,122.000001
48,20088.3003,20159.2003,20305.7003,20379.5003,70.900001,73.800001,411.400006,146.500003,217.400004,120.200001
49,20499.7003,20540.7003,20707.0003,20782.9003,41.000001,75.900001,400.600006,166.300003,207.300004,117.400001
50,20900.3003,20984.4003,21122.5003,21196.9003,84.100002,74.400001,416.200007,138.100002,222.200004,119.600002
51,21316.5003,21392.9003,21552.3003,21627.3003,76.400001,75.000001,436.700006,159.400002,235.800003,125.900002
52,21753.2003,21808.8003,21990.8003,22064.6003,55.600001,73.800001,434.100007,182.000003,237.600004,122.700002
53,22187.3003,22229.5003,22415.5003,22492.4003,42.2,76.900001,417.300006,186.000003,228.200003,112.200002
54,22604.6003,22659.9003,22835.8003,22911.8003,55.300001,76.000001,421.400006,175.900002,231.200003,114.200002
55,23026.0003,23099.4003,23261.6003,23340.3003,73.400001,78.700001,436.700007,162.200003,235.600004,122.400002
56,23462.7003,23544.3004,23700.3004,23775.9004,81.600001,75.600001,435.500006,156.000002,237.600003,122.300002
57,23898.2004,23951.9004,24121.3004,24201.3004,53.700001,80.000002,436.100007,169.400002,223.100003,133.000002
58,24334.3004,24359.6004,24546.6004,24624.9004,25.3,78.300001,401.000006,187.000003,212.300003,110.400002
59,24735.3004,24791.7004,24970.6004,25050.2004,56.4,79.600001,432.100006,178.900003,235.300003,117.200002
60,25167.4004,25232.9004,25408.1004,25485.8004,65.500001,77.700001,438.900007,175.200003,240.700004,120.500002
61,25606.3004,25663.3004,25834.1004,25914.9004,57,80.800001,426.100006,170.800003,227.800003,117.500002
62,26032.4004,26080.6004,26266.7004,26345.0004,48.200001,78.300002,428.300006,186.100002,234.300003,115.700001
63,26460.7004,26522.1004,26683.9004,26764.4004,61.400001,80.500001,420.500007,161.800003,223.200004,116.800002
64,26881.2004,26948.7004,27113.4004,27194.0004,67.500001,80.600001,431.100006,164.700002,232.200003,118.300002
65,27312.3004,27354.3004,27524.4004,27601.1004,42.000001,76.700001,406.000006,170.100002,212.100003,117.200002
66,27718.3004,27781.1004,27950.2004,28028.5004,62.800001,78.300002,425.400006,169.100002,231.900003,115.200001
67,28143.7004,28233.0004,28382.1004,28458.6004,89.300002,76.500001,435.100007,149.100002,238.400004,120.200002
68,28578.8004,28623.4004,28792.5004,28871.0004,44.600001,78.500001,407.900006,169.100002,213.700003,115.700002
69,28986.7004,29056.5004,29209.9004,29287.8004,69.800001,77.900001,415.400006,153.400002,223.200003,114.300002
70,29402.1004,29457.9004,29629.9004,29707.3004,55.800001,77.400001,429.300007,172.000003,227.800004,124.100002
71,29831.4004,29853.3004,30047.6004,30126.1004,21.9,78.500001,402.400006,194.300003,216.200003,107.700002
72,30233.8005,30282.4005,30474.3005,30551.0005,48.6,76.700001,437.100006,191.900003,240.500003,119.900002
73,30670.9005,30698.6005,30907.8005,30985.2005,27.7,77.400001,432.700006,209.200004,236.900004,118.400001
74,31103.6005,31165.6005,31328.6005,31404.7005,62.000001,76.100001,422.100007,163.000003,225.000004,121.000002
75,31525.7005,31586.2005,31750.9005,31834.9005,60.500001,84.000001,413.100006,164.700002,225.200003,103.900002
76,31938.8005,32003.8005,32174.0005,32256.5005,65.000001,82.500002,434.400006,170.200002,235.200003,116.700001
77,32373.2005,32417.0005,32600.6005,32680.5005,43.800001,79.900001,418.200007,183.600003,227.400004,110.900002
78,32791.4005,32839.5005,33027.8005,33107.5005,48.1,79.700001,435.300006,188.300003,236.400003,119.200002
79,33226.7005,33293.4005,33461.1005,33548.4005,66.700001,87.300001,440.900007,167.700003,234.400004,119.200002
80,33667.6005,33754.9005,33906.3005,33986.6005,87.300001,80.300001,436.100006,151.400002,238.700003,117.100002
81,34103.7005,34176.2005,34352.7005,34432.7005,72.500001,80.000001,454.400007,176.500003,249.000004,125.400002
82,34558.1005,34631.7005,34777.0005,34854.7005,73.600001,77.700001,412.000006,145.300002,218.900003,115.400002
83,34970.1005,35050.9005,35219.7005,35298.9005,80.800001,79.200001,451.700007,168.800003,249.600004,122.900002
84,35421.8005,35501.8005,35658.9005,35735.5005,80.000001,76.600002,435.500006,157.100002,237.100003,121.800001
85,35857.3005,35883.7005,36089.2005,36168.3005,26.400001,79.100001,429.400007,205.500003,231.900004,118.400002
86,36286.7005,36359.7005,36522.9005,36602.3005,73.000001,79.400001,437.600006,163.200002,236.200003,122.000002
87,36724.3005,36772.5005,36934.4005,37009.9006,48.200001,75.500001,400.200006,161.900002,210.100003,114.600002
88,37124.5006,37218.1006,37354.8006,37430.1006,93.600002,75.300001,421.900006,136.700002,230.300004,116.300001
89,37546.4006,37608.7006,37783.5006,37860.1006,62.300001,76.600001,432.500007,174.800003,237.100004,118.800002
90,37978.9006,38044.2006,38214.3006,38289.2006,65.300001,74.900002,437.600006,170.100002,235.400003,127.300001
91,38416.5006,38488.1006,38647.7006,38723.0006,71.600002,75.300001,423.000007,159.600002,231.200004,116.500002
92,38839.5006,38915.6006,39064.7006,39143.9006,76.100001,79.200001,424.600006,149.100002,225.200003,120.200002
93,39264.1006,39323.0006,39490.3006,39571.7006,58.900001,81.400002,424.300006,167.300002,226.200003,116.700001
94,39688.4006,39743.4006,39929.2006,40005.5006,55.000001,76.300001,436.400007,185.800003,240.800004,119.300002
95,40124.8006,40192.7006,40356.3006,40432.5006,67.900001,76.200001,430.100006,163.600002,231.500003,122.400002
96,40554.9006,40635.7006,40779.7006,40858.1006,80.800002,78.400001,416.400007,144.000002,224.800004,113.200002
97,40971.3006,41052.6006,41207.7006,41287.7006,81.300001,80.000001,436.600006,155.100002,236.400003,120.200002
98,41407.9006,41450.4006,41635.7006,41721.4006,42.500001,85.700002,420.100006,185.300002,227.800003,106.600001
99,41828.0006,41902.3006,42067.7006,42127.3006,74.300001,59.600001,436.100007,165.400003,239.700004,136.800002
100,42264.1006,42287.6006,42498.3006,42580.7006,23.5,82.400002,431.400006,210.700003,234.200003,114.800001
101,42695.5006,42781.8006,42926.5006,43007.0006,86.300001,80.500001,432.500007,144.700003,231.000004,121.000002
102,43128.0006,43190.3006,43354.6006,43433.3006,62.300001,78.700001,423.200006,164.300002,226.600003,117.900002
103,43551.2006,43637.0007,43784.6007,43863.7007,85.800001,79.100002,431.500006,147.600002,233.400003,119.000001
104,43982.7007,44063.8007,44220.2007,44297.2007,81.100002,77.000001,435.300007,156.400002,237.500004,120.800002
105,44418.0007,44462.5007,44647.7007,44725.4007,44.500001,77.700001,425.100006,185.200002,229.700003,117.700002
106,44843.1007,44911.6007,45083.5007,45157.8007,68.500001,74.300001,442.300007,171.900003,240.400004,127.600002
107,45285.4007,45370.4007,45514.6007,45588.4007,85.000001,73.800001,425.900006,144.200002,229.200003,122.900002
108,45711.3007,45783.3007,45939.8007,46014.3007,72.000001,74.500001,428.600007,156.500003,228.500004,125.600002
109,46139.9007,46212.3007,46377.0007,46450.1007,72.400001,73.100001,441.800006,164.700002,237.100003,131.600002
110,46581.7007,46648.1007,46806.5007,46879.5007,66.400001,73.000002,422.700006,158.400002,224.800003,124.900001
111,47004.4007,47071.1007,47220.4007,47296.5007,66.700001,76.100001,411.700007,149.300003,216.000004,119.600002
112,47416.1007,47492.2007,47634.3007,47708.5007,76.100001,74.200001,414.900006,142.100002,218.200003,122.500002
113,47831.0007,47914.0007,48066.1007,48136.7007,83.000001,70.600001,438.800006,152.100002,235.100003,133.100002
114,48269.8007,48334.5007,48491.4007,48564.3007,64.700001,72.900001,422.600007,156.900003,221.600004,128.100002
115,48692.4007,48746.7007,48925.3007,49000.2007,54.3,74.900001,435.200006,178.600003,232.900003,127.400002
116,49127.6007,49202.0007,49365.2007,49440.1007,74.400001,74.900001,439.100007,163.200003,237.600004,126.600002
117,49566.7007,49639.3007,49793.2007,49867.8007,72.600001,74.600001,426.600006,153.900002,226.500003,125.500002
118,49993.3007,50073.0007,50224.5007,50297.5007,79.700001,73.000001,435.600006,151.500002,231.200003,131.400002
119,50428.9008,50512.7008,50666.8008,50739.8008,83.800002,73.000001,437.900007,154.100002,237.900004,127.000002
120,50866.8008,50948.3008,51090.2008,51162.4008,81.500001,72.200001,424.100006,141.900002,223.400003,128.500002
121,51290.9008,51357.9008,51507.8008,51580.0008,67.000001,72.200001,416.300006,149.900003,216.900004,127.200001
122,51707.2008,51773.5008,51931.0008,52002.8008,66.300001,71.800001,422.700007,157.500003,223.800004,127.100002
123,52129.9008,52205.7008,52350.0008,52421.0008,75.800001,71.000001,410.500006,144.300002,220.100003,119.400002
124,52540.4008,52603.1008,52776.2008,52850.1008,62.700001,73.900002,432.200006,173.100002,235.800003,122.500001
125,52972.6008,53061.1008,53208.2008,53283.4008,88.500002,75.200001,441.100007,147.100002,235.600004,130.300002
126,53413.7008,53501.0008,53631.8008,53706.1008,87.300001,74.300001,415.600006,130.800002,218.100003,123.200002
127,53829.3008,53895.9008,54058.0008,54131.0008,66.600001,73.000001,427.200006,162.100003,228.700004,125.500001
128,54256.5008,54325.4008,54493.5008,54568.5008,68.900002,75.000001,441.400007,168.100002,237.000004,129.400002
129,54697.9008,54794.4008,54935.0008,55009.5008,96.500002,74.500001,442.700007,140.600002,237.100004,131.100002
130,55140.6008,55224.2008,55376.5008,55453.2008,83.600001,76.700001,438.300006,152.300002,235.900003,125.700002
131,55578.9008,55676.8008,55821.7008,55892.6008,97.900002,70.900001,447.700007,144.900002,242.800004,134.000002
132,56026.6008,56075.4008,56234.8008,56306.5008,48.800001,71.700001,404.300006,159.400002,208.200003,124.400002
133,56430.9008,56513.8008,56651.8008,56721.8008,82.900001,70.000001,411.700006,138.000002,220.900003,120.800002
134,56842.6008,56924.3008,57083.0009,57155.5009,81.700001,72.500001,440.200007,158.700003,240.400004,127.300002
135,57282.8009,57327.4009,57490.4009,57564.3009,44.6,73.900001,403.200006,163.000003,207.600003,121.700002
136,57686.0009,57771.6009,57922.1009,57997.2009,85.600001,75.100001,442.000006,150.500002,236.100003,130.800002
137,58128.0009,58172.5009,58344.5009,58419.5009,44.500001,75.000002,423.800006,172.000002,216.500003,132.300001
138,58551.8009,58631.5009,58791.7009,58866.9009,79.700002,75.200001,442.200007,160.200002,239.900004,127.100002
139,58994.0009,59092.6009,59227.9009,59300.7009,98.600002,72.800001,444.500007,135.300002,233.900004,137.800002
140,59438.5009,59511.8009,59673.3009,59746.8009,73.300001,73.500001,444.600006,161.500002,234.800003,136.300002
141,59883.1009,59971.9009,60106.7009,60177.2009,88.800002,70.500001,425.800007,134.800002,223.600004,131.700002
142,60308.9009,60382.9009,60544.9009,60615.5009,74.000001,70.600001,433.800006,162.000002,236.000003,127.200002
143,60742.7009,60839.1009,60974.0009,61044.6009,96.400002,70.600001,425.900006,134.900002,231.300004,124.000001
144,61168.6009,61244.1009,61398.3009,61470.3009,75.500002,72.000001,428.700007,154.200002,229.700004,127.000002
145,61597.3009,61664.5009,61824.4009,61898.8009,67.200001,74.400001,428.900006,159.900002,227.100003,127.400002
146,62026.2009,62110.0009,62261.5009,62335.1009,83.800002,73.600001,433.700007,151.500002,235.300004,124.800002
147,62459.9009,62502.8009,62679.3009,62752.7009,42.9,73.400001,418.800006,176.500003,219.400003,126.000002
148,62878.7009,62952.3009,63114.5009,63187.9009,73.600001,73.400002,440.300007,162.200002,235.800003,131.100002
149,63319.0009,63367.4009,63545.2009,63618.0009,48.4,72.800001,422.300006,177.800003,226.200003,123.300002
150,63741.3009,63794.701,63977.401,64053.901,53.400001,76.500001,432.500006,182.700002,236.100003,119.900002
151,64173.801,64254.701,64413.301,64485.301,80.900001,72.000001,432.700007,158.600003,239.500004,121.200002
152,64606.501,64680.901,64834.001,64904.401,74.400001,70.400001,424.500006,153.100002,227.500003,126.600002
153,65031.001,65087.101,65249.401,65323.701,56.100001,74.300001,413.600006,162.300002,218.400003,120.900002
154,65444.601,65492.201,65658.301,65735.401,47.600001,77.100002,411.100006,166.100002,213.700003,120.300001
155,65855.701,65944.701,66069.401,66147.801,89.000002,78.400001,414.600007,124.700002,213.700004,122.500002
156,66270.301,66320.301,66491.601,66575.701,50,84.100001,418.700006,171.300003,221.300003,113.300002
157,66689.001,66733.001,66917.201,66997.201,44,80.000001,423.300006,184.200003,228.200003,115.100002
158,67112.301,67173.401,67357.301,67439.101,61.100001,81.800001,437.300007,183.900003,245.000004,110.500002
159,67549.601,67620.101,67781.801,67857.401,70.500001,75.600001,433.900006,161.700002,232.200003,126.100002
160,67983.501,68021.301,68215.701,68297.201,37.800001,81.500002,439.500007,194.400002,232.200003,125.800002
161,68423.001,68479.101,68654.301,68739.101,56.1,84.800001,431.300006,175.200003,231.300003,115.200002
162,68854.301,68919.501,69079.401,69159.001,65.200001,79.600002,426.200006,159.900002,225.100003,121.500001
163,69280.501,69327.701,69507.001,69566.901,47.200001,59.900001,418.200007,179.300003,226.500004,131.800002
164,69698.701,69745.801,69931.001,70015.501,47.1,84.500001,435.100006,185.200003,232.300003,118.300002
165,70133.801,70190.601,70376.401,70462.7011,56.800001,86.300001,444.800007,185.800003,242.600004,115.900002
166,70578.6011,70611.4011,70809.4011,70891.7011,32.8,82.300001,432.100006,198.000003,230.800003,119.000002
167,71010.7011,71061.6011,71230.0011,71312.5011,50.900001,82.500002,415.500006,168.400002,219.300003,113.700001
168,71426.2011,71481.3011,71666.8011,71744.9011,55.100001,78.100001,443.200007,185.500003,240.600004,124.500002
169,71869.4011,71935.5011,72107.8011,72189.5011,66.100001,81.700002,442.100007,172.300002,238.400003,122.000002
170,72311.5011,72377.0011,72533.3011,72614.3011,65.500001,81.000001,424.100006,156.300002,221.800003,121.300002
171,72735.6011,72777.6011,72946.8011,73026.2011,42,79.400001,402.100006,169.200003,211.200003,111.500002
172,73137.7011,73220.9011,73381.5011,73464.4011,83.200001,82.900002,447.900007,160.600002,243.800003,121.200002
173,73585.6011,73667.7011,73822.1011,73902.9011,82.100001,80.800001,441.300006,154.400002,236.500003,124.000002
174,74026.9011,74105.7011,74253.8011,74336.4011,78.800001,82.600002,432.600007,148.100002,226.900003,123.100002
175,74459.5011,74509.3011,74695.6011,74778.2011,49.8,82.600001,445.200006,186.300003,236.100003,126.500002
176,74904.7011,74985.4011,75144.7011,75226.2011,80.700001,81.500001,446.700007,159.300003,240.000004,125.200002
177,75351.4011,75426.6011,75572.0011,75651.0011,75.200001,79.000001,422.700006,145.400002,220.600003,123.100002
178,75774.1011,75857.6011,76014.0011,76092.4011,83.500001,78.400001,440.900007,156.400003,239.900004,122.600002
179,76215.0011,76287.3011,76457.5011,76537.5011,72.300001,80.000001,450.500006,170.200002,242.500003,128.000002
180,76665.5011,76736.5011,76891.1011,76967.1011,71.000001,76.000001,424.500007,154.600003,225.600004,122.900002
181,77090.0011,77175.9012,77327.8012,77405.4012,85.900001,77.600001,433.300006,151.900002,237.800003,117.900002
182,77523.3012,77545.4012,77745.2012,77823.5012,22.100001,78.300002,414.600006,199.800002,221.900003,114.400001
183,77937.9012,78009.3012,78163.9012,78244.3012,71.400001,80.400001,416.800007,154.600003,226.000004,110.400002
184,78354.7012,78429.5012,78594.7012,78675.9012,74.800001,81.200001,435.100006,165.200002,240.000003,113.900002
185,78789.8012,78855.0012,79018.9012,79097.5012,65.200001,78.600002,426.400006,163.900002,229.100003,118.700001
186,79216.2012,79236.7012,79437.9012,79519.6012,20.500001,81.700001,423.800007,201.200003,221.700004,120.400002
187,79640.0012,79721.8012,79866.3012,79946.3012,81.800001,80.000001,424.000006,144.500002,226.300003,117.700002
188,80064.0012,80108.2012,80294.7012,80374.3012,44.200001,79.600002,430.200006,186.500002,230.700003,119.900001
189,80494.2012,80540.6012,80727.4012,80808.3012,46.400001,80.900001,437.700007,186.800003,233.200004,123.600002
190,80931.9012,80981.9012,81160.6012,81241.0012,50.000001,80.400002,429.200006,178.700002,228.700003,120.100001
191,81361.1012,81411.4012,81585.3012,81662.1012,50.300001,76.800001,426.800007,173.900003,224.200004,125.800002
192,81787.9012,81848.3012,82011.0012,82086.2012,60.400001,75.200001,416.900006,162.700002,223.100003,118.600002
193,82204.8012,82285.0012,82448.5012,82525.4012,80.200001,76.900001,437.800006,163.500003,243.700004,117.200001
194,82642.6012,82709.8012,82874.7012,82955.2012,67.200001,80.500001,431.700007,164.900003,232.100004,119.100002
195,83074.3012,83173.5012,83319.1012,83396.7012,99.200001,77.600001,447.400007,145.600003,244.800004,125.000002
196,83521.7012,83615.6012,83747.0012,83825.1012,93.900001,78.100001,418.800006,131.400002,225.300003,115.400002
197,83940.5013,84009.6013,84186.9013,84264.9013,69.100001,78.000002,445.200006,177.300002,246.400003,120.800001
198,84385.7013,84460.2013,84626.9013,84700.5013,74.500002,73.600001,443.300007,166.700002,241.200004,128.500002
199,84829.0013,84924.5013,85069.4013,85145.9013,95.500001,76.500001,433.000007,144.900003,240.400004,116.100002
200,85262.0013,85336.3013,85492.6013,85568.7013,74.300001,76.100001,427.800006,156.300002,230.600003,121.100002
201,85689.8013,85744.1013,85927.4013,86004.5013,54.300001,77.100002,433.200006,183.300002,237.600003,118.500001
202,86123.0013,86168.4013,86335.3013,86414.3013,45.400001,79.000002,417.700007,166.900002,212.300003,126.400002
203,86540.7013,86601.3013,86758.9013,86841.3013,60.6,82.400001,421.100006,157.600003,218.200003,120.500002
204,86961.8013,87012.0013,87191.7013,87272.4013,50.200001,80.700001,438.700006,179.700002,229.900003,128.100002
205,87400.5013,87448.9013,87619.8013,87679.6013,48.400001,59.800001,431.100007,170.900003,219.300004,152.000002
206,87831.6013,87872.1013,88061.9013,88145.2013,40.5,83.300001,437.000006,189.800003,230.300003,123.400002
207,88268.6013,88301.7013,88499.5013,88559.5013,33.100001,60.000001,430.900007,197.800003,230.900004,140.000002
208,88699.5013,88729.5013,88935.0013,89021.9013,30,86.900002,435.100006,205.500003,235.500003,112.700001
209,89134.6013,89217.6013,89374.0013,89457.2013,83.000001,83.200001,436.800007,156.400003,239.400004,114.200002
210,89571.4013,89648.9013,89814.8013,89893.3013,77.500001,78.500002,458.500007,165.900002,243.400003,136.600002
211,90029.9013,90060.8013,90256.6013,90339.6013,30.9,83.000001,436.700006,195.800003,226.700003,127.000002
212,90466.6013,90538.4013,90713.0014,90797.8014,71.800001,84.800001,447.200007,174.600003,246.400004,116.000002
213,90913.8014,90938.9014,91132.8014,91215.5014,25.1,82.700001,419.100006,193.900003,219.000003,117.400002
214,91332.9014,91369.6014,91552.4014,91611.4014,36.700001,59.000001,414.600006,182.800002,219.500003,136.100002
215,91747.5014,91850.5014,91992.3014,92075.6014,103.000002,83.300001,451.000007,141.800002,244.800004,122.900002
216,92198.5014,92259.7014,92421.9014,92481.5014,61.200001,59.600001,418.600006,162.200002,223.400003,135.600002
217,92617.1014,92691.2014,92856.3014,92937.4014,74.100001,81.100001,440.200007,165.100003,239.200004,119.900002
218,93057.3014,93113.8014,93287.0014,93371.5014,56.500001,84.500001,447.800006,173.200002,229.700003,133.600002
219,93505.1014,93537.3014,93725.9014,93786.1014,32.200001,60.200001,429.400007,188.600003,220.800004,148.400002
220,93934.5014,93961.3014,94169.3014,94251.0014,26.8,81.700001,437.900006,208.000003,234.800003,121.400002
221,94372.4014,94458.1014,94608.6014,94687.6014,85.700002,79.000001,441.500007,150.500002,236.200004,126.300002
222,94813.9014,94875.9014,95049.1014,95128.4014,62.000001,79.300002,451.700007,173.200002,235.200003,137.200002
223,95265.6014,95328.5014,95506.0014,95566.1014,62.900001,60.100001,449.100006,177.500002,240.400003,148.600002
224,95714.7014,95764.1014,95945.9014,96031.1014,49.400001,85.200001,440.600007,181.800003,231.200004,124.200002
225,96155.3014,96179.3014,96391.5014,96467.1014,24,75.600001,441.400006,212.200003,236.200003,129.600002
226,96596.7014,96640.7014,96818.0014,96894.7014,44.000001,76.700001,420.200007,177.300003,221.300004,122.200002
227,97016.9014,97078.7014,97248.2014,97327.3014,61.800001,79.100001,426.700006,169.500002,231.300003,116.300002
228,97443.6015,97513.0015,97661.4015,97741.3015,69.400001,79.900001,416.100006,148.400002,217.800003,118.400002
229,97859.7015,97939.9015,98084.4015,98161.1015,80.200001,76.700001,428.100007,144.500003,224.700004,126.700002
230,98287.8015,98337.0015,98511.7015,98589.3015,49.2,77.600001,433.300006,174.700003,223.900003,131.800002
231,98721.1015,98774.2015,98937.8015,99016.1015,53.100001,78.300001,414.500006,163.600002,216.700003,119.500002
232,99135.6015,99180.8015,99370.8015,99444.5015,45.200001,73.700001,439.600007,190.000003,235.200004,130.700002
233,99575.2015,99668.9015,99811.7015,99885.1015,93.700001,73.400001,435.200006,142.800002,236.500003,125.300002
234,100010.401,100105.001,100240.101,100314.801,94.600002,74.700001,430.000007,135.100002,229.700004,125.600002
235,100440.401,100487.501,100659.902,100733.502,47.1,73.600001,415.300006,172.400003,219.500003,122.200002
236,100855.702,100901.202,101070.802,101143.802,45.500001,73.000001,410.000006,169.600002,215.100003,121.900002
237,101265.702,101340.202,101482.302,101557.202,74.500001,74.900001,410.500006,142.100002,216.600003,119.000002
238,101676.202,101735.602,101892.502,101969.702,59.400001,77.200001,418.300006,156.900002,216.300003,124.800002
239,102094.502,102145.102,102327.002,102406.002,50.600001,79.000001,432.600007,181.900003,232.500004,121.100002
240,102527.102,102582.702,102762.302,102843.402,55.600001,81.100001,442.400006,179.600002,235.200003,126.100002
241,102969.502,103019.902,103199.802,103277.002,50.400001,77.200001,432.500007,179.900003,230.300004,125.000002
242,103402.002,103449.702,103638.002,103714.602,47.700001,76.600001,442.900006,188.300002,236.000003,130.300002
243,103844.902,103899.902,104079.302,104152.502,55.000001,73.200001,435.000007,179.400003,234.400004,127.400002
244,104279.902,104345.502,104513.402,104586.602,65.600001,73.200001,428.400006,167.900002,233.500003,121.700002
245,104708.302,104781.202,104943.802,105017.402,72.900001,73.600001,433.600007,162.600003,235.500004,124.500002
246,105141.902,105205.302,105366.702,105442.002,63.400001,75.300001,422.200006,161.400002,224.800003,122.100002
247,105564.102,105609.002,105777.102,105851.702,44.900001,74.600001,409.900006,168.100002,213.000003,122.300002
248,105974.002,106057.002,106202.302,106277.102,83.000001,74.800001,421.400006,145.300003,228.300004,118.300001
249,106395.402,106481.402,106632.302,106707.202,86.000002,74.900001,446.600007,150.900002,236.900004,134.800002
250,106842.002,106935.502,107075.402,107150.202,93.500001,74.800001,447.200007,139.900003,233.400004,139.000002
251,107289.202,107335.302,107505.302,107579.002,46.1,73.700001,420.600006,170.000003,216.100003,130.800002
252,107709.802,107779.802,107932.702,108006.002,70.000001,73.300001,417.700006,152.900002,222.900003,121.500002
253,108127.502,108171.402,108335.902,108409.402,43.900001,73.500001,403.400006,164.500002,208.400003,121.500002
254,108530.902,108617.002,108745.202,108822.302,86.100002,77.100002,409.300006,128.200001,214.300003,117.900001
255,108940.202,108985.302,109158.902,109233.902,45.100001,75.000001,414.700007,173.600003,218.700004,121.000002
256,109354.902,109442.102,109582.902,109660.402,87.200001,77.500001,430.200006,140.800002,228.000003,124.700002
257,109785.102,109850.202,110010.002,110085.702,65.100001,75.700001,435.800006,159.800002,224.900003,135.200002
258,110220.902,110263.202,110435.502,110511.502,42.300001,76.000001,424.800007,172.300003,214.600004,134.200002
259,110645.702,110736.502,110882.002,110956.502,90.800001,74.500001,443.400006,145.500002,236.300003,132.600002
260,111089.102,111165.402,111312.602,111387.502,76.300001,74.900001,425.300007,147.200003,223.500004,126.900002
261,111514.402,111594.802,111734.102,111808.202,80.400001,74.100001,420.100006,139.300002,219.700003,126.300002
262,111934.502,112007.702,112144.502,112218.702,73.200001,74.200001,405.000006,136.800002,210.000003,120.800002
263,112339.502,112403.102,112553.502,112629.402,63.600001,75.900001,411.100006,150.400002,214.000003,121.200002
264,112750.602,112807.202,112973.402,113047.502,56.600001,74.100002,423.600006,166.200002,222.800003,126.700001
265,113174.202,113239.802,113400.402,113476.002,65.600001,75.600001,425.900007,160.600003,226.200004,124.100002
266,113600.102,113669.002,113822.802,113897.102,68.900001,74.300001,422.900006,153.800002,222.700003,125.900002
267,114023.002,114111.702,114257.702,114332.302,88.700001,74.600001,439.400007,146.000003,234.700004,130.100002
268,114462.402,114512.402,114691.002,114764.302,50,73.300001,429.300006,178.600003,228.600003,127.400002
269,114891.702,114964.102,115117.802,115188.602,72.400001,70.800001,421.800006,153.700002,226.100003,124.900002
270,115313.502,115421.002,115540.302,115613.002,107.500002,72.700001,424.000007,119.300002,226.800004,124.500002
271,115737.502,115799.502,115963.002,116033.002,62.000001,70.000001,424.400006,163.500002,225.500003,128.900002
272,116161.902,116227.502,116395.602,116470.802,65.600001,75.200002,435.700006,168.100002,233.700003,126.800001
273,116597.602,116649.302,116820.602,116898.202,51.700001,77.600001,424.100007,171.300003,223.000004,123.500002
274,117021.702,117109.102,117264.702,117337.302,87.400001,72.600001,450.800006,155.600002,243.000003,135.200002
275,117472.502,117563.202,117711.402,117783.802,90.700002,72.400001,447.100007,148.200002,238.900004,135.800002
276,117919.602,117991.102,118148.302,118219.502,71.500001,71.200001,434.500007,157.200003,228.700004,134.600002
277,118354.102,118431.902,118581.502,118653.202,77.800001,71.700001,431.000006,149.600002,227.400003,131.900002
278,118785.102,118863.302,119008.502,119077.902,78.200001,69.400001,421.900006,145.200002,223.400003,129.100002
279,119207.002,119297.502,119429.402,119503.102,90.500002,73.700001,417.300007,131.900002,222.400004,121.200002
280,119624.302,119715.602,119853.202,119926.802,91.300001,73.600001,421.900006,137.600002,228.900003,119.400002
281,120046.202,120102.302,120280.902,120354.302,56.100001,73.400001,435.300006,178.600002,234.700003,127.200002
282,120481.502,120547.002,120718.202,120795.102,65.500001,76.900001,447.000007,171.200003,236.700004,133.400002
283,120928.502,120979.502,121153.802,121226.702,51.000001,72.900001,430.700006,174.300002,225.300003,132.500002
284,121359.202,121435.302,121591.102,121662.302,76.100002,71.200001,428.700007,155.800002,231.900004,125.600002
285,121787.902,121873.902,122021.802,122092.902,86.000001,71.100001,438.100006,147.900002,233.900003,133.100002
286,122226.002,122316.402,122455.502,122524.502,90.400002,69.000001,425.600007,139.100002,229.500004,127.100002
287,122651.602,122715.202,122877.802,122950.302,63.600001,72.500001,431.400006,162.600002,226.200003,132.700002
288,123083.002,123132.202,123293.702,123366.802,49.200001,73.100001,410.700006,161.500002,210.700003,126.900002
289,123493.702,123579.002,123723.002,123796.702,85.300001,73.700001,428.600007,144.000003,229.300004,125.600002
290,123922.302,124007.102,124154.102,124227.702,84.800001,73.600001,437.500006,147.000002,231.800003,132.100002
291,124359.802,124447.502,124587.402,124659.702,87.700001,72.300002,442.800007,139.900002,227.600003,142.900002
292,124802.602,124855.502,125016.402,125087.802,52.9,71.400001,415.600006,160.900003,213.800003,130.400002
293,125218.202,125306.502,125434.302,125504.302,88.300001,70.000001,409.900006,127.800002,216.100003,123.800002
294,125628.102,125700.702,125853.402,125926.802,72.600001,73.400001,423.100006,152.700002,225.300003,124.400002
295,126051.202,126135.902,126274.902,126350.502,84.700002,75.600001,431.900007,139.000002,223.700004,132.600002
296,126483.102,126534.102,126699.802,126774.902,51.000001,75.100001,419.000006,165.700002,216.700003,127.200002
297,126902.102,126926.402,127125.202,127199.102,24.3,73.900001,424.800006,198.800003,223.100003,127.800002
298,127326.902,127430.802,127566.702,127642.302,103.900002,75.600001,441.700007,135.900002,239.800004,126.300002
299,127768.602,127840.302,128001.202,128077.902,71.700001,76.700002,440.500006,160.900002,232.600003,131.200001
300,128209.102,128274.202,128443.502,128520.202,65.100001,76.700001,449.700007,169.300003,234.400004,138.600002
301,128658.802,128687.102,128875.602,128951.702,28.300001,76.100002,422.500006,188.500002,216.800003,129.600001
302,129081.302,129109.002,129295.802,129373.802,27.700001,78.000001,425.600007,186.800003,214.500004,133.100002
303,130397.202,130494.402,130625.202,130702.002,97.200002,76.800002,423.200006,130.800001,228.000003,118.400001
304,130820.402,130881.102,131047.802,131124.102,60.700001,76.300001,431.400007,166.700003,227.400004,127.700002
305,131251.802,131273.902,131480.902,131563.602,22.1,82.700001,432.900006,207.000003,229.100003,121.100002
306,131684.702,131742.302,131915.102,131993.802,57.600001,78.700001,424.500007,172.800003,230.400004,115.400002
307,132109.202,132179.502,132343.602,132421.302,70.300001,77.700001,434.300006,164.100002,234.400003,122.200002
308,132543.502,132608.902,132782.902,132866.402,65.400001,83.500001,446.000007,174.000003,239.400004,123.100002
309,132989.502,133023.902,133221.802,133302.002,34.4,80.200001,433.300006,197.900003,232.300003,120.800002
310,133422.802,133505.502,133659.002,133738.602,82.700001,79.600001,449.200007,153.500003,236.200004,133.400002
311,134723.902,134769.402,134941.902,135021.302,45.5,79.400001,412.400006,172.500003,218.000003,115.000002
312,135136.302,135197.902,135366.102,135446.202,61.600001,80.100001,440.400006,168.200002,229.800003,130.500002
313,135576.702,135638.502,135783.002,135866.702,61.800001,83.700002,400.300006,144.500002,206.300003,110.300001
314,135977.002,136034.202,136205.202,136292.402,57.200001,87.200001,419.400006,171.000003,228.200004,104.000001
315,136396.402,136475.002,136633.002,136713.302,78.600002,80.300001,450.100007,158.000002,236.600004,133.200002
316,136846.502,136902.502,137065.102,137147.702,56.000001,82.600002,428.800007,162.600002,218.600003,127.600002
317,137275.302,137301.602,137483.702,137565.502,26.3,81.800001,418.600006,182.100003,208.400003,128.400002
318,137693.902,137732.902,137917.002,137995.802,39,78.800001,419.500006,184.100003,223.100003,117.600002
319,138113.402,138182.002,138334.802,138409.902,68.600001,75.100001,416.000006,152.800002,221.400003,119.500002
320,138529.402,138585.102,138753.502,138830.002,55.700001,76.500001,415.300006,168.400003,224.100004,114.700001
321,138944.702,139008.002,139159.402,139239.902,63.300001,80.500001,403.100006,151.400003,214.700004,107.900001
322,139347.802,139390.702,139568.402,139654.202,42.900001,85.800001,402.100006,177.700003,220.600004,95.700001
323,139749.902,139821.002,139983.902,140062.702,71.100001,78.800001,429.100007,162.900003,234.000004,116.300002
324,140179.002,140238.702,140409.902,140490.202,59.700001,80.300001,436.500006,171.200002,230.900003,125.300002
325,140615.502,140642.902,140836.602,140916.402,27.400001,79.800001,410.800006,193.700003,221.100004,109.900001
326,141026.302,141098.902,141273.402,141355.702,72.600002,82.300001,437.800007,174.500002,247.100004,108.400002
327,141464.102,141559.702,141709.502,141790.702,95.600001,81.200001,466.400007,149.800003,245.400004,139.800002
328,141930.502,141971.802,142140.602,142222.002,41.300001,81.400001,407.200006,168.800002,210.100003,115.700002
329,142337.702,142422.302,142575.402,142652.402,84.600001,77.000001,431.400006,153.100003,237.700004,116.700001
330,142769.102,142852.802,142994.102,143066.402,83.700002,72.300001,407.300006,141.300002,225.000004,110.000001
331,143176.402,143268.102,143428.502,143501.202,91.700002,72.700001,443.900007,160.400002,252.100004,119.100002
332,143620.302,143685.902,143836.302,143911.902,65.600001,75.600001,406.600006,150.400002,216.000003,115.000002
333,144026.902,144066.802,144242.302,144319.002,39.900001,76.700002,403.300006,175.500002,215.400003,111.200001
334,144430.202,144502.102,144647.302,144725.202,71.900001,77.900002,412.900006,145.200002,217.100003,117.900001
335,144843.102,144905.102,145059.302,145133.502,62.000001,74.200001,411.000006,154.200003,216.200004,120.600001
336,145254.102,145319.702,145474.902,145550.002,65.600001,75.100001,414.600007,155.200003,220.800004,118.700002
337,145668.702,145750.602,145892.502,145966.302,81.900001,73.800001,416.200006,141.900002,223.800003,118.600002
338,146084.902,146141.902,146304.502,146379.702,57.000001,75.200001,400.900006,162.600002,219.600003,106.100002
339,146485.802,146586.202,146727.502,146800.902,100.400001,73.400002,433.000006,141.300002,241.700003,117.900001
340,146918.802,146968.302,147139.402,147214.702,49.500001,75.300001,410.900006,171.100003,220.600004,115.000001
341,147329.702,147376.502,147540.602,147616.102,46.800001,75.500001,397.500006,164.100003,210.900004,111.100001
342,147727.202,147768.102,147951.602,148026.002,40.900001,74.400001,413.200006,183.500003,224.400004,114.400001
343,148140.402,148181.402,148357.202,148437.002,41.000001,79.800001,411.700007,175.800003,216.800004,115.100002
344,148552.102,148595.502,148776.802,148855.302,43.4,78.500001,420.000006,181.300003,224.700003,116.800002
345,148972.102,149019.902,149201.202,149279.902,47.800001,78.700001,424.500006,181.300002,229.100003,116.700002
346,149396.602,149467.902,149629.102,149705.502,71.300001,76.400001,425.900007,161.200003,232.500004,117.000002
347,149822.502,149887.002,150058.202,150135.002,64.5,76.800001,435.200006,171.200003,235.700003,122.700002
348,150257.702,150346.802,150497.402,150572.902,89.100001,75.500001,442.000007,150.600003,239.700004,126.800002
349,150699.702,150757.202,150920.302,150996.402,57.5,76.100001,424.900006,163.100003,220.600003,128.200002
350,151124.602,151209.702,151363.102,151435.102,85.100001,72.000002,432.700006,153.400002,238.500003,122.200001
351,151557.302,151637.102,151796.202,151867.702,79.800002,71.500001,435.700007,159.100002,238.900004,125.300002
352,151993.002,152066.402,152203.102,152277.302,73.400001,74.200001,402.100006,136.700002,210.100003,117.800002
353,152395.102,152457.002,152611.002,152686.702,61.900001,75.700001,407.600006,154.000002,215.900003,116.000002
354,152802.702,152872.302,153027.602,153102.902,69.600001,75.300001,415.000006,155.300002,224.900003,114.800002
355,153217.702,153296.902,153444.002,153517.102,79.200001,73.100002,422.400006,147.100002,226.300003,123.000001
356,153640.102,153722.802,153863.302,153940.402,82.700002,77.100001,422.600007,140.500002,223.200004,122.300002
357,154062.702,154108.302,154277.202,154354.202,45.6,77.000001,420.200006,168.900003,214.500003,128.700002
358,154482.902,154562.002,154703.802,154781.702,79.100001,77.900001,427.600006,141.800002,220.900003,128.800002
359,154910.502,154957.302,155146.802,155222.102,46.800001,75.300001,437.200007,189.500003,236.300004,125.600002
360,155347.702,155432.202,155585.502,155660.102,84.500001,74.600002,449.600007,153.300002,237.800003,137.200002
361,155797.302,155863.402,156015.902,156089.202,66.100001,73.300001,413.600006,152.500002,218.600003,121.700002
362,156210.902,156282.802,156435.802,156513.002,71.900001,77.200001,421.600006,153.000002,224.900003,119.500002
363,156632.502,156702.302,156843.602,156922.002,69.800001,78.400001,406.200006,141.300002,211.100003,116.700002
364,157038.702,157103.502,157246.602,157325.402,64.800001,78.800001,404.200006,143.100002,207.900003,117.500002
365,157442.902,157514.602,157662.602,157740.902,71.700001,78.300002,422.800006,148.000002,219.700003,124.800001
366,157865.702,157912.802,158082.102,158159.902,47.100001,77.800001,420.200007,169.300003,216.400004,126.000002
367,158285.902,158335.102,158513.202,158587.102,49.2,73.900001,430.400006,178.100003,227.300003,129.200002
368,158716.302,158807.502,158947.802,159023.102,91.200001,75.300001,442.100007,140.300003,231.500004,135.300002
369,159158.402,159239.302,159389.302,159462.602,80.900001,73.300001,437.900006,150.000002,230.900003,133.700002
370,159596.302,159649.402,159815.902,159890.202,53.100001,74.300002,422.200006,166.500002,219.600003,128.300001
371,160018.502,160081.202,160217.302,160293.302,62.700001,76.000002,398.700006,136.100002,198.800003,123.900001
372,160417.202,160502.802,160637.202,160711.802,85.600002,74.600001,419.100007,134.400002,220.000004,124.500002
373,160836.302,160884.502,161052.702,161126.902,48.2,74.200001,418.400006,168.200003,216.400003,127.800002
374,161254.702,161279.802,161463.502,161538.902,25.1,75.400001,407.000006,183.700003,208.800003,122.800002
375,161661.702,161707.802,161873.502,161948.502,46.100001,75.000001,405.000006,165.700002,211.800003,118.200002
376,162066.702,162169.802,162292.602,162369.202,103.100002,76.600001,430.500006,122.800001,225.900003,128.000002
377,162497.202,162520.202,162709.002,162783.102,23.000001,74.100001,418.000007,188.800003,211.800004,132.100002
378,162915.202,162999.502,163136.502,163212.302,84.300001,75.800001,425.800006,137.000002,221.300003,128.700002
379,163341.002,163418.702,163549.002,163625.002,77.700001,76.000001,414.700006,130.300002,208.000003,130.700002
380,163755.702,163806.802,163975.702,164049.402,51.100001,73.700002,428.500007,168.900002,220.000003,134.800002
381,164184.202,164251.402,164391.002,164462.202,67.200001,71.200001,411.700006,139.600002,206.800003,133.700002
382,164595.902,164655.102,164799.702,164870.902,59.200001,71.200001,406.400006,144.600002,203.800003,131.400002
383,165002.302,165089.202,165210.002,165283.102,86.900001,73.100001,404.000006,120.800002,207.700003,123.200002
384,165406.302,165447.702,165623.502,165699.002,41.4,75.500001,413.400006,175.800003,217.200003,120.700002
385,165819.702,165910.302,166047.302,166120.202,90.600001,72.900001,433.500006,137.000002,227.600003,133.000002
386,166253.202,166318.702,166455.002,166529.702,65.500001,74.700001,405.100006,136.300002,201.800003,128.600002
387,166658.302,166728.702,166876.102,166953.302,70.400001,77.200001,424.000007,147.400003,217.800004,129.000002
388,167082.302,167129.802,167303.402,167380.102,47.5,76.700001,435.500006,173.600003,221.100003,137.700002
389,167517.802,167588.002,167727.402,167803.603,70.200001,76.200001,425.100007,139.400002,209.600003,139.300003
390,167942.903,168007.203,168161.503,168235.603,64.300001,74.100001,431.400006,154.300002,218.600003,138.700002
391,168374.303,168405.003,168584.503,168658.503,30.7,74.000001,406.400006,179.500003,210.200003,122.200002
392,168780.703,168866.203,169000.303,169073.603,85.500001,73.300001,426.800006,134.100002,219.600003,133.900002
393,169207.503,169258.503,169419.203,169494.603,51.000001,75.400001,417.800007,160.700003,211.700004,130.700002
394,169625.303,169672.003,169825.403,169901.103,46.7,75.700001,403.700006,153.400003,200.100003,127.900002
395,170029.003,170070.103,170238.003,170312.703,41.1,74.700001,411.700006,167.900003,209.000003,128.000002
396,170440.703,170492.003,170644.403,170720.403,51.300001,76.000001,414.200006,152.400002,203.700003,134.500002
397,170854.903,170877.503,171055.503,171129.903,22.6,74.400001,403.800006,178.000003,200.600003,128.800002
398,171258.703,171301.903,171468.603,171542.603,43.200001,74.000001,412.600006,166.700002,209.900003,128.700002
399,171671.303,171757.903,171897.203,171972.203,86.600001,75.000002,437.900007,139.300002,225.900003,137.000002
400,172109.203,172183.303,172333.203,172405.703,74.100001,72.500001,434.200006,149.900002,224.000003,137.700002
401,172543.403,172589.303,172737.503,172809.403,45.900001,71.900001,393.300006,148.200002,194.100003,127.300002
402,172936.703,173019.403,173146.303,173217.703,82.700001,71.400001,407.600006,126.900002,209.600003,126.600002
403,173344.303,173399.603,173546.903,173620.703,55.300001,73.800001,402.500006,147.300002,202.600003,126.100002
404,173746.803,173804.703,173949.403,174024.403,57.900001,75.000001,411.200006,144.700002,202.600003,133.600002
405,174158.003,174223.403,174380.403,174454.203,65.400001,73.800002,422.700006,157.000002,222.400003,126.500001
406,174580.703,174636.703,174798.903,174872.503,56.000001,73.600001,417.800007,162.200003,218.200004,126.000002
407,174998.503,175082.603,175221.103,175296.003,84.100001,74.900001,429.800006,138.500002,222.600003,132.300002
408,175428.303,175492.703,175634.603,175708.303,64.400001,73.700001,407.600006,141.900002,206.300003,127.600002
409,175835.903,175890.103,176044.103,176118.603,54.200001,74.500001,412.300006,154.000002,208.200003,129.600002
410,176248.203,176333.803,176463.703,176536.803,85.600002,73.100001,423.000007,129.900002,215.500004,134.400002
411,176671.203,176719.803,176878.103,176950.003,48.6,71.900001,412.600006,158.300003,206.900003,133.800002
412,177083.803,177129.203,177308.903,177380.603,45.4,71.700001,434.400006,179.700003,225.100003,137.600002
413,177518.203,177588.603,177725.703,177798.503,70.400001,72.800001,414.500006,137.100002,207.500003,134.200002
414,177932.703,177977.003,178134.903,178207.403,44.300001,72.500001,399.100006,157.900002,202.200003,124.400002
415,178331.803,178416.803,178554.903,178626.303,85.000002,71.400001,419.100007,138.100002,223.100004,124.600002
416,178750.903,178820.803,178962.303,179036.103,69.900001,73.800001,410.300006,141.500002,211.400003,125.100002
417,179161.203,179239.903,179372.203,179447.303,78.700001,75.100001,415.100006,132.300002,211.000003,129.000002
418,179576.303,179657.103,179780.203,179853.103,80.800001,72.900001,401.500006,123.100002,203.900003,124.700002
419,179977.803,180024.103,180199.003,180273.503,46.300001,74.500001,423.900006,174.900002,221.200003,128.200002
420,180401.703,180448.103,180613.403,180689.103,46.400001,75.700001,420.600006,165.300002,211.700003,133.200002
421,180822.303,180896.403,181035.403,181109.303,74.100002,73.900001,431.500007,139.000002,213.100004,144.500002
422,181253.803,181326.903,181461.103,181535.403,73.100001,74.300001,412.100006,134.200002,207.300003,130.500002
423,181665.903,181733.203,181882.103,181954.403,67.300001,72.300001,423.600006,148.900002,216.200003,135.100002
424,182089.503,182180.703,182308.103,182379.903,91.200002,71.800001,420.800007,127.400002,218.600004,130.400002
425,182510.303,182592.903,182721.203,182792.503,82.600001,71.300001,405.600006,128.300002,210.900003,123.400002
426,182915.903,183002.503,183122.303,183196.503,86.600001,74.200001,410.700006,119.800002,206.400003,130.100002
427,183326.603,183398.803,183534.303,183609.403,72.200001,75.100001,404.300006,135.500002,207.700003,121.500002
428,183730.903,183814.103,183956.203,184030.403,83.200001,74.200001,431.800006,142.100002,225.300003,132.300002
429,184162.703,184254.103,184381.103,184456.003,91.400002,74.900002,424.800007,127.000001,218.400003,131.500002
430,184587.503,184640.003,184786.903,184865.303,52.5,78.400001,404.600006,146.900003,199.400003,126.800002
431,184992.103,185067.003,185205.003,185282.603,74.900001,77.600001,426.200006,138.000002,212.900003,135.700002
432,185418.303,185443.003,185618.303,185698.203,24.7,79.900001,399.000006,175.300003,200.000003,119.100002
433,185817.303,185879.803,186034.203,186112.903,62.500001,78.700001,419.600006,154.400002,216.900003,124.000002
434,186236.903,186309.103,186457.903,186534.703,72.200001,76.800002,429.100007,148.800002,221.000003,131.300002
435,186666.003,186717.303,186874.503,186953.303,51.3,78.800001,419.100006,157.200003,208.500003,131.800002
436,187085.103,187158.003,187307.303,187386.603,72.900001,79.300001,432.400006,149.300002,222.200003,130.900002
437,187517.503,187583.903,187724.303,187803.603,66.400001,79.300001,420.600006,140.400002,206.800003,134.500002
438,187938.103,187969.503,188129.903,188207.103,31.400001,77.200002,390.600006,160.400002,191.800003,121.600001
439,188328.703,188374.203,188530.703,188609.803,45.500001,79.100002,400.000006,156.500002,202.000003,118.900001
440,188728.703,188801.803,188949.403,189027.603,73.100001,78.200001,419.800007,147.600003,220.700004,120.900002
441,189148.503,189191.503,189357.903,189434.803,43,76.900001,415.000006,166.400003,209.400003,128.700002
442,189563.503,189624.903,189777.903,189858.303,61.400001,80.400001,423.500006,153.000002,214.400003,128.700002
443,189987.003,190062.203,190209.003,190286.603,75.200001,77.600001,429.200006,146.800002,222.000003,129.600002
444,190416.203,190449.603,190631.003,190709.503,33.400001,78.500001,423.700007,181.400003,214.800004,130.400002
445,190839.903,190901.103,191055.603,191135.403,61.200001,79.800001,427.600006,154.500002,215.700003,132.100002
446,191267.503,191344.503,191478.703,191556.103,77.000001,77.400001,418.600006,134.200002,211.200003,130.000002
447,191686.103,191716.103,191906.103,191986.103,30.000001,80.000001,422.000007,190.000003,220.000004,122.000002
448,192108.103,192169.103,192319.503,192399.403,61.000001,79.900001,419.300006,150.400002,211.400003,128.000002
449,192527.403,192584.503,192744.403,192824.203,57.100001,79.800001,421.900006,159.900002,217.000003,125.100002
450,192949.303,192991.603,193153.503,193233.103,42.300001,79.600001,417.700006,161.900002,204.200003,133.900002
451,193367.003,193394.203,193569.903,193649.103,27.200001,79.200002,408.200006,175.700002,202.900003,126.100001
452,193775.203,193844.603,194004.403,194085.203,69.400002,80.800001,430.900007,159.800002,229.200004,120.900002
453,194206.103,194277.803,194428.103,194510.303,71.700001,82.200001,429.300006,150.300002,222.000003,125.100002
454,194635.403,194704.403,194860.303,194937.203,69.000001,76.900001,428.800007,155.900003,224.900004,127.000002
455,195064.203,195124.103,195289.903,195366.603,59.900001,76.700001,439.500006,165.800002,225.700003,137.100002
456,195503.703,195533.503,195700.703,195779.403,29.800001,78.700001,403.800006,167.200002,197.000003,128.100002
457,195907.503,195995.303,196123.403,196205.403,87.800002,82.000002,422.600007,128.100001,215.900003,124.700002
458,196330.103,196363.503,196545.303,196624.803,33.4,79.500001,426.400006,181.800003,215.200003,131.700002
459,197604.103,197642.903,197811.603,197890.103,38.8,78.500001,410.500006,168.700003,207.500003,124.500002
460,198014.603,198075.903,198239.203,198314.503,61.300001,75.300001,429.100006,163.300002,224.600003,129.200002
461,198443.703,198499.203,198661.503,198735.803,55.500001,74.300001,416.400006,162.300002,217.800003,124.300002
462,198860.103,198902.903,199073.403,199150.703,42.800001,77.300002,425.000007,170.500002,213.300003,134.400002
463,199285.103,199358.603,199486.303,199564.203,73.500001,77.900001,405.500006,127.700002,201.200003,126.400002
464,199690.603,199742.103,199898.103,199975.503,51.5,77.400001,412.500006,156.000003,207.500003,127.600002
465,200103.103,200148.303,200309.003,200386.203,45.2,77.200001,424.600006,160.700003,205.900003,141.500002
466,200527.703,200592.203,200723.003,200798.703,64.500001,75.700001,390.300006,130.800002,195.300003,119.300002
467,200918.003,201012.903,201159.703,201235.003,94.900001,75.300001,450.700007,146.800003,241.700004,133.700002
468,201368.703,201422.103,201589.003,201663.903,53.4,74.900001,425.900006,166.900003,220.300003,130.700002
469,201794.603,201847.403,202005.303,202080.703,52.800001,75.400001,413.600006,157.900002,210.700003,127.500002
470,202208.203,202270.903,202422.103,202498.903,62.700001,76.800001,419.400006,151.200002,213.900003,128.700002
471,202627.603,202712.203,202842.003,202916.103,84.600002,74.100001,426.900007,129.800002,214.400004,138.400002
472,203054.503,203117.103,203266.203,203337.703,62.600001,71.500001,415.200006,149.100002,211.700003,132.000002
473,203469.703,203517.703,203681.003,203753.903,48.000001,72.900001,413.200006,163.300002,211.300003,129.000002
474,203882.903,203962.203,204101.803,204173.603,79.300001,71.800001,414.800006,139.600002,218.900003,124.100002
475,204297.703,204348.203,204511.303,204583.803,50.500001,72.500002,420.900007,163.100002,213.600003,134.800002
476,204718.603,204776.703,204916.403,204992.703,58.1,76.300002,406.400006,139.700002,197.800002,132.300002
477,205125.003,205189.103,205330.903,205405.503,64.100001,74.600001,408.800006,141.800002,205.900003,128.300002
478,205533.803,205616.003,205751.903,205825.303,82.200001,73.400001,423.300006,135.900002,218.100003,131.800002
479,205957.103,206016.803,206169.103,206242.603,59.700001,73.500001,417.500006,152.300002,212.000003,132.000002
480,206374.603,206397.103,206577.303,206651.103,22.500001,73.800001,402.000006,180.200002,202.700003,125.500002
481,206776.603,206862.603,207002.403,207076.403,86.000001,74.000001,432.400007,139.800003,225.800004,132.600002
482,207209.003,207275.303,207421.703,207494.503,66.300001,72.800001,422.900006,146.400002,212.700003,137.400002
483,207631.903,207700.403,207846.403,207918.303,68.500001,71.900001,410.900006,146.000002,214.500003,124.500002
484,208042.803,208100.703,208256.603,208329.103,57.900001,72.500001,418.200006,155.900002,213.800003,131.900002
485,208461.003,208507.803,208664.003,208737.803,46.800001,73.800001,402.300006,156.200002,203.000003,125.500002
486,208863.303,208926.803,209070.103,209144.103,63.500001,74.000001,412.100006,143.300002,206.800003,131.300002
487,209275.403,209329.303,209480.603,209556.403,53.900001,75.800001,405.500006,151.300003,205.200004,124.500001
488,209680.903,209755.403,209908.603,209983.103,74.500002,74.500001,432.900007,153.200002,227.700004,130.700002
489,210113.803,210180.503,210318.303,210392.803,66.700001,74.500001,411.400006,137.800002,204.500003,132.400002
490,210525.203,210577.203,210742.803,210816.703,52.000001,73.900001,426.100006,165.600002,217.600003,134.600002
491,210951.303,211001.703,211160.303,211234.903,50.400001,74.600001,412.900007,158.600003,209.000004,129.300002
492,211364.203,211429.203,211569.003,211644.603,65.000001,75.600001,409.700006,139.800002,204.800003,129.300002
493,211773.903,211824.603,211974.903,212048.803,50.7,73.900001,405.900006,150.300003,201.000003,131.000002
494,212179.803,212231.303,212380.403,212453.303,51.5,72.900001,408.600006,149.100003,200.600003,135.100002
495,212588.403,212647.503,212794.903,212867.503,59.100001,72.600001,411.900006,147.400002,206.500003,132.800002
496,213000.303,213046.403,213197.003,213266.903,46.100001,69.900001,388.800006,150.600002,196.700003,122.200002
497,213389.103,213442.303,213596.903,213666.203,53.200001,69.300001,413.600006,154.600002,207.800003,136.500002
498,213802.703,213854.903,213991.603,214061.103,52.200001,69.500001,383.700006,136.700002,188.900003,125.300002
499,214186.403,214267.103,214387.603,214459.403,80.700001,71.800001,403.600006,120.500002,201.200003,130.600002
500,214590.003,214639.803,214791.303,214863.703,49.8,72.400001,402.000006,151.500003,201.300003,128.300002
501,214992.003,215043.403,215196.703,215268.603,51.4,71.900001,404.700006,153.300003,204.700003,128.100002
502,215396.703,215442.403,215604.303,215678.703,45.7,74.400001,414.100006,161.900003,207.600003,132.100002
503,215810.803,215875.703,216015.703,216087.903,64.900001,72.200001,407.800006,140.000002,204.900003,130.700002
504,216218.603,216267.403,216425.403,216496.303,48.800001,70.900001,412.000006,158.000002,206.800003,134.300002
505,216630.603,216710.003,216841.203,216912.603,79.400001,71.400001,419.500006,131.200002,210.600003,137.500002
506,217050.103,217099.003,217251.903,217323.403,48.900001,71.500001,405.700006,152.900002,201.800003,132.400002
507,217455.803,217518.203,217653.003,217724.603,62.400001,71.600001,399.600006,134.800002,197.200003,130.800002
508,217855.403,217921.103,218066.403,218136.303,65.700001,69.900001,418.900007,145.300002,211.000003,138.000003
509,218274.303,218297.003,218462.303,218532.703,22.7,70.400001,385.000005,165.300002,188.000002,126.600002
510,218659.303,218721.003,218868.703,218941.203,61.700001,72.500001,405.200006,147.700002,209.400003,123.300002
511,219064.503,219105.303,219260.503,219333.903,40.800001,73.400001,390.900006,155.200002,196.000003,121.500002
512,219455.403,219539.303,219666.303,219739.003,83.900001,72.700001,414.100006,127.000002,210.900003,130.500002
513,219869.503,219931.703,220068.003,220141.403,62.200001,73.400001,402.800006,136.300002,198.500003,130.900002
514,220272.303,220337.803,220471.703,220544.703,65.500001,73.000001,406.400006,133.900002,199.400003,134.000002
515,220678.703,220701.803,220877.103,220950.403,23.100001,73.300001,399.400006,175.300002,198.400003,127.700002
516,221078.103,221106.203,221276.103,221348.703,28.100001,72.600001,398.800006,169.900002,198.000003,128.200002
517,221476.903,221542.603,221681.003,221752.803,65.700001,71.800001,404.400006,138.400002,204.100003,128.500002
518,221881.303,221938.503,222075.403,222147.103,57.200001,71.700001,391.600006,136.900002,194.100003,125.800002
519,222272.903,222333.003,222471.003,222543.403,60.100001,72.400001,392.800006,138.000002,198.100003,122.300002
520,222665.703,222725.803,222875.103,222950.403,60.100001,75.300001,412.600006,149.300002,209.400003,127.900002
521,223078.303,223134.603,223286.003,223360.403,56.300001,74.400001,409.000006,151.400002,207.700003,126.900002
522,223487.303,223512.103,223701.203,223774.703,24.800001,73.500002,414.700006,189.100002,213.900003,127.300001
523,223902.003,223944.503,224112.603,224187.403,42.500001,74.800001,409.000006,168.100003,210.600004,123.600001
524,224311.003,224375.903,224524.003,224599.303,64.900001,75.300001,427.500007,148.100003,213.000004,139.200002
525,224738.503,224798.803,224935.003,225009.503,60.300001,74.500001,398.900006,136.200002,196.500003,127.900002
526,225137.403,225186.203,225342.903,225415.903,48.800001,73.000001,405.500006,156.700002,205.500003,127.000002
527,225542.903,225600.103,225747.903,225820.703,57.200001,72.800001,403.200006,147.800002,205.000003,125.400002
528,225946.103,225988.503,226149.103,226222.503,42.4,73.400001,404.500006,160.600003,203.000003,128.100002
529,226350.603,226413.003,226545.803,226618.703,62.400001,72.900001,388.500006,132.800002,195.200003,120.400002
530,226739.103,226795.903,226926.703,226999.103,56.800001,72.400002,381.500005,130.800001,187.600002,121.500001
531,227120.603,227180.503,227321.503,227394.303,59.900001,72.800001,396.700006,141.000002,200.900003,123.000002
532,227517.303,227545.103,227715.603,227789.903,27.800001,74.300001,392.600006,170.500002,198.300003,120.000002
533,227909.903,227969.203,228120.503,228197.503,59.300001,77.000001,416.300006,151.300002,210.600003,128.700002
534,228326.203,228386.303,228529.003,228606.203,60.100001,77.200001,402.400006,142.700002,202.800003,122.400002
535,228728.603,228753.503,228939.903,229016.903,24.900001,77.000002,414.300006,186.400002,211.300003,126.000001
536,229142.903,229190.603,229353.003,229428.503,47.700001,75.500001,413.300007,162.400003,210.100004,127.700002
537,229556.203,229613.003,229773.003,229847.003,56.800001,74.000001,423.300006,160.000002,216.800003,132.500002
538,229979.503,230041.103,230180.803,230256.903,61.600001,76.100001,409.400006,139.700002,201.300003,132.000002
539,230388.903,230423.103,230588.503,230661.903,34.200001,73.400001,397.600006,165.400002,199.600003,124.600002
540,230786.503,230831.803,230995.703,231068.903,45.300001,73.200001,404.500006,163.900002,209.200003,122.100002
541,231191.003,231237.403,231404.703,231477.503,46.400001,72.800001,417.500006,167.300002,213.700003,131.000002
542,231608.503,231661.203,231804.503,231877.003,52.700001,72.500001,395.000006,143.300002,196.000003,126.500002
543,232003.503,232057.803,232206.803,232279.803,54.300001,73.000001,399.200006,149.000002,203.300003,122.900002
544,232402.703,232479.003,232621.603,232691.903,76.300001,70.300001,413.600006,142.600002,218.900003,124.400002
545,232816.303,232860.203,233027.903,233098.103,43.900001,70.200001,405.600006,167.700002,211.600003,123.800002
546,233221.903,233305.003,233440.203,233510.503,83.100002,70.300001,415.800006,135.200002,218.300004,127.200001
547,233637.703,233687.803,233830.803,233905.503,50.100001,74.700001,395.700006,143.000002,193.100003,127.900002
548,234033.403,234069.803,234230.903,234306.903,36.400001,76.000001,387.600006,161.100002,197.500003,114.100002
549,234421.003,234468.803,234635.803,234710.303,47.800001,74.500001,409.800006,167.000002,214.800003,120.500002
550,234830.803,234881.503,235044.604,235118.304,50.700001,73.700002,417.900006,163.100002,213.800003,130.400001
551,235248.704,235320.804,235464.404,235538.404,72.100002,74.000001,416.400007,143.600002,215.700004,126.700002
552,235665.104,235695.204,235873.304,235947.704,30.1,74.400001,408.700006,178.100003,208.200003,126.100002
553,236073.804,236136.704,236280.504,236353.504,62.900001,73.000001,405.300006,143.800002,206.700003,125.600002
554,236479.104,236507.704,236688.504,236761.404,28.6,72.900001,409.600006,180.800003,209.400003,127.300002
555,236888.704,236965.704,237099.604,237174.704,77.000001,75.100001,420.400006,133.900002,210.900003,134.400002
556,237309.104,237334.404,237500.904,237575.604,25.300001,74.700001,391.600006,166.500002,191.800003,125.100002
557,239889.704,239912.304,240130.204,240212.304,22.6,82.100001,464.900007,217.900003,240.500003,142.300003
558,243017.904,243091.304,243249.904,243334.104,73.400001,84.200001,446.100007,158.600003,232.000004,129.900002
559,244362.704,244449.404,244585.304,244666.004,86.700002,80.700001,429.600007,135.900002,222.600004,126.300002
560,248804.704,248828.704,249037.204,249124.004,24.000001,86.800001,457.600007,208.500003,232.500004,138.300002
561,249262.304,249312.604,249506.304,249589.204,50.300001,82.900001,459.800007,193.700003,244.000004,132.900002
562,249722.104,249818.804,249941.504,250025.004,96.700002,83.500002,428.200007,122.700001,219.400003,125.300002
563,250150.304,250238.904,250375.504,250452.904,88.600001,77.400001,456.700006,136.600002,225.200003,154.100002
564,251474.904,251534.804,251698.504,251783.804,59.900001,85.300001,455.600007,163.700003,223.600004,146.700002
565,251930.504,251968.904,252141.904,252233.204,38.400001,91.300002,424.300006,173.000002,211.400003,121.600001
566,252354.804,252410.904,252582.304,252668.504,56.100001,86.200001,447.700007,171.400003,227.500004,134.000002
567,252802.504,252874.104,253022.304,253100.604,71.600001,78.300001,435.500007,148.200002,219.800003,137.400003
568,253238.004,253290.004,253440.504,253519.004,52,78.500001,402.300006,150.500003,202.500003,121.300002
569,253640.304,253696.304,253853.704,253930.904,56,77.200001,417.200006,157.400003,213.400003,126.600002
570,254057.504,254135.504,254290.404,254369.204,78.000001,78.800001,443.200006,154.900002,232.900003,131.500002
571,254500.704,254522.504,254685.404,254764.204,21.800001,78.800001,393.000006,162.900002,184.700003,129.500002
572,254893.704,254939.004,255102.004,255183.004,45.300001,81.000002,414.500006,163.000002,208.300003,125.200001
573,255308.204,255366.104,255524.004,255601.504,57.900001,77.500001,425.800007,157.900003,215.800004,132.500002
574,255734.004,255769.304,255943.804,256022.104,35.3,78.300001,419.900006,174.500003,209.800003,131.800002
575,256153.904,256219.104,256372.104,256455.404,65.200001,83.300001,430.300006,153.000002,218.200003,128.800002
576,256584.204,256640.604,256805.104,256886.504,56.400001,81.400001,429.300007,164.500003,220.900004,127.000002
577,257013.504,257076.904,257233.104,257316.704,63.400001,83.600001,427.300006,156.200002,219.600003,124.100002
578,257440.804,257465.804,257669.704,257748.804,25.000001,79.100001,456.100007,203.900003,228.900004,148.100002
579,257896.904,257926.004,258115.904,258199.404,29.1,83.500001,437.400006,189.900003,219.000003,134.900002
580,258334.304,258440.804,258557.404,258643.104,106.500002,85.700001,447.800007,116.600002,223.100004,139.000002
581,258782.104,258816.904,258990.204,259072.204,34.800001,82.000001,425.300006,173.300002,208.100003,135.200002
582,259207.404,259239.704,259411.904,259492.204,32.300001,80.300001,404.800007,172.200003,204.500004,120.000002
583,259612.204,259706.404,259821.004,259897.504,94.200001,76.500001,409.500006,114.600002,208.800003,124.200002
584,260021.704,260076.404,260242.604,260319.104,54.7,76.500001,421.900006,166.200003,220.900003,124.500002
585,260443.604,260497.104,260663.004,260738.804,53.500001,75.800001,416.800006,165.900002,219.400003,121.600002
586,260860.404,260912.004,261065.104,261140.204,51.600001,75.100001,403.900006,153.100002,204.700003,124.100002
587,261264.304,261318.304,261472.804,261550.704,54.000001,77.900001,409.800006,154.500002,208.500003,123.400002
588,261674.104,261702.204,261863.404,261938.604,28.100001,75.200001,382.200006,161.200002,189.300003,117.700002
589,262056.304,262108.704,262266.504,262342.104,52.400001,75.600001,404.300006,157.800002,210.200003,118.500002
590,262460.604,262525.504,262668.504,262744.704,64.900001,76.200001,420.800006,143.000002,207.900003,136.700002
591,262881.404,262936.004,263080.804,263157.004,54.600001,76.200001,405.200006,144.800002,199.400003,129.600002
592,263286.604,263341.304,263488.504,263563.604,54.700001,75.100001,404.500006,147.200002,201.900003,127.500002
593,263691.104,263761.704,263906.904,263983.104,70.600001,76.200001,420.100007,145.200003,215.800004,128.100002
594,264111.204,264169.504,264326.604,264402.304,58.3,75.700001,427.500006,157.100003,215.400003,136.400002
595,264538.704,264571.204,264743.104,264822.904,32.5,79.800001,416.800006,171.900003,204.400003,132.600002
596,264955.504,264987.304,265154.704,265231.504,31.800001,76.800001,399.700006,167.400002,199.200003,123.700002
597,265355.204,265404.104,265567.104,265646.904,48.900001,79.800001,419.900006,163.000002,211.900003,128.200002
598,265775.104,265799.704,265977.704,266055.304,24.600001,77.600002,399.600006,178.000002,202.600003,119.400001
599,266174.704,266232.304,266401.004,266475.204,57.600001,74.200001,428.400007,168.700003,226.300004,127.900002
600,266603.104,266661.304,266809.204,266883.804,58.200001,74.600001,395.600006,147.900002,206.100003,114.900002
601,266998.704,267092.304,267225.104,267300.104,93.600001,75.000001,433.600006,132.800002,226.400003,132.200002
602,267432.304,267512.204,267635.804,267711.704,79.900001,75.900001,395.600006,123.600002,203.500003,116.200002
603,267827.904,267907.804,268037.504,268113.504,79.900001,76.000001,403.200006,129.700002,209.600003,117.600002
604,268231.104,268307.504,268438.304,268515.504,76.400001,77.200001,403.800006,130.800002,207.200003,119.400002
605,268634.904,268716.204,268851.104,268927.504,81.300001,76.400001,416.700006,134.900002,216.200003,124.100002
606,269051.604,269097.904,269259.404,269334.004,46.300001,74.600001,407.500006,161.500002,207.800003,125.100002
607,269459.104,269526.904,269669.904,269747.404,67.800001,77.500002,409.700006,143.000002,210.800003,121.400001
608,269868.804,269945.004,270085.304,270162.704,76.200001,77.400001,420.200007,140.300003,216.500004,126.300002
609,270289.004,270367.304,270505.004,270582.404,78.300001,77.400001,418.300006,137.700002,216.000003,124.900002
610,270707.304,270779.004,270920.504,270997.104,71.700001,76.600001,408.600006,141.500002,213.200003,118.800002
611,271115.904,271193.804,271338.104,271413.504,77.900001,75.400001,423.500006,144.300002,222.200003,125.900002
612,271539.404,271616.504,271753.004,271825.504,77.100001,72.500002,416.300006,136.500002,213.600003,130.200001
613,271955.704,272029.304,272172.704,272244.404,73.600002,71.700001,416.300007,143.400002,217.000004,127.600002
614,272372.004,272417.604,272573.804,272647.104,45.6,73.300001,399.300006,156.200003,201.800003,124.200002
615,272771.304,272815.104,272974.104,273054.304,43.8,80.200001,404.100006,159.000003,202.800003,121.100002
616,273175.404,273229.204,273394.604,273470.904,53.8,76.300001,422.500006,165.400003,219.200003,127.000002
617,273597.904,273682.304,273815.804,273889.704,84.400001,73.900001,413.900006,133.500002,217.900003,122.100002
618,274011.804,274090.204,274226.104,274301.504,78.400001,75.400001,414.300006,135.900002,214.300003,124.600002
619,274426.104,274487.404,274637.504,274714.304,61.300001,76.800002,422.600007,150.100002,211.400003,134.400002
620,274848.704,274908.504,275064.704,275142.004,59.8,77.300001,418.100006,156.200003,216.000003,124.800002
621,275266.804,275362.504,275492.204,275565.704,95.700001,73.500001,430.400006,129.700002,225.400003,131.500002
622,275697.204,275743.604,275907.204,275982.704,46.400001,75.500001,417.900006,163.600002,210.000003,132.400002
623,276115.104,276180.704,276324.304,276397.204,65.600001,72.900001,411.100007,143.600003,209.200004,129.000002
624,276526.204,276592.404,276736.904,276808.504,66.200001,71.600001,411.700006,144.500002,210.700003,129.400002
625,276937.904,276992.204,277146.004,277219.604,54.300001,73.600001,413.700006,153.800002,208.100003,132.000002
626,277351.604,277376.304,277555.804,277631.404,24.7,75.600001,405.500006,179.500003,204.200003,125.700002
627,277757.104,277797.504,277964.704,278040.404,40.400001,75.700001,415.900006,167.200002,207.600003,132.600002
628,278173.004,278225.104,278366.704,278443.504,52.100001,76.800001,400.500006,141.600002,193.700003,130.000002
629,278573.504,278616.904,278781.104,278855.904,43.400001,74.800001,419.600006,164.200002,207.600003,137.200002
630,278993.104,279073.504,279212.804,279285.004,80.400002,72.200001,433.900007,139.300002,219.700004,142.000002
631,279427.004,279460.204,279622.904,279697.104,33.2,74.200001,393.600006,162.700003,195.900003,123.500002
632,279820.604,279867.904,280035.604,280109.904,47.3,74.300001,416.800006,167.700003,215.000003,127.500002
633,280237.404,280281.404,280453.104,280525.504,44.000001,72.400001,416.400006,171.700002,215.700003,128.300002
634,280653.804,280695.104,280885.104,280959.004,41.300001,73.900001,430.400006,190.000003,231.300004,125.200001
635,281084.204,281126.704,281309.204,281385.504,42.500001,76.300001,433.200007,182.500003,225.000004,131.900002
636,281517.404,281577.404,281748.504,281824.704,60.000001,76.200002,444.100007,171.100002,231.100003,136.800002
637,281961.504,282008.004,282173.104,282248.204,46.5,75.100001,430.100006,165.100003,211.600003,143.400002
638,282391.604,282414.004,282596.904,282672.104,22.4,75.200001,427.400006,182.900003,205.300003,146.900002
639,282819.004,282880.804,283024.304,283099.404,61.800001,75.100002,415.200007,143.500002,205.300003,134.800002
640,283234.204,283280.704,283435.104,283508.504,46.5,73.400001,407.500006,154.400003,200.900003,133.200002
641,283641.704,283685.704,283851.304,283923.004,44,71.700001,417.600006,165.600003,209.600003,136.300002
642,284059.304,284126.104,284273.304,284347.304,66.800001,74.000001,419.400006,147.200002,214.000003,131.400002
643,284478.704,284558.704,284702.404,284777.104,80.000001,74.700002,432.700007,143.700002,223.700003,134.300002
644,284911.404,284980.204,285124.904,285200.204,68.800001,75.300001,419.500006,144.700002,213.500003,130.700002
645,285330.904,285400.704,285541.504,285615.304,69.800001,73.800001,419.300006,140.800002,210.600003,134.900002
646,285750.204,285818.104,285987.904,286063.404,67.900001,75.500001,449.500007,169.800003,237.700004,136.300002
647,286199.704,286227.104,286431.404,286503.804,27.4,72.400001,442.300006,204.300003,231.700003,138.200002
648,286642.004,286692.204,286864.804,286937.804,50.200001,73.000001,432.300007,172.600003,222.800004,136.500002
649,287074.304,287122.204,287292.604,287363.604,47.9,71.000001,421.800006,170.400003,218.300003,132.500002
650,287496.104,287541.504,287717.204,287789.004,45.400001,71.800001,424.900006,175.700002,221.100003,132.000002
651,287921.004,287965.704,288137.904,288213.104,44.700001,75.200001,423.600007,172.200003,216.900004,131.500002
652,288344.604,288424.204,288570.304,288645.004,79.600001,74.700001,436.900006,146.100002,225.700003,136.500002
653,288781.504,288850.304,289009.004,289082.204,68.800001,73.200001,447.900007,158.700003,227.500004,147.200002
654,289229.404,289301.604,289447.404,289520.904,72.200001,73.500001,426.200006,145.800002,218.000003,134.700002
655,289655.604,289705.004,289877.704,289949.604,49.400001,71.900001,429.300007,172.700003,222.100004,135.300002
656,290084.904,290113.304,290286.904,290359.004,28.4,72.100001,401.200006,173.600003,202.000003,127.100002
657,290486.104,290535.104,290695.804,290769.404,49,73.600001,418.400006,160.700003,209.700003,135.100002
658,290904.504,290928.304,291096.904,291171.504,23.8,74.600001,387.000006,168.600003,192.400003,120.000002
659,291291.504,291341.104,291509.104,291583.604,49.6,74.500001,424.400006,168.000003,217.600003,132.300002
660,291715.904,291787.104,291941.104,292016.404,71.200001,75.300001,432.700006,154.000002,225.200003,132.200002
661,292148.604,292199.604,292371.704,292447.804,51.000001,76.100001,422.500007,172.100003,223.100004,123.300002
662,292571.104,292610.704,292805.204,292880.904,39.6,75.700001,449.200006,194.500003,234.100003,139.400002
663,293020.304,293083.704,293225.304,293300.504,63.400001,75.200002,418.900007,141.600002,205.000003,138.700002
664,293439.204,293499.104,293661.504,293734.904,59.9,73.400001,438.400006,162.400003,222.300003,142.700002
665,293877.604,293938.604,294093.004,294164.704,61.000001,71.700001,423.100006,154.400002,215.400003,136.000002
666,294300.704,294339.204,294509.804,294583.104,38.500001,73.300001,409.500007,170.600003,209.100004,127.100002
667,294710.204,294733.904,294905.904,294980.004,23.7,74.100002,393.900005,172.000002,195.700002,124.100001
668,295104.104,295150.004,295319.804,295393.104,45.900001,73.300001,423.000007,169.800003,215.700004,134.000002
669,295527.104,295596.104,295740.504,295814.304,69.000001,73.800001,419.800006,144.400002,213.400003,132.600002
670,295946.904,295972.904,296163.704,296237.804,26,74.100001,419.800006,190.800003,216.800003,128.900002
671,296366.704,296433.304,296589.504,296663.104,66.600001,73.600001,427.600007,156.200003,222.800004,131.200002
672,296794.304,296824.804,297017.304,297093.604,30.5,76.300001,433.400006,192.500003,223.000003,134.100002
673,297227.704,297300.104,297459.004,297533.204,72.400001,74.200002,438.100007,158.900002,231.300003,132.600002
674,297665.804,297733.704,297891.404,297966.004,67.900001,74.600001,426.700006,157.700002,225.600003,126.500002
675,298092.504,298168.104,298310.004,298384.604,75.600001,74.600001,427.000006,141.900002,217.500003,134.900002
676,298519.504,298565.504,298722.704,298798.604,46.000001,75.900001,421.000007,157.200002,203.200003,141.900003
677,298940.504,298977.304,299144.504,299219.504,36.8,75.000001,415.600006,167.200003,204.000003,136.600002
678,299356.104,299388.104,299553.304,299630.404,32,77.100001,418.400006,165.200003,197.200003,144.100002
679,299774.504,299794.904,299977.004,300053.904,20.4,76.900001,399.600006,182.100003,202.500003,120.200002
680,300174.104,300231.904,300393.904,300471.204,57.800001,77.300001,430.800006,162.000002,219.800003,133.700002
681,300604.904,300648.904,300802.304,300877.904,44.000001,75.600001,402.400006,153.400002,197.400003,129.400002
682,301007.304,301062.604,301216.904,301293.404,55.300001,76.500002,422.000007,154.300002,209.600003,135.900002
683,301429.304,301494.504,301661.304,301738.404,65.200001,77.100001,444.200006,166.800002,232.000003,135.100002
684,301873.504,301939.504,302087.405,302162.605,66.000001,75.200002,415.700006,147.900002,213.900003,126.600001
685,302289.205,302337.905,302490.205,302565.605,48.700001,75.400002,402.900006,152.300002,201.000003,126.500001
686,302692.105,302722.605,302899.605,302973.305,30.500001,73.700001,418.200007,177.000003,207.500004,137.000002
687,303110.305,303143.105,303323.605,303398.705,32.8,75.100001,428.800006,180.500003,213.300003,140.400002
688,303539.105,303621.605,303755.405,303830.305,82.500001,74.900001,427.600006,133.800002,216.300003,136.400002
689,303966.705,304032.805,304174.105,304249.105,66.100001,75.000001,403.000006,141.300003,207.400004,120.600001
690,304369.705,304419.605,304586.005,304656.305,49.900001,70.300001,418.500007,166.400003,216.300004,131.900002
691,304788.205,304813.405,305003.105,305074.905,25.2,71.800001,419.600006,189.700003,214.900003,132.900002
692,305207.805,305234.505,305401.905,305475.505,26.7,73.600001,387.300006,167.400003,194.100003,119.600002
693,305595.105,305658.105,305813.305,305888.105,63.000001,74.800001,414.900006,155.200002,218.200003,121.900002
694,306010.005,306094.205,306223.805,306297.505,84.200001,73.700001,420.700006,129.600002,213.800003,133.200002
695,306430.705,306487.905,306641.705,306716.705,57.200001,75.000001,417.300006,153.800002,211.000003,131.300002
696,306848.005,306918.305,307066.605,307141.505,70.300001,74.900001,425.100007,148.300003,218.600004,131.600002
697,307273.105,307335.705,307487.105,307562.405,62.600001,75.300001,419.600006,151.400002,214.000003,130.300002
698,307692.705,307756.305,307932.205,308004.305,63.600001,72.100001,453.300007,175.900003,239.500004,141.700002
699,308146.005,308224.505,308353.805,308426.305,78.500001,72.500001,414.100006,129.300002,207.800003,133.800002
700,308560.105,308623.905,308751.505,308824.505,63.800001,73.000001,392.600006,127.600002,191.400003,128.200002
701,308952.705,309021.405,309151.605,309228.505,68.700001,76.900001,390.300006,130.200002,198.900003,114.500002
702,309343.005,309417.505,309565.905,309644.705,74.500001,78.800001,442.300006,148.400002,222.900003,140.600002
703,309785.305,309830.505,309975.405,310051.505,45.200001,76.100001,410.300006,144.900002,190.100003,144.100002
704,310195.605,310242.005,310394.805,310473.005,46.400001,78.200001,400.100006,152.800002,199.200003,122.700002
705,310595.705,310647.205,310813.905,310890.205,51.500001,76.300002,419.400006,166.700002,218.200003,124.900001
706,311015.105,311059.805,311232.105,311305.905,44.700001,73.800001,429.700007,172.300003,217.000004,138.900002
707,311444.805,311521.305,311673.805,311746.005,76.500001,72.200001,451.800007,152.500002,229.000003,150.600003
708,311896.605,311938.805,312088.405,312162.305,42.2,73.900002,397.400006,149.600002,191.800002,131.700002
709,312294.005,312342.705,312508.205,312579.705,48.7,71.500001,421.100006,165.500003,214.200003,135.400002
710,312715.105,312799.605,312929.905,312999.105,84.500001,69.200001,415.900006,130.300002,214.800003,131.900002
711,313131.005,313183.505,313334.105,313406.105,52.500001,72.000001,403.900006,150.600002,203.100003,128.800002
712,313534.905,313590.005,313733.805,313810.205,55.100001,76.400001,401.800006,143.800002,198.900003,126.500002
713,313936.705,313986.205,314141.105,314215.505,49.500001,74.400001,408.600006,154.900002,204.400003,129.800002
714,314345.305,314400.005,314554.605,314628.705,54.700001,74.100001,416.400006,154.600002,209.300003,133.000002
715,314761.705,314833.105,314970.605,315046.605,71.400001,76.000002,415.500007,137.500002,208.900003,130.600002
716,315177.205,315260.305,315397.905,315470.805,83.100001,72.900001,432.000006,137.600002,220.700003,138.400002
717,315609.205,315678.105,315819.205,315892.205,68.900001,73.000001,421.100006,141.100002,210.000003,138.100002
718,316030.305,316060.305,316250.605,316321.005,30.000001,70.400001,420.600006,190.300003,220.300004,129.900001
719,316450.905,316509.205,316663.805,316734.005,58.300001,70.200001,408.800007,154.600003,212.900004,125.700002
720,316859.705,316926.205,317076.205,317147.105,66.500001,70.900001,411.800006,150.000002,216.500003,124.400002
721,317271.505,317317.105,317482.505,317555.205,45.6,72.700001,412.500006,165.400003,211.000003,128.800002
722,317684.005,317734.205,317896.705,317969.605,50.200001,72.900001,413.400006,162.500002,212.700003,127.800002
723,318097.405,318158.205,318302.705,318373.705,60.800001,71.000001,398.600006,144.500002,205.300003,122.300002
724,318496.005,318537.205,318703.605,318776.405,41.200001,72.800001,403.200006,166.400002,207.600003,122.800002
725,318899.205,318943.005,319110.105,319184.605,43.800001,74.500001,418.900006,167.100002,210.900003,133.500002
726,319318.105,319398.805,319548.305,319620.005,80.700001,71.700001,449.400007,149.500003,230.200004,147.500002
727,319767.505,319848.705,319979.805,320050.405,81.200001,70.600001,419.200006,131.100002,212.300003,136.300002
728,320186.705,320244.005,320399.305,320468.405,57.300001,69.100001,412.000006,155.300002,212.600003,130.300002
729,320598.705,320664.505,320803.705,320875.505,65.800001,71.800001,408.200006,139.200002,205.000003,131.400002
730,321006.905,321055.105,321202.005,321275.505,48.200001,73.500001,391.800006,146.900002,195.100003,123.200002
731,321398.705,321474.705,321610.005,321681.505,76.000001,71.500001,408.900006,135.300002,211.300003,126.100002
732,321807.605,321887.905,322020.305,322092.605,80.300002,72.300002,420.000007,132.400001,212.700003,135.000002
733,322227.605,322294.305,322447.205,322521.005,66.700001,73.800001,427.800006,152.900002,219.600003,134.400002
734,322655.405,322701.105,322860.305,322935.205,45.700001,74.900001,422.100006,159.200002,204.900003,142.300002
735,323077.505,323140.205,323289.105,323360.405,62.700001,71.300001,438.400007,148.900002,211.600003,155.500003
736,323515.905,323568.005,323711.805,323783.605,52.100001,71.800001,409.200006,143.800002,195.900003,141.500002
737,323925.105,323991.305,324119.405,324191.105,66.200001,71.700001,396.700006,128.100002,194.300003,130.700002
738,324321.805,324415.005,324530.305,324602.005,93.200001,71.700001,413.900006,115.300002,208.500003,133.700002
739,324735.705,324786.205,324948.005,325021.505,50.500001,73.500001,418.300006,161.800002,212.300003,132.500002
740,325154.005,325205.705,325363.605,325437.605,51.700001,74.000001,409.700006,157.900002,209.600003,126.100002
741,325563.705,325625.505,325773.105,325845.805,61.800001,72.700001,413.900006,147.600002,209.400003,131.800002
742,325977.605,326019.305,326195.705,326269.005,41.700001,73.300001,429.500007,176.400003,218.100004,138.100002
743,326407.105,326460.605,326622.905,326696.305,53.500001,73.400001,418.100006,162.300002,215.800003,128.900002
744,326825.205,326871.805,327052.405,327125.805,46.600001,73.400002,435.900007,180.600002,227.200003,135.300002
745,327261.105,327336.105,327480.105,327549.905,75.000001,69.800001,431.300006,144.000002,219.000003,142.500002
746,327692.405,327741.605,327896.405,327968.005,49.200001,71.600001,411.400006,154.800002,204.000003,135.800002
747,328103.805,328154.705,328315.705,328387.305,50.900001,71.600001,416.200006,161.000002,211.900003,132.700002
748,328520.005,328577.705,328726.605,328798.705,57.700001,72.100001,404.200006,148.900002,206.600003,125.500002
749,328924.205,328968.505,329135.805,329208.805,44.300001,73.000001,419.500007,167.300003,211.600004,134.900002
750,329343.705,329401.405,329557.105,329630.205,57.7,73.100001,425.500006,155.700003,213.400003,139.000002
751,329769.205,329822.705,329986.905,330061.305,53.500001,74.400001,430.200006,164.200002,217.700003,138.100002
752,330199.405,330223.205,330394.505,330468.605,23.800001,74.100001,406.800006,171.300002,195.100003,137.600002
753,330606.205,330673.505,330829.905,330903.305,67.300001,73.400001,458.100007,156.400003,223.700004,161.000002
754,331064.305,331123.705,331266.705,331336.905,59.400001,70.200001,410.000006,143.000002,202.400003,137.400002
755,331474.305,331517.605,331664.205,331736.105,43.300001,71.900001,391.600006,146.600002,189.900003,129.800002
756,331865.905,331941.505,332059.105,332131.705,75.600001,72.600001,391.200006,117.600002,193.200003,125.400002
757,332257.105,332332.105,332465.805,332537.905,75.000001,72.100001,416.800006,133.700002,208.700003,136.000002
758,332673.905,332698.705,332869.405,332943.505,24.800001,74.100001,411.000006,170.700002,195.500003,141.400002
759,333084.905,333137.205,333291.605,333365.705,52.300001,74.100002,417.000007,154.400002,206.700003,136.200002
760,333501.905,333550.905,333707.905,333784.105,49,76.200001,422.800006,157.000003,206.000003,140.600002
761,333924.705,333954.505,334138.205,334208.905,29.8,70.700001,439.000006,183.700003,213.500003,154.800002
762,334363.705,334427.005,334574.305,334645.105,63.300001,70.800001,431.400007,147.300003,210.600004,150.000002
763,334795.105,334829.605,335002.705,335072.205,34.5,69.500001,417.400006,173.100003,207.600003,140.300002
764,335212.505,335294.005,335420.005,335490.005,81.500001,70.000001,409.100006,126.000002,207.500003,131.600002
765,335621.605,335703.005,335842.105,335911.805,81.400001,69.700001,421.500006,139.100002,220.500003,131.300002
766,336043.105,336109.305,336253.605,336323.605,66.200001,70.000001,421.900007,144.300003,210.500004,141.400002
767,336465.005,336507.705,336671.105,336743.405,42.7,72.300001,416.000006,163.400003,206.100003,137.600002
768,336881.005,336907.205,337079.305,337152.005,26.2,72.700001,408.100006,172.100003,198.300003,137.100002
769,337289.105,337335.705,337499.505,337570.805,46.600001,71.300001,428.600006,163.800002,210.400003,146.900002
770,337717.705,337753.805,337936.205,338007.505,36.100001,71.300001,437.700007,182.400003,218.500004,147.900002
771,338155.405,338240.005,338360.505,338430.505,84.600001,70.000001,423.800006,120.500002,205.100003,148.700002
772,338579.205,338606.505,338794.505,338866.105,27.300001,71.600001,428.600007,188.000002,215.300003,141.700003
773,339007.805,339049.705,339207.505,339277.005,41.9,69.500001,402.600006,157.800003,199.700003,133.400002
774,339410.405,339489.005,339629.805,339700.805,78.600001,71.000001,433.700006,140.800002,219.400003,143.300002
775,339844.105,339919.305,340058.005,340127.205,75.200001,69.200001,428.900006,138.700002,213.900003,145.800002
776,340273.005,340338.105,340472.205,340542.305,65.100001,70.100001,411.700007,134.100002,199.200003,142.400003
777,340684.705,340756.905,340889.805,340961.205,72.200001,71.400001,416.800006,132.900002,205.100003,140.300002
778,341101.505,341126.905,341299.105,341371.105,25.4,72.000001,405.700006,172.200003,197.600003,136.100002
779,341507.205,341556.805,341722.705,341794.705,49.600001,72.000001,426.500006,165.900002,215.500003,139.000002
780,341933.705,342006.105,342151.305,342222.905,72.400001,71.600002,437.500007,145.200002,217.600003,148.300002
781,342371.205,342398.205,342578.805,342650.705,27,71.900001,415.800006,180.600003,207.600003,136.300002
782,342787.005,342872.205,343012.905,343085.105,85.200001,72.200001,449.100007,140.700002,225.900003,151.000003
783,343236.105,343280.405,343443.305,343516.305,44.3,73.000001,436.000006,162.900003,207.200003,155.800002
784,343672.105,343721.405,343862.905,343934.105,49.300001,71.200001,404.900006,141.500002,190.800003,142.900002
785,344077.005,344144.105,344289.205,344357.805,67.100001,68.600001,431.700007,145.100002,212.200003,150.900003
786,344508.705,344571.805,344712.405,344782.105,63.100001,69.700001,411.200006,140.600002,203.700003,137.800002
787,344919.905,344988.005,345133.105,345205.205,68.100001,72.100001,418.400006,145.100002,213.200003,133.100002
788,345338.305,345385.805,345555.805,345627.405,47.500001,71.600001,429.700006,170.000002,217.500003,140.600002
789,345768.005,345792.605,345976.505,346049.105,24.600001,72.600002,415.100007,183.900002,208.500003,134.000002
790,346183.105,346235.705,346403.805,346476.005,52.6,72.200001,432.500006,168.100003,220.700003,139.600002
791,346615.605,346646.105,346831.105,346904.905,30.5,73.800001,420.600006,185.000003,215.500003,131.300002
792,347036.205,347079.105,347256.005,347329.105,42.900001,73.100001,448.100007,176.900003,219.800004,155.200002
793,347484.305,347554.505,347703.105,347775.305,70.200001,72.200001,439.200006,148.600002,218.800003,148.200002
794,347923.505,348009.805,348151.405,348220.805,86.300002,69.400001,449.600007,141.600002,227.900004,152.300002
795,348373.105,348397.605,348564.305,348634.305,24.500001,70.000001,401.900006,166.700002,191.200003,140.700002
796,348775.005,348831.105,348989.505,349058.405,56.100001,68.900001,415.200006,158.400002,214.500003,131.800002
797,349190.205,349275.205,349416.505,349488.005,85.000002,71.500001,436.200007,141.300002,226.300004,138.400002
798,349626.405,349670.005,349834.905,349907.705,43.6,72.800001,418.000006,164.900003,208.500003,136.700002
799,350044.405,350093.105,350272.405,350341.905,48.700001,69.500002,447.500007,179.300002,228.000003,150.000002
800,350491.905,350549.905,350695.905,350767.505,58.000001,71.600001,423.800006,146.000002,204.000003,148.200002
801,350915.705,350942.005,351128.905,351201.605,26.3,72.700001,432.400006,186.900003,213.200003,146.500002
802,351348.105,351422.405,351565.905,351637.405,74.300002,71.500001,438.800007,143.500002,217.800004,149.500002
803,351786.905,351815.905,351991.105,352062.905,29,71.800001,411.800006,175.200003,204.200003,135.800002
804,352198.705,352252.305,352416.305,352484.905,53.600001,68.600001,427.400007,164.000002,217.600003,141.200003
805,352626.105,352673.705,352814.005,352884.005,47.6,70.000001,388.400005,140.300002,187.900002,130.500002
806,353014.505,353039.305,353217.605,353289.105,24.800001,71.500001,405.000006,178.300002,203.100003,130.400002
807,353419.505,353467.005,353627.505,353698.005,47.500001,70.500002,411.800006,160.500002,208.000003,133.300001
808,353831.305,353875.605,354044.605,354114.605,44.300001,70.000001,423.300007,169.000003,213.300004,140.000002
809,354254.605,354313.105,354472.705,354545.105,58.500001,72.400001,441.100006,159.600002,218.100003,150.600002
810,354695.705,354739.205,354905.805,354976.005,43.500001,70.200001,424.000007,166.600003,210.100004,143.700002
811,355119.705,355198.605,355336.805,355405.605,78.900001,68.800001,431.200006,138.200002,217.100003,145.300002
812,355550.905,355619.805,355763.805,355832.805,68.900001,69.000001,418.500006,144.000002,212.900003,136.600002
813,355969.405,356021.005,356180.105,356250.105,51.600001,70.000002,419.500007,159.100002,210.700003,138.800002
814,356388.905,356448.205,356595.105,356665.105,59.3,70.000001,408.600006,146.900003,206.200003,132.400002
815,356797.505,356875.705,357012.605,357084.405,78.200001,71.800001,419.300006,136.900002,215.100003,132.400002
816,357216.805,357281.105,357424.705,357496.305,64.300001,71.600001,419.200006,143.600002,207.900003,139.700002
817,357636.005,357685.505,357845.905,357917.505,49.500001,71.600001,417.200006,160.400002,209.900003,135.700002
818,358053.205,358078.705,358262.305,358334.105,25.500001,71.800001,420.100007,183.600003,209.100004,139.200002
819,358473.305,358534.005,358690.905,358762.105,60.700001,71.200001,427.300006,156.900002,217.600003,138.500002
820,358900.605,358961.505,359107.605,359177.105,60.900001,69.500001,420.200006,146.100002,207.000003,143.700002
821,359320.805,359390.605,359544.905,359613.805,69.800001,68.900001,441.000007,154.300003,224.100004,148.000002
822,359761.805,359793.005,359964.205,360034.305,31.2,70.100001,421.100006,171.200003,202.400003,148.600002
823,360182.905,360213.305,360360.105,360430.505,30.400001,70.400001,386.600006,146.800002,177.200003,139.000002
824,360569.505,360594.105,360781.205,360851.005,24.6,69.800001,418.800006,187.100003,211.700003,137.300002
825,360988.305,361059.105,361203.405,361270.805,70.800001,67.400001,416.700006,144.300002,215.100003,134.200002
826,361405.005,361451.505,361610.405,361681.205,46.500001,70.800001,415.500007,158.900002,205.400003,139.300003
827,361820.505,361845.405,362017.605,362089.805,24.9,72.200002,409.800006,172.200002,197.100002,140.500002
828,362230.305,362318.905,362440.605,362512.505,88.600001,71.900001,421.900006,121.700002,210.300003,139.700002
829,362652.205,362699.605,362873.905,362946.705,47.400001,72.800001,436.100006,174.300002,221.700003,141.600002
830,363088.305,363146.505,363305.305,363376.105,58.200001,70.800001,437.500007,158.800003,217.000004,149.700002
831,363525.805,363553.305,363735.805,363804.805,27.5,69.000001,429.500006,182.500003,210.000003,150.500002
832,363955.305,363983.605,364163.605,364233.505,28.300001,69.900002,418.400007,180.000002,208.300003,140.200002
833,364373.705,364398.105,364585.305,364654.405,24.4,69.100001,424.600006,187.200003,211.600003,143.900002
834,364798.305,364858.805,365006.305,365075.205,60.500001,68.900001,413.400006,147.500002,208.000003,136.500002
835,365211.705,365252.805,365412.405,365483.005,41.100001,70.600001,398.500006,159.600002,200.700003,127.200002
836,365610.205,365654.105,365828.405,365899.805,43.900001,71.400001,427.700006,174.300002,218.200003,138.100002
837,366037.905,366116.405,366252.605,366324.605,78.500002,72.000001,426.200007,136.200002,214.700004,139.500002
838,366464.105,366552.705,366671.705,366742.905,88.600001,71.200001,416.300006,119.000002,207.600003,137.500002
839,366880.405,366937.805,367111.505,367183.605,57.400001,72.100001,451.100007,173.700002,231.100003,147.900003
840,367331.505,367360.605,367545.405,367616.305,29.1,70.900001,440.600006,184.800003,213.900003,155.800002
841,367772.105,367838.505,367972.405,368043.005,66.400001,70.600001,424.100007,133.900002,200.300003,153.200003
842,368196.205,368237.205,368389.505,368459.105,41,69.600001,411.300006,152.300002,193.300002,148.400003
843,368607.505,368683.105,368795.605,368864.405,75.600001,68.800002,382.400005,112.500001,188.100002,125.500001
844,368989.905,369052.705,369207.506,369275.806,62.800001,68.300001,429.200007,154.800003,217.600004,143.300002
845,369419.106,369462.606,369621.806,369691.506,43.5,69.700001,406.500006,159.200003,202.700003,134.100002
846,369825.606,369874.906,370018.606,370090.306,49.300001,71.700001,405.500006,143.700002,193.000003,140.800002
847,370231.106,370270.006,370429.506,370502.006,38.9,72.500001,407.800006,159.500003,198.400003,136.900002
848,370638.906,370662.106,370845.106,370916.006,23.2,70.900001,412.900006,183.000003,206.200003,135.800002
849,371051.806,371100.006,371266.906,371337.206,48.200001,70.300001,434.400007,166.900002,215.100003,149.000003
850,371486.206,371547.706,371716.806,371788.706,61.5,71.900001,458.100006,169.100003,230.600003,155.600002
851,371944.306,371983.906,372152.306,372223.106,39.600001,70.800001,431.000007,168.400003,208.000004,152.200002
852,372375.306,372432.706,372580.306,372650.406,57.400001,70.100001,422.600006,147.600002,205.000003,147.500002
853,372797.906,372854.206,372987.406,373056.806,56.300001,69.400001,407.400006,133.200002,189.500003,148.500002
854,373205.306,373264.906,373404.606,373475.006,59.600001,70.400001,401.100006,139.700002,199.300003,131.400002
855,373606.406,373681.706,373814.206,373883.406,75.300001,69.200001,415.500006,132.500002,207.800003,138.500002
856,374021.906,374042.506,374217.906,374290.606,20.600001,72.700001,400.600006,175.400002,196.000003,131.900002
857,374422.506,374473.006,374627.406,374699.306,50.500001,71.900001,415.200007,154.400002,204.900003,138.400003
858,374837.706,374912.806,375045.906,375118.306,75.100001,72.400001,422.600006,133.100002,208.200003,142.000002
859,375260.306,375311.706,375459.106,375532.906,51.400001,73.800001,417.000006,147.400002,198.800003,144.400002
860,375677.306,375703.706,375867.106,375940.106,26.4,73.000001,406.400006,163.400003,189.800003,143.600002
861,376083.706,376142.306,376290.706,376364.406,58.600001,73.700001,428.800006,148.400002,207.000003,148.100002
862,376512.506,376536.306,376705.106,376778.406,23.800001,73.300001,406.400007,168.800002,192.600003,140.500003
863,376918.906,376989.006,377138.106,377209.806,70.100001,71.700001,429.400006,149.100002,219.200003,138.500002
864,377348.306,377428.006,377572.606,377641.906,79.700001,69.300001,444.700007,144.600002,224.300003,151.100003
865,377793.006,377862.106,378013.306,378082.606,69.100001,69.300001,435.300006,151.200002,220.300003,145.700002
866,378228.306,378304.206,378445.806,378514.806,75.900001,69.000001,436.700007,141.600002,217.500003,150.200003
867,378665.006,378731.706,378876.006,378944.706,66.700001,68.700001,425.900006,144.300002,211.000003,146.200002
868,379090.906,379147.106,379295.306,379365.906,56.200001,70.600001,413.300006,148.200002,204.400003,138.300002
869,379504.206,379558.006,379720.506,379791.806,53.800001,71.300001,422.000006,162.500002,216.300003,134.400002
