# Supplementary material for: Robust dynamical invariants in sequential neural activity
Source: Sci Rep. 2019 Jun 21;9:9048. doi: 10.1038/s41598-019-44953-2 (PMC6588702; doi:10.1038/s41598-019-44953-2)
Supplement: Supplementary file 4 — Dataset [file 41598_2019_44953_MOESM4_ESM.zip › data/control16/Control_exp16.txt]

%If you use these data please cite:
%%  I. Elices, R. Levi, D. Arroyo, F. B. Rodriguez, and P. Varona. Robust dynamical invariants in sequential neural activity
% (1:n-1)' firstLP' lastLP' firstPD' lastPD' burstLPd' burstPDd' Period' latenc' LPPDfst2fst' PDLP'
2,1334.40002,1421.20002,1659.80003,1774.70003,86.800001,114.900001,507.600007,238.600004,325.400005,67.300001
3,1842.00003,1918.60003,2167.50003,2282.50003,76.600002,115.000002,510.800008,248.900003,325.500005,70.300001
4,2352.80004,2435.20004,2671.80004,2788.50004,82.400001,116.700002,499.000007,236.600004,319.000005,63.3
5,2851.80004,2929.30004,3169.00005,3281.70005,77.500002,112.700002,501.600008,239.700003,317.200005,71.700001
6,3353.40005,3438.90005,3672.00005,3786.30006,85.500001,114.300001,501.700007,233.100004,318.600005,68.800001
7,3855.10006,3960.00006,4179.50006,4293.60006,104.900002,114.100002,503.900008,219.500003,324.400005,65.400001
8,4359.00007,4470.40007,4677.00007,4791.00007,111.400002,114.000001,501.800007,206.600003,318.000005,69.800001
9,4860.80007,4940.30007,5166.20008,5283.00008,79.500002,116.800002,485.900008,225.900003,305.400005,63.700001
10,5346.70008,5427.20008,5657.70008,5774.20009,80.500001,116.500002,494.000007,230.500003,311.000004,66.500001
11,5840.70009,5952.40009,6158.30009,6273.80009,111.700002,115.500001,501.400008,205.900003,317.600005,68.300002
12,6342.10009,6424.4001,6661.6001,6777.0001,82.300001,115.400002,502.400007,237.200003,319.500004,67.500001
13,6844.5001,6935.6001,7173.60011,7289.10011,91.100001,115.500002,509.400008,238.000004,329.100005,64.800001
14,7353.90011,7440.20011,7681.00011,7800.00012,86.300001,119.000002,505.200007,240.800003,327.100004,59.100001
15,7859.10012,7942.90012,8186.60012,8337.10012,83.800001,150.500002,515.400008,243.700004,327.500005,37.400001
16,8374.50013,8462.70013,8690.60013,8810.30013,88.200001,119.700001,498.400007,227.900004,316.100005,62.600001
17,8872.90013,8955.10013,9185.40014,9305.80014,82.200001,120.400002,492.300008,230.300004,312.500005,59.400001
18,9365.20014,9447.90014,9670.80014,9788.90015,82.700001,118.100002,486.900007,222.900003,305.600004,63.200001
19,9852.10015,9937.50015,10160.9002,10280.8002,85.400001,119.900002,485.900007,223.400003,308.800004,57.200001
20,10338.0002,10432.8002,10654.1002,10769.3002,94.800001,115.200001,500.200008,221.300004,316.100005,68.900002
21,10838.2002,10946.4002,11155.8002,11334.9002,108.200001,179.100003,493.700007,209.400003,317.600004,-3
22,11331.9002,11438.0002,11648.4002,11759.1002,106.100001,110.700001,497.300007,210.400004,316.500005,70.100001
23,11829.2002,11934.7002,12154.4002,12269.0002,105.500002,114.600002,509.500008,219.700003,325.200005,69.700001
24,12338.7002,12421.8002,12661.1002,12778.2002,83.100001,117.100001,498.500007,239.300004,322.400005,59.000001
25,12837.2002,12938.8002,13162.3002,13354.3002,101.600002,192.000003,513.800008,223.500003,325.100005,-3.3
26,13351.0002,13431.3002,13686.8002,13803.9002,80.300001,117.100002,514.800008,255.500004,335.800005,61.900001
27,13865.8002,13954.4002,14192.5002,14310.2002,88.600001,117.700002,504.800007,238.100003,326.700004,60.400001
28,14370.6002,14449.6002,14693.3002,14806.5002,79.000001,113.200002,507.800008,243.700004,322.700005,71.900001
29,14878.4002,14969.6002,15203.6002,15317.1002,91.200001,113.500001,507.900007,234.000004,325.200005,69.200001
30,15386.3002,15490.6002,15706.7002,15831.4002,104.300002,124.700002,500.700008,216.100003,320.400005,55.600001
31,15887.0002,15974.9002,16206.5002,16319.7002,87.900001,113.200002,500.300007,231.600003,319.500004,67.600001
32,16387.3002,16467.7002,16708.3002,16821.9003,80.400001,113.600002,503.800008,240.600004,321.000005,69.200001
33,16891.1003,16990.9003,17210.9003,17327.2003,99.800001,116.300002,507.600007,220.000003,319.800004,71.500001
34,17398.7003,17479.1003,17717.0003,17832.2003,80.400001,115.200002,498.500008,237.900004,318.300005,65.000001
35,17897.2003,17976.7003,18209.7003,18325.5003,79.500001,115.800002,491.600007,233.000003,312.500004,63.300001
36,18388.8003,18472.6003,18707.0003,18820.1003,83.800001,113.100001,500.000007,234.400004,318.200005,68.700001
37,18888.8003,18997.9003,19199.1003,19315.9003,109.100002,116.800002,492.800008,201.200003,310.300005,65.700001
38,19381.6003,19467.8003,19693.8003,19808.6003,86.200001,114.800002,496.400007,226.000003,312.200004,69.400001
39,19878.0003,19978.7003,20198.4003,20324.6003,100.700002,126.200002,502.900008,219.700003,320.400005,56.300001
40,20380.9003,20459.6003,20705.0003,20822.6003,78.700001,117.600001,510.100007,245.400004,324.100005,68.400001
41,20891.0003,20970.0003,21213.5003,21331.5003,79.000001,118.000002,503.100008,243.500004,322.500005,62.600001
42,21394.1003,21477.6003,21709.7003,21827.5003,83.500001,117.800002,499.900007,232.100003,315.600004,66.500001
43,21894.0003,22004.6003,22222.5003,22337.4003,110.600002,114.900002,507.900008,217.900003,328.500005,64.500001
44,22401.9003,22500.3003,22723.6003,22872.1003,98.400001,148.500002,509.600007,223.300004,321.700005,39.4
45,22911.5003,23019.2003,23230.5003,23342.4003,107.700002,111.900002,499.400008,211.300003,319.000005,68.500001
46,23410.9003,23508.7003,23738.1004,23853.1004,97.800001,115.000001,507.900007,229.400004,327.200005,65.700001
47,23918.8004,24000.1004,24236.1004,24350.9004,81.300002,114.800002,494.300008,236.000003,317.300005,62.200001
48,24413.1004,24508.2004,24727.9004,24844.6004,95.100001,116.700002,499.900007,219.700003,314.800004,68.400001
49,24913.0004,24989.5004,25223.7004,25384.6004,76.500001,160.900002,492.800008,234.200004,310.700005,21.200001
50,25405.8004,25513.1004,25713.0004,25827.8004,107.300001,114.800002,488.600007,199.900003,307.200004,66.600001
51,25894.4004,25994.0004,26207.4004,26319.2004,99.600001,111.800001,498.200007,213.400004,313.000005,73.400001
52,26392.6004,26500.2004,26715.2004,26830.5004,107.600002,115.300002,507.900008,215.000003,322.600005,70.000001
53,26900.5004,26983.9004,27225.5004,27342.2004,83.400001,116.700001,503.700007,241.600004,325.000005,62.000001
54,27404.2004,27493.7004,27718.9004,27834.0004,89.500002,115.100002,491.100008,225.200003,314.700005,61.300001
55,27895.3004,28006.1004,28226.1004,28344.5004,110.800001,118.400001,507.700007,220.000004,330.800005,58.500001
56,28403.0004,28506.3004,28725.0004,28838.0004,103.300002,113.000002,507.600008,218.700003,322.000005,72.600001
57,28910.6004,29008.1004,29231.2004,29349.6004,97.500001,118.400001,503.400007,223.100004,320.600005,64.400001
58,29414.0004,29501.9004,29745.3004,29863.9004,87.900002,118.600002,512.100008,243.400003,331.300005,62.200001
59,29926.1004,30012.5004,30249.4005,30368.7005,86.400001,119.300002,501.100007,236.900004,323.300005,58.5
60,30427.2005,30510.6005,30749.6005,30869.0005,83.400002,119.400002,510.000008,239.000003,322.400005,68.200001
61,30937.2005,31028.3005,31266.4005,31380.8005,91.100001,114.400002,509.500008,238.100004,329.200005,65.900001
62,31446.7005,31553.8005,31763.4005,31883.2005,107.100001,119.800002,499.100007,209.600003,316.700004,62.600001
63,31945.8005,32027.1005,32252.9005,32366.2005,81.300001,113.300001,487.100007,225.800004,307.100005,66.700001
64,32432.9005,32508.3005,32742.6005,32856.0005,75.400001,113.400002,493.100008,234.300004,309.700005,70.000001
65,32926.0005,32999.4005,33246.1005,33361.4005,73.400001,115.300002,505.300007,246.700003,320.100004,69.900001
66,33431.3005,33509.4005,33742.8005,33858.7005,78.100001,115.900002,493.600008,233.400004,311.500005,66.200001
67,33924.9005,34020.0005,34230.4005,34355.5005,95.100001,125.100002,487.800007,210.400003,305.500004,57.200001
68,34412.7005,34494.0005,34729.6005,34844.3005,81.300001,114.700001,497.600007,235.600004,316.900005,66.000001
69,34910.3005,34996.3005,35227.2005,35341.9005,86.000001,114.700002,495.600008,230.900004,316.900005,64.000001
70,35405.9005,35494.3005,35721.8005,35837.4005,88.400001,115.600002,493.900007,227.500003,315.900004,62.400001
71,35899.8005,35975.6005,36220.5005,36343.7005,75.800001,123.200002,501.900007,244.900004,320.700005,58
72,36401.7005,36490.3005,36732.7005,36848.4005,88.600002,115.700002,515.400008,242.400003,331.000005,68.700001
73,36917.1006,37006.5006,37242.4006,37359.5006,89.400001,117.100002,503.600008,235.900004,325.300005,61.200001
74,37420.7006,37507.1006,37751.6006,37864.2006,86.400001,112.600001,508.400007,244.500004,330.900005,64.900001
75,37929.1006,38014.6006,38249.3006,38364.1006,85.500001,114.800002,503.300008,234.700004,320.200005,68.300001
76,38432.4006,38542.1006,38753.4006,38903.5006,109.700001,150.100003,505.900007,211.300003,321.000004,34.8
77,38938.3006,39017.6006,39252.7006,39368.2006,79.300001,115.500002,498.100008,235.100004,314.400005,68.200001
78,39436.4006,39524.0006,39752.7006,39867.0006,87.600001,114.300002,492.800007,228.700003,316.300004,62.200001
79,39929.2006,40041.0006,40250.6006,40365.9006,111.800002,115.300001,501.700007,209.600003,321.400005,65.000001
80,40430.9006,40512.4006,40757.5006,40877.6006,81.500002,120.100002,503.600008,245.100003,326.600005,56.900001
81,40934.5006,41024.4006,41254.4006,41367.3006,89.900001,112.900001,492.100007,230.000004,319.900005,59.300001
82,41426.6006,41510.4006,41754.2006,41866.3006,83.800002,112.100002,513.200008,243.800003,327.600005,73.500001
83,41939.8006,42027.7006,42265.1006,42382.8006,87.900001,117.700002,508.700008,237.400004,325.300005,65.700001
84,42448.5006,42530.0006,42763.2006,42882.0006,81.500001,118.800002,492.400007,233.200003,314.700004,58.900001
85,42940.9006,43022.5006,43260.0006,43373.8006,81.600001,113.800001,498.400007,237.500004,319.100005,65.500001
86,43439.3006,43520.2006,43755.5007,43867.9007,80.900002,112.400002,498.300008,235.300003,316.200005,69.700001
87,43937.6007,44043.1007,44249.7007,44364.3007,105.500001,114.600002,494.700007,206.600003,312.100004,68.000001
88,44432.3007,44509.5007,44754.3007,44912.1007,77.200001,157.800002,504.100008,244.800004,322.000005,24.300001
89,44936.4007,45042.5007,45257.4007,45376.8007,106.100001,119.400002,500.500007,214.900003,321.000004,60.100001
90,45436.9007,45525.1007,45749.8007,45902.0007,88.200001,152.200002,502.100008,224.700004,312.900005,37.000001
91,45939.0007,46018.5007,46261.7007,46376.6007,79.500001,114.900002,505.200007,243.200003,322.700004,67.600001
92,46444.2007,46528.1007,46767.2007,46923.6007,83.900001,156.400002,511.100008,239.100004,323.000005,31.700001
93,46955.3007,47069.0007,47287.8007,47411.1007,113.700001,123.300001,512.300007,218.800004,332.500005,56.500001
94,47467.6007,47547.1007,47791.1007,47904.0007,79.500002,112.900002,504.200008,244.000003,323.500005,67.800001
95,47971.8007,48082.7007,48288.1007,48407.5007,110.900001,119.400001,499.500007,205.400004,316.300005,63.800001
96,48471.3007,48553.0007,48790.6007,48902.9007,81.700001,112.300002,503.900008,237.600004,319.300005,72.300001
97,48975.2007,49079.6007,49295.4007,49416.5007,104.400001,121.100001,503.500007,215.800004,320.200005,62.200001
98,49478.7007,49561.3007,49792.2007,49905.6007,82.600002,113.400002,493.500008,230.900003,313.500005,66.600001
99,49972.2007,50079.1007,50292.0007,50407.1008,106.900001,115.100002,503.400007,212.900003,319.800004,68.500001
100,50475.6008,50552.0008,50779.1008,50896.2008,76.400001,117.100001,490.100007,227.100004,303.500005,69.500001
101,50965.7008,51065.4008,51287.6008,51405.2008,99.700002,117.600002,505.200008,222.200003,321.900005,65.700001
102,51470.9008,51559.0008,51791.5008,51904.5008,88.100001,113.000001,504.300007,232.500004,320.600005,70.700001
103,51975.2008,52079.6008,52291.8008,52404.1008,104.400002,112.300002,500.200008,212.200003,316.600005,71.300001
104,52475.4008,52581.6008,52783.1008,52902.3008,106.200002,119.200001,498.800007,201.500003,307.700005,71.900001
105,52974.2008,53058.6008,53294.3008,53410.3008,84.400002,116.000002,498.600008,235.700003,320.100005,62.500001
106,53472.8008,53566.8008,53794.1008,53915.1008,94.000001,121.000001,503.300007,227.300004,321.300005,61.000001
107,53976.1008,54055.2008,54299.0008,54413.2008,79.100001,114.200002,509.800008,243.800004,322.900005,72.700001
108,54485.9008,54570.0008,54799.2008,54916.3008,84.100001,117.100001,493.700007,229.200004,313.300005,63.300001
109,54979.6008,55058.3008,55297.2008,55411.4008,78.700001,114.200002,496.300008,238.900004,317.600005,64.500001
110,55475.9008,55583.5008,55781.5008,55896.6008,107.600001,115.100002,485.400007,198.000003,305.600004,64.700001
111,55961.3008,56059.9008,56278.0008,56391.8008,98.600001,113.800001,501.100007,218.100004,316.700005,70.600001
112,56462.4008,56570.0008,56771.1008,56894.3008,107.600002,123.200002,494.100008,201.100003,308.700005,62.200001
113,56956.5008,57039.9008,57282.2009,57394.4009,83.400001,112.200001,513.200007,242.300004,325.700005,75.300001
114,57469.7009,57558.1009,57784.0009,57902.5009,88.400002,118.500002,497.000008,225.900003,314.300005,64.200001
115,57966.7009,58047.0009,58284.3009,58398.3009,80.300001,114.000001,499.900007,237.300004,317.600005,68.300001
116,58466.6009,58550.0009,58774.2009,58894.9009,83.400001,120.700002,485.100007,224.200004,307.600005,56.8
117,58951.7009,59028.8009,59255.7009,59374.7009,77.100002,119.000002,476.900008,226.900003,304.000005,53.900001
118,59428.6009,59534.9009,59749.3009,59896.9009,106.300001,147.600003,505.200007,214.400003,320.700004,36.9
119,59933.8009,60014.7009,60249.9009,60363.3009,80.900001,113.400001,498.900008,235.200004,316.100005,69.400002
120,60432.7009,60534.8009,60755.7009,60872.4009,102.100001,116.700002,506.400007,220.900003,323.000004,66.700001
121,60939.1009,61023.4009,61245.8009,61387.8009,84.300001,142.000002,487.900007,222.400004,306.700005,39.2
122,61427.0009,61506.3009,61734.6009,61853.9009,79.300002,119.300002,487.400008,228.300003,307.600005,60.500001
123,61914.4009,61992.5009,62229.6009,62343.1009,78.100001,113.500002,494.100007,237.100003,315.200004,65.400001
124,62408.5009,62514.0009,62741.1009,62858.0009,105.500002,116.900002,514.300008,227.100003,332.600005,64.800001
125,62922.8009,63007.7009,63240.9009,63354.4009,84.900001,113.500002,503.900007,233.200003,318.100004,72.300001
126,63426.7009,63528.6009,63757.8009,63875.801,101.900002,118.000002,514.000008,229.200003,331.100005,64.900001
127,63940.701,64027.401,64275.801,64435.101,86.700001,159.300002,524.400008,248.400004,335.100005,30.000001
128,64465.101,64552.901,64799.201,64913.801,87.800001,114.600001,516.100007,246.300004,334.100005,67.400001
129,64981.201,65061.501,65308.301,65423.201,80.300001,114.900002,504.100008,246.800004,327.100005,62.100001
130,65485.301,65588.901,65796.701,65955.001,103.600001,158.300003,499.800007,207.800003,311.400004,30.1
131,65985.101,66086.001,66310.701,66424.701,100.900002,114.000002,507.200008,224.700003,325.600005,67.600001
132,66492.301,66577.001,66814.201,66931.101,84.700001,116.900001,500.200007,237.200004,321.900005,61.400001
133,66992.501,67076.401,67305.001,67418.501,83.900002,113.500002,489.900008,228.600003,312.500005,63.900001
134,67482.401,67577.401,67796.201,67914.501,95.000001,118.300002,505.300007,218.800003,313.800004,73.200001
135,67987.701,68068.701,68311.501,68427.401,81.000001,115.900002,503.100008,242.800004,323.800005,63.400001
136,68490.801,68580.501,68809.501,68923.001,89.700001,113.500002,498.900007,229.000003,318.700004,66.700001
137,68989.701,69064.301,69303.101,69418.201,74.600001,115.100001,492.800007,238.800004,313.400005,64.300001
138,69482.501,69565.001,69813.201,69960.901,82.500002,147.700002,521.000008,248.200003,330.700005,42.600001
139,70003.501,70104.201,70328.901,70507.4011,100.700002,178.500003,519.700008,224.700003,325.400005,15.8
140,70523.2011,70629.7011,70852.6011,70970.0011,106.500001,117.400002,511.200007,222.900004,329.400005,64.4
141,71034.4011,71140.4011,71344.4011,71463.7011,106.000002,119.300002,485.600008,204.000003,310.000005,56.300001
142,71520.0011,71606.4011,71827.9011,71942.6011,86.400001,114.700002,489.800007,221.500003,307.900004,67.200001
143,72009.8011,72109.3011,72323.0011,72435.8011,99.500002,112.800001,497.300007,213.700003,313.200005,71.300001
144,72507.1011,72613.3011,72828.3011,72944.6011,106.200002,116.300002,498.300008,215.000003,321.200005,60.800001
145,73005.4011,73089.5011,73308.2011,73422.1011,84.100001,113.900002,481.400007,218.700003,302.800004,64.700001
146,73486.8011,73572.7011,73813.1011,73925.0011,85.900001,111.900002,510.900008,240.400004,326.300005,72.700001
147,73997.7011,74092.3011,74329.9011,74443.0011,94.600001,113.100001,510.600007,237.600004,332.200005,65.300001
148,74508.3011,74589.6011,74828.8011,74940.2011,81.300001,111.400002,499.300008,239.200004,320.500005,67.400001
149,75007.6011,75111.7011,75319.1011,75436.9011,104.100001,117.800002,496.700007,207.400003,311.500004,67.400001
150,75504.3011,75593.5011,75824.0011,75936.9011,89.200001,112.900002,498.600008,230.500004,319.700005,66.000001
151,76002.9011,76113.1011,76341.0011,76456.9011,110.200001,115.900001,525.900007,227.900004,338.100005,71.900001
152,76528.8011,76611.3011,76857.0011,76973.2011,82.500002,116.200002,511.100008,245.700003,328.200005,66.700001
153,77039.9011,77138.6011,77363.9012,77477.8012,98.700001,113.900002,508.500008,225.300004,324.000005,70.600001
154,77548.4012,77633.6012,77862.2012,77977.6012,85.200001,115.400002,497.000007,228.600003,313.800004,67.800001
155,78045.4012,78152.5012,78356.9012,78476.3012,107.100002,119.400001,494.000007,204.400003,311.500005,63.100001
156,78539.4012,78621.2012,78840.0012,78950.5012,81.800002,110.500001,482.000008,218.800003,300.600005,70.900002
157,79021.4012,79120.1012,79343.4012,79466.5012,98.700001,123.100002,508.000007,223.300003,322.000004,62.900001
158,79529.4012,79616.5012,79849.6012,79964.5012,87.100001,114.900002,504.400008,233.100004,320.200005,69.300001
159,80033.8012,80118.8012,80357.2012,80472.2012,85.000001,115.000002,509.900007,238.400003,323.400004,71.500001
160,80543.7012,80631.5012,80864.5012,80981.8012,87.800002,117.300002,503.200008,233.000003,320.800005,65.100001
161,81046.9012,81134.8012,81368.7012,81484.5012,87.900001,115.800002,510.300007,233.900003,321.800004,72.700001
162,81557.2012,81644.2012,81877.5012,81993.7012,87.000002,116.200002,501.000008,233.300003,320.300005,64.500001
163,82058.2012,82136.7012,82367.2012,82482.9012,78.500001,115.700002,493.500007,230.500003,309.000004,68.800001
164,82551.7012,82632.8012,82864.7012,82981.9012,81.100001,117.200002,492.400007,231.900004,313.000005,62.2
165,83044.1012,83119.1012,83354.0012,83468.7012,75.000002,114.700002,490.500008,234.900003,309.900005,65.900001
166,83534.6012,83611.4012,83853.7012,84008.4013,76.800001,154.700002,505.600007,242.300004,319.100005,31.8
167,84040.2013,84146.7013,84360.4013,84472.6013,106.500002,112.200002,499.000008,213.700003,320.200005,66.600001
168,84539.2013,84616.8013,84855.9013,84968.4013,77.600001,112.500002,499.100007,239.100003,316.700004,69.900001
169,85038.3013,85139.4013,85352.2013,85467.0013,101.100002,114.800002,495.500008,212.800003,313.900005,66.800001
170,85533.8013,85613.7013,85851.7013,85965.7013,79.900001,114.000002,499.500007,238.000003,317.900004,67.600001
171,86033.3013,86111.9013,86368.4013,86490.3013,78.600001,121.900002,515.300008,256.500004,335.100005,58.300001
172,86548.6013,86625.5013,86871.3013,86990.4013,76.900001,119.100002,508.600007,245.800003,322.700004,66.800001
173,87057.2013,87141.4013,87392.3013,87510.6013,84.200002,118.300002,514.900008,250.900003,335.100005,61.500001
174,87572.1013,87655.0013,87899.1013,88013.8013,82.900001,114.700002,507.600007,244.100004,327.000005,65.9
175,88079.7013,88161.7013,88401.3013,88511.3013,82.000002,110.000002,504.300008,239.600003,321.600005,72.700001
176,88584.0013,88688.7013,88904.9013,89078.9013,104.700002,174.000002,510.700008,216.200003,320.900005,15.800001
177,89094.7013,89200.3013,89425.7013,89542.8013,105.600001,117.100001,512.500007,225.400004,331.000005,64.400001
178,89607.2013,89689.6013,89939.0013,90055.6013,82.400001,116.600002,512.900008,249.400004,331.800005,64.500001
179,90120.1013,90208.2013,90439.7013,90552.5013,88.100001,112.800001,503.800007,231.500004,319.600005,71.400001
180,90623.9014,90703.2014,90948.7014,91063.2014,79.300002,114.500002,501.200008,245.500003,324.800005,61.900001
181,91125.1014,91201.0014,91439.5014,91553.2014,75.900001,113.700001,493.500007,238.500004,314.400005,65.400001
182,91618.6014,91718.8014,91937.6014,92056.3014,100.200002,118.700002,501.000008,218.800003,319.000005,63.300001
183,92119.6014,92204.8014,92443.5014,92564.9014,85.200001,121.400001,503.300007,238.700004,323.900005,58.000001
184,92622.9014,92703.5014,92956.2014,93070.9014,80.600001,114.700002,514.900008,252.700004,333.300005,66.900001
185,93137.8014,93222.8014,93469.3014,93593.1014,85.000001,123.800002,519.400008,246.500004,331.500005,64.100001
186,93657.2014,93741.6014,93991.1014,94104.6014,84.400001,113.500001,523.200007,249.500004,333.900005,75.800001
187,94180.4014,94266.0014,94498.0014,94618.9014,85.600002,120.900002,499.400008,232.000003,317.600005,60.900001
188,94679.8014,94762.0014,95000.0014,95116.0014,82.200001,116.000001,499.300007,238.000004,320.200005,63.100001
189,95179.1014,95288.3014,95495.9014,95614.0014,109.200002,118.100002,500.600008,207.600003,316.800005,65.700001
190,95679.7014,95770.1014,95992.7014,96106.7014,90.400001,114.000002,494.800007,222.600003,313.000004,67.800001
191,96174.5014,96255.5014,96504.6014,96616.5014,81.000001,111.900002,515.100008,249.100004,330.100005,73.100001
192,96689.6014,96794.0014,97014.4014,97127.1014,104.400001,112.700001,510.000007,220.400004,324.800005,72.500001
193,97199.6014,97307.3014,97525.0015,97638.7015,107.700002,113.700002,510.200008,217.700003,325.400005,71.100001
194,97709.8015,97792.2015,98025.4015,98139.1015,82.400001,113.700001,497.700007,233.200004,315.600005,68.400001
195,98207.5015,98290.2015,98531.9015,98648.4015,82.700002,116.500002,505.300008,241.700003,324.400005,64.400001
196,98712.8015,98800.8015,99049.2015,99208.1015,88.000001,158.900002,531.200008,248.400004,336.400005,35.900001
197,99244.0015,99332.7015,99589.6015,99709.6015,88.700001,120.000002,527.300008,256.900004,345.600005,61.700001
198,99771.3015,99854.6015,100096.301,100213.001,83.300001,116.700001,503.200007,241.700004,325.000005,61.500001
199,100274.501,100381.301,100597.401,100714.202,106.800002,116.800002,508.200008,216.100003,322.900005,68.500001
200,100782.702,100888.202,101096.902,101213.202,105.500001,116.300002,497.600007,208.700003,314.200004,67.100001
201,101280.302,101370.802,101599.102,101713.202,90.500002,114.100002,505.300008,228.300003,318.800005,72.400001
202,101785.602,101865.502,102099.402,102218.102,79.900001,118.700002,495.600007,233.900003,313.800004,63.100001
203,102281.202,102379.102,102598.502,102712.302,97.900002,113.800002,502.000008,219.400003,317.300005,70.900001
204,102783.202,102904.702,103105.602,103217.402,121.500001,111.800002,504.800007,200.900003,322.400004,70.600001
205,103288.002,103393.402,103606.402,103759.602,105.400002,153.200002,505.500008,213.000003,318.400005,33.900001
206,103793.502,103899.502,104106.402,104219.602,106.000001,113.200002,496.000007,206.900003,312.900004,69.900001
207,104289.502,104367.402,104612.302,104732.302,77.900001,120.000002,502.600008,244.900004,322.800005,59.800001
208,104792.102,104880.102,105114.902,105231.802,88.000001,116.900002,504.700007,234.800003,322.800004,65.000001
209,105296.802,105379.402,105630.202,105742.402,82.600001,112.200002,513.600008,250.800004,333.400005,68.000001
210,105810.402,105901.202,106133.602,106253.002,90.800001,119.400001,504.100007,232.400004,323.200005,61.500001
211,106314.502,106413.002,106621.702,106738.902,98.500002,117.200002,489.800008,208.700003,307.200005,65.400001
212,106804.302,106912.502,107114.602,107271.402,108.200001,156.800002,503.400007,202.100003,310.300004,36.300001
213,107307.702,107385.602,107616.102,107728.702,77.900001,112.600001,490.400007,230.500004,308.400005,69.400001
214,107798.102,107881.202,108109.602,108223.402,83.100002,113.800002,497.000008,228.400003,311.500005,71.700001
215,108295.102,108369.702,108613.802,108766.202,74.600001,152.400003,504.000007,244.100003,318.700004,32.9
216,108799.102,108907.502,109121.402,109283.602,108.400002,162.200002,513.900008,213.900003,322.300005,29.400001
217,109313.002,109411.302,109626.202,109741.702,98.300001,115.500001,493.000007,214.900004,313.200005,64.300001
218,109806.002,109910.502,110118.002,110233.902,104.500002,115.900002,494.500008,207.500003,312.000005,66.600001
219,110300.502,110388.102,110624.402,110739.902,87.600001,115.500002,502.400007,236.300003,323.900004,63.000001
220,110802.902,110883.202,111130.002,111296.902,80.300001,166.900002,515.000008,246.800004,327.100005,21.000001
221,111317.902,111402.702,111652.302,111770.202,84.800001,117.900002,514.500007,249.600004,334.400005,62.2
222,111832.402,111915.002,112157.102,112278.402,82.600002,121.300002,508.600008,242.100003,324.700005,62.600001
223,112341.002,112445.002,112660.402,112775.702,104.000002,115.300001,503.700008,215.400003,319.400005,69.000002
224,112844.702,112937.902,113162.102,113274.602,93.200001,112.500002,501.600007,224.200003,317.400004,71.700001
225,113346.302,113429.402,113662.002,113778.302,83.100001,116.300001,498.600007,232.600004,315.700005,66.600001
226,113844.902,113941.802,114167.402,114285.102,96.900002,117.700002,506.300008,225.600003,322.500005,66.100001
227,114351.202,114438.002,114669.802,114786.002,86.800001,116.200001,502.900007,231.800004,318.600005,68.100001
228,114854.102,114936.302,115176.202,115292.302,82.200002,116.100002,505.500008,239.900003,322.100005,67.300001
229,115359.602,115437.902,115679.102,115795.602,78.300001,116.500001,503.000007,241.200004,319.500005,67.000001
230,115862.602,115974.602,116193.502,116306.502,112.000002,113.000002,511.000008,218.900003,330.900005,67.100001
231,116373.602,116460.402,116702.802,116820.602,86.800001,117.800002,516.200008,242.400004,329.200005,69.200001
232,116889.802,116976.702,117224.602,117340.502,86.900001,115.900002,515.900007,247.900004,334.800005,65.2
233,117405.702,117488.402,117730.502,117848.102,82.700002,117.600002,503.100008,242.100003,324.800005,60.700001
234,117908.802,118011.602,118242.802,118357.202,102.800002,114.400002,519.600008,231.200003,334.000005,71.200001
235,118428.402,118516.002,118778.602,118874.402,87.600001,95.800001,503.900007,262.600004,350.200005,57.900001
236,118932.302,119009.002,119249.702,119364.902,76.700001,115.200002,493.700008,240.700004,317.400005,61.100001
237,119426.002,119532.402,119747.302,119864.702,106.400001,117.400002,503.100007,214.900003,321.300004,64.400001
238,119929.102,120010.502,120245.302,120398.102,81.400001,152.800002,498.200008,234.800004,316.200005,29.200001
239,120427.302,120527.702,120749.302,120864.602,100.400001,115.300002,509.200007,221.600003,322.000004,71.900001
240,120936.502,121040.502,121245.102,121359.302,104.000002,114.200001,488.000007,204.600003,308.600005,65.200001
241,121424.502,121503.102,121739.102,121849.702,78.600002,110.600002,495.200008,236.000003,314.600005,70.000001
242,121919.702,122017.702,122233.402,122348.002,98.000001,114.600002,495.300007,215.700003,313.700004,67.000001
243,122415.002,122491.502,122734.002,122849.302,76.500001,115.300002,506.300008,242.500004,319.000005,72.000001
244,122921.302,123025.302,123242.902,123359.502,104.000001,116.600002,504.200007,217.600003,321.600004,66.000001
245,123425.502,123511.002,123741.802,123856.902,85.500001,115.100002,498.800008,230.800004,316.300005,67.400001
246,123924.302,124008.602,124256.602,124369.902,84.300001,113.300001,513.300007,248.000004,332.300005,67.700001
247,124437.602,124537.502,124765.102,124879.802,99.900002,114.700002,511.400008,227.600003,327.500005,69.200001
248,124949.002,125051.102,125270.402,125390.902,102.100001,120.500001,502.700007,219.300004,321.400005,60.800001
249,125451.702,125535.302,125764.602,125879.902,83.600002,115.300002,493.700008,229.300003,312.900005,65.500001
250,125945.402,126049.802,126253.402,126367.502,104.400001,114.100002,491.000007,203.600003,308.000004,68.900001
251,126436.402,126539.802,126755.202,126867.202,103.400002,112.000001,501.900008,215.400003,318.800005,71.100002
252,126938.302,127022.402,127253.502,127365.602,84.100001,112.100002,498.200007,231.100003,315.200004,70.900001
253,127436.502,127523.902,127753.002,127867.802,87.400001,114.800001,492.900007,229.100004,316.500005,61.600001
254,127929.402,128010.802,128249.502,128366.602,81.400002,117.100002,499.500008,238.700003,320.100005,62.300001
255,128428.902,128513.502,128746.702,128861.402,84.600001,114.700002,496.800007,233.200003,317.800004,64.300001
256,128925.702,129008.602,129249.302,129361.302,82.900001,112.000002,501.900008,240.700004,323.600005,66.300001
257,129427.602,129530.402,129746.002,129897.302,102.800001,151.300003,505.800007,215.600003,318.400004,36.1
258,129933.402,130043.302,130249.402,130363.502,109.900002,114.100002,498.200008,206.100003,316.000005,68.100001
259,130431.602,130513.702,130745.702,130858.202,82.100001,112.500002,495.900007,232.000003,314.100004,69.300001
260,130927.502,131014.702,131274.802,131361.202,87.200001,86.400001,502.400007,260.100004,347.300005,68.700001
261,131429.902,131540.602,131755.302,131871.002,110.700002,115.700002,503.000008,214.700003,325.400005,61.900001
262,131932.902,132010.802,132240.202,132394.902,77.900001,154.700002,497.800007,229.400004,307.300005,35.8
263,132430.702,132507.902,132746.002,132834.702,77.200002,88.700001,497.600008,238.100003,315.300005,93.600002
264,132928.302,133037.702,133250.402,133372.002,109.400001,121.600001,503.300007,212.700004,322.100005,59.600001
265,133431.602,133515.502,133743.702,133930.102,83.900002,186.400003,496.100008,228.200003,312.100005,-2.4
266,133927.702,134011.702,134249.802,134363.602,84.000001,113.800002,497.300007,238.100003,322.100004,61.400001
267,134425.002,134529.502,134729.602,134883.502,104.500002,153.900002,492.000007,200.100003,304.600005,33.5
268,134917.002,135017.602,135223.702,135347.602,100.600002,123.900002,488.200008,206.100003,306.700005,57.600001
269,135405.202,135489.802,135730.002,135841.402,84.600001,111.400001,504.100007,240.200004,324.800005,67.900001
270,135909.302,136006.002,136226.502,136338.402,96.700002,111.900002,501.200008,220.500003,317.200005,72.100001
271,136410.502,136495.302,136729.602,136841.602,84.800001,112.000002,501.800007,234.300003,319.100004,70.700001
272,136912.302,136996.602,137231.202,137344.802,84.300001,113.600002,503.200008,234.600004,318.900005,70.700001
273,137415.502,137522.102,137733.502,137851.102,106.600001,117.600002,505.000007,211.400003,318.000004,69.400001
274,137920.502,138002.802,138244.202,138353.602,82.300001,109.400002,507.100008,241.400004,323.700005,74.000001
275,138427.602,138531.702,138751.002,138867.902,104.100001,116.900001,508.900007,219.300004,323.400005,68.600001
276,138936.502,139042.802,139257.002,139406.102,106.300002,149.100002,509.400008,214.200003,320.500005,39.800001
277,139445.902,139557.302,139765.802,139878.802,111.400002,113.000001,498.200007,208.500003,319.900005,65.300001
278,139944.102,140031.202,140260.402,140374.602,87.100002,114.200002,494.900008,229.200003,316.300005,64.400001
279,140439.002,140527.902,140756.102,140870.302,88.900001,114.200002,492.400007,228.200003,317.100004,61.100001
280,140931.402,141018.602,141253.502,141367.002,87.200001,113.500002,500.300007,234.900004,322.100005,64.7
281,141431.702,141515.302,141756.902,141869.902,83.600002,113.000002,504.600008,241.600003,325.200005,66.400001
282,141936.302,142041.302,142263.002,142380.202,105.000002,117.200002,510.000008,221.700003,326.700005,66.100001
283,142446.302,142535.102,142766.002,142878.602,88.800001,112.600002,506.300007,230.900003,319.700004,74.000001
284,142952.602,143036.502,143265.302,143381.702,83.900001,116.400002,496.400008,228.800004,312.700005,67.300001
285,143449.002,143552.902,143754.502,143867.702,103.900001,113.200002,485.300007,201.600003,305.500004,66.600001
286,143934.302,144025.102,144251.702,144366.002,90.800001,114.300001,496.600007,226.600004,317.400005,64.900001
287,144430.902,144527.302,144759.602,144916.902,96.400002,157.300002,513.100008,232.300003,328.700005,27.100001
288,144944.002,145052.102,145265.102,145383.302,108.100001,118.200001,500.600007,213.000004,321.100005,61.300001
289,145444.602,145527.902,145749.702,145860.802,83.300002,111.100001,486.300008,221.800003,305.100005,70.100002
290,145930.902,146006.602,146238.002,146348.202,75.700001,110.200002,487.500007,231.400003,307.100004,70.200001
291,146418.402,146520.702,146735.302,146849.702,102.300001,114.400001,499.000007,214.600004,316.900005,67.700001
292,146917.402,146993.602,147234.402,147351.002,76.200001,116.600002,498.300008,240.800004,317.000005,64.700001
293,147415.702,147495.002,147742.302,147853.002,79.300001,110.700001,507.000007,247.300004,326.600005,69.700001
294,147922.702,148037.402,148250.502,148368.802,114.700002,118.300002,514.700008,213.100003,327.800005,68.600001
295,148437.402,148541.202,148754.502,148866.802,103.800001,112.300001,500.500007,213.300004,317.100005,71.100001
296,148937.902,149054.002,149263.002,149377.002,116.100002,114.000002,506.200008,209.000003,325.100005,67.100001
297,149444.102,149522.802,149769.402,149878.502,78.700001,109.100001,505.400007,246.600004,325.300005,71.000001
298,149949.502,150045.002,150264.602,150379.702,95.500002,115.100002,497.000008,219.600003,315.100005,66.800001
299,150446.502,150553.102,150753.102,150869.902,106.600001,116.800002,485.900007,200.000003,306.600004,62.500001
300,150932.402,151014.802,151248.602,151364.602,82.400001,116.000002,492.100007,233.800004,316.200005,59.9
301,151424.502,151512.102,151765.902,151857.202,87.600002,91.300002,496.100008,253.800003,341.400005,63.400001
302,151920.602,152002.602,152241.502,152353.202,82.000001,111.700001,503.500007,238.900004,320.900005,70.900001
303,152424.102,152507.602,152747.102,152863.202,83.500002,116.100002,507.700008,239.500003,323.000005,68.600001
304,152931.802,153015.402,153250.002,153363.902,83.600001,113.900001,503.900007,234.600004,318.200005,71.800001
305,153435.702,153519.602,153760.202,153873.602,83.900002,113.400002,505.000008,240.600003,324.500005,67.100001
306,153940.702,154041.402,154260.802,154374.502,100.700001,113.700001,504.200007,219.400004,320.100005,70.400001
307,154444.902,154527.202,154753.302,154867.402,82.300002,114.100002,489.000008,226.100003,308.400005,66.500001
308,154933.902,155035.402,155246.202,155362.302,101.500001,116.100002,492.200007,210.800003,312.300004,63.800001
309,155426.102,155527.102,155749.202,155863.202,101.000002,114.000002,504.800008,222.100003,323.100005,67.700001
310,155930.902,156039.402,156258.602,156377.802,108.500001,119.200002,506.900007,219.200003,327.700004,60.000001
311,156437.802,156522.702,156759.502,156872.902,84.900001,113.400002,504.900008,236.800004,321.700005,69.800001
312,156942.702,157046.202,157285.002,157377.502,103.500001,92.500001,500.400007,238.800004,342.300005,65.600001
313,157443.102,157526.902,157763.502,157880.402,83.800001,116.900002,507.400008,236.600004,320.400005,70.100001
314,157950.502,158033.102,158266.202,158382.002,82.600001,115.800002,499.200007,233.100003,315.700004,67.700001
315,158449.702,158558.302,158774.402,158889.402,108.600002,115.000002,506.300008,216.100003,324.700005,66.600001
316,158956.002,159034.902,159265.702,159377.902,78.900001,112.200002,494.800007,230.800003,309.700004,72.900001
317,159450.802,159529.302,159768.902,159883.602,78.500001,114.700001,494.800007,239.600004,318.100005,62.000001
318,159945.602,160024.002,160259.102,160408.402,78.400002,149.300002,501.900008,235.100003,313.500005,39.100001
319,160447.502,160520.302,160757.802,160870.402,72.800001,112.600002,488.300007,237.500003,310.300004,65.400001
320,160935.802,161042.502,161242.202,161359.202,106.700002,117.000001,489.700007,199.700003,306.400005,66.300001
321,161425.502,161509.302,161740.102,161852.702,83.800002,112.600002,495.400008,230.800003,314.600005,68.200001
322,161920.902,162028.202,162240.202,162359.402,107.300001,119.200001,501.100007,212.000004,319.300005,62.600001
323,162422.002,162504.302,162734.802,162847.302,82.300002,112.500002,493.700008,230.500003,312.800005,68.400001
324,162915.702,163008.302,163231.102,163344.502,92.600001,113.400002,495.200007,222.800003,315.400004,66.400001
325,163410.902,163491.702,163723.202,163838.502,80.800001,115.300001,498.500007,231.500004,312.300005,70.900001
326,163909.402,164007.502,164221.102,164334.902,98.100002,113.800002,500.200008,213.600003,311.700005,74.700001
327,164409.602,164493.502,164723.602,164841.902,83.900001,118.300001,496.700007,230.100004,314.000005,64.400001
328,164906.302,164992.102,165221.302,165336.602,85.800002,115.300002,493.800008,229.200003,315.000005,63.500001
329,165400.102,165481.002,165711.402,165827.102,80.900001,115.700002,490.700007,230.400003,311.300004,63.700001
330,165890.802,165974.802,166189.202,166314.002,84.000001,124.800002,481.400007,214.400003,298.400004,58.200001
331,166372.202,166464.002,166689.102,166801.602,91.800002,112.500002,496.100008,225.100003,316.900005,66.700001
332,166868.302,166975.802,167191.202,167340.802,107.500001,149.600003,514.900007,215.400003,322.900004,42.4
333,167383.202,167492.402,167693.102,167807.503,109.200002,114.400002,497.600008,200.700003,309.900005,73.300001
334,167880.803,167968.003,168197.403,168310.003,87.200001,112.600002,492.500007,229.400003,316.600004,63.300001
335,168373.303,168454.603,168681.803,168823.903,81.300001,142.100002,493.800007,227.200004,308.500005,43.2
336,168867.103,168965.203,169175.003,169289.903,98.100002,114.900002,493.500008,209.800003,307.900005,70.700001
337,169360.603,169462.103,169671.303,169787.303,101.500001,116.000002,492.700007,209.200003,310.700004,66.000001
338,169853.303,169939.703,170174.603,170283.803,86.400001,109.200001,502.700008,234.900004,321.300005,72.200002
339,170356.003,170455.603,170671.903,170787.603,99.600001,115.700002,497.000007,216.300003,315.900004,65.400001
340,170853.003,170934.203,171172.303,171287.003,81.200001,114.700001,501.100007,238.100004,319.300005,67.100001
341,171354.103,171435.003,171671.303,171783.603,80.900002,112.300002,494.700008,236.300003,317.200005,65.200001
342,171848.803,171946.903,172161.403,172277.603,98.100001,116.200002,497.300007,214.500003,312.600004,68.500001
343,172346.103,172432.803,172661.803,172780.003,86.700001,118.200002,495.100008,229.000004,315.700005,61.200001
344,172841.203,172923.803,173157.203,173268.503,82.600001,111.300002,495.600007,233.400003,316.000004,68.300001
345,173336.803,173437.003,173642.503,173762.803,100.200001,120.300002,481.400007,205.500003,305.700004,55.400001
346,173818.203,173904.903,174130.403,174241.803,86.700001,111.400001,491.600007,225.500004,312.200005,68.000001
347,174309.803,174412.203,174618.503,174737.803,102.400002,119.300002,490.600008,206.300003,308.700005,62.600001
348,174800.403,174881.603,175105.903,175218.003,81.200001,112.100002,484.300007,224.300003,305.500004,66.700001
349,175284.703,175367.703,175593.503,175713.403,83.000001,119.900001,486.800007,225.800004,308.800005,58.100001
350,175771.503,175854.803,176078.403,176192.003,83.300001,113.600001,488.200007,223.600004,306.900005,67.700001
351,176259.703,176339.403,176569.403,176685.203,79.700002,115.800002,491.900008,230.000003,309.700005,66.400001
352,176751.603,176833.803,177062.803,177178.603,82.200001,115.800002,495.200007,229.000003,311.200004,68.200001
353,177246.803,177326.403,177562.303,177679.703,79.600001,117.400002,492.000008,235.900004,315.500005,59.100001
354,177738.803,177822.303,178050.403,178162.903,83.500001,112.500002,495.400007,228.100003,311.600004,71.300001
355,178234.203,178315.803,178549.103,178663.003,81.600001,113.900001,496.500007,233.300004,314.900005,67.700001
356,178730.703,178834.103,179053.603,179168.403,103.400002,114.800002,505.100008,219.500003,322.900005,67.400001
357,179235.803,179331.503,179549.703,179666.603,95.700001,116.900002,486.900007,218.200003,313.900004,56.100001
358,179722.703,179801.403,180036.603,180148.803,78.700001,112.200001,498.400008,235.200004,313.900005,72.300002
359,180221.103,180306.403,180531.303,180646.603,85.300001,115.300002,488.200007,224.900003,310.200004,62.700001
360,180709.303,180799.203,181017.803,181134.403,89.900001,116.600002,488.700007,218.600003,308.500004,63.600001
361,181198.003,181277.003,181507.903,181620.403,79.000001,112.500001,486.300007,230.900004,309.900005,63.900001
362,181684.303,181763.703,182004.503,182118.703,79.400001,114.200002,501.700008,240.800004,320.200005,67.300001
363,182186.003,182265.403,182506.603,182619.203,79.400001,112.600001,502.300007,241.200004,320.600005,69.100001
364,182688.303,182769.503,183009.603,183125.203,81.200001,115.600002,501.800008,240.100004,321.300005,64.900001
365,183190.103,183278.003,183510.803,183622.903,87.900001,112.100001,500.200007,232.800004,320.700005,67.400001
366,183690.303,183791.603,184003.303,184116.303,101.300002,113.000002,495.700008,211.700003,313.000005,69.700001
367,184186.003,184274.003,184503.203,184616.803,88.000001,113.600002,492.700007,229.200003,317.200004,61.900001
368,184678.703,184767.503,184987.603,185104.903,88.800001,117.300001,486.900007,220.100004,308.900005,60.700001
369,185165.603,185246.003,185484.103,185600.503,80.400001,116.400002,495.200008,238.100004,318.500005,60.300001
370,185660.803,185743.003,185977.603,186091.503,82.200001,113.900002,503.500007,234.600003,316.800004,72.800001
371,186164.303,186246.103,186489.903,186602.903,81.800001,113.000002,502.400008,243.800004,325.600005,63.800001
372,186666.703,186745.603,186974.303,187129.603,78.900001,155.300002,493.200007,228.700003,307.600004,30.300001
373,187159.903,187263.903,187480.103,187598.503,104.000001,118.400001,497.800007,216.200004,320.200005,59.200001
374,187657.703,187742.403,187972.503,188086.103,84.700002,113.600002,490.100008,230.100003,314.800005,61.700001
375,188147.803,188228.603,188465.303,188579.903,80.800001,114.600002,495.400007,236.700003,317.500004,63.300001
376,188643.203,188722.403,188963.603,189078.403,79.200001,114.800001,501.700007,241.200004,320.400005,66.500001
377,189144.903,189229.903,189452.803,189616.403,85.000002,163.600003,496.100008,222.900003,307.900005,24.6
378,189641.003,189729.203,189963.103,190077.503,88.200001,114.400001,499.100007,233.900004,322.100005,62.600001
379,190140.103,190243.503,190460.303,190576.903,103.400002,116.600002,497.800008,216.800003,320.200005,61.000001
380,190637.903,190745.803,190955.403,191069.803,107.900001,114.400002,498.200007,209.600003,317.500004,66.300001
381,191136.103,191226.803,191456.703,191574.003,90.700002,117.300002,501.100008,229.900003,320.600005,63.200001
382,191637.203,191717.603,191951.803,192065.903,80.400001,114.100002,498.900007,234.200003,314.600004,70.200001
383,192136.103,192245.003,192457.303,192573.103,108.900002,115.800002,504.300008,212.300003,321.200005,67.300001
384,192640.403,192722.803,192948.903,193059.403,82.400001,110.500002,489.500007,226.100003,308.500004,70.500001
385,193129.903,193225.603,193431.503,193546.803,95.700001,115.300002,483.400007,205.900003,301.600004,66.500001
386,193613.303,193715.603,193928.703,194045.103,102.300002,116.400001,496.900007,213.100003,315.400005,65.100001
387,194110.203,194193.603,194433.703,194544.203,83.400002,110.500002,505.800008,240.100003,323.500005,71.800001
388,194616.003,194702.403,194935.703,195054.203,86.400001,118.500002,499.300007,233.300004,319.700005,61.1
389,195115.303,195194.003,195429.903,195541.003,78.700002,111.100002,498.700008,235.900003,314.600005,73.000001
390,195614.003,195692.703,195936.303,196051.003,78.700001,114.700001,500.100007,243.600004,322.300005,63.100001
391,196114.103,196197.603,196422.303,196593.003,83.500002,170.700002,499.800008,224.700003,308.200005,20.900001
392,196613.903,196695.503,196940.603,197057.903,81.600001,117.300001,500.100007,245.100004,326.700005,56.100001
393,197114.003,197230.903,197436.703,197548.703,116.900002,112.000002,510.300008,205.800003,322.700005,75.600001
394,197624.303,197708.303,197935.003,198051.303,84.000001,116.300002,491.800007,226.700003,310.700004,64.800001
395,198116.103,198197.303,198437.803,198550.403,81.200001,112.600002,501.300008,240.500004,321.700005,67.000001
396,198617.403,198700.803,198938.503,199059.503,83.400001,121.000002,497.000007,237.700003,321.100004,54.900001
397,199114.403,199196.103,199433.903,199544.903,81.700001,111.000001,502.300008,237.800004,319.500005,71.800002
398,199616.703,199699.803,199921.403,200033.903,83.100001,112.500002,485.000007,221.600003,304.700004,67.800001
399,200101.703,200179.403,200407.603,200521.103,77.700001,113.500002,483.000007,228.200003,305.900004,63.600001
400,200584.703,200662.403,200898.503,201010.203,77.700001,111.700001,493.000007,236.100004,313.800005,67.500001
401,201077.703,201186.003,201391.703,201512.403,108.300002,120.700002,491.100008,205.700003,314.000005,56.400001
402,201568.803,201645.003,201881.203,201995.103,76.200001,113.900002,493.100007,236.200003,312.400004,66.800001
403,202061.903,202148.003,202383.803,202500.103,86.100001,116.300001,507.400008,235.800004,321.900005,69.200002
404,202569.303,202653.103,202879.103,202995.103,83.800001,116.000002,491.600007,226.000003,309.800004,65.800001
405,203060.903,203137.403,203379.003,203492.603,76.500001,113.600001,501.000007,241.600004,318.100005,69.300001
406,203561.903,203647.703,203886.303,204000.903,85.800002,114.600002,504.700008,238.600003,324.400005,65.700001
407,204066.603,204141.203,204388.503,204501.003,74.600001,112.500001,501.000007,247.300004,321.900005,66.600001
408,204567.603,204652.803,204888.603,205002.103,85.200002,113.500002,506.500008,235.800003,321.000005,72.000001
409,205074.103,205150.203,205383.303,205508.203,76.100001,124.900002,486.600007,233.100003,309.200004,52.500001
410,205560.703,205646.203,205876.203,205988.203,85.500001,112.000001,493.400007,230.000004,315.500005,65.900001
411,206054.103,206154.303,206369.303,206483.703,100.200002,114.400002,499.400008,215.000003,315.200005,69.800001
412,206553.503,206634.103,206874.803,206985.003,80.600001,110.200001,504.100007,240.700004,321.300005,72.600001
413,207057.603,207161.903,207366.103,207479.503,104.300002,113.400002,490.200008,204.200003,308.500005,68.300001
414,207547.803,207639.203,207865.203,207979.603,91.400001,114.400002,499.500007,226.000003,317.400004,67.700001
415,208047.303,208138.103,208379.203,208492.703,90.800001,113.500002,509.600008,241.100004,331.900005,64.200001
416,208556.903,208666.903,208885.203,209042.003,110.000001,156.800002,521.000008,218.300004,328.300005,35.900001
417,209077.903,209168.503,209398.303,209518.403,90.600001,120.100002,495.300007,229.800003,320.400004,54.800001
418,209573.203,209656.703,209881.703,209993.303,83.500001,111.600002,491.900007,225.000003,308.500004,71.800001
419,210065.103,210148.303,210385.003,210492.703,83.200001,107.700002,498.100008,236.700004,319.900005,70.500001
420,210563.203,210645.303,210878.003,210988.003,82.100001,110.000002,494.300007,232.700003,314.800004,69.500001
421,211057.503,211135.903,211377.403,211495.103,78.400001,117.700002,502.500007,241.500004,319.900005,64.9
422,211560.003,211660.903,211870.703,211981.803,100.900002,111.100002,492.000008,209.800003,310.700005,70.200001
423,212052.003,212130.303,212366.303,212479.003,78.300001,112.700001,491.700007,236.000004,314.300005,64.700001
424,212543.703,212621.503,212857.503,213015.303,77.800001,157.800002,497.600008,236.000004,313.800005,26.000001
425,213041.303,213144.203,213355.203,213473.903,102.900001,118.700002,496.400007,211.000003,313.900004,63.800001
426,213537.703,213618.803,213852.403,213965.103,81.100001,112.700001,493.400007,233.600004,314.700005,66.000001
427,214031.103,214111.503,214347.703,214463.403,80.400002,115.700002,493.800008,236.200003,316.600005,61.500001
428,214524.903,214604.303,214843.403,214955.903,79.400001,112.500002,501.500007,239.100003,318.500004,70.500001
429,215026.403,215129.403,215347.203,215509.003,103.000002,161.800002,513.600008,217.800003,320.800005,31.000001
430,215540.003,215629.403,215855.803,215971.103,89.400001,115.300001,492.300007,226.400004,315.800005,61.200001
431,216032.303,216119.003,216342.003,216457.303,86.700001,115.300001,481.500007,223.000004,309.700005,56.500001
432,216513.803,216597.703,216819.903,216936.503,83.900002,116.600002,489.600008,222.200003,306.100005,66.900001
433,217003.403,217080.803,217320.103,217432.803,77.400001,112.700002,498.800007,239.300003,316.700004,69.400001
434,217502.203,217609.003,217818.403,217931.703,106.800002,113.300001,499.500007,209.400003,316.200005,70.000001
435,218001.703,218108.203,218324.703,218444.003,106.500002,119.300002,505.700008,216.500003,323.000005,63.400001
436,218507.403,218603.703,218822.103,218934.303,96.300001,112.200001,496.600007,218.400004,314.700005,69.700001
437,219004.003,219085.303,219318.403,219441.603,81.300002,123.200002,497.800008,233.100003,314.400005,60.200001
438,219501.803,219585.203,219819.403,219934.803,83.400001,115.400001,500.100007,234.200004,317.600005,67.100001
439,220001.903,220094.803,220325.203,220484.103,92.900002,158.900002,509.200008,230.400003,323.300005,27.000001
440,220511.103,220625.003,220829.803,220947.103,113.900002,117.300001,500.300007,204.800003,318.700005,64.300001
441,221011.403,221088.503,221320.203,221436.003,77.100001,115.800002,493.700008,231.700004,308.800005,69.100001
442,221505.103,221592.503,221822.403,221935.803,87.400001,113.400002,490.400007,229.900003,317.300004,59.700001
443,221995.503,222074.403,222307.103,222467.003,78.900001,159.900002,498.100007,232.700004,311.600005,26.6
444,222493.603,222580.303,222809.103,222922.803,86.700002,113.700002,490.300008,228.800003,315.500005,61.100001
445,222983.903,223078.503,223287.603,223456.903,94.600001,169.300003,488.100007,209.100003,303.700004,15.1
446,223472.003,223574.503,223790.803,223904.403,102.500002,113.600001,497.300007,216.300003,318.800005,64.900001
447,223969.303,224074.303,224274.903,224389.303,105.000002,114.400002,485.500008,200.600003,305.600005,65.500001
448,224454.803,224540.703,224773.903,224888.603,85.900001,114.700002,501.500007,233.200003,319.100004,67.700001
449,224956.303,225042.003,225286.803,225398.103,85.700001,111.300002,505.700008,244.800004,330.500005,63.900001
450,225462.003,225565.103,225805.703,225894.803,103.100001,89.100001,504.300007,240.600004,343.700005,71.500001
451,225966.303,226044.503,226277.403,226392.603,78.200001,115.200002,489.400007,232.900004,311.100005,63.1
452,226455.703,226563.903,226773.203,226899.703,108.200002,126.500002,498.200008,209.300003,317.500005,54.200001
453,226953.903,227055.503,227261.203,227377.703,101.600001,116.500002,486.900007,205.700003,307.300004,63.100001
454,227440.803,227523.503,227742.003,227853.903,82.700001,111.900001,481.300007,218.500004,301.200005,68.200001
455,227922.103,228008.003,228238.803,228352.203,85.900002,113.400002,497.100008,230.800003,316.700005,67.000001
456,228419.203,228498.703,228720.803,228835.203,79.500001,114.400002,485.200007,222.100003,301.600004,69.200001
457,228904.403,229007.103,229209.903,229373.003,102.700001,163.100003,491.900007,202.800003,305.500004,23.3
458,229396.303,229504.103,229719.803,229834.303,107.800002,114.500002,509.100008,215.700003,323.500005,71.100001
459,229905.403,229991.903,230229.103,230342.603,86.500001,113.500001,505.000007,237.200004,323.700005,67.800001
460,230410.403,230512.703,230728.003,230843.903,102.300002,115.900002,498.400008,215.300003,317.600005,64.900001
461,230908.803,230998.803,231223.303,231337.803,90.000001,114.500002,490.400007,224.500003,314.500004,61.400001
462,231399.203,231476.803,231718.403,231878.203,77.600001,159.800002,509.500008,241.600004,319.200005,30.500001
463,231908.703,232020.103,232228.703,232342.603,111.400001,113.900002,507.100007,208.600003,320.000004,73.200001
464,232415.803,232495.903,232712.703,232825.003,80.100001,112.300001,479.300007,216.800004,296.900005,70.100001
465,232895.103,232974.003,233215.003,233363.403,78.900002,148.400002,508.000008,241.000003,319.900005,39.700001
466,233403.103,233485.303,233719.703,233834.603,82.200001,114.900001,497.800007,234.400004,316.600005,66.300001
467,233900.903,233978.703,234213.803,234370.403,77.800002,156.600002,493.700008,235.100003,312.900005,24.200001
468,234394.603,234506.603,234739.503,234874.804,112.000001,135.300002,510.900007,232.900004,344.900005,30.7
469,234905.503,235005.004,235219.004,235334.704,99.500002,115.700002,497.600008,214.000003,313.500005,68.400001
470,235403.104,235486.904,235717.704,235832.304,83.800001,114.600002,497.700007,230.800003,314.600004,68.500001
471,235900.804,236002.104,236219.004,236331.904,101.300002,112.900002,497.700008,216.900003,318.200005,66.600001
472,236398.504,236484.604,236714.504,236865.604,86.100001,151.100003,506.100007,229.900003,316.000004,39
473,236904.604,236982.504,237230.404,237343.304,77.900001,112.900002,509.000008,247.900004,325.800005,70.300001
474,237413.604,237494.604,237729.104,237842.204,81.000001,113.100002,496.500007,234.500003,315.500004,67.900001
475,237910.104,237996.004,238223.304,238333.804,85.900001,110.500001,492.900007,227.300004,313.200005,69.200001
476,238403.004,238500.104,238713.304,238829.504,97.100002,116.200002,491.300008,213.200003,310.300005,64.800001
477,238894.304,238972.704,239197.804,239311.904,78.400001,114.100002,480.200007,225.100003,303.500004,62.600001
478,239374.504,239453.004,239681.504,239791.904,78.500001,110.400001,493.500007,228.500004,307.000005,76.100001
479,239868.004,239951.904,240182.304,240301.004,83.900002,118.700002,493.400008,230.400003,314.300005,60.400001
480,240361.404,240459.904,240671.504,240823.004,98.500001,151.500003,497.100007,211.600003,310.100004,35.5
481,240858.504,240954.404,241168.304,241283.404,95.900002,115.100001,486.400007,213.900003,309.800005,61.500001
482,241344.904,241425.304,241670.304,241784.004,80.400002,113.700002,508.300008,245.000003,325.400005,69.200001
483,241853.204,241938.504,242182.204,242298.304,85.300001,116.100002,508.400007,243.700004,329.000005,63.3
484,242361.604,242445.204,242669.904,242787.204,83.600002,117.300002,483.500008,224.700003,308.300005,57.900001
485,242845.104,242927.404,243154.504,243267.604,82.300001,113.100002,491.600007,227.100003,309.400004,69.100001
486,243336.704,243444.504,243641.604,243755.004,107.800002,113.400001,485.800007,197.100003,304.900005,67.500001
487,243822.504,243923.504,244121.904,244235.704,101.000002,113.800001,479.600007,198.400003,299.400005,66.400001
488,244302.104,244392.504,244610.904,244759.704,90.400002,148.800002,493.100008,218.400003,308.800005,35.500001
489,244795.204,244895.104,245102.304,245219.504,99.900001,117.200002,488.700007,207.200003,307.100004,64.400001
490,245283.904,245369.904,245589.004,245733.804,86.000001,144.800002,490.000007,219.100004,305.100005,40.1
491,245773.904,245880.804,246083.704,246197.704,106.900002,114.000002,487.400008,202.900003,309.800005,63.600001
492,246261.304,246339.304,246571.304,246681.504,78.000001,110.200002,497.500007,232.000003,310.000004,77.300001
493,246758.804,246836.004,247077.204,247187.004,77.200001,109.800001,494.200007,241.200004,318.400005,66.000001
494,247253.004,247329.604,247563.004,247673.704,76.600001,110.700002,485.500008,233.400004,310.000005,64.800001
495,247738.504,247843.604,248040.004,248154.504,105.100001,114.500002,487.700007,196.400003,301.500004,71.700001
496,248226.204,248316.004,248545.304,248658.604,89.800001,113.300001,497.800007,229.300004,319.100005,65.400001
497,248724.004,248811.004,249038.404,249147.304,87.000002,108.900002,502.500008,227.400003,314.400005,79.200001
498,249226.504,249357.704,249543.504,249683.804,131.200002,140.300003,506.000007,185.800002,317.000004,48.7
499,249732.504,249811.704,250031.604,250141.304,79.200001,109.700001,484.300008,219.900004,299.100005,75.500002
500,250216.804,250310.004,250514.304,250662.804,93.200001,148.500002,486.900007,204.300003,297.500004,40.900001
501,250703.704,250787.904,251011.204,251130.004,84.200001,118.800002,485.500007,223.300003,307.500004,59.200001
502,251189.204,251280.204,251500.104,251617.304,91.000001,117.200001,489.900007,219.900004,310.900005,61.800001
503,251679.104,251756.204,251989.504,252103.104,77.100001,113.600002,491.700008,233.300004,310.400005,67.700001
504,252170.804,252275.204,252490.404,252612.204,104.400001,121.800002,495.200007,215.200003,319.600004,53.800001
505,252666.004,252750.704,252967.404,253076.004,84.700001,108.600001,481.100007,216.700004,301.400005,71.100001
506,253147.104,253263.304,253461.504,253572.804,116.200002,111.300002,486.700007,198.200003,314.400005,61
507,253633.804,253713.604,253939.104,254083.704,79.800002,144.600002,488.400008,225.500003,305.300005,38.500001
508,254122.204,254225.604,254427.304,254542.004,103.400001,114.700002,480.400007,201.700003,305.100004,60.600001
509,254602.604,254681.304,254900.404,255017.004,78.700001,116.600002,474.400007,219.100003,297.800004,60.000001
510,255077.004,255153.904,255370.804,255533.804,76.900001,163.000003,477.900007,216.900003,293.800004,21.1
511,255554.904,255655.004,255860.504,255978.904,100.100002,118.400001,481.800007,205.500003,305.600005,57.800001
512,256036.704,256139.604,256340.304,256453.904,102.900002,113.600001,485.500007,200.700003,303.600005,68.300001
513,256522.204,256600.504,256835.404,256946.604,78.300002,111.200002,489.300008,234.900003,313.200005,64.900001
514,257011.504,257098.004,257324.204,257480.304,86.500001,156.100003,498.900007,226.200003,312.700004,30.1
515,257510.404,257609.804,257829.704,257944.004,99.400002,114.300002,507.100008,219.900003,319.300005,73.500001
516,258017.504,258124.904,258329.404,258443.504,107.400001,114.100002,493.200007,204.500003,311.900004,67.200001
517,258510.704,258593.304,258813.304,258922.804,82.600001,109.500001,482.900007,220.000004,302.600005,70.800001
518,258993.604,259068.704,259304.704,259416.204,75.100001,111.500002,487.300008,236.000004,311.100005,64.700001
519,259480.904,259584.804,259779.904,259894.804,103.900001,114.900002,482.500007,195.100003,299.000004,68.600001
520,259963.404,260062.704,260271.004,260381.604,99.300001,110.600002,492.000007,208.300003,307.600004,73.800001
521,260455.404,260532.104,260757.204,260870.004,76.700001,112.800001,486.800007,225.100004,301.800005,72.200001
522,260942.204,261042.504,261257.404,261369.004,100.300002,111.600002,492.700008,214.900003,315.200005,65.900001
523,261434.904,261539.004,261737.304,261848.504,104.100001,111.200002,491.300007,198.300003,302.400004,77.700001
524,261926.204,262025.904,262226.004,262341.204,99.700001,115.200002,481.600007,200.100003,299.800004,66.600001
525,262407.804,262483.104,262709.904,262821.704,75.300001,111.800001,484.600007,226.800004,302.100005,70.700001
526,262892.404,262975.104,263192.604,263304.104,82.700002,111.500002,483.600008,217.500003,300.200005,71.900001
527,263376.004,263454.704,263678.504,263789.504,78.700001,111.000002,479.600007,223.800003,302.500004,66.100001
528,263855.604,263962.604,264158.404,264274.404,107.000001,116.000002,482.300007,195.800003,302.800004,63.500001
529,264337.904,264419.304,264642.104,264755.204,81.400001,113.100002,489.700007,222.800003,304.200004,72.400001
530,264827.604,264904.804,265126.904,265242.304,77.200001,115.400001,478.800007,222.100004,299.300005,64.100001
531,265306.404,265400.304,265616.804,265731.204,93.900002,114.400002,492.700008,216.500003,310.400005,67.900001
532,265799.104,265873.704,266108.204,266265.104,74.600001,156.900003,488.100007,234.500003,309.100004,22.1
533,266287.204,266383.204,266601.204,266718.504,96.000001,117.300001,492.700007,218.000004,314.000005,61.400001
534,266779.904,266862.304,267079.404,267190.704,82.400002,111.300001,480.800007,217.100003,299.500005,70.000001
535,267260.704,267360.004,267564.404,267682.004,99.300002,117.600002,480.200008,204.400003,303.700005,58.900001
536,267740.904,267821.204,268046.004,268161.704,80.300001,115.700002,482.600007,224.800003,305.100004,61.800001
537,268223.504,268308.804,268550.704,268666.504,85.300001,115.800001,510.800007,241.900004,327.200005,67.800001
538,268734.304,268822.204,269055.404,269169.104,87.900002,113.700002,488.900008,233.200003,321.100005,54.100001
539,269223.204,269303.204,269530.004,269641.504,80.000001,111.500002,483.800007,226.800003,306.800004,65.500001
540,269707.004,269801.604,270008.004,270161.204,94.600001,153.200003,493.100007,206.400003,301.000004,38.9
541,270200.104,270304.004,270501.604,270677.504,103.900002,175.900002,489.600008,197.600003,301.500005,12.200001
542,270689.704,270789.104,270998.004,271114.904,99.400001,116.900002,486.500007,208.900003,308.300004,61.300001
543,271176.204,271261.804,271479.904,271587.204,85.600001,107.300002,481.000007,218.100003,303.700004,70.000001
544,271657.204,271750.504,271965.404,272076.704,93.300001,111.300001,484.400007,214.900004,308.200005,64.900001
545,272141.604,272253.004,272448.404,272614.504,111.400002,166.100002,491.900008,195.400003,306.800005,19.000001
546,272633.504,272714.504,272951.804,273064.204,81.000001,112.400002,495.000007,237.300003,318.300004,64.300001
547,273128.504,273204.204,273434.604,273549.204,75.700001,114.600002,481.600007,230.400003,306.100004,60.900001
548,273610.104,273696.204,273920.804,274034.204,86.100001,113.400001,485.500007,224.600004,310.700005,61.400001
549,274095.604,274184.504,274398.904,274506.304,88.900002,107.400001,479.100007,214.400003,303.300005,68.400001
550,274574.704,274657.504,274881.104,275024.104,82.800002,143.000002,489.900008,223.600003,306.400005,40.500001
551,275064.604,275162.604,275366.204,275480.004,98.000001,113.800002,481.300007,203.600003,301.600004,65.900001
552,275545.904,275625.704,275838.904,275951.504,79.800001,112.600002,470.400007,213.200003,293.000004,64.800001
553,276016.304,276096.204,276312.204,276492.304,79.900001,180.100003,476.000007,216.000003,295.900004,0
554,276492.304,276568.804,276812.304,276923.904,76.500001,111.600001,498.100007,243.500004,320.000005,66.500001
555,276990.404,277062.804,277302.004,277414.404,72.400002,112.400002,486.100008,239.200003,311.600005,62.100001
556,277476.504,277580.204,277791.804,277912.104,103.700001,120.300002,496.300007,211.600003,315.300004,60.700001
557,277972.804,278052.804,278279.204,278390.804,80.000001,111.600001,486.200007,226.400004,306.400005,68.200001
558,278459.004,278563.804,278792.204,278883.904,104.800002,91.700002,490.700008,228.400003,333.200005,65.800001
559,278949.704,279048.504,279257.604,279415.504,98.800001,157.900003,487.100007,209.100003,307.900004,21.3
560,279436.804,279542.904,279732.504,279847.904,106.100002,115.400002,472.400007,189.600002,295.700004,61.300001
561,279909.204,279984.204,280212.304,280358.104,75.000001,145.800003,484.600007,228.100003,303.100004,35.7
562,280393.804,280467.404,280698.804,280812.504,73.600001,113.700001,480.600007,231.400004,305.000005,61.900001
563,280874.404,280961.904,281174.304,281284.304,87.500002,110.000001,481.400008,212.400003,299.900005,71.500002
564,281355.804,281453.804,281661.104,281821.004,98.000001,159.900002,490.900007,207.300003,305.300004,25.700001
565,281846.704,281953.404,282162.004,282280.104,106.700001,118.100001,491.500007,208.600004,315.300005,58.100001
566,282338.204,282418.104,282650.704,282765.304,79.900001,114.600002,486.700007,232.600004,312.500005,59.6
567,282824.904,282907.604,283128.904,283241.404,82.700002,112.500002,486.000008,221.300003,304.000005,69.500001
568,283310.904,283391.404,283610.904,283723.804,80.500001,112.900002,475.800007,219.500003,300.000004,62.900001
569,283786.704,283886.604,284090.004,284204.104,99.900001,114.100002,485.700007,203.400003,303.300004,68.300001
570,284272.404,284372.404,284586.904,284695.004,100.000001,108.100001,494.700007,214.500004,314.500005,72.100001
571,284767.104,284869.504,285073.204,285181.204,102.400002,108.000002,483.600008,203.700003,306.100005,69.500001
572,285250.704,285333.204,285549.504,285658.004,82.500001,108.500002,477.200007,216.300003,298.800004,69.900001
573,285727.904,285837.304,286022.804,286134.304,109.400001,111.500002,475.500007,185.500003,294.900004,69.100001
574,286203.404,286284.704,286511.004,286622.204,81.300001,111.200002,485.300007,226.300003,307.600004,66.500001
575,286688.704,286793.804,286999.504,287112.104,105.100002,112.600001,493.200007,205.700003,310.800005,69.800001
576,287181.904,287259.204,287491.304,287606.104,77.300001,114.800002,489.700008,232.100004,309.400005,65.500001
577,287671.604,287774.104,287972.904,288090.004,102.500001,117.100002,488.500007,198.800003,301.300004,70.100001
578,288160.104,288237.104,288462.604,288578.404,77.000001,115.800002,478.700007,225.500003,302.500004,60.400001
579,288638.804,288741.804,288937.604,289051.704,103.000002,114.100001,476.400007,195.800003,298.800005,63.500001
580,289115.204,289195.004,289416.704,289532.604,79.800001,115.900001,483.600007,221.700004,301.500005,66.200001
581,289598.804,289677.604,289891.804,290006.404,78.800002,114.600001,471.500007,214.200003,293.000005,63.900001
582,290070.304,290170.604,290372.804,290485.704,100.300002,112.900002,487.900008,202.200003,302.500005,72.500001
583,290558.204,290662.704,290870.404,290983.404,104.500001,113.000002,489.300007,207.700003,312.200004,64.100001
584,291047.504,291151.804,291358.604,291477.204,104.300001,118.600001,489.900007,206.800004,311.100005,60.200001
585,291537.404,291643.404,291847.704,291962.804,106.000002,115.100002,496.100008,204.300003,310.300005,70.700001
586,292033.504,292115.704,292344.504,292458.604,82.200001,114.100002,489.000007,228.800003,311.000004,63.900001
587,292522.504,292613.204,292831.204,292945.304,90.700001,114.100001,485.300007,218.000004,308.700005,62.500001
588,293007.804,293105.904,293309.704,293459.204,98.100002,149.500002,490.300007,203.800003,301.900005,38.9
589,293498.104,293593.704,293813.404,293931.704,95.600002,118.300002,498.700008,219.700003,315.300005,65.100001
590,293996.804,294076.004,294306.304,294426.704,79.200001,120.400001,487.400007,230.300004,309.500005,57.500001
591,294484.204,294563.504,294786.904,294896.504,79.300001,109.600001,481.200007,223.400004,302.700005,68.900001
592,294965.404,295054.104,295264.204,295377.504,88.700002,113.300001,473.600007,210.100003,298.800005,61.500001
593,295439.004,295538.204,295744.204,295896.604,99.200002,152.400002,494.700008,206.000003,305.200005,37.100001
594,295933.704,296028.704,296237.404,296350.204,95.000001,112.800002,488.300007,208.700003,303.700004,71.800001
595,296422.004,296527.004,296743.804,296855.104,105.000002,111.300001,499.300007,216.800003,321.800005,66.200001
596,296921.304,296998.804,297226.004,297380.304,77.500002,154.300002,491.500008,227.200003,304.700005,32.500001
597,297412.804,297499.704,297730.804,297844.104,86.900001,113.300001,502.600007,231.100004,318.000005,71.300001
598,297915.404,297999.004,298225.604,298337.804,83.600002,112.200002,488.000008,226.600003,310.200005,65.600001
599,298403.404,298491.404,298696.304,298810.904,88.000001,114.600002,473.200007,204.900003,292.900004,65.700001
600,298876.604,298962.104,299174.604,299325.504,85.500001,150.900002,479.900007,212.500003,298.000004,31.000001
601,299356.504,299457.504,299667.004,299779.104,101.000001,112.100002,490.800007,209.500003,310.500004,68.200001
602,299847.304,299947.704,300153.804,300262.904,100.400002,109.100001,485.200007,206.100003,306.500005,69.600001
603,300332.504,300442.004,300633.104,300748.604,109.500002,115.500002,480.100007,191.100003,300.600005,64
604,300812.604,300893.204,301121.604,301230.204,80.600002,108.600002,494.000008,228.400003,309.000005,76.400001
605,301306.604,301385.204,301609.104,301719.604,78.600001,110.500002,480.100007,223.900003,302.500004,67.100001
606,301786.704,301866.604,302094.705,302206.405,79.900001,111.700001,487.500007,228.100004,308.000005,67.800001
607,302274.205,302349.905,302586.005,302698.805,75.700001,112.800002,496.100008,236.100004,311.800005,71.500001
608,302770.305,302849.505,303081.205,303195.605,79.200001,114.400002,490.700007,231.700003,310.900004,65.400001
609,303261.005,303340.105,303560.205,303673.105,79.100001,112.900002,478.600007,220.100003,299.200004,66.500001
610,303739.605,303815.205,304050.005,304201.705,75.600001,151.700002,494.900007,234.800004,310.400005,32.8
611,304234.505,304320.405,304548.005,304660.805,85.900002,112.800002,490.100008,227.600003,313.500005,63.800001
612,304724.605,304836.405,305036.105,305182.705,111.800001,146.600003,493.300007,199.700003,311.500004,35.2
613,305217.905,305299.705,305525.405,305640.905,81.800001,115.500001,486.300007,225.700004,307.500005,63.300001
614,305704.205,305807.405,306007.905,306120.105,103.200002,112.200002,479.800007,200.500003,303.700005,63.9
615,306184.005,306282.005,306483.405,306634.905,98.000002,151.500002,485.100008,201.400003,299.400005,34.200001
616,306669.105,306761.905,306975.005,307089.205,92.800001,114.200002,485.100007,213.100003,305.900004,65.000001
617,307154.205,307244.005,307454.405,307565.405,89.800001,111.000002,483.400007,210.400003,300.200004,72.200001
618,307637.605,307740.605,307951.805,308062.805,103.000002,111.000001,494.900008,211.200003,314.200005,69.700002
619,308132.505,308234.505,308437.705,308552.805,102.000001,115.100002,484.700007,203.200003,305.200004,64.400001
620,308617.205,308691.605,308931.005,309041.705,74.400001,110.700002,491.100007,239.400003,313.800004,66.600001
621,309108.305,309195.305,309421.005,309532.705,87.000001,111.700001,495.800007,225.700004,312.700005,71.400001
622,309604.105,309681.205,309913.505,310025.405,77.100002,111.900002,487.200008,232.300003,309.400005,65.900001
623,310091.305,310191.805,310397.305,310505.805,100.500001,108.500002,485.400007,205.500003,306.000004,70.900001
624,310576.705,310676.805,310876.805,310990.005,100.100001,113.200002,475.900007,200.000003,300.100004,62.600001
625,311052.605,311147.705,311349.605,311467.005,95.100001,117.400002,479.000007,201.900003,297.000004,64.600001
626,311531.605,311639.305,311842.405,311953.605,107.700002,111.200001,489.000007,203.100003,310.800005,67.000001
627,312020.605,312093.505,312324.505,312436.105,72.900002,111.600002,482.300008,231.000003,303.900005,66.800001
628,312502.905,312579.505,312809.505,312925.305,76.600001,115.800002,482.000007,230.000003,306.600004,59.600001
629,312984.905,313066.905,313293.705,313403.005,82.000001,109.300002,488.300007,226.800003,308.800004,70.200001
630,313473.205,313559.205,313784.105,313934.505,86.000001,150.400002,498.800008,224.900004,310.900005,37.500001
631,313972.005,314051.405,314272.205,314380.505,79.400001,108.300002,481.300007,220.800003,300.200004,72.800001
632,314453.305,314528.405,314753.005,314867.905,75.100001,114.900002,476.300007,224.600003,299.700004,61.700001
633,314929.605,315024.905,315233.405,315343.505,95.300001,110.100002,488.100007,208.500003,303.800004,74.200001
634,315417.705,315493.705,315727.705,315842.305,76.000001,114.600001,488.200007,234.000004,310.000005,63.600001
635,315905.905,315979.105,316189.505,316303.605,73.200001,114.100001,464.700007,210.400004,283.600005,67.000001
636,316370.605,316447.705,316671.805,316784.905,77.100001,113.100001,476.300007,224.100004,301.200005,62.000001
637,316846.905,316946.805,317147.805,317257.105,99.900002,109.300001,481.900008,201.000003,300.900005,71.700002
638,317328.805,317433.605,317638.005,317755.505,104.800001,117.500002,486.100007,204.400003,309.200004,59.400001
639,317814.905,317895.405,318113.405,318224.905,80.500001,111.500002,485.500007,218.000003,298.500004,75.500001
640,318300.405,318376.505,318604.205,318721.805,76.100001,117.600001,484.100007,227.700004,303.800005,62.700001
641,318784.505,318860.605,319082.205,319196.905,76.100001,114.700001,476.700007,221.600004,297.700005,64.300001
642,319261.205,319337.205,319566.105,319680.605,76.000001,114.500002,485.400008,228.900004,304.900005,66.000001
643,319746.605,319841.705,320050.505,320163.405,95.100001,112.900002,483.800007,208.800003,303.900004,67.000001
644,320230.405,320312.505,320526.305,320635.405,82.100001,109.100002,480.400007,213.800003,295.900004,75.400001
645,320710.805,320816.005,321031.305,321142.605,105.200002,111.300001,499.100007,215.300003,320.500005,67.300001
646,321209.905,321284.305,321512.105,321623.405,74.400002,111.300002,483.300008,227.800003,302.200005,69.800001
647,321693.205,321771.405,322002.705,322122.505,78.200001,119.800002,487.300007,231.300003,309.500004,58.000001
648,322180.505,322261.005,322482.205,322594.205,80.500001,112.000002,480.900007,221.200003,301.700004,67.200001
649,322661.405,322745.205,322968.805,323082.605,83.800001,113.800001,487.400007,223.600004,307.400005,66.200001
650,323148.805,323232.705,323451.805,323564.805,83.900002,113.000001,486.200008,219.100003,303.000005,70.200002
651,323635.005,323713.305,323931.805,324081.005,78.300001,149.200002,479.500007,218.500003,296.800004,33.500001
652,324114.505,324216.405,324413.605,324527.205,101.900001,113.600002,479.000007,197.200003,299.100004,66.300001
653,324593.505,324679.105,324885.705,325000.905,85.600001,115.200002,469.900007,206.600003,292.200004,62.500001
654,325063.405,325137.305,325364.605,325517.805,73.900001,153.200003,486.500007,227.300003,301.200004,32.1
655,325549.905,325650.205,325850.805,325962.105,100.300002,111.300001,480.600007,200.600003,300.900005,68.400001
656,326030.505,326128.105,326331.405,326492.405,97.600002,161.000002,488.300008,203.300003,300.900005,26.400001
657,326518.805,326613.805,326825.005,326940.505,95.000001,115.500002,479.700007,211.200003,306.200004,58.000001
658,326998.505,327085.205,327295.105,327476.005,86.700001,180.900003,477.100007,209.900003,296.600004,-0.4
659,327475.605,327556.205,327777.105,327888.805,80.600001,111.700002,478.400007,220.900003,301.500004,65.200001
660,327954.005,328050.905,328260.105,328410.905,96.900001,150.800003,490.200007,209.200003,306.100004,33.3
661,328444.205,328549.305,328755.705,328868.805,105.100002,113.100002,491.000008,206.400003,311.500005,66.400001
662,328935.205,329019.205,329247.305,329358.605,84.000001,111.300002,490.200007,228.100003,312.100004,66.800001
663,329425.405,329504.605,329732.505,329844.405,79.200001,111.900002,485.100007,227.900003,307.100004,66.100001
664,329910.505,330018.105,330212.605,330323.405,107.600002,110.800001,483.700007,194.500003,302.100005,70.800001
665,330394.205,330498.305,330691.205,330805.505,104.100002,114.300001,478.100007,192.900003,297.000005,66.800001
666,330872.305,330976.305,331168.105,331279.205,104.000002,111.100001,473.400007,191.800003,295.800005,66.500001
667,331345.705,331434.005,331650.305,331794.705,88.300002,144.400002,489.400008,216.300003,304.600005,40.400001
668,331835.105,331931.805,332140.305,332257.205,96.700001,116.900002,479.900007,208.500003,305.200004,57.800001
669,332315.005,332397.705,332611.505,332767.305,82.700001,155.800003,484.700007,213.800003,296.500004,32.4
670,332799.705,332901.405,333116.505,333229.205,101.700002,112.700002,495.500007,215.100003,316.800005,66
671,333295.205,333379.305,333598.305,333712.805,84.100002,114.500002,476.600008,219.000003,303.100005,59.000001
672,333771.805,333849.905,334076.605,334246.605,78.100001,170.000003,490.300007,226.700003,304.800004,15.5
673,334262.105,334339.605,334567.705,334686.205,77.500001,118.500002,482.700007,228.100003,305.600004,58.600001
674,334744.805,334847.905,335051.805,335170.105,103.100002,118.300001,490.700007,203.900003,307.000005,65.400001
675,335235.505,335315.205,335545.705,335661.005,79.700002,115.300002,491.500008,230.500003,310.200005,66.000001
676,335727.005,335809.205,336034.805,336148.405,82.200001,113.600002,492.700007,225.600003,307.800004,71.300001
677,336219.705,336296.305,336525.605,336634.305,76.600001,108.700001,479.800007,229.300004,305.900005,65.200001
678,336699.505,336774.605,337002.005,337111.505,75.100001,109.500001,481.700007,227.400004,302.500005,69.700001
679,337181.205,337256.505,337483.505,337597.905,75.300002,114.400002,481.100008,227.000003,302.300005,64.400001
680,337662.305,337737.705,337950.505,338131.305,75.400001,180.800003,467.300007,212.800003,288.200004,-1.7
681,338129.605,338213.605,338438.605,338546.605,84.000001,108.000002,485.900007,225.000003,309.000004,68.900001
682,338615.505,338710.405,338914.605,339026.005,94.900001,111.400002,481.100007,204.200003,299.100004,70.600001
683,339096.605,339191.205,339400.205,339514.105,94.600001,113.900002,483.400007,209.000003,303.600004,65.900001
684,339580.005,339662.505,339884.505,339997.605,82.500001,113.100001,483.500007,222.000004,304.500005,65.900001
685,340063.505,340137.505,340372.505,340522.505,74.000001,150.000002,494.200008,235.000004,309.000005,35.200001
686,340557.705,340643.005,340868.605,340985.505,85.300001,116.900002,491.300007,225.600003,310.900004,63.500001
687,341049.005,341132.505,341350.605,341468.905,83.500001,118.300001,478.900007,218.100004,301.600005,59.000001
688,341527.905,341638.705,341836.005,341949.405,110.800002,113.400001,489.900007,197.300003,308.100005,68.400001
689,342017.805,342116.405,342323.705,342443.405,98.600002,119.700002,484.300008,207.300003,305.900005,58.700001
690,342502.105,342582.605,342800.405,342910.105,80.500001,109.700002,478.600007,217.800003,298.300004,70.600001
691,342980.705,343086.605,343284.505,343395.705,105.900001,111.200002,481.800007,197.900003,303.800004,66.800001
692,343462.505,343536.705,343761.305,343874.305,74.200001,113.000002,474.100007,224.600003,298.800004,62.300001
693,343936.605,344042.205,344246.405,344356.305,105.600002,109.900001,491.300007,204.200003,309.800005,71.600001
694,344427.905,344533.005,344731.205,344846.005,105.100002,114.800002,483.900008,198.200003,303.300005,65.800001
695,344911.805,344991.305,345221.605,345331.105,79.500001,109.500002,492.500007,230.300003,309.800004,73.200001
696,345404.305,345483.605,345718.705,345833.105,79.300001,114.400001,491.300007,235.100004,314.400005,62.500001
697,345895.605,345979.405,346206.505,346357.005,83.800001,150.500002,493.600008,227.100004,310.900005,32.200001
698,346389.205,346491.405,346698.805,346814.005,102.200001,115.200002,487.700007,207.400003,309.600004,62.900001
699,346876.905,346954.605,347179.505,347291.405,77.700001,111.900002,484.100007,224.900003,302.600004,69.600001
700,347361.005,347443.605,347652.005,347764.505,82.600001,112.500002,466.900007,208.400003,291.000004,63.400001
701,347827.905,347925.205,348135.905,348247.405,97.300001,111.500001,491.200007,210.700004,308.000005,71.700001
702,348319.105,348403.205,348625.005,348737.305,84.100002,112.300002,483.800008,221.800003,305.900005,65.600001
703,348802.905,348883.705,349110.905,349223.205,80.800001,112.300002,482.000007,227.200003,308.000004,61.700001
704,349284.905,349387.105,349578.705,349689.305,102.200001,110.600002,477.700007,191.600003,293.800004,73.300001
705,349762.605,349837.505,350063.805,350222.205,74.900001,158.400003,484.600007,226.300003,301.200004,25
706,350247.205,350349.405,350558.805,350674.105,102.200002,115.300001,490.500007,209.400003,311.600005,63.600001
707,350737.705,350828.505,351045.805,351156.005,90.800002,110.200002,484.200008,217.300003,308.100005,65.900001
708,351221.905,351307.005,351536.605,351647.405,85.100001,110.800002,488.900007,229.600003,314.700004,63.400001
709,351710.805,351794.805,352022.205,352174.705,84.000001,152.500002,495.400007,227.400004,311.400005,31.5
710,352206.205,352292.505,352523.105,352634.905,86.300002,111.800002,493.200008,230.600003,316.900005,64.500001
711,352699.405,352776.705,353005.005,353114.705,77.300001,109.700002,481.100007,228.300003,305.600004,65.800001
712,353180.505,353254.305,353483.305,353631.005,73.800001,147.700003,482.800007,229.000003,302.800004,32.3
713,353663.305,353760.505,353974.605,354085.805,97.200001,111.200001,490.700007,214.100004,311.300005,68.200001
714,354154.005,354239.305,354467.605,354579.005,85.300002,111.400002,491.300008,228.300003,313.600005,66.300001
715,354645.305,354744.205,354963.705,355134.705,98.900001,171.000003,497.900007,219.500003,318.400004,8.5
716,355143.205,355240.205,355450.405,355563.105,97.000001,112.700001,487.700007,210.200004,307.200005,67.800001
717,355630.905,355714.805,355943.805,356055.005,83.900002,111.200002,488.200008,229.000003,312.900005,64.100001
718,356119.105,356216.605,356425.105,356539.405,97.500001,114.300002,486.500007,208.500003,306.000004,66.200001
719,356605.605,356682.505,356916.805,357024.905,76.900001,108.100002,494.600007,234.300003,311.200004,75.300001
720,357100.205,357184.105,357415.605,357528.105,83.900001,112.500002,501.100008,231.500004,315.400005,73.200001
721,357601.305,357679.905,357911.105,358022.205,78.600001,111.100002,486.100007,231.200003,309.800004,65.200001
722,358087.405,358167.705,358397.105,358543.405,80.300001,146.300002,494.700007,229.400004,309.700005,38.7
723,358582.105,358662.705,358881.105,358993.905,80.600001,112.800001,478.300007,218.400004,299.000005,66.500001
724,359060.405,359163.205,359366.805,359526.105,102.800002,159.300002,494.300008,203.600003,306.400005,28.600001
725,359554.705,359630.805,359868.705,360023.805,76.100001,155.100003,496.800007,237.900003,314.000004,27.7
726,360051.505,360128.705,360352.805,360462.805,77.200001,110.000001,480.700007,224.100004,301.300005,69.400001
727,360532.205,360632.905,360832.705,360943.705,100.700002,111.000001,481.000008,199.800003,300.500005,69.500002
728,361013.205,361118.505,361324.005,361436.205,105.300001,112.200002,485.900007,205.500003,310.800004,62.900001
729,361499.105,361585.105,361804.205,361916.405,86.000001,112.200002,482.300007,219.100003,305.100004,65.000001
730,361981.405,362059.605,362285.105,362399.505,78.200001,114.400002,481.500007,225.500003,303.700004,63.400001
731,362462.905,362536.505,362767.305,362880.905,73.600001,113.600001,482.600007,230.800004,304.400005,64.600001
732,362945.505,363027.205,363244.405,363356.805,81.700002,112.400001,485.100008,217.200003,298.900005,73.800002
733,363430.605,363510.505,363734.405,363887.705,79.900001,153.300002,482.800007,223.900003,303.800004,25.700001
734,363913.405,364009.905,364218.005,364332.505,96.500001,114.500002,485.900007,208.100003,304.600004,66.800001
735,364399.305,364500.005,364700.805,364813.705,100.700001,112.900002,488.200007,200.800003,301.500004,73.800001
736,364887.505,364989.205,365189.905,365305.505,101.700002,115.600001,486.800008,200.700003,302.400005,68.800002
737,365374.305,365481.605,365685.005,365793.605,107.300001,108.600002,490.300007,203.400003,310.700004,71.000001
738,365864.605,365945.905,366166.205,366274.805,81.300001,108.600002,474.400007,220.300003,301.600004,64.200001
739,366339.005,366441.105,366640.105,366753.005,102.100001,112.900002,479.800007,199.000003,301.100004,65.800001
740,366818.805,366925.805,367123.205,367233.605,107.000002,110.400001,488.100007,197.400003,304.400005,73.300001
741,367306.905,367387.105,367619.705,367734.105,80.200001,114.400002,495.700008,232.600004,312.800005,68.500001
742,367802.605,367885.805,368101.305,368213.105,83.200001,111.800002,477.000007,215.500003,298.700004,66.500001
743,368279.605,368364.805,368590.405,368698.205,85.200001,107.800002,485.200007,225.600003,310.800004,66.600001
744,368764.805,368861.505,369066.506,369180.506,96.700001,114.000001,485.200007,205.000004,301.700005,69.500001
745,369250.006,369336.906,369550.606,369659.306,86.900002,108.700001,480.400007,213.700003,300.600005,71.100001
746,369730.406,369839.106,370043.406,370202.306,108.700002,158.900002,500.600008,204.300003,313.000005,28.700001
747,370231.006,370336.406,370540.606,370651.906,105.400001,111.300002,493.000007,204.200003,309.600004,72.100001
748,370724.006,370807.206,371034.406,371143.406,83.200001,109.000001,484.700007,227.200004,310.400005,65.300001
749,371208.706,371283.306,371515.106,371678.506,74.600002,163.400002,488.500008,231.800003,306.400005,18.700001
750,371697.206,371804.506,372015.506,372134.706,107.300001,119.200002,499.900007,211.000003,318.300004,62.400001
751,372197.106,372269.606,372487.406,372639.706,72.500001,152.300003,473.500007,217.800003,290.300004,30.9
752,372670.606,372744.106,372972.206,373085.606,73.500001,113.400001,478.100007,228.100004,301.600005,63.100001
753,373148.706,373231.306,373452.506,373563.406,82.600002,110.900002,482.900008,221.200003,303.800005,68.200001
754,373631.606,373737.906,373938.606,374109.406,106.300001,170.800003,488.100007,200.700003,307.000004,10.3
755,374119.706,374205.706,374435.306,374551.606,86.000001,116.300001,498.900007,229.600004,315.600005,67.000001
756,374618.606,374696.606,374929.506,375043.706,78.000001,114.200002,488.000008,232.900004,310.900005,62.900001
757,375106.606,375210.306,375415.106,375528.806,103.700001,113.700002,488.400007,204.800003,308.500004,66.200001
758,375595.006,375694.206,375895.806,376009.106,99.200001,113.300002,489.000007,201.600003,300.800004,74.900001
759,376084.006,376168.206,376379.706,376492.306,84.200001,112.600002,472.800007,211.500003,295.700004,64.500001
760,376556.806,376629.406,376851.806,377001.006,72.600001,149.200002,478.400007,222.400004,295.000005,34.2
761,377035.206,377130.806,377338.506,377456.406,95.600002,117.900002,485.000007,207.700003,303.300005,63.8
762,377520.206,377601.406,377812.606,377927.106,81.200002,114.500002,466.100007,211.200003,292.400005,59.2
763,377986.306,378067.906,378285.706,378431.206,81.600002,145.500002,482.600008,217.800003,299.400005,37.700001
764,378468.906,378562.306,378777.106,378891.306,93.400001,114.200002,486.000007,214.800003,308.200004,63.600001
765,378954.906,379045.406,379268.706,379381.106,90.500001,112.400001,488.700007,223.300004,313.800005,62.500001
766,379443.606,379526.406,379745.506,379859.806,82.800001,114.300001,483.000007,219.100004,301.900005,66.800001
767,379926.606,380007.406,380238.806,380348.706,80.800002,109.900002,490.300008,231.400003,312.200005,68.200001
768,380416.906,380493.006,380729.706,380846.406,76.100001,116.700002,488.900007,236.700003,312.800004,59.400001
769,380905.806,380985.106,381220.806,381333.206,79.300001,112.400001,490.600007,235.700004,315.000005,63.200001
770,381396.406,381484.506,381703.206,381818.206,88.100002,115.000002,486.600008,218.700003,306.800005,64.800001
771,381883.006,381960.406,382181.506,382294.706,77.400001,113.200002,484.100007,221.100003,298.500004,72.400001
772,382367.106,382444.006,382668.406,382787.806,76.900001,119.400002,480.600007,224.400003,301.300004,59.900001
773,382847.706,382925.606,383154.706,383318.606,77.900001,163.900003,489.700007,229.100003,307.000004,18.8
774,383337.406,383440.106,383654.906,383768.106,102.700002,113.200002,499.700008,214.800003,317.500005,69.000001
775,383837.106,383941.606,384162.406,384276.306,104.500001,113.900002,500.000007,220.800003,325.300004,60.800001
776,384337.106,384420.306,384648.906,384810.006,83.200001,161.100002,499.800008,228.600004,311.800005,26.900001
777,384836.906,384939.706,385139.906,385257.306,102.800001,117.400002,479.500007,200.200003,303.000004,59.100001
778,385316.406,385393.406,385610.606,385724.406,77.000001,113.800002,471.300007,217.200003,294.200004,63.300001
779,385787.706,385863.806,386095.106,386239.806,76.100001,144.700002,488.500007,231.300003,307.400004,36.400001
780,386276.206,386386.006,386596.606,386706.606,109.800002,110.000001,498.800007,210.600003,320.400005,68.400001
781,386775.006,386879.706,387089.206,387201.806,104.700002,112.600002,497.400008,209.500003,314.200005,70.600001
782,387272.406,387355.806,387584.806,387735.006,83.400001,150.200003,496.500007,229.000003,312.400004,33.9
783,387768.906,387868.606,388079.106,388193.706,99.700002,114.600002,490.200008,210.500003,310.200005,65.400001
784,388259.106,388339.706,388563.706,388678.906,80.600001,115.200002,482.100007,224.000003,304.600004,62.300001
785,388741.206,388816.706,389037.706,389146.906,75.500001,109.200002,476.800007,221.000003,296.500004,71.100001
786,389218.006,389309.406,389515.106,389633.006,91.400001,117.900002,478.900007,205.700003,297.100004,63.900001
787,389696.906,389773.006,390003.406,390170.506,76.100001,167.100002,487.700007,230.400004,306.500005,14.1
788,390184.606,390292.506,390496.406,390609.506,107.900002,113.100002,491.400008,203.900003,311.800005,66.500001
789,390676.006,390753.406,390981.906,391093.306,77.400001,111.400002,479.900007,228.500003,305.900004,62.600001
790,391155.906,391258.806,391468.806,391580.806,102.900001,112.000002,491.700007,210.000003,312.900004,66.800001
791,391647.606,391727.706,391952.506,392112.206,80.100001,159.700002,493.000007,224.800004,304.900005,28.4
792,392140.606,392219.306,392455.906,392574.006,78.700002,118.100002,495.300008,236.600003,315.300005,61.900001
793,392635.906,392714.406,392941.206,393051.306,78.500001,110.100002,491.000007,226.800003,305.300004,75.600001
794,393126.906,393211.206,393440.306,393556.806,84.300001,116.500001,490.400007,229.100004,313.400005,60.500001
795,393617.306,393717.506,393927.006,394039.706,100.200002,112.700002,491.200008,209.500003,309.700005,68.800001
796,394108.506,394217.406,394415.606,394528.106,108.900001,112.500002,486.500007,198.200003,307.100004,66.900001
797,394595.006,394673.606,394893.306,395003.706,78.600001,110.400002,478.300007,219.700003,298.300004,69.600001
798,395073.306,395152.506,395371.806,395480.706,79.200001,108.900002,481.600007,219.300003,298.500004,74.200001
799,395554.906,395631.906,395862.306,395972.306,77.000001,110.000001,486.300007,230.400004,307.400005,68.900001
800,396041.206,396141.606,396347.106,396502.406,100.400002,155.300002,490.600008,205.500003,305.900005,29.400001
801,396531.806,396618.206,396845.206,396959.006,86.400001,113.800002,492.800007,227.000003,313.400004,65.600001
802,397024.606,397125.806,397339.306,397456.206,101.200002,116.900002,493.400007,213.500003,314.700005,61.8
803,397518.006,397596.906,397833.106,397979.506,78.900002,146.400002,506.000008,236.200003,315.100005,44.500001
804,398024.006,398127.206,398331.506,398446.906,103.200002,115.400001,484.100007,204.300003,307.500005,61.200001
805,398508.106,398584.406,398806.406,398958.306,76.300001,151.900002,482.200007,222.000004,298.300005,32
806,398990.306,399068.406,399302.506,399483.906,78.100002,181.400003,491.100008,234.100003,312.200005,-2.5
807,399481.406,399571.506,399797.606,399948.706,90.100001,151.100003,501.000007,226.100003,316.200004,33.7
808,399982.406,400073.406,400291.706,400403.306,91.000002,111.600001,486.000007,218.300003,309.300005,65.100001
809,400468.406,400570.106,400773.106,400886.006,101.700002,112.900002,484.000008,203.000003,304.700005,66.400001
810,400952.406,401025.806,401241.306,401353.106,73.400001,111.800002,474.900007,215.500003,288.900004,74.200001
811,401427.306,401520.806,401759.106,401849.506,93.500001,90.400001,489.700007,238.300004,331.800005,67.500001
812,401917.006,401994.506,402223.606,402337.206,77.500001,113.600001,485.900007,229.100004,306.600005,65.700001
813,402402.906,402489.506,402714.906,402793.306,86.600002,78.400001,486.200008,225.400003,312.000005,95.800002
814,402889.106,402970.606,403194.706,403306.506,81.500001,111.800002,485.500007,224.100003,305.600004,68.100001
815,403374.606,403475.806,403683.806,403796.006,101.200001,112.200002,489.800007,208.000003,309.200004,68.400001
816,403864.406,403967.606,404173.006,404288.906,103.200002,115.900001,485.700007,205.400003,308.600005,61.200001
817,404350.106,404426.506,404641.406,404755.306,76.400001,113.900001,469.100007,214.900004,291.300005,63.900001
818,404819.206,404901.006,405152.306,405280.606,81.800001,128.300002,495.400008,251.300004,333.100005,34.000001
819,405314.606,405416.506,405624.806,405738.706,101.900001,113.900002,490.200007,208.300003,310.200004,66.100001
820,405804.806,405883.906,406101.906,406216.206,79.100001,114.300002,476.400007,218.000003,297.100004,65.000001
821,406281.206,406360.306,406580.106,406695.206,79.100001,115.100001,476.800007,219.800004,298.900005,62.800001
822,406758.006,406833.106,407063.206,407218.306,75.100001,155.100002,490.700007,230.100004,305.200005,30.4
823,407248.706,407347.706,407559.306,407671.606,99.000002,112.300002,494.100008,211.600003,310.600005,71.200001
824,407742.806,407821.406,408045.706,408162.906,78.600001,117.200002,480.900007,224.300003,302.900004,60.800001
825,408223.706,408299.306,408540.606,408650.406,75.600001,109.800001,496.500007,241.300004,316.900005,69.800001
826,408720.206,408803.906,409027.706,409140.606,83.700002,112.900002,489.300008,223.800003,307.500005,68.900001
827,409209.506,409286.206,409506.206,409619.106,76.700001,112.900002,477.000007,220.000003,296.700004,67.400001
828,409686.506,409760.306,409985.206,410097.106,73.800001,111.900002,478.800007,224.900003,298.700004,68.200001
829,410165.306,410266.706,410460.206,410627.206,101.400001,167.000003,480.400007,193.500003,294.900004,18.5
830,410645.706,410754.506,410955.906,411070.706,108.800002,114.800001,483.600007,201.400003,310.200005,58.600001
831,411129.306,411208.306,411425.106,411538.906,79.000001,113.800001,470.300007,216.800004,295.800005,60.700001
832,411599.606,411673.206,411908.506,412056.206,73.600001,147.700002,490.300008,235.300004,308.900005,33.700001
833,412089.906,412198.006,412410.406,412520.706,108.100001,110.300002,495.900007,212.400003,320.500004,65.100001
834,412585.806,412686.206,412895.106,413009.706,100.400002,114.600001,494.700007,208.900003,309.300005,70.800001
835,413080.506,413162.406,413390.506,413503.906,81.900002,113.400002,494.400008,228.100003,310.000005,71.000001
836,413574.906,413652.706,413887.606,414062.606,77.800001,175.000003,492.300007,234.900003,312.700004,4.6
837,414067.206,414167.906,414374.006,414488.706,100.700002,114.700001,487.500007,206.100003,306.800005,66.000001
838,414554.706,414643.206,414863.806,414977.006,88.500002,113.200002,488.300008,220.600003,309.100005,66.000001
839,415043.006,415122.506,415355.106,415469.306,79.500001,114.200002,490.600007,232.600003,312.100004,64.300001
840,415533.606,415631.806,415861.006,415949.806,98.200001,88.800001,484.200007,229.200004,327.400005,68.000001
841,416017.806,416101.006,416322.306,416432.306,83.200001,110.000001,484.000007,221.300004,304.500005,69.500001
842,416501.806,416594.806,416811.506,416958.706,93.000002,147.200002,487.100008,216.700003,309.700005,30.200001
843,416988.906,417083.806,417296.006,417408.706,94.900001,112.700002,489.000007,212.200003,307.100004,69.200001
844,417477.906,417557.306,417789.706,417902.006,79.400001,112.300001,493.200007,232.400004,311.800005,69.100001
845,417971.106,418057.706,418264.506,418377.706,86.600002,113.200001,474.600007,206.800003,293.400005,68.000001
846,418445.706,418521.406,418750.306,418861.706,75.700001,111.400002,478.900007,228.900004,304.600005,62.9
847,418924.606,419025.906,419238.006,419350.606,101.300002,112.600002,495.000008,212.100003,313.400005,69.000001
848,419419.606,419500.806,419728.206,419844.506,81.200001,116.300002,488.900007,227.400003,308.600004,64.000001
849,419908.506,419985.906,420210.006,420321.306,77.400001,111.300001,478.200007,224.100004,301.500005,65.400001
850,420386.706,420482.206,420710.506,420799.306,95.500002,88.800001,479.300007,228.300003,323.800005,66.700001
851,420866.006,420953.706,421168.906,421281.006,87.700002,112.100002,486.800008,215.200003,302.900005,71.800001
852,421352.806,421442.706,421663.206,421773.706,89.900001,110.500002,491.900007,220.500003,310.400004,71.000001
853,421844.706,421939.706,422080.506,422272.906,95.000001,192.400003,493.100007,140.800002,235.800003,64.900001
854,422337.806,422447.006,422644.806,422794.306,109.200002,149.500002,490.500008,197.800003,307.000005,34.000001
855,422828.306,422909.506,423158.506,423302.506,81.200001,144.000002,495.100007,249.000004,330.200005,20.9
856,423323.406,423404.706,423645.306,423762.906,81.300001,117.600002,500.700007,240.600004,321.900005,61.2
857,423824.106,423900.206,424076.306,424254.006,76.100002,177.700003,495.400008,176.100002,252.200004,65.500001
858,424319.506,424396.206,424639.206,424748.706,76.700001,109.500001,500.200007,243.000004,319.700005,71.000001
859,424819.706,424909.606,425137.906,425250.006,89.900002,112.100002,493.500008,228.300003,318.200005,63.200001
860,425313.206,425421.106,425627.806,425742.606,107.900001,114.800002,489.100007,206.700003,314.600004,59.700001
861,425802.306,425886.306,426120.506,426301.806,84.000001,181.300002,498.300007,234.200004,318.200005,-1.2
862,426300.606,426412.606,426619.606,426803.406,112.000002,183.800003,499.400008,207.000003,319.000005,-3.4
863,426800.006,426886.906,427128.406,427218.406,86.900001,90.000001,479.500007,241.500004,328.400005,61.100001
864,427279.506,427386.606,427577.806,427691.806,107.100002,114.000002,476.200007,191.200002,298.300004,63.900001
865,427755.706,427842.306,428073.306,428184.606,86.600001,111.300001,500.600008,231.000004,317.600005,71.700002
866,428256.306,428342.106,428562.106,428671.306,85.800001,109.200002,483.600007,220.000003,305.800004,68.600001
867,428739.906,428821.206,429075.906,429198.106,81.300001,122.200002,497.000007,254.700004,336.000005,38.8
868,429236.906,429341.706,429559.306,429674.306,104.800002,115.000002,508.900008,217.600003,322.400005,71.500001
869,429745.806,429828.506,430071.006,430184.306,82.700001,113.300001,502.700007,242.500004,325.200005,64.200001
870,430248.506,430352.206,430551.606,430669.206,103.700002,117.600001,482.300007,199.400003,303.100005,61.600001
871,430730.806,430805.206,431024.506,431196.906,74.400001,172.400002,489.200008,219.300004,293.700005,23.100001
872,431220.006,431317.206,431535.006,431683.006,97.200001,148.000003,489.400007,217.800003,315.000004,26.4
873,431709.406,431807.706,432008.006,432193.806,98.300001,185.800003,482.900007,200.300003,298.600004,-1.5
874,432192.306,432271.206,432497.106,432659.506,78.900001,162.400002,494.900008,225.900004,304.800005,27.700001
875,432687.206,432768.306,433001.106,433112.406,81.100001,111.300002,490.800007,232.800003,313.900004,65.600001
876,433178.006,433280.706,433481.306,433596.506,102.700001,115.200002,483.800007,200.600003,303.300004,65.300001
877,433661.806,433746.906,433978.306,434094.006,85.100001,115.700002,493.100007,231.400004,316.500005,60.9
878,434154.906,434241.806,434479.706,434593.806,86.900002,114.100002,504.100008,237.900003,324.800005,65.200001
879,434659.006,434747.006,435002.206,435092.106,88.000001,89.900001,501.900007,255.200004,343.200005,68.800001
880,435160.906,435263.706,435469.406,435592.306,102.800002,122.900002,486.700008,205.700003,308.500005,55.300001
881,435647.606,435725.706,435966.306,436075.106,78.100001,108.800002,500.800007,240.600003,318.700004,73.300001
882,436148.406,436248.607,436470.607,436562.707,100.200002,92.100001,501.700008,222.000003,322.200005,87.400002
883,436650.107,436729.707,436971.007,437147.107,79.600001,176.100003,496.500007,241.300003,320.900004,-0.5
884,437146.607,437254.507,437448.807,437563.807,107.900002,115.000002,478.600007,194.300002,302.200004,61.400001
885,437625.207,437714.007,437936.507,438083.207,88.800001,146.700002,496.100008,222.500004,311.300005,38.100001
886,438121.307,438220.807,438438.107,438547.507,99.500001,109.400002,497.300007,217.300003,316.800004,71.100001
887,438618.607,438694.507,438929.407,439041.107,75.900001,111.700001,494.300007,234.900004,310.800005,71.800001
888,439112.907,439225.707,439468.807,439563.707,112.800002,94.900001,511.100008,243.100004,355.900006,60.300001
889,439624.007,439702.707,439951.407,440062.407,78.700001,111.000001,505.000007,248.700004,327.400005,66.600001
890,440129.007,440241.007,440448.107,440564.407,112.000002,116.300002,495.200008,207.100003,319.100005,59.800001
891,440624.207,440709.207,440936.207,441096.407,85.000001,160.200003,497.900007,227.000003,312.000004,25.7
892,441122.107,441198.107,441434.907,441546.907,76.000001,112.000002,487.300007,236.800004,312.800005,62.5
893,441609.407,441702.207,441923.007,442056.307,92.800002,133.300002,475.300008,220.800003,313.600005,28.400001
894,442084.707,442180.607,442389.507,442500.607,95.900001,111.100002,485.700007,208.900003,304.800004,69.800001
895,442570.407,442654.107,442881.907,442994.507,83.700001,112.600002,489.000007,227.800003,311.500004,64.900001
896,443059.407,443144.307,443369.907,443481.707,84.900001,111.800001,492.100007,225.600004,310.500005,69.800001
897,443551.507,443655.507,443862.807,443976.007,104.000002,113.200002,491.400008,207.300003,311.300005,66.900001
898,444042.907,444131.807,444352.807,444510.107,88.900001,157.300003,495.500007,221.000003,309.900004,28.3
899,444538.407,444618.107,444852.207,444964.007,79.700001,111.800001,491.300007,234.100004,313.800005,65.700001
900,445029.707,445136.807,445341.607,445456.307,107.100002,114.700002,484.000008,204.800003,311.900005,57.400001
901,445513.707,445598.107,445821.907,445968.807,84.400001,146.900002,486.400007,223.800003,308.200004,31.300001
902,446000.107,446080.207,446317.007,446427.507,80.100001,110.500001,494.000007,236.800004,316.900005,66.600001
903,446494.107,446579.807,446805.607,446892.807,85.700002,87.200001,489.400008,225.800003,311.500005,90.700002
904,446983.507,447063.207,447289.707,447403.307,79.700001,113.600002,484.200007,226.500003,306.200004,64.400001
905,447467.707,447563.207,447774.307,447885.907,95.500001,111.600002,484.000007,211.100003,306.600004,65.800001
906,447951.707,448028.207,448251.507,448364.207,76.500001,112.700002,471.900007,223.300003,299.800004,59.400001
907,448423.607,448499.507,448734.707,448844.207,75.900001,109.500001,485.300007,235.200004,311.100005,64.700001
908,448908.907,448986.107,449229.907,449342.407,77.200001,112.500002,494.900008,243.800004,321.000005,61.400001
909,449403.807,449501.707,449724.107,449839.207,97.900001,115.100002,501.400007,222.400003,320.300004,66.000001
910,449905.207,449992.207,450224.607,450340.507,87.000001,115.900002,489.400007,232.400004,319.400005,54.1
911,450394.607,450474.107,450707.407,450818.907,79.500002,111.500002,492.500008,233.300003,312.800005,68.200001
912,450887.107,450969.807,451191.307,451305.807,82.700001,114.500002,484.900007,221.500003,304.200004,66.200001
913,451372.007,451477.707,451673.907,451790.707,105.700002,116.800002,482.600007,196.200002,301.900004,63.900001
914,451854.607,451936.407,452165.207,452278.807,81.800001,113.600001,491.900007,228.800004,310.600005,67.700001
915,452346.507,452449.607,452660.507,452770.207,103.100002,109.700002,494.100008,210.900003,314.000005,70.400001
916,452840.607,452943.607,453143.107,453256.307,103.000001,113.200002,481.800007,199.500003,302.500004,66.100001
917,453322.407,453432.607,453633.007,453772.207,110.200002,139.200002,492.500007,200.400003,310.600005,42.7
918,453814.907,453896.307,454132.707,454244.007,81.400002,111.300002,498.900008,236.400003,317.800005,69.800001
919,454313.807,454398.007,454632.407,454747.507,84.200001,115.100001,498.500007,234.400004,318.600005,64.800001
920,454812.307,454894.907,455132.207,455247.507,82.600001,115.300002,496.500008,237.300004,319.900005,61.300001
921,455308.807,455408.607,455617.807,455728.707,99.800001,110.900002,489.100007,209.200003,309.000004,69.200001
922,455797.907,455910.107,456109.607,456223.407,112.200002,113.800001,487.200007,199.500003,311.700005,61.700001
923,456285.107,456362.007,456587.907,456699.507,76.900001,111.600001,481.800007,225.900004,302.800005,67.400001
924,456766.907,456844.307,457081.807,457239.007,77.400002,157.200002,499.500008,237.500003,314.900005,27.400001
925,457266.407,457367.807,457585.107,457698.507,101.400001,113.400001,496.800007,217.300004,318.700005,64.700001
926,457763.207,457849.707,458066.607,458180.507,86.500001,113.900001,480.300007,216.900004,303.400005,63.000001
927,458243.507,458346.907,458554.207,458712.507,103.400002,158.300002,486.700008,207.300003,310.700005,17.700001
928,458730.207,458827.007,459046.007,459158.307,96.800001,112.300002,496.300007,219.000003,315.800004,68.200001
929,459226.507,459314.907,459542.007,459657.507,88.400001,115.500001,491.800007,227.100004,315.500005,60.800001
930,459718.307,459812.907,460032.107,460187.407,94.600002,155.300002,501.600008,219.200003,313.800005,32.500001
931,460219.907,460297.907,460540.207,460696.507,78.000001,156.300002,506.700007,242.300004,320.300005,30.1
932,460726.607,460827.707,461052.707,461176.007,101.100002,123.300002,505.900008,225.000003,326.100005,56.500001
933,461232.507,461321.607,461544.107,461661.107,89.100001,117.000001,490.000007,222.500004,311.600005,61.400001
934,461722.507,461818.307,462033.107,462139.807,95.800002,106.700001,492.300008,214.800003,310.600005,75.000002
935,462214.807,462297.207,462517.207,462627.707,82.400001,110.500002,477.200007,220.000003,302.400004,64.300001
936,462692.007,462795.207,462994.907,463107.307,103.200001,112.400002,480.500007,199.700003,302.900004,65.200001
937,463172.507,463266.107,463479.207,463592.507,93.600001,113.300002,480.000007,213.100003,306.700004,60.000001
938,463652.507,463749.707,463958.807,464074.207,97.200001,115.400001,485.800007,209.100004,306.300005,64.100001
939,464138.307,464219.207,464451.107,464567.207,80.900001,116.100002,491.300008,231.900004,312.800005,62.400001
940,464629.607,464732.107,464943.907,465058.207,102.500001,114.300002,494.300007,211.800003,314.300004,65.700001
941,465123.907,465227.107,465441.307,465552.907,103.200001,111.600001,502.400007,214.200004,317.400005,73.400001
942,465626.307,465733.507,465950.907,466064.307,107.200002,113.400002,499.200008,217.400003,324.600005,61.200001
943,466125.507,466228.907,466438.507,466596.507,103.400001,158.000003,497.800007,209.600003,313.000004,26.8
944,466623.307,466699.407,466943.507,467079.607,76.100001,136.100002,500.900008,244.100004,320.200005,44.600001
945,467124.207,467221.107,467432.207,467549.107,96.900001,116.900002,484.800007,211.100003,308.000004,59.900001
946,467609.007,467709.407,467920.207,468032.407,100.400001,112.200001,487.000007,210.800004,311.200005,63.600001
947,468096.007,468178.707,468408.507,468520.807,82.700001,112.300002,490.300007,229.800004,312.500005,65.5
948,468586.307,468669.007,468906.807,469052.307,82.700002,145.500002,500.300008,237.800003,320.500005,34.300001
949,469086.607,469194.907,469402.107,469561.707,108.300002,159.600002,505.000007,207.200003,315.500005,29.9
950,469591.607,469668.607,469905.307,470020.407,77.000002,115.100002,491.900008,236.700003,313.700005,63.100001
951,470083.507,470162.407,470415.207,470526.707,78.900001,111.500001,507.000007,252.800004,331.700005,63.800001
952,470590.507,470674.307,470896.507,471008.307,83.800002,111.800002,484.400008,222.200003,306.000005,66.600001
953,471074.907,471183.007,471376.407,471487.607,108.100001,111.200002,479.500007,193.400003,301.500004,66.800001
954,471554.407,471651.307,471848.107,471962.907,96.900001,114.800002,474.300007,196.800003,293.700004,65.800001
955,472028.707,472130.607,472338.807,472477.407,101.900001,138.600002,489.000007,208.200003,310.100004,40.300001
956,472517.707,472616.707,472820.007,472932.407,99.000002,112.400001,485.800007,203.300003,302.300005,71.100001
957,473003.507,473087.307,473316.807,473430.807,83.800002,114.000002,492.400008,229.500003,313.300005,65.100001
958,473495.907,473570.307,473813.207,473923.007,74.400001,109.800002,493.900007,242.900003,317.300004,66.800001
959,473989.807,474098.807,474307.207,474416.607,109.000002,109.400001,497.800007,208.400003,317.400005,71.000001
960,474487.607,474587.507,474795.407,474971.907,99.900002,176.500003,491.200008,207.900003,307.800005,6.9
961,474978.807,475089.107,475296.107,475412.707,110.300001,116.600002,496.700007,207.000003,317.300004,62.800001
962,475475.507,475546.907,475766.507,475879.507,71.400001,113.000002,468.900007,219.600003,291.000004,64.900001
963,475944.407,476044.407,476260.807,476374.307,100.000002,113.500002,504.700008,216.400003,316.400005,74.800001
964,476449.107,476560.607,476756.907,476876.107,111.500001,119.200002,481.200007,196.300003,307.800004,54.200001
965,476930.307,477031.407,477230.807,477339.007,101.100001,108.200002,482.000007,199.400003,300.500004,73.300001
966,477412.307,477507.107,477715.907,477826.307,94.800001,110.400001,483.900007,208.800004,303.600005,69.900001
967,477896.207,478001.907,478202.607,478314.707,105.700002,112.100001,486.400007,200.700003,306.400005,67.900001
968,478382.607,478461.807,478676.407,478830.907,79.200002,154.500002,473.500008,214.600003,293.800005,25.200001
969,478856.107,478949.107,479175.207,479282.507,93.000001,107.300002,495.100007,226.100003,319.100004,68.700001
970,479351.207,479433.407,479661.207,479774.907,82.200001,113.700001,482.200007,227.800004,310.000005,58.500001
971,479833.407,479914.007,480126.707,480237.507,80.600001,110.800002,475.300007,212.700003,293.300004,71.200001
972,480308.707,480410.607,480615.707,480728.707,101.900002,113.000001,490.300007,205.100003,307.000005,70.300001
973,480799.007,480873.807,481105.507,481223.007,74.800002,117.500002,481.800008,231.700003,306.500005,57.800001
974,481280.807,481357.207,481580.707,481694.507,76.400001,113.800002,474.900007,223.500003,299.900004,61.200001
975,481755.707,481862.807,482070.307,482225.407,107.100001,155.100003,499.600007,207.500003,314.600004,29.9
976,482255.307,482361.407,482564.207,482674.107,106.100002,109.900001,494.000008,202.800003,308.900005,75.200002
977,482749.307,482823.007,483059.507,483172.307,73.700001,112.800002,486.600007,236.500003,310.200004,63.600001
978,483235.907,483323.507,483554.507,483668.507,87.600001,114.000001,496.000007,231.000004,318.600005,63.400001
979,483731.907,483812.507,484046.907,484164.607,80.600001,117.700002,488.900007,234.400004,315.000005,56.2
980,484220.807,484298.407,484536.007,484648.007,77.600002,112.000002,490.100008,237.600003,315.200005,62.900001
981,484710.907,484792.807,485010.807,485121.207,81.900001,110.400002,475.900007,218.000003,299.900004,65.600001
982,485186.807,485287.007,485499.107,485612.807,100.200001,113.700001,487.200007,212.100004,312.300005,61.200001
983,485674.007,485748.907,485977.107,486090.607,74.900001,113.500001,479.700007,228.200004,303.100005,63.100001
984,486153.707,486259.007,486465.807,486576.407,105.300002,110.600002,490.800008,206.800003,312.100005,68.100001
985,486644.507,486752.607,486953.607,487067.807,108.100001,114.200002,490.800007,201.000003,309.100004,67.500001
986,487135.307,487236.107,487437.907,487550.207,100.800001,112.300002,484.900007,201.800003,302.600004,70.000001
987,487620.207,487718.607,487918.607,488031.007,98.400002,112.400001,476.900007,200.000003,298.400005,66.100001
988,488097.107,488189.507,488399.607,488510.407,92.400002,110.800001,482.200007,210.100003,302.500005,68.900001
989,488579.307,488663.207,488892.607,489004.307,83.900002,111.700002,491.600008,229.400003,313.300005,66.600001
990,489070.907,489152.707,489377.807,489536.107,81.800001,158.300003,493.500007,225.100003,306.900004,28.3
991,489564.407,489637.007,489886.807,489996.707,72.600001,109.900002,502.600008,249.800004,322.400005,70.300001
992,490067.007,490165.407,490380.007,490494.907,98.400001,114.900002,495.800007,214.600003,313.000004,67.900001
993,490562.807,490672.407,490881.507,490990.007,109.600002,108.500001,497.600007,209.100003,318.700005,70.400001
994,491060.407,491146.707,491371.507,491488.807,86.300002,117.300002,488.100008,224.800003,311.100005,59.700001
995,491548.507,491632.807,491856.807,491970.807,84.300001,114.000002,482.100007,224.000003,308.300004,59.800001
996,492030.607,492108.607,492338.107,492487.107,78.000001,149.000003,491.400007,229.500003,307.500004,34.9
997,492522.007,492613.807,492836.007,492986.807,91.800002,150.800002,499.100008,222.200003,314.000005,34.300001
998,493021.107,493131.307,493338.007,493451.607,110.200001,113.600002,495.300007,206.700003,316.900004,64.800001
999,493516.407,493599.707,493833.807,493944.507,83.300001,110.700001,492.700007,234.100004,317.400005,64.600001
1000,494009.107,494117.007,494315.307,494425.607,107.900002,110.300002,484.200008,198.300003,306.200005,67.700001
1001,494493.307,494575.207,494805.107,494920.507,81.900001,115.400002,488.600007,229.900003,311.800004,61.400001
1002,494981.907,495082.607,495298.207,495411.207,100.700001,113.000001,493.200007,215.600004,316.300005,63.900001
1003,495475.107,495584.107,495791.707,495904.507,109.000002,112.800002,494.000008,207.600003,316.600005,64.600001
1004,495969.107,496045.307,496256.307,496369.607,76.200001,113.300001,464.500006,211.000003,287.200004,64.000001
1005,496433.607,496509.407,496738.407,496848.007,75.800002,109.600002,487.900008,229.000003,304.800005,73.500001
1006,496921.507,497027.107,497237.107,497346.107,105.600001,109.000002,496.000007,210.000003,315.600004,71.400001
1007,497417.507,497519.107,497726.107,497838.107,101.600002,112.000001,489.600007,207.000003,308.600005,69.000001
1008,497907.107,498009.107,498213.607,498327.207,102.000002,113.600002,483.300008,204.500003,306.500005,63.200001
1009,498390.407,498469.207,498705.307,498817.507,78.800001,112.200002,497.900007,236.100003,314.900004,70.800001
1010,498888.307,498971.307,499207.907,499322.007,83.000001,114.100001,497.900007,236.600004,319.600005,64.200001
1011,499386.207,499472.207,499710.707,499823.407,86.000002,112.700002,501.800008,238.500003,324.500005,64.600001
1012,499888.007,499966.707,500186.907,500297.707,78.700001,110.800002,474.200007,220.200003,298.900004,64.500001
1013,500362.207,500459.907,500674.807,500787.107,97.700001,112.300001,492.300007,214.900004,312.600005,67.400001
1014,500854.507,500933.907,501172.307,501285.707,79.400001,113.400002,495.700008,238.400004,317.800005,64.500001
1015,501350.207,501426.507,501662.907,501772.307,76.300001,109.400002,487.400007,236.400003,312.700004,65.300001
1016,501837.607,501913.507,502136.107,502295.907,75.900001,159.800003,485.200007,222.600003,298.500004,26.9
1017,502322.807,502427.707,502632.907,502745.307,104.900002,112.400001,486.800007,205.200003,310.100005,64.300001
1018,502809.607,502887.007,503121.307,503234.007,77.400002,112.700002,493.600008,234.300003,311.700005,69.200001
1019,503303.208,503385.308,503623.908,503739.408,82.100001,115.500001,493.600007,238.600004,320.700005,57.400001
1020,503796.808,503901.908,504110.108,504225.208,105.100002,115.100002,493.400008,208.200003,313.300005,65.000001
1021,504290.208,504397.908,504600.308,504715.008,107.700001,114.700002,492.200007,202.400003,310.100004,67.400001
1022,504782.408,504884.108,505093.008,505253.008,101.700001,160.000003,494.100007,208.900003,310.600004,23.5
1023,505276.508,505367.108,505592.608,505707.008,90.600002,114.400002,490.500008,225.500003,316.100005,60.000001
1024,505767.008,505849.508,506077.608,506224.108,82.500001,146.500002,492.400007,228.100003,310.600004,35.300001
1025,506259.408,506358.108,506563.408,506675.208,98.700001,111.800002,486.500007,205.300003,304.000004,70.700001
1026,506745.908,506857.408,507062.808,507176.808,111.500002,114.000002,498.300008,205.400003,316.900005,67.400001
1027,507244.208,507348.508,507575.508,507690.008,104.300001,114.500002,509.100007,227.000003,331.300004,63.300001
1028,507753.308,507834.808,508072.908,508183.808,81.500001,110.900002,506.000008,238.100004,319.600005,75.500001
1029,508259.308,508356.608,508579.108,508694.008,97.300001,114.900002,500.500007,222.500003,319.800004,65.800001
1030,508759.808,508835.608,509064.708,509176.208,75.800001,111.500001,480.500007,229.100004,304.900005,64.100001
1031,509240.308,509345.308,509562.508,509674.308,105.000002,111.800002,505.000008,217.200003,322.200005,71.000001
1032,509745.308,509855.108,510055.008,510215.908,109.800001,160.900003,501.200007,199.900003,309.700004,30.6
1033,510246.508,510324.708,510564.308,510677.208,78.200001,112.900002,494.300008,239.600004,317.800005,63.600001
1034,510740.808,510825.808,511055.408,511208.508,85.000001,153.100003,496.500007,229.600003,314.600004,28.8
1035,511237.308,511345.608,511550.408,511664.108,108.300002,113.700001,491.600007,204.800003,313.100005,64.800001
1036,511728.908,511829.808,512039.208,512153.608,100.900002,114.400002,490.600008,209.400003,310.300005,65.900001
1037,512219.508,512303.308,512534.408,512687.008,83.800001,152.600003,497.100007,231.100003,314.900004,29.6
1038,512716.608,512824.508,513036.008,513146.308,107.900002,110.300001,497.300007,211.500003,319.400005,67.600001
1039,513213.908,513315.908,513554.008,513645.508,102.000002,91.500001,498.200008,238.100004,340.100006,66.600001
1040,513712.108,513798.708,514037.408,514200.108,86.600001,162.700002,509.700008,238.700004,325.300005,21.700001
1041,514221.808,514322.508,514543.108,514661.708,100.700001,118.600002,496.400007,220.600003,321.300004,56.500001
1042,514718.208,514796.208,515026.408,515133.908,78.000001,107.500002,480.900007,230.200003,308.200004,65.200001
1043,515199.108,515274.508,515506.808,515650.708,75.400001,143.900002,489.000007,232.300004,307.700005,37.4
1044,515688.108,515786.908,516008.408,516121.908,98.800002,113.500002,497.400008,221.500003,320.300005,63.600001
1045,516185.508,516287.908,516493.208,516616.608,102.400001,123.400002,486.400007,205.300003,307.700004,55.300001
1046,516671.908,516746.608,516977.308,517088.408,74.700001,111.100001,478.900007,230.700004,305.400005,62.400001
1047,517150.808,517256.208,517466.508,517624.808,105.400002,158.300002,502.000008,210.300003,315.700005,28.000001
1048,517652.808,517754.108,517962.908,518081.508,101.300001,118.600002,490.300007,208.800003,310.100004,61.600001
1049,518143.108,518228.808,518448.508,518557.308,85.700001,108.800002,484.000007,219.700003,305.400004,69.800001
1050,518627.108,518732.408,518947.708,519140.108,105.300002,192.400003,498.400008,215.300003,320.600005,-14.6
1051,519125.508,519208.708,519448.208,519558.308,83.200001,110.100002,496.800007,239.500003,322.700004,64.000001
1052,519622.308,519725.108,519948.608,520068.508,102.800002,119.900002,510.500008,223.500003,326.300005,64.300001
1053,520132.808,520237.808,520452.408,520565.208,105.000001,112.800002,493.900007,214.600003,319.600004,61.500001
1054,520626.708,520713.108,520940.908,521050.908,86.400001,110.000001,487.500007,227.800004,314.200005,63.300001
1055,521114.208,521198.708,521425.408,521537.708,84.500001,112.300002,488.100007,226.700004,311.200005,64.6
1056,521602.308,521687.708,521921.008,522031.708,85.400002,110.700002,497.700008,233.300003,318.700005,68.300001
1057,522100.008,522200.308,522422.708,522532.908,100.300001,110.200001,498.700007,222.400004,322.700005,65.800001
1058,522598.708,522710.208,522904.708,523017.408,111.500002,112.700002,482.500008,194.500003,306.000005,63.800001
1059,523081.208,523158.108,523379.508,523494.908,76.900001,115.400002,471.600007,221.400003,298.300004,57.900001
1060,523552.808,523656.608,523870.508,523984.708,103.800001,114.200002,497.800007,213.900003,317.700004,65.900001
1061,524050.608,524157.008,524375.308,524488.808,106.400002,113.500001,505.500007,218.300003,324.700005,67.300001
1062,524556.108,524638.808,524869.908,524985.808,82.700002,115.900002,487.800008,231.100003,313.800005,58.100001
1063,525043.908,525132.708,525356.708,525466.508,88.800001,109.800002,491.200007,224.000003,312.800004,68.600001
1064,525535.108,525622.708,525855.308,525965.808,87.600001,110.500002,496.800007,232.600004,320.200005,66.1
1065,526031.908,526112.608,526359.708,526468.608,80.700002,108.900002,501.200008,247.100003,327.800005,64.500001
1066,526533.108,526608.708,526853.308,526964.108,75.600001,110.800001,501.700007,244.600004,320.200005,70.700001
1067,527034.808,527142.508,527357.208,527474.908,107.700002,117.700002,498.000008,214.700003,322.400005,57.900001
1068,527532.808,527619.008,527844.708,527957.208,86.200001,112.500002,488.900007,225.700003,311.900004,64.500001
1069,528021.708,528122.308,528322.308,528437.508,100.600002,115.200001,485.300007,200.000003,300.600005,69.500001
1070,528507.008,528586.408,528812.508,528961.408,79.400002,148.900002,486.800008,226.100003,305.500005,32.400001
1071,528993.808,529091.808,529314.308,529427.808,98.000001,113.500002,507.900007,222.500003,320.500004,73.900001
1072,529501.708,529605.008,529829.308,529942.808,103.300002,113.500002,513.900008,224.300003,327.600005,72.800001
1073,530015.608,530099.308,530330.308,530444.908,83.700001,114.600001,496.600007,231.000004,314.700005,67.300001
1074,530512.208,530595.708,530830.208,530989.108,83.500001,158.900002,495.300008,234.500004,318.000005,18.400001
1075,531007.508,531089.108,531327.808,531438.408,81.600001,110.600002,499.100007,238.700003,320.300004,68.200001
1076,531506.608,531583.208,531823.608,531924.508,76.600001,100.900001,489.200007,240.400004,317.000005,71.300001
1077,531995.808,532080.208,532312.808,532421.808,84.400002,109.000002,495.600008,232.600003,317.000005,69.600001
1078,532491.408,532598.408,532804.008,532919.508,107.000001,115.500002,490.000007,205.600003,312.600004,61.900001
1079,532981.408,533067.708,533282.608,533394.008,86.300001,111.400001,475.700007,214.900004,301.200005,63.100001
1080,533457.108,533553.208,533758.608,533870.408,96.100002,111.800001,480.100007,205.400003,301.500005,66.800001
1081,533937.208,534014.408,534247.208,534401.408,77.200001,154.200002,496.000008,232.800004,310.000005,31.800001
1082,534433.208,534530.808,534751.608,534865.808,97.600001,114.200002,495.100007,220.800003,318.400004,62.500001
1083,534928.308,535029.908,535248.308,535360.708,101.600002,112.400001,493.400007,218.400003,320.000005,61.000001
1084,535421.708,535505.608,535740.608,535828.008,83.900002,87.400001,497.600008,235.000003,318.900005,91.300002
1085,535919.308,536004.208,536240.608,536353.108,84.900001,112.500001,492.200007,236.400004,321.300005,58.400001
1086,536411.508,536518.008,536729.808,536839.308,106.500002,109.500002,497.700008,211.800003,318.300005,69.900001
1087,536909.208,536991.708,537221.508,537332.908,82.500001,111.400002,493.000007,229.800003,312.300004,69.300001
1088,537402.208,537488.108,537718.008,537829.608,85.900001,111.600001,494.100007,229.900004,315.800005,66.700001
1089,537896.308,537976.508,538214.308,538324.708,80.200001,110.400002,495.900008,237.800004,318.000005,67.500001
1090,538392.208,538476.108,538701.708,538813.208,83.900001,111.500002,488.900007,225.600003,309.500004,67.900001
1091,538881.108,538962.708,539184.208,539293.308,81.600001,109.100002,477.300007,221.500003,303.100004,65.100001
1092,539358.408,539457.008,539661.908,539776.608,98.600002,114.700001,478.900007,204.900003,303.500005,60.700001
1093,539837.308,539914.108,540147.808,540256.808,76.800001,109.000001,487.800007,233.700004,310.500005,68.300001
1094,540325.108,540429.708,540654.508,540775.308,104.600002,120.800002,505.500008,224.800003,329.400005,55.300001
1095,540830.608,540908.008,541157.808,541269.308,77.400001,111.500002,501.400007,249.800004,327.200005,62.7
1096,541332.008,541442.208,541654.508,541765.908,110.200002,111.400002,497.900008,212.300003,322.500005,64.000001
1097,541829.908,541913.608,542137.608,542248.008,83.700001,110.400002,487.100007,224.000003,307.700004,69.000001
1098,542317.008,542398.508,542622.308,542741.808,81.500001,119.500001,481.900007,223.800004,305.300005,57.100001
1099,542798.908,542902.008,543113.108,543226.508,103.100002,113.400002,489.500008,211.100003,314.200005,61.900001
1100,543288.408,543386.308,543588.008,543702.108,97.900001,114.100002,477.300007,201.700003,299.600004,63.600001
1101,543765.708,543850.908,544095.908,544178.908,85.200001,83.000001,483.000007,245.000004,330.200005,69.800001
1102,544248.708,544342.908,544554.008,544712.508,94.200001,158.500003,488.700007,211.100003,305.300004,24.9
1103,544737.408,544844.908,545045.708,545162.408,107.500002,116.700002,487.000007,200.800003,308.300005,62
1104,545224.408,545314.108,545527.308,545639.308,89.700002,112.000002,480.000008,213.200003,302.900005,65.100001
1105,545704.408,545790.008,546015.308,546125.708,85.600001,110.400002,482.500007,225.300003,310.900004,61.200001
1106,546186.908,546262.308,546506.408,546662.308,75.400001,155.900002,503.900007,244.100004,319.500005,28.5
1107,546690.808,546798.108,547010.708,547124.508,107.300002,113.800002,498.500008,212.600003,319.900005,64.800001
1108,547189.308,547266.408,547497.808,547613.808,77.100001,116.000002,484.600007,231.400003,308.500004,60.100001
1109,547673.908,547750.008,547981.108,548089.408,76.100001,108.300001,483.500007,231.100004,307.200005,68.000001
1110,548157.408,548256.808,548465.308,548577.308,99.400002,112.000001,485.000007,208.500003,307.900005,65.100001
1111,548642.408,548747.508,548938.408,549046.408,105.100002,108.000001,478.600008,190.900003,296.000005,74.600002
1112,549121.008,549225.408,549430.908,549545.908,104.400001,115.000002,486.300007,205.500003,309.900004,61.400001
1113,549607.308,549715.208,549924.708,550037.008,107.900001,112.300001,500.000007,209.500004,317.400005,70.300001
1114,550107.308,550188.408,550431.608,550544.608,81.100001,113.000002,502.000008,243.200004,324.300005,64.700001
1115,550609.308,550693.808,550951.108,551041.808,84.500001,90.700001,493.100007,257.300004,341.800005,60.600001
1116,551102.408,551189.308,551415.408,551524.008,86.900001,108.600001,488.000007,226.100004,313.000005,66.400001
1117,551590.408,551694.708,551900.008,552011.608,104.300002,111.600002,484.600008,205.300003,309.600005,63.400001
1118,552075.008,552168.808,552387.908,552536.108,93.800001,148.200002,497.500007,219.100003,312.900004,36.400001
1119,552572.508,552678.808,552883.708,552994.508,106.300002,110.800001,483.600007,204.900003,311.200005,61.600001
1120,553056.108,553142.008,553350.508,553463.008,85.900001,112.500001,470.600007,208.500004,294.400005,63.700001
1121,553526.708,553632.508,553846.408,553959.208,105.800002,112.800002,493.600008,213.900003,319.700005,61.100001
1122,554020.308,554117.808,554326.408,554437.708,97.500001,111.300002,482.700007,208.600003,306.100004,65.300001
1123,554503.008,554590.308,554801.508,554914.308,87.300001,112.800002,477.600007,211.200003,298.500004,66.300001
1124,554980.608,555058.308,555314.708,555404.308,77.700001,89.600001,487.600007,256.400004,334.100005,63.900001
1125,555468.208,555546.908,555776.508,555891.908,78.700001,115.400001,488.200007,229.600004,308.300005,64.500001
1126,555956.408,556037.608,556268.308,556380.808,81.200002,112.500002,485.400008,230.700003,311.900005,61.000001
1127,556441.808,556522.908,556740.308,556887.108,81.100001,146.800002,481.700007,217.400003,298.500004,36.400001
1128,556923.508,557024.508,557240.108,557394.308,101.000001,154.200002,498.100007,215.600004,316.600005,27.3
1129,557421.608,557528.908,557730.608,557843.908,107.300002,113.300002,489.900008,201.700003,309.000005,67.600001
1130,557911.508,557992.008,558214.008,558324.408,80.500001,110.400002,477.100007,222.000003,302.500004,64.200001
1131,558388.608,558484.408,558698.708,558809.708,95.800001,111.000002,486.600007,214.300003,310.100004,65.500001
1132,558875.208,558991.008,559202.708,559291.408,115.800002,88.700001,480.800007,211.700003,327.500005,64.600001
1133,559356.008,559432.708,559671.508,559783.808,76.700001,112.300001,491.900007,238.800004,315.500005,64.100001
1134,559847.908,559952.308,560178.408,560352.108,104.400002,173.700003,508.100008,226.100003,330.500005,3.9
1135,560356.008,560463.208,560690.508,560810.208,107.200002,119.700002,510.700008,227.300003,334.500005,56.500001
1136,560866.708,560944.708,561175.408,561287.208,78.000001,111.800002,491.000007,230.700003,308.700004,70.500001
1137,561357.708,561458.108,561664.308,561776.108,100.400001,111.800002,482.700007,206.200003,306.600004,64.300001
1138,561840.408,561924.108,562147.908,562256.308,83.700001,108.400001,485.100007,223.800004,307.500005,69.200001
1139,562325.508,562404.408,562621.008,562733.708,78.900001,112.700001,470.300007,216.600004,295.500005,62.100001
1140,562795.808,562869.908,563103.108,563210.708,74.100001,107.600001,480.600007,233.200004,307.300005,65.700001
1141,563276.408,563378.808,563577.608,563689.908,102.400002,112.300002,482.100008,198.800003,301.200005,68.600001
1142,563758.508,563858.308,564062.908,564177.208,99.800001,114.300002,478.100007,204.600003,304.400004,59.400001
1143,564236.608,564313.608,564548.408,564658.908,77.000001,110.500002,491.300007,234.800003,311.800004,69.000001
1144,564727.908,564814.108,565046.908,565159.408,86.200001,112.500002,493.700007,232.800004,319.000005,62.2
1145,565221.608,565284.808,565537.108,565649.408,63.200001,112.300002,488.500008,252.300004,315.500005,60.700001
1146,565710.108,565794.008,566017.308,566130.008,83.900001,112.700002,483.600007,223.300003,307.200004,63.700001
1147,566193.708,566295.808,566502.008,566616.908,102.100001,114.900001,488.600007,206.200004,308.300005,65.400001
1148,566682.308,566790.608,566987.908,567098.908,108.300002,111.000001,485.700007,197.300003,305.600005,69.100001
1149,567168.008,567274.908,567469.408,567586.308,106.900002,116.900002,479.600008,194.500003,301.400005,61.300001
1150,567647.608,567729.708,567948.508,568055.008,82.100001,106.500002,477.800007,218.800003,300.900004,70.400001
1151,568125.408,568199.508,568426.208,568536.708,74.100001,110.500002,478.200007,226.700003,300.800004,66.900001
1152,568603.608,568702.108,568909.808,569064.008,98.500001,154.200003,492.100007,207.700003,306.200004,31.7
1153,569095.708,569198.608,569434.608,569521.908,102.900002,87.300002,493.200008,236.000003,338.900005,67.000001
1154,569588.908,569698.508,569904.208,570017.508,109.600001,113.300002,495.700007,205.700003,315.300004,67.100001
1155,570084.608,570187.008,570397.108,570507.809,102.400001,110.700001,492.000007,210.100004,312.500005,68.800001
1156,570576.609,570692.409,570884.009,570994.709,115.800002,110.700001,484.200007,191.600003,307.400005,66.100001
1157,571060.809,571142.709,571376.409,571487.209,81.900002,110.800002,492.200008,233.700003,315.600005,65.800001
1158,571553.009,571636.409,571856.709,571976.409,83.400001,119.700002,479.700007,220.300003,303.700004,56.300001
1159,572032.709,572117.909,572348.409,572459.009,85.200001,110.600001,496.600007,230.500004,315.700005,70.300001
1160,572529.309,572630.009,572832.109,572940.509,100.700002,108.400001,478.300007,202.100003,302.800005,67.100001
1161,573007.609,573106.709,573312.409,573423.009,99.100002,110.600002,483.900008,205.700003,304.800005,68.500001
1162,573491.509,573593.109,573806.009,573918.309,101.600001,112.300002,493.500007,212.900003,314.500004,66.700001
1163,573985.009,574073.109,574298.109,574409.209,88.100001,111.100001,493.700007,225.000004,313.100005,69.500001
1164,574478.709,574565.009,574790.609,574907.009,86.300002,116.400002,485.100008,225.600003,311.900005,56.800001
1165,574963.809,575062.809,575272.609,575384.709,99.000001,112.100002,485.600007,209.800003,308.800004,64.700001
1166,575449.409,575552.109,575761.109,575911.609,102.700001,150.500002,497.300007,209.000004,311.700005,35.1
1167,575946.709,576044.309,576250.609,576361.909,97.600002,111.300001,487.600008,206.300003,303.900005,72.400002
1168,576434.309,576518.209,576738.509,576852.709,83.900001,114.200002,477.000007,220.300003,304.200004,58.600001
1169,576911.309,576996.309,577229.709,577373.409,85.000001,143.700003,497.900007,233.400003,318.400004,35.8
1170,577409.209,577506.409,577713.809,577826.009,97.200002,112.200001,489.100007,207.400003,304.600005,72.300001
1171,577898.309,577979.409,578203.809,578320.109,81.100002,116.300002,480.400008,224.400003,305.500005,58.600001
1172,578378.709,578454.509,578689.609,578800.509,75.800001,110.900002,492.900007,235.100003,310.900004,71.100001
1173,578871.609,578980.009,579185.509,579298.609,108.400001,113.100001,493.500007,205.500004,313.900005,66.500001
1174,579365.109,579471.909,579674.609,579784.309,106.800002,109.700001,487.500007,202.700003,309.500005,68.300001
1175,579852.609,579967.209,580172.209,580280.009,114.600002,107.800002,494.600008,205.000003,319.600005,67.200001
1176,580347.209,580431.209,580652.709,580759.009,84.000001,106.300002,486.100007,221.500003,305.500004,74.300001
1177,580833.309,580932.809,581145.009,581257.309,99.500002,112.300001,495.900007,212.200003,311.700005,71.900001
1178,581329.209,581428.409,581640.609,581798.709,99.200002,158.100002,495.200008,212.200003,311.400005,25.700001
1179,581824.409,581929.209,582140.009,582255.909,104.800001,115.900001,494.800007,210.800004,315.600005,63.300001
1180,582319.209,582395.509,582624.109,582734.409,76.300001,110.300001,485.400007,228.600004,304.900005,70.200001
1181,582804.609,582886.709,583119.609,583230.609,82.100002,111.000002,496.900008,232.900003,315.000005,70.900001
1182,583301.509,583388.409,583615.509,583729.009,86.900001,113.500001,489.800007,227.100004,314.000005,62.300001
1183,583791.309,583890.909,584111.709,584223.909,99.600002,112.200002,504.500008,220.800003,320.400005,71.900001
1184,584295.809,584403.109,584609.309,584726.909,107.300001,117.600002,487.000007,206.200003,313.500004,55.900001
1185,584782.809,584888.009,585095.009,585237.909,105.200002,142.900002,493.500007,207.000003,312.200005,38.4
1186,585276.309,585372.709,585583.709,585737.609,96.400002,153.900002,493.800008,211.000003,307.400005,32.500001
1187,585770.109,585881.109,586081.209,586194.909,111.000001,113.700002,485.700007,200.100003,311.100004,60.900001
1188,586255.809,586331.909,586565.609,586675.509,76.100001,109.900001,487.000007,233.700004,309.800005,67.300001
1189,586742.809,586845.809,587044.009,587156.709,103.000002,112.700001,478.200007,198.200003,301.200005,64.300001
1190,587221.009,587301.309,587525.109,587639.009,80.300001,113.900002,482.700007,223.800004,304.100005,64.7
1191,587703.709,587791.509,588023.609,588135.009,87.800002,111.400002,497.100008,232.100003,319.900005,65.800001
1192,588200.809,588299.109,588511.809,588623.209,98.300001,111.400001,484.400007,212.700004,311.000005,62.000001
1193,588685.209,588768.809,589002.109,589114.409,83.600001,112.300001,496.500007,233.300004,316.900005,67.300001
1194,589181.709,589257.709,589486.609,589666.109,76.000002,179.500003,484.800008,228.900003,304.900005,0.4
1195,589666.509,589769.109,589985.509,590097.209,102.600001,111.700002,493.400007,216.400003,319.000004,62.700001
1196,590159.909,590268.009,590466.509,590577.509,108.100002,111.000001,485.300007,198.500003,306.600005,67.700001
1197,590645.209,590743.609,590957.409,591099.009,98.400002,141.600002,494.500008,213.800003,312.200005,40.700001
1198,591139.709,591245.409,591443.409,591553.809,105.700001,110.400002,479.500007,198.000003,303.700004,65.400001
1199,591619.209,591700.109,591926.309,592036.109,80.900001,109.800002,481.400007,226.200003,307.100004,64.500001
1200,592100.609,592190.609,592416.009,592524.809,90.000001,108.800001,495.700007,225.400004,315.400005,71.500001
1201,592596.309,592671.009,592907.809,593025.209,74.700001,117.400002,488.000008,236.800004,311.500005,59.100001
1202,593084.309,593158.209,593390.509,593498.309,73.900001,107.800002,481.500007,232.300003,306.200004,67.500001
1203,593565.809,593661.709,593880.509,593994.109,95.900001,113.600001,494.800007,218.800004,314.700005,66.500001
1204,594060.609,594136.409,594360.509,594478.009,75.800001,117.500001,471.700007,224.100004,299.900005,54.300001
1205,594532.309,594616.509,594850.209,594957.409,84.200001,107.200002,497.800008,233.700004,317.900005,72.700001
1206,595030.109,595129.009,595337.809,595450.709,98.900001,112.900002,485.100007,208.800003,307.700004,64.500001
1207,595515.209,595592.109,595805.409,595914.209,76.900001,108.800002,469.100007,213.300003,290.200004,70.100001
1208,595984.309,596081.309,596323.109,596413.909,97.000001,90.800001,490.000007,241.800004,338.800005,60.400001
1209,596474.309,596578.709,596800.209,596911.309,104.400002,111.100002,502.900008,221.500003,325.900005,65.900001
1210,596977.209,597065.209,597295.309,597408.209,88.000001,112.900002,499.200007,230.100003,318.100004,68.200001
1211,597476.409,597565.409,597789.309,597901.309,89.000001,112.000001,488.600007,223.900004,312.900005,63.700001
1212,597965.009,598051.609,598267.209,598378.609,86.600002,111.400002,480.200008,215.600003,302.200005,66.600001
1213,598445.209,598519.209,598745.309,598856.409,74.000001,111.100002,472.800007,226.100003,300.100004,61.600001
1214,598918.009,599016.409,599215.409,599361.309,98.400001,145.900002,484.500007,199.000003,297.400004,41.200001
1215,599402.509,599501.709,599698.309,599810.909,99.200001,112.600002,475.400007,196.600003,295.800004,67.000001
1216,599877.909,599980.009,600182.709,600295.209,102.100001,112.500002,486.100007,202.700003,304.800004,68.800001
1217,600364.009,600469.309,600682.509,600794.509,105.300002,112.000002,495.100007,213.200003,318.500005,64.6
1218,600859.109,600960.909,601175.409,601326.509,101.800002,151.100002,503.300008,214.500003,316.300005,35.900001
1219,601362.409,601465.709,601681.509,601793.309,103.300002,111.800001,495.700007,215.800003,319.100005,64.800001
1220,601858.109,601940.209,602166.009,602271.909,82.100002,105.900002,481.800008,225.800003,307.900005,68.000001
1221,602339.909,602441.809,602643.609,602754.409,101.900001,110.800002,486.100007,201.800003,303.700004,71.600001
1222,602826.009,602935.609,603133.209,603245.509,109.600001,112.300002,486.700007,197.600003,307.200004,67.200001
1223,603312.709,603389.109,603619.809,603725.909,76.400001,106.100001,482.100007,230.700004,307.100005,68.900001
1224,603794.809,603893.209,604106.309,604219.609,98.400002,113.300002,488.100008,213.100003,311.500005,63.300001
1225,604282.909,604388.109,604582.509,604731.509,105.200001,149.000002,489.500007,194.400003,299.600004,40.900001
1226,604772.409,604876.109,605081.009,605194.209,103.700001,113.200002,480.700007,204.900003,308.600004,58.900001
1227,605253.109,605331.809,605566.509,605673.609,78.700001,107.100001,490.500007,234.700004,313.400005,70.000001
1228,605743.609,605845.409,606048.909,606159.509,101.800002,110.600001,480.400007,203.500003,305.300005,64.500001
1229,606224.009,606303.109,606552.109,606640.109,79.100002,88.000002,481.800008,249.000003,328.100005,65.700001
1230,606705.809,606784.209,607038.409,607124.309,78.400001,85.900001,490.300007,254.200004,332.600005,71.800001
1231,607196.109,607304.809,607517.909,607630.409,108.700002,112.500001,501.200007,213.100003,321.800005,66.900001
1232,607697.309,607803.809,608009.609,608158.109,106.500002,148.500002,500.900008,205.800003,312.300005,40.100001
1233,608198.209,608297.709,608520.509,608632.409,99.500001,111.900001,501.400007,222.800004,322.300005,67.200001
1234,608699.609,608800.209,609006.209,609120.709,100.600002,114.500002,494.000008,206.000003,306.600005,72.900001
1235,609193.609,609299.609,609508.209,609624.109,106.000001,115.900002,490.100007,208.600003,314.600004,59.600001
1236,609683.709,609769.009,610004.309,610119.209,85.300001,114.900001,493.900007,235.300004,320.600005,58.400001
1237,610177.609,610257.109,610487.809,610601.109,79.500002,113.300002,485.600008,230.700003,310.200005,62.100001
1238,610663.209,610745.309,610977.909,611089.809,82.100001,111.900002,489.500007,232.600003,314.700004,62.900001
1239,611152.709,611254.909,611461.909,611569.209,102.200001,107.300002,490.000007,207.000003,309.200004,73.500001
1240,611642.709,611746.809,611944.509,612057.109,104.100002,112.600001,487.300007,197.700003,301.800005,72.900001
1241,612130.009,612211.609,612440.209,612552.709,81.600002,112.500002,492.100008,228.600003,310.200005,69.400001
1242,612622.109,612710.409,612935.809,613114.009,88.300001,178.200003,489.800007,225.400003,313.700004,-2.1
1243,613111.909,613217.709,613418.909,613588.309,105.800002,169.400002,491.200007,201.200003,307.000005,14.8
1244,613603.109,613701.209,613908.509,614034.309,98.100002,125.800002,483.800008,207.300003,305.400005,52.600001
1245,614086.909,614165.909,614401.509,614513.009,79.000001,111.500002,488.500007,235.600003,314.600004,62.400001
1246,614575.409,614682.609,614881.509,614992.009,107.200001,110.500002,484.000007,198.900003,306.100004,67.400001
1247,615059.409,615138.409,615352.509,615463.109,79.000001,110.600002,467.700007,214.100003,293.100004,64.000001
1248,615527.109,615608.909,615834.509,615943.309,81.800001,108.800001,483.500007,225.600004,307.400005,67.300001
1249,616010.609,616121.109,616325.309,616439.309,110.500002,114.000002,486.100008,204.200003,314.700005,57.400001
1250,616496.709,616573.009,616806.109,616960.809,76.300001,154.700002,494.400007,233.100003,309.400004,30.300001
1251,616991.109,617069.309,617295.309,617405.109,78.200001,109.800002,475.900007,226.000003,304.200004,61.900001
1252,617467.009,617573.609,617774.409,617925.209,106.600002,150.800002,493.600007,200.800003,307.400005,35.4
1253,617960.609,618069.409,618270.609,618380.509,108.800002,109.900002,489.500008,201.200003,310.000005,69.600001
1254,618450.109,618521.809,618758.009,618870.609,71.700001,112.600002,485.000007,236.200003,307.900004,64.500001
1255,618935.109,619014.709,619267.009,619356.109,79.600001,89.100001,483.700007,252.300004,331.900005,62.700001
1256,619418.809,619497.709,619727.109,619837.009,78.900001,109.900001,489.800007,229.400004,308.300005,71.600001
1257,619908.609,619994.309,620216.409,620334.509,85.700002,118.100002,478.900007,222.100003,307.800005,53
1258,620387.509,620463.009,620695.109,620803.309,75.500002,108.200002,482.700008,232.100003,307.600005,66.900001
1259,620870.209,620972.409,621171.209,621282.309,102.200001,111.100002,477.500007,198.800003,301.000004,65.400001
1260,621347.709,621448.409,621640.909,621754.809,100.700001,113.900002,479.400007,192.500003,293.200004,72.300001
1261,621827.109,621925.109,622121.409,622231.109,98.000001,109.700002,464.900007,196.300003,294.300004,60.900001
1262,622292.009,622363.309,622552.209,622733.909,71.300001,181.700002,476.900007,188.900003,260.200004,35.000001
1263,622768.909,622872.709,623067.409,623176.709,103.800002,109.300002,476.800007,194.700002,298.500004,69.000001
1264,623245.709,623322.909,623549.209,623661.109,77.200001,111.900001,483.400007,226.300004,303.500005,68.000001
1265,623729.109,623827.409,624031.609,624141.309,98.300002,109.700001,481.900007,204.200003,302.500005,69.700001
1266,624211.009,624303.909,624506.909,624618.209,92.900002,111.300002,473.400008,203.000003,295.900005,66.200001
1267,624684.409,624789.709,624987.009,625148.709,105.300001,161.700002,486.300007,197.300003,302.600004,22.000001
1268,625170.709,625256.609,625476.809,625588.609,85.900001,111.800002,478.500007,220.200003,306.100004,60.600001
1269,625649.209,625727.109,625964.509,626086.709,77.900001,122.200001,484.300007,237.400004,315.300005,46.800001
1270,626133.509,626224.109,626420.609,626529.309,90.600001,108.700002,466.300007,196.500003,287.100004,70.500001
1271,626599.809,626697.009,626889.909,627003.309,97.200002,113.400002,468.500007,192.900002,290.100004,65.000001
1272,627068.309,627146.809,627356.409,627499.109,78.500001,142.700002,468.100007,209.600003,288.100004,37.300001
1273,627536.409,627627.409,627834.509,627943.609,91.000001,109.100002,476.800007,207.100003,298.100004,69.600001
1274,628013.209,628096.009,628322.109,628431.809,82.800001,109.700001,482.500007,226.100004,308.900005,63.900001
1275,628495.709,628602.709,628798.709,628908.509,107.000002,109.800001,487.200008,196.000003,303.000005,74.400002
1276,628982.909,629057.209,629288.009,629396.109,74.300001,108.100002,476.400007,230.800003,305.100004,63.200001
1277,629459.309,629552.509,629765.009,629874.809,93.200001,109.800002,481.100007,212.500003,305.700004,65.600001
1278,629940.409,630046.709,630249.109,630356.309,106.300001,107.200002,486.200007,202.400003,308.700004,70.300001
1279,630426.609,630529.009,630719.909,630828.609,102.400002,108.700002,476.500007,190.900002,293.300004,74.500001
1280,630903.109,630998.309,631193.209,631345.709,95.200002,152.500002,473.400007,194.900003,290.100005,30.8
1281,631376.509,631467.109,631679.909,631798.409,90.600002,118.500002,481.600007,212.800003,303.400005,59.7
1282,631858.109,631939.709,632164.609,632273.909,81.600002,109.300002,483.300008,224.900003,306.500005,67.500001
1283,632341.409,632431.309,632654.709,632772.309,89.900001,117.600002,490.600007,223.400003,313.300004,59.700001
1284,632832.009,632912.109,633137.009,633247.609,80.100001,110.600002,484.000007,224.900003,305.000004,68.400001
1285,633316.009,633414.909,633626.709,633736.909,98.900002,110.200001,488.000007,211.800003,310.700005,67.100001
1286,633804.009,633911.009,634103.909,634214.909,107.000002,111.000002,479.400008,192.900003,299.900005,68.500001
1287,634283.409,634369.509,634574.709,634683.509,86.100001,108.800002,462.100006,205.200003,291.300004,62
1288,634745.509,634824.309,635054.509,635212.309,78.800002,157.800002,491.200008,230.200003,309.000005,24.400001
1289,635236.709,635319.609,635548.909,635660.109,82.900001,111.200002,485.500007,229.300003,312.200004,62.100001
1290,635722.209,635800.809,636024.209,636138.509,78.600001,114.300002,473.500007,223.400003,302.000004,57.200001
1291,636195.709,636273.309,636502.309,636609.409,77.600001,107.100001,486.000007,229.000004,306.600005,72.300001
1292,636681.709,636779.609,636976.709,637091.509,97.900002,114.800001,476.800007,197.100003,295.000005,67.000001
1293,637158.509,637240.209,637459.009,637569.61,81.700002,110.600002,477.800008,218.800003,300.500005,66.700001
1294,637636.31,637715.81,637942.61,638059.61,79.500001,117.000002,484.900007,226.800003,306.300004,61.600001
1295,638121.21,638206.71,638422.21,638534.51,85.500001,112.300002,480.600007,215.500003,301.000004,67.300001
1296,638601.81,638686.01,638916.11,639029.51,84.200001,113.400001,489.800007,230.100004,314.300005,62.100001
1297,639091.61,639174.31,639403.31,639514.01,82.700001,110.700002,486.000007,229.000004,311.700005,63.6
1298,639577.61,639660.31,639877.81,639986.11,82.700002,108.300002,474.400008,217.500003,300.200005,65.900001
1299,640052.01,640142.11,640359.91,640468.91,90.100001,109.000002,483.600007,217.800003,307.900004,66.700001
1300,640535.61,640635.31,640843.81,640989.31,99.700001,145.500002,494.600007,208.500003,308.200004,40.900001
1301,641030.21,641107.41,641342.71,641453.21,77.200001,110.500001,489.500007,235.300004,312.500005,66.500001
1302,641519.71,641597.61,641818.31,641927.41,77.900002,109.100001,475.000007,220.700003,298.600005,67.300001
1303,641994.71,642092.01,642293.31,642404.21,97.300002,110.900002,474.200008,201.300003,298.600005,64.700001
1304,642468.91,642553.51,642772.31,642881.81,84.600001,109.500002,478.400007,218.800003,303.400004,65.500001
1305,642947.31,643031.21,643260.11,643371.81,83.900001,111.700002,493.200007,228.900003,312.800004,68.700001
1306,643440.51,643546.61,643756.51,643929.51,106.100002,173.000002,505.300008,209.900003,316.000005,16.300001
1307,643945.81,644033.91,644262.31,644376.11,88.100001,113.800002,488.800007,228.400003,316.500004,58.500001
1308,644434.61,644513.71,644749.71,644859.71,79.100001,110.000001,493.900007,236.000004,315.100005,68.800001
1309,644928.51,645035.21,645231.81,645346.61,106.700002,114.800001,475.900007,196.600003,303.300005,57.800001
1310,645404.41,645501.51,645702.21,645815.41,97.100002,113.200001,472.900007,200.700003,297.800005,61.900001
1311,645877.31,645948.51,646170.71,646278.81,71.200001,108.100001,474.500007,222.200004,293.400005,73.000001
1312,646351.81,646429.01,646668.61,646782.71,77.200002,114.100002,493.600008,239.600003,316.800005,62.700001
1313,646845.41,646930.31,647157.61,647270.11,84.900001,112.500002,487.200007,227.300003,312.200004,62.500001
1314,647332.61,647413.31,647643.91,647754.81,80.700001,110.900001,489.200007,230.600004,311.300005,67.000001
1315,647821.81,647902.11,648131.21,648242.21,80.300001,111.000002,487.500008,229.100004,309.400005,67.100001
1316,648309.31,648389.71,648617.71,648782.01,80.400001,164.300003,488.700007,228.000003,308.400004,16
1317,648798.01,648897.91,649111.71,649226.71,99.900001,115.000001,486.300007,213.800004,313.700005,57.600001
1318,649284.31,649364.91,649587.11,649697.41,80.600001,110.300001,479.100007,222.200004,302.800005,66.000001
1319,649763.41,649840.81,650055.81,650170.31,77.400001,114.500001,465.300007,215.000004,292.400005,58.400001
1320,650228.71,650330.11,650541.91,650699.51,101.400002,157.600002,496.600008,211.800003,313.200005,25.800001
1321,650725.31,650813.41,651042.41,651154.61,88.100001,112.200002,493.800007,229.000003,317.100004,64.500001
1322,651219.11,651299.11,651538.61,651649.41,80.000001,110.800001,494.900007,239.500004,319.500005,64.600001
1323,651714.01,651793.61,652025.81,652137.71,79.600001,111.900002,491.600008,232.200004,311.800005,67.900001
1324,652205.61,652289.01,652532.01,652645.01,83.400001,113.000002,508.000007,243.000003,326.400004,68.600001
1325,652713.61,652825.11,653029.21,653141.61,111.500002,112.400002,497.000008,204.100003,315.600005,69.000001
1326,653210.61,653288.61,653512.71,653626.11,78.000001,113.400002,474.200007,224.100003,302.100004,58.700001
1327,653684.81,653773.71,653986.51,654094.71,88.900001,108.200002,478.700007,212.800003,301.700004,68.800001
1328,654163.51,654272.21,654463.01,654572.31,108.700001,109.300002,476.400007,190.800003,299.500004,67.600001
1329,654639.91,654742.11,654951.21,655063.01,102.200001,111.800001,491.100007,209.100004,311.300005,68.000001
1330,655131.01,655207.81,655437.81,655548.61,76.800001,110.800001,484.000007,230.000004,306.800005,66.400001
1331,655615.01,655702.51,655936.11,656048.61,87.500002,112.500002,497.100008,233.600003,321.100005,63.500001
1332,656112.11,656196.51,656430.61,656539.41,84.400001,108.800001,498.500007,234.100004,318.500005,71.200001
1333,656610.61,656717.21,656940.41,657028.61,106.600002,88.200001,481.300007,223.200003,329.800005,63.300001
1334,657091.91,657195.11,657393.01,657504.41,103.200002,111.400002,475.000008,197.900003,301.100005,62.500001
1335,657566.91,657663.11,657864.31,657974.31,96.200001,110.000002,479.300007,201.200003,297.400004,71.900001
1336,658046.21,658128.81,658358.61,658469.51,82.600001,110.900002,488.600007,229.800003,312.400004,65.300001
1337,658534.81,658620.91,658842.01,658955.61,86.100001,113.600001,484.800007,221.100004,307.200005,64.000001
1338,659019.61,659097.91,659333.91,659442.41,78.300001,108.500001,492.900008,236.000004,314.300005,70.100002
1339,659512.51,659622.01,659828.21,659941.81,109.500001,113.600002,491.100007,206.200003,315.700004,61.800001
1340,660003.61,660090.51,660300.91,660411.41,86.900001,110.500002,471.700007,210.400003,297.300004,63.900001
1341,660475.31,660580.41,660779.31,660892.01,105.100001,112.700002,480.900007,198.900003,304.000004,64.200001
1342,660956.21,661034.61,661290.91,661378.91,78.400001,88.000001,491.800007,256.300004,334.700005,69.100001
1343,661448.01,661524.71,661774.81,661884.51,76.700001,109.700002,507.600008,250.100004,326.800005,71.100001
1344,661955.61,662046.21,662273.41,662388.71,90.600001,115.300001,492.900007,227.200004,317.800005,59.800001
1345,662448.51,662523.81,662761.81,662874.21,75.300001,112.400002,488.400008,238.000004,313.300005,62.700001
1346,662936.91,663022.31,663249.31,663358.41,85.400001,109.100002,493.000007,227.000003,312.400004,71.500001
1347,663429.91,663537.71,663735.71,663847.21,107.800001,111.500002,483.500007,198.000003,305.800004,66.200001
1348,663913.41,664018.11,664224.41,664372.41,104.700002,148.000002,497.100007,206.300003,311.000005,38.1
1349,664410.51,664513.11,664719.41,664835.01,102.600002,115.600002,482.400008,206.300003,308.900005,57.900001
1350,664892.91,664975.31,665203.61,665313.61,82.400001,110.000002,486.600007,228.300003,310.700004,65.900001
1351,665379.51,665486.81,665687.21,665799.81,107.300002,112.600001,487.600007,200.400003,307.700005,67.300001
1352,665867.11,665975.31,666175.41,666291.81,108.200002,116.400002,486.200007,200.100003,308.300005,61.5
1353,666353.31,666457.21,666655.61,666765.21,103.900002,109.600002,483.500008,198.400003,302.300005,71.600001
1354,666836.81,666915.11,667137.71,667250.31,78.300001,112.600002,476.500007,222.600003,300.900004,63.000001
1355,667313.31,667391.31,667617.51,667771.01,78.000001,153.500003,489.100007,226.200003,304.200004,31.4
1356,667802.41,667878.61,668116.11,668236.41,76.200001,120.300001,492.500007,237.500004,313.700005,58.500001
1357,668294.91,668390.41,668595.31,668752.71,95.500002,157.400002,483.700008,204.900003,300.400005,25.900001
1358,668778.61,668853.21,669077.71,669191.01,74.600001,113.300002,470.900007,224.500003,299.100004,58.500001
1359,669249.51,669353.11,669550.01,669659.81,103.600001,109.800002,471.000007,196.900003,300.500004,60.700001
1360,669720.51,669800.61,670018.31,670126.81,80.100001,108.500002,474.700007,217.700003,297.800004,68.400001
1361,670195.21,670275.61,670518.21,670630.31,80.400001,112.100002,497.300007,242.600003,323.000004,62.200001
1362,670692.51,670799.61,671007.61,671125.51,107.100002,117.900002,496.000007,208.000003,315.100005,63
1363,671188.51,671298.01,671503.61,671612.91,109.500002,109.300002,495.100008,205.600003,315.100005,70.700001
1364,671683.61,671767.51,671989.71,672098.31,83.900001,108.600002,482.200007,222.200003,306.100004,67.500001
1365,672165.81,672243.01,672465.71,672632.01,77.200001,166.300002,484.600007,222.700004,299.900005,18.4
1366,672650.41,672757.11,672967.21,673081.81,106.700002,114.600002,492.900008,210.100003,316.800005,61.500001
1367,673143.31,673251.91,673436.71,673550.61,108.600001,113.900002,473.100007,184.800003,293.400004,65.800001
1368,673616.41,673709.81,673924.61,674034.91,93.400001,110.300002,482.700007,214.800003,308.200004,64.200001
1369,674099.11,674172.11,674402.51,674510.81,73.000001,108.300002,488.700007,230.400003,303.400004,77.000001
1370,674587.81,674684.01,674895.71,675011.81,96.200002,116.100001,485.500007,211.700003,307.900005,61.500001
1371,675073.31,675178.61,675380.61,675492.51,105.300002,111.900002,488.800008,202.000003,307.300005,69.600001
1372,675562.11,675663.91,675877.01,675985.71,101.800001,108.700002,497.000007,213.100003,314.900004,73.400001
1373,676059.11,676142.81,676369.81,676484.61,83.700001,114.800001,485.200007,227.000004,310.700005,59.700001
1374,676544.31,676630.11,676863.81,676972.41,85.800002,108.600002,498.500008,233.700003,319.500005,70.400001
1375,677042.81,677156.91,677355.31,677464.81,114.100001,109.500002,492.300007,198.400003,312.500004,70.300001
1376,677535.11,677622.81,677833.01,677940.81,87.700001,107.800002,479.100007,210.200003,297.900004,73.400001
1377,678014.21,678094.41,678325.41,678433.21,80.200001,107.800001,489.000007,231.000004,311.200005,70.000001
1378,678503.21,678592.91,678812.31,678956.21,89.700002,143.900002,489.000008,219.400003,309.100005,36.000001
1379,678992.21,679092.31,679290.01,679402.91,100.100001,112.900002,477.100007,197.700003,297.800004,66.400001
1380,679469.31,679546.21,679769.71,679884.61,76.900001,114.900002,478.100007,223.500003,300.400004,62.800001
1381,679947.41,680036.71,680265.61,680374.01,89.300001,108.400001,494.600007,228.900004,318.200005,68.000001
1382,680442.01,680528.81,680755.71,680868.61,86.800002,112.900002,484.100008,226.900003,313.700005,57.500001
1383,680926.11,681004.91,681243.21,681354.31,78.800001,111.100002,492.900007,238.300003,317.100004,64.700001
1384,681419.01,681499.91,681729.21,681841.31,80.900001,112.100001,489.400007,229.300004,310.200005,67.100001
1385,681908.41,681982.41,682205.51,682314.81,74.000001,109.300001,472.500007,223.100004,297.100005,66.100001
1386,682380.91,682480.11,682690.01,682799.81,99.200002,109.800002,486.100008,209.900003,309.100005,67.200001
1387,682867.01,682968.81,683180.31,683289.71,101.800001,109.400002,493.400007,211.500003,313.300004,70.700001
1388,683360.41,683466.21,683676.41,683786.11,105.800001,109.700001,490.000007,210.200004,316.000005,64.300001
1389,683850.41,683947.61,684165.01,684320.91,97.200002,155.900002,498.600008,217.400003,314.600005,28.100001
1390,684349.01,684451.51,684669.71,684780.61,102.500001,110.900002,496.200007,218.200003,320.700004,64.600001
1391,684845.21,684929.81,685157.71,685266.71,84.600001,109.000001,489.100007,227.900004,312.500005,67.600001
1392,685334.31,685441.11,685645.41,685760.81,106.800002,115.400002,494.300008,204.300003,311.100005,67.800001
1393,685828.61,685937.61,686146.61,686256.11,109.000001,109.500002,490.100007,209.000003,318.000004,62.600001
1394,686318.71,686400.61,686622.31,686731.81,81.900001,109.500002,475.100007,221.700003,303.600004,62.000001
1395,686793.81,686882.11,687120.61,687208.61,88.300001,88.000001,484.700007,238.500004,326.800005,69.900001
1396,687278.51,687357.31,687587.11,687695.71,78.800001,108.600001,493.800008,229.800004,308.600005,76.600002
1397,687772.31,687848.71,688076.11,688187.81,76.400001,111.700002,481.600007,227.400003,303.800004,66.100001
1398,688253.91,688356.11,688559.11,688673.61,102.200001,114.500002,483.600007,203.000003,305.200004,63.900001
1399,688737.51,688833.81,689060.51,689201.91,96.300001,141.400002,488.900007,226.700004,323.000005,24.5
1400,689226.41,689333.71,689542.41,689655.11,107.300002,112.700002,491.500008,208.700003,316.000005,62.800001
1401,689717.91,689801.11,690022.01,690137.91,83.200001,115.900002,472.500007,220.900003,304.100004,52.500001
1402,690190.41,690295.41,690505.31,690614.81,105.000001,109.500002,495.400007,209.900003,314.900004,71.000001
1403,690685.81,690796.31,691003.61,691117.21,110.500002,113.600001,493.100007,207.300003,317.800005,61.700001
1404,691178.91,691255.51,691475.31,691588.61,76.600002,113.300001,469.500007,219.800003,296.400005,59.800001
1405,691648.41,691749.41,691953.81,692066.01,101.000002,112.200002,479.200008,204.400003,305.400005,61.600001
1406,692127.61,692226.61,692429.11,692540.41,99.000001,111.300002,475.800007,202.500003,301.500004,63.000001
1407,692603.41,692708.51,692901.11,693011.81,105.100001,110.700002,470.800007,192.600003,297.700004,62.400001
1408,693074.21,693152.61,693386.61,693499.01,78.400001,112.400002,490.300007,234.000003,312.400004,65.500001
1409,693564.51,693659.51,693878.91,693993.51,95.000001,114.600001,494.200007,219.400004,314.400005,65.200001
1410,694058.71,694147.01,694387.21,694475.11,88.300002,87.900001,481.400007,240.200003,328.500005,65.000001
1411,694540.11,694644.81,694862.71,694953.71,104.700002,91.000002,471.000007,217.900003,322.600005,57.4
1412,695011.11,695115.21,695327.01,695434.71,104.100002,107.700002,495.300008,211.800003,315.900005,71.700001
1413,695506.41,695614.71,695811.31,695922.51,108.300001,111.200002,481.500007,196.600003,304.900004,65.400001
1414,695987.91,696067.41,696295.41,696448.41,79.500001,153.000002,494.500007,228.000004,307.500005,34
1415,696482.41,696576.91,696798.11,696910.01,94.500002,111.900002,488.100008,221.200003,315.700005,60.500001
1416,696970.51,697052.71,697274.01,697386.91,82.200001,112.900002,476.100007,221.300003,303.500004,59.700001
1417,697446.61,697549.71,697751.31,697858.41,103.100001,107.100002,479.200007,201.600003,304.700004,67.400001
1418,697925.81,698002.21,698222.61,698334.91,76.400001,112.300002,472.400007,220.400003,296.800004,63.300001
1419,698398.21,698475.01,698712.01,698859.41,76.800001,147.400002,499.400007,237.000004,313.800005,38.2
1420,698897.61,699010.01,699217.91,699343.91,112.400002,126.000002,495.500008,207.900003,320.300005,49.200001
1421,699393.11,699475.71,699710.31,699818.11,82.600001,107.800002,494.300007,234.600003,317.200004,69.300001
1422,699887.41,699997.21,700220.01,700315.31,109.800002,95.300002,482.900007,222.800003,332.600005,55
1423,700370.31,700452.61,700670.61,700817.91,82.300002,147.300002,480.400007,218.000003,300.300005,32.8
1424,700850.71,700951.21,701152.21,701300.31,100.500002,148.100002,484.300008,201.000003,301.500005,34.700001
1425,701335.01,701409.71,701637.21,701747.11,74.700001,109.900002,475.300007,227.500003,302.200004,63.200001
1426,701810.31,701892.71,702116.61,702282.21,82.400001,165.600003,491.800007,223.900003,306.300004,19.9
1427,702302.11,702409.01,702617.41,702732.61,106.900002,115.200002,492.500007,208.400003,315.300005,62
1428,702794.61,702877.91,703115.21,703225.01,83.300002,109.800002,497.300008,237.300003,320.600005,66.900001
1429,703291.91,703396.81,703610.41,703721.11,104.900001,110.700001,497.300007,213.600004,318.500005,68.100001
1430,703789.21,703900.61,704094.71,704210.91,111.400002,116.200002,483.700007,194.100003,305.500005,62
1431,704272.91,704349.61,704562.31,704673.311,76.700002,111.000001,461.800007,212.700003,289.400005,61.400001
1432,704734.711,704819.911,705070.611,705157.511,85.200002,86.900002,486.400008,250.700003,335.900005,63.600001
1433,705221.111,705304.411,705539.311,705649.211,83.300001,109.900002,495.000007,234.900003,318.200004,66.900001
1434,705716.111,705794.811,706024.611,706174.711,78.700001,150.100002,492.000007,229.800004,308.500005,33.4
1435,706208.111,706313.211,706517.711,706629.211,105.100002,111.500002,485.500008,204.500003,309.600005,64.400001
1436,706693.611,706788.811,706994.711,707156.211,95.200001,161.500002,484.300007,205.900003,301.100004,21.700001
1437,707177.911,707250.811,707487.711,707650.611,72.900001,162.900003,497.500007,236.900003,309.800004,24.8
1438,707675.411,707779.711,707986.711,708100.211,104.300002,113.500002,487.400007,207.000003,311.300005,62.6
1439,708162.811,708243.911,708471.211,708580.811,81.100002,109.600002,482.100008,227.300003,308.400005,64.100001
1440,708644.911,708724.211,708946.611,709057.511,79.300001,110.900002,477.900007,222.400003,301.700004,65.300001
1441,709122.811,709202.611,709430.711,709538.811,79.800001,108.100002,492.700007,228.100003,307.900004,76.700001
1442,709615.511,709723.311,709920.611,710032.211,107.800002,111.600001,481.500007,197.300003,305.100005,64.800001
1443,710097.011,710193.511,710400.011,710515.911,96.500002,115.900002,478.400007,206.500003,303.000005,59.5
1444,710575.411,710658.311,710871.911,710993.011,82.900002,121.100002,474.200007,213.600003,296.500005,56.6
1445,711049.611,711149.311,711349.811,711498.311,99.700002,148.500002,486.000008,200.500003,300.200005,37.300001
1446,711535.611,711643.911,711847.211,711958.611,108.300001,111.400002,486.100007,203.300003,311.600004,63.100001
1447,712021.711,712115.811,712327.111,712437.311,94.100001,110.200001,481.600007,211.300004,305.400005,66.000001
1448,712503.311,712575.811,712805.711,712913.611,72.500001,107.900001,479.100007,229.900004,302.400005,68.800001
1449,712982.411,713064.411,713293.211,713404.111,82.000001,110.900002,483.300007,228.800004,310.800005,61.6
1450,713465.711,713544.011,713770.611,713884.411,78.300002,113.800002,484.200008,226.600003,304.900005,65.500001
1451,713949.911,714053.711,714252.711,714363.111,103.800001,110.400002,481.300007,199.000003,302.800004,68.100001
1452,714431.211,714508.311,714730.511,714881.611,77.100001,151.100003,482.100007,222.200003,299.300004,31.7
1453,714913.311,715020.211,715223.211,715307.211,106.900002,84.000001,477.900007,203.000003,309.900005,84.000001
1454,715391.211,715489.711,715694.711,715804.211,98.500002,109.500001,478.200007,205.000003,303.500005,65.200001
1455,715869.411,715943.511,716163.011,716269.711,74.100001,106.700001,472.000007,219.500004,293.600005,71.700001
1456,716341.411,716443.111,716653.911,716761.811,101.700002,107.900002,496.700008,210.800003,312.500005,76.300001
1457,716838.111,716915.611,717149.411,717258.511,77.500001,109.100002,490.500007,233.800003,311.300004,70.100001
1458,717328.611,717406.511,717662.111,717748.911,77.900001,86.800001,483.100007,255.600004,333.500005,62.800001
1459,717811.711,717908.711,718119.811,718233.011,97.000002,113.200002,483.500007,211.100003,308.100005,62.2
1460,718295.211,718383.511,718610.011,718762.911,88.300002,152.900002,500.500008,226.500003,314.800005,32.800001
1461,718795.711,718877.211,719100.911,719215.511,81.500001,114.600002,480.200007,223.700003,305.200004,60.400001
1462,719275.911,719352.511,719577.311,719687.811,76.600001,110.500001,476.700007,224.800004,301.400005,64.800001
1463,719752.611,719829.911,720118.711,720185.711,77.300001,67.000001,507.100008,288.800005,366.100006,74.000001
1464,720259.711,720371.311,720580.811,720668.611,111.600001,87.800002,495.800007,209.500003,321.100004,86.900001
1465,720755.511,720861.011,721089.911,721183.311,105.500002,93.400001,490.900007,228.900003,334.400005,63.100001
1466,721246.411,721326.911,721560.911,721676.511,80.500002,115.600002,492.400008,234.000003,314.500005,62.300001
1467,721738.811,721825.711,722072.011,722162.011,86.900001,90.000001,490.100007,246.300004,333.200005,66.900001
1468,722228.911,722312.911,722537.811,722650.811,84.000001,113.000001,481.500007,224.900004,308.900005,59.600001
1469,722710.411,722809.811,723024.111,723140.211,99.400002,116.100002,493.700008,214.300003,313.700005,63.900001
1470,723204.111,723295.611,723526.911,723637.211,91.500001,110.300002,498.400007,231.300003,322.800004,65.300001
1471,723702.511,723811.311,724024.911,724135.011,108.800002,110.100001,507.800008,213.600003,322.400005,75.300002
1472,724210.311,724311.811,724535.611,724652.511,101.500001,116.900002,497.700007,223.800003,325.300004,55.500001
1473,724708.011,724797.911,725020.611,725134.011,89.900001,113.400001,488.100007,222.700004,312.600005,62.100001
1474,725196.111,725303.711,725505.211,725623.711,107.600002,118.500002,491.600008,201.500003,309.100005,64.000001
1475,725687.711,725777.411,726014.511,726129.011,89.700001,114.500002,501.600007,237.100003,326.800004,60.300001
1476,726189.311,726281.511,726524.411,726633.511,92.200001,109.100002,510.700008,242.900004,335.100005,66.500001
1477,726700.011,726784.911,727036.411,727149.011,84.900001,112.600001,514.700007,251.500004,336.400005,65.700001
1478,727214.711,727300.711,727538.911,727647.311,86.000002,108.400002,513.100008,238.200003,324.200005,80.500001
1479,727727.811,727833.611,728054.311,728169.211,105.800002,114.900002,500.900007,220.700003,326.500005,59.5
1480,728228.711,728321.311,728537.411,728647.811,92.600002,110.400002,481.800008,216.100003,308.700005,62.700001
1481,728710.511,728796.311,729027.511,729138.011,85.800001,110.500002,494.000007,231.200003,317.000004,66.500001
1482,729204.511,729297.511,729521.911,729630.611,93.000001,108.700001,493.400007,224.400004,317.400005,67.300001
1483,729697.911,729774.411,730025.511,730137.311,76.500001,111.800002,506.300008,251.100004,327.600005,66.900001
1484,730204.211,730295.511,730530.811,730642.011,91.300001,111.200001,503.700007,235.300004,326.600005,65.900001
1485,730707.911,730799.211,731051.011,731141.811,91.300002,90.800001,497.200008,251.800004,343.100006,63.300001
1486,731205.111,731318.911,731535.911,731650.211,113.800002,114.300001,510.700007,217.000003,330.800005,65.600001
1487,731715.811,731797.111,732029.311,732141.711,81.300002,112.400002,489.800008,232.200003,313.500005,63.900001
1488,732205.611,732290.411,732521.711,732629.611,84.800001,107.900002,490.500007,231.300003,316.100004,66.500001
1489,732696.111,732778.611,733018.911,733129.811,82.500001,110.900001,497.000007,240.300004,322.800005,63.300001
1490,733193.111,733269.711,733502.411,733617.011,76.600002,114.600002,484.100008,232.700003,309.300005,60.200001
1491,733677.211,733758.611,733979.511,734090.811,81.400001,111.300002,477.500007,220.900003,302.300004,63.900001
1492,734154.711,734257.411,734503.111,734591.811,102.700001,88.700001,498.100007,245.700004,348.400005,61.000001
1493,734652.811,734761.111,734974.611,735087.111,108.300002,112.500002,505.700008,213.500003,321.800005,71.400001
1494,735158.511,735237.311,735475.811,735588.211,78.800001,112.400002,492.100007,238.500003,317.300004,62.400001
1495,735650.611,735765.111,735973.311,736084.311,114.500002,111.000002,504.700008,208.200003,322.700005,71.000001
1496,736155.311,736239.511,736476.011,736586.311,84.200001,110.300002,503.700007,236.500003,320.700004,72.700001
1497,736659.011,736768.111,737006.711,737095.211,109.100002,88.500002,505.300008,238.600003,347.700005,69.100001
1498,737164.311,737279.611,737482.711,737598.811,115.300001,116.100002,495.700007,203.100003,318.400004,61.200001
1499,737660.011,737744.311,737976.011,738087.511,84.300001,111.500001,488.000007,231.700004,316.000005,60.500001
1500,738148.011,738241.511,738460.811,738570.611,93.500002,109.800002,484.200007,219.300003,312.800005,61.6
1501,738632.211,738736.211,738946.311,739058.811,104.000002,112.500002,490.100008,210.100003,314.100005,63.500001
1502,739122.311,739205.611,739444.411,739554.811,83.300001,110.400001,493.900007,238.800004,322.100005,61.400001
1503,739616.211,739701.511,739960.611,740048.311,85.300001,87.700002,499.700008,259.100004,344.400005,67.600001
1504,740115.911,740194.711,740439.311,740549.111,78.800001,109.800002,501.000007,244.600003,323.400004,67.800001
1505,740616.911,740701.711,740930.311,741043.711,84.800001,113.400001,486.200007,228.600004,313.400005,59.400001
1506,741103.111,741206.111,741407.811,741552.511,103.000002,144.700002,485.700008,201.700003,304.700005,36.300001
1507,741588.811,741693.411,741894.511,742007.911,104.600001,113.400002,488.400007,201.100003,305.700004,69.300001
1508,742077.211,742168.211,742386.011,742498.011,91.000001,112.000002,488.100007,217.800003,308.800004,67.300001
1509,742565.311,742672.711,742884.511,742992.911,107.400002,108.400001,497.600008,211.800003,319.200005,70.000002
1510,743062.911,743161.411,743375.811,743487.311,98.500001,111.500002,492.000007,214.400003,312.900004,67.600001
1511,743554.911,743631.411,743863.411,743975.511,76.500001,112.100002,483.500007,232.000003,308.500004,62.900001
1512,744038.411,744123.611,744351.311,744463.211,85.200001,111.900001,491.000007,227.700004,312.900005,66.200001
1513,744529.411,744612.311,744842.811,744952.011,82.900002,109.200002,492.400008,230.500003,313.400005,69.800001
1514,745021.811,745125.811,745360.611,745447.711,104.000001,87.100001,498.900007,234.800004,338.800005,73.000001
1515,745520.711,745619.711,745835.311,745946.411,99.000002,111.100001,489.900007,215.600003,314.600005,64.200001
1516,746010.611,746122.911,746334.511,746446.311,112.300002,111.800002,502.100008,211.600003,323.900005,66.400001
1517,746512.711,746592.911,746821.611,746932.811,80.200001,111.200001,493.900007,228.700004,308.900005,73.800001
1518,747006.611,747092.211,747321.711,747437.011,85.600002,115.300002,499.100008,229.500003,315.100005,68.700001
1519,747505.711,747586.111,747823.111,747963.511,80.400001,140.400003,497.100007,237.000003,317.400004,39.3
1520,748002.811,748114.011,748320.611,748432.811,111.200002,112.200002,495.600007,206.600003,317.800005,65.6
1521,748498.411,748608.011,748814.511,748919.111,109.600002,104.600002,492.500008,206.500003,316.100005,71.800001
1522,748990.911,749070.011,749298.311,749409.211,79.100001,110.900002,483.400007,228.300003,307.400004,65.100001
1523,749474.311,749581.911,749780.311,749889.611,107.600002,109.300001,481.600007,198.400003,306.000005,66.300001
1524,749955.911,750043.511,750296.911,750383.711,87.600002,86.800002,494.700008,253.400003,341.000005,66.900001
1525,750450.611,750554.011,750767.711,750876.611,103.400001,108.900002,492.700007,213.700003,317.100004,66.700001
1526,750943.311,751044.211,751252.811,751393.511,100.900001,140.700002,493.500007,208.600004,309.500005,43.3
1527,751436.811,751539.511,751744.311,751893.611,102.700002,149.300002,482.800007,204.800003,307.500005,26
1528,751919.611,752014.211,752246.011,752333.811,94.600002,87.800002,482.300008,231.800003,326.400005,68.100001
1529,752401.911,752483.811,752737.711,752825.811,81.900001,88.100001,486.400007,253.900004,335.800005,62.500001
1530,752888.311,752973.211,753206.411,753364.311,84.900001,157.900002,501.200007,233.200004,318.100005,25.2
1531,753389.511,753499.311,753715.011,753825.311,109.800002,110.300002,502.900008,215.700003,325.500005,67.100001
1532,753892.411,753981.911,754208.311,754320.411,89.500001,112.100001,488.600007,226.400004,315.900005,60.600001
1533,754381.011,754468.011,754690.211,754851.211,87.000001,161.000002,492.500007,222.200004,309.200005,22.3
1534,754873.511,754948.611,755188.211,755298.311,75.100002,110.100002,492.600008,239.600003,314.700005,67.800001
1535,755366.111,755449.711,755674.111,755789.511,83.600001,115.400002,479.700007,224.400003,308.000004,56.300001
1536,755845.811,755932.011,756145.811,756253.811,86.200001,108.000002,471.800007,213.800003,300.000004,63.800001
1537,756317.611,756415.511,756628.511,756735.811,97.900001,107.300001,482.100007,213.000004,310.900005,63.900001
1538,756799.711,756899.511,757105.811,757215.211,99.800002,109.400001,485.800007,206.300003,306.100005,70.300001
1539,757285.511,757356.711,757595.011,757705.811,71.200001,110.800002,485.400008,238.300004,309.500005,65.100001
1540,757770.911,757853.811,758078.011,758174.511,82.900001,96.500002,485.200007,224.200003,307.100004,81.600001
1541,758256.111,758338.711,758592.111,758679.611,82.600001,87.500001,493.800007,253.400004,336.000005,70.300001
1542,758749.911,758859.011,759070.611,759179.811,109.100002,109.200002,490.900008,211.600003,320.700005,61.000001
1543,759240.811,759314.211,759553.511,759660.511,73.400001,107.000002,491.200007,239.300003,312.700004,71.500001
1544,759732.011,759833.311,760032.011,760183.211,101.300001,151.200003,477.500007,198.700003,300.000004,26.3
1545,760209.511,760289.711,760517.211,760627.511,80.200001,110.300001,481.000007,227.500004,307.700005,63.000001
1546,760690.511,760797.811,761001.511,761156.211,107.300002,154.700002,504.800008,203.700003,311.000005,39.100001
1547,761195.311,761282.911,761504.811,761613.511,87.600001,108.700002,485.200007,221.900003,309.500004,67.000001
1548,761680.511,761759.411,761994.811,762112.511,78.900001,117.700001,492.900007,235.400004,314.300005,60.900001
1549,762173.411,762254.311,762474.511,762607.711,80.900001,133.200002,495.900008,220.200004,301.100005,61.600001
1550,762669.311,762746.911,763003.711,763115.211,77.600001,111.500001,509.100007,256.800004,334.400005,63.200001
1551,763178.411,763267.811,763498.111,763609.411,89.400002,111.300002,494.300008,230.300003,319.700005,63.300001
1552,763672.711,763753.411,763998.311,764106.611,80.700001,108.300002,500.000007,244.900003,325.600004,66.100001
1553,764172.711,764271.611,764483.411,764638.011,98.900002,154.600002,498.200007,211.800003,310.700005,32.9
1554,764670.911,764746.411,764988.611,765171.111,75.500002,182.500003,499.800008,242.200003,317.700005,-0.4
1555,765170.711,765261.111,765471.111,765585.311,90.400001,114.200002,474.300007,210.000003,300.400004,59.700001
1556,765645.011,765722.711,765955.211,766064.011,77.700001,108.800001,483.400007,232.500004,310.200005,64.400001
1557,766128.411,766206.811,766444.511,766557.311,78.400001,112.800002,492.200008,237.700004,316.100005,63.300001
1558,766620.611,766701.711,766931.411,767045.511,81.100001,114.100002,485.400007,229.700003,310.800004,60.500001
1559,767106.011,767188.411,767416.611,767528.411,82.400001,111.800002,485.500007,228.200003,310.600004,63.100001
1560,767591.511,767680.111,767903.311,768054.711,88.600001,151.400002,496.600007,223.200004,311.800005,33.4
1561,768088.111,768190.111,768407.811,768523.011,102.000002,115.200002,492.800008,217.700003,319.700005,57.900001
1562,768580.911,768661.911,768897.511,769006.211,81.000001,108.700002,486.300007,235.600003,316.600004,61.000001
1563,769067.211,769178.011,769387.111,769496.811,110.800002,109.700001,501.400007,209.100003,319.900005,71.800001
1564,769568.611,769666.011,769882.411,769992.311,97.400002,109.900002,494.800008,216.400003,313.800005,71.100001
1565,770063.411,770138.411,770376.011,770486.011,75.000001,110.000002,486.500007,237.600003,312.600004,63.900001
1566,770549.911,770642.611,770875.711,770986.111,92.700001,110.400002,502.100008,233.100004,325.800005,65.900001
1567,771052.011,771146.811,771381.611,771492.911,94.800001,111.300002,505.300007,234.800003,329.600004,64.400001
1568,771557.311,771638.611,771874.812,771989.612,81.300001,114.800002,494.500007,236.200004,317.500005,62.2
1569,772051.812,772137.512,772359.712,772472.112,85.700002,112.400002,481.400008,222.200003,307.900005,61.100001
1570,772533.212,772614.412,772862.512,772952.612,81.200001,90.100001,480.500007,248.100004,329.300005,61.100001
1571,773013.712,773109.212,773327.712,773479.512,95.500001,151.800003,500.500007,218.500003,314.000004,34.7
1572,773514.212,773618.112,773833.112,773947.512,103.900002,114.400002,495.700008,215.000003,318.900005,62.400001
1573,774009.912,774089.912,774309.212,774419.612,80.000001,110.400002,477.200007,219.300003,299.300004,67.500001
1574,774487.112,774572.112,774790.212,774902.512,85.000001,112.300002,480.000007,218.100003,303.100004,64.600001
1575,774967.112,775053.312,775287.612,775399.212,86.200001,111.600001,500.900007,234.300004,320.500005,68.800001
1576,775468.012,775548.112,775787.112,775897.112,80.100002,110.000002,493.400008,239.000003,319.100005,64.300001
1577,775961.412,776057.312,776279.412,776390.112,95.900001,110.700002,506.200007,222.100003,318.000004,77.500001
1578,776467.612,776575.912,776797.412,776912.712,108.300002,115.300002,504.700008,221.500003,329.800005,59.600001
1579,776972.312,777058.312,777272.112,777385.812,86.000001,113.700002,476.000007,213.800003,299.800004,62.500001
1580,777448.312,777559.512,777779.512,777896.512,111.200002,117.000002,490.600007,220.000003,331.200005,42.4
1581,777938.912,778047.412,778253.112,778367.312,108.500002,114.200002,494.100008,205.700003,314.200005,65.700001
1582,778433.012,778515.512,778733.812,778839.612,82.500001,105.800002,477.900007,218.300003,300.800004,71.300001
1583,778910.912,778992.612,779233.512,779348.312,81.700001,114.800002,502.000007,240.900003,322.600004,64.600001
1584,779412.912,779498.712,779739.112,779848.412,85.800001,109.300002,500.800008,240.400004,326.200005,65.300001
1585,779913.712,779996.812,780234.412,780363.512,83.100001,129.100002,496.000007,237.600003,320.700004,46.200001
1586,780409.712,780510.912,780722.512,780887.412,101.200002,164.900002,499.000007,211.600003,312.800005,21.3
1587,780908.712,781025.512,781246.012,781383.112,116.800002,137.100003,495.400008,220.500003,337.300005,21
1588,781404.112,781483.712,781705.212,781816.512,79.600001,111.300002,482.300007,221.500003,301.100004,69.900001
1589,781886.412,781988.612,782193.612,782304.012,102.200002,110.400001,483.100007,205.000003,307.200005,65.500001
1590,782369.512,782462.712,782676.012,782862.412,93.200002,186.400003,489.300008,213.300003,306.500005,-3.6
1591,782858.812,782965.912,783188.812,783299.112,107.100001,110.300002,504.700007,222.900003,330.000004,64.400001
1592,783363.512,783438.412,783677.212,783792.412,74.900001,115.200001,487.000007,238.800004,313.700005,58.100001
1593,783850.512,783931.112,784178.812,784269.112,80.600001,90.300002,484.900008,247.700004,328.300005,66.300001
1594,784335.412,784424.412,784635.612,784789.012,89.000001,153.400002,482.400007,211.200003,300.200004,28.800001
1595,784817.812,784909.212,785153.312,785240.712,91.400001,87.400001,489.400007,244.100004,335.500005,66.500001
1596,785307.212,785406.012,785617.512,785730.312,98.800001,112.800001,484.300007,211.500004,310.300005,61.200001
1597,785791.512,785888.812,786096.112,786182.712,97.300002,86.600001,483.900007,207.300003,304.600005,92.700001
1598,786275.412,786358.912,786615.112,786701.512,83.500002,86.400002,491.600008,256.200003,339.700005,65.500001
1599,786767.012,786866.812,787082.012,787194.212,99.800001,112.200002,491.300007,215.200003,315.000004,64.100001
1600,787258.312,787335.812,787566.912,787681.612,77.500001,114.700001,482.200007,231.100004,308.600005,58.900001
1601,787740.512,787821.912,788060.612,788175.212,81.400001,114.600002,500.800008,238.700004,320.100005,66.100001
1602,788241.312,788326.812,788556.412,788671.512,85.500001,115.100002,490.800007,229.600003,315.100004,60.600001
1603,788732.112,788837.912,789052.012,789160.512,105.800002,108.500001,498.100007,214.100003,319.900005,69.700001
1604,789230.212,789335.212,789532.112,789641.012,105.000002,108.900002,486.500008,196.900003,301.900005,75.700001
1605,789716.712,789796.512,790044.612,790133.512,79.800001,88.900001,480.000007,248.100004,327.900005,63.200001
1606,790196.712,790302.512,790505.412,790613.012,105.800001,107.600002,490.300007,202.900003,308.700004,74.000001
1607,790687.012,790766.112,791000.712,791110.512,79.100001,109.800001,487.300007,234.600004,313.700005,63.800001
1608,791174.312,791254.112,791483.012,791598.112,79.800002,115.100002,484.800008,228.900003,308.700005,61.000001
1609,791659.112,791747.512,791965.812,792074.312,88.400001,108.500002,487.200007,218.300003,306.700004,72.000001
1610,792146.312,792251.512,792466.912,792582.012,105.200001,115.100001,499.600007,215.400004,320.600005,63.900001
1611,792645.912,792729.012,792956.812,793071.112,83.100002,114.300002,487.400008,227.800003,310.900005,62.200001
1612,793133.312,793216.612,793435.712,793543.612,83.300001,107.900002,485.300007,219.100003,302.400004,75.000001
1613,793618.612,793695.212,793916.812,794026.912,76.600001,110.100002,469.900007,221.600003,298.200004,61.600001
1614,794088.512,794192.712,794398.012,794512.612,104.200001,114.600002,486.400007,205.300003,309.500004,62.300001
1615,794574.912,794650.512,794875.312,794984.012,75.600001,108.700001,475.300007,224.800004,300.400005,66.200001
1616,795050.212,795150.012,795354.112,795465.712,99.800002,111.600001,483.600007,204.100003,303.900005,68.100001
1617,795533.812,795622.212,795892.412,795960.612,88.400002,68.200001,488.000008,270.200004,358.600006,61.200001
1618,796021.812,796100.512,796348.412,796461.812,78.700001,113.400001,501.700007,247.900004,326.600005,61.700001
1619,796523.512,796626.212,796836.812,796950.412,102.700002,113.600001,491.100007,210.600003,313.300005,64.200001
1620,797014.612,797066.112,797323.912,797434.112,51.500001,110.200002,479.100008,257.800004,309.300005,59.600001
1621,797493.712,797577.112,797793.712,797902.612,83.400001,108.900002,468.200007,216.600003,300.000004,59.300001
1622,797961.912,798046.812,798266.212,798373.712,84.900001,107.500002,481.600007,219.400003,304.300004,69.800001
1623,798443.512,798537.812,798773.012,798862.412,94.300001,89.400001,480.000007,235.200004,329.500005,61.100001
1624,798923.512,799022.412,799227.612,799315.412,98.900001,87.800002,481.900007,205.200003,304.100004,90.000001
1625,799405.412,799484.712,799709.112,799819.212,79.300001,110.100001,480.000007,224.400004,303.700005,66.200001
1626,799885.412,799966.312,800195.912,800303.312,80.900001,107.400001,483.200007,229.600004,310.500005,65.300001
1627,800368.612,800445.912,800680.412,800788.712,77.300002,108.300002,484.300008,234.500003,311.800005,64.200001
1628,800852.912,800932.612,801157.312,801264.912,79.700001,107.600002,481.500007,224.700003,304.400004,69.500001
1629,801334.412,801430.812,801636.212,801755.112,96.400001,118.900002,476.500007,205.400003,301.800004,55.800001
1630,801810.912,801892.512,802129.312,802235.012,81.600001,105.700001,494.000007,236.800004,318.400005,69.900001
1631,802304.912,802380.112,802608.412,802721.912,75.200001,113.500001,477.900007,228.300004,303.500005,60.900001
1632,802782.812,802884.412,803090.212,803202.712,101.600002,112.500002,478.800008,205.800003,307.400005,58.900001
1633,803261.612,803368.012,803585.912,803714.012,106.400001,128.100002,485.200007,217.900003,324.300004,32.800001
1634,803746.812,803835.212,804062.012,804177.012,88.400001,115.000002,492.400007,226.800003,315.200004,62.200001
1635,804239.212,804323.212,804543.512,804662.412,84.000001,118.900001,476.000007,220.300004,304.300005,52.800001
1636,804715.212,804790.512,805030.012,805140.612,75.300001,110.600002,492.500008,239.500004,314.800005,67.100001
1637,805207.712,805282.112,805523.212,805632.912,74.400001,109.700002,489.000007,241.100003,315.500004,63.800001
1638,805696.712,805797.612,806016.212,806129.212,100.900001,113.000001,489.900007,218.600004,319.500005,57.400001
1639,806186.612,806264.912,806498.012,806646.312,78.300001,148.300002,497.300008,233.100004,311.400005,37.600001
1640,806683.912,806794.712,807002.812,807115.412,110.800001,112.600002,495.700007,208.100003,318.900004,64.200001
1641,807179.612,807279.412,807480.512,807591.512,99.800001,111.000002,479.800007,201.100003,300.900004,67.900001
1642,807659.412,807757.112,807972.912,808058.812,97.700002,85.900001,483.800007,215.800003,313.500005,84.400001
1643,808143.212,808225.012,808460.312,808573.212,81.800001,112.900002,491.200008,235.300004,317.100005,61.200001
1644,808634.412,808718.112,808940.012,809049.412,83.700001,109.400002,478.400007,221.900003,305.600004,63.400001
1645,809112.812,809200.212,809456.712,809542.712,87.400001,86.000001,493.300007,256.500004,343.900005,63.400001
1646,809606.112,809695.412,809916.012,810029.112,89.300001,113.100001,489.400007,220.600004,309.900005,66.400001
1647,810095.512,810192.812,810414.512,810526.212,97.300002,111.700002,504.400008,221.700003,319.000005,73.700001
1648,810599.912,810700.212,810911.212,811060.312,100.300001,149.100002,491.900007,211.000004,311.300005,31.5
1649,811091.812,811200.912,811397.712,811507.012,109.100002,109.300001,479.500007,196.800003,305.900005,64.300001
1650,811571.312,811673.312,811881.512,811993.112,102.000002,111.600002,485.300008,208.200003,310.200005,63.500001
1651,812056.612,812135.212,812371.912,812482.112,78.600001,110.200002,491.400007,236.700003,315.300004,65.900001
1652,812548.012,812635.612,812856.412,812970.412,87.600001,114.000001,480.800007,220.800004,308.400005,58.400001
1653,813028.812,813109.612,813326.312,813439.012,80.800001,112.700001,474.300007,216.700004,297.500005,64.100001
1654,813503.112,813580.912,813803.812,813951.212,77.800001,147.400002,484.800007,222.900004,300.700005,36.7
1655,813987.912,814092.812,814294.512,814404.212,104.900002,109.700002,482.000008,201.700003,306.600005,65.700001
1656,814469.912,814565.212,814797.012,814885.712,95.300001,88.700002,486.900007,231.800003,327.100004,71.100001
1657,814956.812,815039.412,815265.712,815372.812,82.600001,107.100002,490.900007,226.300003,308.900004,74.900001
1658,815447.712,815543.212,815793.112,815864.412,95.500002,71.300001,477.600007,249.900003,345.400005,60.900001
1659,815925.312,816034.212,816266.512,816356.112,108.900002,89.600002,495.100008,232.300003,341.200005,64.300001
1660,816420.412,816498.912,816730.312,816839.412,78.500001,109.100002,486.400007,231.400003,309.900004,67.400001
1661,816906.812,816991.612,817237.912,817324.512,84.800001,86.600001,484.600007,246.300004,331.100005,66.900001
1662,817391.412,817493.912,817699.712,817815.212,102.500002,115.500001,485.100007,205.800003,308.300005,61.300001
1663,817876.512,817981.212,818181.412,818292.612,104.700002,111.200002,485.000008,200.200003,304.900005,68.900001
1664,818361.512,818445.912,818663.212,818771.212,84.400001,108.000002,471.600007,217.300003,301.700004,61.900001
1665,818833.112,818907.612,819140.712,819285.212,74.500001,144.500002,490.500007,233.100003,307.600004,38.400001
1666,819323.612,819395.212,819652.012,819738.912,71.600001,86.900001,476.000007,256.800004,328.400005,60.700001
1667,819799.612,819901.012,820101.512,820220.512,101.400001,119.000002,473.700007,200.500003,301.900004,52.800001
1668,820273.312,820349.412,820588.912,820698.312,76.100001,109.400001,488.400007,239.500004,315.600005,63.400001
1669,820761.712,820854.812,821080.112,821189.412,93.100002,109.300002,494.600008,225.300003,318.400005,66.900001
1670,821256.312,821361.912,821569.312,821678.312,105.600001,109.000002,491.100007,207.400003,313.000004,69.100001
1671,821747.412,821833.412,822058.912,822176.112,86.000001,117.200001,482.100007,225.500004,311.500005,53.400001
1672,822229.512,822307.112,822548.512,822657.312,77.600001,108.800002,496.100008,241.400004,319.000005,68.300001
1673,822725.612,822827.312,823036.412,823147.312,101.700001,110.900002,484.700007,209.100003,310.800004,63.000001
1674,823210.312,823299.412,823530.612,823621.312,89.100001,90.700001,474.100007,231.200004,320.300005,63.100001
1675,823684.412,823772.112,823974.012,824086.212,87.700001,112.200002,464.400007,201.900003,289.600004,62.600001
1676,824148.812,824246.112,824447.212,824556.012,97.300001,108.800002,477.100007,201.100003,298.400004,69.900001
1677,824625.912,824712.812,824933.712,825055.912,86.900001,122.200002,487.800007,220.900003,307.800004,57.800001
1678,825113.712,825214.212,825421.312,825530.512,100.500002,109.200001,483.400007,207.100003,307.600005,66.600001
1679,825597.112,825701.912,825903.912,826011.912,104.800002,108.000002,486.500008,202.000003,306.800005,71.700001
1680,826083.612,826185.812,826398.512,826507.012,102.200001,108.500002,491.200007,212.700003,314.900004,67.800001
1681,826574.812,826663.212,826884.012,826990.412,88.400001,106.400001,489.700007,220.800004,309.200005,74.100001
1682,827064.512,827148.412,827373.412,827532.812,83.900001,159.400002,496.800008,225.000004,308.900005,28.500001
1683,827561.312,827656.512,827881.512,827994.812,95.200001,113.300002,494.700007,225.000003,320.200004,61.200001
1684,828056.012,828139.012,828356.312,828465.312,83.000001,109.000002,478.800007,217.300003,300.300004,69.500001
1685,828534.812,828608.112,828842.812,828957.812,73.300001,115.000001,481.500007,234.700004,308.000005,58.500001
1686,829016.312,829117.912,829328.412,829441.112,101.600002,112.700002,489.500008,210.500003,312.100005,64.700001
1687,829505.812,829590.112,829827.012,829935.012,84.300001,108.000002,501.300007,236.900003,321.200004,72.100001
1688,830007.112,830089.112,830316.512,830428.212,82.000001,111.700001,482.900007,227.400004,309.400005,61.800001
1689,830490.012,830570.912,830790.412,830906.012,80.900001,115.600001,472.100007,219.500004,300.400005,56.100001
1690,830962.112,831055.512,831271.312,831383.712,93.400002,112.400002,483.800008,215.800003,309.200005,62.200001
1691,831445.912,831552.812,831755.712,831867.512,106.900001,111.800002,478.800007,202.900003,309.800004,57.200001
1692,831924.712,832011.712,832237.512,832345.912,87.000001,108.400002,484.300007,225.800003,312.800004,63.100001
1693,832409.012,832512.912,832720.012,832832.112,103.900001,112.100002,488.100007,207.100003,311.000004,65.000001
1694,832897.112,832996.612,833200.512,833309.612,99.500002,109.100001,480.900007,203.900003,303.400005,68.400001
1695,833378.012,833472.912,833683.612,833797.612,94.900002,114.000002,478.200007,210.700003,305.600005,58.6
1696,833856.212,833940.112,834166.112,834275.712,83.900002,109.600002,484.300008,226.000003,309.900005,64.800001
1697,834340.512,834422.912,834652.912,834763.212,82.400001,110.300002,491.800007,230.000003,312.400004,69.100001
1698,834832.312,834941.312,835153.712,835268.212,109.000002,114.500001,495.200007,212.400003,321.400005,59.300001
1699,835327.512,835411.512,835635.612,835745.012,84.000002,109.400002,477.900007,224.100003,308.100005,60.4
1700,835805.412,835895.112,836110.712,836225.212,89.700002,114.500002,480.400008,215.600003,305.300005,60.600001
1701,836285.812,836393.212,836592.812,836702.212,107.400001,109.400002,480.900007,199.600003,307.000004,64.500001
1702,836766.712,836866.812,837063.612,837171.312,100.100001,107.700002,476.900007,196.800003,296.900004,72.300001
1703,837243.612,837320.612,837545.912,837655.112,77.000001,109.200002,482.800007,225.300003,302.300004,71.300001
1704,837726.412,837822.312,838032.612,838157.212,95.900002,124.600002,483.400007,210.300003,306.200005,52.6
1705,838209.812,838291.812,838522.812,838633.812,82.000002,111.000002,486.000008,231.000003,313.000005,62.000001
1706,838695.812,838797.512,839010.013,839124.913,101.700001,114.900002,491.800007,212.500003,314.200004,62.700001
1707,839187.613,839270.313,839499.413,839608.013,82.700001,108.600001,484.400007,229.100004,311.800005,64.000001
1708,839672.013,839772.013,839987.213,840094.513,100.000002,107.300001,491.800007,215.200003,315.200005,69.300001
1709,840163.813,840263.913,840470.613,840583.713,100.100002,113.100002,483.300008,206.700003,306.800005,63.400001
1710,840647.113,840725.213,840946.213,841057.513,78.100001,111.300002,471.100007,221.000003,299.100004,60.700001
1711,841118.213,841197.613,841416.913,841529.013,79.400001,112.100002,475.400007,219.300003,298.700004,64.600001
1712,841593.613,841674.213,841887.313,841998.313,80.600001,111.000002,467.400007,213.100003,293.700004,62.700001
1713,842061.013,842140.913,842369.813,842480.313,79.900001,110.500002,482.900007,228.900003,308.800004,63.600001
1714,842543.913,842651.113,842855.913,842967.813,107.200001,111.900001,484.900007,204.800004,312.000005,61.000001
1715,843028.813,843115.813,843344.913,843512.613,87.000001,167.700002,495.900007,229.100004,316.100005,12.1
1716,843524.713,843637.813,843847.713,843959.113,113.100002,111.400002,493.800008,209.900003,323.000005,59.400001
1717,844018.513,844097.613,844323.513,844434.613,79.100001,111.100002,476.700007,225.900003,305.000004,60.600001
1718,844495.213,844592.113,844801.913,844912.313,96.900001,110.400001,482.800007,209.800004,306.700005,65.700001
1719,844978.013,845082.213,845285.413,845394.613,104.200002,109.200001,479.300007,203.200003,307.400005,62.700001
1720,845457.313,845534.613,845763.613,845870.513,77.300001,106.900001,483.200007,229.000004,306.300005,70.000001
1721,845940.513,846033.113,846251.013,846358.413,92.600002,107.400002,489.000008,217.900003,310.500005,71.100001
1722,846429.513,846506.813,846732.413,846842.313,77.300001,109.900002,476.100007,225.600003,302.900004,63.300001
1723,846905.613,847002.913,847218.413,847303.013,97.300001,84.600001,484.400007,215.500004,312.800005,87.000001
1724,847390.013,847500.813,847725.513,847838.613,110.800002,113.100002,508.100008,224.700003,335.500005,59.500001
1725,847898.113,847988.013,848208.313,848318.013,89.900001,109.700002,484.200007,220.300003,310.200004,64.300001
1726,848382.313,848464.013,848688.613,848801.913,81.700001,113.300002,476.700007,224.600003,306.300004,57.100001
1727,848859.013,848959.813,849211.013,849252.213,100.800001,41.200001,483.200007,251.200004,352.000005,90.000001
1728,849342.213,849448.913,849648.413,849757.113,106.700002,108.700001,482.600007,199.500003,306.200005,67.700001
1729,849824.813,849930.513,850133.013,850245.313,105.700002,112.300002,480.800008,202.500003,308.200005,60.300001
1730,850305.613,850385.813,850609.813,850721.013,80.200001,111.200002,473.400007,224.000003,304.200004,58.000001
1731,850779.013,850871.613,851086.813,851194.513,92.600001,107.700002,485.700007,215.200003,307.800004,70.200001
1732,851264.713,851374.013,851605.313,851694.813,109.300001,89.500001,491.000007,231.300004,340.600005,60.900001
1733,851755.713,851838.313,852064.613,852170.913,82.600001,106.300001,485.500007,226.300004,308.900005,70.300001
1734,852241.213,852352.713,852550.613,852708.113,111.500002,157.500002,493.400008,197.900003,309.400005,26.500001
1735,852734.613,852840.713,853046.513,853160.713,106.100001,114.200002,485.000007,205.800003,311.900004,58.900001
1736,853219.613,853303.613,853529.413,853638.713,84.000001,109.300001,488.200007,225.800004,309.800005,69.100001
1737,853707.813,853791.813,854015.813,854127.113,84.000001,111.300001,481.900007,224.000004,308.000005,62.600001
1738,854189.713,854284.213,854496.113,854605.713,94.500002,109.600002,488.900008,211.900003,306.400005,72.900001
1739,854678.613,854786.613,854985.813,855100.413,108.000001,114.600002,477.900007,199.200003,307.200004,56.100001
1740,855156.513,855255.013,855443.213,855560.913,98.500001,117.700002,462.700007,188.200003,286.700004,58.300001
1741,855619.213,855698.713,855931.113,856042.013,79.500001,110.900002,486.300007,232.400003,311.900004,63.500001
1742,856105.513,856190.813,856424.613,856532.013,85.300001,107.400001,494.500007,233.800004,319.100005,68.000001
1743,856600.013,856683.813,856922.213,857030.313,83.800002,108.100002,500.300008,238.400003,322.200005,70.000001
1744,857100.313,857197.613,857418.413,857526.713,97.300001,108.300001,494.500007,220.800004,318.100005,68.100001
1745,857594.813,857690.413,857902.213,858013.813,95.600002,111.600001,480.300007,211.800003,307.400005,61.300001
1746,858075.113,858174.813,858383.313,858492.913,99.700002,109.600002,481.900007,208.500003,308.200005,64.1
1747,858557.013,858659.513,858862.413,858976.813,102.500002,114.400002,480.300008,202.900003,305.400005,60.500001
1748,859037.313,859142.613,859374.913,859463.013,105.300001,88.100001,490.700007,232.300004,337.600005,65.000001
1749,859528.013,859633.913,859828.813,859935.113,105.900002,106.300002,477.800007,194.900002,300.800004,70.700001
1750,860005.813,860102.513,860294.313,860408.313,96.700002,114.000002,470.900007,191.800002,288.500004,68.400001
1751,860476.713,860573.513,860785.513,860898.213,96.800002,112.700001,485.300007,212.000003,308.800005,63.800001
1752,860962.013,861039.513,861298.813,861387.813,77.500001,89.000002,492.600008,259.300004,336.800005,66.800001
1753,861454.613,861541.613,861780.213,861892.213,87.000001,112.000001,499.000007,238.600004,325.600005,61.400001
1754,861953.613,862029.113,862266.413,862383.713,75.500001,117.300002,485.300007,237.300004,312.800005,55.2
1755,862438.913,862515.913,862794.013,862861.213,77.000001,67.200001,488.600008,278.100005,355.100006,66.300001
1756,862927.513,863001.313,863227.513,863338.213,73.800001,110.700002,470.300007,226.200003,300.000004,59.600001
1757,863397.813,863500.413,863693.813,863813.613,102.600001,119.800002,468.900007,193.400003,296.000004,53.100001
1758,863866.713,863943.613,864178.313,864288.413,76.900001,110.100002,487.200007,234.700003,311.600004,65.500001
1759,864353.913,864440.813,864656.713,864769.613,86.900001,112.900002,477.800007,215.900003,302.800004,62.100001
1760,864831.713,864930.213,865145.813,865254.413,98.500001,108.600001,488.800007,215.600004,314.100005,66.100001
1761,865320.513,865408.413,865633.513,865744.913,87.900002,111.400002,487.100008,225.100003,313.000005,62.700001
1762,865807.613,865887.813,866114.813,866230.613,80.200001,115.800002,480.800007,227.000003,307.200004,57.800001
1763,866288.413,866365.813,866590.113,866698.413,77.400001,108.300002,478.000007,224.300003,301.700004,68.000001
1764,866766.413,866868.213,867079.513,867191.713,101.800001,112.200002,492.000007,211.300003,313.100004,66.700001
1765,867258.413,867347.713,867560.313,867674.813,89.300001,114.500001,473.000007,212.600004,301.900005,56.600001
1766,867731.413,867809.513,868040.513,868147.813,78.100001,107.300001,485.400007,231.000004,309.100005,69.000001
1767,868216.813,868316.813,868528.613,868641.313,100.000002,112.700002,480.200008,211.800003,311.800005,55.700001
1768,868697.013,868801.513,869003.913,869114.413,104.500001,110.500002,484.000007,202.400003,306.900004,66.600001
1769,869181.013,869290.313,869482.913,869594.013,109.300001,111.100002,479.200007,192.600003,301.900004,66.200001
1770,869660.213,869735.013,869971.113,870082.813,74.800001,111.700001,486.100007,236.100004,310.900005,63.500001
1771,870146.313,870223.713,870457.813,870571.413,77.400001,113.600002,490.900008,234.100004,311.500005,65.800001
1772,870637.213,870724.613,870961.613,871071.213,87.400001,109.600002,496.300007,237.000003,324.400004,62.300001
1773,871133.513,871238.013,871477.513,871567.113,104.500001,89.600001,495.600007,239.500004,344.000005,62.000001
1774,871629.113,871735.013,871972.813,872068.813,105.900002,96.000002,495.300008,237.800003,343.700005,55.600001
1775,872124.413,872227.613,872434.213,872544.013,103.200001,109.800002,486.700007,206.600003,309.800004,67.100001
1776,872611.113,872685.613,872919.913,873031.113,74.500001,111.200001,489.100007,234.300004,308.800005,69.100001
1777,873100.213,873188.613,873419.013,873530.613,88.400002,111.600002,491.600008,230.400003,318.800005,61.200001
1778,873591.813,873665.013,873899.613,874011.013,73.200001,111.400002,477.700007,234.600003,307.800004,58.500001
1779,874069.513,874147.413,874394.613,874502.913,77.900001,108.300002,503.400007,247.200003,325.100004,70.000001
1780,874572.913,874677.813,874894.013,875004.613,104.900002,110.600002,492.200007,216.200003,321.100005,60.5
1781,875065.113,875144.013,875383.313,875491.613,78.900002,108.300002,490.700008,239.300003,318.200005,64.200001
1782,875555.813,875637.013,875876.213,875986.313,81.200001,110.100001,498.400007,239.200004,320.400005,67.900001
1783,876054.213,876137.313,876369.213,876483.813,83.100001,114.600002,491.900008,231.900004,315.000005,62.300001
1784,876546.113,876619.613,876862.613,876973.013,73.500001,110.400002,496.000007,243.000003,316.500004,69.100001
1785,877042.113,877126.613,877352.513,877464.613,84.500001,112.100001,485.700007,225.900004,310.400005,63.200001
1786,877527.813,877635.013,877835.313,877945.713,107.200002,110.400001,486.900007,200.300003,307.500005,69.000001
1787,878014.713,878113.913,878323.813,878491.113,99.200002,167.300003,494.100008,209.900003,309.100005,17.7
1788,878508.813,878612.313,878833.213,878947.113,103.500001,113.900001,496.800007,220.900004,324.400005,58.500001
1789,879005.613,879095.013,879321.113,879438.013,89.400002,116.900002,493.300008,226.100003,315.500005,60.900001
1790,879498.913,879581.713,879835.013,879924.813,82.800001,89.800001,495.300007,253.300004,336.100005,69.400001
1791,879994.213,880075.413,880307.813,880418.713,81.200001,110.900001,485.200007,232.400004,313.600005,60.700001
1792,880479.413,880557.513,880781.213,880892.213,78.100001,111.000001,480.600007,223.700004,301.800005,67.800001
1793,880960.013,881064.313,881266.913,881376.213,104.300002,109.300002,485.300008,202.600003,306.900005,69.100001
1794,881445.313,881558.113,881754.413,881863.513,112.800001,109.100002,487.400007,196.300003,309.100004,69.200001
1795,881932.713,882005.313,882244.513,882386.813,72.600001,142.300003,491.700007,239.200003,311.800004,37.6
1796,882424.413,882525.213,882729.313,882839.613,100.800002,110.300001,482.800007,204.100003,304.900005,67.600001
1797,882907.213,883009.913,883219.013,883329.813,102.700002,110.800002,482.500008,209.100003,311.800005,59.900001
1798,883389.713,883468.813,883691.713,883801.213,79.100001,109.500002,481.300007,222.900003,302.000004,69.800001
1799,883871.013,883975.813,884180.013,884299.013,104.800001,119.000002,485.300007,204.200003,309.000004,57.300001
1800,884356.313,884435.213,884667.513,884777.713,78.900001,110.200001,484.500007,232.300004,311.200005,63.100001
1801,884840.813,884949.813,885149.413,885260.113,109.000002,110.700001,485.700007,199.600003,308.600005,66.400001
1802,885326.513,885430.013,885639.013,885748.213,103.500002,109.200002,489.100008,209.000003,312.500005,67.400001
1803,885815.613,885911.913,886123.313,886232.613,96.300001,109.300002,487.400007,211.400003,307.700004,70.400001
1804,886303.013,886387.513,886611.613,886721.213,84.500001,109.600001,482.800007,224.100004,308.600005,64.600001
1805,886785.813,886883.013,887097.913,887206.713,97.200002,108.800001,487.800007,214.900003,312.100005,66.900001
1806,887273.613,887348.513,887590.013,887701.613,74.900002,111.600002,490.500008,241.500003,316.400005,62.500001
1807,887764.113,887872.713,888082.313,888197.013,108.600001,114.700002,496.800007,209.600003,318.200004,63.900001
1808,888260.913,888336.513,888563.113,888679.913,75.600001,116.800001,476.500007,226.600004,302.200005,57.500001
1809,888737.413,888821.313,889044.613,889156.213,83.900001,111.600001,480.600007,223.300004,307.200005,61.800001
1810,889218.013,889300.213,889527.613,889636.113,82.200002,108.500002,485.000008,227.400003,309.600005,66.900001
1811,889703.013,889816.313,890004.113,890117.213,113.300001,113.100002,478.100007,187.800003,301.100004,63.900001
1812,890181.113,890280.213,890485.813,890595.313,99.100001,109.500002,481.400007,205.600003,304.700004,67.200001
1813,890662.513,890743.113,890969.013,891078.713,80.600001,109.700002,476.900007,225.900003,306.500004,60.700001
1814,891139.413,891244.613,891436.413,891583.313,105.200002,146.900003,477.200007,191.800002,297.000004,33.3
1815,891616.613,891709.413,891925.813,892037.013,92.800002,111.200001,484.800007,216.400003,309.200005,64.400001
1816,892101.413,892182.713,892410.713,892517.813,81.300002,107.100002,480.400008,228.000003,309.300005,64.000001
1817,892581.813,892680.013,892891.413,893000.413,98.200001,109.000002,496.300007,211.400003,309.600004,77.700001
1818,893078.113,893152.413,893391.313,893501.613,74.300001,110.300001,484.500007,238.900004,313.200005,61.000001
1819,893562.613,893655.513,893871.213,893983.413,92.900002,112.200001,482.000007,215.700003,308.600005,61.200001
1820,894044.613,894121.813,894355.813,894465.213,77.200001,109.400002,491.900008,234.000004,311.200005,71.300001
1821,894536.513,894640.213,894850.313,894962.013,103.700001,111.700002,488.000007,210.100003,313.800004,62.500001
1822,895024.513,895116.213,895335.213,895445.413,91.700001,110.200001,480.500007,219.000004,310.700005,59.600001
1823,895505.013,895607.913,895814.913,895976.613,102.900002,161.700002,484.900007,207.000003,309.900005,13.3
1824,895989.913,896089.713,896292.213,896402.713,99.800002,110.500001,486.700008,202.500003,302.300005,73.900002
1825,896476.613,896557.813,896782.613,896895.013,81.200001,112.400002,478.900007,224.800003,306.000004,60.500001
1826,896955.513,897056.513,897268.413,897384.613,101.000001,116.200002,488.800007,211.900003,312.900004,59.700001
1827,897444.313,897523.813,897770.513,897860.413,79.500001,89.900001,473.100007,246.700004,326.200005,57.000001
1828,897917.413,897997.213,898227.513,898338.613,79.800001,111.100001,486.100007,230.300004,310.100005,64.900001
1829,898403.513,898487.613,898741.413,898827.513,84.100002,86.100002,489.100008,253.800003,337.900005,65.100001
1830,898892.613,899001.513,899197.713,899307.513,108.900001,109.800002,484.200007,196.200003,305.100004,69.300001
1831,899376.813,899476.713,899684.513,899797.013,99.900001,112.500002,484.400007,207.800003,307.700004,64.200001
1832,899861.213,899939.813,900171.713,900280.513,78.600001,108.800001,483.100007,231.900004,310.500005,63.800001
1833,900344.313,900441.813,900653.613,900764.013,97.500002,110.400001,487.900007,211.800003,309.300005,68.200001
1834,900832.213,900937.813,901132.213,901247.613,105.600002,115.400002,479.800008,194.400003,300.000005,64.400001
1835,901312.013,901411.613,901623.513,901769.013,99.600001,145.500002,499.600007,211.900003,311.500004,42.600001
1836,901811.613,901897.413,902124.713,902236.513,85.800001,111.800001,487.900007,227.300004,313.100005,63.000001
1837,902299.513,902381.813,902617.413,902725.113,82.300002,107.700002,491.800008,235.600003,317.900005,66.200001
1838,902791.313,902896.013,903111.713,903233.913,104.700001,122.200002,496.100007,215.700003,320.400004,53.500001
1839,903287.413,903348.013,903596.913,903704.713,60.600001,107.800001,480.700007,248.900004,309.500005,63.400001
1840,903768.113,903872.013,904074.513,904184.113,103.900002,109.600001,488.300007,202.500003,306.400005,72.300001
1841,904256.413,904355.013,904569.013,904679.313,98.600002,110.300002,488.200008,214.000003,312.600005,65.300001
1842,904744.613,904853.213,905048.813,905159.713,108.600001,110.900002,481.800007,195.600003,304.200004,66.700001
1843,905226.413,905303.313,905524.313,905630.013,76.900001,105.700002,473.900007,221.000003,297.900004,70.300001
1844,905700.313,905790.313,906005.114,906118.814,90.000001,113.700001,481.700007,214.800004,304.800005,63.200001
1845,906182.014,906259.614,906491.314,906605.214,77.600001,113.900001,490.500007,231.700004,309.300005,67.300001
1846,906672.514,906754.714,906988.014,907099.614,82.200002,111.600002,488.600008,233.300003,315.500005,61.500001
1847,907161.114,907237.314,907484.914,907591.914,76.200001,107.000001,498.900007,247.600004,323.800005,68.100001
1848,907660.014,907769.014,907972.314,908145.414,109.000002,173.100002,499.900008,203.300003,312.300005,14.500001
1849,908159.914,908258.514,908472.314,908587.314,98.600001,115.000002,485.000007,213.800003,312.400004,57.600001
1850,908644.914,908719.414,908940.614,909052.614,74.500001,112.000002,471.300007,221.200003,295.700004,63.600001
1851,909116.214,909217.514,909428.014,909542.214,101.300001,114.200001,491.300007,210.500004,311.800005,65.300001
1852,909607.514,909684.314,909922.914,910032.114,76.800001,109.200002,489.400008,238.600004,315.400005,64.800001
1853,910096.914,910205.114,910404.314,910517.014,108.200001,112.700002,482.200007,199.200003,307.400004,62.100001
1854,910579.114,910687.114,910886.914,911000.314,108.000001,113.400002,481.100007,199.800003,307.800004,59.900001
1855,911060.214,911140.514,911361.214,911472.314,80.300001,111.100002,476.700007,220.700003,301.000004,64.600001
1856,911536.914,911617.914,911833.414,911941.614,81.000001,108.200002,473.200007,215.500003,296.500004,68.500001
1857,912010.114,912114.314,912321.114,912434.114,104.200002,113.000001,488.200007,206.800003,311.000005,64.200001
1858,912498.314,912578.314,912810.014,912919.214,80.000001,109.200002,482.500007,231.700004,311.700005,61.6
1859,912980.814,913091.314,913274.514,913389.514,110.500002,115.000002,469.200007,183.200003,293.700005,60.5
1860,913450.014,913525.714,913757.214,913866.914,75.700002,109.700002,476.300008,231.500003,307.200005,59.400001
1861,913926.314,914013.814,914276.914,914379.114,87.500001,102.200001,491.600007,263.100004,350.600005,38.800001
1862,914417.914,914515.714,914719.514,914833.414,97.800001,113.900002,478.300007,203.800003,301.600004,62.800001
1863,914896.214,915001.814,915203.714,915311.314,105.600002,107.600001,491.500007,201.900003,307.500005,76.400001
1864,915387.714,915468.214,915705.314,915809.614,80.500002,104.300002,491.600008,237.100003,317.600005,69.700001
1865,915879.314,915956.514,916187.314,916305.714,77.200001,118.400002,484.100007,230.800003,308.000004,57.700001
1866,916363.414,916458.414,916668.614,916779.414,95.000001,110.800002,482.400007,210.200003,305.200004,66.400001
1867,916845.814,916927.514,917150.814,917293.314,81.700001,142.500002,490.300007,223.300004,305.000005,42.8
1868,917336.114,917432.214,917636.714,917748.514,96.100002,111.800002,491.100008,204.500003,300.600005,78.700001
1869,917827.214,917900.914,918130.414,918240.114,73.700001,109.700002,476.500007,229.500003,303.200004,63.600001
1870,918303.714,918378.114,918601.314,918707.414,74.400001,106.100002,474.900007,223.200003,297.600004,71.200001
1871,918778.614,918853.414,919083.814,919192.714,74.800001,108.900002,476.000007,230.400003,305.200004,61.900001
1872,919254.614,919362.014,919562.514,919671.114,107.400002,108.600001,482.900007,200.500003,307.900005,66.400001
1873,919737.514,919821.914,920047.814,920205.614,84.400001,157.800002,485.300007,225.900004,310.300005,17.2
1874,920222.814,920302.914,920526.014,920637.814,80.100002,111.800002,475.100007,223.100003,303.200005,60.1
1875,920697.914,920776.214,921011.014,921118.914,78.300002,107.900002,484.500008,234.800003,313.100005,63.500001
1876,921182.414,921279.814,921483.214,921594.714,97.400001,111.500002,472.100007,203.400003,300.800004,59.800001
1877,921654.514,921738.014,921961.614,922143.814,83.500001,182.200003,487.600007,223.600003,307.100004,-1.7
1878,922142.114,922246.914,922450.114,922562.114,104.800002,112.000001,483.400007,203.200003,308.000005,63.400001
1879,922625.514,922717.414,922920.414,923029.814,91.900002,109.400001,463.400007,203.000003,294.900005,59.100001
1880,923088.914,923185.714,923383.914,923496.114,96.800002,112.200002,472.800007,198.200002,295.000004,65.600001
1881,923561.714,923654.914,923865.014,923976.814,93.200002,111.800001,485.100007,210.100003,303.300005,70.000001
1882,924046.814,924131.914,924350.814,924460.514,85.100002,109.700002,475.700007,218.900003,304.000005,62
1883,924522.514,924604.614,924828.714,924973.514,82.100002,144.800002,488.700008,224.100003,306.200005,37.700001
1884,925011.214,925110.314,925315.214,925429.114,99.100001,113.900002,477.800007,204.900003,304.000004,59.900001
1885,925489.014,925572.514,925787.714,925895.914,83.500001,108.200002,472.600007,215.200003,298.700004,65.700001
1886,925961.614,926061.714,926272.014,926383.214,100.100001,111.200001,489.200007,210.300004,310.400005,67.600001
1887,926450.814,926562.014,926759.914,926900.114,111.200002,140.200002,495.400008,197.900003,309.100005,46.100001
1888,926946.214,927043.014,927242.714,927359.914,96.800001,117.200002,475.700007,199.700003,296.500004,62.000001
1889,927421.914,927496.314,927723.314,927834.614,74.400001,111.300002,473.300007,227.000003,301.400004,60.600001
1890,927895.214,927995.714,928186.114,928337.814,100.500001,151.700002,476.600007,190.400003,290.900004,34.000001
1891,928371.814,928448.614,928676.914,928791.714,76.800001,114.800002,475.900007,228.300003,305.100004,56.000001
1892,928847.714,928927.614,929152.514,929268.014,79.900001,115.500002,478.000007,224.900003,304.800004,57.700001
1893,929325.714,929426.414,929637.714,929757.214,100.700002,119.500001,484.600007,211.300003,312.000005,53.100001
1894,929810.314,929889.714,930123.914,930234.714,79.400001,110.800002,488.100008,234.200004,313.600005,63.700001
1895,930298.414,930378.414,930609.514,930748.514,80.000001,139.000002,492.200007,231.100003,311.100004,42.100001
1896,930790.614,930884.414,931089.614,931200.014,93.800001,110.400002,476.100007,205.200003,299.000004,66.700001
1897,931266.714,931351.714,931568.114,931674.414,85.000001,106.300002,475.400007,216.400003,301.400004,67.700001
1898,931742.114,931835.014,932036.814,932149.114,92.900001,112.300002,467.100007,201.800003,294.700004,60.100001
1899,932209.214,932280.814,932506.714,932613.514,71.600001,106.800002,467.600007,225.900003,297.500004,63.300001
1900,932676.814,932776.714,932977.514,933084.814,99.900001,107.300002,480.800007,200.800003,300.700004,72.800001
1901,933157.614,933256.814,933464.514,933574.414,99.200002,109.900001,480.700007,207.700003,306.900005,63.900001
1902,933638.314,933740.214,933948.914,934059.114,101.900002,110.200002,489.700008,208.700003,310.600005,68.900001
1903,934128.014,934218.914,934436.714,934546.114,90.900001,109.400002,484.800007,217.800003,308.700004,66.700001
1904,934612.814,934692.114,934928.714,935042.414,79.300001,113.700001,485.000007,236.600004,315.900005,55.400001
1905,935097.814,935198.014,935402.314,935513.014,100.200002,110.700001,483.400007,204.300003,304.500005,68.200001
1906,935581.214,935662.014,935900.014,936010.914,80.800001,110.900002,503.400008,238.000004,318.800005,73.700001
1907,936084.614,936185.314,936400.814,936514.314,100.700001,113.500002,489.000007,215.500003,316.200004,59.300001
1908,936573.614,936670.814,936874.214,936988.514,97.200001,114.300001,479.600007,203.400004,300.600005,64.700001
1909,937053.214,937151.614,937347.514,937454.314,98.400002,106.800001,473.400007,195.900003,294.300005,72.300001
1910,937526.614,937599.614,937831.714,937943.414,73.000001,111.700001,481.700007,232.100004,305.100005,64.900001
1911,938008.314,938084.814,938311.314,938419.114,76.500002,107.800002,475.800008,226.500003,303.000005,65.000001
1912,938484.114,938587.014,938797.614,938914.214,102.900001,116.600002,494.200007,210.600003,313.500004,64.100001
1913,938978.314,939056.414,939297.414,939407.414,78.100001,110.000001,493.600007,241.000004,319.100005,64.500001
1914,939471.914,939556.914,939786.414,939891.414,85.000001,105.000001,490.600008,229.500004,314.500005,71.100002
1915,939962.514,940036.814,940270.114,940380.914,74.300001,110.800002,477.300007,233.300003,307.600004,58.900001
1916,940439.814,940523.614,940738.714,940852.014,83.800001,113.300002,471.200007,215.100003,298.900004,59.000001
1917,940911.014,941017.514,941215.314,941322.914,106.500001,107.600002,479.500007,197.800003,304.300004,67.600001
1918,941390.514,941485.514,941688.814,941806.314,95.000001,117.500002,476.700007,203.300003,298.300004,60.900001
1919,941867.214,941950.414,942167.614,942277.114,83.200001,109.500002,475.400007,217.200003,300.400004,65.500001
1920,942342.614,942451.814,942652.614,942768.214,109.200002,115.600001,492.200007,200.800003,310.000005,66.600001
1921,942834.814,942919.614,943151.514,943263.614,84.800002,112.100002,495.400008,231.900003,316.700005,66.600001
1922,943330.214,943429.014,943641.214,943755.214,98.800001,114.000002,486.400007,212.200003,311.000004,61.400001
1923,943816.614,943924.514,944119.414,944233.414,107.900002,114.000002,478.500007,194.900002,302.800004,61.700001
1924,944295.114,944399.414,944601.714,944713.414,104.300002,111.700001,483.300007,202.300003,306.600005,65.000001
1925,944778.414,944881.014,945082.914,945240.214,102.600002,157.300002,488.500008,201.900003,304.500005,26.700001
1926,945266.914,945376.214,945580.914,945697.714,109.300001,116.800002,486.000007,204.700003,314.000004,55.200001
1927,945752.914,945830.514,946056.414,946166.414,77.600001,110.000002,478.300007,225.900003,303.500004,64.800001
1928,946231.214,946341.514,946548.514,946662.614,110.300002,114.100001,496.000007,207.000003,317.300005,64.600001
1929,946727.214,946804.314,947032.314,947142.514,77.100001,110.200002,481.500008,228.000004,305.100005,66.200001
1930,947208.714,947311.314,947521.114,947643.114,102.600001,122.000002,489.700007,209.800003,312.400004,55.300001
1931,947698.414,947789.914,947994.914,948101.914,91.500001,107.000002,472.200007,205.000003,296.500004,68.700001
1932,948170.614,948268.114,948470.014,948582.514,97.500001,112.500002,472.800007,201.900003,299.400004,60.900001
1933,948643.414,948732.214,948944.714,949052.214,88.800001,107.500002,479.900007,212.500003,301.300004,71.100001
1934,949123.314,949224.114,949423.114,949532.414,100.800002,109.300001,475.100007,199.000003,299.800005,66.000001
1935,949598.414,949691.414,949899.514,950012.714,93.000002,113.200001,476.800007,208.100003,301.100005,62.500001
1936,950075.214,950162.014,950366.414,950478.314,86.800002,111.900001,465.500007,204.400003,291.200005,62.400001
1937,950540.714,950617.414,950843.014,950951.714,76.700001,108.700001,475.800007,225.600004,302.300005,64.800001
1938,951016.514,951117.414,951322.414,951434.014,100.900002,111.600001,485.500007,205.000003,305.900005,68.000001
1939,951502.014,951598.914,951814.014,951926.714,96.900002,112.700002,487.600008,215.100003,312.000005,62.900001
1940,951989.614,952084.914,952308.414,952423.414,95.300001,115.000001,496.300007,223.500004,318.800005,62.500001
1941,952485.914,952564.714,952789.514,952900.714,78.800001,111.200001,477.300007,224.800004,303.600005,62.500001
1942,952963.214,953042.914,953264.514,953419.314,79.700001,154.800002,483.200007,221.600004,301.300005,27.1
1943,953446.414,953542.514,953748.414,953867.314,96.100002,118.900002,477.100008,205.900003,302.000005,56.200001
1944,953923.514,954002.614,954225.614,954333.914,79.100001,108.300002,473.800007,223.000003,302.100004,63.400001
1945,954397.314,954499.614,954702.814,954815.314,102.300001,112.500002,482.200007,203.200003,305.500004,64.200001
1946,954879.514,954978.014,955193.314,955302.114,98.500001,108.800002,492.600007,215.300003,313.800004,70.000001
1947,955372.114,955476.214,955689.514,955801.814,104.100002,112.300002,491.400007,213.300003,317.400005,61.7
1948,955863.514,955953.614,956174.314,956288.614,90.100002,114.300002,486.700008,220.700003,310.800005,61.600001
1949,956350.214,956432.214,956661.314,956769.014,82.000001,107.700002,489.800007,229.100003,311.100004,71.000001
1950,956840.014,956936.414,957151.314,957268.814,96.400001,117.500001,482.300007,214.900004,311.300005,53.500001
1951,957322.314,957415.214,957636.014,957747.714,92.900002,111.700002,487.700007,220.800003,313.700005,62.3
1952,957810.014,957880.914,958118.914,958233.914,70.900002,115.000002,485.000008,238.000003,308.900005,61.100001
1953,958295.014,958375.414,958603.314,958713.114,80.400001,109.800002,484.300007,227.900003,308.300004,66.200001
1954,958779.314,958884.114,959081.814,959193.314,104.800001,111.500002,478.200007,197.700003,302.500004,64.200001
1955,959257.514,959370.814,959557.214,959669.314,113.300002,112.100001,470.200007,186.400003,299.700005,58.400001
1956,959727.714,959808.414,960032.414,960138.814,80.700001,106.400001,478.900007,224.000004,304.700005,67.800001
1957,960206.614,960301.314,960514.314,960629.314,94.700002,115.000001,482.300007,213.000003,307.700005,59.600001
1958,960688.914,960793.214,961008.114,961122.714,104.300002,114.600002,496.200008,214.900003,319.200005,62.400001
1959,961185.114,961285.814,961507.114,961618.714,100.700001,111.600001,497.200007,221.300004,322.000005,63.600001
1960,961682.314,961794.114,961998.314,962105.114,111.800002,106.800001,495.400008,204.200003,316.000005,72.600002
1961,962177.714,962258.514,962486.214,962598.714,80.800001,112.500002,484.700007,227.700003,308.500004,63.700001
1962,962662.414,962752.514,962965.114,963072.414,90.100001,107.300002,475.200007,212.600003,302.700004,65.200001
1963,963137.614,963240.014,963447.114,963604.814,102.400001,157.700003,490.900007,207.100003,309.500004,23.7
1964,963628.514,963726.114,963935.314,964049.114,97.600002,113.800001,483.000007,209.200003,306.800005,62.400001
1965,964111.514,964200.114,964417.614,964526.614,88.600002,109.000002,481.400008,217.500003,306.100005,66.300001
1966,964592.914,964696.514,964893.514,965005.114,103.600001,111.600002,475.400007,197.000003,300.600004,63.200001
1967,965068.314,965157.914,965372.914,965485.214,89.600001,112.300002,480.000007,215.000003,304.600004,63.100001
1968,965548.314,965632.114,965863.114,965970.114,83.800001,107.000002,489.900007,231.000003,314.800004,68.100001
1969,966377.814,966490.414,966624.214,966740.114,112.600002,115.900002,427.200007,133.800002,246.400004,64.900001
1970,966805.014,966886.314,967095.514,967209.014,81.300001,113.500002,469.200007,209.200003,290.500004,65.200001
1971,967274.214,967364.914,967581.214,967697.614,90.700001,116.400002,481.900007,216.300003,307.000004,58.500001
1972,967756.114,967840.414,968061.514,968172.914,84.300001,111.400002,481.500007,221.100003,305.400004,64.700001
1973,968237.614,968314.514,968554.014,968662.414,76.900001,108.400001,492.200007,239.500004,316.400005,67.400001
1974,968729.814,968831.114,969046.414,969157.514,101.300002,111.100002,491.500008,215.300003,316.600005,63.800001
1975,969221.314,969319.214,969527.414,969639.114,97.900001,111.700002,483.500007,208.200003,306.100004,65.700001
1976,969704.814,969786.614,970023.814,970137.514,81.800001,113.700002,498.400007,237.200003,319.000004,65.700001
1977,970203.214,970286.814,970509.814,970628.114,83.600001,118.300001,483.400007,223.000004,306.600005,58.500001
1978,970686.614,970762.614,970995.714,971157.414,76.000001,161.700002,494.200008,233.100004,309.100005,23.400001
1979,971180.814,971291.214,971505.414,971621.414,110.400001,116.000001,502.600007,214.200004,324.600005,62.000001
1980,971683.414,971757.614,971984.014,972097.614,74.200001,113.600001,477.900007,226.400004,300.600005,63.700001
1981,972161.314,972265.914,972480.114,972589.514,104.600002,109.400002,492.400008,214.200003,318.800005,64.200001
1982,972653.714,972752.114,972971.314,973088.615,98.400001,117.300002,494.300007,219.200003,317.600004,59.400001
1983,973148.015,973253.715,973462.015,973575.115,105.700002,113.100001,484.900007,208.300003,314.000005,57.800001
1984,973632.915,973717.715,973930.715,974038.715,84.800002,108.000001,475.000007,213.000003,297.800005,69.200001
1985,974107.915,974185.915,974410.315,974520.915,78.000002,110.600001,477.400007,224.400003,302.400005,64.400001
1986,974585.315,974660.915,974890.415,975000.215,75.600002,109.800002,482.800008,229.500003,305.100005,67.900001
1987,975068.115,975151.015,975375.215,975488.515,82.900001,113.300002,485.900007,224.200003,307.100004,65.500001
1988,975554.015,975639.615,975870.215,975983.815,85.600001,113.600001,491.200007,230.600004,316.200005,61.400001
1989,976045.215,976119.415,976353.615,976460.815,74.200001,107.200001,488.200007,234.200004,308.400005,72.600001
1990,976533.415,976638.815,976850.215,976962.915,105.400002,112.700002,498.200008,211.400003,316.800005,68.700001
1991,977031.615,977141.215,977343.515,977457.815,109.600002,114.300001,486.400007,202.300003,311.900005,60.200001
1992,977518.015,977617.215,977818.015,977930.515,99.200002,112.500001,472.200007,200.800003,300.000005,59.700001
1993,977990.215,978087.715,978295.915,978444.115,97.500002,148.200002,495.900008,208.200003,305.700005,42.000001
1994,978486.115,978593.315,978794.015,978905.015,107.200001,111.000002,486.600007,200.700003,307.900004,67.700001
1995,978972.715,979052.015,979296.715,979406.815,79.300001,110.100001,500.200007,244.700004,324.000005,66.100001
1996,979472.915,979565.315,979800.215,979913.815,92.400002,113.600002,504.200008,234.900003,327.300005,63.300001
1997,979977.115,980052.315,980316.515,980426.915,75.200001,110.400001,515.000007,264.200004,339.400005,65.200001
1998,980492.115,980602.615,980809.715,980920.515,110.500002,110.800002,496.900008,207.100003,317.600005,68.500001
1999,980989.015,981074.215,981281.615,981439.515,85.200001,157.900003,479.800007,207.400003,292.600004,29.3
2000,981468.815,981570.915,981781.515,981895.515,102.100002,114.000001,487.800007,210.600003,312.700005,61.100001
2001,981956.615,982038.015,982270.215,982381.215,81.400002,111.000002,488.700008,232.200003,313.600005,64.100001
2002,982445.315,982538.015,982758.415,982867.515,92.700001,109.100002,488.000007,220.400003,313.100004,65.800001
2003,982933.315,983034.815,983240.015,983350.615,101.500001,110.600002,482.600007,205.200003,306.700004,65.300001
2004,983415.915,983514.515,983727.115,983841.715,98.600002,114.600001,485.500007,212.600003,311.200005,59.700001
2005,983901.415,983982.715,984213.115,984322.615,81.300001,109.500002,486.900008,230.400004,311.700005,65.700001
2006,984388.315,984493.615,984710.015,984823.515,105.300001,113.500002,504.800007,216.400003,321.700004,69.600001
2007,984893.115,984976.215,985211.115,985327.915,83.100001,116.800002,492.900007,234.900004,318.000005,58.1
2008,985386.015,985491.015,985694.215,985849.115,105.000002,154.900002,495.600008,203.200003,308.200005,32.500001
2009,985881.615,985981.115,986199.415,986322.415,99.500001,123.000001,494.300007,218.300004,317.800005,53.500001
2010,986375.915,986455.615,986677.515,986790.415,79.700001,112.900001,479.600007,221.900004,301.600005,65.100001
2011,986855.515,986960.015,987160.115,987271.115,104.500002,111.000001,483.200007,200.100003,304.600005,67.600001
2012,987338.715,987435.215,987649.515,987762.015,96.500002,112.500002,492.500008,214.300003,310.800005,69.200001
2013,987831.215,987940.115,988154.815,988273.315,108.900001,118.500001,498.000007,214.700004,323.600005,55.900001
2014,988329.215,988441.315,988655.415,988769.115,112.100002,113.700002,507.700008,214.100003,326.200005,67.800001
2015,988836.915,988921.615,989158.215,989272.015,84.700001,113.800001,493.400007,236.600004,321.300005,58.300001
2016,989330.315,989438.115,989649.415,989762.315,107.800002,112.900002,493.000008,211.300003,319.100005,61.000001
2017,989823.315,989924.915,990128.615,990245.615,101.600001,117.000002,478.800007,203.700003,305.300004,56.500001
2018,990302.115,990374.615,990603.615,990710.615,72.500001,107.000002,477.600007,229.000003,301.500004,69.100001
2019,990779.715,990869.615,991084.115,991193.915,89.900001,109.800002,479.100007,214.500003,304.400004,64.900001
2020,991258.815,991358.615,991571.115,991683.115,99.800001,112.000001,488.800007,212.500004,312.300005,64.500001
2021,991747.615,991861.215,992056.915,992166.115,113.600002,109.200001,489.700007,195.700003,309.300005,71.200001
2022,992237.315,992336.615,992547.115,992654.115,99.300002,107.000002,483.900008,210.500003,309.800005,67.100001
2023,992721.215,992828.615,993034.715,993149.315,107.400001,114.600002,490.300007,206.100003,313.500004,62.200001
2024,993211.515,993287.815,993503.915,993638.615,76.300001,134.700002,465.600007,216.100003,292.400004,38.500001
2025,993677.115,993781.315,993985.315,994119.115,104.200001,133.800002,479.400007,204.000004,308.200005,37.4
2026,994156.515,994257.915,994455.815,994618.515,101.400002,162.700002,479.800007,197.900003,299.300005,17.8
2027,994636.315,994742.915,994955.015,995068.215,106.600002,113.200002,491.400008,212.100003,318.700005,59.500001
2028,995127.715,995202.215,995431.915,995540.115,74.500001,108.200002,482.200007,229.700003,304.200004,69.800001
2029,995609.915,995704.515,995911.315,996026.515,94.600001,115.200002,478.200007,206.800003,301.400004,61.600001
2030,996088.115,996190.315,996394.515,996506.515,102.200001,112.000002,483.200007,204.200003,306.400004,64.800001
2031,996571.315,996668.215,996867.715,997024.115,96.900002,156.400003,478.800007,199.500002,296.400004,26
2032,997050.115,997142.615,997369.415,997484.715,92.500002,115.300002,493.300008,226.800003,319.300005,58.700001
2033,997543.415,997629.215,997864.215,997979.815,85.800001,115.600002,495.200007,235.000003,320.800004,58.800001
2034,998038.615,998122.015,998356.015,998532.515,83.400001,176.500002,492.800007,234.000004,317.400005,-1.1
2035,998531.415,998637.215,998847.815,998962.815,105.800002,115.000002,489.500008,210.600003,316.400005,58.100001
2036,999020.915,999120.415,999331.015,999444.915,99.500001,113.900002,487.000007,210.600003,310.100004,63.000001
2037,999507.915,999582.415,999821.715,999926.615,74.500001,104.900001,491.300007,239.300004,313.800005,72.600001
2038,999999.215,1000096.61,1000314.11,1000430.91,97.400002,116.800002,491.300007,217.500003,314.900005,59.6
2039,1000490.51,1000585.41,1000794.31,1000908.71,94.900002,114.400002,476.200008,208.900003,303.800005,58.000001
2040,1000966.71,1001049.91,1001276.01,1001383.21,83.200001,107.200002,490.400007,226.100003,309.300004,73.900001
2041,1001457.11,1001556.71,1001762.91,1001876.51,99.600001,113.600002,486.500007,206.200003,305.800004,67.100001
2042,1001943.61,1002027.11,1002250.91,1002362.81,83.500001,111.900001,482.600007,223.800004,307.300005,63.400001
2043,1002426.21,1002532.91,1002755.31,1002864.61,106.700002,109.300002,506.900008,222.400003,329.100005,68.500001
2044,1002933.11,1003041.11,1003247.11,1003357.51,108.000001,110.400001,494.100007,206.000004,314.000005,69.700001
2045,1003427.21,1003511.41,1003727.91,1003858.11,84.200001,130.200002,473.100007,216.500004,300.700005,42.2
2046,1003900.31,1003999.61,1004208.51,1004316.61,99.300002,108.100001,487.000008,208.900003,308.200005,70.700002
2047,1004387.31,1004471.31,1004699.51,1004815.71,84.000001,116.200002,488.300007,228.200003,312.200004,59.900001
2048,1004875.61,1004981.01,1005183.91,1005293.11,105.400001,109.200002,486.500007,202.900003,308.300004,69.000001
2049,1005362.11,1005476.31,1005676.11,1005786.61,114.200002,110.500001,491.300007,199.800003,314.000005,66.800001
2050,1005853.41,1005963.81,1006167.91,1006279.51,110.400002,111.600002,495.300008,204.100003,314.500005,69.200001
2051,1006348.71,1006425.31,1006664.52,1006774.52,76.600001,110.000002,494.600007,239.200003,315.800004,68.800001
2052,1006843.32,1006933.32,1007160.32,1007272.52,90.000001,112.200002,494.100007,227.000004,317.000005,64.9
2053,1007337.42,1007412.62,1007650.52,1007767.52,75.200002,117.000002,487.900008,237.900003,313.100005,57.800001
2054,1007825.32,1007924.62,1008135.12,1008248.22,99.300001,113.100002,487.100007,210.500003,309.800004,64.200001
2055,1008312.42,1008395.32,1008623.32,1008736.32,82.900001,113.000001,486.300007,228.000004,310.900005,62.400001
2056,1008798.72,1008898.92,1009113.82,1009226.72,100.200002,112.900002,488.000008,214.900003,315.100005,60.000001
2057,1009286.72,1009361.32,1009595.02,1009747.82,74.600001,152.800002,491.400007,233.700003,308.300004,30.300001
2058,1009778.12,1009883.42,1010089.72,1010201.52,105.300001,111.800001,488.600007,206.300004,311.600005,65.200001
2059,1010266.72,1010362.82,1010577.92,1010688.42,96.100002,110.500001,485.200007,215.100003,311.200005,63.500001
2060,1010751.92,1010838.72,1011057.82,1011172.42,86.800002,114.600002,479.100008,219.100003,305.900005,58.600001
2061,1011231.02,1011305.52,1011543.72,1011655.32,74.500001,111.600002,491.300007,238.200003,312.700004,67.000001
2062,1011722.32,1011827.62,1012039.92,1012151.72,105.300001,111.800001,501.900007,212.300004,317.600005,72.500001
2063,1012224.22,1012329.92,1012541.72,1012659.52,105.700002,117.800002,493.100008,211.800003,317.500005,57.800001
2064,1012717.32,1012816.92,1013027.12,1013141.42,99.600001,114.300002,483.800007,210.200003,309.800004,59.700001
2065,1013201.12,1013300.42,1013504.02,1013615.12,99.300001,111.100002,482.600007,203.600003,302.900004,68.600001
2066,1013683.72,1013762.62,1013980.72,1014091.42,78.900001,110.700002,471.800007,218.100003,297.000004,64.100001
2067,1014155.52,1014252.02,1014456.52,1014566.92,96.500002,110.400001,474.100007,204.500003,301.000005,62.700001
2068,1014629.62,1014710.92,1014936.82,1015047.12,81.300001,110.300001,482.400007,225.900004,307.200005,64.900001
2069,1015112.02,1015214.32,1015423.42,1015585.72,102.300002,162.300002,499.000008,209.100003,311.400005,25.300001
2070,1015611.02,1015715.72,1015922.22,1016046.02,104.700001,123.800002,483.900007,206.500003,311.200004,48.900001
2071,1016094.92,1016198.92,1016401.22,1016512.22,104.000002,111.000001,485.000007,202.300003,306.300005,67.700001
2072,1016579.92,1016681.32,1016883.12,1016991.42,101.400002,108.300001,483.900007,201.800003,303.200005,72.400001
2073,1017063.82,1017148.32,1017382.32,1017493.52,84.500002,111.200002,499.000008,234.000003,318.500005,69.300001
2074,1017562.82,1017637.42,1017867.02,1017981.12,74.600001,114.100002,477.500007,229.600003,304.200004,59.200001
2075,1018040.32,1018143.82,1018341.52,1018448.32,103.500002,106.800002,479.100007,197.700002,301.200004,71.100001
2076,1018519.42,1018611.42,1018819.22,1018927.62,92.000001,108.400001,476.600007,207.800004,299.800005,68.400001
2077,1018996.02,1019095.02,1019304.92,1019419.02,99.000002,114.100002,485.500007,209.900003,308.900005,62.5
2078,1019481.52,1019586.52,1019799.62,1019909.72,105.000002,110.100002,496.300008,213.100003,318.100005,68.100001
2079,1019977.82,1020062.42,1020289.82,1020400.52,84.600001,110.700001,493.500007,227.400004,312.000005,70.800001
2080,1020471.32,1020578.32,1020796.62,1020909.22,107.000002,112.600002,499.500008,218.300003,325.300005,61.600001
2081,1020970.82,1021059.92,1021300.92,1021453.82,89.100001,152.900002,512.000007,241.000004,330.100005,29
2082,1021482.82,1021585.22,1021799.32,1021915.52,102.400002,116.200002,490.800008,214.100003,316.500005,58.100001
2083,1021973.62,1022079.02,1022269.82,1022382.42,105.400001,112.600002,474.100007,190.800003,296.200004,65.300001
2084,1022447.72,1022520.82,1022749.62,1022858.12,73.100001,108.500002,480.100007,228.800003,301.900004,69.700001
2085,1022927.82,1023029.32,1023221.92,1023333.82,101.500001,111.900002,472.800007,192.600003,294.100004,66.800001
2086,1023400.62,1023513.12,1023713.52,1023821.72,112.500002,108.200001,492.000007,200.400003,312.900005,70.900001
2087,1023892.62,1023973.22,1024215.02,1024324.42,80.600001,109.400002,499.600008,241.800004,322.400005,67.800001
2088,1024392.22,1024483.12,1024702.82,1024814.32,90.900001,111.500002,489.000007,219.700003,310.600004,66.900001
2089,1024881.22,1024980.92,1025179.12,1025342.22,99.700001,163.100003,485.400007,198.200003,297.900004,24.4
2090,1025366.62,1025452.12,1025684.22,1025795.22,85.500001,111.000002,496.700008,232.100004,317.600005,68.100001
2091,1025863.32,1025967.02,1026173.52,1026284.32,103.700001,110.800002,488.500007,206.500003,310.200004,67.500001
2092,1026351.82,1026448.52,1026665.92,1026778.42,96.700001,112.500001,493.900007,217.400004,314.100005,67.300001
2093,1026845.72,1026953.22,1027149.92,1027261.62,107.500002,111.700001,483.400007,196.700003,304.200005,67.500001
2094,1027329.12,1027406.62,1027622.92,1027733.92,77.500002,111.000001,476.400007,216.300003,293.800005,71.600001
2095,1027805.52,1027905.32,1028112.12,1028224.02,99.800002,111.900002,479.900008,206.800003,306.600005,61.400001
2096,1028285.42,1028365.92,1028621.72,1028710.52,80.500001,88.800001,489.500007,255.800004,336.300005,64.400001
2097,1028774.92,1028854.52,1029084.82,1029196.92,79.600001,112.100001,482.800007,230.300004,309.900005,60.800001
2098,1029257.72,1029362.32,1029575.72,1029687.52,104.600002,111.800002,494.300008,213.400003,318.000005,64.500001
2099,1029752.02,1029863.42,1030055.92,1030167.92,111.400001,112.000002,476.000007,192.500003,303.900004,60.100001
2100,1030228.02,1030332.82,1030542.82,1030653.72,104.800001,110.900002,496.200007,210.000003,314.800004,70.500001
2101,1030724.22,1030827.12,1031022.12,1031136.72,102.900002,114.600002,473.200007,195.000002,297.900004,60.700001
2102,1031197.42,1031278.82,1031500.42,1031608.72,81.400001,108.300001,481.900007,221.600004,303.000005,70.600001
2103,1031679.32,1031785.72,1031984.52,1032099.02,106.400002,114.500001,481.100007,198.800003,305.200005,61.400001
2104,1032160.42,1032267.72,1032466.92,1032579.42,107.300002,112.500002,483.600008,199.200003,306.500005,64.600001
2105,1032644.02,1032728.92,1032955.02,1033062.82,84.900001,107.800002,490.000007,226.100003,311.000004,71.200001
2106,1033134.02,1033217.82,1033445.72,1033555.52,83.800001,109.800001,486.500007,227.900004,311.700005,65.000001
2107,1033620.52,1033694.42,1033931.02,1034041.02,73.900001,110.000001,485.300007,236.600004,310.500005,64.800001
2108,1034105.82,1034198.82,1034408.62,1034523.62,93.000002,115.000002,479.800008,209.800003,302.800005,62.000001
2109,1034585.62,1034666.02,1034887.82,1034999.02,80.400001,111.200002,478.900007,221.800003,302.200004,65.500001
2110,1035064.52,1035147.42,1035366.92,1035502.42,82.900001,135.500002,483.700007,219.500003,302.400004,45.800001
2111,1035548.22,1035643.72,1035854.22,1035966.32,95.500001,112.100002,482.300007,210.500003,306.000004,64.200001
2112,1036030.52,1036128.42,1036337.92,1036487.42,97.900002,149.500002,493.800007,209.500003,307.400005,36.9
2113,1036524.32,1036630.22,1036827.92,1036940.62,105.900002,112.700002,480.100008,197.700003,303.600005,63.800001
2114,1037004.42,1037090.02,1037313.12,1037423.92,85.600001,110.800002,486.300007,223.100003,308.700004,66.800001
2115,1037490.72,1037576.92,1037799.12,1037913.12,86.200001,114.000002,481.300007,222.200003,308.400004,58.900001
2116,1037972.02,1038046.92,1038277.22,1038387.42,74.900001,110.200001,483.300007,230.300004,305.200005,67.900001
2117,1038455.32,1038553.72,1038779.12,1038887.42,98.400002,108.300002,500.600008,225.400003,323.800005,68.500001
2118,1038955.92,1039040.02,1039264.32,1039377.82,84.100001,113.500002,478.300007,224.300003,308.400004,56.400001
2119,1039434.22,1039541.62,1039749.42,1039908.92,107.400001,159.500003,497.000007,207.800003,315.200004,22.3
2120,1039931.22,1040023.32,1040236.92,1040350.02,92.100002,113.100001,479.100007,213.600003,305.700005,60.300001
2121,1040410.32,1040484.82,1040715.92,1040829.12,74.500001,113.200002,480.600007,231.100004,305.600005,61.8
2122,1040890.92,1040995.92,1041201.42,1041314.32,105.000002,112.900002,485.700008,205.500003,310.500005,62.300001
2123,1041376.62,1041462.92,1041672.72,1041784.02,86.300001,111.300002,468.700007,209.800003,296.100004,61.300001
2124,1041845.32,1041928.52,1042147.02,1042258.52,83.200001,111.500002,475.600007,218.500003,301.700004,62.400001
2125,1042320.92,1042417.82,1042629.22,1042741.12,96.900001,111.900002,487.500007,211.400003,308.300004,67.300001
2126,1042808.42,1042906.62,1043116.62,1043264.82,98.200002,148.200002,489.300007,210.000003,308.200005,32.9
2127,1043297.72,1043404.62,1043636.92,1043732.32,106.900002,95.400002,499.600008,232.300003,339.200005,65.000001
2128,1043797.32,1043902.02,1044113.22,1044221.62,104.700001,108.400002,492.600007,211.200003,315.900004,68.300001
2129,1044289.92,1044397.22,1044593.52,1044704.32,107.300002,110.800001,486.100007,196.300003,303.600005,71.700001
2130,1044776.02,1044869.22,1045071.62,1045185.42,93.200002,113.800001,473.800007,202.400003,295.600005,64.400001
2131,1045249.82,1045330.02,1045575.22,1045675.22,80.200002,100.000002,475.400008,245.200003,325.400005,50.000001
2132,1045725.22,1045805.82,1046040.52,1046149.92,80.600001,109.400002,491.400007,234.700003,315.300004,66.700001
2133,1046216.62,1046324.42,1046532.32,1046649.72,107.800001,117.400001,489.700007,207.900004,315.700005,56.600001
2134,1046706.32,1046780.62,1047003.52,1047111.92,74.300001,108.400001,478.400007,222.900004,297.200005,72.800001
2135,1047184.72,1047284.22,1047500.12,1047616.22,99.500002,116.100002,490.000008,215.900003,315.400005,58.500001
2136,1047674.72,1047781.72,1047981.62,1048093.12,107.000001,111.500002,479.900007,199.900003,306.900004,61.500001
2137,1048154.62,1048251.62,1048468.02,1048616.32,97.000001,148.300003,495.300007,216.400003,313.400004,33.6
2138,1048649.92,1048764.12,1048957.62,1049070.82,114.200002,113.200001,484.000007,193.500003,307.700005,63.100001
2139,1049133.92,1049213.12,1049436.42,1049549.02,79.200001,112.600001,474.000007,223.300004,302.500005,58.900001
2140,1049607.92,1049711.02,1049918.72,1050026.12,103.100002,107.400002,489.300008,207.700003,310.800005,71.100001
2141,1050097.22,1050202.22,1050415.52,1050532.02,105.000001,116.500002,494.500007,213.300003,318.300004,59.700001
2142,1050591.72,1050682.32,1050902.62,1051016.72,90.600001,114.100001,487.400007,220.300004,310.900005,62.400001
2143,1051079.12,1051159.22,1051392.42,1051502.12,80.100001,109.700002,488.500008,233.200004,313.300005,65.500001
2144,1051567.62,1051647.02,1051909.82,1052001.92,79.400001,92.100001,494.400007,262.800004,342.200005,60.100001
2145,1052062.02,1052159.52,1052375.42,1052483.02,97.500001,107.600001,493.100007,215.900004,313.400005,72.100001
2146,1052555.12,1052651.92,1052864.02,1052975.12,96.800002,111.100002,485.600008,212.100003,308.900005,65.600001
2147,1053040.72,1053147.12,1053347.42,1053455.52,106.400001,108.100002,481.700007,200.300003,306.700004,66.900001
2148,1053522.42,1053618.42,1053828.42,1053936.92,96.000001,108.500002,486.900007,210.000003,306.000004,72.400001
2149,1054009.32,1054108.92,1054320.82,1054431.32,99.600001,110.500001,490.600007,211.900004,311.500005,68.600001
2150,1054499.92,1054596.12,1054808.72,1054923.22,96.200002,114.500002,484.100007,212.600003,308.800005,60.8
2151,1054984.02,1055061.22,1055289.52,1055399.62,77.200002,110.100002,477.900008,228.300003,305.500005,62.300001
2152,1055461.92,1055548.52,1055767.52,1055875.82,86.600001,108.300002,474.800007,219.000003,305.600004,60.900001
2153,1055936.72,1056040.92,1056248.62,1056356.52,104.200001,107.900002,489.700007,207.700003,311.900004,69.900001
2154,1056426.42,1056501.72,1056726.02,1056838.52,75.300001,112.500002,479.700007,224.300003,299.600004,67.600001
2155,1056906.12,1057003.52,1057214.82,1057328.82,97.400002,114.000001,482.700007,211.300003,308.700005,60.000001
2156,1057388.82,1057469.82,1057694.02,1057802.82,81.000002,108.800001,481.000007,224.200003,305.200005,67.000001
2157,1057869.82,1057973.82,1058171.12,1058281.32,104.000002,110.200002,477.900008,197.300003,301.300005,66.400001
2158,1058347.72,1058427.12,1058641.72,1058799.12,79.400001,157.400002,483.000007,214.600003,294.000004,31.600001
2159,1058830.72,1058925.02,1059131.02,1059246.02,94.300001,115.000002,479.600007,206.000003,300.300004,64.300001
2160,1059310.32,1059404.22,1059622.02,1059735.02,93.900001,113.000001,487.200007,217.800004,311.700005,62.500001
2161,1059797.52,1059903.92,1060115.42,1060230.02,106.400002,114.600002,496.200008,211.500003,317.900005,63.700001
2162,1060293.72,1060380.52,1060604.02,1060717.52,86.800001,113.500002,488.300007,223.500003,310.300004,64.500001
2163,1060782.02,1060872.22,1061111.52,1061199.32,90.200001,87.800001,487.300007,239.300004,329.500005,70.000001
2164,1061269.32,1061375.72,1061606.12,1061694.52,106.400002,88.400001,486.800007,230.400003,336.800005,61.600001
2165,1061756.12,1061830.92,1062058.62,1062214.22,74.800002,155.600002,485.000008,227.700003,302.500005,26.900001
2166,1062241.12,1062345.52,1062548.52,1062660.72,104.400001,112.200002,486.500007,203.000003,307.400004,66.900001
2167,1062727.62,1062809.72,1063033.82,1063147.02,82.100001,113.200002,483.400007,224.100003,306.200004,64.000001
2168,1063211.02,1063293.12,1063520.12,1063629.02,82.100001,108.900001,489.000007,227.000004,309.100005,71.000001
2169,1063700.02,1063800.82,1064016.32,1064129.92,100.800002,113.600002,493.600008,215.500003,316.300005,63.700001
2170,1064193.62,1064291.62,1064487.52,1064600.12,98.000001,112.600002,475.700007,195.900003,293.900004,69.200001
2171,1064669.32,1064763.42,1064960.22,1065069.52,94.100001,109.300002,469.200007,196.800003,290.900004,69.000001
2172,1065138.52,1065216.12,1065443.02,1065557.02,77.600001,114.000002,481.000007,226.900003,304.500004,62.500001
2173,1065619.52,1065698.72,1065924.82,1066036.02,79.200001,111.200001,482.900007,226.100004,305.300005,66.400001
2174,1066102.42,1066207.22,1066414.42,1066528.42,104.800002,114.000002,488.600007,207.200003,312.000005,62.6
2175,1066591.02,1066668.72,1066897.22,1067006.82,77.700002,109.600002,484.300008,228.500003,306.200005,68.500001
2176,1067075.32,1067171.12,1067371.02,1067481.32,95.800001,110.300002,476.800007,199.900003,295.700004,70.800001
2177,1067552.12,1067657.72,1067852.52,1067964.62,105.600001,112.100002,481.200007,194.800003,300.400004,68.700001
2178,1068033.32,1068107.52,1068323.12,1068430.32,74.200001,107.200002,466.600007,215.600003,289.800004,69.600001
2179,1068499.92,1068577.12,1068814.02,1068924.22,77.200001,110.200001,492.600007,236.900004,314.100005,68.300001
2180,1068992.52,1069088.12,1069306.42,1069417.52,95.600002,111.100002,489.500008,218.300003,313.900005,64.500001
2181,1069482.02,1069582.82,1069793.92,1069907.72,100.800001,113.800002,487.100007,211.100003,311.900004,61.400001
2182,1069969.12,1070050.42,1070280.22,1070390.02,81.300001,109.800002,487.500007,229.800003,311.100004,66.600001
2183,1070456.62,1070536.82,1070771.62,1070879.12,80.200001,107.500001,486.700007,234.800004,315.000005,64.200001
2184,1070943.32,1071039.82,1071263.22,1071376.52,96.500002,113.300002,494.500008,223.400003,319.900005,61.300001
2185,1071437.82,1071515.42,1071757.52,1071868.62,77.600001,111.100002,500.800007,242.100003,319.700004,70.000001
2186,1071938.62,1072045.82,1072257.42,1072367.62,107.200002,110.200002,491.800007,211.600003,318.800005,62.8
2187,1072430.42,1072510.32,1072738.32,1072846.12,79.900002,107.800002,487.600008,228.000003,307.900005,71.900001
2188,1072918.02,1073014.52,1073220.22,1073330.52,96.500001,110.300002,476.000007,205.700003,302.200004,63.500001
2189,1073394.02,1073493.42,1073702.02,1073809.22,99.400001,107.200002,483.600007,208.600003,308.000004,68.400001
2190,1073877.62,1073979.62,1074180.92,1074296.32,102.000002,115.400001,482.400007,201.300003,303.300005,63.700001
2191,1074360.02,1074435.62,1074657.92,1074819.72,75.600001,161.800002,483.500007,222.300004,297.900005,23.8
2192,1074843.52,1074948.92,1075158.92,1075279.52,105.400002,120.600002,495.400008,210.000003,315.400005,59.400001
2193,1075338.92,1075428.62,1075648.92,1075768.62,89.700001,119.700002,488.500007,220.300003,310.000004,58.800001
2194,1075827.42,1075931.12,1076137.62,1076252.02,103.700002,114.400001,486.200007,206.500003,310.200005,61.600001
2195,1076313.62,1076405.22,1076634.02,1076789.32,91.600002,155.300002,503.300008,228.800003,320.400005,27.600001
2196,1076816.92,1076917.92,1077133.72,1077243.92,101.000001,110.200001,494.600007,215.800004,316.800005,67.600001
2197,1077311.52,1077387.82,1077620.02,1077729.02,76.300001,109.000001,489.800007,232.200004,308.500005,72.300001
2198,1077801.32,1077886.02,1078112.72,1078229.62,84.700002,116.900002,483.100008,226.700003,311.400005,54.800001
2199,1078284.42,1078360.72,1078597.02,1078708.92,76.300001,111.900002,488.600007,236.300003,312.600004,64.100001
2200,1078773.02,1078881.92,1079086.12,1079195.82,108.900002,109.700001,492.100007,204.200003,313.100005,69.300001
2201,1079265.12,1079372.72,1079568.32,1079678.12,107.600002,109.800001,483.400008,195.600003,303.200005,70.400002
2202,1079748.52,1079848.92,1080063.62,1080180.42,100.400001,116.800002,494.500007,214.700003,315.100004,62.600001
2203,1080243.02,1080353.32,1080564.72,1080677.72,110.300002,113.000001,493.000007,211.400003,321.700005,58.300001
2204,1080736.02,1080818.92,1081055.62,1081165.42,82.900001,109.800002,501.300008,236.700004,319.600005,71.900001
2205,1081237.32,1081316.52,1081550.82,1081664.72,79.200001,113.900002,492.500007,234.300003,313.500004,65.100001
2206,1081729.82,1081834.72,1082042.32,1082156.22,104.900002,113.900001,485.500007,207.600003,312.500005,59.100001
2207,1082215.32,1082317.42,1082523.92,1082633.12,102.100002,109.200001,487.500008,206.500003,308.600005,69.700002
2208,1082702.82,1082804.82,1083006.72,1083117.72,102.000001,111.000002,482.600007,201.900003,303.900004,67.700001
2209,1083185.42,1083266.42,1083495.12,1083608.12,81.000001,113.000002,484.000007,228.700003,309.700004,61.300001
2210,1083669.42,1083768.62,1083969.82,1084080.22,99.200001,110.400002,475.000007,201.200003,300.400004,64.200001
2211,1084144.42,1084236.92,1084453.92,1084569.92,92.500001,116.000001,484.600007,217.000004,309.500005,59.100001
2212,1084629.02,1084705.42,1084938.42,1085048.32,76.400001,109.900001,485.000007,233.000004,309.400005,65.700001
2213,1085114.02,1085223.02,1085440.22,1085551.92,109.000002,111.700002,501.800008,217.200003,326.200005,63.900001
2214,1085615.82,1085702.02,1085926.82,1086041.92,86.200001,115.100001,487.100007,224.800004,311.000005,61.000001
2215,1086102.92,1086207.72,1086412.82,1086522.72,104.800002,109.900001,490.400008,205.100003,309.900005,70.600002
2216,1086593.32,1086707.62,1086901.52,1087012.42,114.300001,110.900002,486.600007,193.900003,308.200004,67.500001
2217,1087079.92,1087180.32,1087392.72,1087502.92,100.400001,110.200002,491.500007,212.400003,312.800004,68.500001
2218,1087571.42,1087646.02,1087879.22,1087989.82,74.600001,110.600001,485.800007,233.200004,307.800005,67.400001
2219,1088057.22,1088154.02,1088366.02,1088475.02,96.800002,109.000002,489.400008,212.000003,308.800005,71.600001
2220,1088546.62,1088653.82,1088861.52,1088974.52,107.200001,113.000002,492.000007,207.700003,314.900004,64.100001
2221,1089038.62,1089124.12,1089351.42,1089463.42,85.500001,112.000001,486.100007,227.300004,312.800005,61.300001
2222,1089524.72,1089623.72,1089830.22,1089945.12,99.000002,114.900001,484.400007,206.500003,305.500005,64.000001
2223,1090009.12,1090091.22,1090322.92,1090435.82,82.100002,112.900002,490.300008,231.700003,313.800005,63.600001
2224,1090499.42,1090587.82,1090807.92,1090915.82,88.400001,107.900002,482.000007,220.100003,308.500004,65.600001
2225,1090981.42,1091086.32,1091290.32,1091401.72,104.900001,111.400002,484.300007,204.000003,308.900004,64.000001
2226,1091465.72,1091542.52,1091778.72,1091930.22,76.800001,151.500002,494.100007,236.200004,313.000005,29.6
2227,1091959.82,1092057.52,1092270.32,1092380.72,97.700002,110.400002,490.600008,212.800003,310.500005,69.700001
2228,1092450.42,1092554.92,1092750.72,1092864.82,104.500001,114.100002,476.300007,195.800003,300.300004,61.900001
2229,1092926.72,1093020.42,1093238.82,1093347.92,93.700001,109.100001,490.900007,218.400004,312.100005,69.700001
2230,1093417.62,1093522.32,1093735.82,1093849.32,104.700002,113.500002,494.900008,213.500003,318.200005,63.200001
2231,1093912.52,1094002.92,1094221.22,1094329.72,90.400001,108.500002,486.100007,218.300003,308.700004,68.900001
2232,1094398.62,1094509.12,1094703.22,1094817.12,110.500001,113.900002,479.300007,194.100003,304.600004,60.800001
2233,1094877.92,1094978.82,1095177.92,1095286.92,100.900001,109.000002,478.200007,199.100003,300.000004,69.200001
2234,1095356.12,1095434.52,1095658.52,1095770.42,78.400001,111.900001,478.800007,224.000004,302.400005,64.500001
2235,1095834.92,1095945.82,1096143.52,1096256.22,110.900002,112.700001,480.900007,197.700003,308.600005,59.600001
2236,1096315.82,1096419.82,1096625.92,1096735.92,104.000002,110.000002,489.300008,206.100003,310.100005,69.200001
2237,1096805.12,1096909.62,1097115.12,1097228.52,104.500001,113.400002,485.800007,205.500003,310.000004,62.400001
2238,1097290.92,1097368.92,1097604.52,1097714.12,78.000001,109.600001,490.600007,235.600004,313.600005,67.400001
2239,1097781.52,1097879.42,1098091.52,1098203.52,97.900002,112.000002,485.500007,212.100003,310.000005,63.5
2240,1098267.02,1098340.82,1098577.12,1098685.62,73.800002,108.500002,488.500008,236.300003,310.100005,69.900001
2241,1098755.52,1098862.12,1099063.82,1099180.32,106.600001,116.500002,485.200007,201.700003,308.300004,60.400001
2242,1099240.72,1099349.52,1099556.62,1099673.22,108.800002,116.600001,494.400007,207.100003,315.900005,61.900001
2243,1099735.12,1099810.42,1100042.82,1100154.02,75.300001,111.200002,484.600008,232.400004,307.700005,65.700001
2244,1100219.72,1100302.32,1100532.22,1100644.12,82.600001,111.900002,488.000007,229.900003,312.500004,63.600001
2245,1100707.72,1100806.92,1101017.72,1101128.22,99.200001,110.500002,488.700007,210.800003,310.000004,68.200001
2246,1101196.42,1101299.62,1101501.62,1101611.22,103.200002,109.600001,487.900007,202.000003,305.200005,73.100001
2247,1101684.32,1101774.82,1101984.22,1102102.22,90.500002,118.000002,476.000007,209.400003,299.900005,58.1
2248,1102160.32,1102244.62,1102471.22,1102581.12,84.300002,109.900002,491.400008,226.600003,310.900005,70.600001
2249,1102651.72,1102738.02,1102974.12,1103089.92,86.300001,115.800001,495.900007,236.100004,322.400005,57.700001
2250,1103147.62,1103221.62,1103469.82,1103578.52,74.000001,108.700002,498.400008,248.200004,322.200005,67.500001
2251,1103646.02,1103721.92,1103947.12,1104058.22,75.900001,111.100002,479.500007,225.200003,301.100004,67.300001
2252,1104125.52,1104234.92,1104438.52,1104550.02,109.400001,111.500002,489.300007,203.600003,313.000004,64.800001
2253,1104614.82,1104716.32,1104926.42,1105040.42,101.500002,114.000001,486.400007,210.100003,311.600005,60.800001
2254,1105101.22,1105205.62,1105409.42,1105523.22,104.400002,113.800002,486.300008,203.800003,308.200005,64.300001
2255,1105587.52,1105691.32,1105889.62,1106006.42,103.800001,116.800002,478.500007,198.300003,302.100004,59.600001
2256,1106066.02,1106162.42,1106368.12,1106477.62,96.400001,109.500002,478.100007,205.700003,302.100004,66.500001
2257,1106544.12,1106634.22,1106849.62,1107008.32,90.100001,158.700003,488.300007,215.400003,305.500004,24.1
2258,1107032.42,1107140.22,1107346.62,1107459.52,107.800002,112.900001,495.400007,206.400003,314.200005,68.300001
2259,1107527.82,1107605.42,1107827.22,1107945.52,77.600002,118.300002,472.100007,221.800003,299.400005,54.4
2260,1107999.92,1108075.22,1108305.12,1108462.62,75.300002,157.500002,490.200008,229.900003,305.200005,27.500001
2261,1108490.12,1108592.02,1108766.52,1108872.32,101.900001,105.800001,454.800007,174.500003,276.400004,72.600002
2262,1108944.92,1109019.42,1109224.82,1109344.12,74.500001,119.300002,458.500006,205.400003,279.900004,59.3
2263,1109403.42,1109483.82,1109710.92,1109822.12,80.400002,111.200002,488.700008,227.100003,307.500005,70.000001
2264,1109892.12,1109991.72,1110202.92,1110318.52,99.600001,115.600002,484.300007,211.200003,310.800004,57.900001
2265,1110376.42,1110463.82,1110683.92,1110802.32,87.400001,118.400002,484.500007,220.100003,307.500004,58.600001
2266,1110860.92,1110935.02,1111156.72,1111267.02,74.100001,110.300001,470.000007,221.700004,295.800005,63.900001
2267,1111330.92,1111425.62,1111643.72,1111759.62,94.700002,115.900002,487.500007,218.100003,312.800005,58.8
2268,1111818.42,1111914.72,1112131.92,1112241.62,96.300002,109.700002,498.500008,217.200003,313.500005,75.300001
2269,1112316.92,1112417.62,1112633.62,1112749.62,100.700001,116.000001,492.500007,216.000004,316.700005,59.800001
2270,1112809.42,1112912.02,1113127.22,1113238.72,102.600002,111.500002,494.500008,215.200003,317.800005,65.200001
2271,1113303.92,1113382.92,1113614.82,1113727.92,79.000001,113.100002,484.300007,231.900003,310.900004,60.300001
2272,1113788.22,1113870.02,1114099.42,1114206.02,81.800001,106.600002,488.500007,229.400003,311.200004,70.700001
2273,1114276.72,1114379.02,1114590.92,1114700.52,102.300002,109.600001,489.000007,211.900003,314.200005,65.200001
2274,1114765.72,1114868.02,1115070.52,1115235.52,102.300002,165.000002,486.700008,202.500003,304.800005,16.900001
2275,1115252.42,1115347.32,1115560.02,1115674.12,94.900001,114.100002,483.500007,212.700003,307.600004,61.800001
2276,1115735.92,1115835.62,1116076.42,1116144.82,99.700001,68.400001,472.000007,240.800004,340.500005,63.100001
2277,1116207.92,1116307.42,1116517.32,1116627.42,99.500001,110.100002,490.900007,209.900003,309.400004,71.400001
2278,1116698.82,1116806.82,1117021.92,1117140.72,108.000002,118.800002,497.000008,215.100003,323.100005,55.100001
2279,1117195.82,1117279.92,1117518.52,1117626.12,84.100001,107.600002,495.700007,238.600003,322.700004,65.400001
2280,1117691.52,1117792.12,1118003.02,1118120.72,100.600001,117.700001,486.900007,210.900004,311.500005,57.700001
2281,1118178.42,1118277.12,1118487.92,1118605.32,98.700002,117.400002,486.000007,210.800003,309.500005,59.1
2282,1118664.42,1118741.62,1118966.62,1119079.62,77.200002,113.000002,472.900007,225.000003,302.200005,57.7
2283,1119137.32,1119217.52,1119450.02,1119562.52,80.200002,112.500002,485.900008,232.500003,312.700005,60.700001
2284,1119623.22,1119723.62,1119928.62,1120041.32,100.400001,112.700002,481.000007,205.000003,305.400004,62.900001
2285,1120104.22,1120203.42,1120413.72,1120526.02,99.200001,112.300002,482.100007,210.300003,309.500004,60.300001
2286,1120586.32,1120691.12,1120886.02,1120993.82,104.800002,107.800001,476.300007,194.900003,299.700005,68.800001
2287,1121062.62,1121168.22,1121371.32,1121481.62,105.600002,110.300001,485.700007,203.100003,308.700005,66.700001
2288,1121548.32,1121657.52,1121862.82,1121975.52,109.200002,112.700002,487.800008,205.300003,314.500005,60.600001
2289,1122036.12,1122145.42,1122347.72,1122457.42,109.300001,109.700002,489.000007,202.300003,311.600004,67.700001
2290,1122525.12,1122613.72,1122830.62,1122939.42,88.600001,108.800002,482.500007,216.900003,305.500004,68.200001
2291,1123007.62,1123092.92,1123319.42,1123432.42,85.300001,113.000001,487.200007,226.500004,311.800005,62.400001
2292,1123494.82,1123576.12,1123803.82,1123920.22,81.300002,116.400002,481.300008,227.700003,309.000005,55.900001
2293,1123976.12,1124080.02,1124285.12,1124395.32,103.900001,110.200002,482.400007,205.100003,309.000004,63.200001
2294,1124458.52,1124569.32,1124775.82,1124886.02,110.800001,110.200002,496.000007,206.500003,317.300004,68.500001
2295,1124954.52,1125063.72,1125261.02,1125372.12,109.200002,111.100001,483.400007,197.300003,306.500005,65.800001
2296,1125437.92,1125520.32,1125740.82,1125860.32,82.400002,119.500002,482.900008,220.500003,302.900005,60.500001
2297,1125920.82,1126022.22,1126234.32,1126348.62,101.400001,114.300002,489.800007,212.100003,313.500004,62.000001
2298,1126410.62,1126497.72,1126722.12,1126832.82,87.100001,110.700002,491.100007,224.400003,311.500004,68.900001
2299,1126901.72,1127009.72,1127215.52,1127333.92,108.000002,118.400002,488.400007,205.800003,313.800005,56.2
2300,1127390.12,1127470.42,1127714.32,1127824.02,80.300002,109.700002,496.700008,243.900003,324.200005,62.800001
2301,1127886.82,1127998.92,1128191.72,1128301.12,112.100001,109.400002,479.700007,192.800003,304.900004,65.400001
2302,1128366.52,1128468.22,1128677.72,1128792.32,101.700001,114.600001,492.100007,209.500004,311.200005,66.300001
2303,1128858.62,1128946.32,1129165.82,1129275.72,87.700002,109.900002,478.900007,219.500003,307.200005,61.8
2304,1129337.52,1129436.72,1129635.32,1129744.32,99.200002,109.000002,474.200008,198.600003,297.800005,67.400001
2305,1129811.72,1129910.02,1130123.12,1130233.82,98.300001,110.700002,489.300007,213.100003,311.400004,67.200001
2306,1130301.02,1130383.82,1130616.02,1130726.82,82.800001,110.800002,491.600007,232.200003,315.000004,65.800001
2307,1130792.62,1130895.52,1131107.82,1131221.32,102.900002,113.500002,490.000007,212.300003,315.200005,61.3
2308,1131282.62,1131383.62,1131597.52,1131716.42,101.000002,118.900002,489.800008,213.900003,314.900005,56.000001
2309,1131772.42,1131858.12,1132095.62,1132205.12,85.700001,109.500001,499.100007,237.500004,323.200005,66.400001
2310,1132271.52,1132374.12,1132583.12,1132693.52,102.600002,110.400001,488.300007,209.000003,311.600005,66.300001
2311,1132759.82,1132832.32,1133062.22,1133174.42,72.500002,112.200002,477.300008,229.900003,302.400005,62.700001
2312,1133237.12,1133346.02,1133532.22,1133688.92,108.900001,156.700002,480.800007,186.200003,295.100004,29.000001
2313,1133717.92,1133811.82,1134024.42,1134136.82,93.900001,112.400002,487.400007,212.600003,306.500004,68.500001
2314,1134205.32,1134298.12,1134517.02,1134628.22,92.800001,111.200001,486.600007,218.900004,311.700005,63.700001
2315,1134691.92,1134798.82,1135004.52,1135117.02,106.900002,112.500002,491.400008,205.700003,312.600005,66.300001
2316,1135183.32,1135272.22,1135489.62,1135601.22,88.900001,111.600002,481.000007,217.400003,306.300004,63.100001
2317,1135664.32,1135748.82,1135983.42,1136093.92,84.500001,110.500002,496.300007,234.600003,319.100004,66.700001
2318,1136160.62,1136266.02,1136480.02,1136600.12,105.400002,120.100002,492.800007,214.000003,319.400005,53.3
2319,1136653.42,1136735.42,1136978.02,1137094.22,82.000002,116.200002,501.000008,242.600003,324.600005,60.200001
2320,1137154.42,1137234.22,1137475.42,1137588.52,79.800001,113.100001,495.900007,241.200004,321.000005,61.800001
2321,1137650.32,1137747.52,1137958.52,1138071.62,97.200002,113.100002,481.000007,211.000003,308.200005,59.7
2322,1138131.32,1138229.32,1138423.62,1138537.12,98.000002,113.500002,470.500007,194.300003,292.300005,64.7
2323,1138601.82,1138698.12,1138903.92,1139015.22,96.300002,111.300002,478.400008,205.800003,302.100005,65.000001
2324,1139080.22,1139182.32,1139408.42,1139516.02,102.100001,107.600001,506.300007,226.100004,328.200005,70.500001
2325,1139586.52,1139698.82,1139908.22,1140022.02,112.300002,113.800002,501.300008,209.400003,321.700005,65.800001
2326,1140087.82,1140170.92,1140402.32,1140511.62,83.100001,109.300002,491.900007,231.400003,314.500004,68.100001
2327,1140579.72,1140678.72,1140889.52,1141017.42,99.000001,127.900001,491.300007,210.800004,309.800005,53.600001
2328,1141071.02,1141180.72,1141371.42,1141484.52,109.700002,113.100001,473.000007,190.700003,300.400005,59.500001
2329,1141544.02,1141644.02,1141846.82,1141955.02,100.000002,108.200001,485.300008,202.800003,302.800005,74.300002
2330,1142029.32,1142128.92,1142338.92,1142451.92,99.600001,113.000002,485.500007,210.000003,309.600004,62.900001
2331,1142514.82,1142599.32,1142830.72,1142943.12,84.500001,112.400001,493.100007,231.400004,315.900005,64.800001
2332,1143007.92,1143095.32,1143318.12,1143429.52,87.400001,111.400001,488.600007,222.800004,310.200005,67.000001
2333,1143496.52,1143573.22,1143812.12,1143924.42,76.700002,112.300002,494.800008,238.900003,315.600005,66.900001
2334,1143991.32,1144091.32,1144307.32,1144419.42,100.000001,112.100001,491.100007,216.000004,316.000005,63.000001
2335,1144482.42,1144574.62,1144792.02,1144900.12,92.200001,108.100001,483.700007,217.400004,309.600005,66.000001
2336,1144966.12,1145074.52,1145272.32,1145379.52,108.400002,107.200001,484.500008,197.800003,306.200005,71.100002
2337,1145450.62,1145547.22,1145761.22,1145876.82,96.600001,115.600002,486.700007,214.000003,310.600004,60.500001
2338,1145937.32,1146045.02,1146245.32,1146353.72,107.700001,108.400002,487.800007,200.300003,308.000004,71.400001
2339,1146425.12,1146521.12,1146737.72,1146848.22,96.000001,110.500001,490.800007,216.600004,312.600005,67.700001
2340,1146915.92,1147026.62,1147235.92,1147346.92,110.700002,111.000002,499.800008,209.300003,320.000005,68.800001
2341,1147415.72,1147489.92,1147731.82,1147843.22,74.200001,111.400001,496.000007,241.900004,316.100005,68.500001
2342,1147911.72,1148020.92,1148232.82,1148348.62,109.200002,115.800002,497.000008,211.900003,321.100005,60.100001
2343,1148408.72,1148512.32,1148723.12,1148834.82,103.600001,111.700002,492.400007,210.800003,314.400004,66.300001
2344,1148901.12,1148987.32,1149206.02,1149318.32,86.200001,112.300001,481.000007,218.700004,304.900005,63.800001
2345,1149382.12,1149486.72,1149697.42,1149820.32,104.600002,122.900002,493.200007,210.700003,315.300005,55
2346,1149875.32,1149964.72,1150191.02,1150303.62,89.400002,112.600002,491.100008,226.300003,315.700005,62.800001
2347,1150366.42,1150453.42,1150684.42,1150802.52,87.000001,118.100001,493.100007,231.000004,318.000005,57.000001
2348,1150859.52,1150953.32,1151171.52,1151282.02,93.800002,110.500001,487.200007,218.200003,312.000005,64.700001
2349,1151346.72,1151446.12,1151665.22,1151776.42,99.400002,111.200002,494.600008,219.100003,318.500005,64.900001
2350,1151841.32,1151921.52,1152157.82,1152279.62,80.200001,121.800002,500.200007,236.300003,316.500004,61.900001
2351,1152341.52,1152425.02,1152661.82,1152770.42,83.500001,108.600002,497.800008,236.800004,320.300005,68.900001
2352,1152839.32,1152948.62,1153161.52,1153276.62,109.300001,115.100002,499.800007,212.900003,322.200004,62.500001
2353,1153339.12,1153416.52,1153654.02,1153763.62,77.400001,109.600001,490.000007,237.500004,314.900005,65.500001
2354,1153829.12,1153904.72,1154139.32,1154249.02,75.600002,109.700002,488.000008,234.600003,310.200005,68.100001
2355,1154317.12,1154416.52,1154630.02,1154744.12,99.400001,114.100002,489.400007,213.500003,312.900004,62.400001
2356,1154806.52,1154884.62,1155125.22,1155239.92,78.100001,114.700001,493.900007,240.600004,318.700005,60.500001
2357,1155300.42,1155379.12,1155623.02,1155737.02,78.700001,114.000002,497.700008,243.900004,322.600005,61.100001
2358,1155798.12,1155879.02,1156113.72,1156225.12,80.900001,111.400002,492.200007,234.700003,315.600004,65.200001
2359,1156290.32,1156393.42,1156639.92,1156727.32,103.100002,87.400002,502.500008,246.500003,349.600005,65.500001
2360,1156792.82,1156875.72,1157110.02,1157223.82,82.900001,113.800002,488.500007,234.300003,317.200004,57.500001
2361,1157281.32,1157359.02,1157586.82,1157699.42,77.700001,112.600002,482.700007,227.800003,305.500004,64.600001
2362,1157764.02,1157862.92,1158080.32,1158190.62,98.900002,110.300001,494.100007,217.400003,316.300005,67.500001
2363,1158258.12,1158354.52,1158563.82,1158673.52,96.400002,109.700002,485.000008,209.300003,305.700005,69.600001
2364,1158743.12,1158857.12,1159055.62,1159164.42,114.000001,108.800002,490.900007,198.500003,312.500004,69.600001
2365,1159234.02,1159343.12,1159547.52,1159667.82,109.100002,120.300001,495.200007,204.400003,313.500005,61.400001
2366,1159729.22,1159813.82,1160043.22,1160155.32,84.600002,112.100002,491.200008,229.400003,314.000005,65.100001
2367,1160220.42,1160302.62,1160536.12,1160651.82,82.200001,115.700002,495.200007,233.500003,315.700004,63.800001
2368,1160715.62,1160795.32,1161021.92,1161132.42,79.700001,110.500001,484.300007,226.600004,306.300005,67.500001
2369,1161199.92,1161301.42,1161504.32,1161618.22,101.500002,113.900001,474.400007,202.900003,304.400005,56.100001
2370,1161674.32,1161773.42,1161986.42,1162092.02,99.100002,105.600002,488.200008,213.000003,312.100005,70.500001
2371,1162162.52,1162264.02,1162465.02,1162576.12,101.500001,111.100002,477.400007,201.000003,302.500004,63.800001
2372,1162639.92,1162736.82,1162956.22,1163068.82,96.900001,112.600002,493.400007,219.400003,316.300004,64.500001
2373,1163133.32,1163247.42,1163436.22,1163549.32,114.100002,113.100001,477.200007,188.800003,302.900005,61.200001
2374,1163610.52,1163711.12,1163926.02,1164034.12,100.600002,108.100001,494.200008,214.900003,315.500005,70.600002
2375,1164104.72,1164204.62,1164425.62,1164538.52,99.900001,112.900002,496.300007,221.000003,320.900004,62.500001
2376,1164601.02,1164710.22,1164928.62,1165048.52,109.200002,119.900002,499.200007,218.400003,327.600005,51.7
2377,1165100.22,1165181.82,1165416.42,1165527.22,81.600002,110.800002,490.100008,234.600003,316.200005,63.100001
2378,1165590.32,1165672.52,1165909.22,1166020.92,82.200001,111.700002,497.800007,236.700003,318.900004,67.200001
2379,1166088.12,1166167.32,1166404.72,1166518.82,79.200001,114.100001,489.800007,237.400004,316.600005,59.100001
2380,1166577.92,1166656.32,1166894.82,1167005.92,78.400002,111.100002,493.300008,238.500003,316.900005,65.300001
2381,1167071.22,1167156.02,1167382.02,1167491.42,84.800001,109.400002,483.500007,226.000003,310.800004,63.300001
2382,1167554.72,1167663.32,1167871.32,1167985.92,108.600002,114.600001,490.700007,208.000003,316.600005,59.500001
2383,1168045.42,1168138.52,1168348.42,1168459.22,93.100002,110.800001,481.000007,209.900003,303.000005,67.200001
2384,1168526.42,1168625.02,1168847.12,1168963.32,98.600002,116.200002,498.900008,222.100003,320.700005,62.000001
2385,1169025.32,1169140.92,1169352.42,1169461.02,115.600002,108.600001,503.000007,211.500003,327.100005,67.300001
2386,1169528.32,1169642.62,1169852.72,1169963.42,114.300002,110.700002,500.700008,210.100003,324.400005,65.600001
2387,1170029.02,1170130.92,1170342.62,1170456.22,101.900001,113.600002,491.500007,211.700003,313.600004,64.300001
2388,1170520.52,1170626.62,1170849.62,1170960.62,106.100002,111.000002,503.800008,223.000003,329.100005,63.700001
2389,1171024.32,1171101.52,1171333.52,1171444.52,77.200001,111.000002,486.700007,232.000003,309.200004,66.500001
2390,1171511.02,1171608.62,1171816.12,1171937.12,97.600001,121.000002,486.400007,207.500003,305.100004,60.300001
2391,1171997.42,1172073.52,1172305.62,1172414.12,76.100001,108.500001,484.600007,232.100004,308.200005,67.900001
2392,1172482.02,1172577.32,1172785.32,1172897.92,95.300002,112.600002,478.900007,208.000003,303.300005,63
2393,1172960.92,1173061.72,1173263.42,1173377.42,100.800002,114.000002,483.200008,201.700003,302.500005,66.700001
2394,1173444.12,1173548.12,1173746.22,1173860.82,104.000001,114.600002,476.400007,198.100003,302.100004,59.700001
2395,1173920.52,1174004.02,1174226.82,1174335.72,83.500001,108.900002,480.100007,222.800003,306.300004,64.900001
2396,1174400.62,1174478.52,1174704.62,1174814.52,77.900001,109.900002,482.200007,226.100003,304.000004,68.300001
2397,1174882.82,1174976.02,1175203.32,1175315.02,93.200002,111.700002,503.500008,227.300003,320.500005,71.300001
2398,1175386.32,1175487.82,1175718.02,1175827.22,101.500001,109.200001,505.000007,230.200004,331.700005,64.100001
2399,1175891.32,1175996.42,1176214.62,1176326.02,105.100002,111.400002,497.800008,218.200003,323.300005,63.100001
2400,1176389.12,1176493.02,1176708.02,1176818.32,103.900001,110.300002,496.100007,215.000003,318.900004,66.900001
2401,1176885.22,1176985.72,1177201.82,1177314.32,100.500001,112.500001,491.300007,216.100004,316.600005,62.200001
2402,1177376.52,1177487.92,1177689.82,1177800.82,111.400002,111.000002,492.600008,201.900003,313.300005,68.300001
2403,1177869.12,1177971.22,1178175.12,1178288.22,102.100001,113.100002,487.500007,203.900003,306.000004,68.400001
2404,1178356.62,1178461.32,1178657.42,1178769.92,104.700001,112.500002,476.600007,196.100003,300.800004,63.300001
2405,1178833.22,1178913.02,1179140.42,1179252.32,79.800001,111.900001,479.600007,227.400004,307.200005,60.500001
2406,1179312.82,1179417.42,1179633.72,1179744.52,104.600002,110.800002,497.200008,216.300003,320.900005,65.500001
2407,1179810.02,1179888.02,1180117.02,1180225.12,78.000001,108.100002,484.400007,229.000003,307.000004,69.300001
2408,1180294.42,1180394.52,1180609.22,1180725.22,100.100001,116.000002,485.700007,214.700003,314.800004,54.900001
2409,1180780.12,1180858.02,1181084.12,1181188.32,77.900001,104.200001,482.100007,226.100004,304.000005,73.900001
2410,1181262.22,1181358.72,1181571.62,1181687.62,96.500002,116.000002,481.600007,212.900003,309.400005,56.2
2411,1181743.82,1181825.82,1182096.92,1182182.12,82.000002,85.200001,506.300008,271.100004,353.100006,68.000001
2412,1182250.12,1182360.42,1182565.72,1182672.32,110.300002,106.600001,490.100007,205.300003,315.600005,67.900001
2413,1182740.22,1182837.42,1183045.02,1183159.02,97.200002,114.000001,478.700007,207.600003,304.800005,59.900001
2414,1183218.92,1183315.72,1183532.32,1183657.32,96.800002,125.000002,489.600008,216.600003,313.400005,51.200001
2415,1183708.52,1183807.52,1184030.22,1184138.12,99.000001,107.900002,498.400007,222.700003,321.700004,68.800001
2416,1184206.92,1184310.12,1184517.12,1184633.22,103.200002,116.100001,484.300007,207.000003,310.200005,58.000001
2417,1184691.22,1184777.72,1185007.62,1185119.22,86.500002,111.600002,490.400008,229.900003,316.400005,62.400001
2418,1185181.62,1185258.22,1185509.82,1185618.62,76.600001,108.800002,503.100007,251.600003,328.200004,66.100001
2419,1185684.72,1185780.02,1186005.52,1186117.22,95.300001,111.700002,500.500008,225.500004,320.800005,68.000001
2420,1186185.22,1186260.32,1186493.62,1186606.32,75.100001,112.700002,485.200007,233.300003,308.400004,64.100001
2421,1186670.42,1186777.12,1186990.62,1187101.12,106.700001,110.500001,497.500007,213.500004,320.200005,66.800001
2422,1187167.92,1187265.92,1187468.82,1187578.52,98.000002,109.700001,476.800007,202.900003,300.900005,66.200001
2423,1187644.72,1187739.02,1187954.22,1188065.82,94.300002,111.600002,482.900007,215.200003,309.500005,61.8
2424,1188127.62,1188233.42,1188443.72,1188554.42,105.800002,110.700002,495.600008,210.300003,316.100005,68.800001
2425,1188623.22,1188701.82,1188947.42,1189054.62,78.600001,107.200001,503.000007,245.600004,324.200005,71.600001
2426,1189126.22,1189234.52,1189443.52,1189553.52,108.300002,110.000002,498.200008,209.000003,317.300005,70.900001
2427,1189624.42,1189701.72,1189924.62,1190035.22,77.300001,110.600002,478.000007,222.900003,300.200004,67.200001
2428,1190102.42,1190198.32,1190403.72,1190517.22,95.900001,113.500002,475.500007,205.400003,301.300004,60.700001
2429,1190577.92,1190671.42,1190883.12,1190996.02,93.500001,112.900001,480.000007,211.700004,305.200005,61.900001
2430,1191057.92,1191148.92,1191356.02,1191468.72,91.000002,112.700001,475.700007,207.100003,298.100005,64.900001
2431,1191533.62,1191631.02,1191848.82,1191960.02,97.400002,111.200002,488.100008,217.800003,315.200005,61.700001
2432,1192021.72,1192101.42,1192326.32,1192435.92,79.700001,109.600002,479.100007,224.900003,304.600004,64.900001
2433,1192500.82,1192591.12,1192794.02,1192906.52,90.300001,112.500002,468.100007,202.900003,293.200004,62.400001
2434,1192968.92,1193076.82,1193277.62,1193387.12,107.900001,109.500002,492.200007,200.800003,308.700004,74.000001
2435,1193461.12,1193562.52,1193775.82,1193887.32,101.400001,111.500001,499.600007,213.300004,314.700005,73.400001
2436,1193960.72,1194050.72,1194272.92,1194380.72,90.000002,107.800002,487.700008,222.200003,312.200005,67.700001
2437,1194448.42,1194545.72,1194763.12,1194877.92,97.300001,114.800002,490.100007,217.400003,314.700004,60.600001
2438,1194938.52,1195021.52,1195245.22,1195353.82,83.000001,108.600001,479.900007,223.700004,306.700005,64.600001
2439,1195418.42,1195515.22,1195727.62,1195838.92,96.800002,111.300001,482.900007,212.400003,309.200005,62.400001
2440,1195901.32,1196002.42,1196212.22,1196320.52,101.100002,108.300002,486.400008,209.800003,310.900005,67.200001
2441,1196387.72,1196496.62,1196700.62,1196810.82,108.900001,110.200002,493.200007,204.000003,312.900004,70.100001
2442,1196880.92,1196977.32,1197182.52,1197296.52,96.400001,114.000002,478.700007,205.200003,301.600004,63.100001
2443,1197359.62,1197467.62,1197664.22,1197773.32,108.000002,109.100001,481.600007,196.600003,304.600005,67.900001
2444,1197841.22,1197920.22,1198151.62,1198261.92,79.000001,110.300001,491.400008,231.400004,310.400005,70.700002
2445,1198332.62,1198417.72,1198644.32,1198755.72,85.100001,111.400002,489.200007,226.600003,311.700004,66.100001
2446,1198821.82,1198903.92,1199142.72,1199250.62,82.100001,107.900001,493.000007,238.800004,320.900005,64.200001
2447,1199314.82,1199414.42,1199638.92,1199756.02,99.600002,117.100002,501.600008,224.500003,324.100005,60.400001
2448,1199816.42,1199902.42,1200120.12,1200230.32,86.000001,110.200002,484.600007,217.700003,303.700004,70.700001
2449,1200301.02,1200376.02,1200609.12,1200721.82,75.000001,112.700002,483.700007,233.100003,308.100004,62.900001
2450,1200784.72,1200880.62,1201099.62,1201210.52,95.900002,110.900001,493.100007,219.000003,314.900005,67.300001
2451,1201277.82,1201386.92,1201592.92,1201713.22,109.100002,120.300002,488.800008,206.000003,315.100005,53.400001
2452,1201766.62,1201846.02,1202084.22,1202190.52,79.400001,106.300002,491.700007,238.200003,317.600004,67.800001
2453,1202258.32,1202357.42,1202566.92,1202680.42,99.100002,113.500001,482.500007,209.500003,308.600005,60.400001
2454,1202740.82,1202825.42,1203055.52,1203169.12,84.600001,113.600002,493.200008,230.100004,314.700005,64.900001
2455,1203234.02,1203337.42,1203546.42,1203657.12,103.400001,110.700002,496.700007,209.000003,312.400004,73.600001
2456,1203730.72,1203817.92,1204051.22,1204163.92,87.200001,112.700001,496.300007,233.300004,320.500005,63.100001
2457,1204227.02,1204311.82,1204528.22,1204642.82,84.800002,114.600002,475.900007,216.400003,301.200005,60.1
2458,1204702.92,1204806.32,1205011.82,1205123.82,103.400002,112.000002,489.500008,205.500003,308.900005,68.600001
2459,1205192.42,1205271.62,1205491.62,1205603.72,79.200001,112.100002,477.800007,220.000003,299.200004,66.500001
2460,1205670.22,1205752.12,1205974.82,1206081.92,81.900001,107.100002,483.700007,222.700003,304.600004,72.000001
2461,1206153.92,1206254.52,1206461.62,1206567.62,100.600002,106.000001,490.200007,207.100003,307.700005,76.500001
2462,1206644.12,1206738.12,1206954.62,1207064.72,94.000002,110.100002,486.200008,216.500003,310.500005,65.600001
2463,1207130.32,1207222.02,1207451.22,1207563.22,91.700001,112.000002,497.000007,229.200003,320.900004,64.100001
2464,1207627.32,1207707.42,1207942.62,1208060.52,80.100001,117.900002,487.400007,235.200004,315.300005,54.2
2465,1208114.72,1208191.02,1208427.32,1208538.62,76.300001,111.300002,490.200008,236.300004,312.600005,66.300001
2466,1208604.92,1208684.12,1208911.92,1209022.42,79.200001,110.500002,488.700007,227.800003,307.000004,71.200001
2467,1209093.62,1209201.52,1209404.12,1209518.82,107.900002,114.700001,490.700007,202.600003,310.500005,65.500001
2468,1209584.32,1209662.72,1209886.82,1209996.02,78.400001,109.200001,479.900007,224.100004,302.500005,68.200001
2469,1210064.22,1210166.02,1210376.02,1210482.72,101.800002,106.700002,491.500008,210.000003,311.800005,73.000001
2470,1210555.72,1210651.52,1210858.42,1210970.22,95.800001,111.800002,478.300007,206.900003,302.700004,63.800001
2471,1211034.02,1211125.92,1211344.52,1211456.42,91.900001,111.900002,484.400007,218.600003,310.500004,62.000001
2472,1211518.42,1211623.92,1211837.72,1211955.62,105.500002,117.900002,497.100007,213.800003,319.300005,59.9
2473,1212015.52,1212102.72,1212338.72,1212447.72,87.200002,109.000002,500.200008,236.000003,323.200005,68.000001
2474,1212515.72,1212599.72,1212830.62,1212941.22,84.000001,110.600001,494.000007,230.900004,314.900005,68.500001
2475,1213009.72,1213106.92,1213321.22,1213440.32,97.200002,119.100002,486.000007,214.300003,311.500005,55.4
2476,1213495.72,1213580.92,1213825.82,1213911.32,85.200002,85.500002,482.700008,244.900003,330.100005,67.100001
2477,1213978.42,1214080.42,1214282.32,1214397.22,102.000001,114.900002,480.000007,201.900003,303.900004,61.200001
2478,1214458.42,1214556.52,1214769.22,1214909.42,98.100001,140.200003,492.800007,212.700003,310.800004,41.8
2479,1214951.22,1215051.92,1215262.62,1215373.32,100.700002,110.700001,491.200008,210.700003,311.400005,69.100002
2480,1215442.42,1215536.92,1215756.02,1215865.52,94.500001,109.500002,492.500007,219.100003,313.600004,69.400001
2481,1215934.92,1216035.52,1216252.82,1216362.92,100.600001,110.100001,496.300007,217.300004,317.900005,68.300001
2482,1216431.22,1216514.32,1216755.32,1216865.82,83.100001,110.500002,498.000008,241.000004,324.100005,63.400001
2483,1216929.22,1217010.82,1217246.52,1217354.52,81.600001,108.000002,494.200007,235.700003,317.300004,68.900001
2484,1217423.42,1217532.32,1217735.52,1217847.82,108.900002,112.300001,489.300007,203.200003,312.100005,64.900001
2485,1217912.72,1218013.22,1218224.82,1218338.52,100.500002,113.700002,492.100008,211.600003,312.100005,66.300001
2486,1218404.82,1218480.52,1218715.42,1218823.92,75.700001,108.500002,491.600007,234.900003,310.600004,72.500001
2487,1218896.42,1218993.62,1219206.72,1219319.52,97.200001,112.800001,491.700007,213.100004,310.300005,68.600001
2488,1219388.12,1219473.72,1219705.32,1219814.82,85.600002,109.500002,492.700008,231.600003,317.200005,66.000001
2489,1219880.82,1219983.12,1220195.52,1220304.92,102.300001,109.400002,496.400007,212.400003,314.700004,72.300001
2490,1220377.22,1220474.92,1220692.82,1220843.92,97.700001,151.100002,497.900007,217.900004,315.600005,31.2
2491,1220875.12,1220970.82,1221200.32,1221310.02,95.700002,109.700002,506.200008,229.500003,325.200005,71.300001
2492,1221381.32,1221495.22,1221710.92,1221825.52,113.900002,114.600002,505.900008,215.700003,329.600005,61.700001
2493,1221887.22,1221971.62,1222196.12,1222304.02,84.400001,107.900002,486.400007,224.500003,308.900004,69.600001
2494,1222373.62,1222472.12,1222687.12,1222796.82,98.500001,109.700002,494.700007,215.000003,313.500004,71.500001
2495,1222868.32,1222968.02,1223184.72,1223295.62,99.700002,110.900002,495.600008,216.700003,316.400005,68.300001
2496,1223363.92,1223454.02,1223675.62,1223791.32,90.100001,115.700002,487.800007,221.600003,311.700004,60.400001
2497,1223851.72,1223955.52,1224162.82,1224276.52,103.800001,113.700002,482.700007,207.300003,311.100004,57.900001
2498,1224334.42,1224413.32,1224636.32,1224741.32,78.900001,105.000001,479.400007,223.000004,301.900005,72.500001
2499,1224813.82,1224909.82,1225111.72,1225221.52,96.000002,109.800001,479.100007,201.900003,297.900005,71.400001
2500,1225292.92,1225393.22,1225610.42,1225722.32,100.300002,111.900002,500.600008,217.200003,317.500005,71.200001
2501,1225793.52,1225868.82,1226117.32,1226225.62,75.300001,108.300001,499.100007,248.500004,323.800005,67.000001
2502,1226292.62,1226397.72,1226615.42,1226724.22,105.100002,108.800002,501.900008,217.700003,322.800005,70.300001
2503,1226794.52,1226905.42,1227114.22,1227226.82,110.900001,112.600002,496.700007,208.800003,319.700004,64.400001
2504,1227291.22,1227395.62,1227605.62,1227714.52,104.400002,108.900001,493.100007,210.000003,314.400005,69.800001
2505,1227784.32,1227884.02,1228084.52,1228196.52,99.700002,112.000002,478.300008,200.500003,300.200005,66.100001
2506,1228262.62,1228363.82,1228567.92,1228681.32,101.200001,113.400002,480.400007,204.100003,305.300004,61.700001
2507,1228743.02,1228840.42,1229043.62,1229153.02,97.400001,109.400002,480.100007,203.200003,300.600004,70.100001
2508,1229223.12,1229327.02,1229529.02,1229642.52,103.900001,113.500002,481.000007,202.000003,305.900004,61.600001
2509,1229704.12,1229778.82,1230020.82,1230128.32,74.700001,107.500001,496.300007,242.000004,316.700005,72.100001
2510,1230200.42,1230276.52,1230515.52,1230629.22,76.100002,113.700002,492.500008,239.000003,315.100005,63.700001
2511,1230692.92,1230771.92,1231005.22,1231117.62,79.000001,112.400002,488.100007,233.300003,312.300004,63.400001
2512,1231181.02,1231274.22,1231480.92,1231590.72,93.200001,109.800002,479.000007,206.700003,299.900004,69.300001
2513,1231660.02,1231758.52,1231967.22,1232075.52,98.500002,108.300001,490.000007,208.700003,307.200005,74.500001
2514,1232150.02,1232258.92,1232464.82,1232572.12,108.900002,107.300002,491.900008,205.900003,314.800005,69.800001
2515,1232641.92,1232731.82,1232954.62,1233066.82,89.900001,112.200002,489.100007,222.800003,312.700004,64.200001
2516,1233131.02,1233238.22,1233434.12,1233550.12,107.200002,116.000001,480.500007,195.900003,303.100005,61.400001
2517,1233611.52,1233713.52,1233907.72,1234018.42,102.000002,110.700001,471.900007,194.200003,296.200005,65.000001
2518,1234083.42,1234175.32,1234393.52,1234502.32,91.900002,108.800002,493.300008,218.200003,310.100005,74.400001
2519,1234576.72,1234677.52,1234894.22,1235006.22,100.800001,112.000002,498.000007,216.700003,317.500004,68.500001
2520,1235074.72,1235150.72,1235380.82,1235468.22,76.000001,87.400001,479.200007,230.100004,306.100005,85.700001
2521,1235553.92,1235638.02,1235871.32,1235985.12,84.100001,113.800002,491.500008,233.300004,317.400005,60.300001
2522,1236045.42,1236155.32,1236354.92,1236465.52,109.900001,110.600002,482.600007,199.600003,309.500004,62.500001
2523,1236528.02,1236623.22,1236830.92,1236941.32,95.200001,110.400002,481.800007,207.700003,302.900004,68.500001
2524,1237009.82,1237108.82,1237325.02,1237435.62,99.000001,110.600001,490.400007,216.200004,315.200005,64.600001
2525,1237500.22,1237594.12,1237808.52,1237923.62,93.900002,115.100001,479.500007,214.400003,308.300005,56.100001
2526,1237979.72,1238083.42,1238287.12,1238396.62,103.700002,109.500002,486.100008,203.700003,307.400005,69.200001
2527,1238465.82,1238565.52,1238786.52,1238898.62,99.700001,112.100002,498.500007,221.000003,320.700004,65.700001
2528,1238964.32,1239043.52,1239278.92,1239391.82,79.200001,112.900001,490.100007,235.400004,314.600005,62.600001
2529,1239454.42,1239543.72,1239767.42,1239876.32,89.300002,108.900002,488.800008,223.700003,313.000005,66.900001
2530,1239943.22,1240053.82,1240252.62,1240360.92,110.600001,108.300002,487.700007,198.800003,309.400004,70.000001
2531,1240430.92,1240538.32,1240734.42,1240849.62,107.400001,115.200002,478.600007,196.100003,303.500004,59.900001
2532,1240909.52,1240987.22,1241225.52,1241341.42,77.700001,115.900001,493.900007,238.300004,316.000005,62.000001
2533,1241403.42,1241501.42,1241719.12,1241832.72,98.000002,113.600002,488.100008,217.700003,315.700005,58.800001
2534,1241891.52,1241997.22,1242202.42,1242310.32,105.700001,107.900002,485.100007,205.200003,310.900004,66.300001
2535,1242376.62,1242460.22,1242676.82,1242786.62,83.600001,109.800002,476.100007,216.600003,300.200004,66.100001
2536,1242852.72,1242952.82,1243162.32,1243272.72,100.100001,110.400001,491.400007,209.500004,309.600005,71.400001
2537,1243344.12,1243450.72,1243668.12,1243784.22,106.600002,116.100002,508.500008,217.400003,324.000005,68.400001
2538,1243852.62,1243931.62,1244170.32,1244281.52,79.000001,111.200001,493.500007,238.700004,317.700005,64.600001
2539,1244346.12,1244429.32,1244650.52,1244760.82,83.200001,110.300001,479.200007,221.200004,304.400005,64.500001
2540,1244825.32,1244924.12,1245138.72,1245250.32,98.800002,111.600002,491.100008,214.600003,313.400005,66.100001
2541,1245316.42,1245414.52,1245637.72,1245743.62,98.100001,105.900002,506.100007,223.200003,321.300004,78.900001
2542,1245822.52,1245921.42,1246139.92,1246252.32,98.900002,112.400002,489.100007,218.500003,317.400005,59.3
2543,1246311.62,1246416.82,1246621.12,1246728.42,105.200002,107.300002,480.400008,204.300003,309.500005,63.600001
2544,1246792.02,1246865.82,1247094.82,1247205.62,73.800001,110.800002,481.200007,229.000003,302.800004,67.600001
2545,1247273.22,1247353.32,1247599.62,1247688.72,80.100001,89.100001,486.000007,246.300004,326.400005,70.500001
2546,1247759.22,1247834.02,1248077.92,1248188.62,74.800001,110.700001,495.700007,243.900004,318.700005,66.300001
2547,1248254.92,1248361.52,1248570.92,1248682.32,106.600002,111.400002,492.700008,209.400003,316.000005,65.300001
2548,1248747.62,1248834.62,1249068.42,1249177.92,87.000001,109.500001,494.700007,233.800004,320.800005,64.400001
2549,1249242.32,1249327.62,1249554.02,1249661.92,85.300001,107.900001,488.600007,226.400004,311.700005,69.000001
2550,1249730.92,1249829.52,1250043.72,1250153.52,98.600002,109.800002,488.900008,214.200003,312.800005,66.300001
2551,1250219.82,1250294.52,1250534.52,1250643.12,74.700001,108.600002,491.000007,240.000003,314.700004,67.700001
2552,1250710.82,1250817.52,1251018.12,1251128.32,106.700002,110.200001,486.100007,200.600003,307.300005,68.600001
2553,1251196.92,1251276.72,1251501.12,1251613.92,79.800001,112.800002,483.100007,224.400004,304.200005,66.1
2554,1251680.02,1251754.62,1251973.82,1252081.72,74.600002,107.900001,468.600007,219.200003,293.800005,66.900001
2555,1252148.62,1252221.72,1252456.72,1252562.72,73.100002,106.000002,481.400008,235.000003,308.100005,67.300001
2556,1252630.02,1252723.72,1252945.02,1253062.52,93.700001,117.500002,493.500007,221.300003,315.000004,61.000001
2557,1253123.52,1253202.42,1253433.02,1253546.72,78.900001,113.700001,487.700007,230.600004,309.500005,64.500001
2558,1253611.22,1253693.62,1253930.82,1254041.82,82.400001,111.000002,492.600008,237.200004,319.600005,62.000001
2559,1254103.82,1254205.32,1254429.22,1254537.32,101.500001,108.100002,505.700007,223.900003,325.400004,72.200001
2560,1254609.52,1254686.82,1254926.62,1255036.92,77.300001,110.300002,493.700007,239.800004,317.100005,66.3
2561,1255103.22,1255202.72,1255417.72,1255530.62,99.500002,112.900002,493.300008,215.000003,314.500005,65.900001
2562,1255596.52,1255684.12,1255916.52,1256030.82,87.600001,114.300001,493.400007,232.400004,320.000005,59.100001
2563,1256089.92,1256194.12,1256406.02,1256516.92,104.200002,110.900002,493.200008,211.900003,316.100005,66.200001
2564,1256583.12,1256662.42,1256895.82,1257002.32,79.300001,106.500002,492.500007,233.400003,312.700004,73.300001
2565,1257075.62,1257173.62,1257383.72,1257495.12,98.000001,111.400002,485.500007,210.100003,308.100004,66.000001
2566,1257561.12,1257662.32,1257864.02,1257976.82,101.200002,112.800001,477.500007,201.700003,302.900005,61.800001
2567,1258038.62,1258115.22,1258348.02,1258458.02,76.600001,110.000001,484.300007,232.800004,309.400005,64.900001
2568,1258522.92,1258605.72,1258841.52,1258956.62,82.800002,115.100002,488.600008,235.800003,318.600005,54.900001
2569,1259011.52,1259093.72,1259327.12,1259436.32,82.200001,109.200002,488.500007,233.400003,315.600004,63.700001
2570,1259500.02,1259609.62,1259809.72,1259916.82,109.600002,107.100001,487.400007,200.100003,309.700005,70.600001
2571,1259987.42,1260098.32,1260288.12,1260397.72,110.900002,109.600001,481.600007,189.800003,300.700005,71.300001
2572,1260469.02,1260549.12,1260770.32,1260877.62,80.100002,107.300002,477.100008,221.200003,301.300005,68.500001
2573,1260946.12,1261040.72,1261256.42,1261364.42,94.600001,108.000002,491.100007,215.700003,310.300004,72.800001
2574,1261437.22,1261538.92,1261751.52,1261865.92,101.700001,114.400001,485.900007,212.600004,314.300005,57.200001
2575,1261923.12,1262027.82,1262245.42,1262394.42,104.700002,149.000002,503.200008,217.600003,322.300005,31.900001
2576,1262426.32,1262532.62,1262746.72,1262860.12,106.300001,113.400002,499.700007,214.100003,320.400004,65.900001
2577,1262926.02,1263020.62,1263237.02,1263352.32,94.600001,115.300001,488.200007,216.400004,311.000005,61.900001
2578,1263414.22,1263504.92,1263730.32,1263843.42,90.700002,113.100002,490.600008,225.400003,316.100005,61.400001
2579,1263904.82,1263981.72,1264219.22,1264329.62,76.900001,110.400002,489.900007,237.500003,314.400004,65.100001
2580,1264394.72,1264499.02,1264708.62,1264821.52,104.300002,112.900001,489.800007,209.600003,313.900005,63.000001
2581,1264884.52,1264966.42,1265187.12,1265298.72,81.900001,111.600001,480.300007,220.700004,302.600005,66.100001
2582,1265364.82,1265472.02,1265672.82,1265785.32,107.200002,112.500002,485.200008,200.800003,308.000005,64.700001
2583,1265850.02,1265935.72,1266161.12,1266273.72,85.700001,112.600002,487.800007,225.400003,311.100004,64.100001
2584,1266337.82,1266445.62,1266644.52,1266763.82,107.800002,119.300002,483.500007,198.900002,306.700004,57.500001
2585,1266821.32,1266906.82,1267123.62,1267227.52,85.500001,103.900001,478.000007,216.800004,302.300005,71.800001
2586,1267299.32,1267417.62,1267610.82,1267725.22,118.300002,114.400002,488.500008,193.200003,311.500005,62.600001
2587,1267787.82,1267878.92,1268097.42,1268208.12,91.100001,110.700002,485.200007,218.500003,309.600004,64.900001
2588,1268273.02,1268353.32,1268588.62,1268696.62,80.300001,108.000002,489.600007,235.300003,315.600004,66.000001
2589,1268762.62,1268835.42,1269066.02,1269173.02,72.800001,107.000001,478.300007,230.600004,303.400005,67.900001
2590,1269240.92,1269342.22,1269538.62,1269651.52,101.300002,112.900001,473.200007,196.400003,297.700005,62.600001
2591,1269714.12,1269813.32,1270019.82,1270134.32,99.200002,114.500001,487.600007,206.500003,305.700005,67.400001
2592,1270201.72,1270298.42,1270506.72,1270616.02,96.700002,109.300002,488.200008,208.300003,305.000005,73.900001
2593,1270689.92,1270779.12,1271005.72,1271114.32,89.200001,108.600002,493.800007,226.600003,315.800004,69.400001
2594,1271183.72,1271285.12,1271497.52,1271605.62,101.400002,108.100001,498.300008,212.400003,313.800005,76.400002
2595,1271682.02,1271771.02,1271997.72,1272104.82,89.000001,107.100002,493.400007,226.700003,315.700004,70.600001
2596,1272175.42,1272254.12,1272488.42,1272597.82,78.700001,109.400001,487.400007,234.300004,313.000005,65.000001
2597,1272662.82,1272754.22,1272975.12,1273084.22,91.400002,109.100001,489.000007,220.900003,312.300005,67.600001
2598,1273151.82,1273261.02,1273464.82,1273577.22,109.200002,112.400002,486.500008,203.800003,313.000005,61.100001
2599,1273638.32,1273717.82,1273947.52,1274054.82,79.500001,107.300002,487.200007,229.700003,309.200004,70.700001
2600,1274125.52,1274230.72,1274444.22,1274551.72,105.200002,107.500001,489.700007,213.500003,318.700005,63.500001
2601,1274615.22,1274723.02,1274931.02,1275043.82,107.800002,112.800002,500.700008,208.000003,315.800005,72.100001
2602,1275115.92,1275219.22,1275429.12,1275538.92,103.300001,109.800002,495.200007,209.900003,313.200004,72.200001
2603,1275611.12,1275723.72,1275919.72,1276029.22,112.600002,109.500001,487.800007,196.000003,308.600005,69.700001
2604,1276098.92,1276195.32,1276396.12,1276514.52,96.400002,118.400002,477.900007,200.800003,297.200005,62.3
2605,1276576.82,1276675.42,1276867.92,1276982.92,98.600002,115.000002,470.100007,192.500003,291.100005,64
2606,1277046.92,1277124.62,1277353.02,1277463.82,77.700002,110.800002,479.100008,228.400003,306.100005,62.200001
2607,1277526.02,1277615.42,1277847.22,1277955.82,89.400001,108.600002,496.400007,231.800003,321.200004,66.600001
2608,1278022.42,1278097.32,1278336.72,1278446.02,74.900001,109.300001,491.900007,239.400004,314.300005,68.300001
2609,1278514.32,1278622.12,1278829.62,1278951.12,107.800002,121.500002,490.800008,207.500003,315.300005,54.000001
2610,1279005.12,1279110.82,1279316.92,1279429.12,105.700001,112.200002,489.800007,206.100003,311.800004,65.800001
2611,1279494.92,1279577.22,1279796.22,1279906.42,82.300001,110.200002,476.700007,219.000003,301.300004,65.200001
2612,1279971.62,1280050.42,1280282.32,1280393.02,78.800001,110.700001,488.400007,231.900004,310.700005,67.000001
2613,1280460.02,1280536.42,1280770.02,1280879.42,76.400001,109.400002,484.600008,233.600004,310.000005,65.200001
2614,1280944.62,1281049.62,1281249.82,1281359.72,105.000001,109.900002,487.800007,200.200003,305.200004,72.700001
2615,1281432.42,1281534.32,1281737.92,1281853.52,101.900001,115.600002,480.000007,203.600003,305.500004,58.900001
2616,1281912.42,1281998.72,1282220.62,1282328.92,86.300001,108.300001,488.700007,221.900004,308.200005,72.200001
2617,1282401.12,1282477.52,1282707.92,1282821.52,76.400001,113.600002,485.800008,230.400004,306.800005,65.400001
2618,1282886.92,1282988.62,1283189.92,1283301.62,101.700001,111.700002,483.200007,201.300003,303.000004,68.500001
2619,1283370.12,1283456.82,1283679.72,1283793.82,86.700001,114.100002,485.800007,222.900003,309.600004,62.100001
2620,1283855.92,1283938.02,1284169.92,1284283.22,82.100001,113.300001,486.600007,231.900004,314.000005,59.300001
2621,1284342.52,1284440.72,1284666.02,1284776.72,98.200002,110.700002,497.600008,225.300003,323.500005,63.400001
2622,1284840.12,1284930.22,1285159.22,1285269.82,90.100001,110.600002,494.500007,229.000003,319.100004,64.800001
2623,1285334.62,1285431.42,1285649.52,1285764.92,96.800001,115.400001,492.900007,218.100004,314.900005,62.600001
2624,1285827.52,1285914.82,1286138.02,1286249.42,87.300002,111.400002,489.500008,223.200003,310.500005,67.600001
2625,1286317.02,1286398.12,1286626.12,1286740.62,81.100001,114.500002,487.000007,228.000003,309.100004,63.400001
2626,1286804.02,1286906.82,1287127.02,1287239.92,102.800001,112.900001,504.000007,220.200004,323.000005,68.100001
2627,1287308.02,1287399.82,1287623.02,1287732.12,91.800002,109.100002,493.400008,223.200003,315.000005,69.300001
2628,1287801.42,1287884.82,1288114.42,1288227.02,83.400001,112.600002,489.000007,229.600003,313.000004,63.400001
2629,1288290.42,1288380.22,1288599.72,1288708.72,89.800001,109.000001,487.500007,219.500004,309.300005,69.200001
2630,1288777.92,1288858.32,1289094.52,1289201.92,80.400001,107.400002,496.800008,236.200004,316.600005,72.800001
2631,1289274.72,1289376.02,1289587.02,1289700.42,101.300001,113.400002,495.700007,211.000003,312.300004,70.000001
2632,1289770.42,1289849.82,1290085.02,1290192.72,79.400001,107.700001,491.300007,235.200004,314.600005,69.000001
2633,1290261.72,1290338.12,1290579.02,1290689.22,76.400002,110.200002,500.100008,240.900003,317.300005,72.600001
2634,1290761.82,1290852.72,1291082.22,1291198.42,90.900001,116.200001,497.600007,229.500004,320.400005,61.000001
2635,1291259.42,1291343.22,1291585.12,1291701.22,83.800002,116.100002,504.200008,241.900003,325.700005,62.400001
2636,1291763.62,1291840.42,1292067.32,1292174.12,76.800001,106.800002,481.500007,226.900003,303.700004,71.000001
2637,1292245.12,1292340.42,1292557.92,1292669.42,95.300001,111.500001,494.400007,217.500004,312.800005,70.100001
2638,1292739.52,1292826.82,1293061.72,1293174.92,87.300002,113.200002,497.000008,234.900003,322.200005,61.600001
2639,1293236.52,1293328.52,1293563.02,1293672.42,92.000001,109.400001,503.000007,234.500004,326.500005,67.100001
2640,1293739.52,1293848.22,1294058.92,1294177.12,108.700002,118.200002,500.500008,210.700003,319.400005,62.900001
2641,1294240.02,1294322.82,1294556.02,1294665.32,82.800001,109.300002,493.200007,233.200003,316.000004,67.900001
2642,1294733.22,1294811.82,1295050.72,1295160.12,78.600001,109.400001,494.900007,238.900004,317.500005,68.000001
2643,1295228.12,1295323.62,1295545.42,1295654.82,95.500002,109.400002,498.800008,221.800003,317.300005,72.100001
2644,1295726.92,1295836.22,1296038.52,1296157.02,109.300001,118.500002,491.400007,202.300003,311.600004,61.300001
2645,1296218.32,1296307.52,1296537.12,1296645.32,89.200001,108.200002,492.800008,229.600004,318.800005,65.800001
2646,1296711.12,1296796.12,1297039.52,1297152.32,85.000001,112.800002,504.200007,243.400003,328.400004,63.000001
2647,1297215.32,1297292.92,1297544.02,1297654.52,77.600001,110.500002,506.500008,251.100004,328.700005,67.300001
2648,1297721.82,1297832.82,1298048.72,1298161.12,111.000001,112.400002,506.300007,215.900003,326.900004,67.000001
2649,1298228.12,1298336.42,1298550.22,1298670.32,108.300002,120.100002,499.900008,213.800003,322.100005,57.700001
2650,1298728.02,1298815.52,1299034.72,1299146.82,87.500001,112.100002,482.700007,219.200003,306.700004,63.900001
2651,1299210.72,1299291.72,1299527.72,1299642.12,81.000001,114.400002,497.500007,236.000003,317.000004,66.100001
2652,1299708.22,1299786.72,1300027.22,1300142.92,78.500001,115.700002,497.700008,240.500004,319.000005,63.000001
2653,1300205.92,1300287.82,1300515.42,1300629.72,81.900001,114.300002,482.900007,227.600003,309.500004,59.100001
2654,1300688.82,1300766.82,1301001.72,1301109.72,78.000001,108.000002,487.900007,234.900003,312.900004,67.000001
2655,1301176.72,1301253.52,1301495.22,1301604.22,76.800001,109.000001,501.900008,241.700004,318.500005,74.400002
2656,1301678.62,1301765.82,1301986.72,1302108.32,87.200001,121.600002,481.400007,220.900003,308.100004,51.700001
2657,1302160.02,1302244.12,1302482.22,1302591.92,84.100001,109.700002,502.700007,238.100003,322.200004,70.800001
2658,1302662.72,1302738.02,1302987.02,1303099.22,75.300001,112.200002,507.200008,249.000004,324.300005,70.700001
2659,1303169.92,1303251.12,1303490.72,1303601.12,81.200001,110.400001,494.400007,239.600004,320.800005,63.200001
2660,1303664.32,1303768.72,1303980.72,1304094.82,104.400002,114.100002,499.600008,212.000003,316.400005,69.100001
2661,1304163.92,1304267.62,1304486.72,1304599.82,103.700001,113.100002,502.700007,219.100003,322.800004,66.800001
2662,1304666.62,1304749.42,1304986.62,1305102.02,82.800001,115.400002,496.800007,237.200004,320.000005,61.4
2663,1305163.42,1305249.12,1305493.52,1305604.22,85.700002,110.700002,504.100008,244.400003,330.100005,63.300001
2664,1305667.52,1305753.82,1305984.22,1306094.12,86.300001,109.900001,499.600007,230.400004,316.700005,73.000001
2665,1306167.12,1306260.52,1306496.32,1306606.12,93.400002,109.800002,500.200008,235.800003,329.200005,61.200001
2666,1306667.32,1306764.72,1306988.42,1307098.42,97.400001,110.000001,502.500007,223.700004,321.100005,71.400001
2667,1307169.82,1307250.32,1307480.42,1307593.22,80.500002,112.800002,484.000008,230.100003,310.600005,60.600001
2668,1307653.82,1307729.12,1307973.52,1308080.12,75.300001,106.600002,497.000007,244.400003,319.700004,70.700001
2669,1308150.82,1308229.12,1308472.62,1308584.12,78.300001,111.500001,509.000008,243.500004,321.800005,75.700002
2670,1308659.82,1308738.12,1308993.42,1309103.72,78.300001,110.300001,509.300007,255.300004,333.600005,65.400001
2671,1309169.12,1309249.32,1309487.72,1309599.42,80.200001,111.700002,494.300008,238.400004,318.600005,64.000001
2672,1309663.42,1309762.22,1309976.22,1310089.82,98.800001,113.600002,492.700007,214.000003,312.800004,66.300001
2673,1310156.12,1310237.82,1310457.12,1310570.02,81.700001,112.900002,477.300007,219.300003,301.000004,63.400001
2674,1310633.42,1310718.72,1310954.82,1311066.72,85.300001,111.900001,497.500007,236.100004,321.400005,64.200001
2675,1311130.92,1311218.82,1311456.12,1311566.82,87.900002,110.700002,498.600008,237.300003,325.200005,62.700001
2676,1311629.52,1311714.62,1311959.72,1312074.72,85.100001,115.000001,508.900007,245.100004,330.200005,63.700001
2677,1312138.42,1312220.02,1312468.82,1312582.32,81.600002,113.500002,506.600008,248.800003,330.400005,62.700001
2678,1312645.02,1312727.02,1312947.22,1313056.62,82.000001,109.400002,478.100007,220.200003,302.200004,66.500001
2679,1313123.12,1313212.72,1313435.02,1313543.82,89.600001,108.800001,490.500007,222.300004,311.900005,69.800001
2680,1313613.62,1313690.62,1313926.52,1314034.32,77.000002,107.800002,486.500008,235.900003,312.900005,65.800001
2681,1314100.12,1314205.52,1314420.22,1314532.42,105.400001,112.200002,500.900007,214.700003,320.100004,68.600001
2682,1314601.02,1314681.82,1314929.12,1315044.32,80.800001,115.200002,503.500008,247.300004,328.100005,60.200001
2683,1315104.52,1315207.52,1315432.12,1315544.02,103.000001,111.900002,507.100007,224.600003,327.600004,67.600001
2684,1315611.62,1315718.32,1315932.42,1316046.12,106.700002,113.700002,501.200008,214.100003,320.800005,66.700001
2685,1316112.82,1316199.72,1316419.02,1316529.42,86.900001,110.400002,484.200007,219.300003,306.200004,67.600001
2686,1316597.02,1316675.12,1316916.32,1317024.92,78.100001,108.600001,502.000007,241.200004,319.300005,74.100001
2687,1317099.02,1317202.62,1317410.42,1317523.62,103.600002,113.200002,490.400008,207.800003,311.400005,65.800001
2688,1317589.42,1317690.42,1317908.32,1318020.42,101.000001,112.100002,497.600007,217.900003,318.900004,66.600001
2689,1318087.02,1318199.62,1318405.12,1318515.82,112.600002,110.700001,493.200007,205.500003,318.100005,64.400001
2690,1318580.22,1318662.52,1318886.92,1318999.52,82.300002,112.600002,489.100008,224.400003,306.700005,69.800001
2691,1319069.32,1319155.32,1319395.42,1319511.22,86.000001,115.800001,504.300007,240.100004,326.100005,62.400001
2692,1319573.62,1319657.92,1319895.72,1320008.52,84.300001,112.800002,497.900008,237.800004,322.100005,63.000001
2693,1320071.52,1320147.82,1320383.62,1320493.22,76.300001,109.600002,490.100007,235.800003,312.100004,68.400001
2694,1320561.62,1320655.32,1320862.52,1320970.12,93.700001,107.600002,480.800007,207.200003,300.900004,72.300001
2695,1321042.42,1321148.62,1321353.42,1321467.92,106.200002,114.500001,488.800007,204.800003,311.000005,63.300001
2696,1321531.22,1321616.42,1321843.52,1321952.32,85.200002,108.800002,486.500008,227.100003,312.300005,65.400001
2697,1322017.72,1322099.82,1322337.42,1322447.62,82.100001,110.200002,497.000007,237.600003,319.700004,67.100001
2698,1322514.72,1322631.32,1322825.42,1322937.02,116.600002,111.600001,487.300007,194.100003,310.700005,65.000001
2699,1323002.02,1323089.32,1323317.22,1323422.52,87.300002,105.300002,494.400008,227.900003,315.200005,73.900001
2700,1323496.42,1323600.62,1323804.52,1323917.22,104.200001,112.700002,485.700007,203.900003,308.100004,64.900001
2701,1323982.12,1324061.22,1324277.12,1324385.82,79.100001,108.700002,477.100007,215.900003,295.000004,73.400001
2702,1324459.22,1324530.02,1324767.12,1324875.82,70.800001,108.700001,484.100007,237.100004,307.900005,67.500001
2703,1324943.32,1325020.42,1325244.12,1325355.92,77.100001,111.800001,479.900007,223.700004,300.800005,67.300001
2704,1325423.22,1325531.02,1325746.22,1325860.42,107.800002,114.200002,501.400008,215.200003,323.000005,64.200001
2705,1325924.62,1326009.62,1326244.72,1326353.32,85.000001,108.600001,499.800007,235.100004,320.100005,71.100001
2706,1326424.42,1326502.72,1326746.22,1326859.62,78.300001,113.400002,505.900008,243.500004,321.800005,70.700001
2707,1326930.32,1327029.72,1327250.92,1327373.32,99.400001,122.400001,499.600007,221.200004,320.600005,56.600001
2708,1327429.92,1327505.42,1327743.62,1327857.22,75.500001,113.600002,486.700007,238.200004,313.700005,59.4
2709,1327916.62,1327998.52,1328235.92,1328346.22,81.900002,110.300002,503.100008,237.400003,319.300005,73.500001
2710,1328419.72,1328502.62,1328745.92,1328857.12,82.900001,111.200002,503.400007,243.300004,326.200005,66
2711,1328923.12,1329032.52,1329236.02,1329352.22,109.400002,116.200002,494.000008,203.500003,312.900005,64.900001
2712,1329417.12,1329506.52,1329732.32,1329844.72,89.400001,112.400001,489.600007,225.800004,315.200005,62.000001
2713,1329906.72,1330015.82,1330221.82,1330330.12,109.100002,108.300001,490.400007,206.000003,315.100005,67.000001
2714,1330397.12,1330478.72,1330704.62,1330814.52,81.600002,109.900002,492.200008,225.900003,307.500005,74.800001
2715,1330889.32,1330968.22,1331197.52,1331309.92,78.900001,112.400002,482.400007,229.300003,308.200004,61.800001
2716,1331371.72,1331469.12,1331690.92,1331800.12,97.400001,109.200001,499.600007,221.800004,319.200005,71.200001
2717,1331871.32,1331951.52,1332195.12,1332303.22,80.200002,108.100002,502.700008,243.600003,323.800005,70.800001
2718,1332374.02,1332481.82,1332693.42,1332807.52,107.800002,114.100001,497.600007,211.600003,319.400005,64.100001
2719,1332871.62,1332967.22,1333197.12,1333306.32,95.600002,109.200002,507.200008,229.900003,325.500005,72.500001
2720,1333378.82,1333491.82,1333699.22,1333810.52,113.000002,111.300001,500.700007,207.400003,320.400005,69.000001
2721,1333879.52,1333966.12,1334191.12,1334302.92,86.600002,111.800002,492.200008,225.000003,311.600005,68.800001
2722,1334371.72,1334476.32,1334690.62,1334806.12,104.600001,115.500002,496.900007,214.300003,318.900004,62.500001
2723,1334868.62,1334973.12,1335183.02,1335302.02,104.500002,119.000002,490.200007,209.900003,314.400005,56.8
2724,1335358.82,1335442.02,1335683.12,1335793.82,83.200002,110.700002,504.800008,241.100003,324.300005,69.800001
2725,1335863.62,1335953.22,1336178.92,1336291.22,89.600001,112.300001,492.600007,225.700004,315.300005,65.000001
2726,1336356.22,1336443.52,1336662.42,1336775.82,87.300002,113.400002,480.700007,218.900003,306.200005,61.1
2727,1336836.92,1336917.72,1337145.62,1337254.02,80.800002,108.400002,488.500008,227.900003,308.700005,71.400001
2728,1337325.42,1337427.12,1337636.82,1337746.42,101.700001,109.600002,492.100007,209.700003,311.400004,71.100001
2729,1337817.52,1337906.42,1338133.32,1338242.42,88.900001,109.100001,492.700007,226.900004,315.800005,67.800001
2730,1338310.22,1338395.12,1338622.52,1338731.62,84.900002,109.100002,490.700008,227.400003,312.300005,69.300001
2731,1338800.92,1338888.32,1339118.32,1339232.82,87.400001,114.500002,493.400007,230.000003,317.400004,61.500001
2732,1339294.32,1339373.22,1339621.42,1339733.32,78.900001,111.900002,505.300008,248.200004,327.100005,66.300001
2733,1339799.62,1339880.02,1340115.62,1340224.52,80.400001,108.900002,494.300007,235.600003,316.000004,69.400001
2734,1340293.92,1340379.32,1340608.12,1340722.42,85.400001,114.300001,487.000007,228.800004,314.200005,58.500001
2735,1340780.92,1340860.72,1341091.32,1341202.42,79.800001,111.100001,490.100007,230.600004,310.400005,68.600001
2736,1341271.02,1341350.82,1341583.62,1341691.52,79.800002,107.900002,493.800008,232.800003,312.600005,73.300001
2737,1341764.82,1341849.32,1342089.22,1342195.52,84.500001,106.300001,497.700007,239.900004,324.400005,67.000001
2738,1342262.52,1342364.12,1342579.12,1342690.32,101.600002,111.200002,491.000008,215.000003,316.600005,63.200001
2739,1342753.52,1342845.12,1343063.92,1343175.62,91.600001,111.700002,485.600007,218.800003,310.400004,63.500001
2740,1343239.12,1343316.12,1343546.32,1343657.72,77.000001,111.400002,482.000007,230.200003,307.200004,63.400001
2741,1343721.12,1343802.22,1344034.92,1344146.82,81.100001,111.900001,489.100007,232.700004,313.800005,63.400001
2742,1344210.22,1344298.72,1344536.02,1344647.42,88.500002,111.400002,497.100008,237.300003,325.800005,59.900001
2743,1344707.32,1344791.32,1345025.22,1345136.32,84.000001,111.100002,493.700007,233.900003,317.900004,64.700001
2744,1345201.02,1345283.52,1345519.92,1345627.22,82.500001,107.300001,495.100007,236.400004,318.900005,68.900001
2745,1345696.12,1345799.72,1346018.82,1346133.42,103.600002,114.600002,500.000008,219.100003,322.700005,62.700001
2746,1346196.12,1346298.82,1346518.52,1346626.52,102.700001,108.000001,502.800007,219.700004,322.400005,72.400001
2747,1346698.92,1346800.32,1347020.32,1347130.72,101.400002,110.400002,495.200008,220.000003,321.400005,63.400001
2748,1347194.12,1347306.72,1347508.52,1347621.42,112.600001,112.900002,490.900007,201.800003,314.400004,63.600001
2749,1347685.02,1347774.52,1348003.02,1348112.22,89.500001,109.200001,497.000007,228.500004,318.000005,69.800001
2750,1348182.02,1348265.42,1348488.12,1348603.22,83.400002,115.100002,480.300008,222.700003,306.100005,59.100001
2751,1348662.32,1348742.22,1348978.72,1349089.42,79.900001,110.700002,491.000007,236.500003,316.400004,63.900001
2752,1349153.32,1349242.22,1349467.42,1349574.62,88.900001,107.200001,488.600007,225.200004,314.100005,67.300001
2753,1349641.92,1349753.82,1349954.32,1350066.62,111.900002,112.300002,487.300007,200.500003,312.400005,62.6
2754,1350129.22,1350218.02,1350436.32,1350579.82,88.800002,143.500002,489.900008,218.300003,307.100005,39.300001
2755,1350619.12,1350711.62,1350939.52,1351051.52,92.500001,112.000001,496.100007,227.900004,320.400005,63.700001
2756,1351115.22,1351206.12,1351439.92,1351548.92,90.900002,109.000002,497.400008,233.800003,324.700005,63.700001
2757,1351612.62,1351719.82,1351933.32,1352092.42,107.200001,159.100003,506.700007,213.500003,320.700004,26.9
2758,1352119.32,1352228.42,1352432.62,1352550.52,109.100002,117.900002,492.400007,204.200003,313.300005,61.2
2759,1352611.72,1352698.92,1352917.32,1353027.32,87.200002,110.000002,485.900008,218.400003,305.600005,70.300001
2760,1353097.62,1353174.42,1353405.42,1353519.72,76.800001,114.300002,487.700007,231.000003,307.800004,65.600001
2761,1353585.32,1353669.02,1353907.72,1354015.82,83.700001,108.100001,500.100007,238.700004,322.400005,69.600001
2762,1354085.42,1354168.92,1354398.62,1354510.02,83.500002,111.400002,488.200008,229.700003,313.200005,63.600001
2763,1354573.62,1354660.22,1354884.02,1354993.82,86.600001,109.800002,488.300007,223.800003,310.400004,68.100001
2764,1355061.92,1355157.22,1355375.52,1355481.92,95.300001,106.400001,490.800007,218.300004,313.600005,70.800001
2765,1355552.72,1355631.32,1355868.92,1355978.22,78.600001,109.300002,497.300008,237.600004,316.200005,71.800001
2766,1356050.02,1356125.42,1356369.02,1356477.82,75.400001,108.800002,494.800007,243.600003,319.000004,67.000001
2767,1356544.82,1356627.62,1356862.62,1356972.32,82.800001,109.700001,491.500007,235.000004,317.800005,64.000001
2768,1357036.32,1357146.52,1357350.02,1357461.82,110.200002,111.800002,489.800008,203.500003,313.700005,64.300001
2769,1357526.12,1357623.82,1357834.92,1357944.52,97.700001,109.600002,492.200007,211.100003,308.800004,73.800001
2770,1358018.32,1358107.52,1358340.22,1358451.42,89.200001,111.200002,503.300008,232.700004,321.900005,70.200001
2771,1358521.62,1358611.42,1358838.72,1358949.32,89.800001,110.600002,493.700007,227.300003,317.100004,66.000001
2772,1359015.32,1359101.32,1359329.62,1359443.12,86.000001,113.500001,484.900007,228.300004,314.300005,57.100001
2773,1359500.22,1359612.62,1359815.32,1359924.82,112.400002,109.500001,492.400007,202.700003,315.100005,67.800001
2774,1359992.62,1360077.22,1360301.72,1360412.42,84.600002,110.700002,489.500008,224.500003,309.100005,69.700001
2775,1360482.12,1360586.52,1360801.32,1360955.92,104.400001,154.600002,508.200007,214.800004,319.200005,34.4
2776,1360990.32,1361087.02,1361317.62,1361429.62,96.700002,112.000002,502.000008,230.600003,327.300005,62.700001
2777,1361492.32,1361603.52,1361812.22,1361921.92,111.200001,109.700001,495.000007,208.700004,319.900005,65.400001
2778,1361987.32,1362094.82,1362295.82,1362412.62,107.500002,116.800002,485.500007,201.000003,308.500005,60.2
2779,1362472.82,1362558.12,1362775.22,1362885.42,85.300002,110.200002,487.600008,217.100003,302.400005,75.000001
2780,1362960.42,1363065.72,1363281.72,1363390.12,105.300001,108.400002,495.400007,216.000003,321.300004,65.700001
2781,1363455.82,1363569.52,1363774.82,1363884.72,113.700002,109.900001,495.300007,205.300003,319.000005,66.400001
2782,1363951.12,1364055.22,1364263.52,1364376.02,104.100002,112.500002,488.900008,208.300003,312.400005,64.000001
2783,1364440.02,1364517.52,1364744.72,1364854.92,77.500001,110.200002,487.000007,227.200003,304.700004,72.100001
2784,1364927.02,1365021.62,1365243.32,1365351.32,94.600001,108.000001,498.900007,221.700004,316.300005,74.600001
2785,1365425.92,1365533.12,1365746.32,1365860.92,107.200002,114.600002,496.400008,213.200003,320.400005,61.400001
2786,1365922.32,1366003.12,1366228.72,1366347.52,80.800001,118.800002,482.000007,225.600003,306.400004,56.800001
2787,1366404.32,1366488.32,1366701.42,1366813.62,84.000001,112.200002,471.600007,213.100003,297.100004,62.300001
2788,1366875.92,1366951.92,1367186.52,1367293.82,76.000001,107.300001,488.600007,234.600004,310.600005,70.700001
2789,1367364.52,1367445.52,1367683.52,1367793.62,81.000002,110.100002,498.300008,238.000003,319.000005,69.200001
2790,1367862.82,1367969.32,1368190.72,1368304.02,106.500001,113.300001,504.400007,221.400004,327.900005,63.200001
2791,1368367.22,1368454.92,1368690.62,1368801.42,87.700002,110.800002,502.100008,235.700003,323.400005,67.900001
2792,1368869.32,1368951.42,1369185.42,1369296.42,82.100001,111.000002,492.200007,234.000003,316.100004,65.100001
2793,1369361.52,1369456.02,1369678.42,1369789.82,94.500001,111.400001,489.500007,222.400004,316.900005,61.200001
2794,1369851.02,1369935.52,1370168.42,1370276.52,84.500002,108.100002,495.400008,232.900003,317.400005,69.900001
2795,1370346.42,1370460.72,1370666.32,1370777.42,114.300001,111.100001,501.300007,205.600004,319.900005,70.300001
2796,1370847.72,1370927.22,1371153.12,1371258.72,79.500001,105.600001,478.900007,225.900004,305.400005,67.900001
2797,1371326.62,1371435.82,1371635.82,1371745.92,109.200002,110.100002,485.400008,200.000003,309.200005,66.100001
2798,1371812.02,1371892.12,1372122.92,1372232.92,80.100001,110.000002,485.200007,230.800003,310.900004,64.300001
2799,1372297.22,1372372.82,1372613.72,1372723.72,75.600001,110.000001,497.000007,240.900004,316.500005,70.500001
2800,1372794.22,1372875.32,1373100.22,1373213.02,81.100001,112.800001,487.100007,224.900004,306.000005,68.300001
2801,1373281.32,1373368.52,1373592.12,1373711.52,87.200002,119.400002,485.400008,223.600003,310.800005,55.200001
2802,1373766.72,1373863.42,1374090.12,1374196.72,96.700001,106.600001,500.000007,226.700004,323.400005,70.000001
2803,1374266.72,1374367.52,1374580.82,1374692.02,100.800002,111.200002,495.800008,213.300003,314.100005,70.500001
2804,1374762.52,1374870.42,1375076.82,1375188.72,107.900001,111.900002,496.400007,206.400003,314.300004,70.200001
2805,1375258.92,1375361.12,1375567.62,1375679.22,102.200001,111.600001,488.100007,206.500004,308.700005,67.800001
2806,1375747.02,1375826.92,1376046.12,1376155.82,79.900001,109.700001,476.200007,219.200004,299.100005,67.400001
2807,1376223.22,1376311.42,1376537.62,1376646.72,88.200002,109.100002,493.100008,226.200003,314.400005,69.600001
2808,1376716.32,1376793.42,1377036.22,1377151.02,77.100001,114.800002,496.300007,242.800003,319.900004,61.600001
2809,1377212.62,1377314.22,1377529.72,1377645.62,101.600002,115.900002,494.900007,215.500003,317.100005,61.9
2810,1377707.52,1377791.02,1378025.52,1378142.12,83.500002,116.600002,497.600008,234.500003,318.000005,63.000001
2811,1378205.12,1378285.92,1378511.22,1378623.92,80.800001,112.700002,480.500007,225.300003,306.100004,61.700001
2812,1378685.62,1378768.12,1378999.22,1379110.22,82.500001,111.000001,497.300007,231.100004,313.600005,72.700001
2813,1379182.92,1379266.32,1379518.12,1379632.02,83.400002,113.900002,511.900008,251.800003,335.200005,62.800001
2814,1379694.82,1379781.22,1380027.22,1380145.92,86.400001,118.700002,511.000008,246.000004,332.400005,59.900001
2815,1380205.82,1380292.92,1380530.12,1380648.12,87.100001,118.000001,497.900007,237.200004,324.300005,55.600001
2816,1380703.72,1380795.52,1381030.22,1381143.92,91.800001,113.700002,504.400008,234.700004,326.500005,64.200001
2817,1381208.12,1381299.02,1381515.92,1381623.02,90.900001,107.100002,485.900007,216.900003,307.800004,71.000001
2818,1381694.02,1381779.02,1382019.72,1382131.12,85.000001,111.400001,501.100007,240.700004,325.700005,64.000001
2819,1382195.12,1382273.12,1382523.02,1382631.92,78.000001,108.900002,506.600008,249.900004,327.900005,69.800001
2820,1382701.72,1382807.42,1383018.82,1383129.62,105.700001,110.800001,491.700007,211.400004,317.100005,63.800001
2821,1383193.42,1383292.12,1383495.92,1383609.32,98.700002,113.400001,481.700007,203.800003,302.500005,65.800001
2822,1383675.12,1383760.82,1383983.82,1384091.62,85.700002,107.800002,487.300008,223.000003,308.700005,70.800001
2823,1384162.42,1384270.92,1384472.42,1384583.92,108.500001,111.500002,485.300007,201.500003,310.000004,63.800001
2824,1384647.72,1384743.32,1384962.72,1385075.02,95.600001,112.300001,491.900007,219.400004,315.000005,64.600001
2825,1385139.62,1385222.02,1385461.42,1385570.62,82.400001,109.200002,506.800008,239.400004,321.800005,75.800001
2826,1385646.42,1385754.22,1385980.62,1386096.42,107.800001,115.800001,507.200007,226.400004,334.200005,57.200001
2827,1386153.62,1386241.12,1386472.02,1386581.72,87.500002,109.700002,501.100008,230.900003,318.400005,73.000001
2828,1386654.72,1386745.82,1386968.72,1387080.02,91.100001,111.300002,488.600007,222.900003,314.000004,63.300001
2829,1387143.32,1387226.12,1387439.82,1387557.02,82.800001,117.200002,474.800007,213.700003,296.500004,61.100001
2830,1387618.12,1387724.92,1387926.22,1388037.02,106.800002,110.800001,488.600007,201.300003,308.100005,69.700001
2831,1388106.72,1388213.32,1388416.32,1388530.82,106.600002,114.500002,490.000008,203.000003,309.600005,65.900001
2832,1388596.72,1388680.02,1388902.92,1389067.22,83.300001,164.300003,490.700007,222.900003,306.200004,20.2
2833,1389087.42,1389184.12,1389408.62,1389523.52,96.700001,114.900002,494.300007,224.500004,321.200005,58.2
2834,1389581.72,1389665.62,1389880.82,1389992.12,83.900002,111.300001,480.400008,215.200003,299.100005,70.000002
2835,1390062.12,1390147.62,1390370.82,1390481.52,85.500001,110.700002,485.000007,223.200003,308.700004,65.600001
2836,1390547.12,1390624.72,1390858.22,1391005.02,77.600001,146.800003,494.000007,233.500003,311.100004,36.1
2837,1391041.12,1391133.82,1391353.12,1391464.72,92.700002,111.600001,486.200007,219.300003,312.000005,62.600001
2838,1391527.32,1391603.92,1391845.12,1391962.52,76.600002,117.400002,495.500008,241.200003,317.800005,60.300001
2839,1392022.82,1392104.22,1392332.82,1392446.82,81.400001,114.000002,489.700007,228.600003,310.000004,65.700001
2840,1392512.52,1392598.72,1392826.22,1392976.72,86.200001,150.500002,497.500007,227.500004,313.700005,33.3
2841,1393010.02,1393096.52,1393317.22,1393477.82,86.500002,160.600002,492.800008,220.700003,307.200005,25.000001
2842,1393502.82,1393608.12,1393817.12,1393928.42,105.300001,111.300002,489.900007,209.000003,314.300004,64.300001
2843,1393992.72,1394082.12,1394298.22,1394410.02,89.400001,111.800001,488.500007,216.100004,305.500005,71.200001
2844,1394481.22,1394581.42,1394794.02,1394910.02,100.200002,116.000002,488.900008,212.600003,312.800005,60.100001
2845,1394970.12,1395055.22,1395289.42,1395401.62,85.100001,112.200002,498.000007,234.200003,319.300004,66.500001
2846,1395468.12,1395573.62,1395780.32,1395892.32,105.500002,112.000001,495.100007,206.700003,312.200005,70.900001
2847,1395963.22,1396057.22,1396288.92,1396398.42,94.000002,109.500002,505.900008,231.700003,325.700005,70.700001
2848,1396469.12,1396578.12,1396783.92,1396895.02,109.000002,111.100001,490.100007,205.800003,314.800005,64.200001
2849,1396959.22,1397066.02,1397259.32,1397371.32,106.800002,112.000001,480.700007,193.300003,300.100005,68.600001
2850,1397439.92,1397520.22,1397757.42,1397871.32,80.300002,113.900002,496.500008,237.200003,317.500005,65.100001
2851,1397936.42,1398028.62,1398251.12,1398361.12,92.200001,110.000001,490.400007,222.500004,314.700005,65.700001
2852,1398426.82,1398511.42,1398740.82,1398903.82,84.600001,163.000002,500.800008,229.400004,314.000005,23.800001
2853,1398927.62,1399018.82,1399235.82,1399355.52,91.200001,119.700002,484.700007,217.000003,308.200004,56.800001
2854,1399412.32,1399496.12,1399712.32,1399821.22,83.800001,108.900002,475.900007,216.200003,300.000004,67.000001
2855,1399888.22,1399968.02,1400194.82,1400305.82,79.800001,111.000001,482.800007,226.800004,306.600005,65.200001
2856,1400371.02,1400457.52,1400684.52,1400792.72,86.500001,108.200001,489.800007,227.000004,313.500005,68.100001
2857,1400860.82,1400943.02,1401175.82,1401284.02,82.200002,108.200002,489.800008,232.800003,315.000005,66.600001
2858,1401350.62,1401430.52,1401660.12,1401770.02,79.900001,109.900002,486.500007,229.600003,309.500004,67.100001
2859,1401837.12,1401938.42,1402149.92,1402299.72,101.300002,149.800002,497.900007,211.500003,312.800005,35.3
2860,1402335.02,1402424.02,1402639.02,1402752.12,89.000002,113.100002,484.100008,215.000003,304.000005,67.000001
2861,1402819.12,1402895.52,1403119.42,1403230.72,76.400001,111.300002,483.000007,223.900003,300.300004,71.400001
2862,1403302.12,1403385.22,1403621.42,1403731.12,83.100001,109.700001,494.300007,236.200004,319.300005,65.300001
2863,1403796.42,1403878.92,1404108.22,1404221.02,82.500001,112.800002,491.100008,229.300004,311.800005,66.500001
2864,1404287.52,1404364.62,1404600.12,1404709.12,77.100001,109.000002,490.300007,235.500003,312.600004,68.700001
2865,1404777.82,1404856.12,1405095.32,1405204.02,78.300001,108.700001,493.800007,239.200004,317.500005,67.600001
2866,1405271.62,1405353.62,1405575.62,1405733.22,82.000001,157.600002,490.800007,222.000004,304.000005,29.2
2867,1405762.42,1405839.82,1406088.92,1406238.02,77.400002,149.100003,508.600008,249.100003,326.500005,33
2868,1406271.02,1406364.12,1406583.52,1406697.62,93.100001,114.100001,492.100007,219.400004,312.500005,65.500001
2869,1406763.12,1406845.72,1407064.62,1407176.02,82.600002,111.400002,481.000008,218.900003,301.500005,68.100001
2870,1407244.12,1407329.42,1407541.12,1407659.72,85.300001,118.600002,474.200007,211.700003,297.000004,58.600001
2871,1407718.32,1407801.32,1408028.42,1408144.02,83.000001,115.600002,485.100007,227.100003,310.100004,59.400001
2872,1408203.42,1408285.12,1408510.02,1408619.62,81.700001,109.600002,486.900007,224.900003,306.600004,70.700001
2873,1408690.32,1408794.22,1408989.72,1409103.32,103.900002,113.600001,482.100007,195.500003,299.400005,69.100001
2874,1409172.42,1409250.62,1409478.32,1409586.02,78.200001,107.700001,482.100007,227.700004,305.900005,68.500001
2875,1409654.52,1409759.42,1409961.32,1410073.92,104.900002,112.600002,486.900008,201.900003,306.800005,67.500001
2876,1410141.42,1410228.22,1410449.02,1410557.12,86.800001,108.100002,490.400007,220.800003,307.600004,74.700001
2877,1410631.82,1410736.12,1410938.02,1411046.82,104.300002,108.800001,486.800007,201.900003,306.200005,71.800001
2878,1411118.62,1411223.32,1411425.42,1411536.32,104.700002,110.900002,483.700008,202.100003,306.800005,66.000001
2879,1411602.32,1411677.82,1411902.02,1412016.52,75.500001,114.500002,473.300007,224.200003,299.700004,59.100001
2880,1412075.62,1412154.92,1412374.72,1412485.32,79.300001,110.600002,473.700007,219.800003,299.100004,64.000001
2881,1412549.32,1412662.62,1412869.02,1412979.82,113.300001,110.800002,501.100007,206.400003,319.700004,70.600001
2882,1413050.42,1413135.32,1413367.92,1413476.62,84.900001,108.700001,492.200007,232.600004,317.500005,66.000001
2883,1413542.62,1413650.02,1413857.12,1413967.22,107.400002,110.100002,495.200008,207.100003,314.500005,70.600001
2884,1414037.82,1414147.12,1414356.02,1414469.72,109.300001,113.700001,497.200007,208.900004,318.200005,65.300001
2885,1414535.02,1414613.82,1414844.32,1414953.02,78.800001,108.700001,489.300008,230.500004,309.300005,71.300002
2886,1415024.32,1415106.42,1415336.92,1415447.52,82.100001,110.600002,489.300007,230.500003,312.600004,66.100001
2887,1415513.62,1415590.02,1415817.32,1415929.72,76.400001,112.400002,483.000007,227.300003,303.700004,66.900001
2888,1415996.62,1416081.42,1416313.32,1416426.02,84.800001,112.700001,490.600007,231.900004,316.700005,61.200001
2889,1416487.22,1416576.02,1416807.52,1416918.22,88.800002,110.700002,493.500008,231.500003,320.300005,62.500001
2890,1416980.72,1417063.52,1417293.42,1417402.22,82.800001,108.800002,494.400007,229.900003,312.700004,72.900001
2891,1417475.12,1417553.42,1417772.92,1417890.02,78.300001,117.100002,474.700007,219.500003,297.800004,59.800001
2892,1417949.82,1418031.62,1418262.02,1418372.72,81.800001,110.700001,492.800007,230.400004,312.200005,69.900001
2893,1418442.62,1418536.72,1418759.02,1418870.72,94.100002,111.700002,491.600008,222.300003,316.400005,63.500001
2894,1418934.22,1419010.32,1419238.72,1419349.72,76.100001,111.000002,479.400007,228.400003,304.500004,63.900001
2895,1419413.62,1419521.42,1419715.32,1419828.62,107.800002,113.300002,484.500007,193.900002,301.700004,69.500001
2896,1419898.12,1419980.62,1420215.22,1420324.52,82.500001,109.300001,495.700008,234.600004,317.100005,69.300002
2897,1420393.82,1420499.72,1420717.22,1420831.52,105.900001,114.300002,500.900007,217.500003,323.400004,63.200001
2898,1420894.72,1420985.92,1421206.92,1421317.32,91.200001,110.400001,498.600007,221.000004,312.200005,76.000001
2899,1421393.32,1421476.22,1421696.52,1421812.42,82.900002,115.900002,484.200008,220.300003,303.200005,65.100001
2900,1421877.52,1421956.12,1422184.82,1422294.72,78.600001,109.900002,486.500007,228.700003,307.300004,69.300001
2901,1422364.02,1422444.92,1422681.72,1422794.82,80.900001,113.100001,498.100007,236.800004,317.700005,67.300001
2902,1422862.12,1422944.62,1423166.42,1423280.72,82.500002,114.300002,479.300007,221.800003,304.300005,60.7
2903,1423341.42,1423433.02,1423652.72,1423763.82,91.600002,111.100002,485.000008,219.700003,311.300005,62.600001
2904,1423826.42,1423928.72,1424131.22,1424241.12,102.300001,109.900002,482.100007,202.500003,304.800004,67.400001
2905,1424308.52,1424412.82,1424618.72,1424729.82,104.300001,111.100002,490.500007,205.900003,310.200004,69.200001
2906,1424799.02,1424898.62,1425102.12,1425216.62,99.600002,114.500001,481.800007,203.500003,303.100005,64.200001
2907,1425280.82,1425367.42,1425595.52,1425707.72,86.600002,112.200002,489.900008,228.100003,314.700005,63.000001
2908,1425770.72,1425848.02,1426078.12,1426191.72,77.300001,113.600002,487.400007,230.100003,307.400004,66.400001
2909,1426258.12,1426345.62,1426581.32,1426695.02,87.500001,113.700001,502.600007,235.700004,323.200005,65.700001
2910,1426760.72,1426843.52,1427077.82,1427187.02,82.800002,109.200002,497.900008,234.300003,317.100005,71.600001
2911,1427258.62,1427363.02,1427572.92,1427683.92,104.400001,111.000002,495.700007,209.900003,314.300004,70.400001
2912,1427754.32,1427843.12,1428057.82,1428169.32,88.800002,111.500001,480.300007,214.700003,303.500005,65.300001
2913,1428234.62,1428313.02,1428535.32,1428649.62,78.400002,114.300002,479.900008,222.300003,300.700005,64.900001
2914,1428714.52,1428810.72,1429026.72,1429143.62,96.200001,116.900002,494.800007,216.000003,312.200004,65.700001
2915,1429209.32,1429321.72,1429516.92,1429632.72,112.400002,115.800002,490.400007,195.200002,307.600004,67.000001
2916,1429699.72,1429785.82,1430010.52,1430118.72,86.100001,108.200001,489.900007,224.700004,310.800005,70.900001
2917,1430189.62,1430300.62,1430503.92,1430615.62,111.000002,111.700002,489.400008,203.300003,314.300005,63.400001
2918,1430679.02,1430755.52,1430976.02,1431083.42,76.500001,107.400002,472.900007,220.500003,297.000004,68.500001
2919,1431151.92,1431248.52,1431454.92,1431568.42,96.600001,113.500002,485.300007,206.400003,303.000004,68.800001
2920,1431637.22,1431728.82,1431956.52,1432068.72,91.600001,112.200001,500.600008,227.700004,319.300005,69.100002
2921,1432137.82,1432217.52,1432449.42,1432558.22,79.700001,108.800002,485.100007,231.900003,311.600004,64.700001
2922,1432622.92,1432719.92,1432933.42,1433041.82,97.000001,108.400002,491.500007,213.500003,310.500004,72.600001
2923,1433114.42,1433213.72,1433422.32,1433539.12,99.300002,116.800001,489.500007,208.600003,307.900005,64.800001
2924,1433603.92,1433683.12,1433918.82,1434029.02,79.200002,110.200002,490.900008,235.700003,314.900005,65.800001
2925,1434094.82,1434184.72,1434401.02,1434511.62,89.900001,110.600002,483.500007,216.300003,306.200004,66.700001
2926,1434578.32,1434662.92,1434890.32,1435006.02,84.600001,115.700001,488.800007,227.400004,312.000005,61.100001
2927,1435067.12,1435168.42,1435387.72,1435496.82,101.300002,109.100002,498.100008,219.300003,320.600005,68.400001
2928,1435565.22,1435674.42,1435883.62,1436000.62,109.200001,117.000002,492.600007,209.200003,318.400004,57.200001
2929,1436057.82,1436139.22,1436368.62,1436477.62,81.400001,109.000001,485.600007,229.400004,310.800005,65.800001
2930,1436543.42,1436635.82,1436851.92,1436960.92,92.400002,109.000001,482.800007,216.100003,308.500005,65.300001
2931,1437026.22,1437134.72,1437343.52,1437454.22,108.500002,110.700002,494.400008,208.800003,317.300005,66.400001
2932,1437520.62,1437599.22,1437830.92,1437944.92,78.600001,114.000002,489.900007,231.700003,310.300004,65.600001
2933,1438010.52,1438094.22,1438339.62,1438449.52,83.700001,109.900002,501.800008,245.400004,329.100005,62.800001
2934,1438512.32,1438627.02,1438827.82,1438940.42,114.700001,112.600002,494.900007,200.800003,315.500004,66.800001
2935,1439007.22,1439091.22,1439311.62,1439420.52,84.000001,108.900002,484.900007,220.400003,304.400004,71.600001
2936,1439492.12,1439572.22,1439798.22,1439908.82,80.100001,110.600001,487.400007,226.000004,306.100005,70.700001
2937,1439979.52,1440058.02,1440274.92,1440385.22,78.500002,110.300001,473.900007,216.900003,295.400005,68.200001
2938,1440453.42,1440531.62,1440760.12,1440875.22,78.200002,115.100002,482.200008,228.500003,306.700005,60.400001
2939,1440935.62,1441038.52,1441245.62,1441399.72,102.900001,154.100003,494.600007,207.100003,310.000004,30.5
2940,1441430.22,1441536.12,1441741.42,1441856.32,105.900002,114.900001,491.400007,205.300003,311.200005,65.300001
2941,1441921.62,1442021.72,1442224.82,1442337.62,100.100002,112.800002,480.900007,203.100003,303.200005,64.9
2942,1442402.52,1442481.22,1442709.22,1442817.42,78.700002,108.200002,483.400008,228.000003,306.700005,68.500001
2943,1442885.92,1442987.32,1443197.42,1443309.62,101.400001,112.200002,491.800007,210.100003,311.500004,68.100001
2944,1443377.72,1443457.12,1443676.62,1443789.62,79.400001,113.000002,473.600007,219.500003,298.900004,61.700001
2945,1443851.32,1443927.42,1444163.02,1444270.12,76.100001,107.100001,488.500007,235.600004,311.700005,69.700001
2946,1444339.82,1444444.22,1444647.02,1444759.02,104.400002,112.000002,479.500007,202.800003,307.200005,60.3
2947,1444819.32,1444925.02,1445128.32,1445274.52,105.700002,146.200002,490.900008,203.300003,309.000005,35.700001
2948,1445310.22,1445418.52,1445624.32,1445737.12,108.300001,112.800002,494.400007,205.800003,314.100004,67.500001
2949,1445804.62,1445880.82,1446121.72,1446227.82,76.200001,106.100001,494.700008,240.900004,317.100005,71.500002
2950,1446299.32,1446387.12,1446606.12,1446719.52,87.800001,113.400002,482.700007,219.000003,306.800004,62.500001
2951,1446782.02,1446861.02,1447082.12,1447192.42,79.000001,110.300002,479.200007,221.100003,300.100004,68.800001
2952,1447261.22,1447336.82,1447566.82,1447678.22,75.600001,111.400002,483.700007,230.000003,305.600004,66.700001
2953,1447744.92,1447821.12,1448051.62,1448162.32,76.200001,110.700001,484.400007,230.500004,306.700005,67.000001
2954,1448229.32,1448336.52,1448535.52,1448649.12,107.200002,113.600002,482.300007,199.000003,306.200005,62.5
2955,1448711.62,1448789.22,1449009.62,1449120.32,77.600002,110.700002,478.300008,220.400003,298.000005,69.600001
2956,1449189.92,1449293.12,1449488.82,1449601.72,103.200001,112.900002,482.200007,195.700003,298.900004,70.400001
2957,1449672.12,1449772.92,1449972.32,1450089.02,100.800001,116.700002,477.200007,199.400003,300.200004,60.300001
2958,1450149.32,1450240.52,1450455.02,1450564.62,91.200001,109.600002,483.000007,214.500003,305.700004,67.700001
2959,1450632.32,1450732.12,1450937.62,1451049.52,99.800002,111.900001,486.100007,205.500003,305.300005,68.900001
2960,1451118.42,1451217.22,1451418.82,1451534.02,98.800002,115.200002,477.400007,201.600003,300.400005,61.8
2961,1451595.82,1451693.92,1451907.42,1452015.52,98.100002,108.100002,495.600008,213.500003,311.600005,75.900001
2962,1452091.42,1452174.02,1452401.32,1452516.72,82.600001,115.400002,485.400007,227.300003,309.900004,60.100001
2963,1452576.82,1452666.42,1452875.72,1452987.12,89.600001,111.400001,478.900007,209.300004,298.900005,68.600001
2964,1453055.72,1453159.42,1453379.82,1453497.82,103.700002,118.000002,507.100008,220.400003,324.100005,65.000001
2965,1453562.82,1453660.42,1453874.02,1453983.62,97.600001,109.600002,490.100007,213.600003,311.200004,69.300001
2966,1454052.92,1454164.42,1454365.02,1454538.22,111.500002,173.200002,495.700007,200.600003,312.100005,10.4
2967,1454548.62,1454628.42,1454862.72,1454974.92,79.800002,112.200002,486.300008,234.300003,314.100005,60.000001
2968,1455034.92,1455123.02,1455334.22,1455441.12,88.100001,106.900002,482.600007,211.200003,299.300004,76.400001
2969,1455517.52,1455590.22,1455820.92,1455927.82,72.700001,106.900002,480.400007,230.700003,303.400004,70.100001
2970,1455997.92,1456095.72,1456297.82,1456412.02,97.800002,114.200001,477.700007,202.100003,299.900005,63.600001
2971,1456475.62,1456580.02,1456779.92,1456889.72,104.400002,109.800001,480.800007,199.900003,304.300005,66.700001
2972,1456956.42,1457037.42,1457256.62,1457364.72,81.000002,108.100001,473.600007,219.200003,300.200005,65.300001
2973,1457430.02,1457533.12,1457729.72,1457879.62,103.100002,149.900002,485.400008,196.600003,299.700005,35.800001
2974,1457915.42,1458013.52,1458205.42,1458319.92,98.100001,114.500002,468.400007,191.900003,290.000004,63.900001
2975,1458383.82,1458467.92,1458682.32,1458791.62,84.100001,109.300002,474.300007,214.400003,298.500004,66.500001
2976,1458858.12,1458966.82,1459165.22,1459281.92,108.700001,116.700002,483.900007,198.400003,307.100004,60.100001
2977,1459342.02,1459400.52,1459653.42,1459770.12,58.500001,116.700001,485.900007,252.900004,311.400005,57.800001
2978,1459827.92,1459918.42,1460139.62,1460249.42,90.500001,109.800001,490.900007,221.200004,311.700005,69.400001
2979,1460318.82,1460395.22,1460627.12,1460737.72,76.400002,110.600002,484.100008,231.900003,308.300005,65.200001
2980,1460802.92,1460886.42,1461095.62,1461203.92,83.500001,108.300002,467.900007,209.200003,292.700004,66.900001
2981,1461270.82,1461355.02,1461579.32,1461690.32,84.200001,111.000002,484.200007,224.300003,308.500004,64.700001
2982,1461755.02,1461832.22,1462056.02,1462165.62,77.200001,109.600002,473.600007,223.800003,301.000004,63.000001
2983,1462228.62,1462307.62,1462536.12,1462646.02,79.000001,109.900002,486.400007,228.500003,307.500004,69.000001
2984,1462715.02,1462821.12,1463032.72,1463144.52,106.100002,111.800002,492.300007,211.600003,317.700005,62.8
2985,1463207.32,1463307.82,1463522.92,1463664.62,100.500002,141.700002,503.500008,215.100003,315.600005,46.200001
2986,1463710.82,1463790.42,1464012.62,1464172.52,79.600001,159.900003,484.700007,222.200003,301.800004,23
2987,1464195.52,1464299.52,1464498.22,1464609.12,104.000002,110.900001,483.200007,198.700003,302.700005,69.600001
2988,1464678.72,1464758.82,1464988.72,1465103.22,80.100002,114.500002,488.600008,229.900003,310.000005,64.100001
2989,1465167.32,1465248.12,1465489.32,1465600.82,80.800001,111.500002,498.800007,241.200003,322.000004,65.300001
2990,1465666.12,1465748.82,1465979.02,1466090.42,82.700001,111.400001,496.400008,230.200004,312.900005,72.100002
2991,1466162.52,1466244.42,1466473.22,1466588.72,81.900001,115.500002,496.000007,228.800003,310.700004,69.800001
2992,1466658.52,1466743.72,1466968.52,1467081.42,85.200001,112.900001,486.000007,224.800004,310.000005,63.100001
2993,1467144.52,1467230.62,1467441.02,1467602.82,86.100001,161.800002,480.200007,210.400004,296.500005,21.9
2994,1467624.72,1467722.12,1467934.42,1468047.92,97.400002,113.500002,489.300008,212.300003,309.700005,66.100001
2995,1468114.02,1468199.92,1468422.12,1468538.72,85.900001,116.600002,482.900007,222.200003,308.100004,58.200001
2996,1468596.92,1468680.72,1468904.02,1469012.12,83.800001,108.100002,484.800007,223.300003,307.100004,69.600001
2997,1469081.72,1469186.42,1469383.12,1469497.12,104.700002,114.000001,484.900007,196.700003,301.400005,69.500001
2998,1469566.62,1469644.92,1469862.42,1469978.62,78.300001,116.200001,483.700007,217.500004,295.800005,71.700001
2999,1470050.32,1470143.32,1470354.62,1470513.32,93.000002,158.700002,494.000008,211.300003,304.300005,31.000001
3000,1470544.32,1470624.12,1470847.02,1470958.52,79.800001,111.500002,483.500007,222.900003,302.700004,69.300001
3001,1471027.82,1471126.52,1471332.02,1471443.72,98.700001,111.700001,485.500007,205.500004,304.200005,69.600001
3002,1471513.32,1471623.72,1471818.32,1471931.12,110.400002,112.800001,492.800008,194.600003,305.000005,75.000002
3003,1472006.12,1472094.42,1472319.62,1472434.82,88.300001,115.200002,491.900007,225.200003,313.500004,63.200001
3004,1472498.02,1472601.02,1472820.32,1472932.52,103.000001,112.200001,501.500007,219.300004,322.300005,67.000001
3005,1472999.52,1473118.42,1473325.02,1473433.72,118.900002,108.700002,504.800008,206.600003,325.500005,70.600001
3006,1473504.32,1473590.82,1473813.92,1473928.12,86.500001,114.200001,492.000007,223.100004,309.600005,68.200001
3007,1473996.32,1474075.52,1474302.82,1474412.42,79.200001,109.600001,494.200008,227.300004,306.500005,78.100002
3008,1474490.52,1474575.82,1474805.82,1474917.12,85.300001,111.300002,495.900007,230.000003,315.300004,69.300001
3009,1474986.42,1475093.92,1475292.82,1475449.22,107.500002,156.400002,496.400007,198.900003,306.400005,33.6
3010,1475482.82,1475565.12,1475788.42,1475944.62,82.300002,156.200002,488.700008,223.300003,305.600005,26.900001
3011,1475971.52,1476052.12,1476276.22,1476426.02,80.600001,149.800002,487.900007,224.100003,304.700004,33.400001
3012,1476459.42,1476557.82,1476760.82,1476873.12,98.400001,112.300002,478.900007,203.000003,301.400004,65.200001
3013,1476938.32,1477021.52,1477241.92,1477354.42,83.200001,112.500001,486.100007,220.400004,303.600005,70.000001
3014,1477424.42,1477508.62,1477731.32,1477841.02,84.200002,109.700002,486.000008,222.700003,306.900005,69.400001
3015,1477910.42,1477989.62,1478209.22,1478321.42,79.200001,112.200002,474.800007,219.600003,298.800004,63.800001
3016,1478385.22,1478472.02,1478690.52,1478800.72,86.800001,110.200002,486.700007,218.500003,305.300004,71.200001
3017,1478871.92,1478972.62,1479180.52,1479339.82,100.700001,159.300002,497.000007,207.900004,308.600005,29.1
3018,1479368.92,1479451.92,1479671.82,1479782.72,83.000002,110.900001,484.200008,219.900003,302.900005,70.400002
3019,1479853.12,1479950.02,1480161.02,1480273.42,96.900001,112.400002,489.600007,211.000003,307.900004,69.300001
3020,1480342.72,1480426.62,1480657.02,1480811.72,83.900001,154.700002,498.200007,230.400004,314.300005,29.2
3021,1480840.92,1480920.22,1481152.32,1481262.32,79.300001,110.000002,494.000008,232.100004,311.400005,72.600001
3022,1481334.92,1481413.62,1481639.02,1481755.82,78.700001,116.800002,481.900007,225.400003,304.100004,61.000001
3023,1481816.82,1481892.22,1482118.62,1482225.52,75.400001,106.900002,473.300007,226.400003,301.800004,64.600001
3024,1482290.12,1482367.52,1482598.32,1482709.22,77.400001,110.900002,486.400007,230.800003,308.200004,67.300001
3025,1482776.52,1482881.52,1483088.82,1483198.82,105.000002,110.000001,492.200007,207.300003,312.300005,69.900001
3026,1483268.72,1483359.42,1483574.02,1483689.12,90.700002,115.100002,482.000008,214.600003,305.300005,61.600001
3027,1483750.72,1483836.22,1484054.22,1484167.32,85.500001,113.100002,478.400007,218.000003,303.500004,61.800001
3028,1484229.12,1484331.12,1484517.52,1484678.02,102.000001,160.500002,475.200007,186.400003,288.400004,26.300001
3029,1484704.32,1484791.62,1485017.12,1485169.42,87.300001,152.300003,502.800007,225.500003,312.800004,37.7
3030,1485207.12,1485308.22,1485524.62,1485638.02,101.100002,113.400002,498.800008,216.400003,317.500005,67.900001
3031,1485705.92,1485797.92,1486026.72,1486142.92,92.000001,116.200001,496.400007,228.800004,320.800005,59.400001
3032,1486202.32,1486291.02,1486514.62,1486628.42,88.700001,113.800001,490.200007,223.600004,312.300005,64.100001
3033,1486692.52,1486784.22,1487002.62,1487111.42,91.700002,108.800002,493.300008,218.400003,310.100005,74.400001
3034,1487185.82,1487265.92,1487491.02,1487603.42,80.100001,112.400002,482.600007,225.100003,305.200004,65.000001
3035,1487668.42,1487772.82,1487962.32,1488077.22,104.400002,114.900002,477.300007,189.500002,293.900004,68.500001
3036,1488145.72,1488253.62,1488450.52,1488600.62,107.900002,150.100002,491.100007,196.900003,304.800005,36.2
3037,1488636.82,1488748.02,1488939.22,1489052.82,111.200002,113.600002,489.700008,191.200003,302.400005,73.700001
3038,1489126.52,1489211.82,1489440.72,1489550.72,85.300001,110.000002,490.900007,228.900003,314.200004,66.700001
3039,1489617.42,1489717.32,1489934.52,1490046.02,99.900002,111.500001,495.200007,217.200003,317.100005,66.600001
3040,1490112.62,1490213.82,1490412.82,1490524.52,101.200002,111.700002,480.400008,199.000003,300.200005,68.500001
3041,1490593.02,1490697.62,1490906.42,1491020.82,104.600001,114.400002,489.400007,208.800003,313.400004,61.600001
3042,1491082.42,1491171.02,1491385.32,1491500.02,88.600001,114.700002,483.100007,214.300003,302.900004,65.500001
3043,1491565.52,1491651.82,1491873.92,1491984.92,86.300001,111.000001,492.800007,222.100004,308.400005,73.400001
3044,1492058.32,1492142.92,1492379.32,1492492.42,84.600002,113.100002,496.100008,236.400003,321.000005,62.000001
3045,1492554.42,1492637.42,1492873.32,1493022.42,83.000001,149.100002,503.200007,235.900004,318.900005,35.2
3046,1493057.62,1493168.42,1493371.82,1493482.32,110.800002,110.500002,490.500008,203.400003,314.200005,65.800001
3047,1493548.12,1493625.72,1493850.02,1494013.32,77.600001,163.300003,491.600007,224.300003,301.900004,26.4
3048,1494039.72,1494147.32,1494360.92,1494478.32,107.600002,117.400001,498.300007,213.600003,321.200005,59.700001
3049,1494538.02,1494627.22,1494843.52,1494955.02,89.200002,111.500002,481.900008,216.300003,305.500005,64.900001
3050,1495019.92,1495101.22,1495327.32,1495440.22,81.300001,112.900002,484.700007,226.100003,307.400004,64.400001
3051,1495504.62,1495595.72,1495812.82,1495921.52,91.100001,108.700002,490.200007,217.100003,308.200004,73.300001
3052,1495994.82,1496075.12,1496297.12,1496458.22,80.300001,161.100002,488.800007,222.000004,302.300005,25.4
3053,1496483.62,1496581.42,1496791.22,1496902.62,97.800002,111.400002,483.500008,209.800003,307.600005,64.500001
3054,1496967.12,1497069.82,1497268.12,1497380.22,102.700001,112.100002,487.200007,198.300003,301.000004,74.100001
3055,1497454.32,1497533.32,1497764.72,1497878.82,79.000001,114.100002,487.800007,231.400003,310.400004,63.300001
3056,1497942.12,1498021.02,1498257.92,1498370.32,78.900001,112.400001,494.600007,236.900004,315.800005,66.400001
3057,1498436.72,1498513.92,1498755.92,1498867.92,77.200002,112.000002,503.600008,242.000003,319.200005,72.400001
3058,1498940.32,1499025.72,1499255.32,1499369.22,85.400001,113.900001,497.600007,229.600004,315.000005,68.700001
3059,1499437.92,1499525.82,1499751.12,1499865.92,87.900002,114.800002,495.500008,225.300003,313.200005,67.500001
3060,1499933.42,1500034.82,1500249.32,1500360.42,101.400001,111.100002,505.500007,214.500003,315.900004,78.500001
3061,1500438.92,1500520.62,1500755.12,1500865.02,81.700001,109.900002,487.800008,234.500004,316.200005,61.700001
3062,1500926.72,1501009.32,1501231.02,1501340.42,82.600001,109.400002,480.400007,221.700003,304.300004,66.700001
3063,1501407.12,1501482.42,1501716.72,1501827.72,75.300001,111.000002,490.000007,234.300003,309.600004,69.400001
3064,1501897.12,1501995.12,1502204.82,1502316.82,98.000001,112.000001,488.400007,209.700004,307.700005,68.700001
3065,1502385.52,1502484.62,1502676.92,1502790.42,99.100002,113.500001,471.300007,192.300003,291.400005,66.400001
3066,1502856.82,1502966.22,1503158.02,1503269.12,109.400002,111.100001,480.500007,191.800003,301.200005,68.200001
3067,1503337.32,1503415.42,1503642.72,1503751.42,78.100002,108.700002,482.100008,227.300003,305.400005,68.000001
3068,1503819.42,1503926.62,1504125.92,1504236.92,107.200001,111.000002,493.600007,199.300003,306.500004,76.100001
3069,1504313.02,1504396.32,1504634.22,1504742.32,83.300001,108.100001,497.500007,237.900004,321.200005,68.200001
3070,1504810.52,1504907.12,1505120.22,1505236.72,96.600002,116.500002,494.000008,213.100003,309.700005,67.800001
3071,1505304.52,1505387.12,1505614.72,1505726.32,82.600001,111.600002,486.800007,227.600003,310.200004,65.000001
3072,1505791.32,1505897.42,1506105.62,1506218.82,106.100002,113.200001,493.600007,208.200003,314.300005,66.100001
3073,1506284.92,1506369.82,1506589.82,1506700.02,84.900002,110.200002,478.500008,220.000003,304.900005,63.400001
3074,1506763.42,1506860.32,1507061.52,1507172.82,96.900001,111.300002,475.400007,201.200003,298.100004,66.000001
3075,1507238.82,1507328.82,1507534.32,1507642.52,90.000001,108.200002,473.300007,205.500003,295.500004,69.600001
3076,1507712.12,1507825.52,1508011.92,1508124.22,113.400001,112.300002,476.800007,186.400003,299.800004,64.700001
3077,1508188.92,1508288.22,1508482.12,1508648.42,99.300001,166.300003,481.900007,193.900003,293.200004,22.4
3078,1508670.82,1508757.12,1508975.72,1509090.22,86.300001,114.500002,482.500007,218.600003,304.900004,63.100001
3079,1509153.32,1509232.42,1509451.92,1509567.62,79.100001,115.700001,482.500007,219.500004,298.600005,68.200001
3080,1509635.82,1509736.42,1509946.62,1510058.42,100.600002,111.800002,492.600008,210.200003,310.800005,70.000001
3081,1510128.42,1510222.22,1510445.52,1510557.62,93.800001,112.100002,493.600007,223.300003,317.100004,64.400001
3082,1510622.02,1510704.32,1510908.62,1511021.52,82.300001,112.900002,465.400007,204.300003,286.600004,65.900001
3083,1511087.42,1511170.22,1511391.02,1511499.92,82.800001,108.900002,479.800007,220.800003,303.600004,67.300001
3084,1511567.22,1511667.92,1511871.82,1512026.72,100.700002,154.900002,491.400007,203.900003,304.600005,31.9
3085,1512058.62,1512139.32,1512362.62,1512476.52,80.700002,113.900002,482.000008,223.300003,304.000005,64.100001
3086,1512540.62,1512643.22,1512842.32,1512953.42,102.600001,111.100002,483.100007,199.100003,301.700004,70.300001
3087,1513023.72,1513101.02,1513321.82,1513432.62,77.300001,110.800002,481.900007,220.800003,298.100004,73.000001
3088,1513505.62,1513614.62,1513807.82,1513921.02,109.000002,113.200002,480.300007,193.200002,302.200004,64.900001
3089,1513985.92,1514089.92,1514282.22,1514394.22,104.000002,112.000001,473.800007,192.300003,296.300005,65.500001
3090,1514459.72,1514542.72,1514761.92,1514873.72,83.000001,111.800001,477.300007,219.200004,302.200005,63.300001
3091,1514937.02,1515012.12,1515242.62,1515351.22,75.100001,108.600001,482.100008,230.500004,305.600005,67.900002
3092,1515419.12,1515500.32,1515728.42,1515837.02,81.200001,108.600002,486.500007,228.100003,309.300004,68.600001
3093,1515905.62,1516013.62,1516214.62,1516328.02,108.000001,113.400002,488.700007,201.000003,309.000004,66.300001
3094,1516394.32,1516473.42,1516681.42,1516799.42,79.100001,118.000002,461.800007,208.000003,287.100004,56.700001
3095,1516856.12,1516941.32,1517157.22,1517264.42,85.200001,107.200002,479.700007,215.900003,301.100004,71.400001
3096,1517335.82,1517438.62,1517628.02,1517741.12,102.800002,113.100002,473.100007,189.400002,292.200004,67.800001
3097,1517808.92,1517912.02,1518109.42,1518217.42,103.100002,108.000001,481.900007,197.400003,300.500005,73.400001
3098,1518290.82,1518403.22,1518598.62,1518709.42,112.400002,110.800002,491.200008,195.400003,307.800005,72.600001
3099,1518782.02,1518876.12,1519101.02,1519210.82,94.100001,109.800002,493.200007,224.900003,319.000004,64.400001
3100,1519275.22,1519369.22,1519574.22,1519723.42,94.000001,149.200003,488.500007,205.000003,299.000004,40.3
3101,1519763.72,1519847.32,1520065.22,1520215.42,83.600001,150.200002,493.500008,217.900004,301.500005,41.800001
3102,1520257.22,1520345.22,1520570.72,1520687.42,88.000001,116.700002,488.800007,225.500003,313.500004,58.600001
3103,1520746.02,1520832.72,1521048.42,1521157.42,86.700001,109.000002,484.100007,215.700003,302.400004,72.700001
3104,1521230.12,1521329.62,1521549.92,1521662.42,99.500002,112.500002,495.400007,220.300003,319.800005,63.1
3105,1521725.52,1521807.22,1522027.02,1522135.22,81.700002,108.200002,484.400008,219.800003,301.500005,74.700001
3106,1522209.92,1522283.22,1522507.42,1522620.22,73.300001,112.800002,477.100007,224.200003,297.500004,66.800001
3107,1522687.02,1522760.52,1522986.22,1523134.92,73.500001,148.700002,485.600007,225.700003,299.200004,37.700001
3108,1523172.62,1523258.12,1523471.42,1523619.92,85.500001,148.500003,484.100007,213.300003,298.800004,36.8
3109,1523656.72,1523763.22,1523962.42,1524072.62,106.500002,110.200001,486.800008,199.200003,305.700005,70.900002
3110,1524143.52,1524224.52,1524452.32,1524562.22,81.000001,109.900002,487.800007,227.800003,308.800004,69.100001
3111,1524631.32,1524744.92,1524935.82,1525079.62,113.600001,143.800002,487.300007,190.900003,304.500004,39.000001
3112,1525118.62,1525194.72,1525423.02,1525581.72,76.100001,158.700002,490.200007,228.300004,304.400005,27.1
3113,1525608.82,1525690.82,1525915.72,1526033.62,82.000002,117.900002,482.600008,224.900003,306.900005,57.800001
3114,1526091.42,1526173.52,1526401.32,1526561.92,82.100001,160.600003,498.200007,227.800003,309.900004,27.7
3115,1526589.62,1526671.12,1526898.12,1527015.12,81.500001,117.000001,487.000007,227.000004,308.500005,61.500001
3116,1527076.62,1527151.82,1527375.92,1527489.02,75.200001,113.100001,480.900007,224.100004,299.300005,68.500001
3117,1527557.52,1527656.82,1527850.82,1527963.22,99.300002,112.400001,476.200007,194.000003,293.300005,70.500001
3118,1528033.72,1528135.62,1528334.52,1528447.42,101.900002,112.900002,479.800008,198.900003,300.800005,66.100001
3119,1528513.52,1528619.22,1528812.82,1528920.62,105.700001,107.800002,478.900007,193.600003,299.300004,71.800001
3120,1528992.42,1529068.72,1529300.42,1529411.52,76.300001,111.100002,486.200007,231.700003,308.000004,67.100001
3121,1529478.62,1529562.62,1529786.32,1529966.82,84.000001,180.500002,486.500007,223.700004,307.700005,-1.7
3122,1529965.12,1530044.82,1530280.82,1530427.02,79.700001,146.200002,499.400008,236.000004,315.700005,37.500001
3123,1530464.52,1530576.42,1530768.02,1530877.52,111.900001,109.500002,483.200007,191.600003,303.500004,70.200001
3124,1530947.72,1531049.02,1531247.42,1531438.12,101.300001,190.700003,489.000007,198.400003,299.700004,-1.4
3125,1531436.72,1531520.12,1531732.12,1531843.12,83.400001,111.000001,473.300007,212.000004,295.400005,66.900001
3126,1531910.02,1531997.72,1532209.12,1532323.22,87.700002,114.100001,474.300007,211.400003,299.100005,61.100001
3127,1532384.32,1532475.52,1532684.22,1532795.12,91.200002,110.900001,480.100007,208.700003,299.900005,69.300001
3128,1532864.42,1532960.92,1533169.92,1533322.82,96.500002,152.900002,494.000008,209.000003,305.500005,35.600001
3129,1533358.42,1533466.52,1533654.22,1533812.12,108.100001,157.900003,480.300007,187.700003,295.800004,26.6
3130,1533838.72,1533918.32,1534141.32,1534253.32,79.600001,112.000002,480.000007,223.000003,302.600004,65.400001
3131,1534318.72,1534426.02,1534625.12,1534806.72,107.300002,181.600002,487.300007,199.100003,306.400005,-0.7
3132,1534806.02,1534911.92,1535121.42,1535235.72,105.900002,114.300002,495.100008,209.500003,315.400005,65.400001
3133,1535301.12,1535383.62,1535600.92,1535711.92,82.500001,111.000002,477.500007,217.300003,299.800004,66.700001
3134,1535778.62,1535859.12,1536078.72,1536193.62,80.500001,114.900002,475.600007,219.600003,300.100004,60.600001
3135,1536254.22,1536329.02,1536553.82,1536704.12,74.800001,150.300003,484.800007,224.800003,299.600004,34.9
3136,1536739.02,1536842.62,1537039.82,1537155.52,103.600002,115.700001,487.600007,197.200003,300.800005,71.100001
3137,1537226.62,1537311.62,1537517.52,1537670.82,85.000002,153.300002,477.300008,205.900003,290.900005,33.100001
3138,1537703.92,1537780.72,1538002.62,1538114.92,76.800001,112.300002,478.400007,221.900003,298.700004,67.400001
3139,1538182.32,1538280.02,1538490.12,1538602.52,97.700001,112.400002,483.500007,210.100003,307.800004,63.300001
3140,1538665.82,1538742.22,1538951.72,1539103.12,76.400001,151.400002,466.100007,209.500003,285.900004,28.800001
3141,1539131.92,1539231.52,1539435.02,1539547.62,99.600001,112.600002,484.100007,203.500003,303.100004,68.400001
3142,1539616.02,1539720.72,1539918.22,1540030.42,104.700002,112.200001,484.700007,197.500003,302.200005,70.300001
3143,1540100.72,1540179.92,1540409.82,1540521.32,79.200001,111.500002,487.800008,229.900004,309.100005,67.200001
3144,1540588.52,1540687.82,1540895.02,1541045.62,99.300001,150.600002,496.500007,207.200003,306.500004,39.400001
3145,1541085.02,1541170.52,1541389.12,1541503.62,85.500001,114.500002,482.800007,218.600003,304.100004,64.200001
3146,1541567.82,1541646.92,1541869.22,1542018.12,79.100001,148.900002,485.500007,222.300004,301.400005,35.2
3147,1542053.32,1542166.62,1542361.42,1542509.52,113.300002,148.100002,492.100008,194.800003,308.100005,35.900001
3148,1542545.42,1542650.52,1542849.42,1542968.32,105.100001,118.900002,493.000007,198.900003,304.000004,70.100001
3149,1543038.42,1543146.32,1543341.62,1543499.12,107.900002,157.500002,498.000007,195.300003,303.200005,37.3
3150,1543536.42,1543616.42,1543826.52,1543939.62,80.000002,113.100001,470.700007,210.100003,290.100005,67.500001
3151,1544007.12,1544107.62,1544303.52,1544413.62,100.500002,110.100002,480.900008,195.900003,296.400005,74.400001
3152,1544488.02,1544574.92,1544792.02,1544903.82,86.900001,111.800002,484.400007,217.100003,304.000004,68.600001
3153,1544972.42,1545053.22,1545272.42,1545385.32,80.800001,112.900002,476.800007,219.200003,300.000004,63.900001
3154,1545449.22,1545538.62,1545760.82,1545926.72,89.400001,165.900002,503.500007,222.200004,311.600005,26
3155,1545952.72,1546031.32,1546257.42,1546368.92,78.600002,111.500002,483.400008,226.100003,304.700005,67.200001
3156,1546436.12,1546513.72,1546735.42,1546890.22,77.600001,154.800002,485.200007,221.700003,299.300004,31.100001
3157,1546921.32,1546998.72,1547224.02,1547378.12,77.400001,154.100003,491.900007,225.300003,302.700004,35.1
3158,1547413.22,1547489.02,1547716.42,1547826.62,75.800001,110.200001,482.500007,227.400004,303.200005,69.100001
3159,1547895.72,1548001.72,1548194.42,1548344.32,106.000002,149.900002,489.600008,192.700003,298.700005,41.000001
3160,1548385.32,1548485.72,1548685.72,1548837.22,100.400001,151.500002,495.600007,200.000003,300.400004,43.700001
3161,1548880.92,1548958.12,1549172.82,1549291.52,77.200001,118.700002,477.300007,214.700003,291.900004,66.700001
3162,1549358.22,1549436.72,1549662.32,1549773.72,78.500001,111.400001,485.200007,225.600004,304.100005,69.700001
3163,1549843.42,1549923.92,1550136.62,1550296.52,80.500002,159.900002,484.400008,212.700003,293.200005,31.300001
3164,1550327.82,1550412.32,1550636.92,1550750.42,84.500001,113.500002,496.200007,224.600003,309.100004,73.600001
3165,1550824.02,1550930.42,1551133.72,1551316.02,106.400002,182.300002,491.100007,203.300003,309.700005,-0.9
3166,1551315.12,1551418.82,1551623.52,1551807.52,103.700002,184.000003,491.200008,204.700003,308.400005,-1.2
3167,1551806.32,1551906.92,1552105.62,1552218.42,100.600001,112.800002,485.000007,198.700003,299.300004,72.900001
3168,1552291.32,1552376.22,1552594.12,1552704.32,84.900001,110.200002,475.600007,217.900003,302.800004,62.600001
3169,1552766.92,1552844.92,1553040.52,1553153.42,78.000001,112.900002,451.900007,195.600003,273.600004,65.400001
3170,1553218.82,1553315.42,1553512.12,1553660.52,96.600001,148.400002,483.600007,196.700003,293.300004,41.900001
3171,1553702.42,1553785.22,1554006.02,1554118.32,82.800001,112.300002,479.200007,220.800003,303.600004,63.300001
3172,1554181.62,1554286.52,1554480.42,1554591.82,104.900002,111.400001,480.100007,193.900003,298.800005,69.900001
3173,1554661.72,1554742.52,1554959.02,1555108.72,80.800001,149.700002,483.400007,216.500004,297.300005,36.4
3174,1555145.12,1555250.02,1555446.22,1555559.62,104.900002,113.400002,483.800008,196.200003,301.100005,69.300001
3175,1555628.92,1555702.12,1555922.72,1556031.42,73.200001,108.700002,472.000007,220.600003,293.800004,69.500001
3176,1556100.92,1556206.82,1556402.52,1556514.12,105.900001,111.600002,484.400007,195.700003,301.600004,71.200001
3177,1556585.32,1556692.02,1556879.02,1556996.72,106.700002,117.700002,469.500007,187.000002,293.700004,58.100001
3178,1557054.82,1557132.42,1557355.22,1557513.12,77.600001,157.900003,485.100007,222.800003,300.400004,26.8
3179,1557539.92,1557618.12,1557839.82,1557949.12,78.200001,109.300001,480.200007,221.700004,299.900005,71.000001
3180,1558020.12,1558120.12,1558317.82,1558431.12,100.000002,113.300001,486.000008,197.700003,297.700005,75.000002
3181,1558506.12,1558582.52,1558809.42,1558921.22,76.400001,111.800002,483.400007,226.900003,303.300004,68.300001
3182,1558989.52,1559070.12,1559277.72,1559389.22,80.600001,111.500002,472.100007,207.600003,288.200004,72.400001
3183,1559461.62,1559541.12,1559763.02,1559878.22,79.500001,115.200002,472.600007,221.900003,301.400004,56.000001
3184,1559934.22,1560008.82,1560234.32,1560395.52,74.600001,161.200003,486.900007,225.500003,300.100004,25.6
3185,1560421.12,1560501.22,1560724.82,1560838.12,80.100001,113.300001,485.300007,223.600004,303.700005,68.300001
3186,1560906.42,1561012.02,1561202.92,1561393.02,105.600002,190.100003,485.100008,190.900003,296.500005,-1.5
3187,1561391.52,1561476.22,1561690.92,1561799.82,84.700001,108.900002,480.500007,214.700003,299.400004,72.200001
3188,1561872.02,1561973.72,1562164.52,1562314.92,101.700001,150.400002,483.500007,190.800003,292.500004,40.600001
3189,1562355.52,1562428.02,1562656.92,1562815.12,72.500001,158.200003,488.400007,228.900003,301.400004,28.8
3190,1562843.92,1562947.12,1563156.72,1563269.12,103.200002,112.400002,500.400008,209.600003,312.800005,75.200001
3191,1563344.32,1563444.82,1563652.72,1563832.52,100.500001,179.800003,488.000007,207.900003,308.400004,-0.2
3192,1563832.32,1563949.12,1564141.12,1564295.12,116.800002,154.000002,503.100007,192.000003,308.800005,40.3
3193,1564335.42,1564410.72,1564640.82,1564748.42,75.300002,107.600002,489.900008,230.100003,305.400005,76.900001
3194,1564825.32,1564938.72,1565125.72,1565280.22,113.400001,154.500002,493.900007,187.000003,300.400004,39.000001
3195,1565319.22,1565396.12,1565627.12,1565738.72,76.900001,111.600001,488.900007,231.000004,307.900005,69.400001
3196,1565808.12,1565892.02,1566110.12,1566258.82,83.900002,148.700002,491.500008,218.100003,302.000005,40.800001
3197,1566299.62,1566400.12,1566605.52,1566723.52,100.500001,118.000002,488.500007,205.400003,305.900004,64.600001
3198,1566788.12,1566891.72,1567087.22,1567199.02,103.600002,111.800002,479.800007,195.500002,299.100004,68.900001
3199,1567267.92,1567348.52,1567566.72,1567678.72,80.600001,112.000001,482.600007,218.200004,298.800005,71.800001
3200,1567750.52,1567827.82,1568056.22,1568237.12,77.300001,180.900003,485.400008,228.400004,305.700005,-1.2
3201,1568235.92,1568346.22,1568544.12,1568655.82,110.300001,111.700002,491.400007,197.900003,308.200004,71.500001
3202,1568727.32,1568804.92,1569023.82,1569182.42,77.600001,158.600003,487.700007,218.900003,296.500004,32.6
3203,1569215.02,1569325.02,1569526.82,1569706.52,110.000002,179.700002,490.400007,201.800003,311.800005,-1.1
3204,1569705.42,1569786.12,1570008.92,1570196.82,80.700002,187.900003,490.600008,222.800003,303.500005,-0.8
3205,1570196.02,1570270.92,1570500.12,1570614.42,74.900001,114.300002,495.600007,229.200003,304.100004,77.200001
3206,1570691.62,1570798.52,1570997.22,1571157.02,106.900002,159.800002,494.000007,198.700003,305.600005,28.6
3207,1571185.62,1571258.72,1571491.32,1571605.52,73.100002,114.200002,484.800008,232.600003,305.700005,64.900001
3208,1571670.42,1571753.12,1571979.52,1572090.72,82.700001,111.200002,496.100007,226.400003,309.100004,75.800001
3209,1572166.52,1572247.02,1572471.22,1572661.42,80.500001,190.200002,493.900007,224.200004,304.700005,-1
3210,1572660.42,1572745.02,1572981.02,1573161.32,84.600002,180.300003,499.900008,236.000003,320.600005,-1
3211,1573160.32,1573267.02,1573481.42,1573593.42,106.700002,112.000001,506.500007,214.400003,321.100005,73.400001
3212,1573666.82,1573762.62,1573973.42,1574088.82,95.800002,115.400002,493.500008,210.800003,306.600005,71.500001
3213,1574160.32,1574237.92,1574460.42,1574573.52,77.600001,113.100002,481.000007,222.500003,300.100004,67.800001
3214,1574641.32,1574725.82,1574949.52,1575062.72,84.500001,113.200001,489.100007,223.700004,308.200005,67.700001
3215,1575130.42,1575208.92,1575437.42,1575585.92,78.500001,148.500002,495.300008,228.500004,307.000005,39.800001
3216,1575625.72,1575723.92,1575943.52,1576123.82,98.200001,180.300003,497.100007,219.600003,317.800004,-1
3217,1576122.82,1576200.72,1576421.62,1576533.42,77.900001,111.800001,484.400007,220.900004,298.800005,73.800001
3218,1576607.22,1576694.92,1576915.22,1577030.82,87.700002,115.600002,489.600008,220.300003,308.000005,66.000001
3219,1577096.82,1577175.02,1577403.52,1577561.52,78.200001,158.000002,498.700007,228.500003,306.700004,34.000001
3220,1577595.52,1577669.02,1577911.12,1578023.92,73.500001,112.800001,493.400007,242.100004,315.600005,65.000001
3221,1578088.92,1578180.12,1578404.72,1578515.62,91.200002,110.900002,495.300008,224.600003,315.800005,68.600001
3222,1578584.22,1578666.32,1578894.02,1579075.62,82.100001,181.600003,490.100007,227.700003,309.800004,-1.3
3223,1579074.32,1579156.22,1579383.92,1579544.22,81.900001,160.300002,497.900007,227.700004,309.600005,28
3224,1579572.22,1579656.02,1579881.02,1579994.52,83.800002,113.500002,490.800008,225.000003,308.800005,68.500001
3225,1580063.02,1580138.12,1580359.62,1580469.92,75.100001,110.300002,477.300007,221.500003,296.600004,70.400001
3226,1580540.32,1580620.02,1580843.62,1580954.82,79.700001,111.200002,483.900007,223.600003,303.300004,69.400001
3227,1581024.22,1581100.92,1581332.72,1581492.82,76.700001,160.100002,493.300007,231.800004,308.500005,24.7
3228,1581517.52,1581627.82,1581829.62,1581946.02,110.300002,116.400002,492.700008,201.800003,312.100005,64.200001
3229,1582010.22,1582107.12,1582312.72,1582468.22,96.900001,155.500003,488.900007,205.600003,302.500004,30.9
3230,1582499.12,1582612.22,1582814.22,1582925.32,113.100002,111.100001,492.900007,202.000003,315.100005,66.700001
3231,1582992.02,1583092.62,1583298.32,1583412.42,100.600002,114.100002,490.700008,205.700003,306.300005,70.300001
3232,1583482.72,1583570.92,1583793.02,1583904.52,88.200001,111.500002,495.300007,222.100003,310.300004,73.500001
3233,1583978.02,1584080.42,1584300.62,1584412.42,102.400002,111.800002,502.500008,220.200003,322.600005,68.100001
3234,1584480.52,1584564.32,1584780.62,1584895.32,83.800001,114.700002,476.500007,216.300003,300.100004,61.700001
3235,1584957.02,1585040.52,1585260.32,1585374.82,83.500001,114.500002,491.700007,219.800003,303.300004,73.900001
3236,1585448.72,1585538.52,1585747.12,1585862.02,89.800001,114.900002,484.900007,208.600003,298.400004,71.600001
3237,1585933.62,1586012.02,1586227.82,1586407.12,78.400001,179.300002,479.100007,215.800004,294.200005,5.6
3238,1586412.72,1586514.52,1586727.02,1586841.02,101.800002,114.000002,488.700008,212.500003,314.300005,60.400001
3239,1586901.42,1587009.02,1587200.52,1587382.72,107.600001,182.200003,480.500007,191.500003,299.100004,-0.8
3240,1587381.92,1587457.92,1587695.12,1587801.32,76.000001,106.200001,495.300007,237.200004,313.200005,75.900001
3241,1587877.22,1587957.32,1588199.72,1588311.72,80.100001,112.000002,501.400008,242.400004,322.500005,66.900001
3242,1588378.62,1588464.82,1588693.82,1588850.42,86.200001,156.600003,505.600007,229.000003,315.200004,33.8
3243,1588884.22,1588989.12,1589199.62,1589317.12,104.900002,117.500002,496.800008,210.500003,315.400005,63.900001
3244,1589381.02,1589462.92,1589676.02,1589862.22,81.900001,186.200003,480.600007,213.100003,295.000004,-0.6
3245,1589861.62,1589945.32,1590168.52,1590282.02,83.700001,113.500002,489.800007,223.200003,306.900004,69.400001
3246,1590351.42,1590449.72,1590655.02,1590846.12,98.300002,191.100002,493.700007,205.300003,303.600005,-1
3247,1590845.12,1590923.92,1591160.52,1591271.92,78.800002,111.400002,493.000008,236.600003,315.400005,66.200001
3248,1591338.12,1591439.22,1591643.42,1591804.52,101.100001,161.100003,491.000007,204.200003,305.300004,24.6
3249,1591829.12,1591935.12,1592134.72,1592245.82,106.000002,111.100001,482.300007,199.600003,305.600005,65.600001
3250,1592311.42,1592392.82,1592619.92,1592769.42,81.400002,149.500002,494.100008,227.100003,308.500005,36.100001
3251,1592805.52,1592893.22,1593104.22,1593216.42,87.700001,112.200002,488.400007,211.000003,298.700004,77.500001
3252,1593293.92,1593395.42,1593610.52,1593771.62,101.500001,161.100002,501.700007,215.100004,316.600005,24
3253,1593795.62,1593894.52,1594102.02,1594218.12,98.900002,116.100002,486.500008,207.500003,306.400005,64.000001
3254,1594282.12,1594378.72,1594593.52,1594703.62,96.600001,110.100002,494.400007,214.800003,311.400004,72.900001
3255,1594776.52,1594854.42,1595089.92,1595268.22,77.900001,178.300002,490.400007,235.500004,313.400005,-1.3
3256,1595266.92,1595378.52,1595578.42,1595692.32,111.600002,113.900002,494.400008,199.900003,311.500005,69.000001
3257,1595761.32,1595855.52,1596066.72,1596178.62,94.200001,111.900002,496.900007,211.200003,305.400004,79.600001
3258,1596258.22,1596338.32,1596564.52,1596675.72,80.100001,111.200001,487.000007,226.200004,306.300005,69.500001
3259,1596745.22,1596820.22,1597052.42,1597164.82,75.000001,112.400002,489.200008,232.200004,307.200005,69.600001
3260,1597234.42,1597319.92,1597540.42,1597651.62,85.500001,111.200002,490.100007,220.500003,306.000004,72.900001
3261,1597724.52,1597800.32,1598022.22,1598203.42,75.800001,181.200003,478.100007,221.900003,297.700004,-0.8
3262,1598202.62,1598279.32,1598515.92,1598686.12,76.700001,170.200002,497.500007,236.600004,313.300005,14
3263,1598700.12,1598776.32,1599016.52,1599129.92,76.200002,113.400002,496.700008,240.200003,316.400005,66.900001
3264,1599196.82,1599295.12,1599507.02,1599617.32,98.300001,110.300001,487.100007,211.900004,310.200005,66.600001
3265,1599683.92,1599788.02,1599993.92,1600183.32,104.100002,189.400003,498.400008,205.900003,310.000005,-1
3266,1600182.32,1600271.42,1600488.42,1600600.72,89.100001,112.300002,493.100007,217.000003,306.100004,74.700001
3267,1600675.42,1600757.12,1600980.12,1601094.72,81.700001,114.600002,481.900007,223.000003,304.700004,62.600001
3268,1601157.32,1601262.42,1601460.82,1601646.82,105.100002,186.000002,488.600007,198.400003,303.500005,-0.9
3269,1601645.92,1601745.12,1601956.62,1602070.52,99.200002,113.900002,493.000008,211.500003,310.700005,68.400001
3270,1602138.92,1602226.22,1602435.52,1602550.02,87.300001,114.500002,480.100007,209.300003,296.600004,69.000001
3271,1602619.02,1602712.42,1602929.62,1603042.12,93.400001,112.500001,494.400007,217.200004,310.600005,71.300001
3272,1603113.42,1603199.22,1603432.32,1603538.92,85.800002,106.600002,498.800008,233.100003,318.900005,73.300001
3273,1603612.22,1603711.52,1603915.22,1604028.72,99.300001,113.500002,486.000007,203.700003,303.000004,69.500001
3274,1604098.22,1604207.52,1604405.52,1604584.12,109.300002,178.600002,484.600007,198.000003,307.300005,-1.3
3275,1604582.82,1604669.72,1604878.52,1605060.52,86.900001,182.000002,476.700007,208.800004,295.700005,-1
3276,1605059.52,1605152.12,1605361.82,1605522.02,92.600002,160.200002,479.900007,209.700003,302.300005,17.4
3277,1605539.42,1605638.42,1605846.12,1605959.62,99.000002,113.500002,485.700008,207.700003,306.700005,65.500001
3278,1606025.12,1606127.72,1606333.52,1606447.12,102.600001,113.600002,486.200007,205.800003,308.400004,64.200001
3279,1606511.32,1606594.92,1606808.62,1606921.42,83.600001,112.800002,474.300007,213.700003,297.300004,64.200001
3280,1606985.62,1607066.02,1607278.12,1607393.42,80.400001,115.300002,466.000007,212.100003,292.500004,58.200001
3281,1607451.62,1607524.92,1607754.72,1607905.82,73.300001,151.100003,485.800007,229.800003,303.100004,31.6
3282,1607937.42,1608030.32,1608243.22,1608352.92,92.900002,109.700001,490.100007,212.900003,305.800005,74.600001
3283,1608427.52,1608526.92,1608730.62,1608845.82,99.400002,115.200002,482.400008,203.700003,303.100005,64.100001
3284,1608909.92,1609007.02,1609198.62,1609341.92,97.100001,143.300002,476.300007,191.600003,288.700004,44.300001
3285,1609386.22,1609488.42,1609683.02,1609797.22,102.200001,114.200002,476.900007,194.600003,296.800004,65.900001
3286,1609863.12,1609956.42,1610155.82,1610302.72,93.300001,146.900002,479.500007,199.400003,292.700004,39.900001
3287,1610342.62,1610434.02,1610640.52,1610754.62,91.400001,114.100002,481.900007,206.500003,297.900004,69.900001
3288,1610824.52,1610911.52,1611134.02,1611245.02,87.000001,111.000001,481.900007,222.500004,309.500005,61.400001
3289,1611306.42,1611388.82,1611602.82,1611749.32,82.400002,146.500002,479.600007,214.000003,296.400005,36.7
3290,1611786.02,1611898.52,1612085.22,1612197.42,112.500002,112.200002,484.900008,186.700003,299.200005,73.500001
3291,1612270.92,1612374.52,1612575.62,1612690.12,103.600001,114.500002,484.600007,201.100003,304.700004,65.400001
3292,1612755.52,1612843.42,1613056.82,1613167.52,87.900001,110.700002,478.600007,213.400003,301.300004,66.600001
3293,1613234.12,1613335.92,1613539.92,1613695.32,101.800002,155.400002,495.800007,204.000003,305.800005,34.6
3294,1613729.92,1613810.92,1614025.42,1614140.92,81.000002,115.500002,477.900008,214.500003,295.500005,66.900001
3295,1614207.82,1614303.52,1614500.62,1614613.32,95.700001,112.700002,473.400007,197.100003,292.800004,67.900001
3296,1614681.22,1614780.62,1614981.12,1615091.82,99.400001,110.700002,480.300007,200.500003,299.900004,69.700001
3297,1615161.52,1615237.52,1615471.12,1615584.82,76.000001,113.700002,494.400007,233.600003,309.600004,71.100001
3298,1615655.92,1615760.42,1615966.92,1616137.12,104.500002,170.200002,499.700008,206.500003,311.000005,18.500001
3299,1616155.62,1616248.32,1616477.82,1616590.02,92.700001,112.200002,500.200007,229.500003,322.200004,65.800001
3300,1616655.82,1616755.22,1616963.92,1617108.12,99.400002,144.200002,491.400007,208.700003,308.100005,39.1
3301,1617147.22,1617250.12,1617441.32,1617555.02,102.900002,113.700001,469.300007,191.200003,294.100005,61.500001
3302,1617616.52,1617719.12,1617918.02,1618074.92,102.600002,156.900002,489.400008,198.900003,301.500005,31.000001
3303,1618105.92,1618190.82,1618394.52,1618505.92,84.900001,111.400002,466.200007,203.700003,288.600004,66.200001
3304,1618572.12,1618644.12,1618863.42,1619038.22,72.000001,174.800003,465.300007,219.300003,291.300004,-0.8
3305,1619037.42,1619117.22,1619348.22,1619462.32,79.800001,114.100002,493.200007,231.000003,310.800004,68.300001
3306,1619530.62,1619632.82,1619837.22,1619948.52,102.200001,111.300002,487.900007,204.400003,306.600004,70.000001
3307,1620018.52,1620121.12,1620324.02,1620504.62,102.600002,180.600002,484.800007,202.900003,305.500005,-1.3
3308,1620503.32,1620606.92,1620817.02,1620968.92,103.600002,151.900002,500.600008,210.100003,313.700005,35.000001
3309,1621003.92,1621110.32,1621306.72,1621417.92,106.400001,111.200002,483.500007,196.400003,302.800004,69.500001
3310,1621487.42,1621590.22,1621793.12,1621915.32,102.800002,122.200001,489.400007,202.900003,305.700005,61.500001
3311,1621976.82,1622061.82,1622281.72,1622394.22,85.000002,112.500002,484.600008,219.900003,304.900005,67.200001
3312,1622461.42,1622554.52,1622759.12,1622873.82,93.100001,114.700002,477.500007,204.600003,297.700004,65.100001
3313,1622938.92,1623048.42,1623230.42,1623387.52,109.500001,157.100002,478.700007,182.000003,291.500004,30.100001
3314,1623417.62,1623493.42,1623714.82,1623823.92,75.800001,109.100002,477.200007,221.400003,297.200004,70.900001
3315,1623894.82,1624000.12,1624201.22,1624314.92,105.300001,113.700002,487.200007,201.100003,306.400004,67.100001
3316,1624382.02,1624470.92,1624692.12,1624803.92,88.900002,111.800001,489.400007,221.200003,310.100005,67.500001
3317,1624871.42,1624973.02,1625187.52,1625343.52,101.600002,156.000003,501.900008,214.500003,316.100005,29.8
3318,1625373.32,1625447.02,1625673.62,1625786.72,73.700001,113.100002,483.500007,226.600003,300.300004,70.100001
3319,1625856.82,1625960.82,1626160.22,1626317.62,104.000002,157.400002,488.500007,199.400003,303.400005,27.7
3320,1626345.32,1626440.82,1626650.22,1626764.62,95.500002,114.400002,484.600008,209.400003,304.900005,65.300001
3321,1626829.92,1626928.02,1627128.22,1627236.62,98.100001,108.400002,481.600007,200.200003,298.300004,74.900001
3322,1627311.52,1627412.52,1627613.12,1627728.42,101.000001,115.300002,483.900007,200.600003,301.600004,67.000001
3323,1627795.42,1627898.62,1628086.52,1628243.32,103.200002,156.800003,476.900007,187.900002,291.100004,29
3324,1628272.32,1628372.72,1628576.12,1628688.42,100.400002,112.300001,482.700007,203.400003,303.800005,66.600001
3325,1628755.02,1628836.42,1629056.82,1629167.92,81.400002,111.100001,481.500008,220.400003,301.800005,68.600002
3326,1629236.52,1629325.32,1629548.02,1629662.32,88.800001,114.300002,495.700007,222.700003,311.500004,69.900001
3327,1629732.22,1629809.62,1630030.12,1630138.02,77.400001,107.900002,476.900007,220.500003,297.900004,71.100001
3328,1630209.12,1630305.42,1630502.42,1630615.42,96.300001,113.000002,472.500007,197.000003,293.300004,66.200001
3329,1630681.62,1630779.02,1630989.02,1631102.62,97.400002,113.600001,490.900007,210.000003,307.400005,69.900001
3330,1631172.52,1631249.12,1631471.42,1631585.92,76.600002,114.500002,474.900007,222.300003,298.900005,61.5
3331,1631647.42,1631756.72,1631956.12,1632135.72,109.300002,179.600003,487.200008,199.400003,308.700005,-1.1
3332,1632134.62,1632237.32,1632429.32,1632585.92,102.700001,156.600002,481.600007,192.000003,294.700004,30.300001
3333,1632616.22,1632713.22,1632908.92,1633022.82,97.000001,113.900002,473.500007,195.700003,292.700004,66.900001
3334,1633089.72,1633167.22,1633392.92,1633505.42,77.500001,112.500002,483.700007,225.700003,303.200004,68.000001
3335,1633573.42,1633679.22,1633885.92,1634001.02,105.800002,115.100002,497.500008,206.700003,312.500005,69.900001
3336,1634070.92,1634154.72,1634376.32,1634490.92,83.800001,114.600002,484.100007,221.600003,305.400004,64.100001
3337,1634555.02,1634633.82,1634857.12,1634975.42,78.800001,118.300002,483.500007,223.300003,302.100004,63.100001
3338,1635038.52,1635125.82,1635340.22,1635450.82,87.300001,110.600002,479.600007,214.400003,301.700004,67.300001
3339,1635518.12,1635592.62,1635810.52,1635922.12,74.500001,111.600002,466.000007,217.900003,292.400004,62.000001
3340,1635984.12,1636081.72,1636280.72,1636439.72,97.600002,159.000003,486.300007,199.000002,296.600004,30.7
3341,1636470.42,1636547.32,1636771.62,1636883.52,76.900001,111.900001,483.700008,224.300004,301.200005,70.600002
3342,1636954.12,1637050.92,1637261.32,1637413.62,96.800001,152.300002,494.500007,210.400003,307.200004,35.000001
3343,1637448.62,1637547.52,1637754.82,1637911.52,98.900001,156.700003,494.600007,207.300003,306.200004,31.7
3344,1637943.22,1638024.82,1638260.02,1638408.52,81.600001,148.500002,506.100008,235.200004,316.800005,40.800001
3345,1638449.32,1638534.92,1638755.52,1638868.02,85.600001,112.500002,486.300007,220.600003,306.200004,67.600001
3346,1638935.62,1639055.62,1639238.92,1639383.22,120.000002,144.300002,489.600007,183.300003,303.300005,42
3347,1639425.22,1639516.32,1639728.72,1639843.82,91.100002,115.100002,486.100008,212.400003,303.500005,67.500001
3348,1639911.32,1639988.22,1640213.02,1640325.12,76.900001,112.100002,487.000007,224.800003,301.700004,73.200001
3349,1640398.32,1640493.62,1640714.42,1640870.52,95.300001,156.100002,504.900007,220.800004,316.100005,32.7
3350,1640903.22,1641006.12,1641210.42,1641325.32,102.900002,114.900002,489.900008,204.300003,307.200005,67.800001
3351,1641393.12,1641446.72,1641694.52,1641843.32,53.6,148.800002,484.900007,247.800004,301.400004,34.700001
3352,1641878.02,1641971.22,1642173.62,1642326.22,93.200001,152.600003,482.500007,202.400003,295.600004,34.3
3353,1642360.52,1642466.72,1642669.82,1642785.32,106.200002,115.500001,494.900007,203.100003,309.300005,70.100001
3354,1642855.42,1642945.42,1643177.12,1643335.12,90.000002,158.000003,512.100008,231.700003,321.700005,32.4
3355,1643367.52,1643450.42,1643675.52,1643786.22,82.900001,110.700001,491.200007,225.100004,308.000005,72.500001
3356,1643858.72,1643962.82,1644162.52,1644274.62,104.100002,112.100002,490.900008,199.700003,303.800005,75.000001
3357,1644349.62,1644428.02,1644653.72,1644766.22,78.400001,112.500002,481.200007,225.700003,304.100004,64.600001
3358,1644830.82,1644908.02,1645132.42,1645306.02,77.200001,173.600003,473.700007,224.400003,301.600004,-1.5
3359,1645304.52,1645402.62,1645600.12,1645747.52,98.100001,147.400003,482.500007,197.500003,295.600004,39.5
3360,1645787.02,1645884.02,1646083.82,1646197.22,97.000002,113.400001,476.500007,199.800003,296.800005,66.300001
3361,1646263.52,1646359.02,1646552.02,1646663.72,95.500002,111.700001,466.900007,193.000003,288.500005,66.700001
3362,1646730.42,1646811.72,1647030.02,1647144.12,81.300001,114.100001,482.100007,218.300004,299.600005,68.400001
3363,1647212.52,1647288.82,1647522.02,1647634.72,76.300002,112.700002,489.100008,233.200003,309.500005,66.900001
3364,1647701.62,1647812.72,1648016.92,1648131.32,111.100001,114.400002,501.900007,204.200003,315.300004,72.200001
3365,1648203.52,1648312.02,1648507.72,1648621.82,108.500002,114.100001,492.700007,195.700003,304.200005,74.400001
3366,1648696.22,1648779.12,1648999.72,1649111.32,82.900002,111.600002,488.900008,220.600003,303.500005,73.800001
3367,1649185.12,1649276.62,1649502.02,1649614.72,91.500001,112.700002,496.400007,225.400003,316.900004,66.800001
3368,1649681.52,1649782.02,1649982.52,1650097.32,100.500002,114.800001,485.200007,200.500003,301.000005,69.400001
3369,1650166.72,1650270.12,1650473.62,1650619.52,103.400002,145.900002,495.400008,203.500003,306.900005,42.600001
3370,1650662.12,1650760.82,1650958.92,1651107.92,98.700001,149.000002,490.300007,198.100003,296.800004,44.500001
3371,1651152.42,1651226.62,1651454.82,1651567.22,74.200001,112.400001,477.600007,228.200004,302.400005,62.800001
3372,1651630.02,1651722.02,1651939.62,1652049.72,92.000002,110.100001,494.500008,217.600003,309.600005,74.800002
3373,1652124.52,1652220.52,1652435.52,1652547.02,96.000001,111.500002,494.500007,215.000003,311.000004,72.000001
3374,1652619.02,1652696.82,1652927.42,1653037.62,77.800001,110.200001,485.300007,230.600004,308.400005,66.700001
3375,1653104.32,1653194.62,1653414.12,1653565.42,90.300002,151.300002,499.200008,219.500003,309.800005,38.100001
3376,1653603.52,1653681.32,1653906.72,1654016.52,77.800001,109.800002,478.900007,225.400003,303.200004,65.900001
3377,1654082.42,1654185.02,1654384.52,1654533.22,102.600001,148.700002,488.000007,199.500003,302.100004,37.200001
3378,1654570.42,1654672.22,1654873.72,1655021.42,101.800002,147.700002,491.300007,201.500003,303.300005,40.3
3379,1655061.72,1655160.42,1655367.52,1655480.12,98.700002,112.600002,487.600008,207.100003,305.800005,69.200001
3380,1655549.32,1655629.62,1655845.82,1655953.92,80.300001,108.100002,474.400007,216.200003,296.500004,69.800001
3381,1656023.72,1656125.22,1656324.02,1656440.42,101.500001,116.400002,476.500007,198.800003,300.300004,59.800001
3382,1656500.22,1656575.12,1656795.52,1656944.22,74.900001,148.700002,479.600007,220.400003,295.300004,35.600001
3383,1656979.82,1657085.82,1657286.42,1657400.32,106.000002,113.900002,487.500007,200.600002,306.600004,67.000001
3384,1657467.32,1657559.82,1657771.42,1657884.22,92.500002,112.800001,484.200007,211.600003,304.100005,67.300001
3385,1657951.52,1658036.42,1658250.72,1658364.12,84.900002,113.400002,472.200007,214.300003,299.200005,59.6
3386,1658423.72,1658523.82,1658721.02,1658867.32,100.100002,146.300002,485.600008,197.200003,297.300005,42.000001
3387,1658909.32,1659010.72,1659214.22,1659370.92,101.400001,156.700003,493.900007,203.500003,304.900004,32.3
3388,1659403.22,1659489.52,1659724.42,1659836.92,86.300001,112.500001,497.100007,234.900004,321.200005,63.400001
3389,1659900.32,1660009.62,1660200.32,1660315.32,109.300002,115.000002,479.100008,190.700003,300.000005,64.100001
3390,1660379.42,1660480.62,1660681.92,1660827.42,101.200001,145.500002,489.000007,201.300003,302.500004,41.000001
3391,1660868.42,1660966.12,1661164.32,1661278.22,97.700001,113.900002,477.700007,198.200003,295.900004,67.900001
3392,1661346.12,1661458.12,1661649.52,1661762.62,112.000002,113.100001,482.800007,191.400003,303.400005,66.300001
3393,1661828.92,1661931.52,1662132.72,1662243.12,102.600002,110.400001,481.800007,201.200003,303.800005,67.600001
3394,1662310.72,1662397.12,1662626.42,1662783.62,86.400002,157.200002,503.200008,229.300003,315.700005,30.300001
3395,1662813.92,1662904.32,1663126.82,1663243.92,90.400001,117.100001,487.000007,222.500004,312.900005,57.000001
3396,1663300.92,1663380.22,1663617.42,1663729.52,79.300001,112.100002,498.400008,237.200004,316.500005,69.800001
3397,1663799.32,1663904.82,1664106.52,1664219.92,105.500001,113.400002,487.400007,201.700003,307.200004,66.800001
3398,1664286.72,1664390.52,1664596.92,1664715.02,103.800001,118.100002,486.000007,206.400003,310.200004,57.700001
