# Supplementary material for: Robust dynamical invariants in sequential neural activity
Source: Sci Rep. 2019 Jun 21;9:9048. doi: 10.1038/s41598-019-44953-2 (PMC6588702; doi:10.1038/s41598-019-44953-2)
Supplement: Supplementary file 4 — Dataset [file 41598_2019_44953_MOESM4_ESM.zip › data/control16/Control_exp15.txt]

%If you use these data please cite:
%%  I. Elices, R. Levi, D. Arroyo, F. B. Rodriguez, and P. Varona. Robust dynamical invariants in sequential neural activity
% (1:n-1)' firstLP' lastLP' firstPD' lastPD' burstLPd' burstPDd' Period' latenc' LPPDfst2fst' PDLP'
1,631.100009,816.300012,1079.90002,1180.50002,185.200003,100.600002,653.60001,263.600004,448.800007,104.200001
2,1284.70002,1436.40002,1688.90002,1790.50003,151.700002,101.600002,613.500009,252.500004,404.200006,107.700001
3,1898.20003,2073.00003,2334.10003,2439.70004,174.800003,105.600001,639.20001,261.100004,435.900007,97.700002
4,2537.40004,2681.10004,2958.50004,3064.60005,143.700002,106.100002,618.400009,277.400004,421.100006,91.200001
5,3155.80005,3333.90005,3578.90005,3686.60005,178.100003,107.700002,631.500009,245.000003,423.100006,100.700001
6,3787.30006,3935.40006,4248.30006,4352.50007,148.100003,104.200002,658.10001,312.900004,461.000007,92.900001
7,4445.40007,4619.70007,4895.40007,5002.10008,174.300003,106.700002,649.70001,275.700004,450.000007,93.000001
8,5095.10008,5184.70008,5566.70008,5669.50008,89.600001,102.800001,660.50001,382.000006,471.600007,86.100002
9,5755.60009,5945.50009,6204.70009,6307.50009,189.900003,102.800002,642.900009,259.200003,449.100006,91.000001
10,6398.5001,6560.3001,6836.7001,6942.6001,161.800003,105.900001,637.70001,276.400004,438.200007,93.600002
11,7036.2001,7157.30011,7574.20011,7678.10011,121.100002,103.900001,733.000011,416.900006,538.000008,91.100002
12,7769.20012,8189.80012,8391.50013,8536.90013,420.600006,145.400002,843.400012,201.700003,622.300009,75.700001
13,8612.60013,8769.50013,9066.00014,9171.00014,156.900003,105.000002,654.60001,296.500004,453.400007,96.200001
14,9267.20014,9424.70014,9734.90014,9840.90015,157.500002,106.000002,667.70001,310.200005,467.700007,94.000001
15,9934.90015,10059.4001,10381.4002,10485.9002,124.500002,104.500001,640.70001,322.000005,446.500007,89.700002
16,10575.6002,10697.0002,11000.5002,11107.4002,121.400001,106.900002,620.600009,303.500005,424.900006,88.800001
17,11196.2002,11331.7002,11662.5002,11768.6002,135.500002,106.100001,665.60001,330.800005,466.300007,93.200002
18,11861.8002,12030.2002,12327.4002,12433.0002,168.400002,105.600001,667.30001,297.200005,465.600007,96.100002
19,12529.1002,12707.2002,13010.5002,13116.3002,178.100002,105.800001,678.10001,303.300005,481.400007,90.900002
20,13207.2002,13389.5002,13664.1002,13770.1002,182.300003,106.000001,654.70001,274.600004,456.900007,91.800002
21,13861.9002,14033.7002,14298.5002,14405.0002,171.800002,106.500002,640.300009,264.800004,436.600006,97.200001
22,14502.2002,14655.5002,14967.6002,15073.0002,153.300002,105.400002,668.90001,312.100005,465.400007,98.100001
23,15171.1002,15346.2002,15637.1002,15744.3002,175.100003,107.200002,669.10001,290.900004,466.000007,95.900001
24,15840.2002,15976.9002,16305.7002,16413.6002,136.700002,107.900002,664.90001,328.800005,465.500007,91.500001
25,16505.1002,16623.9002,16976.7003,17083.2003,118.800002,106.500002,667.00001,352.800005,471.600007,88.900001
26,17172.1003,17352.0003,17655.4003,17759.0003,179.900003,103.600002,678.20001,303.400004,483.300007,91.300001
27,17850.3003,18004.7003,18301.6003,18405.8003,154.400002,104.200001,645.60001,296.900005,451.300007,90.100002
28,18495.9003,18599.3003,18970.8003,19073.4003,103.400001,102.600001,671.60001,371.500006,474.900007,94.100002
29,19167.5003,19368.9003,19647.4003,19753.1003,201.400003,105.700001,687.40001,278.500004,479.900007,101.800002
30,19854.9003,20007.4003,20367.4003,20468.3003,152.500002,100.900002,704.00001,360.000005,512.500007,90.600001
31,20558.9003,20723.2003,21043.4003,21150.0003,164.300003,106.600001,688.800011,320.200005,484.500008,97.700002
32,21247.7003,21384.2003,21756.5003,21857.4003,136.500002,100.900002,694.50001,372.300005,508.800007,84.800001
33,21942.2003,22128.0003,22351.2003,22458.7003,185.800003,107.500002,618.700009,223.200003,409.000006,102.200001
34,22560.9003,22724.3003,23039.7003,23141.7003,163.400003,102.000002,674.10001,315.400004,478.800007,93.300001
35,23235.0003,23422.1003,23720.3004,23825.6004,187.100003,105.300002,685.80001,298.200004,485.300007,95.200001
36,23920.8004,24085.1004,24404.0004,24510.5004,164.300003,106.500001,687.400011,318.900005,483.200008,97.700002
37,24608.2004,24783.1004,25116.7004,25219.0004,174.900002,102.300002,709.50001,333.600005,508.500007,98.700001
38,25317.7004,25467.9004,25800.6004,25905.5004,150.200003,104.900002,686.10001,332.700004,482.900007,98.300001
39,26003.8004,26189.0004,26513.4004,26617.9004,185.200003,104.500002,703.500011,324.400005,509.600008,89.400001
40,26707.3004,26872.3004,27207.5004,27308.7004,165.000002,101.200002,699.90001,335.200005,500.200007,98.500001
41,27407.2004,27548.6004,27891.9004,27997.8004,141.400003,105.900001,682.800011,343.300005,484.700008,92.200002
42,28090.0004,28213.3004,28507.1004,28613.5004,123.300001,106.400001,611.800009,293.800005,417.100006,88.300002
43,28701.8004,28898.5004,29177.2004,29283.3004,196.700003,106.100001,677.70001,278.700004,475.400007,96.200002
44,29379.5004,29507.5004,29877.1004,29979.6004,128.000002,102.500002,691.20001,369.600005,497.600007,91.100001
45,30070.7004,30262.9005,30568.9005,30673.1005,192.200003,104.200001,695.40001,306.000005,498.200008,93.000001
46,30766.1005,30925.0005,31261.1005,31366.0005,158.900003,104.900001,694.800011,336.100005,495.000008,94.900002
47,31460.9005,31654.8005,31997.3005,32103.7005,193.900003,106.400001,739.900011,342.500005,536.400008,97.100002
48,32200.8005,32372.2005,32690.2005,32789.5005,171.400002,99.300002,686.10001,318.000005,489.400007,97.400001
49,32886.9005,33039.1005,33388.5005,33488.1005,152.200002,99.600001,700.80001,349.400006,501.600008,99.600001
50,33587.7005,33773.0005,34077.4005,34180.2005,185.300003,102.800001,682.000011,304.400005,489.700008,89.500002
51,34269.7005,34603.3005,34792.6005,34939.1005,333.600005,146.500003,737.200011,189.300002,522.900007,67.800001
52,35006.9005,35083.1005,35464.7005,35565.7005,76.200001,101.000002,654.300009,381.600005,457.800006,95.500001
53,35661.2005,35818.1005,36146.1005,36248.8005,156.900003,102.700001,679.400011,328.000005,484.900008,91.800002
54,36340.6005,36471.7005,36812.5005,36914.3005,131.100001,101.800001,666.100009,340.800006,471.900007,92.400001
55,37006.7006,37170.9006,37476.1006,37576.7006,164.200003,100.600002,669.20001,305.200004,469.400007,99.200001
56,37675.9006,37861.9006,38096.3006,38202.8006,186.000003,106.500001,636.00001,234.400004,420.400007,109.100002
57,38311.9006,38411.7006,38773.0006,38877.5006,99.800001,104.500001,665.30001,361.300006,461.100007,99.700002
58,38977.2006,39122.7006,39432.2006,39534.6006,145.500002,102.400001,655.00001,309.500005,455.000007,97.600002
59,39632.2006,39783.5006,40067.0006,40169.4006,151.300002,102.400002,642.100009,283.500004,434.800006,104.900001
60,40274.3006,40451.9006,40714.8006,40815.6006,177.600003,100.800001,632.80001,262.900004,440.500007,91.500002
61,40907.1006,41033.4006,41315.2006,41418.4006,126.300001,103.200001,606.100009,281.800005,408.100006,94.800002
62,41513.2006,41705.0006,41941.8006,42044.9006,191.800002,103.100002,629.400009,236.800004,428.600006,97.700001
63,42142.6006,42342.9006,42538.3006,42643.7006,200.300003,105.400001,602.400009,195.400003,395.700006,101.300002
64,42745.0006,42912.0006,43200.7006,43301.2006,167.000002,100.500001,643.70001,288.700005,455.700007,87.500002
65,43388.7006,43559.3006,43855.1007,44012.6007,170.600002,157.500003,680.90001,295.800004,466.400006,57.000001
66,44069.6007,44273.7007,44542.9007,44648.8007,204.100003,105.900001,679.60001,269.200004,473.300007,100.400002
67,44749.2007,44905.4007,45164.4007,45272.0007,156.200002,107.600002,613.100009,259.000004,415.200006,90.300001
68,45362.3007,45541.3007,45812.2007,45917.0007,179.000003,104.800001,651.10001,270.900004,449.900007,96.400002
69,46013.4007,46198.8007,46468.9007,46571.8007,185.400002,102.900002,652.300009,270.100004,455.500006,93.900001
70,46665.7007,46817.3007,47138.8007,47244.4007,151.600003,105.600002,664.10001,321.500004,473.100007,85.400001
71,47329.8007,47506.2007,47811.1007,47912.2007,176.400003,101.100002,673.80001,304.900004,481.300007,91.400001
72,48003.6007,48161.3007,48446.6007,48549.8007,157.700003,103.200001,638.00001,285.300004,443.000007,91.800002
73,48641.6007,48829.9007,49142.1007,49244.1007,188.300003,102.000002,695.40001,312.200004,500.500007,92.900001
74,49337.0007,49506.8007,49825.0007,49926.5007,169.800003,101.500002,682.50001,318.200004,488.000007,93.000001
75,50019.5007,50156.2007,50462.7008,50567.1008,136.700002,104.400002,634.60001,306.500005,443.200007,87.000001
76,50654.1008,50783.1008,51109.1008,51214.5008,129.000002,105.400001,651.40001,326.000005,455.000007,91.000002
77,51305.5008,51452.1008,51785.4008,51888.2008,146.600002,102.800001,677.20001,333.300005,479.900007,94.500002
78,51982.7008,52085.3008,52473.8008,52576.7008,102.600001,102.900001,683.40001,388.500006,491.100007,89.400002
79,52666.1008,52862.5008,53146.3008,53252.2008,196.400003,105.900002,683.00001,283.800004,480.200007,96.900001
80,53349.1008,53529.2008,53872.9008,53975.7008,180.100003,102.800001,717.900011,343.700005,523.800008,91.300002
81,54067.0008,54215.7008,54574.5008,54680.7008,148.700002,106.200002,709.00001,358.800005,507.500007,95.300001
82,54776.0008,54921.6008,55237.0008,55340.6008,145.600002,103.600002,656.00001,315.400005,461.000007,91.400001
83,55432.0008,55634.9008,55909.3008,56014.8008,202.900003,105.500002,679.10001,274.400004,477.300007,96.300001
84,56111.1008,56287.3008,56610.9008,56715.7008,176.200003,104.800001,699.700011,323.600005,499.800008,95.100002
85,56810.8008,56994.2008,57295.1009,57398.6009,183.400002,103.500001,679.10001,300.900005,484.300007,91.300002
86,57489.9009,57669.6009,57998.2009,58100.2009,179.700002,102.000002,704.00001,328.600005,508.300007,93.700001
87,58193.9009,58391.6009,58681.6009,58785.4009,197.700003,103.800002,684.40001,290.000004,487.700007,92.900001
88,58878.3009,59064.9009,59353.8009,59454.5009,186.600003,100.700002,668.90001,288.900004,475.500007,92.700001
89,59547.2009,59729.1009,60012.6009,60116.6009,181.900003,104.000002,662.90001,283.500004,465.400007,93.500001
90,60210.1009,60384.7009,60660.1009,60762.0009,174.600003,101.900001,639.10001,275.400004,450.000007,87.200002
91,60849.2009,61025.8009,61337.8009,61438.3009,176.600002,100.500002,683.80001,312.000005,488.600007,94.700001
92,61533.0009,61750.8009,62021.8009,62122.3009,217.800003,100.500002,678.20001,271.000004,488.800007,88.900001
93,62211.2009,62380.6009,62702.6009,62807.9009,169.400003,105.300002,690.40001,322.000004,491.400007,93.700001
94,62901.6009,63112.3009,63400.6009,63505.0009,210.700003,104.400001,698.300011,288.300005,499.000008,94.900002
95,63599.9009,63724.901,64023.901,64128.401,125.000002,104.500002,610.200009,299.000004,424.000006,81.700001
96,64210.101,64365.201,64683.101,64785.801,155.100002,102.700001,670.00001,317.900005,473.000007,94.300002
97,64880.101,65048.801,65369.101,65473.901,168.700002,104.800002,688.40001,320.300005,489.000007,94.600001
98,65568.501,65726.601,66060.301,66213.501,158.100002,153.200003,693.30001,333.700005,491.800007,48.3
99,66261.801,66459.301,66755.901,66863.801,197.500003,107.900001,696.700011,296.600005,494.100008,94.700002
100,66958.501,67123.501,67474.501,67579.001,165.000002,104.500002,711.20001,351.000005,516.000007,90.700001
101,67669.701,67845.101,68174.601,68278.401,175.400003,103.800001,699.800011,329.500005,504.900008,91.100002
102,68369.501,68526.501,68811.001,68918.001,157.000002,107.000002,643.400009,284.500004,441.500006,94.900001
103,69012.901,69089.301,69533.601,69636.201,76.400002,102.600002,708.900011,444.300006,520.700008,85.600001
104,69721.801,69865.701,70199.701,70305.501,143.900002,105.800002,675.00001,334.000005,477.900007,91.300001
105,70396.801,70568.1011,70894.6011,71001.0011,171.300003,106.400002,698.10001,326.500004,497.800007,93.900001
106,71094.9011,71299.9011,71616.7011,71719.5011,205.000003,102.800002,724.500011,316.800005,521.800008,99.900001
107,71819.4011,72020.5011,72355.6011,72459.4011,201.100003,103.800002,728.400011,335.100005,536.200008,88.400001
108,72547.8011,72750.4011,73002.2011,73145.1011,202.600003,142.900002,670.70001,251.800004,454.400007,73.400001
109,73218.5011,73379.3011,73708.6011,73812.8011,160.800002,104.200002,686.00001,329.300005,490.100007,91.700001
110,73904.5011,74059.9011,74339.6011,74446.1011,155.400003,106.500001,632.30001,279.700004,435.100007,90.700002
111,74536.8011,74728.8011,75002.7011,75106.5011,192.000003,103.800001,673.70001,273.900004,465.900007,104.000002
112,75210.5011,75409.7011,75657.9011,75760.4011,199.200003,102.500002,651.600009,248.200003,447.400006,101.700001
113,75862.1011,76026.3011,76255.7011,76360.9011,164.200003,105.200002,595.500009,229.400003,393.600006,96.700001
114,76457.6011,76638.5011,76899.5011,77003.6011,180.900003,104.100001,642.00001,261.000004,441.900007,96.000002
115,77099.6011,77283.2012,77495.8012,77599.2012,183.600003,103.400001,599.900009,212.600003,396.200006,100.300002
116,77699.5012,77884.5012,78133.6012,78236.1012,185.000003,102.500002,627.400009,249.100003,434.100006,90.800001
117,78326.9012,78507.7012,78795.1012,78899.3012,180.800003,104.200002,662.20001,287.400004,468.200007,89.800001
118,78989.1012,79174.5012,79432.8012,79538.1012,185.400003,105.300001,638.80001,258.300004,443.700007,89.800002
119,79627.9012,79827.1012,80111.7012,80215.7012,199.200003,104.000001,679.00001,284.600004,483.800007,91.200002
120,80306.9012,80468.5012,80765.6012,80871.8012,161.600002,106.200001,662.80001,297.100005,458.700007,97.900002
121,80969.7012,81074.3012,81431.1012,81533.8012,104.600001,102.700002,665.400009,356.800005,461.400006,101.300001
122,81635.1012,81737.1012,82121.7012,82225.4012,102.000002,103.700001,675.600011,384.600006,486.600008,85.300002
123,82310.7012,82493.5012,82742.0012,82847.3012,182.800002,105.300002,631.700009,248.500004,431.300006,95.100001
124,82942.4012,83099.4012,83420.6012,83526.4012,157.000002,105.800002,677.40001,321.200005,478.200007,93.400001
125,83619.8012,83776.1012,84090.3013,84197.6013,156.300002,107.300002,667.40001,314.200005,470.500007,89.600001
126,84287.2013,84447.5013,84760.2013,84863.5013,160.300002,103.300002,663.50001,312.700005,473.000007,87.200001
127,84950.7013,85112.5013,85424.0013,85529.3013,161.800002,105.300001,667.00001,311.500005,473.300007,88.400002
128,85617.7013,85784.3013,86077.5013,86181.7013,166.600002,104.200001,654.60001,293.200005,459.800007,90.600002
129,86272.3013,86433.6013,86726.3013,86827.5013,161.300002,101.200002,640.900009,292.700004,454.000006,85.700001
130,86913.2013,87101.0013,87367.0013,87472.7013,187.800003,105.700001,646.90001,266.000004,453.800007,87.400002
131,87560.1013,87701.3013,88028.9013,88131.5013,141.200002,102.600001,656.50001,327.600005,468.800007,85.100002
132,88216.6013,88389.1013,88687.4013,88789.6013,172.500002,102.200001,665.400009,298.300005,470.800007,92.400001
133,88882.0013,89037.3013,89388.9013,89488.8013,155.300003,99.900001,704.600011,351.600005,506.900008,97.800002
134,89586.6013,89769.9013,90072.7013,90173.9013,183.300003,101.200002,678.30001,302.800004,486.100007,91.000001
135,90264.9013,90447.1013,90725.5014,90829.6014,182.200003,104.100001,652.80001,278.400004,460.600007,88.100002
136,90917.7014,91082.5014,91326.7014,91432.0014,164.800002,105.300001,606.400009,244.200004,409.000006,92.100002
137,91524.1014,91677.2014,91946.2014,92049.6014,153.100002,103.400002,615.900009,269.000004,422.100006,90.400001
138,92140.0014,92417.7014,92660.6014,92759.5014,277.700004,98.900001,713.900011,242.900004,520.600008,94.400002
139,92853.9014,93049.6014,93323.3014,93428.3014,195.700003,105.000001,666.20001,273.700004,469.400007,91.800002
140,93520.1014,93717.5014,93983.1014,94087.4014,197.400002,104.300002,665.800009,265.600004,463.000006,98.500001
141,94185.9014,94339.5014,94677.8014,94781.2014,153.600003,103.400001,683.000011,338.300005,491.900008,87.700002
142,94868.9014,95072.1014,95351.6014,95454.7014,203.200003,103.100001,677.80001,279.500004,482.700007,92.000002
143,95546.7014,95741.9014,96011.1014,96112.2014,195.200003,101.100001,661.60001,269.200004,464.400007,96.100002
144,96208.3014,96371.8014,96674.0014,96775.3014,163.500002,101.300001,652.100009,302.200005,465.700007,85.100001
145,96860.4014,97049.3014,97311.0014,97414.5015,188.900003,103.500002,651.70001,261.700004,450.600007,97.600001
146,97512.1015,97711.5015,97973.9015,98076.1015,199.400003,102.200001,658.30001,262.400004,461.800007,94.300002
147,98170.4015,98326.1015,98584.7015,98692.0015,155.700002,107.300002,611.300009,258.600004,414.300006,89.700001
148,98781.7015,98969.2015,99264.9015,99368.7015,187.500003,103.800002,680.00001,295.700004,483.200007,93.000001
149,99461.7015,99638.3015,99936.6015,100039.601,176.600003,103.000002,666.90001,298.300004,474.900007,89.000001
150,100128.601,100339.801,100607.001,100711.002,211.200003,104.000002,674.00001,267.200004,478.400007,91.600001
151,100802.602,100994.602,101322.102,101422.102,192.000003,100.000001,709.700011,327.500005,519.500008,90.200002
152,101512.302,101671.802,101992.602,102097.902,159.500002,105.300001,683.00001,320.800005,480.300007,97.400002
153,102195.302,102319.302,102710.702,102809.302,124.000002,98.600001,704.10001,391.400006,515.400008,90.100001
154,102899.402,103052.502,103352.302,103453.702,153.100003,101.400002,644.80001,299.800004,452.900007,90.500001
155,103544.202,103703.202,103997.002,104103.502,159.000002,106.500001,655.50001,293.800005,452.800007,96.200002
156,104199.702,104360.802,104602.902,104710.702,161.100002,107.800001,602.300009,242.100004,403.200006,91.300002
157,104802.002,104996.102,105276.302,105379.502,194.100003,103.200001,670.30001,280.200004,474.300007,92.800002
158,105472.302,105679.002,105965.302,106069.202,206.700003,103.900002,690.20001,286.300004,493.000007,93.300001
159,106162.502,106325.002,106638.302,106741.102,162.500002,102.800002,669.90001,313.300005,475.800007,91.300001
160,106832.402,107026.502,107327.602,107430.502,194.100003,102.900002,694.90001,301.100004,495.200007,96.800001
161,107527.302,107698.902,107987.102,108090.702,171.600003,103.600002,656.50001,288.200004,459.800007,93.100001
162,108183.802,108343.102,108646.902,108788.202,159.300002,141.300002,669.20001,303.800005,463.100007,64.800001
163,108853.002,109038.302,109280.302,109386.302,185.300003,106.000002,626.800009,242.000003,427.300006,93.500001
164,109479.802,109620.202,109941.502,110045.902,140.400002,104.400002,655.30001,321.300005,461.700007,89.200001
165,110135.102,110320.702,110646.502,110750.102,185.600003,103.600001,702.800011,325.800005,511.400008,87.800002
166,110837.902,110994.702,111342.902,111443.102,156.800002,100.200002,693.00001,348.200005,505.000007,87.800001
167,111530.902,111690.402,112010.802,112165.402,159.500002,154.600002,677.80001,320.400005,479.900007,43.300001
168,112208.702,112386.202,112687.902,112793.102,177.500003,105.200002,676.20001,301.700004,479.200007,91.800001
169,112884.902,113032.302,113401.002,113502.002,147.400002,101.000001,710.100011,368.700006,516.100008,93.000002
170,113595.002,113795.702,114045.502,114146.202,200.700003,100.700002,644.400009,249.800003,450.500006,93.200001
171,114239.402,114380.102,114714.702,114817.202,140.700002,102.500002,665.20001,334.600005,475.300007,87.400001
172,114904.602,115064.502,115365.802,115468.402,159.900003,102.600002,655.10001,301.300004,461.200007,91.300001
173,115559.702,115720.802,116048.502,116147.402,161.100002,98.900002,676.40001,327.700005,488.800007,88.700001
174,116236.102,116390.302,116710.202,116813.002,154.200002,102.800002,671.80001,319.900005,474.100007,94.900001
175,116907.902,117067.902,117366.702,117472.202,160.000002,105.500001,646.80001,298.800005,458.800007,82.500002
176,117554.702,117714.002,118078.202,118182.002,159.300002,103.800001,716.40001,364.200006,523.500008,89.100001
177,118271.102,118450.502,118771.102,118874.802,179.400003,103.700001,695.800011,320.600005,500.000008,92.100002
178,118966.902,119187.602,119456.802,119561.202,220.700003,104.400002,693.50001,269.200004,489.900007,99.200001
179,119660.402,119829.802,120112.302,120215.502,169.400003,103.200001,642.80001,282.500004,451.900007,87.700002
180,120303.202,120445.102,120788.202,120890.802,141.900002,102.600001,683.90001,343.100005,485.000007,96.300002
181,120987.102,121169.102,121473.902,121576.902,182.000003,103.000002,684.00001,304.800004,486.800007,94.200001
182,121671.102,121803.702,122160.202,122262.702,132.600002,102.500002,679.50001,356.500005,489.100007,87.900001
183,122350.602,122537.902,122795.102,122902.902,187.300003,107.800001,649.80001,257.200004,444.500007,97.500002
184,123000.402,123185.102,123487.002,123588.702,184.700003,101.700002,673.50001,301.900004,486.600007,85.200001
185,123673.902,123824.602,124158.202,124260.402,150.700002,102.200002,676.40001,333.600005,484.300007,89.900001
186,124350.302,124555.402,124794.302,124903.802,205.100003,109.500001,645.10001,238.900004,444.000007,91.600002
187,124995.402,125153.702,125502.302,125602.502,158.300002,100.200002,702.20001,348.600005,506.900007,95.100001
188,125697.602,125868.702,126162.202,126266.202,171.100003,104.000002,657.50001,293.500004,464.600007,88.900001
189,126355.102,126539.602,126838.502,126942.502,184.500003,104.000002,682.10001,298.900004,483.400007,94.700001
190,127037.202,127254.202,127527.402,127633.202,217.000003,105.800002,692.10001,273.200004,490.200007,96.100001
191,127729.302,127922.502,128250.602,128355.202,193.200003,104.600002,716.900011,328.100005,521.300008,91.000001
192,128446.202,128645.902,128942.102,129044.902,199.700003,102.800002,687.80001,296.200004,495.900007,89.100001
193,129134.002,129301.302,129635.102,129741.002,167.300003,105.900001,699.200011,333.800005,501.100008,92.200002
194,129833.202,129994.602,130339.802,130442.302,161.400002,102.500002,697.70001,345.200005,506.600007,88.600001
195,130530.902,130704.502,131014.102,131167.902,173.600003,153.800003,681.70001,309.600004,483.200007,44.7
196,131212.602,131401.002,131689.502,131792.402,188.400003,102.900002,676.20001,288.500004,476.900007,96.400001
197,131888.802,132049.202,132374.002,132477.302,160.400003,103.300001,681.50001,324.800005,485.200008,93.000001
198,132570.302,132704.602,133001.802,133106.302,134.300002,104.500001,628.30001,297.200005,431.500007,92.300002
199,133198.602,133364.902,133717.502,133862.302,166.300002,144.800002,720.500011,352.600006,518.900008,56.800001
200,133919.102,134074.902,134434.502,134535.902,155.800002,101.400002,710.30001,359.600005,515.400007,93.500001
201,134629.402,134748.102,135153.202,135255.002,118.700002,101.800001,713.900011,405.100006,523.800008,88.300002
202,135343.302,135524.102,135838.102,135941.202,180.800002,103.100002,689.80001,314.000005,494.800007,91.900001
203,136033.102,136208.302,136543.802,136645.002,175.200003,101.200001,701.20001,335.500005,510.700008,89.300001
204,136734.302,136928.102,137248.702,137394.802,193.800003,146.100002,715.900011,320.600005,514.400008,55.400001
205,137450.202,137646.702,137950.702,138053.202,196.500003,102.500001,693.20001,304.000005,500.500008,90.200001
206,138143.402,138304.702,138615.102,138716.402,161.300003,101.300001,662.60001,310.400005,471.700008,89.600001
207,138806.002,138981.502,139279.002,139423.002,175.500003,144.000003,678.50001,297.500004,473.000007,61.5
208,139484.502,139646.102,139982.602,140085.402,161.600003,102.800001,696.300011,336.500005,498.100008,95.400002
209,140180.802,140358.902,140604.302,140710.102,178.100003,105.800002,620.900009,245.400003,423.500006,91.600001
210,140801.702,140966.202,141280.602,141380.802,164.500003,100.200002,668.30001,314.400004,478.900007,89.200001
211,141470.002,141682.502,141998.702,142098.402,212.500003,99.700001,724.600011,316.200005,528.700008,96.200002
212,142194.602,142376.002,142602.002,142709.102,181.400003,107.100002,609.200009,226.000003,407.400006,94.700001
213,142803.802,142934.602,143270.402,143371.902,130.800002,101.500001,654.30001,335.800005,466.600007,86.200002
214,143458.102,143659.302,143976.602,144075.802,201.200003,99.200002,704.90001,317.300004,518.500007,87.200001
215,144163.002,144353.302,144606.702,144712.502,190.300003,105.800001,638.50001,253.400004,443.700007,89.000002
216,144801.502,144965.502,145283.002,145384.502,164.000002,101.500001,675.60001,317.500005,481.500007,92.600002
217,145477.102,145653.602,145959.402,146061.002,176.500002,101.600001,676.60001,305.800005,482.300007,92.700002
218,146153.702,146330.502,146601.002,146702.302,176.800002,101.300001,641.400009,270.500005,447.300007,92.800001
219,146795.102,146970.902,147270.402,147369.602,175.800003,99.200002,664.60001,299.500004,475.300007,90.100001
220,147459.702,147637.902,147941.402,148044.902,178.200003,103.500002,675.80001,303.500004,481.700007,90.600001
221,148135.502,148299.302,148603.402,148708.402,163.800003,105.000002,659.60001,304.100004,467.900007,86.700001
222,148795.102,148959.902,149258.102,149362.202,164.800003,104.100002,659.60001,298.200004,463.000007,92.500001
223,149454.702,149633.202,149929.502,150033.702,178.500003,104.200002,668.60001,296.300004,474.800007,89.600001
224,150123.302,150264.902,150571.102,150671.602,141.600002,100.500001,647.00001,306.200005,447.800007,98.700002
225,150770.302,150964.202,151239.102,151377.402,193.900003,138.300002,672.50001,274.900004,468.800007,65.400001
226,151442.802,151653.502,151916.002,152019.402,210.700003,103.400001,672.90001,262.500004,473.200007,96.300002
227,152115.702,152265.902,152611.802,152712.102,150.200002,100.300002,685.20001,345.900005,496.100007,88.800001
228,152800.902,152975.602,153264.302,153368.602,174.700003,104.300001,665.20001,288.700004,463.400007,97.500002
229,153466.102,153610.402,153950.202,154052.402,144.300002,102.200002,667.30001,339.800005,484.100007,81.000001
230,154133.402,154309.802,154588.302,154692.702,176.400002,104.400001,658.80001,278.500005,454.900007,99.500002
231,154792.202,154933.402,155255.102,155396.602,141.200002,141.500003,664.000009,321.700004,462.900006,59.6
232,155456.202,155653.402,155903.102,156006.502,197.200003,103.400002,638.70001,249.700004,446.900007,88.400001
233,156094.902,156268.602,156569.802,156670.402,173.700003,100.600002,661.20001,301.200004,474.900007,85.700001
234,156756.102,156951.702,157246.002,157347.402,195.600003,101.400002,686.30001,294.300004,489.900007,95.000001
235,157442.402,157600.002,157919.602,158021.702,157.600002,102.100002,670.50001,319.600005,477.200007,91.200001
236,158112.902,158265.702,158540.902,158647.002,152.800002,106.100002,625.400009,275.200004,428.000006,91.300001
237,158738.302,158917.502,159229.402,159370.202,179.200003,140.800002,695.100011,311.900005,491.100008,63.200001
238,159433.402,159638.302,159933.002,160033.902,204.900003,100.900002,697.20001,294.700004,499.600007,96.700001
239,160130.602,160305.802,160613.302,160715.002,175.200003,101.700002,671.70001,307.500004,482.700007,87.300001
240,160802.302,160927.702,161254.302,161357.002,125.400002,102.700001,646.40001,326.600005,452.000007,91.700002
241,161448.702,161616.302,161908.102,162010.102,167.600002,102.000001,647.800009,291.800005,459.400007,86.400001
242,162096.502,162261.902,162565.802,162663.802,165.400003,98.000002,658.00001,303.900004,469.300007,90.700001
243,162754.502,162923.702,163220.602,163322.202,169.200003,101.600002,662.00001,296.900004,466.100007,94.300001
244,163416.502,163570.002,163913.502,164014.202,153.500002,100.700001,685.30001,343.500006,497.000008,87.600001
245,164101.802,164297.802,164545.102,164644.602,196.000003,99.500001,628.50001,247.300004,443.300007,85.700002
246,164730.302,164900.702,165185.102,165338.202,170.400002,153.100003,656.500009,284.400004,454.800006,48.6
247,165386.802,165571.602,165874.302,165975.602,184.800003,101.300001,682.600011,302.700005,487.500008,93.800002
248,166069.402,166277.502,166537.902,166640.202,208.100003,102.300001,662.100009,260.400004,468.500007,91.300001
249,166731.502,166859.102,167226.902,167323.802,127.600002,96.900001,680.300011,367.800006,495.400008,88.000002
250,167411.802,167590.902,167868.703,167971.503,179.100002,102.800002,651.300009,277.800004,456.900006,91.600001
251,168063.103,168232.703,168567.503,168667.303,169.600003,99.800001,696.500011,334.800005,504.400008,92.300002
252,168759.603,168938.103,169223.503,169328.103,178.500002,104.600001,658.60001,285.400005,463.900007,90.100002
253,169418.203,169596.603,169886.303,169987.503,178.400002,101.200001,655.500009,289.700005,468.100007,86.200001
254,170073.703,170205.503,170511.503,170610.903,131.800002,99.400001,626.20001,306.000005,437.800007,89.000002
255,170699.903,170899.503,171138.503,171240.203,199.600003,101.700002,633.200009,239.000003,438.600006,92.900001
256,171333.103,171526.003,171785.603,171888.903,192.900003,103.300001,654.80001,259.600004,452.500007,99.000002
257,171987.903,172173.303,172467.003,172566.203,185.400003,99.200001,664.90001,293.700004,479.100007,86.600002
258,172652.803,172833.603,173121.303,173222.603,180.800002,101.300001,661.10001,287.700005,468.500007,91.300002
259,173313.903,173440.103,173767.703,173869.703,126.200001,102.000002,644.800009,327.600005,453.800006,89.000001
260,173958.703,174104.203,174420.503,174520.003,145.500002,99.500002,651.00001,316.300005,461.800007,89.700001
261,174609.703,174794.103,175075.003,175179.403,184.400003,104.400001,664.60001,280.900004,465.300007,94.900002
262,175274.303,175421.003,175774.203,175874.603,146.700002,100.400002,696.50001,353.200005,499.900007,96.200001
263,175970.803,176182.303,176440.103,176571.503,211.500003,131.400002,667.90001,257.800004,469.300007,67.200001
264,176638.703,176795.903,177107.103,177208.703,157.200002,101.600002,659.20001,311.200005,468.400007,89.200001
265,177297.903,177440.903,177766.303,177868.003,143.000002,101.700001,659.20001,325.400005,468.400007,89.100002
266,177957.103,178120.603,178429.903,178531.903,163.500002,102.000001,666.50001,309.300005,472.800007,91.700002
267,178623.603,178791.803,179085.003,179189.103,168.200002,104.100001,652.500009,293.200005,461.400007,87.000001
268,179276.103,179463.303,179726.303,179831.703,187.200003,105.400002,643.80001,263.000004,450.200007,88.200001
269,179919.903,180068.903,180440.703,180541.603,149.000002,100.900001,714.100011,371.800006,520.800008,92.400002
270,180634.003,180794.203,181139.103,181242.703,160.200002,103.600002,709.60001,344.900005,505.100007,100.900001
271,181343.603,181494.303,181861.703,181962.103,150.700002,100.400001,708.100011,367.400006,518.100008,89.600002
272,182051.703,182237.803,182526.603,182626.503,186.100003,99.900001,669.40001,288.800004,474.900007,94.600002
273,182721.103,182860.103,183217.403,183319.103,139.000002,101.700002,682.70001,357.300005,496.300007,84.700001
274,183403.803,183566.903,183900.103,184002.703,163.100002,102.600002,696.80001,333.200005,496.300007,97.900001
275,184100.603,184239.903,184606.603,184711.403,139.300002,104.800001,703.000011,366.700006,506.000008,92.200002
276,184803.603,184994.703,185325.903,185428.003,191.100003,102.100001,719.500011,331.200005,522.300008,95.100002
277,185523.103,185691.903,186027.503,186130.003,168.800002,102.500002,710.90001,335.600005,504.400007,104.000001
278,186234.003,186425.903,186721.503,186820.903,191.900003,99.400002,685.50001,295.600004,487.500007,98.600001
279,186919.503,187127.303,187372.003,187474.603,207.800003,102.600002,653.60001,244.700004,452.500007,98.500001
280,187573.103,187718.203,188015.503,188122.403,145.100002,106.900001,641.70001,297.300005,442.400007,92.400002
281,188214.803,188368.603,188665.503,188767.903,153.800002,102.400002,643.800009,296.900004,450.700006,90.700001
282,188858.603,189049.103,189329.203,189432.003,190.500003,102.800002,667.70001,280.100004,470.600007,94.300001
283,189526.303,189630.603,189974.703,190079.503,104.300002,104.800001,653.20001,344.100005,448.400007,100.000002
284,190179.503,190365.403,190686.303,190787.003,185.900003,100.700002,699.20001,320.900004,506.800007,91.700001
285,190878.703,191073.503,191324.603,191465.803,194.800003,141.200002,657.50001,251.100004,445.900007,70.400001
286,191536.203,191704.203,191970.703,192072.403,168.000003,101.700001,628.300009,266.500004,434.500007,92.100001
287,192164.503,192328.203,192639.103,192737.103,163.700003,98.000001,662.90001,310.900005,474.600008,90.300001
288,192827.403,193010.603,193293.003,193394.203,183.200003,101.200002,656.70001,282.400004,465.600007,89.900001
289,193484.103,193636.503,193944.703,194046.103,152.400002,101.400002,649.60001,308.200005,460.600007,87.600001
290,194133.703,194263.103,194592.503,194692.603,129.400002,100.100001,649.000009,329.400005,458.800007,90.100001
291,194782.703,194900.703,195189.103,195292.603,118.000002,103.500001,592.900009,288.400005,406.400007,83.000001
292,195375.603,195535.603,195854.803,195957.503,160.000003,102.700002,668.10001,319.200004,479.200007,86.200001
293,196043.703,196193.303,196479.603,196580.803,149.600003,101.200001,626.20001,286.300004,435.900007,89.100002
294,196669.903,196829.003,197148.403,197250.203,159.100002,101.800001,669.60001,319.400005,478.500007,89.300002
295,197339.503,197546.303,197813.303,197978.303,206.800003,165.000002,675.80001,267.000004,473.800007,37.000001
296,198015.303,198194.703,198495.403,198640.603,179.400002,145.200002,676.20001,300.700005,480.100007,50.900001
297,198691.503,198843.503,199132.703,199269.103,152.000002,136.400002,646.100009,289.200004,441.200006,68.500001
298,199337.603,199511.103,199833.503,199937.903,173.500003,104.400001,684.200011,322.400005,495.900008,83.900002
299,200021.803,200209.803,200481.703,200583.103,188.000002,101.400002,653.900009,271.900004,459.900006,92.600001
300,200675.703,200849.103,201134.603,201234.703,173.400003,100.100002,644.70001,285.500004,458.900007,85.700001
301,201320.403,201476.903,201804.303,201905.003,156.500002,100.700002,672.10001,327.400005,483.900007,87.500001
302,201992.503,202147.503,202466.603,202570.303,155.000002,103.700002,671.20001,319.100005,474.100007,93.400001
303,202663.703,202855.703,203157.203,203257.703,192.000003,100.500002,682.50001,301.500004,493.500007,88.500001
304,203346.203,203531.003,203831.103,203932.203,184.800003,101.100002,675.00001,300.100004,484.900007,89.000001
305,204021.203,204181.103,204508.403,204660.303,159.900003,151.900003,690.00001,327.300004,487.200007,50.9
306,204711.203,204859.103,205113.403,205217.403,147.900003,104.000002,594.100009,254.300003,402.200006,87.900001
307,205305.303,205486.203,205766.503,205867.103,180.900003,100.600002,651.20001,280.300004,461.200007,89.400001
308,205956.503,206142.103,206426.903,206528.003,185.600003,101.100002,658.30001,284.800004,470.400007,86.800001
309,206614.803,206833.403,207071.103,207176.003,218.600003,104.900001,654.30001,237.700004,456.300007,93.100002
310,207269.103,207416.703,207733.803,207835.003,147.600002,101.200002,654.200009,317.100004,464.700006,88.300001
311,207923.303,208096.303,208402.303,208502.703,173.000003,100.400002,667.70001,306.000004,479.000007,88.300001
312,208591.003,208768.903,208996.503,209102.703,177.900003,106.200002,601.400009,227.600003,405.500006,89.700001
313,209192.403,209371.903,209636.603,209738.303,179.500003,101.700001,637.20001,264.700004,444.200007,91.300002
314,209829.603,209952.703,210281.303,210384.703,123.100002,103.400002,642.500009,328.600004,451.700006,87.400001
315,210472.103,210662.403,210925.803,211030.303,190.300003,104.500002,653.80001,263.400004,453.700007,95.600001
316,211125.903,211277.403,211598.003,211697.903,151.500002,99.900002,666.60001,320.600005,472.100007,94.600001
317,211792.503,211945.703,212212.503,212316.403,153.200002,103.900002,614.000009,266.800004,420.000006,90.100001
318,212406.503,212592.803,212888.503,212987.803,186.300003,99.300002,669.50001,295.700004,482.000007,88.200001
319,213076.003,213250.903,213539.803,213641.503,174.900003,101.700002,651.70001,288.900004,463.800007,86.200001
320,213727.703,213907.603,214175.403,214305.503,179.900002,130.100002,645.100009,267.800004,447.700006,67.300001
321,214372.803,214552.203,214848.503,214950.703,179.400003,102.200002,673.80001,296.300004,475.700007,95.900001
322,215046.603,215229.303,215484.603,215588.603,182.700003,104.000002,632.10001,255.300004,438.000007,90.100001
323,215678.703,215848.803,216145.103,216244.403,170.100002,99.300001,654.60001,296.300005,466.400007,88.900002
324,216333.303,216480.903,216790.903,216894.003,147.600002,103.100002,652.800009,310.000004,457.600006,92.100001
325,216986.103,217186.503,217455.103,217591.403,200.400003,136.300002,670.80001,268.600004,469.000007,65.500001
326,217656.903,217806.303,218132.703,218234.703,149.400003,102.000002,671.40001,326.400004,475.800007,93.600001
327,218328.303,218501.303,218784.303,218926.903,173.000003,142.600002,663.50001,283.000004,456.000007,64.900001
328,218991.803,219204.703,219454.003,219593.003,212.900003,139.000002,659.60001,249.300004,462.200007,58.400001
329,219651.403,219839.603,220121.503,220224.803,188.200003,103.300002,659.90001,281.900004,470.100007,86.500001
330,220311.303,220470.303,220774.203,220873.603,159.000002,99.400001,647.30001,303.900005,462.900007,85.000002
331,220958.603,221152.903,221440.403,221538.403,194.300002,98.000001,673.60001,287.500005,481.800007,93.800002
332,221632.203,221825.503,222104.003,222241.803,193.300002,137.800002,676.30001,278.500005,471.800007,66.700001
333,222308.503,222451.503,222722.603,222827.503,143.000002,104.900001,600.600009,271.100004,414.100006,81.600002
334,222909.103,223096.403,223371.203,223472.203,187.300002,101.000002,649.400009,274.800004,462.100006,86.300001
335,223558.503,223743.203,224034.703,224138.603,184.700003,103.900002,673.00001,291.500004,476.200007,92.900001
336,224231.503,224391.403,224714.803,224817.703,159.900003,102.900001,673.80001,323.400005,483.300008,87.600001
337,224905.303,225063.103,225354.603,225458.903,157.800003,104.300002,644.60001,291.500004,449.300007,91.000001
338,225549.903,225727.903,226036.603,226139.403,178.000003,102.800002,673.80001,308.700004,486.700007,84.300001
339,226223.703,226379.803,226670.303,226772.603,156.100002,102.300001,639.70001,290.500005,446.600007,90.800002
340,226863.403,227034.603,227323.403,227425.403,171.200002,102.000002,653.900009,288.800004,460.000006,91.900001
341,227517.303,227697.703,227993.903,228091.003,180.400003,97.100002,666.70001,296.200004,476.600007,93.000001
342,228184.003,228356.903,228649.103,228751.803,172.900003,102.700002,667.30001,292.200004,465.100007,99.500001
343,228851.303,229052.903,229279.303,229422.303,201.600003,143.000002,634.50001,226.400004,428.000007,63.500001
344,229485.803,229675.403,229975.803,230077.503,189.600002,101.700001,685.50001,300.400005,490.000007,93.800002
345,230171.303,230359.903,230630.803,230771.403,188.600003,140.600002,667.30001,270.900004,459.500007,67.200001
346,230838.603,231010.303,231332.203,231433.503,171.700002,101.300002,686.30001,321.900005,493.600007,91.400001
347,231524.903,231681.303,231994.803,232096.503,156.400002,101.700002,669.30001,313.500005,469.900007,97.700001
348,232194.203,232361.203,232657.003,232760.003,167.000002,103.000001,659.30001,295.800005,462.800007,93.500002
349,232853.503,232999.203,233328.703,233460.503,145.700002,131.800002,680.80001,329.500005,475.200007,73.800001
350,233534.303,233705.903,233999.003,234103.703,171.600002,104.700001,665.00001,293.100005,464.700007,95.600002
351,234199.303,234353.403,234671.503,234773.503,154.100002,102.000001,674.20001,318.100005,472.200007,100.000002
352,234873.503,235001.804,235345.204,235447.104,128.300002,101.900001,676.60001,343.400005,471.700007,103.000002
353,235550.104,235756.604,236044.204,236145.104,206.500003,100.900002,684.10001,287.600004,494.100007,89.100001
354,236234.204,236396.104,236712.604,236862.604,161.900003,150.000003,687.80001,316.500004,478.400007,59.4
355,236922.004,237108.104,237393.204,237496.804,186.100003,103.600002,667.00001,285.100004,471.200007,92.200001
356,237589.004,237756.704,238041.404,238143.904,167.700003,102.500002,648.50001,284.700004,452.400007,93.600001
357,238237.504,238415.804,238646.904,238755.004,178.300003,108.100002,611.400009,231.100003,409.400006,93.900001
358,238848.904,238981.704,239290.004,239393.304,132.800002,103.300001,629.80001,308.300005,441.100007,85.400002
359,239478.704,239653.104,239943.004,240046.804,174.400002,103.800002,654.000009,289.900004,464.300006,85.900001
360,240132.704,240335.204,240605.504,240709.304,202.500003,103.800002,661.80001,270.300004,472.800007,85.200001
361,240794.504,240969.904,241259.804,241365.004,175.400003,105.200002,665.20001,289.900004,465.300007,94.700001
362,241459.704,241645.804,241914.004,242016.104,186.100003,102.100001,646.80001,268.200004,454.300007,90.400002
363,242106.504,242243.104,242540.104,242641.604,136.600002,101.500002,629.100009,297.000004,433.600006,94.000001
364,242735.604,242889.704,243187.904,243291.604,154.100002,103.700001,642.60001,298.200005,452.300007,86.600002
365,243378.204,243568.904,243866.604,243969.404,190.700002,102.800001,676.30001,297.700005,488.400007,85.100002
366,244054.504,244221.304,244531.004,244633.804,166.800002,102.800001,674.80001,309.700005,476.500007,95.500002
367,244729.304,244912.804,245223.804,245328.904,183.500002,105.100002,694.60001,311.000005,494.500007,95.000001
368,245423.904,245582.104,245929.004,246031.804,158.200002,102.800001,700.800011,346.900006,505.100008,92.900002
369,246124.704,246314.904,246622.204,246728.904,190.200002,106.700002,699.40001,307.300005,497.500007,95.200001
370,246824.104,246901.704,247321.604,247424.104,77.600001,102.500002,685.60001,419.900006,497.500007,85.600001
371,247509.704,247680.204,248018.604,248122.404,170.500003,103.800001,701.200011,338.400005,508.900008,88.500002
372,248210.904,248376.504,248662.004,248765.004,165.600002,103.000002,638.400009,285.500004,451.100006,84.300001
373,248849.304,249020.104,249333.404,249433.504,170.800003,100.100002,676.20001,313.300004,484.100007,92.000001
374,249525.504,249711.804,249984.604,250089.804,186.300003,105.200002,658.90001,272.800004,459.100007,94.600001
375,250184.404,250339.704,250680.204,250782.204,155.300002,102.000002,686.60001,340.500005,495.800007,88.800001
376,250871.004,251057.504,251355.404,251458.504,186.500003,103.100002,677.40001,297.900004,484.400007,89.900001
377,251548.404,251728.304,252051.004,252154.304,179.900003,103.300001,692.700011,322.700005,502.600008,86.800002
378,252241.104,252402.204,252730.404,252831.104,161.100002,100.700001,679.00001,328.200005,489.300007,89.000002
379,252920.104,253115.104,253409.304,253512.504,195.000003,103.200002,681.00001,294.200004,489.200007,88.600001
380,253601.104,253816.904,254095.704,254196.504,215.800003,100.800002,687.50001,278.800004,494.600007,92.100001
381,254288.604,254473.104,254769.904,254867.704,184.500003,97.800002,672.00001,296.800004,481.300007,92.900001
382,254960.604,255117.004,255438.404,255579.904,156.400003,141.500002,687.60001,321.400004,477.800007,68.300001
383,255648.204,255807.704,256074.704,256183.404,159.500003,108.700001,627.00001,267.000004,426.500007,91.800002
384,256275.204,256435.204,256773.104,256873.904,160.000002,100.800002,694.30001,337.900005,497.900007,95.600001
385,256969.504,257135.804,257463.004,257564.304,166.300003,101.300002,693.70001,327.200004,493.500007,98.900001
386,257663.204,257797.104,258149.504,258251.304,133.900002,101.800001,680.000011,352.400006,486.300008,91.900002
387,258343.204,258509.004,258851.004,258951.004,165.800002,100.000002,695.10001,342.000005,507.800007,87.300001
388,259038.304,259217.504,259492.704,259595.504,179.200003,102.800001,652.10001,275.200004,454.400007,94.900002
389,259690.404,259880.004,260173.804,260275.404,189.600003,101.600001,675.90001,293.800004,483.400007,90.900002
390,260366.304,260493.604,260845.904,260949.004,127.300002,103.100001,675.50001,352.300005,479.600007,92.800002
391,261041.804,261175.804,261532.704,261637.004,134.000002,104.300002,690.70001,356.900005,490.900007,95.500001
392,261732.504,261893.704,262202.704,262304.904,161.200003,102.200002,665.80001,309.000004,470.200007,93.400001
393,262398.304,262524.904,262883.104,262985.504,126.600002,102.400002,669.40001,358.200005,484.800007,82.200001
394,263067.704,263235.204,263561.904,263665.804,167.500003,103.900002,692.20001,326.700004,494.200007,94.100001
395,263759.904,263910.304,264240.104,264341.604,150.400003,101.500002,670.40001,329.800004,480.200007,88.700001
396,264430.304,264576.004,264902.604,265002.304,145.700002,99.700002,665.30001,326.600005,472.300007,93.300001
397,265095.604,265274.304,265521.204,265623.104,178.700003,101.900001,619.800009,246.900004,425.600007,92.300001
398,265715.404,265897.504,266183.504,266283.904,182.100003,100.400002,659.50001,286.000004,468.100007,91.000001
399,266374.904,266525.204,266848.704,266983.404,150.300003,134.700002,678.60001,323.500004,473.800007,70.100001
400,267053.504,267210.704,267526.304,267631.404,157.200003,105.100002,681.900011,315.600004,472.800007,104.000002
401,267735.404,267906.204,268243.004,268375.704,170.800002,132.700002,715.70001,336.800005,507.600007,75.400001
402,268451.104,268643.904,268936.704,269041.304,192.800003,104.600002,689.000011,292.800004,485.600007,98.800002
403,269140.104,269315.504,269638.104,269737.504,175.400002,99.400001,685.60001,322.600005,498.000007,88.200002
404,269825.704,270016.804,270300.704,270405.104,191.100003,104.400001,672.60001,283.900004,475.000007,93.200002
405,270498.304,270640.604,270996.504,271095.504,142.300002,99.000002,691.00001,355.900005,498.200007,93.800001
406,271189.304,271392.204,271658.404,271795.404,202.900003,137.000002,679.10001,266.200004,469.100007,73.000001
407,271868.404,272042.104,272388.504,272531.604,173.700003,143.100002,725.500011,346.400005,520.100008,62.300001
408,272593.904,272790.204,273084.604,273187.704,196.300003,103.100002,689.10001,294.400004,490.700007,95.300001
409,273283.004,273424.904,273771.904,273871.404,141.900002,99.500001,681.90001,347.000006,488.900008,93.500001
410,273964.904,274156.804,274443.404,274546.404,191.900003,103.000001,683.100011,286.600005,478.500008,101.600002
411,274648.004,274759.304,275176.904,275278.804,111.300001,101.900002,733.600011,417.600006,528.900007,102.800002
412,275381.604,275522.304,275835.104,275939.304,140.700002,104.200002,658.900009,312.800004,453.500006,101.200001
413,276040.504,276179.304,276454.904,276557.704,138.800002,102.800002,608.900009,275.600004,414.400006,91.700001
414,276649.404,276840.204,277082.504,277189.404,190.800003,106.900001,634.40001,242.300004,433.100007,94.400002
415,277283.804,277422.804,277763.704,277864.304,139.000002,100.600002,665.30001,340.900005,479.900007,84.800001
416,277949.104,278110.604,278382.804,278483.504,161.500002,100.700002,632.300009,272.200004,433.700006,97.900001
417,278581.404,278705.704,279012.204,279115.104,124.300002,102.900001,627.00001,306.500005,430.800007,93.300002
418,279208.404,279374.804,279661.404,279765.204,166.400002,103.800002,644.300009,286.600004,453.000006,87.500001
419,279852.704,280016.904,280320.704,280474.904,164.200003,154.200002,675.90001,303.800004,468.000007,53.700001
420,280528.604,280683.704,281014.604,281117.504,155.100003,102.900002,680.00001,330.900004,486.000007,91.100001
421,281208.604,281397.304,281690.004,281793.204,188.700003,103.200001,672.60001,292.700005,481.400008,88.000001
422,281881.204,282072.104,282356.304,282520.304,190.900003,164.000003,687.100011,284.200004,475.100007,48.000001
423,282568.304,282727.004,283070.904,283173.704,158.700002,102.800002,694.40001,343.900005,502.600007,89.000001
424,283262.704,283456.304,283737.904,283842.204,193.600003,104.300002,670.80001,281.600004,475.200007,91.300001
425,283933.504,284135.904,284435.804,284580.504,202.400003,144.700003,706.50001,299.900004,502.300007,59.5
426,284640.004,284809.604,285110.304,285254.304,169.600003,144.000003,669.90001,300.700004,470.300007,55.6
427,285309.904,285498.104,285782.504,285925.204,188.200003,142.700003,678.700011,284.400004,472.600007,63.400001
428,285988.604,286178.604,286504.404,286606.804,190.000002,102.400002,716.30001,325.800005,515.800007,98.100001
429,286704.904,286881.304,287183.104,287286.104,176.400003,103.000002,672.00001,301.800004,478.200007,90.800001
430,287376.904,287557.604,287858.304,287960.704,180.700003,102.400002,671.60001,300.700004,481.400007,87.800001
431,288048.504,288216.104,288529.804,288633.204,167.600003,103.400002,667.70001,313.700004,481.300007,83.000001
432,288716.204,288868.004,289125.104,289227.204,151.800002,102.100002,593.200009,257.100004,408.900006,82.200001
433,289309.404,289496.504,289761.204,289861.404,187.100003,100.200001,638.10001,264.700004,451.800007,86.100002
434,289947.504,290115.504,290403.504,290505.204,168.000002,101.700002,650.700009,288.000004,456.000006,93.000001
435,290598.204,290745.004,291066.704,291169.104,146.800002,102.400002,660.50001,321.700005,468.500007,89.600001
436,291258.704,291405.104,291743.904,291845.804,146.400002,101.900002,679.60001,338.800005,485.200007,92.500001
437,291938.304,292105.204,292412.704,292514.704,166.900003,102.000002,663.50001,307.500004,474.400007,87.100001
438,292601.804,292784.904,293077.404,293177.004,183.100003,99.600002,660.10001,292.500004,475.600007,84.900001
439,293261.904,293428.704,293706.904,293811.404,166.800002,104.500001,636.700009,278.200005,445.000007,87.200001
440,293898.604,294058.204,294335.104,294435.204,159.600003,100.100001,623.90001,276.900004,436.500007,87.300002
441,294522.504,294672.704,294995.904,295095.904,150.200002,100.000001,661.20001,323.200005,473.400007,87.800002
442,295183.704,295334.904,295641.904,295743.904,151.200002,102.000002,644.500009,307.000004,458.200006,84.300001
443,295828.204,296013.004,296322.604,296423.104,184.800003,100.500001,683.40001,309.600005,494.400008,88.500001
444,296511.604,296718.404,297001.304,297101.704,206.800003,100.400001,684.800011,282.900005,489.700008,94.700002
445,297196.404,297362.004,297665.504,297816.204,165.600002,150.700002,662.700009,303.500005,469.100007,42.9
446,297859.104,298007.904,298323.904,298427.504,148.800003,103.600002,659.70001,316.000004,464.800007,91.300001
447,298518.804,298694.404,299005.904,299107.304,175.600003,101.400001,676.50001,311.500005,487.100008,88.000001
448,299195.304,299390.804,299708.004,299808.604,195.500003,100.600001,706.700011,317.200005,512.700008,93.400002
449,299902.004,300023.404,300380.304,300481.304,121.400002,101.000002,661.90001,356.900005,478.300007,82.600001
450,300563.904,300737.004,301016.104,301118.504,173.100002,102.400002,645.600009,279.100004,452.200006,91.000001
451,301209.504,301389.804,301672.604,301773.604,180.300003,101.000002,653.70001,282.800004,463.100007,89.600001
452,301863.204,302002.305,302274.505,302374.105,139.100002,99.600002,596.100009,272.200004,411.300006,85.200001
453,302459.305,302616.105,302914.305,303050.205,156.800002,135.900002,657.10001,298.200005,455.000007,66.200001
454,303116.405,303238.105,303595.205,303695.605,121.700002,100.400001,663.80001,357.100005,478.800007,84.600002
455,303780.205,303927.305,304239.305,304341.605,147.100002,102.300001,647.500009,312.000005,459.100007,86.100001
456,304427.705,304585.505,304893.105,304992.905,157.800003,99.800002,657.50001,307.600004,465.400007,92.300001
457,305085.205,305250.505,305556.905,305657.105,165.300003,100.200002,662.10001,306.400004,471.700007,90.200001
458,305747.305,305924.205,306189.305,306320.805,176.900003,131.500002,646.00001,265.100004,442.000007,72.500001
459,306393.305,306560.205,306861.105,306964.405,166.900002,103.300001,654.800009,300.900005,467.800007,83.700001
460,307048.105,307201.305,307541.305,307640.205,153.200003,98.900001,684.000011,340.000005,493.200008,91.900002
461,307732.105,307941.105,308229.805,308331.105,209.000003,101.300001,694.30001,288.700004,497.700007,95.300002
462,308426.405,308551.905,308918.605,309022.105,125.500002,103.500002,690.80001,366.700005,492.200007,95.100001
463,309117.205,309286.505,309598.005,309700.705,169.300003,102.700002,679.40001,311.500004,480.800007,95.900001
464,309796.605,309963.605,310255.505,310356.805,167.000003,101.300002,654.10001,291.900004,458.900007,93.900001
465,310450.705,310572.105,310916.405,311015.105,121.400002,98.700001,658.20001,344.300005,465.700007,93.800002
466,311108.905,311260.905,311573.105,311672.905,152.000002,99.800001,657.90001,312.200005,464.200007,93.900002
467,311766.805,311902.205,312196.805,312298.705,135.400002,101.900002,630.000009,294.600004,430.000006,98.100001
468,312396.805,312539.505,312767.005,312870.505,142.700002,103.500001,555.200008,227.500004,370.200006,81.500001
469,312952.005,313101.805,313384.205,313489.005,149.800003,104.800001,631.20001,282.400004,432.200007,94.200002
470,313583.205,313742.905,313996.905,314099.905,159.700002,103.000001,608.000009,254.000004,413.700006,91.300002
471,314191.205,314318.305,314635.705,314734.205,127.100002,98.500002,627.900009,317.400004,444.500006,84.900001
472,314819.105,314994.205,315258.205,315359.305,175.100003,101.100001,628.60001,264.000004,439.100007,88.400002
473,315447.705,315651.805,315898.405,316000.105,204.100003,101.700002,645.600009,246.600003,450.700006,93.200001
474,316093.305,316277.205,316516.505,316651.905,183.900003,135.400002,628.80001,239.300003,423.200006,70.200002
475,316722.105,316872.505,317152.705,317301.205,150.400002,148.500002,636.000009,280.200004,430.600006,56.900001
476,317358.105,317561.805,317848.905,317950.605,203.700003,101.700002,685.80001,287.100004,490.800007,93.300001
477,318043.905,318186.105,318522.905,318627.705,142.200002,104.800002,675.90001,336.800005,479.000007,92.100001
478,318719.805,318847.405,319210.705,319314.605,127.600002,103.900001,687.900011,363.300006,490.900008,93.100002
479,319407.705,319571.105,319895.105,319996.905,163.400002,101.800001,679.60001,324.000005,487.400007,90.400002
480,320087.305,320277.805,320571.105,320674.005,190.500003,102.900001,677.00001,293.300004,483.800007,90.300002
481,320764.305,320913.405,321218.005,321321.705,149.100002,103.700001,645.600009,304.600005,453.700007,88.200001
482,321409.905,321604.005,321873.305,321976.305,194.100003,103.000002,659.90001,269.300004,463.400007,93.500001
483,322069.805,322223.105,322540.905,322641.905,153.300002,101.000002,660.10001,317.800005,471.100007,88.000001
484,322729.905,322917.805,323216.205,323317.305,187.900003,101.100002,676.70001,298.400004,486.300007,89.300001
485,323406.605,323589.405,323894.205,323997.605,182.800003,103.400002,682.90001,304.800004,487.600007,91.900001
486,324089.505,324287.905,324569.905,324671.805,198.400003,101.900002,675.00001,282.000004,480.400007,92.700001
487,324764.505,324974.205,325225.505,325331.105,209.700003,105.600002,660.50001,251.300004,461.000007,93.900001
488,325425.005,325583.305,325889.805,325991.005,158.300003,101.200002,652.50001,306.500004,464.800007,86.500001
489,326077.505,326231.005,326538.305,326643.005,153.500002,104.700001,658.90001,307.300005,460.800007,93.400002
490,326736.405,326880.605,327218.205,327364.705,144.200002,146.500002,670.60001,337.600005,481.800007,42.300001
491,327407.005,327582.505,327903.305,328006.205,175.500002,102.900002,689.20001,320.800005,496.300007,90.000001
492,328096.205,328298.305,328594.905,328696.205,202.100003,101.300002,689.60001,296.600004,498.700007,89.600001
493,328785.805,328942.405,329254.805,329356.005,156.600003,101.200002,662.90001,312.400004,469.000007,92.700001
494,329448.705,329658.205,329922.905,330026.905,209.500003,104.000002,668.20001,264.700004,474.200007,90.000001
495,330116.905,330290.205,330569.205,330673.205,173.300003,104.000001,647.80001,279.000004,452.300007,91.500002
496,330764.705,330938.205,331240.605,331343.305,173.500002,102.700001,665.60001,302.400005,475.900007,87.000002
497,331430.305,331605.005,331911.405,332014.805,174.700002,103.400001,668.20001,306.400005,481.100007,83.700002
498,332098.505,332279.105,332528.605,332631.205,180.600002,102.600002,619.400009,249.500004,430.100006,86.700001
499,332717.905,332861.305,333168.305,333271.305,143.400002,103.000001,636.600009,307.000005,450.400007,83.200001
500,333354.505,333527.505,333817.305,333922.005,173.000003,104.700002,657.40001,289.800004,462.800007,89.900001
501,334011.905,334179.905,334487.405,334587.905,168.000003,100.500002,662.30001,307.500004,475.500007,86.300001
502,334674.205,334843.705,335166.305,335309.305,169.500003,143.000002,691.40001,322.600004,492.100007,56.300001
503,335365.605,335550.105,335857.905,335964.805,184.500003,106.900001,688.100011,307.800005,492.300008,88.900002
504,336053.705,336246.105,336543.105,336646.905,192.400002,103.800001,681.40001,297.000005,489.400007,88.200002
505,336735.105,336943.405,337177.505,337279.605,208.300003,102.100002,632.400009,234.100003,442.400006,87.900001
506,337367.505,337517.605,337768.205,337873.305,150.100002,105.100002,591.800009,250.600004,400.700006,86.000001
507,337959.305,338087.605,338430.005,338532.405,128.300002,102.400002,663.40001,342.400005,470.700007,90.300001
508,338622.705,338807.705,339079.005,339182.905,185.000003,103.900001,655.60001,271.300004,456.300007,95.400002
509,339278.305,339490.405,339783.605,339886.005,212.100003,102.400002,699.20001,293.200004,505.300007,91.500001
510,339977.505,340127.205,340445.505,340551.205,149.700002,105.700002,662.80001,318.300005,468.000007,89.100001
511,340640.305,340795.005,341139.905,341241.805,154.700002,101.900002,687.10001,344.900005,499.600007,85.600001
512,341327.405,341530.805,341807.505,341912.905,203.400003,105.400002,671.30001,276.700004,480.100007,85.800001
513,341998.705,342184.605,342490.805,342593.205,185.900003,102.400001,685.60001,306.200005,492.100008,91.100001
514,342684.305,342847.305,343138.105,343238.405,163.000003,100.300002,642.10001,290.800004,453.800007,88.000001
515,343326.405,343451.905,343775.405,343879.205,125.500002,103.800001,643.50001,323.500005,449.000007,90.700002
516,343969.905,344119.305,344479.005,344581.305,149.400002,102.300002,708.50001,359.700005,509.100007,97.100001
517,344678.405,344842.905,345155.805,345259.005,164.500003,103.200002,675.10001,312.900004,477.400007,94.500001
518,345353.505,345476.605,345789.405,345890.205,123.100002,100.800001,633.90001,312.800005,435.900007,97.200002
519,345987.405,346155.905,346423.505,346525.605,168.500002,102.100002,639.200009,267.600004,436.100006,101.000001
520,346626.605,346809.105,347005.105,347113.105,182.500003,108.000001,586.300009,196.000003,378.500006,99.800002
521,347212.905,347341.905,347610.205,347713.305,129.000002,103.100001,584.400009,268.300004,397.300006,84.000002
522,347797.305,347948.205,348222.505,348326.205,150.900002,103.700001,613.300009,274.300004,425.200006,84.400002
523,348410.605,348607.005,348850.205,348956.205,196.400003,106.000002,644.300009,243.200003,439.600006,98.700001
524,349054.905,349227.105,349510.605,349615.005,172.200003,104.400002,650.50001,283.500004,455.700007,90.400001
525,349705.405,349830.905,350158.105,350262.205,125.500002,104.100001,644.40001,327.200005,452.700007,87.600002
526,350349.805,350499.505,350803.905,350909.105,149.700002,105.200002,651.700009,304.400004,454.100006,92.400001
527,351001.505,351187.505,351461.305,351562.105,186.000003,100.800002,644.80001,273.800004,459.800007,84.200001
528,351646.305,351803.705,352072.305,352174.505,157.400002,102.200002,607.100009,268.600004,426.000006,78.900001
529,352253.405,352432.105,352695.405,352801.005,178.700003,105.600001,637.400009,263.300004,442.000007,89.800001
530,352890.805,353028.605,353329.505,353432.205,137.800003,102.700002,634.10001,300.900004,438.700007,92.700001
531,353524.905,353683.305,353985.405,354088.205,158.400002,102.800001,654.20001,302.100005,460.500007,90.900002
532,354179.105,354363.305,354651.105,354759.305,184.200002,108.200001,666.20001,287.800005,472.000007,86.000002
533,354845.305,354987.105,355321.705,355425.605,141.800002,103.900001,664.60001,334.600005,476.400007,84.300002
534,355509.905,355686.705,355986.405,356092.205,176.800002,105.800001,671.10001,299.700005,476.500007,88.800002
535,356181.005,356339.505,356646.705,356751.805,158.500002,105.100002,658.500009,307.200004,465.700006,87.700001
536,356839.505,356975.605,357285.405,357388.305,136.100002,102.900002,641.40001,309.800005,445.900007,92.600001
537,357480.905,357635.805,357945.505,358049.505,154.900002,104.000001,661.60001,309.700005,464.600007,93.000002
538,358142.505,358314.805,358633.605,358738.305,172.300002,104.700002,683.00001,318.800005,491.100007,87.200001
539,358825.505,359027.105,359320.605,359424.505,201.600003,103.900002,693.70001,293.500004,495.100007,94.700001
540,359519.205,359670.205,359953.805,360060.605,151.000003,106.800001,623.70001,283.600004,434.600007,82.300002
541,360142.905,360318.405,360652.705,360754.105,175.500002,101.400002,698.50001,334.300005,509.800007,87.300001
542,360841.405,361055.505,361327.705,361431.305,214.100003,103.600002,682.60001,272.200004,486.300007,92.700001
543,361524.005,361683.705,361993.505,362095.505,159.700003,102.000002,661.10001,309.800004,469.500007,89.600001
544,362185.105,362392.905,362652.305,362756.205,207.800003,103.900001,664.00001,259.400004,467.200007,92.900002
545,362849.105,363029.805,363328.705,363431.505,180.700003,102.800002,667.60001,298.900004,479.600007,85.200001
546,363516.705,363678.505,363987.705,364092.105,161.800002,104.400001,672.20001,309.200005,471.000007,96.800002
547,364188.905,364354.005,364655.405,364759.305,165.100002,103.900001,663.80001,301.400005,466.500007,93.400002
548,364852.705,365049.605,365292.705,365393.705,196.900003,101.000002,636.800009,243.100003,440.000006,95.800001
549,365489.505,365650.205,365926.905,366027.905,160.700003,101.000001,640.00001,276.700004,437.400007,101.600002
550,366129.505,366327.705,366529.105,366630.805,198.200003,101.700001,597.400009,201.400003,399.600006,96.100002
551,366726.905,366878.705,367135.505,367286.705,151.800002,151.200002,619.400009,256.800004,408.600006,59.600001
552,367346.305,367536.205,367741.505,367843.505,189.900003,102.000001,587.300009,205.300003,395.200006,90.100002
553,367933.605,368075.405,368317.505,368424.205,141.800002,106.700002,585.100008,242.100003,383.900005,94.500001
554,368518.705,368677.105,368935.205,369037.705,158.400003,102.500001,611.400009,258.100004,416.500007,92.400001
555,369130.106,369308.706,369561.006,369663.406,178.600003,102.400001,632.70001,252.300004,430.900007,99.400002
556,369762.806,369924.506,370201.306,370306.306,161.700002,105.000002,640.400009,276.800004,438.500006,96.900001
557,370403.206,370570.406,370858.306,370962.306,167.200003,104.000002,653.20001,287.900004,455.100007,94.100001
558,371056.406,371225.306,371518.006,371620.206,168.900003,102.200002,652.80001,292.700004,461.600007,89.000001
559,371709.206,371877.106,372110.006,372215.706,167.900002,105.700001,598.900009,232.900004,400.800006,92.400002
560,372308.106,372482.906,372741.906,372844.506,174.800002,102.600002,627.200009,259.000004,433.800006,90.800001
561,372935.306,373113.506,373383.206,373483.706,178.200003,100.500001,635.20001,269.700004,447.900007,86.800002
562,373570.506,373756.906,373993.106,374100.206,186.400002,107.100002,619.800009,236.200004,422.600006,90.100001
563,374190.306,374315.506,374598.106,374700.206,125.200002,102.100001,600.500009,282.600004,407.800006,90.600002
564,374790.806,374972.606,375254.606,375400.806,181.800003,146.200002,663.00001,282.000004,463.800007,53.000001
565,375453.806,375606.306,375898.706,376006.906,152.500002,108.200002,649.600009,292.400004,444.900006,96.500001
566,376103.406,376279.906,376578.206,376683.306,176.500003,105.100002,666.40001,298.300004,474.800007,86.500001
567,376769.806,376929.306,377231.706,377333.706,159.500003,102.000002,654.80001,302.400004,461.900007,90.900001
568,377424.606,377614.606,377875.206,377978.606,190.000003,103.400001,646.10001,260.600004,450.600007,92.100002
569,378070.706,378256.006,378524.006,378627.706,185.300002,103.700002,645.400009,268.000004,453.300006,88.400001
570,378716.106,378879.606,379134.106,379234.206,163.500003,100.100001,607.800009,254.500004,418.000007,89.700001
571,379323.906,379454.206,379744.906,379845.406,130.300002,100.500001,611.600009,290.700005,421.000007,90.100001
572,379935.506,380108.006,380389.506,380491.106,172.500003,101.600002,640.20001,281.500004,454.000007,84.600001
573,380575.706,380733.606,381037.406,381137.906,157.900002,100.500001,648.30001,303.800005,461.700007,86.100002
574,381224.006,381379.806,381655.506,381758.606,155.800002,103.100002,623.500009,275.700004,431.500006,88.900001
575,381847.506,382011.406,382315.006,382418.106,163.900002,103.100001,663.50001,303.600005,467.500007,92.900002
576,382511.006,382710.806,382980.106,383078.506,199.800003,98.400001,659.60001,269.300004,469.100007,92.100002
577,383170.606,383351.606,383616.906,383720.206,181.000002,103.300002,638.700009,265.300004,446.300006,89.100001
578,383809.306,383958.206,384253.206,384355.706,148.900002,102.500001,635.00001,295.000005,443.900007,88.600002
579,384444.306,384640.906,384893.406,384998.006,196.600003,104.600002,639.300009,252.500003,449.100006,85.600001
580,385083.606,385241.906,385547.706,385651.506,158.300003,103.800002,654.30001,305.800004,464.100007,86.400001
581,385737.906,385921.806,386179.606,386282.506,183.900003,102.900001,630.600009,257.800004,441.700007,86.000001
582,386368.506,386540.206,386833.806,386936.006,171.700003,102.200002,649.90001,293.600004,465.300007,82.400001
583,387018.406,387186.606,387434.306,387579.306,168.200003,145.000002,622.300009,247.700003,415.900006,61.400001
584,387640.706,387800.506,388094.306,388196.306,159.800003,102.000002,647.60001,293.800004,453.600007,92.000001
585,388288.306,388415.006,388770.506,388873.006,126.700002,102.500002,669.20001,355.500005,482.200007,84.500001
586,388957.506,389114.006,389377.506,389533.506,156.500002,156.000003,627.300009,263.500004,420.000006,51.3
587,389584.806,389783.906,390085.606,390189.206,199.100003,103.600001,691.400011,301.700005,500.800008,87.000002
588,390276.206,390431.306,390737.806,390842.606,155.100002,104.800002,652.200009,306.500004,461.600006,85.800001
589,390928.406,391058.906,391353.106,391495.406,130.500002,142.300002,626.50001,294.200005,424.700007,59.500001
590,391554.906,391733.806,392037.406,392140.906,178.900002,103.500001,676.80001,303.600005,482.500007,90.800002
591,392231.706,392386.706,392689.506,392793.106,155.000002,103.600001,653.700009,302.800005,457.800007,92.300001
592,392885.406,393033.506,393357.906,393461.706,148.100003,103.800002,663.70001,324.400004,472.500007,87.400001
593,393549.106,393714.706,394046.606,394148.606,165.600003,102.000001,691.100011,331.900005,497.500008,91.600002
594,394240.206,394387.106,394723.006,394828.006,146.900002,105.000001,677.30001,335.900005,482.800007,89.500002
595,394917.506,395103.806,395370.106,395472.706,186.300003,102.600002,647.900009,266.300003,452.600006,92.700001
596,395565.406,395751.206,396022.206,396126.006,185.800003,103.800002,659.40001,271.000004,456.800007,98.800001
597,396224.806,396335.706,396688.406,396789.906,110.900002,101.500002,656.00001,352.700005,463.600007,90.900001
598,396880.806,397073.606,397354.606,397507.106,192.800003,152.500002,684.20001,281.000004,473.800007,57.900001
599,397565.006,397695.006,398055.006,398155.406,130.000002,100.400002,677.40001,360.000005,490.000007,87.000001
600,398242.406,398438.506,400058.506,400165.906,196.100003,107.400002,2020.20003,1620.00002,1816.10003,96.700001
601,400262.606,400368.606,400595.006,400726.306,106.000002,131.300002,528.600008,226.400003,332.400005,64.900001
602,400791.206,400969.306,401224.006,401367.106,178.100003,143.100002,638.60001,254.700004,432.800007,62.700001
603,401429.806,401591.506,401869.506,401970.606,161.700002,101.100002,632.800009,278.000004,439.700006,92.000001
604,402062.606,402233.606,402503.806,402607.806,171.000003,104.000001,637.90001,270.200004,441.200007,92.700002
605,402700.506,402841.306,403091.006,403195.106,140.800002,104.100001,588.200008,249.700004,390.500006,93.600001
606,403288.706,403474.806,403747.106,403845.406,186.100003,98.300002,655.50001,272.300004,458.400007,98.800001
607,403944.206,404104.406,404361.806,404464.406,160.200003,102.600002,623.00001,257.400003,417.600006,102.800002
608,404567.206,404673.706,404970.306,405074.006,106.500001,103.700001,598.000008,296.600005,403.100006,91.200001
609,405165.206,405356.306,405584.506,405689.306,191.100003,104.800001,619.40001,228.200004,419.300007,95.300002
610,405784.606,405904.706,406188.606,406289.806,120.100001,101.200001,595.400009,283.900005,404.000006,90.200002
611,406380.006,406584.806,406821.306,406924.706,204.800003,103.400002,643.100009,236.500003,441.300006,98.400001
612,407023.106,407187.306,407416.906,407520.306,164.200003,103.400002,585.800009,229.600003,393.800006,88.600001
613,407608.906,407743.306,408048.906,408197.106,134.400002,148.200003,636.200009,305.600004,440.000006,48
614,408245.106,408416.606,408654.206,408757.706,171.500003,103.500002,605.200009,237.600003,409.100006,92.600001
615,408850.306,408951.006,409300.606,409400.606,100.700002,100.000002,636.80001,349.600005,450.300007,86.500001
616,409487.106,409652.906,409938.806,410040.706,165.800002,101.900001,643.500009,285.900005,451.700007,89.900001
617,410130.606,410312.106,410531.906,410637.606,181.500003,105.700002,598.300009,219.800003,401.300006,91.300001
618,410728.906,410840.606,411194.706,411298.106,111.700002,103.400002,656.00001,354.100005,465.800007,86.800001
619,411384.906,411572.506,411834.906,411939.206,187.600003,104.300001,645.10001,262.400004,450.000007,90.800002
620,412030.006,412198.906,412476.806,412578.006,168.900002,101.200002,632.100009,277.900004,446.800006,84.100001
621,412662.106,412875.106,413103.406,413203.706,213.000003,100.300001,630.00001,228.300004,441.300007,88.400002
622,413292.106,413425.706,413726.506,413826.206,133.600002,99.700001,628.800009,300.800004,434.400006,94.700002
623,413920.906,414081.106,414402.206,414504.306,160.200002,102.100002,672.10001,321.100005,481.300007,88.700001
624,414593.006,414766.906,415076.206,415179.306,173.900003,103.100002,675.50001,309.300004,483.200007,89.200001
625,415268.506,415420.706,415740.706,415842.606,152.200002,101.900002,664.00001,320.000005,472.200007,89.900001
626,415932.506,416122.806,416369.706,416475.106,190.300003,105.400002,637.200009,246.900003,437.200006,94.600001
627,416569.706,416710.706,417045.406,417149.306,141.000002,103.900002,668.90001,334.700005,475.700007,89.300001
628,417238.606,417381.606,417685.606,417786.906,143.000002,101.300002,639.30001,304.000005,447.000007,91.000001
629,417877.906,418004.606,418326.706,418429.906,126.700002,103.200001,634.800009,322.100005,448.800007,82.800001
630,418512.706,418662.506,418976.606,419076.806,149.800003,100.200002,652.00001,314.100004,463.900007,87.900001
631,419164.706,419365.106,419648.606,419751.906,200.400003,103.300002,687.80001,283.500004,483.900007,100.600001
632,419852.506,420058.006,420364.506,420464.706,205.500003,100.200001,701.500011,306.500005,512.000008,89.300002
633,420554.006,420737.806,421007.306,421111.106,183.800002,103.800002,644.500009,269.500004,453.300006,87.400001
634,421198.506,421375.706,421678.606,421781.506,177.200003,102.900001,669.20001,302.900005,480.100008,86.200001
635,421867.706,422069.306,422310.606,422411.806,201.600003,101.200001,638.00001,241.300004,442.900007,93.900002
636,422505.706,422663.006,422965.906,423070.006,157.300002,104.100001,659.70001,302.900005,460.200007,95.400002
637,423165.406,423365.206,423668.106,423771.206,199.800003,103.100002,699.20001,302.900004,502.700007,93.400001
638,423864.606,424040.006,424295.406,424404.106,175.400003,108.700002,629.500009,255.400003,430.800006,90.000001
639,424494.106,424677.506,424984.206,425088.506,183.400003,104.300001,688.500011,306.700005,490.100008,94.100002
640,425182.606,425394.906,425659.006,425762.706,212.300003,103.700001,674.80001,264.100004,476.400007,94.700002
641,425857.406,425991.206,426370.106,426470.206,133.800002,100.100002,701.10001,378.900005,512.700007,88.300001
642,426558.506,426735.906,427042.506,427146.706,177.400003,104.200002,679.00001,306.600004,484.000007,90.800001
643,427237.506,427382.506,427684.206,427785.706,145.000002,101.500002,639.80001,301.700005,446.700007,91.600001
644,427877.306,428066.706,428316.106,428419.806,189.400003,103.700002,637.300009,249.400003,438.800006,94.800001
645,428514.606,428679.606,429016.506,429116.506,165.000003,100.000001,693.400011,336.900005,501.900008,91.500002
646,429208.006,429402.706,429670.906,429775.006,194.700003,104.100001,661.50001,268.200004,462.900007,94.500002
647,429869.506,430022.606,430355.906,430456.706,153.100002,100.800001,678.60001,333.300005,486.400007,91.400002
648,430548.106,430740.106,431004.206,431109.006,192.000003,104.800002,659.200009,264.100003,456.100006,98.300001
649,431207.306,431387.706,431695.806,431797.806,180.400003,102.000001,680.300011,308.100005,488.500008,89.800002
650,431887.606,432082.006,432354.606,432457.306,194.400003,102.700001,663.70001,272.600004,467.000007,94.000002
651,432551.306,432703.506,433000.306,433103.506,152.200002,103.200002,641.700009,296.800004,449.000006,89.500001
652,433193.006,433344.906,433624.606,433767.906,151.900002,143.300002,642.50001,279.700005,431.600007,67.600001
653,433835.506,433967.706,434295.306,434400.306,132.200002,105.000001,657.800009,327.600005,459.800007,93.000001
654,434493.306,434641.006,434955.106,435058.606,147.700003,103.500002,655.10001,314.100004,461.800007,89.800001
655,435148.406,435342.706,435610.906,435711.906,194.300003,101.000002,661.90001,268.200004,462.500007,98.400001
656,435810.306,435944.206,436234.507,436334.507,133.900002,100.000002,625.400009,290.300004,424.200006,101.200001
657,436435.707,436636.907,436912.407,437011.607,201.200003,99.200001,678.300011,275.500005,476.700008,102.400002
658,437114.007,437321.107,437543.907,437645.907,207.100003,102.000001,637.900009,222.800003,429.900006,106.000002
659,437751.907,437858.707,438120.607,438220.307,106.800002,99.700001,568.400008,261.900004,368.700006,100.000001
660,438320.307,438452.207,438692.207,438794.607,131.900002,102.400002,568.600009,240.000004,371.900006,94.300001
661,438888.907,439030.307,439308.507,439410.307,141.400002,101.800002,617.100009,278.200004,419.600006,95.700001
662,439506.007,439695.507,439931.307,440034.707,189.500003,103.400002,630.90001,235.800003,425.300006,102.200002
663,440136.907,440271.207,440540.707,440642.807,134.300002,102.100001,599.900008,269.500004,403.800006,94.000001
664,440736.807,440893.807,441158.807,441259.907,157.000003,101.100001,617.00001,265.000004,422.000007,93.900002
665,441353.807,441520.107,441802.707,441956.507,166.300002,153.800003,655.300009,282.600004,448.900006,52.6
666,442009.107,442164.007,442422.607,442527.607,154.900003,105.000001,613.00001,258.600004,413.500007,94.500002
667,442622.107,442772.707,443032.907,443133.007,150.600002,100.100001,597.400008,260.200004,410.800006,86.500001
668,443219.507,443409.107,443656.707,443759.407,189.600003,102.700002,642.00001,247.600004,437.200007,102.100001
669,443861.507,444031.607,444294.307,444396.807,170.100003,102.500001,627.000009,262.700004,432.800007,91.700001
670,444488.507,444646.807,444929.807,445032.407,158.300003,102.600001,634.90001,283.000004,441.300007,91.000002
671,445123.407,445283.107,445589.107,445692.207,159.700002,103.100001,659.90001,306.000005,465.700007,91.100002
672,445783.307,445964.607,446249.307,446352.307,181.300002,103.000001,659.20001,284.700005,466.000007,90.200002
673,446442.507,446622.807,446902.207,447002.607,180.300002,100.400002,651.800009,279.400004,459.700006,91.700001
674,447094.307,447276.507,447557.407,447657.807,182.200003,100.400002,653.50001,280.900004,463.100007,90.000001
675,447747.807,447915.707,448176.307,448281.507,167.900002,105.200002,627.200009,260.600004,428.500006,93.500001
676,448375.007,448529.907,448826.707,448930.907,154.900003,104.200002,648.30001,296.800004,451.700007,92.400001
677,449023.307,449179.507,449494.507,449597.707,156.200002,103.200002,668.60001,315.000005,471.200007,94.200001
678,449691.907,449851.807,450169.707,450275.307,159.900002,105.600002,672.40001,317.900005,477.800007,89.000001
679,450364.307,450494.807,450835.607,450939.907,130.500002,104.300002,667.20001,340.800005,471.300007,91.600001
680,451031.507,451178.307,451524.507,451621.807,146.800002,97.300002,683.10001,346.200005,493.000007,92.800001
681,451714.607,451893.007,452150.307,452283.407,178.400003,133.100002,643.10001,257.300004,435.700007,74.300001
682,452357.707,452506.907,452815.707,452919.207,149.200002,103.500002,648.500009,308.800004,458.000006,87.000001
683,453006.207,453173.007,453449.707,453554.107,166.800003,104.400001,646.60001,276.700004,443.500007,98.700002
684,453652.807,453867.007,454147.407,454248.807,214.200003,101.400002,684.10001,280.400004,494.600007,88.100001
685,454336.907,454511.807,454822.607,454924.607,174.900003,102.000002,683.30001,310.800004,485.700007,95.600001
686,455020.207,455180.507,455488.907,455591.307,160.300003,102.400002,660.60001,308.400004,468.700007,89.500001
687,455680.807,455807.907,456142.307,456244.507,127.100002,102.200002,648.20001,334.400005,461.500007,84.500001
688,456329.007,456510.207,456736.907,456876.007,181.200003,139.100002,616.300009,226.700003,407.900006,69.300001
689,456945.307,457132.107,457407.107,457512.307,186.800003,105.200001,663.50001,275.000004,461.800007,96.500002
690,457608.807,457737.007,458075.207,458177.607,128.200002,102.400001,652.00001,338.200005,466.400007,83.200002
691,458260.807,458459.707,458759.607,458861.407,198.900003,101.800002,692.90001,299.900004,498.800007,92.300001
692,458953.707,459147.007,459418.907,459521.807,193.300003,102.900001,656.50001,271.900004,465.200007,88.400002
693,459610.207,459742.107,460097.107,460199.307,131.900002,102.200002,677.00001,355.000005,486.900007,87.900001
694,460287.207,460432.507,460755.407,460915.507,145.300002,160.100002,666.20001,322.900005,468.200007,37.900001
695,460953.407,461138.407,461379.707,461484.507,185.000002,104.800002,623.200009,241.300004,426.300006,92.100001
696,461576.607,461746.707,462054.107,462153.207,170.100003,99.100002,664.40001,307.400004,477.500007,87.800001
697,462241.007,462415.707,462703.507,462806.607,174.700003,103.100001,653.20001,287.800004,462.500007,87.600002
698,462894.207,463078.707,463397.907,463538.107,184.500002,140.200002,705.30001,319.200005,503.700007,61.400001
699,463599.507,463786.107,464085.107,464188.407,186.600003,103.300002,680.80001,299.000004,485.600007,91.900001
700,464280.307,464438.507,464735.607,464838.507,158.200003,102.900002,655.40001,297.100004,455.300007,97.200001
701,464935.707,465117.607,465416.707,465517.507,181.900003,100.800002,667.70001,299.100004,481.000007,85.900001
702,465603.407,465787.107,466028.907,466132.007,183.700003,103.100002,629.500009,241.800003,425.500006,100.900001
703,466232.907,466388.607,466692.607,466795.107,155.700003,102.500002,653.20001,304.000004,459.700007,91.000001
704,466886.107,467009.907,467352.707,467454.207,123.800002,101.500002,652.70001,342.800005,466.600007,84.600001
705,467538.807,467687.807,467968.207,468073.107,149.000002,104.900002,628.500009,280.400004,429.400006,94.200001
706,468167.307,468329.907,468633.307,468730.507,162.600003,97.200002,653.40001,303.400004,466.000007,90.200001
707,468820.707,468965.507,469294.407,469395.307,144.800002,100.900002,664.90001,328.900005,473.700007,90.300001
708,469485.607,469662.407,469948.707,470081.007,176.800003,132.300002,656.50001,286.300004,463.100007,61.100001
709,470142.107,470350.307,470572.507,470677.407,208.200003,104.900002,629.700009,222.200003,430.400006,94.400001
710,470771.807,470931.907,471236.407,471335.307,160.100002,98.900001,651.20001,304.500005,464.600007,87.700002
711,471423.007,471612.907,471891.407,472022.207,189.900003,130.800002,679.40001,278.500004,468.400007,80.200001
712,472102.407,472286.107,472583.207,472684.707,183.700003,101.500002,667.70001,297.100004,480.800007,85.400001
713,472770.107,472940.707,473211.707,473315.007,170.600002,103.300002,639.600009,271.000004,441.600006,94.700001
714,473409.707,473556.607,473875.407,474030.207,146.900003,154.800003,669.90001,318.800004,465.700007,49.4
715,474079.607,474276.407,474553.607,474686.507,196.800003,132.900002,682.500011,277.200004,474.000007,75.600002
716,474762.107,474952.907,475204.407,475339.007,190.800002,134.600002,640.000009,251.500004,442.300006,63.100001
717,475402.107,475590.107,475867.007,475968.707,188.000003,101.700001,658.90001,276.900004,464.900007,92.300002
718,476061.007,476246.807,476532.307,476632.407,185.800003,100.100001,659.30001,285.500004,471.300007,87.900002
719,476720.307,476915.807,477190.707,477328.207,195.500003,137.500002,680.90001,274.900004,470.400007,73.000001
720,477401.207,477571.307,477858.707,477961.507,170.100002,102.800001,645.200009,287.400005,457.500007,84.900001
721,478046.407,478195.807,478511.107,478613.907,149.400003,102.800002,660.50001,315.300004,464.700007,93.000001
722,478706.907,478863.407,479165.007,479264.507,156.500003,99.500002,646.20001,301.600004,458.100007,88.600001
723,479353.107,479532.007,479794.107,479948.407,178.900003,154.300003,639.600009,262.100003,441.000006,44.3
724,479992.707,480146.107,480435.607,480541.207,153.400003,105.600002,647.70001,289.500004,442.900007,99.200001
725,480640.407,480820.307,481150.007,481250.307,179.900003,100.300001,702.900011,329.700005,509.600008,93.000002
726,481343.307,481496.507,481816.007,481958.107,153.200002,142.100002,675.90001,319.500005,472.700007,61.100001
727,482019.207,482207.607,482518.307,482617.707,188.400002,99.400002,688.10001,310.700005,499.100007,89.600001
728,482707.307,482883.607,483174.107,483274.707,176.300003,100.600001,657.40001,290.500004,466.800007,90.000002
729,483364.707,483523.907,483845.107,483945.007,159.200002,99.900001,678.90001,321.200005,480.400007,98.600002
730,484043.607,484254.907,484495.007,484598.707,211.300003,103.700001,646.000009,240.100004,451.400007,90.900001
731,484689.607,484815.407,485114.307,485211.007,125.800002,96.700001,605.300009,298.900005,424.700007,83.900001
732,485294.907,485468.307,485742.507,485881.707,173.400003,139.200002,657.60001,274.200004,447.600007,70.800001
733,485952.507,486125.407,486416.107,486518.407,172.900003,102.300002,659.00001,290.700004,463.600007,93.100001
734,486611.507,486804.107,487112.107,487214.207,192.600003,102.100001,694.00001,308.000005,500.600008,91.300001
735,487305.507,487408.707,487798.207,487900.507,103.200002,102.300001,689.500011,389.500006,492.700008,94.500002
736,487995.007,488190.007,488484.307,488587.507,195.000003,103.200002,691.00001,294.300004,489.300007,98.500001
737,488686.007,488817.507,489162.207,489263.407,131.500002,101.200002,673.10001,344.700005,476.200007,95.700001
738,489359.107,489514.407,489776.307,489876.807,155.300002,100.500002,615.700009,261.900004,417.200006,98.000001
739,489974.807,490113.707,490394.707,490493.807,138.900002,99.100002,620.400009,281.000004,419.900006,101.400001
740,490595.207,490733.007,491044.307,491142.607,137.800002,98.300002,651.00001,311.300005,449.100007,103.600001
741,491246.207,491443.307,491644.607,491746.007,197.100003,101.400002,597.200009,201.300003,398.400006,97.400001
742,491843.407,492020.207,492252.907,492352.007,176.800003,99.100002,609.800009,232.700003,409.500006,101.200001
743,492453.207,492561.907,492857.507,492957.807,108.700002,100.300002,597.500009,295.600004,404.300006,92.900001
744,493050.707,493222.807,493464.207,493604.107,172.100003,139.900002,631.500009,241.400003,413.500006,78.100001
745,493682.207,493820.807,494103.207,494204.107,138.600003,100.900001,614.30001,282.400004,421.000007,92.400002
746,494296.507,494446.107,494695.907,494795.807,149.600002,99.900001,588.100008,249.800004,399.400006,88.800001
747,494884.607,495068.307,495313.407,495415.207,183.700003,101.800001,622.30001,245.100004,428.800007,91.700002
748,495506.907,495668.107,495962.707,496063.107,161.200002,100.400002,648.000009,294.600004,455.800006,91.800001
749,496154.907,496345.007,496623.507,496756.207,190.100003,132.700002,680.00001,278.500004,468.600007,78.700001
750,496834.907,496976.207,497276.207,497379.707,141.300003,103.500002,640.50001,300.000004,441.300007,95.700001
751,497475.407,497690.607,497934.307,498039.807,215.200003,105.500001,658.70001,243.700004,458.900007,94.300002
752,498134.107,498282.507,498595.507,498698.407,148.400002,102.900001,647.600009,313.000005,461.400007,83.300001
753,498781.707,498959.907,499239.607,499343.407,178.200003,103.800002,662.10001,279.700004,457.900007,100.400001
754,499443.807,499632.707,499893.307,499995.207,188.900003,101.900002,643.60001,260.600004,449.500007,92.200001
755,500087.407,500269.407,500511.807,500614.907,182.000003,103.100002,617.300009,242.400003,424.400006,89.800001
756,500704.707,500805.707,501134.807,501238.107,101.000002,103.300002,625.200009,329.100004,430.100006,91.800001
757,501329.907,501486.307,501779.407,501882.107,156.400003,102.700002,635.90001,293.100004,449.500007,83.700001
758,501965.807,502155.007,502423.207,502525.907,189.200003,102.700001,649.50001,268.200004,457.400007,89.400002
759,502615.307,502805.907,503074.707,503173.907,190.600002,99.200002,646.300009,268.800004,459.400006,87.700001
760,503261.607,503413.708,503696.208,503799.908,152.100002,103.700001,628.50001,282.500005,434.600007,90.200002
761,503890.108,504048.408,504336.308,504438.908,158.300002,102.600002,634.000009,287.900004,446.200006,85.200001
762,504524.108,504679.708,504962.708,505066.108,155.600002,103.400001,633.400009,283.000005,438.600007,91.400001
763,505157.508,505342.908,505605.208,505707.008,185.400003,101.800002,635.00001,262.300004,447.700007,85.500001
764,505792.508,505968.908,506246.208,506348.808,176.400003,102.600001,655.30001,277.300004,453.700007,99.000002
765,506447.808,506578.508,506909.508,507010.008,130.700002,100.500001,649.900009,331.000005,461.700007,87.700001
766,507097.708,507252.508,507561.308,507663.708,154.800003,102.400002,661.40001,308.800004,463.600007,95.400001
767,507759.108,507912.608,508219.808,508320.208,153.500002,100.400002,653.60001,307.200005,460.700007,92.500001
768,508412.708,508548.908,508872.708,508976.908,136.200002,104.200001,654.00001,323.800005,460.000007,89.800002
769,509066.708,509246.708,509487.108,509590.808,180.000002,103.700001,614.600009,240.400004,420.400006,90.500002
770,509681.308,509845.908,510152.708,510253.808,164.600002,101.100001,661.60001,306.800005,471.400007,89.100002
771,510342.908,510523.908,510806.608,510953.508,181.000002,146.900002,663.90001,282.700005,463.700007,53.300001
772,511006.808,511150.208,511446.008,511548.208,143.400002,102.200002,634.600009,295.800004,439.200006,93.200001
773,511641.408,511817.208,512074.408,512216.308,175.800003,141.900002,636.50001,257.200004,433.000007,61.600001
774,512277.908,512438.908,512727.908,512876.208,161.000002,148.300002,651.100009,289.000004,450.000006,52.800001
775,512929.008,513075.108,513414.808,513516.508,146.100002,101.700002,677.90001,339.700005,485.800007,90.400001
776,513606.908,513806.908,514090.908,514193.208,200.000003,102.300001,672.50001,284.000005,484.000008,86.200001
777,514279.408,514445.608,514735.508,514837.408,166.200003,101.900002,654.90001,289.900004,456.100007,96.900001
778,514934.308,515106.708,515411.808,515511.708,172.400003,99.900002,667.60001,305.100004,477.500007,90.200001
779,515601.908,515751.208,516017.108,516115.408,149.300002,98.300002,604.500009,265.900004,415.200006,91.000001
780,516206.408,516377.808,516613.008,516717.708,171.400003,104.700002,604.300009,235.200003,406.600006,93.000001
781,516810.708,516951.708,517277.808,517377.708,141.000002,99.900002,658.10001,326.100005,467.100007,91.100001
782,517468.808,517672.408,517945.208,518046.908,203.600003,101.700002,670.70001,272.800004,476.400007,92.600001
783,518139.508,518262.808,518606.608,518704.908,123.300002,98.300001,654.60001,343.800005,467.100007,89.200002
784,518794.108,518979.308,519282.708,519382.108,185.200002,99.400001,673.70001,303.400005,488.600007,85.700002
785,519467.808,519616.408,519921.708,520024.908,148.600002,103.200002,653.500009,305.300004,453.900006,96.400001
786,520121.308,520251.108,520598.708,520701.108,129.800002,102.400001,667.70001,347.600006,477.400008,87.900001
787,520789.008,520964.508,521226.608,521328.908,175.500003,102.300001,628.10001,262.100004,437.600007,88.200002
788,521417.108,521589.008,521870.308,521971.808,171.900002,101.500002,643.700009,281.300004,453.200006,89.000001
789,522060.808,522256.708,522535.508,522638.308,195.900003,102.800002,667.90001,278.800004,474.700007,90.400001
790,522728.708,522898.708,523176.608,523280.608,170.000003,104.000001,646.50001,277.900004,447.900007,94.600002
791,523375.208,523542.308,523835.008,523936.208,167.100002,101.200001,653.60001,292.700005,459.800007,92.600002
792,524028.808,524190.308,524468.208,524567.908,161.500002,99.700002,629.400009,277.900004,439.400006,90.300001
793,524658.208,524801.408,525122.908,525223.208,143.200002,100.300001,654.20001,321.500005,464.700007,89.200002
794,525312.408,525494.808,525758.608,525861.208,182.400002,102.600002,642.700009,263.800004,446.200006,93.900001
795,525955.108,526112.008,526412.908,526512.408,156.900003,99.500002,645.20001,300.900004,457.800007,87.900001
796,526600.308,526755.008,527058.208,527159.208,154.700002,101.000001,644.00001,303.200005,457.900007,85.100002
797,527244.308,527436.208,527714.208,527814.108,191.900002,99.900001,664.100009,278.000005,469.900007,94.300001
798,527908.408,528055.808,528300.108,528403.608,147.400003,103.500002,582.800009,244.300003,391.700006,87.600001
799,528491.208,528641.508,528943.808,529045.308,150.300002,101.500001,643.70001,302.300005,452.600007,89.600002
800,529134.908,529280.308,529595.108,529694.908,145.400002,99.800001,657.00001,314.800005,460.200007,97.000002
801,529791.908,529966.808,530251.108,530352.508,174.900002,101.400002,649.400009,284.300004,459.200006,88.800001
802,530441.308,530623.508,530913.008,531009.908,182.200003,96.900002,663.10001,289.500004,471.700007,94.500001
803,531104.408,531271.008,531582.108,531712.508,166.600003,130.400002,686.10001,311.100004,477.700007,78.000001
804,531790.508,531929.608,532208.308,532314.208,139.100002,105.900001,614.500009,278.700005,417.800007,90.800001
805,532405.008,532592.108,532902.708,533004.808,187.100003,102.100001,689.200011,310.600005,497.700008,89.400002
806,533094.208,533247.308,533564.808,533669.708,153.100002,104.900001,665.90001,317.500005,470.600007,90.400002
807,533760.108,533886.608,534178.608,534282.708,126.500002,104.100001,617.400009,292.000004,418.500006,94.800002
808,534377.508,534563.408,534830.808,534934.008,185.900003,103.200001,648.20001,267.400004,453.300007,91.700002
809,535025.708,535183.308,535455.808,535557.008,157.600002,101.200001,624.300009,272.500004,430.100006,93.000002
810,535650.008,535821.708,536070.908,536172.708,171.700002,101.800002,612.100009,249.200004,420.900006,89.400001
811,536262.108,536437.108,536692.108,536822.808,175.000003,130.700002,632.700009,255.000003,430.000006,72.000001
812,536894.808,537046.208,537294.208,537397.708,151.400003,103.500002,587.300009,248.000003,399.400006,84.400001
813,537482.108,537646.108,537922.308,538025.108,164.000003,102.800001,631.30001,276.200004,440.200007,88.300002
814,538113.408,538289.008,538558.208,538659.608,175.600002,101.400002,635.200009,269.200004,444.800006,89.000001
815,538748.608,538936.608,539195.008,539324.408,188.000003,129.400002,647.10001,258.400004,446.400007,71.300001
816,539395.708,539547.408,539863.108,539994.508,151.700002,131.400002,660.500009,315.700005,467.400007,61.7
817,540056.208,540230.908,540491.808,540595.108,174.700003,103.300001,632.80001,260.900004,435.600007,93.900002
818,540689.008,540852.108,541117.208,541216.108,163.100002,98.900002,612.300009,265.100004,428.200006,85.200001
819,541301.308,541456.808,541753.408,541853.508,155.500002,100.100001,644.80001,296.600005,452.100007,92.600002
820,541946.108,542113.408,542401.308,542536.308,167.300002,135.000002,655.000009,287.900004,455.200006,64.800001
821,542601.108,542804.108,543073.708,543211.408,203.000003,137.700002,679.800011,269.600004,472.600007,69.500002
822,543280.908,543488.908,543751.708,543854.108,208.000003,102.400001,665.900009,262.800004,470.800007,92.700001
823,543946.808,544098.408,544415.908,544516.408,151.600003,100.500002,651.60001,317.500004,469.100007,82.000001
824,544598.408,544749.808,545081.908,545184.608,151.400002,102.700002,680.80001,332.100005,483.500007,94.600001
825,545279.208,545436.408,545765.308,545905.508,157.200003,140.200002,686.000011,328.900005,486.100008,59.700001
826,545965.208,546116.208,546426.908,546531.008,151.000002,104.100002,656.500009,310.700004,461.700006,90.700001
827,546621.708,546784.708,547066.208,547167.708,163.000003,101.500001,635.60001,281.500004,444.500007,89.600002
828,547257.308,547448.908,547708.408,547865.108,191.600003,156.700003,653.50001,259.500003,451.100006,45.700001
829,547910.808,548062.708,548386.208,548531.108,151.900002,144.900002,674.00001,323.500005,475.400007,53.700001
830,548584.808,548774.608,549060.208,549161.308,189.800002,101.100001,672.90001,285.600005,475.400007,96.400002
831,549257.708,549463.208,549730.208,549831.108,205.500003,100.900001,666.70001,267.000004,472.500007,93.300002
832,549924.408,550073.208,550370.208,550509.408,148.800002,139.200002,645.400009,297.000004,445.800006,60.400001
833,550569.808,550753.508,550993.408,551095.708,183.700003,102.300002,618.300009,239.900003,423.600006,92.400001
834,551188.108,551367.908,551650.708,551748.508,179.800003,97.800002,646.40001,282.800004,462.600007,86.000001
835,551834.508,552032.208,552291.108,552391.108,197.700003,100.000001,640.60001,258.900004,456.600007,84.000002
836,552475.108,552627.908,552919.308,553020.308,152.800002,101.000002,636.800009,291.400004,444.200006,91.600001
837,553111.908,553298.108,553578.108,553677.208,186.200003,99.100001,650.40001,280.000004,466.200007,85.100002
838,553762.308,553911.508,554164.608,554267.208,149.200002,102.600001,595.100009,253.100004,402.300006,90.200002
839,554357.408,554505.008,554817.108,554919.008,147.600002,101.900002,648.600009,312.100004,459.700006,87.000001
840,555006.008,555149.708,555427.808,555529.508,143.700002,101.700001,613.800009,278.100005,421.800007,90.300001
841,555619.808,555815.908,556072.508,556205.808,196.100003,133.300002,661.60001,256.600004,452.700007,75.600001
842,556281.408,556490.708,556766.208,556864.408,209.300003,98.200002,678.10001,275.500004,484.800007,95.100001
843,556959.508,557115.008,557403.908,557503.108,155.500003,99.200001,646.30001,288.900004,444.400007,102.700002
844,557605.808,557789.308,558023.808,558123.108,183.500003,99.300002,618.800009,234.500003,418.000006,101.500001
845,558224.608,558411.008,558628.508,558730.508,186.400003,102.000002,599.800009,217.500003,403.900006,93.900001
846,558824.408,558997.908,559231.308,559333.908,173.500003,102.600002,607.600009,233.400003,406.900006,98.100001
847,559432.008,559605.808,559773.808,559877.008,173.800003,103.200002,540.600008,168.000002,341.800005,95.600001
848,559972.608,560125.008,560375.908,560475.708,152.400003,99.800002,596.000009,250.900003,403.300006,92.900001
849,560568.608,560702.608,560967.608,561070.008,134.000002,102.400002,596.200009,265.000004,399.000006,94.800001
850,561164.808,561349.708,561582.708,561684.908,184.900003,102.200002,610.700009,233.000003,417.900006,90.600001
851,561775.508,561906.708,562157.908,562260.908,131.200002,103.000001,577.300009,251.200004,382.400006,91.900002
852,562352.808,562508.908,562788.108,562887.208,156.100002,99.100002,619.800009,279.200004,435.300006,85.400001
853,562972.608,563160.008,563399.008,563502.708,187.400003,103.700002,623.500009,239.000003,426.400006,93.400001
854,563596.108,563753.108,564024.408,564165.508,157.000003,141.100002,632.40001,271.300004,428.300007,63.000001
855,564228.508,564405.808,564651.808,564751.708,177.300002,99.900001,607.700009,246.000004,423.300006,84.500002
856,564836.208,565014.308,565268.808,565370.008,178.100002,101.200002,622.300009,254.500004,432.600006,88.500001
857,565458.508,565613.608,565861.108,565963.808,155.100002,102.700002,601.700009,247.500004,402.600006,96.400001
858,566060.208,566222.208,566501.508,566637.408,162.000002,135.900002,636.600009,279.300005,441.300007,59.4
859,566696.808,566846.808,567140.808,567243.208,150.000003,102.400002,638.20001,294.000004,444.000007,91.800001
860,567335.008,567457.708,567752.008,567853.008,122.700002,101.000002,606.200009,294.300004,417.000006,88.200001
861,567941.208,568110.608,568389.408,568490.008,169.400003,100.600001,632.400009,278.800004,448.200007,83.600001
862,568573.608,568750.208,569005.508,569107.708,176.600003,102.200001,629.00001,255.300004,431.900007,94.900002
863,569202.608,569369.408,569646.308,569747.708,166.800002,101.400002,632.000009,276.900004,443.700006,86.900001
864,569834.608,569996.908,570273.908,570373.808,162.300003,99.900001,627.00001,277.000004,439.300007,87.800002
865,570461.609,570609.509,570843.009,570946.309,147.900002,103.300002,570.900008,233.500003,381.400005,86.200001
866,571032.509,571207.309,571474.109,571574.609,174.800003,100.500001,625.100009,266.800004,441.600007,83.000001
867,571657.609,571827.909,572084.909,572187.809,170.300003,102.900001,624.00001,257.000004,427.300007,93.800002
868,572281.609,572430.509,572717.009,572817.809,148.900002,100.800002,629.900009,286.500004,435.400006,93.700001
869,572911.509,573089.009,573367.109,573466.709,177.500003,99.600001,636.60001,278.100004,455.600007,81.400002
870,573548.109,573722.309,573992.109,574093.409,174.200002,101.300002,638.200009,269.800004,444.000006,92.900001
871,574186.309,574375.209,574616.309,574760.809,188.900003,144.500003,632.900009,241.100003,430.000006,58.4
872,574819.209,574958.009,575271.909,575407.809,138.800003,135.900002,652.20001,313.900004,452.700007,63.600001
873,575471.409,575638.709,575883.709,575986.109,167.300003,102.400002,603.800009,245.000003,412.300006,89.100001
874,576075.209,576249.309,576509.409,576607.709,174.100003,98.300001,620.200009,260.100004,434.200007,87.700001
875,576695.409,576872.609,577137.309,577233.709,177.200003,96.400001,626.00001,264.700004,441.900007,87.700002
876,577321.409,577506.309,577757.309,577895.109,184.900003,137.800002,635.500009,251.000003,435.900006,61.800001
877,577956.909,578136.509,578411.209,578509.009,179.600003,97.800001,638.70001,274.700004,454.300007,86.600002
878,578595.609,578786.109,579050.609,579182.209,190.500003,131.600001,650.400009,264.500004,455.000007,63.800001
879,579246.009,579401.409,579666.709,579768.809,155.400003,102.100001,611.60001,265.300004,420.700007,88.800002
880,579857.609,580030.509,580297.109,580396.509,172.900002,99.400002,625.400009,266.600004,439.500006,86.500001
881,580483.009,580649.309,580925.309,581067.109,166.300002,141.800003,642.100009,276.000004,442.300006,58
882,581125.109,581337.409,581569.009,581671.909,212.300004,102.900002,637.80001,231.600003,443.900007,91.000001
883,581762.909,581920.709,582201.909,582300.709,157.800002,98.800002,623.300009,281.200004,439.000006,85.500001
884,582386.209,582565.809,582833.409,582969.409,179.600003,136.000002,651.40001,267.600004,447.200007,68.200001
885,583037.609,583222.409,583497.509,583597.009,184.800003,99.500001,653.00001,275.100004,459.900007,93.600002
886,583690.609,583861.909,584121.309,584221.809,171.300002,100.500002,616.100009,259.400004,430.700006,84.900001
887,584306.709,584461.909,584747.509,584847.009,155.200002,99.500002,630.400009,285.600004,440.800006,90.100001
888,584937.109,585076.509,585365.509,585466.209,139.400002,100.700001,616.900009,289.000005,428.400007,87.800001
889,585554.009,585738.209,585979.709,586081.609,184.200003,101.900001,618.10001,241.500004,425.700007,90.500002
890,586172.109,586322.509,586593.409,586693.309,150.400002,99.900001,610.800009,270.900004,421.300006,89.600002
891,586782.909,586954.009,587192.009,587293.209,171.100002,101.200001,601.900009,238.000004,409.100006,91.600002
892,587384.809,587542.809,587821.509,587921.909,158.000002,100.400002,624.100009,278.700004,436.700006,87.000001
893,588008.909,588171.109,588459.109,588599.109,162.200002,140.000002,657.00001,288.000005,450.200007,66.800001
894,588665.909,588859.409,589145.409,589252.409,193.500003,107.000002,673.70001,286.000004,479.500007,87.200001
895,589339.609,589544.809,589792.009,589937.009,205.200003,145.000002,655.90001,247.200004,452.400007,58.500001
896,589995.509,590155.609,590439.309,590539.009,160.100002,99.700002,630.700009,283.700004,443.800006,87.200001
897,590626.209,590806.709,591062.109,591163.509,180.500003,101.400001,630.500009,255.400004,435.900007,93.200001
898,591256.709,591354.909,591722.809,591822.109,98.200002,99.300002,653.00001,367.900005,466.100007,87.600001
899,591909.709,592094.509,592408.909,592509.209,184.800003,100.300001,683.20001,314.400005,499.200008,83.700001
900,592592.909,592743.709,593051.809,593150.309,150.800003,98.500002,641.10001,308.100004,458.900007,83.700001
901,593234.009,593406.609,593676.609,593777.209,172.600002,100.600002,637.300009,270.000004,442.600006,94.100001
902,595662.309,595797.509,596061.409,596215.009,135.200002,153.600002,590.400009,263.900004,399.100006,37.700001
903,596252.709,596393.409,596685.609,596786.309,140.700002,100.700002,617.100009,292.200004,432.900006,83.500001
904,596869.809,597014.709,597289.809,597387.909,144.900002,98.100002,604.700009,275.100004,420.000006,86.600001
905,597474.509,597619.909,597898.809,598042.609,145.400002,143.800003,629.500009,278.900004,424.300006,61.4
906,598104.009,598255.909,598525.309,598665.409,151.900003,140.100002,618.90001,269.400004,421.300007,57.500001
907,598722.909,598867.509,599169.909,599272.909,144.600002,103.000002,639.800009,302.400004,447.000006,89.800001
908,599362.709,599546.809,599813.009,599912.809,184.100003,99.800001,635.80001,266.200004,450.300007,85.700002
909,599998.509,600118.209,600445.509,600545.809,119.700001,100.300002,639.100009,327.300005,447.000006,91.800001
910,600637.609,600817.309,601104.609,601205.009,179.700003,100.400002,659.80001,287.300004,467.000007,92.400001
911,601297.409,601480.009,601766.909,601864.509,182.600003,97.600001,656.10001,286.900004,469.500007,89.000002
912,601953.509,602044.109,602399.709,602499.009,90.600001,99.300002,644.600009,355.600005,446.200006,99.100001
913,602598.109,602801.809,603057.409,603195.109,203.700003,137.700002,662.90001,255.600004,459.300007,65.900001
914,603261.009,603440.409,603693.709,603791.809,179.400003,98.100001,620.00001,253.300004,432.700007,89.200002
915,603881.009,604061.609,604321.309,604422.809,180.600002,101.500002,629.900009,259.700004,440.300006,88.100001
916,604510.909,604635.209,604950.709,605093.009,124.300002,142.300003,646.60001,315.500004,439.800006,64.500001
917,605157.509,605300.809,605623.609,605721.109,143.300002,97.500002,649.900009,322.800004,466.100006,86.300001
918,605807.409,605968.209,606260.709,606361.809,160.800003,101.100001,647.30001,292.500004,453.300007,92.900002
919,606454.709,606611.309,606912.309,607056.709,156.600002,144.400002,659.20001,301.000005,457.600007,57.200001
920,607113.909,607301.209,607584.509,607684.409,187.300002,99.900001,659.30001,283.300005,470.600007,88.800002
921,607773.209,607922.309,608194.209,608296.909,149.100002,102.700001,615.300009,271.900004,421.000006,91.600002
922,608388.509,608562.509,608836.309,608936.409,174.000002,100.100002,640.300009,273.800004,447.800006,92.400001
923,609028.809,609187.509,609472.709,609573.809,158.700003,101.100001,639.30001,285.200004,443.900007,94.300002
924,609668.109,609824.309,610112.709,610255.409,156.200002,142.700003,658.80001,288.400004,444.600006,71.500001
925,610326.909,610517.209,610771.309,610872.109,190.300002,100.800002,647.700009,254.100004,444.400006,102.500001
926,610974.609,611148.109,611392.709,611495.809,173.500003,103.100002,620.400009,244.600003,418.100006,99.200001
927,611595.009,611735.709,611973.109,612074.209,140.700003,101.100002,568.000009,237.400003,378.100006,88.800001
928,612163.009,612322.509,612547.409,612649.209,159.500002,101.800001,576.500009,224.900004,384.400006,90.300002
929,612739.509,612897.609,613132.209,613263.109,158.100002,130.900002,590.600008,234.600003,392.700005,67.000001
930,613330.109,613509.009,613710.909,613858.409,178.900003,147.500002,586.900009,201.900003,380.800006,58.600001
931,613917.009,614077.909,614332.409,614431.309,160.900002,98.900002,601.100009,254.500004,415.400006,86.800001
932,614518.109,614703.909,614917.809,615020.109,185.800003,102.300002,591.700009,213.900003,399.700006,89.700001
933,615109.809,615284.409,615528.309,615624.809,174.600002,96.500002,599.700009,243.900004,418.500006,84.700001
934,615709.509,615899.109,616115.309,616266.109,189.600003,150.800002,612.200009,216.200003,405.800006,55.600001
935,616321.709,616479.409,616728.309,616830.509,157.700002,102.200001,604.000009,248.900004,406.600006,95.200002
936,616925.709,617078.309,617347.209,617447.809,152.600002,100.600002,606.300009,268.900004,421.500006,84.200001
937,617532.009,617718.309,617935.709,618073.909,186.300003,138.200002,601.000009,217.400003,403.700006,59.100001
938,618133.009,618257.109,618540.609,618641.609,124.100002,101.000001,589.200009,283.500004,407.600006,80.600002
939,618722.209,618867.009,619142.609,619243.009,144.800002,100.400001,611.700009,275.600004,420.400006,90.900002
940,619333.909,619533.109,619763.709,619863.009,199.200003,99.300002,616.400009,230.600003,429.800006,87.300001
941,619950.309,620126.209,620356.109,620456.809,175.900003,100.700002,597.900009,229.900003,405.800006,91.400001
942,620548.209,620696.009,620969.109,621067.709,147.800002,98.600002,610.800009,273.100004,420.900006,91.300001
943,621159.009,621304.209,621579.409,621678.909,145.200002,99.500002,608.200009,275.200004,420.400006,88.300001
944,621767.209,621905.809,622193.309,622293.109,138.600002,99.800002,614.400009,287.500004,426.100006,88.500001
945,622381.609,622562.309,622801.509,622903.109,180.700003,101.600002,609.900009,239.200003,419.900006,88.400001
946,622991.509,623136.709,623381.009,623516.709,145.200002,135.700002,582.700009,244.300004,389.500006,57.500001
947,623574.209,623746.709,623994.409,624098.009,172.500003,103.600002,611.300009,247.700003,420.200006,87.500001
948,624185.509,624332.609,624581.409,624681.409,147.100002,100.000001,591.500009,248.800004,395.900006,95.600002
949,624777.009,624924.209,625194.409,625294.709,147.200002,100.300002,599.100009,270.200004,417.400006,81.400001
950,625376.109,625515.609,625796.709,625928.509,139.500002,131.800002,613.800009,281.100004,420.600006,61.400001
951,625989.909,626172.309,626407.309,626508.609,182.400003,101.300002,607.800009,235.000003,417.400006,89.100001
952,626597.709,626747.809,627041.009,627140.109,150.100002,99.100001,624.900009,293.200005,443.300007,82.500001
953,627222.609,627400.009,627671.409,627801.209,177.400003,129.800002,647.20001,271.400004,448.800007,68.600001
954,627869.809,628029.809,628312.609,628464.409,160.000002,151.800002,645.30001,282.800005,442.800007,50.700001
955,628515.109,628687.809,628959.709,629059.809,172.700002,100.100002,627.400009,271.900004,444.600006,82.700001
956,629142.509,629344.809,629564.609,629666.809,202.300003,102.200002,620.400009,219.800003,422.100006,96.100001
957,629762.909,629898.709,630180.509,630278.509,135.800002,98.000002,603.800009,281.800004,417.600006,88.200001
958,630366.709,630532.909,630788.309,630890.109,166.200003,101.800002,613.600009,255.400003,421.600006,90.200001
959,630980.309,631187.109,631415.009,631514.209,206.800003,99.200001,628.40001,227.900004,434.700007,94.500002
960,631608.709,631715.309,631998.909,632099.309,106.600001,100.400001,593.300009,283.600005,390.200006,102.700002
961,632202.009,632348.809,632629.309,632726.509,146.800002,97.200001,628.700009,280.500004,427.300006,104.200002
962,632830.709,633015.309,633227.209,633363.909,184.600003,136.700002,610.000009,211.900003,396.500006,76.800001
963,633440.709,633624.709,633823.709,633925.009,184.000003,101.300001,587.200009,199.000003,383.000006,102.900002
964,634027.909,634162.009,634394.709,634497.309,134.100002,102.600002,556.400008,232.700003,366.800005,87.000001
965,634584.309,634778.409,634980.609,635079.509,194.100003,98.900001,582.700009,202.200003,396.300006,87.500002
966,635167.009,635325.409,635553.809,635657.609,158.400002,103.800002,578.900008,228.400003,386.800005,88.300001
967,635745.909,635896.309,636144.209,636246.409,150.400003,102.200002,590.500009,247.900003,398.300006,90.000001
968,636336.409,636467.709,636747.009,636846.809,131.300002,99.800002,597.900009,279.300004,410.600006,87.500001
969,636934.309,637097.709,637336.109,637487.909,163.400002,151.800002,605.500009,238.400004,401.800006,51.900001
970,637539.809,637695.41,637960.71,638061.01,155.600002,100.300002,604.000009,265.300004,420.900006,82.800001
971,638143.81,638319.41,638557.31,638659.81,175.600003,102.500002,606.200009,237.900003,413.500006,90.200001
972,638750.01,638905.21,639150.91,639249.81,155.200002,98.900002,591.300009,245.700004,400.900006,91.500001
973,639341.31,639489.11,639761.81,639861.11,147.800002,99.300002,606.600009,272.700004,420.500006,86.800001
974,639947.91,640100.11,640377.71,640514.31,152.200002,136.600002,627.700009,277.600004,429.800006,61.300001
975,640575.61,640773.11,641010.91,641114.31,197.500003,103.400001,630.90001,237.800004,435.300007,92.200002
976,641206.51,641387.31,641634.51,641736.51,180.800002,102.000002,611.400009,247.200004,428.000006,81.400001
977,641817.91,642015.21,642253.41,642354.01,197.300003,100.600002,627.500009,238.200003,435.500006,91.400001
978,642445.41,642607.31,642872.61,642973.91,161.900003,101.300001,613.800009,265.300004,427.200007,85.300001
979,643059.21,643245.51,643495.51,643630.81,186.300003,135.300002,640.50001,250.000004,436.300007,68.900001
980,643699.71,643916.91,644132.31,644266.01,217.200003,133.700002,633.000009,215.400003,432.600006,66.700001
981,644332.71,644536.01,644755.81,644857.81,203.300003,102.000001,613.200009,219.800004,423.100007,88.100001
982,644945.91,645066.91,645369.61,645468.11,121.000002,98.500001,606.800009,302.700005,423.700007,84.600001
983,645552.71,645734.41,645976.61,646120.41,181.700003,143.800002,630.90001,242.200004,423.900007,63.200001
984,646183.61,646306.61,646607.81,646708.81,123.000002,101.000002,610.400009,301.200004,424.200006,85.200001
985,646794.01,646943.71,647224.31,647323.91,149.700002,99.600002,617.800009,280.600004,430.300006,87.900001
986,647411.81,647618.31,647868.61,647968.51,206.500003,99.900001,643.00001,250.300004,456.800007,86.300002
987,648054.81,648247.71,648499.11,648636.41,192.900003,137.300002,648.300009,251.400003,444.300006,66.700001
988,648703.11,648892.21,649158.61,649258.51,189.100003,99.900002,643.50001,266.400004,455.500007,88.100001
989,649346.61,649528.31,649731.01,649833.01,181.700003,102.000001,576.700009,202.700003,384.400006,90.300002
990,649923.31,650111.71,650362.61,650501.01,188.400002,138.400002,637.900009,250.900004,439.300006,60.200001
991,650561.21,650752.51,650998.51,651100.41,191.300003,101.900001,628.900009,246.000004,437.300007,89.700001
992,651190.11,651343.21,651621.91,651720.21,153.100003,98.300001,618.10001,278.700004,431.800007,88.000002
993,651808.21,651959.71,652240.91,652340.91,151.500002,100.000002,617.100009,281.200004,432.700006,84.400001
994,652425.31,652576.21,652858.11,652994.71,150.900002,136.600002,634.000009,281.900004,432.800006,64.600001
995,653059.31,653212.51,653510.11,653611.71,153.200003,101.600002,639.30001,297.600004,450.800007,86.900001
996,653698.61,653849.41,654142.81,654244.81,150.800002,102.000002,638.500009,293.400004,444.200006,92.300001
997,654337.11,654540.51,654811.71,654909.91,203.400003,98.200002,657.40001,271.200004,474.600007,84.600001
998,654994.51,655172.11,655430.31,655527.61,177.600003,97.300001,629.20001,258.200004,435.800007,96.100002
999,655623.71,655790.71,656061.11,656164.21,167.000002,103.100002,627.800009,270.400004,437.400006,87.300001
1000,656251.51,656405.01,656708.81,656809.11,153.500002,100.300001,646.30001,303.800005,457.300007,88.700002
1001,656897.81,657055.71,657324.71,657428.01,157.900002,103.300001,618.000009,269.000004,426.900006,87.800002
1002,657515.81,657680.21,657970.11,658114.71,164.400002,144.600002,648.700009,289.900005,454.300007,49.8
1003,658164.51,658321.91,658611.71,658715.51,157.400003,103.800002,644.20001,289.800004,447.200007,93.200001
1004,658808.71,658962.61,659257.11,659360.61,153.900002,103.500001,641.60001,294.500005,448.400007,89.700002
1005,659450.31,659620.11,659874.31,659973.71,169.800002,99.400001,606.700009,254.200004,424.000006,83.300002
1006,660057.01,660234.31,660504.21,660606.01,177.300002,101.800002,639.900009,269.900004,447.200006,90.900001
1007,660696.91,660851.51,661133.21,661234.71,154.600002,101.500001,627.60001,281.700005,436.300007,89.800002
1008,661324.51,661494.01,661788.51,661887.31,169.500002,98.800002,655.900009,294.500004,464.000006,93.100001
1009,661980.41,662163.31,662462.61,662561.51,182.900003,98.900002,667.90001,299.300004,482.200007,86.800001
1010,662648.31,662777.11,663112.41,663213.51,128.800002,101.100002,650.50001,335.300005,464.100007,85.300001
1011,663298.81,663458.91,663774.81,663909.91,160.100002,135.100002,683.30001,315.900005,476.000007,72.200001
1012,663982.11,664164.31,664453.31,664555.31,182.200003,102.000002,666.90001,289.000004,471.200007,93.700001
1013,664649.01,664770.91,665122.91,665221.51,121.900002,98.600002,656.70001,352.000005,473.900007,84.200001
1014,665305.71,665469.41,665713.91,665817.11,163.700002,103.200001,605.200009,244.500004,408.200006,93.800002
1015,665910.91,666042.51,666358.91,666460.61,131.600002,101.700001,643.100009,316.400005,448.000007,93.400001
1016,666554.01,666737.61,667026.91,667154.61,183.600003,127.700002,673.60001,289.300004,472.900007,73.000001
1017,667227.61,667460.51,667670.51,667774.71,232.900004,104.200002,636.30001,210.000003,442.900007,89.200001
1018,667863.91,668015.21,668343.51,668442.01,151.300002,98.500002,665.40001,328.300005,479.600007,87.300001
1019,668529.31,668680.91,668984.31,669085.21,151.600002,100.900001,641.800009,303.400005,455.000007,85.900001
1020,669171.11,669318.21,669627.71,669730.01,147.100003,102.300002,646.40001,309.500004,456.600007,87.500001
1021,669817.51,669992.71,670266.61,670368.61,175.200003,102.000001,642.50001,273.900004,449.100007,91.400002
1022,670460.01,670620.11,670882.11,671021.71,160.100002,139.600002,617.500009,262.000004,422.100006,55.800001
1023,671077.51,671260.61,671536.31,671638.21,183.100003,101.900001,650.80001,275.700004,458.800007,90.100002
1024,671728.31,671855.81,672173.11,672275.71,127.500001,102.600002,634.400009,317.300005,444.800006,87.000001
1025,672362.71,672540.51,672850.31,672952.01,177.800003,101.700002,688.20001,309.800004,487.600007,98.900001
1026,673050.91,673235.51,673523.01,673625.41,184.600003,102.400002,669.20001,287.500004,472.100007,94.700001
1027,673720.11,673917.11,674189.51,674291.71,197.000003,102.200002,671.20001,272.400004,469.400007,99.600001
1028,674391.31,674531.81,674851.11,674949.21,140.500002,98.100002,651.80001,319.300005,459.800007,93.900001
1029,675043.11,675193.71,675467.71,675568.21,150.600002,100.500002,623.000009,274.000004,424.600006,97.900001
1030,675666.11,675871.91,676101.41,676201.91,205.800003,100.500001,633.10001,229.500004,435.300007,97.300002
1031,676299.21,676446.51,676678.71,676783.31,147.300002,104.600002,578.600008,232.200003,379.500005,94.500001
1032,676877.81,677054.51,677280.71,677383.91,176.700003,103.200002,601.700009,226.200003,402.900006,95.600001
1033,677479.51,677689.01,677908.71,678010.01,209.500003,101.300001,622.10001,219.700004,429.200007,91.600002
1034,678101.61,678270.21,678477.51,678581.41,168.600002,103.900002,573.900008,207.300003,375.900005,94.100001
1035,678675.51,678835.81,679105.41,679207.21,160.300002,101.800002,619.900009,269.600004,429.900006,88.200001
1036,679295.41,679449.71,679702.71,679805.01,154.300003,102.300002,600.200009,253.000003,407.300006,90.600001
1037,679895.61,680063.21,680304.31,680407.41,167.600003,103.100002,602.800009,241.100003,408.700006,91.000001
1038,680498.41,680694.61,680937.21,681081.81,196.200003,144.600002,649.00001,242.600004,438.800007,65.600001
1039,681147.41,681293.31,681591.71,681692.41,145.900002,100.700001,630.800009,298.400005,444.300007,85.800001
1040,681778.21,681931.91,682204.31,682305.31,153.700003,101.000001,616.100009,272.400004,426.100007,89.000001
1041,682394.31,682491.81,682857.31,682958.61,97.500002,101.300002,648.40001,365.500005,463.000007,84.100001
1042,683042.71,683219.31,683479.11,683582.41,176.600003,103.300001,629.30001,259.800004,436.400007,89.600002
1043,683672.01,683830.81,684082.71,684186.81,158.800002,104.100001,605.000009,251.900004,410.700006,90.200002
1044,684277.01,684444.31,684756.31,684857.51,167.300002,101.200001,666.000009,312.000005,479.300007,85.500001
1045,684943.01,685149.91,685419.01,685522.91,206.900004,103.900001,668.10001,269.100004,476.000008,88.200001
1046,685611.11,685802.31,686068.31,686170.41,191.200003,102.100002,652.80001,266.000004,457.200007,93.500001
1047,686263.91,686418.01,686722.31,686822.41,154.100002,100.100001,646.50001,304.300005,458.400007,88.000002
1048,686910.41,687061.11,687329.31,687433.71,150.700002,104.400002,610.200009,268.200004,418.900006,86.900001
1049,687520.61,687700.61,687993.61,688095.61,180.000003,102.000001,666.80001,293.000004,473.000007,91.800002
1050,688187.41,688400.31,688642.51,688774.51,212.900003,132.000002,660.80001,242.200004,455.100007,73.700001
1051,688848.21,688970.41,689300.51,689403.11,122.200001,102.600002,640.900009,330.100005,452.300006,86.000001
1052,689489.11,689641.01,689933.31,690035.61,151.900002,102.300001,635.00001,292.300005,444.200007,88.500002
1053,690124.11,690288.71,690586.31,690688.71,164.600002,102.400001,650.100009,297.600005,462.200007,85.500001
1054,690774.21,690946.71,691240.51,691344.91,172.500003,104.400002,667.50001,293.800004,466.300007,96.800001
1055,691441.71,691584.11,691909.01,692009.41,142.400002,100.400002,654.60001,324.900005,467.300007,86.900001
1056,692096.31,692269.31,692545.01,692648.01,173.000003,103.000001,640.00001,275.700004,448.700007,88.300002
1057,692736.31,692894.11,693196.31,693301.81,157.800002,105.500002,652.700009,302.200004,460.000006,87.200001
1058,693389.01,693514.11,693872.41,693975.41,125.100002,103.000001,672.20001,358.300006,483.400008,85.800001
1059,694061.21,694212.61,694556.71,694661.11,151.400003,104.400001,688.600011,344.100005,495.500008,88.700002
1060,694749.81,694951.51,695237.31,695337.11,201.700003,99.800001,678.30001,285.800004,487.500007,91.000002
1061,695428.11,695607.31,695889.01,695992.71,179.200002,103.700001,654.400009,281.700005,460.900007,89.800001
1062,696082.51,696256.71,696565.41,696702.91,174.200003,137.500002,682.500011,308.700005,482.900008,62.100001
1063,696765.01,696948.01,697214.01,697315.71,183.000002,101.700002,643.300009,266.000004,449.000006,92.600001
1064,697408.31,697572.91,697882.71,697981.41,164.600003,98.700002,662.30001,309.800004,474.400007,89.200001
1065,698070.61,698250.21,698479.71,698580.41,179.600003,100.700002,598.200009,229.500003,409.100006,88.400001
1066,698668.81,698817.31,699125.81,699224.01,148.500002,98.200001,636.900009,308.500005,457.000007,81.700001
1067,699305.71,699452.21,699761.11,699863.41,146.500003,102.300002,651.30001,308.900004,455.400007,93.600001
1068,699957.01,700077.31,700415.61,700515.51,120.300002,99.900001,645.90001,338.300005,458.600007,87.400002
1069,700602.91,700749.71,701046.51,701145.11,146.800002,98.600002,631.900009,296.800004,443.600006,89.700001
1070,701234.81,701415.01,701679.81,701783.01,180.200003,103.200001,644.50001,264.800004,445.000007,96.300002
1071,701879.31,702046.91,702338.51,702439.11,167.600002,100.600001,651.20001,291.600005,459.200007,91.400002
1072,702530.51,702682.91,703010.11,703160.61,152.400002,150.500002,678.30001,327.200005,479.600007,48.200001
1073,703208.81,703406.31,703686.91,703786.11,197.500003,99.200001,669.10001,280.600004,478.100007,91.800002
1074,703877.91,704062.51,704343.41,704444.71,184.600002,101.300001,658.600009,280.900005,465.500007,91.800001
1075,704536.51,704723.511,705005.511,705106.611,187.000003,101.100002,666.80001,282.000004,469.000007,96.700001
1076,705203.311,705390.711,705661.411,705794.511,187.400003,133.100002,655.60001,270.700004,458.100007,64.400001
1077,705858.911,706037.611,706312.011,706416.911,178.700003,104.900001,646.50001,274.400004,453.100007,88.500002
1078,706505.411,706602.311,706973.911,707122.211,96.900001,148.300002,667.80001,371.600006,468.500007,51.000001
1079,707173.211,707346.211,707633.411,707733.711,173.000002,100.300001,647.300009,287.200005,460.200007,86.800001
1080,707820.511,708032.211,708269.011,708370.111,211.700004,101.100002,642.00001,236.800003,448.500007,92.400001
1081,708462.511,708627.811,708932.911,709032.511,165.300002,99.600001,659.60001,305.100005,470.400007,89.600002
1082,709122.111,709266.111,709593.711,709694.711,144.000002,101.000001,675.80001,327.600005,471.600007,103.200002
1083,709797.911,709940.111,710264.811,710366.211,142.200002,101.400001,666.30001,324.700005,466.900007,98.000002
1084,710464.211,710621.511,710885.311,710985.511,157.300002,100.200002,621.700009,263.800004,421.100006,100.400001
1085,711085.911,711200.711,711461.411,711565.011,114.800002,103.600001,574.200009,260.700004,375.500006,95.100002
1086,711660.111,711806.511,712058.911,712162.711,146.400002,103.800001,600.100009,252.400004,398.800006,97.500002
1087,712260.211,712439.711,712678.211,712781.311,179.500002,103.100001,610.500009,238.500004,418.000006,89.400002
1088,712870.711,713000.711,713259.111,713357.811,130.000002,98.700002,575.700008,258.400003,388.400005,88.600001
1089,713446.411,713608.311,713863.411,713964.311,161.900003,100.900002,608.900009,255.100003,417.000006,91.000001
1090,714055.311,714213.911,714469.311,714570.211,158.600003,100.900002,605.000009,255.400003,414.000006,90.100001
1091,714660.311,714835.811,715039.011,715175.011,175.500003,136.000002,580.700009,203.200003,378.700006,66.000001
1092,715241.011,715390.711,715628.711,715730.811,149.700002,102.100001,578.700009,238.000004,387.700006,88.900002
1093,715819.711,715979.911,716246.111,716385.311,160.200002,139.200002,626.500009,266.200004,426.400006,60.900001
1094,716446.211,716634.711,716875.911,716978.911,188.500003,103.000002,623.600009,241.200003,429.700006,90.900001
1095,717069.811,717203.211,717524.711,717623.911,133.400002,99.200001,643.40001,321.500005,454.900007,89.300002
1096,717713.211,717907.611,718148.511,718281.211,194.400003,132.700002,638.100009,240.900003,435.300006,70.100001
1097,718351.311,718514.811,718747.911,718851.211,163.500003,103.300002,594.300009,233.100003,396.600006,94.400001
1098,718945.611,719130.211,719382.511,719538.211,184.600003,155.700002,638.30001,252.300004,436.900007,45.700001
1099,719583.911,719766.011,719997.911,720100.911,182.100002,103.000001,604.200009,231.900004,414.000006,87.200002
1100,720188.111,720322.211,720617.811,720716.711,134.100002,98.900002,610.600009,295.600004,429.700006,82.000001
1101,720798.711,720975.511,721231.911,721371.811,176.800002,139.900002,636.500009,256.400004,433.200006,63.400001
1102,721435.211,721625.711,721862.011,721963.111,190.500003,101.100001,623.50001,236.300004,426.800007,95.600002
1103,722058.711,722210.111,722505.411,722606.311,151.400002,100.900002,635.200009,295.300004,446.700006,87.600001
1104,722693.911,722867.811,723093.011,723191.811,173.900003,98.800001,587.600009,225.200003,399.100006,89.700002
1105,723281.511,723375.611,723684.211,723785.011,94.100001,100.800001,591.700009,308.600005,402.700006,88.200002
1106,723873.211,724057.811,724306.611,724406.111,184.600002,99.500001,615.000009,248.800004,433.400006,82.100002
1107,724488.211,724680.711,724905.211,725006.911,192.500003,101.700001,604.800009,224.500003,417.000006,86.100002
1108,725093.011,725218.811,725512.311,725612.911,125.800002,100.600001,608.200009,293.500004,419.300006,88.300002
1109,725701.211,725892.211,726146.111,726280.511,191.000003,134.400002,639.700009,253.900003,444.900006,60.400001
1110,726340.911,726519.511,726779.511,726918.211,178.600003,138.700002,640.00001,260.000004,438.600007,62.700001
1111,726980.911,727098.311,727403.311,727554.911,117.400002,151.600002,622.200009,305.000004,422.400006,48.200001
1112,727603.111,727760.911,728045.511,728142.911,157.800002,97.400001,630.50001,284.600005,442.400007,90.700002
1113,728233.611,728411.111,728673.611,728806.611,177.500002,133.000002,641.000009,262.500004,440.000006,68.000001
1114,728874.611,729060.811,729347.711,729447.611,186.200003,99.900002,663.30001,286.900004,473.100007,90.300001
1115,729537.911,729673.611,730036.811,730138.111,135.700002,101.300002,694.40001,363.200005,498.900007,94.200001
1116,730232.311,730399.711,730707.711,730807.211,167.400003,99.500002,664.90001,308.000004,475.400007,90.000001
1117,730897.211,731038.511,731376.411,731508.611,141.300002,132.200002,675.90001,337.900005,479.200007,64.500001
1118,731573.111,731752.311,731984.611,732089.611,179.200003,105.000002,600.600009,232.300003,411.500006,84.100001
1119,732173.711,732311.211,732619.511,732718.211,137.500002,98.700001,624.30001,308.300005,445.800007,79.800002
1120,732798.011,732976.211,733231.511,733375.011,178.200002,143.500002,641.900009,255.300004,433.500006,64.900001
1121,733439.911,733590.111,733893.611,733996.111,150.200002,102.500001,641.50001,303.500005,453.700007,85.300002
1122,734081.411,734267.711,734591.411,734691.711,186.300002,100.300002,707.30001,323.700005,510.000007,97.000001
1123,734788.711,734982.311,735245.211,735347.411,193.600003,102.200002,644.40001,262.900004,456.500007,85.700001
1124,735433.111,735567.711,735875.311,735974.711,134.600002,99.400002,636.700009,307.600004,442.200006,95.100001
1125,736069.811,736256.611,736509.511,736612.011,186.800003,102.500001,633.90001,252.900004,439.700007,91.700002
1126,736703.711,736868.011,737174.711,737273.711,164.300002,99.000001,657.40001,306.700005,471.000007,87.400002
1127,737361.111,737541.911,737837.911,737940.711,180.800002,102.800001,668.600009,296.000005,476.800007,89.000001
1128,738029.711,738231.411,738501.411,738641.411,201.700004,140.000002,673.600011,270.000004,471.700008,61.900001
1129,738703.311,738855.111,739168.611,739270.111,151.800002,101.500002,651.600009,313.500004,465.300006,84.800001
1130,739354.911,739547.711,739803.311,739943.811,192.800003,140.500002,648.90001,255.600004,448.400007,60.000001
1131,740003.811,740187.811,740457.411,740557.511,184.000003,100.100001,642.000009,269.600004,453.600007,88.300001
1132,740645.811,740811.311,741107.511,741208.311,165.500003,100.800002,651.30001,296.200004,461.700007,88.800001
1133,741297.111,741497.511,741765.411,741865.711,200.400003,100.300002,659.00001,267.900004,468.300007,90.400001
1134,741956.111,742136.111,742429.511,742528.611,180.000003,99.100002,669.60001,293.400004,473.400007,97.100001
1135,742625.711,742826.911,743105.111,743204.111,201.200003,99.000002,659.40001,278.200004,479.400007,81.000001
1136,743285.111,743463.911,743715.911,743817.711,178.800002,101.800002,617.700009,252.000004,430.800006,85.100001
1137,743902.811,744046.411,744313.511,744447.411,143.600002,133.900002,607.300009,267.100004,410.700006,62.700001
1138,744510.111,744657.011,744927.411,745077.711,146.900002,150.300003,619.200009,270.400004,417.300006,51.6
1139,745129.311,745295.611,745584.211,745685.111,166.300003,100.900002,646.80001,288.600004,454.900007,91.000001
1140,745776.111,745929.111,746228.411,746330.411,153.000002,102.000001,644.00001,299.300005,452.300007,89.700002
1141,746420.111,746564.911,746885.611,746984.711,144.800002,99.100002,650.400009,320.700004,465.500006,85.800001
1142,747070.511,747241.011,747519.011,747659.911,170.500003,140.900002,647.40001,278.000004,448.500007,58.000001
1143,747717.911,747891.711,748186.811,748287.211,173.800002,100.400001,653.80001,295.100005,468.900007,84.500002
1144,748371.711,748542.411,748817.911,748920.011,170.700002,102.100002,635.000009,275.500004,446.200006,86.700001
1145,749006.711,749195.211,749442.911,749543.511,188.500003,100.600001,621.300009,247.700004,436.200007,84.500001
1146,749628.011,749771.111,750065.911,750197.211,143.100002,131.300002,639.90001,294.800005,437.900007,70.700001
1147,750267.911,750428.811,750701.911,750803.111,160.900002,101.200002,617.100009,273.100004,434.000006,81.900001
1148,750885.011,751052.811,751350.011,751487.211,167.800003,137.200002,662.40001,297.200004,465.000007,60.200001
1149,751547.411,751739.511,751989.211,752091.611,192.100003,102.400001,636.200009,249.700004,441.800007,92.000001
1150,752183.611,752376.611,752645.811,752744.411,193.000003,98.600002,648.70001,269.200004,462.200007,87.900001
1151,752832.311,753020.711,753296.611,753397.511,188.400003,100.900001,649.00001,275.900004,464.300007,83.800002
1152,753481.311,753630.111,753879.711,753978.811,148.800002,99.100001,584.000008,249.600004,398.400006,86.500001
1153,754065.311,754240.911,754495.511,754591.011,175.600003,95.500001,606.500009,254.600004,430.200007,80.800001
1154,754671.811,754817.111,755094.111,755195.011,145.300003,100.900001,613.30001,277.000004,422.300007,90.100002
1155,755285.111,755469.811,755722.211,755821.911,184.700002,99.700002,626.000009,252.400004,437.100006,89.200001
1156,755911.111,756071.411,756361.911,756461.411,160.300002,99.500001,637.800009,290.500005,450.800007,87.500001
1157,756548.911,756727.711,756994.211,757095.411,178.800003,101.200002,637.80001,266.500004,445.300007,91.300001
1158,757186.711,757350.311,757618.111,757719.311,163.600002,101.200002,615.400009,267.800004,431.400006,82.800001
1159,757802.111,757993.011,758225.011,758323.611,190.900003,98.600002,609.200009,232.000003,422.900006,87.700001
1160,758411.311,758585.711,758801.011,758905.011,174.400003,104.000002,588.900009,215.300003,389.700006,95.200001
1161,759000.211,759136.211,759436.511,759582.711,136.000002,146.200003,633.000009,300.300004,436.300006,50.5
1162,759633.211,759810.311,760094.111,760230.211,177.100003,136.100002,663.50001,283.800004,460.900007,66.500001
1163,760296.711,760475.411,760756.011,760857.011,178.700003,101.000002,649.20001,280.600004,459.300007,88.900001
1164,760945.911,761133.411,761421.211,761517.511,187.500003,96.300001,660.50001,287.800004,475.300007,88.900002
1165,761606.411,761764.611,762076.711,762210.311,158.200002,133.600002,670.60001,312.100005,470.300007,66.700001
1166,762277.011,762465.411,762710.711,762813.311,188.400003,102.600002,619.600009,245.300003,433.700006,83.300001
1167,762896.611,763105.311,763379.611,763478.711,208.700003,99.100002,665.10001,274.300004,483.000007,83.000001
1168,763561.711,763707.811,763999.311,764099.511,146.100002,100.200002,626.200009,291.500004,437.600006,88.400001
1169,764187.911,764340.711,764641.111,764742.211,152.800003,101.100002,640.70001,300.400004,453.200007,86.400001
1170,764828.611,764975.311,765284.311,765386.011,146.700002,101.700001,648.000009,309.000005,455.700007,90.600001
1171,765476.611,765663.111,765926.011,766023.911,186.500003,97.900002,634.10001,262.900004,449.400007,86.800001
1172,766110.711,766288.311,766575.411,766674.611,177.600003,99.200001,658.80001,287.100004,464.700007,94.900002
1173,766769.511,766974.411,767238.711,767337.911,204.900003,99.200001,663.80001,264.300004,469.200007,95.400002
1174,767433.311,767632.311,767963.011,768061.111,199.000003,98.100001,721.40001,330.700005,529.700008,93.600001
1175,768154.711,768299.411,768612.711,768771.911,144.700003,159.200003,655.20001,313.300004,458.000007,38
1176,768809.911,768958.211,769218.611,769322.311,148.300002,103.700002,602.600009,260.400004,408.700006,90.200001
1177,769412.511,769606.211,769885.011,769983.311,193.700003,98.300002,658.20001,278.800004,472.500007,87.400001
1178,770070.711,770269.211,770526.711,770678.711,198.500003,152.000002,663.60001,257.500004,456.000007,55.600001
1179,770734.311,770895.011,771201.911,771302.411,160.700002,100.500001,657.90001,306.900005,467.600007,89.800002
1180,771392.211,771570.411,771885.312,771983.212,178.200002,97.900001,681.50001,314.900005,493.100007,90.500002
1181,772073.712,772227.812,772500.812,772603.812,154.100002,103.000002,618.000009,273.000004,427.100006,87.900001
1182,772691.712,772851.812,773156.312,773256.812,160.100002,100.500001,653.80001,304.500005,464.600007,88.700002
1183,773345.512,773516.312,773781.812,773929.212,170.800002,147.400002,641.700009,265.500004,436.300006,58.000001
1184,773987.212,774179.512,774458.812,774560.412,192.300003,101.600002,664.70001,279.300004,471.600007,91.500001
1185,774651.912,774733.412,775510.512,775616.812,81.500001,106.300002,1088.60002,777.100012,858.600013,123.700001
1186,775740.512,775963.912,776192.312,776286.712,223.400004,94.400002,636.70001,228.400003,451.800007,90.500001
1187,776377.212,776514.312,776838.812,776935.312,137.100002,96.500001,650.30001,324.500005,461.600007,92.200002
1188,777027.512,777166.612,777462.212,777564.012,139.100002,101.800002,628.200009,295.600004,434.700006,91.700001
1189,777655.712,777808.112,778101.912,778236.412,152.400002,134.500002,650.80001,293.800005,446.200007,70.100001
1190,778306.512,778461.812,778737.012,778840.112,155.300002,103.100002,626.400009,275.200004,430.500006,92.800001
1191,778932.912,779051.112,779324.712,779426.912,118.200002,102.200001,588.800009,273.600004,391.800006,94.800002
1192,779521.712,779663.412,779967.912,780069.912,141.700002,102.000002,652.40001,304.500004,446.200006,104.200002
1193,780174.112,780329.712,780600.112,780701.412,155.600002,101.300001,617.000009,270.400004,426.000006,89.700002
1194,780791.112,780950.912,781194.812,781295.312,159.800002,100.500001,593.400009,243.900004,403.700006,89.200002
1195,781384.512,781577.512,781785.312,781924.412,193.000002,139.100002,610.000009,207.800004,400.800006,70.100001
1196,781994.512,782147.312,782377.412,782479.912,152.800002,102.500002,574.500008,230.100003,382.900005,89.100001
1197,782569.012,782744.712,782947.712,783099.612,175.700003,151.900002,575.400009,203.000003,378.700006,44.800001
1198,783144.412,783317.312,783534.012,783633.312,172.900002,99.300001,581.300008,216.700004,389.600006,92.400001
1199,783725.712,783907.912,784089.512,784191.512,182.200003,102.000001,558.600009,181.600003,363.800006,92.800002
1200,784284.312,784438.712,784672.312,784772.812,154.400002,100.500001,578.800008,233.600004,388.000006,90.300001
1201,784863.112,785022.412,785274.812,785376.412,159.300003,101.600001,599.400009,252.400004,411.700007,86.100001
1202,785462.512,785616.912,785855.712,785957.812,154.400003,102.100002,584.000009,238.800003,393.200006,88.700001
1203,786046.512,786181.212,786447.912,786550.712,134.700002,102.800002,597.100009,266.700004,401.400006,92.900001
1204,786643.612,786811.512,787029.612,787131.412,167.900002,101.800001,578.300009,218.100004,386.000006,90.500002
1205,787221.912,787366.812,787612.312,787713.112,144.900002,100.800002,590.700008,245.500003,390.400005,99.500001
1206,787812.612,787981.412,788185.212,788281.912,168.800003,96.700001,578.400009,203.800003,372.600006,109.100002
1207,788391.012,788549.512,788765.112,788863.212,158.500002,98.100001,581.000009,215.600004,374.100006,108.800002
1208,788972.012,789150.112,789328.512,789430.112,178.100002,101.600001,552.300008,178.400003,356.500005,94.200002
1209,789524.312,789672.512,789897.112,789998.312,148.200002,101.200002,566.400008,224.600003,372.800005,92.400001
1210,790090.712,790258.912,790473.412,790577.512,168.200003,104.100002,582.100009,214.500003,382.700006,95.300001
1211,790672.812,790842.312,791041.712,791144.512,169.500002,102.800002,570.300008,199.400003,368.900005,98.600001
1212,791243.112,791424.912,791596.312,791698.712,181.800003,102.400001,549.800009,171.400003,353.200006,94.200002
1213,791792.912,791973.912,792184.212,792283.512,181.000002,99.300002,580.800008,210.300003,391.300005,90.200001
1214,792373.712,792527.912,792744.612,792847.212,154.200003,102.600001,563.200009,216.700003,370.900006,89.700002
1215,792936.912,793091.912,793320.912,793420.912,155.000002,100.000002,568.100008,229.000003,384.000005,84.100001
1216,793505.012,793683.312,793855.412,793956.912,178.300003,101.500002,540.500008,172.100002,350.400005,88.600001
1217,794045.512,794203.712,794419.012,794518.912,158.200003,99.900001,566.000009,215.300003,373.500006,92.600002
1218,794611.512,794762.512,795009.412,795111.012,151.000002,101.600001,587.100008,246.900004,397.900006,87.600001
1219,795198.612,795386.912,795598.512,795698.312,188.300003,99.800002,585.400009,211.600003,399.900006,85.700001
1220,795784.012,795975.412,796185.712,796289.312,191.400003,103.600002,599.600009,210.300003,401.700006,94.300001
1221,796383.612,796555.612,796770.012,796869.412,172.000003,99.400001,568.700009,214.400003,386.400006,82.900002
1222,796952.312,797110.512,797349.412,797450.812,158.200002,101.400002,581.200008,238.900003,397.100005,82.700001
1223,797533.512,797678.712,797944.612,798047.012,145.200002,102.400002,600.200009,265.900004,411.100006,86.700001
1224,798133.712,798316.312,798502.912,798603.312,182.600003,100.400001,560.700008,186.600003,369.200006,91.100001
1225,798694.412,798836.112,799083.312,799182.912,141.700003,99.600002,575.500009,247.200003,388.900006,87.000001
1226,799269.912,799419.212,799681.412,799781.312,149.300002,99.900002,596.800009,262.200004,411.500006,85.400001
1227,799866.712,800059.112,800282.912,800382.912,192.400003,100.000002,609.400009,223.800003,416.200006,93.200001
1228,800476.112,800661.912,800866.712,801012.512,185.800003,145.800002,589.700009,204.800003,390.600006,53.300001
1229,801065.812,801217.012,801484.612,801585.212,151.200002,100.600002,601.100009,267.600004,418.800006,81.700001
1230,801666.912,801846.612,802075.812,802222.312,179.700002,146.500002,603.000009,229.200004,408.900006,47.600001
1231,802269.912,802450.612,802678.112,802782.412,180.700002,104.300001,606.900009,227.500004,408.200006,94.400002
1232,802876.812,803017.212,803300.512,803401.912,140.400002,101.400002,611.300009,283.300004,423.700006,86.200001
1233,803488.112,803664.312,803907.412,804009.312,176.200003,101.900002,614.000009,243.100003,419.300006,92.800001
1234,804102.112,804293.112,804521.012,804623.112,191.000003,102.100002,610.800009,227.900003,418.900006,89.800001
1235,804712.912,804866.112,805122.612,805222.912,153.200002,100.300002,594.700009,256.500004,409.700006,84.700001
1236,805307.612,805453.712,805721.912,805822.912,146.100002,101.000002,598.500009,268.200004,414.300006,83.200001
1237,805906.112,806052.712,806316.012,806417.312,146.600002,101.300002,599.500009,263.300004,409.900006,88.300001
1238,806505.612,806654.812,806932.012,807030.712,149.200002,98.700002,612.700009,277.200004,426.400006,87.600001
1239,807118.312,807298.212,807535.012,807683.912,179.900003,148.900002,611.800009,236.800003,416.700006,46.200001
1240,807730.112,807897.012,808132.312,808234.412,166.900003,102.100002,595.900009,235.300003,402.200006,91.600001
1241,808326.012,808479.812,808733.512,808836.112,153.800002,102.600002,598.500009,253.700004,407.500006,88.400001
1242,808924.512,809105.012,809357.212,809456.212,180.500003,99.000002,623.200009,252.200003,432.700006,91.500001
1243,809547.712,809705.912,809977.312,810074.912,158.200003,97.600001,614.400009,271.400004,429.600007,87.200001
1244,810162.112,810337.712,810567.312,810667.712,175.600003,100.400002,589.700009,229.600003,405.200006,84.100001
1245,810751.812,810938.112,811181.112,811313.012,186.300003,131.900002,623.000009,243.000004,429.300007,61.8
1246,811374.812,811550.612,811811.012,811914.112,175.800003,103.100001,632.20001,260.400004,436.200007,92.900002
1247,812007.012,812154.512,812426.212,812526.512,147.500002,100.300002,599.200009,271.700004,419.200006,79.700001
1248,812606.212,812799.312,813025.312,813159.012,193.100003,133.700002,615.500009,226.000003,419.100006,62.700001
1249,813221.712,813417.112,813660.112,813760.712,195.400003,100.600002,631.200009,243.000003,438.400006,92.200001
1250,813852.912,814004.212,814275.812,814375.012,151.300003,99.200001,614.40001,271.600004,422.900007,92.300002
1251,814467.312,814654.012,814918.312,815019.912,186.700002,101.600002,639.300009,264.300004,451.000006,86.700001
1252,815106.612,815252.112,815538.912,815639.712,145.500002,100.800002,618.700009,286.800004,432.300006,85.600001
1253,815725.312,815895.412,816154.512,816307.812,170.100003,153.300002,624.30001,259.100004,429.200007,41.800001
1254,816349.612,816491.812,816785.212,816884.812,142.200002,99.600002,620.700009,293.400004,435.600006,85.500001
1255,816970.312,817135.612,817406.912,817507.512,165.300002,100.600002,626.500009,271.300004,436.600006,89.300001
1256,817596.812,817792.612,818025.012,818151.712,195.800003,126.700001,625.900009,232.400004,428.200007,71.000001
1257,818222.712,818393.812,818658.712,818759.012,171.100003,100.300001,623.90001,264.900004,436.000007,87.600002
1258,818846.612,818993.512,819269.012,819370.512,146.900002,101.500002,613.800009,275.500004,422.400006,89.900001
1259,819460.412,819606.312,819879.212,819976.812,145.900002,97.600002,605.500009,272.900004,418.800006,89.100001
1260,820065.912,820229.912,820524.612,820657.312,164.000002,132.700002,655.90001,294.700005,458.700007,64.500001
1261,820721.812,820897.312,821189.612,821323.312,175.500002,133.700002,673.50001,292.300005,467.800007,72.000001
1262,821395.312,821558.012,821865.312,821966.712,162.700002,101.400001,659.00001,307.300005,470.000007,87.600002
1263,822054.312,822204.912,822487.912,822590.312,150.600002,102.400002,621.400009,283.000004,433.600006,85.400001
1264,822675.712,822864.012,823085.812,823184.312,188.300003,98.500001,598.100009,221.800003,410.100006,89.500002
1265,823273.812,823459.512,823728.212,823872.712,185.700003,144.500002,655.50001,268.700004,454.400007,56.600001
1266,823929.312,824080.512,824386.512,824488.312,151.200002,101.800002,640.800009,306.000004,457.200006,81.800001
1267,824570.112,824744.512,825016.012,825116.212,174.400003,100.200001,635.40001,271.500004,445.900007,89.300002
1268,825205.512,825359.712,825656.312,825759.012,154.200002,102.700002,636.600009,296.600004,450.800006,83.100001
1269,825842.112,826005.912,826287.412,826430.612,163.800002,143.200002,635.700009,281.500005,445.300007,47.2
1270,826477.812,826695.512,826937.012,827039.212,217.700004,102.200002,654.10001,241.500003,459.200007,92.700001
1271,827131.912,827329.112,827556.112,827656.812,197.200003,100.700001,612.200009,227.000004,424.200007,87.300001
1272,827744.112,827915.112,828171.112,828268.912,171.000003,97.800001,609.300009,256.000004,427.000007,84.500001
1273,828353.412,828534.112,828780.712,828881.012,180.700003,100.300001,618.00001,246.600004,427.300007,90.400002
1274,828971.412,829156.312,829412.212,829513.412,184.900002,101.200002,630.300009,255.900004,440.800006,88.300001
1275,829601.712,829722.112,830034.412,830135.112,120.400002,100.700002,615.600009,312.300004,432.700006,82.200001
1276,830217.312,830394.712,830685.512,830786.912,177.400003,101.400002,662.40001,290.800004,468.200007,92.800001
1277,830879.712,831040.812,831349.812,831452.312,161.100002,102.500002,664.60001,309.000005,470.100007,92.000001
1278,831544.312,831690.012,831951.812,832053.912,145.700002,102.100002,596.700009,261.800004,407.500006,87.100001
1279,832141.012,832285.012,832570.712,832671.312,144.000002,100.600002,616.300009,285.700004,429.700006,86.000001
1280,832757.312,832885.112,833177.412,833278.212,127.800002,100.800002,604.500009,292.300004,420.100006,83.600001
1281,833361.812,833560.712,833781.112,833885.712,198.900003,104.600002,612.900009,220.400003,419.300006,89.000001
1282,833974.712,834077.612,834370.812,834471.412,102.900002,100.600002,582.400009,293.200004,396.100006,85.700001
1283,834557.112,834711.512,834977.512,835081.312,154.400002,103.800002,613.200009,266.000004,420.400006,89.000001
1284,835170.312,835314.312,835594.212,835693.412,144.000002,99.200002,625.000009,279.900004,423.900006,101.900001
1285,835795.312,835930.512,836202.012,836301.412,135.200002,99.400002,608.100009,271.500004,406.700006,102.000001
1286,836403.412,836563.312,836773.612,836871.512,159.900003,97.900001,577.700009,210.300003,370.200006,109.600002
1287,836981.112,837097.712,837328.712,837428.612,116.600002,99.900002,554.800008,231.000003,347.600005,107.300001
1288,837535.912,837709.712,837924.412,838022.812,173.800003,98.400002,598.800009,214.700003,388.500006,111.900001
1289,838134.712,838292.312,838473.412,838575.112,157.600003,101.700002,537.600008,181.100002,338.700005,97.200001
1290,838672.312,838846.113,839056.613,839156.913,173.800003,100.300001,570.800009,210.500003,384.300006,86.200002
1291,839243.113,839411.313,839618.113,839760.513,168.200002,142.400002,583.500008,206.800003,375.000005,66.100001
1292,839826.613,840019.913,840202.713,840340.513,193.300003,137.800002,580.000009,182.800003,376.100006,66.100001
1293,840406.613,840593.513,840786.613,840889.113,186.900003,102.500001,573.900009,193.100003,380.000006,91.400002
1294,840980.513,841102.713,841315.613,841417.613,122.200001,102.000001,530.300007,212.900004,335.100005,93.200001
1295,841510.813,841677.113,841916.713,842019.213,166.300003,102.500001,603.100009,239.600004,405.900007,94.700001
1296,842113.913,842287.813,842535.113,842639.013,173.900003,103.900001,618.50001,247.300004,421.200007,93.400002
1297,842732.413,842870.513,843153.913,843254.513,138.100002,100.600001,614.800009,283.400004,421.500006,92.700002
1298,843347.213,843526.913,843731.513,843838.413,179.700003,106.900001,585.200009,204.600003,384.300006,94.000002
1299,843932.413,844083.213,844343.313,844446.513,150.800002,103.200001,602.100009,260.100004,410.900006,88.000002
1300,844534.513,844694.013,844969.913,845072.113,159.500002,102.200002,621.300009,275.900004,435.400006,83.700001
1301,845155.813,845318.713,845548.713,845653.513,162.900002,104.800001,592.000009,230.000004,392.900006,94.300002
1302,845747.813,845877.013,846142.213,846243.513,129.200002,101.300001,583.600008,265.200004,394.400006,87.900001
1303,846331.413,846488.113,846748.213,846850.713,156.700003,102.500001,603.700009,260.100004,416.800007,84.400001
1304,846935.113,847134.313,847358.713,847461.713,199.200003,103.000001,615.500009,224.400004,423.600007,88.900001
1305,847550.613,847710.913,847946.013,848051.013,160.300003,105.000002,590.800009,235.100003,395.400006,90.400001
1306,848141.413,848303.313,848557.613,848659.313,161.900003,101.700002,602.000009,254.300003,416.200006,84.100001
1307,848743.413,848933.913,849179.913,849280.113,190.500003,100.200001,625.60001,246.000004,436.500007,88.900002
1308,849369.013,849551.113,849805.113,849906.513,182.100002,101.400002,630.300009,254.000004,436.100006,92.800001
1309,849999.313,850177.513,850400.213,850500.813,178.200003,100.600001,597.400009,222.700003,400.900006,95.900002
1310,850596.713,850761.413,851004.613,851105.213,164.700002,100.600001,595.600009,243.200004,407.900006,87.100002
1311,851192.313,851377.113,851634.113,851734.113,184.800003,100.000002,633.200009,257.000003,441.800006,91.400001
1312,851825.513,852001.713,852245.913,852348.713,176.200003,102.800002,611.600009,244.200003,420.400006,88.400001
1313,852437.113,852580.513,852863.913,852965.013,143.400002,101.100001,621.30001,283.400005,426.800007,93.400002
1314,853058.413,853179.013,853488.513,853590.713,120.600001,102.200001,618.700009,309.500005,430.100006,86.400002
1315,853677.113,853825.913,854087.113,854190.413,148.800002,103.300001,605.900009,261.200004,410.000006,92.600002
1316,854283.013,854487.713,854743.113,854843.313,204.700003,100.200001,646.700009,255.400004,460.100007,86.400001
1317,854929.713,855059.013,855328.713,855431.013,129.300002,102.300002,583.500009,269.700004,399.000006,82.200001
1318,855513.213,855664.213,855951.813,856055.213,151.000002,103.400001,635.20001,287.600005,438.600007,93.200002
1319,856148.413,856357.713,856607.713,856711.113,209.300003,103.400002,652.300009,250.000003,459.300006,89.600001
1320,856800.713,856953.113,857256.913,857359.413,152.400003,102.500002,644.80001,303.800004,456.200007,86.100001
1321,857445.513,857645.313,857909.013,858009.713,199.800003,100.700001,654.30001,263.700004,463.500007,90.100002
1322,858099.813,858303.513,858546.613,858647.613,203.700003,101.000002,640.500009,243.100003,446.800006,92.700001
1323,858740.313,858876.913,859173.413,859277.113,136.600002,103.700001,627.60001,296.500005,433.100007,90.800002
1324,859367.913,859541.813,859807.413,859907.713,173.900002,100.300002,631.400009,265.600004,439.500006,91.600001
1325,859999.313,860151.113,860399.113,860503.113,151.800002,104.000001,591.900009,248.000004,399.800006,88.100002
1326,860591.213,860750.213,861037.113,861138.913,159.000002,101.800002,637.300009,286.900004,445.900006,89.600001
1327,861228.513,861412.913,861673.013,861775.213,184.400003,102.200001,637.00001,260.100004,444.500007,90.300002
1328,861865.513,862062.913,862290.313,862393.513,197.400003,103.200002,617.500009,227.400003,424.800006,89.500001
1329,862483.013,862641.813,862916.913,863019.513,158.800002,102.600002,627.200009,275.100004,433.900006,90.700001
1330,863110.213,863245.813,863549.813,863650.013,135.600002,100.200001,630.80001,304.000005,439.600007,91.000002
1331,863741.013,863948.913,864213.813,864315.113,207.900003,101.300001,665.10001,264.900004,472.800007,91.000002
1332,864406.113,864573.613,864834.613,864937.113,167.500002,102.500002,622.800009,261.000004,428.500006,91.800001
1333,865028.913,865216.713,865457.813,865558.813,187.800003,101.000002,616.600009,241.100003,428.900006,86.700001
1334,865645.513,865803.113,866079.113,866217.513,157.600002,138.400002,638.40001,276.000005,433.600007,66.400001
1335,866283.913,866436.313,866721.913,866825.113,152.400002,103.200002,633.400009,285.600004,438.000006,92.200001
1336,866917.313,867078.713,867364.213,867462.113,161.400002,97.900001,630.200009,285.500005,446.900007,85.400001
1337,867547.513,867736.313,867991.813,868094.213,188.800003,102.400002,638.40001,255.500004,444.300007,91.700001
1338,868185.913,868339.313,868613.813,868716.813,153.400002,103.000002,622.500009,274.500004,427.900006,91.600001
1339,868808.413,868947.313,869257.513,869356.813,138.900002,99.300001,635.10001,310.200005,449.100007,86.700002
1340,869443.513,869645.013,869891.813,869991.713,201.500003,99.900002,638.400009,246.800003,448.300006,90.200001
1341,870081.913,870273.513,870488.713,870591.013,191.600003,102.300002,597.000009,215.200003,406.800006,87.900001
1342,870678.913,870860.113,871109.513,871209.713,181.200003,100.200001,617.900009,249.400004,430.600007,87.100001
1343,871296.813,871453.813,871739.913,871839.113,157.000003,99.200001,628.80001,286.100004,443.100007,86.500002
1344,871925.613,872074.913,872351.813,872454.913,149.300002,103.100002,618.200009,276.900004,426.200006,88.900001
1345,872543.813,872686.813,872980.913,873082.913,143.000002,102.000002,622.700009,294.100004,437.100006,83.600001
1346,873166.513,873319.213,873628.913,873763.613,152.700002,134.700002,652.80001,309.700005,462.400007,55.700001
1347,873819.313,874009.013,874239.113,874343.613,189.700003,104.500002,619.000009,230.100003,419.800006,94.700001
1348,874438.313,874633.713,874910.413,875011.113,195.400003,100.700002,660.60001,276.700004,472.100007,87.800001
1349,875098.913,875290.913,875566.113,875667.613,192.000003,101.500001,667.70001,275.200004,467.200007,99.000002
1350,875766.613,875956.413,876200.913,876304.513,189.800003,103.600002,633.400009,244.500003,434.300006,95.500001
1351,876400.013,876549.113,876851.513,876951.913,149.100003,100.400002,633.60001,302.400004,451.500007,81.700001
1352,877033.613,877216.813,877489.113,877625.713,183.200003,136.600002,657.00001,272.300004,455.500007,64.900001
1353,877690.613,877839.913,878147.013,878282.113,149.300002,135.100002,656.500009,307.100004,456.400006,65.000001
1354,878347.113,878523.313,878774.913,878877.613,176.200003,102.700001,619.80001,251.600004,427.800007,89.300002
1355,878966.913,879169.013,879424.313,879524.813,202.100003,100.500002,646.200009,255.300003,457.400006,88.300001
1356,879613.113,879803.113,880056.713,880159.413,190.000003,102.700001,639.90001,253.600004,443.600007,93.600002
1357,880253.013,880441.313,880705.513,880805.613,188.300003,100.100001,651.300009,264.200004,452.500007,98.700001
1358,880904.313,881068.413,881341.413,881440.913,164.100003,99.500001,637.30001,273.000004,437.100007,100.700002
1359,881541.613,881730.813,881950.913,882051.513,189.200003,100.600002,619.800009,220.100003,409.300006,109.900001
1360,882161.413,882320.813,882581.113,882682.713,159.400003,101.600002,618.800009,260.300003,419.700006,97.500001
1361,882780.213,882942.013,883170.513,883273.013,161.800003,102.500002,584.000009,228.500003,390.300006,91.200001
1362,883364.213,883513.813,883733.813,883835.513,149.600002,101.700001,560.800009,220.000004,369.600006,89.500002
1363,883925.013,884101.713,884295.913,884399.013,176.700002,103.100002,565.500008,194.200003,370.900005,91.500001
1364,884490.513,884627.413,884866.913,884968.413,136.900002,101.500001,570.800008,239.500004,376.400006,92.900001
1365,885061.313,885248.313,885463.713,885565.713,187.000003,102.000002,600.800009,215.400003,402.400006,96.400001
1366,885662.113,885829.013,886057.013,886155.413,166.900003,98.400002,580.200009,228.000003,394.900006,86.900001
1367,886242.313,886401.613,886648.713,886749.713,159.300002,101.000002,594.700009,247.100004,406.400006,87.300001
1368,886837.013,887004.713,887212.913,887316.213,167.700002,103.300001,570.100008,208.200004,375.900006,90.900001
1369,887407.113,887549.013,887801.013,887902.013,141.900003,101.000002,578.900009,252.000003,393.900006,84.000001
1370,887986.013,888138.713,888391.113,888491.213,152.700002,100.100002,594.800009,252.400004,405.100006,89.600001
1371,888580.813,888774.913,888992.413,889091.913,194.100003,99.500002,600.500009,217.500003,411.600006,89.400001
1372,889181.313,889341.613,889583.713,889718.713,160.300002,135.000002,606.200009,242.100004,402.400006,68.800001
1373,889787.513,889960.913,890233.113,890338.013,173.400002,104.900001,638.900009,272.200005,445.600007,88.400001
1374,890426.413,890576.713,890859.713,890961.013,150.300003,101.300001,625.00001,283.000004,433.300007,90.400002
1375,891051.413,891254.013,891447.613,891553.013,202.600003,105.400001,591.700009,193.600003,396.200006,90.100002
1376,891643.113,891777.913,892058.613,892158.113,134.800002,99.500001,594.500008,280.700004,415.500006,79.500001
1377,892237.613,892425.813,892657.413,892755.913,188.200003,98.500001,603.400009,231.600004,419.800007,85.100001
1378,892841.013,893023.613,893249.813,893350.013,182.600003,100.200002,594.300009,226.200003,408.800006,85.300001
1379,893435.313,893592.313,893820.513,893924.113,157.000003,103.600002,580.100009,228.200003,385.200006,91.300001
1380,894015.413,894172.313,894434.513,894534.613,156.900002,100.100002,602.900009,262.200004,419.100006,83.700001
1381,894618.313,894769.113,895045.313,895147.413,150.800002,102.100002,619.400009,276.200004,427.000006,90.300001
1382,895237.713,895422.513,895658.913,895760.513,184.800003,101.600002,615.600009,236.400003,421.200006,92.800001
1383,895853.313,895994.913,896277.513,896379.113,141.600002,101.600001,612.400009,282.600005,424.200007,86.600001
1384,896465.713,896624.913,896917.213,897016.313,159.200003,99.100002,631.10001,292.300004,451.500007,80.500001
1385,897096.813,897265.713,897511.613,897612.613,168.900002,101.000001,602.500009,245.900004,414.800006,86.700002
1386,897699.313,897876.013,898121.113,898257.713,176.700002,136.600002,619.600009,245.100004,421.800006,61.200001
1387,898318.913,898472.513,898699.913,898803.813,153.600002,103.900001,575.800009,227.400004,381.000006,90.900002
1388,898894.713,899072.113,899318.913,899419.013,177.400002,100.100001,614.000009,246.800004,424.200006,89.700002
1389,899508.713,899686.413,899949.413,900050.813,177.700002,101.400002,631.000009,263.000004,440.700006,88.900001
1390,900139.713,900325.213,900594.613,900697.513,185.500003,102.900001,651.70001,269.400004,454.900007,93.900002
1391,900791.413,900963.513,901242.113,901344.113,172.100002,102.000001,647.900009,278.600005,450.700007,95.200001
1392,901439.313,901589.513,901859.813,901962.313,150.200003,102.500001,604.400009,270.300004,420.500007,81.400001
1393,902043.713,902197.813,902508.213,902608.713,154.100003,100.500002,656.80001,310.400004,464.500007,91.800001
1394,902700.513,902869.113,903165.913,903267.613,168.600003,101.700002,659.60001,296.800004,465.400007,92.500001
1395,903360.113,903509.813,903794.913,903896.313,149.700002,101.400001,624.400009,285.100005,434.800007,88.200001
1396,903984.513,904170.813,904441.413,904541.713,186.300003,100.300002,655.70001,270.600004,456.900007,98.500001
1397,904640.213,904787.713,905099.113,905202.713,147.500002,103.600002,655.70001,311.400005,458.900007,93.200001
1398,905295.913,905437.513,905770.213,905871.413,141.600002,101.200002,663.50001,332.700005,474.300007,88.000001
1399,905959.414,906154.014,906397.314,906503.114,194.600003,105.800002,639.200009,243.300003,437.900006,95.500001
1400,906598.614,906730.414,907073.814,907174.614,131.800002,100.800002,665.50001,343.400005,475.200007,89.500001
1401,907264.114,907433.914,907743.114,907876.214,169.800003,133.100002,682.00001,309.200004,479.000007,69.900001
1402,907946.114,908098.214,908351.414,908456.014,152.100003,104.600002,595.800009,253.200003,405.300006,85.900001
1403,908541.914,908722.914,908990.714,909091.314,181.000003,100.600002,638.40001,267.800004,448.800007,89.000001
1404,909180.314,909326.714,909646.814,909747.014,146.400002,100.200001,656.30001,320.100005,466.500007,89.600002
1405,909836.614,910001.114,910295.914,910399.214,164.500002,103.300002,654.500009,294.800004,459.300006,91.900001
1406,910491.114,910654.514,910970.314,911070.014,163.400003,99.700001,673.80001,315.800005,479.200008,94.900001
1407,911164.914,911370.214,911692.714,911834.914,205.300003,142.200002,727.600011,322.500005,527.800008,57.600001
1408,911892.514,912070.614,912403.314,912501.014,178.100003,97.700001,700.900011,332.700005,510.800008,92.400002
1409,912593.414,912794.514,913059.814,913194.814,201.100003,135.000002,665.10001,265.300004,466.400007,63.700001
1410,913258.514,913404.714,913685.414,913786.114,146.200002,100.700001,610.600009,280.700004,426.900006,83.000002
1411,913869.114,914012.914,914301.414,914398.214,143.800002,96.800002,618.000009,288.500004,432.300006,88.900001
1412,914487.114,914685.414,914936.514,915092.514,198.300003,156.000002,651.80001,251.100004,449.400007,46.400001
1413,915138.914,915319.314,915612.214,915748.014,180.400002,135.800002,674.00001,292.900005,473.300007,64.900001
1414,915812.914,915992.514,916282.014,916384.514,179.600002,102.500001,664.10001,289.500005,469.100007,92.500002
1415,916477.014,916635.314,916915.714,917019.014,158.300002,103.300002,638.400009,280.400004,438.700006,96.400001
1416,917115.414,917275.814,917569.614,917672.314,160.400002,102.700001,642.60001,293.800005,454.200007,85.700002
1417,917758.014,917944.614,918193.214,918349.414,186.600002,156.200002,635.900009,248.600004,435.200006,44.500001
1418,918393.914,918577.314,918861.414,918960.914,183.400003,99.500002,659.40001,284.100004,467.500007,92.400001
1419,919053.314,919242.814,919529.914,919629.814,189.500003,99.900002,668.70001,287.100004,476.600007,92.200001
1420,919722.014,919896.914,920171.214,920272.714,174.900003,101.500001,637.500009,274.300004,449.200007,86.800001
1421,920359.514,920553.614,920832.114,920972.414,194.100003,140.300003,673.60001,278.500004,472.600007,60.7
1422,921033.114,921220.614,921480.514,921580.614,187.500003,100.100002,641.10001,259.900004,447.400007,93.600001
1423,921674.214,921833.514,922127.414,922226.514,159.300002,99.100001,640.80001,293.900005,453.200007,88.500002
1424,922315.014,922497.514,922773.714,922914.414,182.500002,140.700002,664.300009,276.200004,458.700006,64.900001
1425,922979.314,923182.514,923441.714,923543.614,203.200003,101.900002,657.50001,259.200004,462.400007,93.200001
1426,923636.814,923798.514,924107.214,924206.814,161.700003,99.600002,660.00001,308.700004,470.400007,90.000001
1427,924296.814,924443.914,924760.314,924857.914,147.100002,97.600001,655.70001,316.400005,463.500007,94.600002
1428,924952.514,925104.314,925414.214,925515.214,151.800002,101.000001,659.30001,309.900005,461.700007,96.600002
1429,925611.814,925762.014,926078.314,926210.614,150.200002,132.300002,663.60001,316.300005,466.500007,64.800001
1430,926275.414,926485.614,926745.014,926846.414,210.200003,101.400001,664.000009,259.400004,469.600007,93.000001
1431,926939.414,927079.514,927401.514,927533.814,140.100003,132.300002,663.40001,322.000004,462.100007,69.000001
1432,927602.814,927770.214,928038.714,928139.614,167.400003,100.900001,624.10001,268.500004,435.900007,87.300002
1433,928226.914,928439.914,928649.414,928785.114,213.000003,135.700002,627.500009,209.500003,422.500006,69.300001
1434,928854.414,929026.014,929314.114,929412.114,171.600003,98.000001,646.70001,288.100004,459.700007,89.000002
1435,929501.114,929677.114,929954.914,930056.514,176.000002,101.600002,647.300009,277.800004,453.800006,91.900001
1436,930148.414,930324.214,930570.814,930671.214,175.800003,100.400001,608.600009,246.600004,422.400007,85.800001
1437,930757.014,930951.714,931210.414,931311.714,194.700003,101.300002,645.10001,258.700004,453.400007,90.400001
1438,931402.114,931577.314,931873.114,931968.914,175.200003,95.800001,655.00001,295.800004,471.000007,88.200002
1439,932057.114,932265.214,932514.914,932615.914,208.100003,101.000001,652.700009,249.700004,457.800007,93.900001
1440,932709.814,932888.414,933140.514,933293.314,178.600003,152.800002,630.50001,252.100004,430.700007,47.000001
1441,933340.314,933482.814,933793.614,933932.314,142.500002,138.700002,657.20001,310.800005,453.300007,65.200001
1442,933997.514,934185.814,934415.914,934519.314,188.300002,103.400001,614.600009,230.100004,418.400006,92.800002
1443,934612.114,934768.114,935034.214,935134.114,156.000002,99.900002,608.800009,266.100004,422.100006,86.800001
1444,935220.914,935364.714,935648.614,935783.114,143.800002,134.500002,629.500009,283.900004,427.700006,67.300001
1445,935850.414,935994.014,936293.214,936393.514,143.600002,100.300001,632.70001,299.200005,442.800007,89.600002
1446,936483.114,936688.914,936889.314,936992.714,205.800003,103.400001,608.800009,200.400003,406.200006,99.200002
1447,937091.914,937172.314,937516.714,937614.514,80.400001,97.800002,612.400009,344.400005,424.800006,89.800001
1448,937704.314,937857.014,938094.214,938224.914,152.700002,130.700002,601.100009,237.200004,389.900006,80.500001
1449,938305.414,938473.714,938721.814,938821.514,168.300002,99.700002,626.100009,248.100004,416.400006,110.000001
1450,938931.514,939141.014,939338.814,939439.414,209.500003,100.600002,615.100009,197.800003,407.300006,107.200001
1451,939546.614,939718.214,939941.014,940042.214,171.600003,101.200002,598.500009,222.800003,394.400006,102.900001
1452,940145.114,940330.514,940505.014,940608.414,185.400003,103.400001,552.900008,174.500003,359.900006,89.600001
1453,940698.014,940877.814,941108.614,941208.414,179.800003,99.800001,601.500009,230.800004,410.600007,91.100001
1454,941299.514,941468.614,941677.814,941779.714,169.100003,101.900002,576.200009,209.200003,378.300006,96.000001
1455,941875.714,942036.414,942246.314,942347.314,160.700002,101.000001,562.900008,209.900004,370.600006,91.300001
1456,942438.614,942566.114,942817.814,942919.814,127.500002,102.000002,567.600009,251.700004,379.200006,86.400001
1457,943006.214,943188.814,943404.914,943505.914,182.600003,101.000001,591.900009,216.100003,398.700006,92.200002
1458,943598.114,943751.114,943994.714,944096.514,153.000002,101.800001,584.800008,243.600004,396.600006,86.400001
1459,944182.914,944378.714,944591.014,944692.914,195.800003,101.900001,601.400009,212.300004,408.100007,91.400001
1460,944784.314,944967.914,945171.414,945270.614,183.600003,99.200002,578.400009,203.500003,387.100006,92.100001
1461,945362.714,945532.514,945756.914,945858.014,169.800003,101.100001,591.800009,224.400003,394.200006,96.500002
1462,945954.514,946131.114,946348.314,946451.114,176.600002,102.800001,591.800009,217.200004,393.800006,95.200002
1463,946546.314,946720.014,946965.614,947063.814,173.700002,98.200001,603.800009,245.600004,419.300006,86.300002
1464,947150.114,947326.814,947570.914,947670.914,176.700002,100.000001,612.800009,244.100004,420.800006,92.000002
1465,947762.914,947961.014,948182.114,948281.214,198.100003,99.100001,606.700009,221.100003,419.200006,88.400002
1466,948369.614,948533.514,948772.614,948875.514,163.900002,102.900001,593.600009,239.100004,403.000006,87.700002
1467,948963.214,949097.914,949376.014,949477.014,134.700002,101.000001,605.400009,278.100004,412.800006,91.600002
1468,949568.614,949719.014,949962.614,950093.314,150.400002,130.700001,596.100009,243.600004,394.000006,71.400002
1469,950164.714,950331.814,950581.014,950679.514,167.100002,98.500001,601.400009,249.200004,416.300006,86.600002
1470,950766.114,950954.114,951180.114,951283.414,188.000002,103.300001,607.400009,226.000004,414.000006,90.100002
1471,951373.514,951527.514,951783.614,951885.714,154.000002,102.100001,597.100008,256.100004,410.100006,84.900001
1472,951970.614,952145.314,952380.514,952481.114,174.700003,100.600001,598.900009,235.200004,409.900007,88.400001
1473,952569.514,952729.714,952986.714,953084.914,160.200003,98.200001,599.400009,257.000004,417.200007,84.000001
1474,953168.914,953350.514,953587.414,953686.814,181.600003,99.400001,608.800009,236.900004,418.500007,90.900001
1475,953777.714,953937.514,954191.514,954289.314,159.800003,97.800001,598.400009,254.000004,413.800007,86.800001
1476,954376.114,954562.314,954738.914,954843.014,186.200003,104.100001,561.800009,176.600003,362.800006,94.900002
1477,954937.914,955067.714,955339.714,955439.214,129.800002,99.500001,585.900008,272.000004,401.800006,84.600001
1478,955523.814,955689.614,955941.014,956038.714,165.800003,97.700001,604.500009,251.400004,417.200007,89.600001
1479,956128.314,956316.814,956555.114,956655.714,188.500003,100.600001,615.20001,238.300004,426.800007,87.800002
1480,956743.514,956926.514,957168.014,957269.414,183.000002,101.400001,619.100009,241.500004,424.500006,93.200002
1481,957362.614,957528.514,957776.114,957873.314,165.900002,97.200001,596.300009,247.600004,413.500006,85.600002
1482,957958.914,958146.314,958387.814,958487.614,187.400002,99.800002,613.900009,241.500004,428.900006,85.200001
1483,958572.814,958730.514,958995.014,959092.414,157.700002,97.400002,607.200009,264.500004,422.200006,87.600001
1484,959180.014,959356.214,959581.614,959721.914,176.200003,140.300002,607.400009,225.400003,401.600006,65.500001
1485,959787.414,959956.014,960178.814,960279.114,168.600002,100.300001,581.000009,222.800004,391.400006,89.300002
1486,960368.414,960503.514,960776.114,960871.514,135.100002,95.400001,589.300008,272.600004,407.700006,86.200001
1487,960957.714,961135.314,961382.314,961479.814,177.600003,97.500001,614.80001,247.000004,424.600007,92.700002
1488,961572.514,961721.714,961980.414,962126.014,149.200002,145.600002,606.500009,258.700004,407.900006,53.000001
1489,962179.014,962339.714,962610.314,962710.814,160.700002,100.500002,623.200009,270.600004,431.300006,91.400001
1490,962802.214,962988.214,963243.314,963396.714,186.000003,153.400003,639.000009,255.100003,441.100006,44.5
1491,963441.214,963590.114,963840.714,963940.414,148.900003,99.700002,585.900009,250.600003,399.500006,86.700001
1492,964027.114,964179.314,964411.814,964512.614,152.200002,100.800001,576.800009,232.500004,384.700006,91.300002
1493,964603.914,964748.914,965024.214,965124.814,145.000002,100.600001,604.900009,275.300004,420.300006,84.000002
1494,965208.814,965370.014,965635.014,965769.414,161.200002,134.400002,626.500009,265.000004,426.200006,65.900001
1495,965835.314,966038.714,966273.014,966413.414,203.400003,140.400002,633.80001,234.300004,437.700007,55.700001
1496,966469.114,966657.214,966915.414,967016.514,188.100002,101.100002,642.200009,258.200004,446.300006,94.800001
1497,967111.314,967249.314,967540.314,967638.314,138.000002,98.000002,615.600009,291.000004,429.000006,88.600001
1498,967726.914,967888.714,968138.014,968270.814,161.800003,132.800002,610.500009,249.300003,411.100006,66.600001
1499,968337.414,968518.614,968727.814,968832.314,181.200003,104.500002,583.700009,209.200003,390.400006,88.800001
1500,968921.114,969052.314,969355.114,969508.714,131.200002,153.600002,628.000009,302.800005,434.000007,40.4
1501,969549.114,969697.314,970009.914,970109.514,148.200003,99.600002,649.00001,312.600004,460.800007,88.600001
1502,970198.114,970348.114,970616.714,970717.914,150.000002,101.200002,606.900009,268.600004,418.600006,87.100001
1503,970805.014,970976.914,971229.514,971361.514,171.900003,132.000002,622.900009,252.600003,424.500006,66.400001
1504,971427.914,971606.814,971861.114,972009.814,178.900003,148.700002,633.00001,254.300004,433.200007,51.100001
1505,972060.914,972229.914,972478.114,972578.614,169.000002,100.500002,604.900009,248.200004,417.200006,87.200001
1506,972665.814,972807.414,973077.615,973176.115,141.600002,98.500001,597.200009,270.200004,411.800006,86.900002
1507,973263.015,973439.315,973678.815,973779.815,176.300002,101.000001,609.300009,239.500004,415.800006,92.500002
1508,973872.315,974035.815,974309.015,974439.315,163.500002,130.300002,630.900009,273.200004,436.700006,63.900001
1509,974503.215,974656.215,974946.915,975046.315,153.000003,99.400001,633.50001,290.700004,443.700007,90.400002
1510,975136.715,975280.215,975557.015,975657.915,143.500002,100.900001,604.200009,276.800004,420.300006,83.000002
1511,975740.915,975892.815,976175.915,976276.615,151.900002,100.700002,616.400009,283.100004,435.000006,80.700001
1512,976357.315,976524.115,976807.115,976903.415,166.800002,96.300001,639.100009,283.000005,449.800007,93.000001
1513,976996.415,977186.115,977431.015,977528.515,189.700003,97.500001,617.00001,244.900004,434.600007,84.900002
1514,977613.415,977755.315,978036.215,978168.315,141.900002,132.100002,618.900009,280.900004,422.800006,64.000001
1515,978232.315,978400.215,978677.415,978813.415,167.900002,136.000002,641.500009,277.200004,445.100006,60.400001
1516,978873.815,979058.815,979291.015,979392.715,185.000003,101.700001,614.10001,232.200004,417.200007,95.200002
1517,979487.915,979654.815,979939.315,980038.415,166.900002,99.100002,638.600009,284.500004,451.400006,88.100001
1518,980126.515,980303.015,980565.415,980711.315,176.500003,145.900002,637.20001,262.400004,438.900007,52.400001
1519,980763.715,980952.515,981205.915,981307.015,188.800002,101.100002,630.200009,253.400004,442.200006,86.900001
1520,981393.915,981547.115,981842.215,981939.515,153.200002,97.300001,629.400009,295.100005,448.300007,83.800001
1521,982023.315,982196.315,982421.215,982556.115,173.000003,134.900002,596.700009,224.900003,397.900006,63.900001
1522,982620.015,982766.315,983050.015,983149.515,146.300002,99.500001,615.100009,283.700005,430.000007,85.600001
1523,983235.115,983408.315,983666.115,983765.515,173.200003,99.400001,615.40001,257.800004,431.000007,85.000002
1524,983850.515,984027.915,984275.615,984374.115,177.400002,98.500001,618.900009,247.700004,425.100006,95.300002
1525,984469.415,984642.115,984908.315,985006.515,172.700002,98.200002,625.500009,266.200004,438.900006,88.400001
1526,985094.915,985231.815,985537.115,985634.115,136.900002,97.000001,627.400009,305.300005,442.200007,88.200001
1527,985722.315,985884.515,986164.915,986263.815,162.200003,98.900001,637.40001,280.400004,442.600007,95.900002
1528,986359.715,986488.215,986802.915,986904.115,128.500002,101.200001,637.700009,314.700005,443.200007,93.300001
1529,986997.415,987113.115,987399.015,987498.115,115.700002,99.100002,602.400009,285.900004,401.600006,101.700001
1530,987599.815,987818.115,988035.015,988133.515,218.300004,98.500001,642.30001,216.900003,435.200007,108.600002
1531,988242.115,988369.215,988661.015,988763.515,127.100002,102.500002,631.300009,291.800004,418.900006,109.900001
1532,988873.415,989008.715,989238.815,989341.715,135.300002,102.900001,559.700009,230.100004,365.400006,91.400002
1533,989433.115,989571.315,989837.415,989939.015,138.200002,101.600001,596.600009,266.100004,404.300006,90.700002
1534,990029.715,990212.415,990426.115,990528.315,182.700002,102.200002,592.700008,213.700003,396.400005,94.100001
1535,990622.415,990822.615,991017.415,991118.315,200.200003,100.900002,588.500009,194.800003,395.000006,92.600001
1536,991210.915,991364.815,991591.915,991694.215,153.900002,102.300001,572.900009,227.100004,381.000006,89.600002
1537,991783.815,991956.815,992187.915,992288.515,173.000002,100.600001,591.200009,231.100004,404.100006,86.500002
1538,992375.015,992525.215,992760.315,992861.315,150.200002,101.000002,582.300008,235.100003,385.300005,96.000001
1539,992957.315,993107.915,993337.915,993438.315,150.600002,100.400001,567.800009,230.000004,380.600006,86.800002
1540,993525.115,993707.615,993925.915,994027.115,182.500002,101.200001,598.200009,218.300004,400.800006,96.200002
1541,994123.315,994271.115,994537.415,994638.715,147.800002,101.300001,603.000009,266.300004,414.100006,87.600002
1542,994726.315,994885.815,995162.715,995295.415,159.500002,132.700002,637.600009,276.900004,436.400006,68.500001
1543,995363.915,995545.415,995796.715,995898.315,181.500003,101.600001,626.200009,251.300004,432.800007,91.800001
1544,995990.115,996156.915,996412.615,996553.415,166.800003,140.800002,621.10001,255.700004,422.500007,57.800001
1545,996611.215,996779.615,997035.515,997167.815,168.400002,132.300002,622.000009,255.900004,424.300006,65.400001
1546,997233.215,997422.815,997656.515,997808.315,189.600003,151.800003,629.100009,233.700003,423.300006,54
1547,997862.315,998038.315,998275.815,998377.815,176.000003,102.000002,597.500009,237.500003,413.500006,82.000001
1548,998459.815,998611.615,998911.615,999012.815,151.800002,101.200001,637.60001,300.000005,451.800007,84.600002
