# Supplementary material for: Robust dynamical invariants in sequential neural activity
Source: Sci Rep. 2019 Jun 21;9:9048. doi: 10.1038/s41598-019-44953-2 (PMC6588702; doi:10.1038/s41598-019-44953-2)
Supplement: Supplementary file 4 — Dataset [file 41598_2019_44953_MOESM4_ESM.zip › data/control16/Control_exp13.txt]

%If you use these data please cite:
%%  I. Elices, R. Levi, D. Arroyo, F. B. Rodriguez, and P. Varona. Robust dynamical invariants in sequential neural activity
% (1:n-1)' firstLP' lastLP' firstPD' lastPD' burstLPd' burstPDd' Period' latenc' LPPDfst2fst' PDLP'
1,477.100007,563.700008,693.40001,780.500012,86.600001,87.100002,376.700006,129.700002,216.300003,73.300001
2,853.800013,952.000014,1089.50002,1181.70002,98.200001,92.200002,392.600006,137.500002,235.700003,64.700001
3,1246.40002,1337.20002,1484.60002,1582.60002,90.800001,98.000002,401.700006,147.400002,238.200003,65.500001
4,1648.10002,1729.00003,1903.30003,1980.00003,80.900001,76.700002,413.300006,174.300002,255.200003,81.400001
5,2061.40003,2156.60003,2303.90003,2402.60004,95.200001,98.700002,399.800006,147.300002,242.500003,58.600001
6,2461.20004,2554.20004,2698.30004,2793.20004,93.000001,94.900002,391.600006,144.100002,237.100003,59.600001
7,2852.80004,2938.10004,3080.30005,3154.10005,85.300001,73.800001,378.800005,142.200002,227.500003,77.500001
8,3231.60005,3317.10005,3474.90005,3552.30005,85.500001,77.400001,405.500006,157.800003,243.300004,84.800001
9,3637.10005,3738.80006,3901.00006,3981.00006,101.700002,80.000001,431.200007,162.200002,263.900004,87.300002
10,4068.30006,4162.00006,4335.00007,4414.10007,93.700001,79.100001,437.700006,173.000003,266.700004,91.900001
11,4506.00007,4600.10007,4756.30007,4853.90007,94.100002,97.600001,411.000006,156.200002,250.300004,63.100001
12,4917.00007,5021.50007,5150.50008,5247.30008,104.500002,96.800001,392.400006,129.000002,233.500004,62.100001
13,5309.40008,5393.80008,5530.10008,5602.30008,84.400001,72.200001,392.700006,136.300002,220.700003,99.800002
14,5702.10009,5780.00009,5942.20009,6019.60009,77.900001,77.400001,428.100006,162.200003,240.100004,110.600001
15,6130.20009,6198.80009,6363.40009,6458.6001,68.600001,95.200001,498.700008,164.600003,233.200004,170.300003
16,6628.9001,6703.0001,6831.6001,6913.0001,74.100001,81.400001,352.600005,128.600002,202.700003,68.500001
17,6981.5001,7080.10011,7204.50011,7292.20011,98.600002,87.700002,364.900005,124.400001,223.000003,54.2
18,7346.40011,7438.30011,7575.00011,7644.40011,91.900002,69.400001,377.300006,136.700002,228.600004,79.300001
19,7723.70011,7828.00012,7966.00012,8041.50012,104.300002,75.500001,398.400006,138.000002,242.300004,80.600001
20,8122.10012,8211.90012,8365.40013,8440.90013,89.800001,75.500001,395.200006,153.500003,243.300004,76.400001
21,8517.30013,8604.30013,8753.10013,8851.70013,87.000001,98.600002,389.400006,148.800002,235.800003,55.000001
22,8906.70013,8989.60013,9131.70014,9205.10014,82.900001,73.400001,374.500005,142.100002,225.000003,76.100001
23,9281.20014,9380.50014,9511.40014,9586.10014,99.300002,74.700001,385.000006,130.900002,230.200004,80.100001
24,9666.20014,9758.40014,9915.80015,9996.50015,92.200001,80.700001,414.300006,157.400003,249.600004,84.000001
25,10080.5001,10168.9002,10335.7002,10414.4002,88.400002,78.700001,420.600006,166.800002,255.200004,86.700001
26,10501.1002,10589.7002,10749.0002,10824.6002,88.600002,75.600001,413.500007,159.300002,247.900004,90.000002
27,10914.6002,11018.5002,11161.5002,11259.2002,103.900001,97.700002,401.500006,143.000002,246.900003,56.900001
28,11316.1002,11423.5002,11552.3002,11625.7002,107.400001,73.400001,392.600005,128.800002,236.200003,83.000001
29,11708.7002,11801.8002,11962.2002,12040.1002,93.100002,77.900001,420.400007,160.400002,253.500004,89.000002
30,12129.1002,12226.1002,12385.0002,12462.1002,97.000001,77.100001,431.300006,158.900003,255.900004,98.300001
31,12560.4002,12647.8002,12785.0002,12879.8002,87.400001,94.800001,414.600006,137.200003,224.600004,95.200001
32,12975.0002,13063.8002,13180.2002,13271.4002,88.800002,91.200002,463.200007,116.400001,205.200003,166.800002
33,13438.2002,13516.0002,13647.9002,13730.7002,77.800001,82.800002,371.700006,131.900002,209.700003,79.200001
34,13809.9002,13914.1002,14060.1002,14152.4002,104.200001,92.300001,412.100006,146.000003,250.200004,69.600001
35,14222.0002,14320.1002,14462.4002,14556.6002,98.100001,94.200001,396.600006,142.300003,240.400004,62.000001
36,14618.6002,14705.0002,14847.1002,14942.7002,86.400001,95.600002,381.100006,142.100002,228.500003,57.000001
37,14999.7002,15099.3002,15225.0002,15296.7002,99.600001,71.700001,370.400005,125.700002,225.300003,73.400001
38,15370.1002,15471.9002,15598.8002,15672.7002,101.800002,73.900002,374.000006,126.900001,228.700003,71.400001
39,15744.1002,15847.6002,15987.3002,16063.9002,103.500001,76.600001,401.000006,139.700002,243.200003,81.200002
40,16145.1002,16226.0002,16395.4002,16475.1002,80.900001,79.700001,408.900006,169.400002,250.300003,78.900002
41,16554.0002,16652.2002,16797.7003,16873.8003,98.200001,76.100001,402.400006,145.500002,243.700003,82.600002
42,16956.4003,17053.9003,17196.6003,17271.3003,97.500001,74.700001,399.200006,142.700002,240.200003,84.300002
43,17355.6003,17444.2003,17589.3003,17663.4003,88.600001,74.100001,396.100006,145.100002,233.700003,88.300002
44,17751.7003,17852.7003,18008.6003,18089.1003,101.000001,80.500002,426.900006,155.900002,256.900003,89.500001
45,18178.6003,18252.9003,18448.6003,18528.9003,74.300001,80.300001,440.500006,195.700003,270.000004,90.200001
46,18619.1003,18704.4003,18871.5003,18973.0003,85.300002,101.500002,432.900007,167.100002,252.400004,79.000001
47,19052.0003,19149.9003,19277.6003,19374.0003,97.900001,96.400002,419.100006,127.700002,225.600003,97.100001
48,19471.1003,19537.5003,19689.5003,19761.1003,66.400001,71.600001,435.400007,152.000002,218.400003,145.400003
49,19906.5003,19990.6003,20146.1003,20235.2003,84.100001,89.100002,403.900006,155.500002,239.600003,75.200001
50,20310.4003,20417.0003,20551.8003,20642.5003,106.600001,90.700002,396.800006,134.800002,241.400003,64.700001
51,20707.2003,20795.1003,20942.5003,21037.9003,87.900001,95.400001,385.900005,147.400002,235.300003,55.200001
52,21093.1003,21191.2003,21320.1003,21393.9003,98.100002,73.800001,374.400006,128.900002,227.000004,73.600001
53,21467.5003,21573.1003,21688.7003,21762.2003,105.600001,73.500001,366.300005,115.600002,221.200003,71.600001
54,21833.8003,21928.1003,22064.9003,22138.6003,94.300002,73.700001,383.600006,136.800002,231.100004,78.800001
55,22217.4003,22304.5003,22471.3003,22550.9003,87.100001,79.600001,412.700006,166.800003,253.900004,79.200001
56,22630.1003,22724.5003,22879.0003,22956.0003,94.400002,77.000001,412.700006,154.500002,248.900004,86.800001
57,23042.8003,23141.7003,23290.2003,23366.0003,98.900002,75.800001,407.000006,148.500002,247.400004,83.800001
58,23449.8003,23542.7004,23691.2004,23767.0004,92.900002,75.800001,404.500006,148.500002,241.400004,87.300001
59,23854.3004,23955.4004,24121.1004,24198.5004,101.100002,77.400002,435.600007,165.700002,266.800004,91.400001
60,24289.9004,24364.0004,24559.0004,24637.4004,74.100001,78.400001,440.700007,195.000003,269.100004,93.200002
61,24730.6004,24829.0004,24998.5004,25076.3004,98.400001,77.800001,437.500006,169.500003,267.900004,91.800001
62,25168.1004,25254.1004,25425.3004,25501.6004,86.000001,76.300001,419.500006,171.200003,257.200004,86.000001
63,25587.6004,25681.3004,25825.4004,25901.4004,93.700002,76.000001,402.100006,144.100002,237.800004,88.300001
64,25989.7004,26072.4004,26254.1004,26334.3004,82.700002,80.200001,435.600007,181.700002,264.400004,91.000002
65,26425.3004,26505.3004,26683.7004,26792.3004,80.000001,108.600001,439.100006,178.400003,258.400004,72.100001
66,26864.4004,26930.9004,27089.9004,27185.4004,66.500001,95.500001,425.200007,159.000003,225.500004,104.200002
67,27289.6004,27411.8004,27534.8004,27620.6004,122.200001,85.800002,395.300006,123.000002,245.200003,64.300001
68,27684.9004,27782.1004,27908.9004,28005.7004,97.200001,96.800001,376.100005,126.800002,224.000003,55.300001
69,28061.0004,28149.0004,28309.1004,28385.3004,88.000001,76.200001,407.000006,160.100003,248.100004,82.700001
70,28468.0004,28568.9004,28730.6004,28807.2004,100.900002,76.600001,422.100006,161.700002,262.600004,82.900001
71,28890.1004,28983.5004,29132.5004,29229.8004,93.400002,97.300002,398.900006,149.000002,242.400004,59.2
72,29289.0004,29377.8004,29524.7004,29622.1004,88.800002,97.400001,391.200006,146.900002,235.700004,58.100001
73,29680.2004,29767.0004,29909.4004,29984.1004,86.800002,74.700001,376.100006,142.400002,229.200004,72.200001
74,30056.3004,30155.3004,30304.1005,30380.2005,99.000001,76.100001,404.400006,148.800003,247.800004,80.500001
75,30460.7005,30559.3005,30728.9005,30810.6005,98.600001,81.700001,434.400006,169.600003,268.200004,84.500001
76,30895.1005,30982.9005,31157.4005,31236.6005,87.800002,79.200001,424.400007,174.500002,262.300004,82.900002
77,31319.5005,31406.7005,31573.1005,31670.7005,87.200001,97.600002,414.100006,166.400002,253.600003,62.900001
78,31733.6005,31832.7005,31960.6005,32031.9005,99.100001,71.300001,389.900006,127.900002,227.000003,91.600002
79,32123.5005,32215.5005,32343.4005,32443.2005,92.000001,99.800001,416.800006,127.900002,219.900003,97.100002
80,32540.3005,32617.3005,32739.0005,32810.4005,77.000001,71.400001,487.600007,121.700002,198.700003,217.500003
81,33027.9005,33084.3005,33223.9005,33310.1005,56.400001,86.200001,356.100005,139.600002,196.000003,73.900001
82,33384.0005,33491.4005,33635.3005,33728.0005,107.400002,92.700002,407.200007,143.900002,251.300004,63.200001
83,33791.2005,33880.3005,34024.6005,34121.4005,89.100001,96.800001,389.300005,144.300002,233.400003,59.100001
84,34180.5005,34269.7005,34433.2005,34509.7005,89.200002,76.500001,414.200007,163.500002,252.700004,85.000002
85,34594.7005,34688.6005,34850.3005,34929.2005,93.900001,78.900001,413.700006,161.700002,255.600003,79.200002
86,35008.4005,35099.5005,35253.4005,35330.2005,91.100001,76.800001,405.400006,153.900002,245.000003,83.600002
87,35413.8005,35503.6005,35653.3005,35729.4005,89.800001,76.100001,391.800006,149.700002,239.500003,76.200002
88,35805.6005,35904.9005,36044.8005,36120.3005,99.300001,75.500001,394.400005,139.900002,239.200003,79.700001
89,36200.0005,36290.3005,36458.0005,36537.7005,90.300002,79.700001,423.900007,167.700002,258.000004,86.200002
90,36623.9005,36710.6005,36882.9005,36962.4006,86.700001,79.500001,430.300006,172.300003,259.000004,91.800001
91,37054.2006,37153.5006,37325.5006,37403.4006,99.300002,77.900001,443.200007,172.000002,271.300004,94.000002
92,37497.4006,37585.9006,37740.3006,37834.9006,88.500001,94.600002,407.000006,154.400002,242.900003,69.500001
93,37904.4006,38004.3006,38131.2006,38224.3006,99.900001,93.100002,425.000006,126.900002,226.800003,105.100001
94,38329.4006,38416.6006,38545.1006,38642.2006,87.200001,97.100002,459.800007,128.500002,215.700003,147.000002
95,38789.2006,38879.9006,39030.5006,39118.5006,90.700001,88.000001,404.600006,150.600003,241.300004,75.300001
96,39193.8006,39293.7006,39441.3006,39533.4006,99.900002,92.100001,403.300006,147.600002,247.500004,63.700001
97,39597.1006,39690.2006,39842.5006,39948.1006,93.100001,105.600001,399.400006,152.300003,245.400004,48.400001
98,39996.5006,40098.3006,40244.4006,40320.3006,101.800002,75.900001,403.200006,146.100002,247.900004,79.400001
99,40399.7006,40490.6006,40657.8006,40737.4006,90.900001,79.600001,422.000006,167.200003,258.100004,84.300001
100,40821.7006,40925.3006,41093.6006,41174.9006,103.600002,81.300002,439.100007,168.300002,271.900004,85.900001
101,41260.8006,41346.7006,41529.8006,41606.2006,85.900001,76.400001,429.400006,183.100003,269.000004,84.000001
102,41690.2006,41780.9006,41939.9006,42014.3006,90.700002,74.400001,404.500006,159.000002,249.700004,80.400001
103,42094.7006,42202.1006,42359.3006,42438.2006,107.400002,78.900001,427.200007,157.200002,264.600004,83.700002
104,42521.9006,42608.5006,42798.2006,42879.7006,86.600001,81.500001,449.600006,189.700003,276.300004,91.800001
105,42971.5006,43069.5006,43255.6006,43336.2006,98.000002,80.600001,461.400007,186.100003,284.100005,96.700001
106,43432.9006,43510.0006,43696.8007,43795.6007,77.100001,98.800002,432.700007,186.800003,263.900004,70.000001
107,43865.6007,43955.3007,44098.2007,44194.9007,89.700001,96.700002,410.600006,142.900002,232.600003,81.300001
108,44276.2007,44344.3007,44494.3007,44566.3007,68.100001,72.000001,460.200007,150.000002,218.100003,170.100003
109,44736.4007,44821.9007,44962.7007,45053.4007,85.500001,90.700001,390.200005,140.800002,226.300003,73.200001
110,45126.6007,45232.6007,45370.0007,45475.3007,106.000002,105.300002,406.600006,137.400002,243.400004,57.9
111,45533.2007,45627.0007,45775.1007,45883.8007,93.800002,108.700002,394.800006,148.100002,241.900004,44.2
112,45928.0007,46020.6007,46158.6007,46232.1007,92.600002,73.500001,380.000006,138.000002,230.600004,75.900001
113,46308.0007,46403.7007,46551.3007,46630.3007,95.700001,79.000001,398.000006,147.600003,243.300004,75.700001
114,46706.0007,46797.8007,46970.8007,47050.1007,91.800001,79.300001,423.400006,173.000003,264.800004,79.300001
115,47129.4007,47227.6007,47390.3007,47468.3007,98.200002,78.000001,420.800007,162.700002,260.900004,81.900002
116,47550.2007,47648.1007,47803.6007,47879.3007,97.900001,75.700001,406.900006,155.500002,253.400003,77.800002
117,47957.1007,48055.7007,48192.2007,48266.5007,98.600001,74.300001,389.200005,136.500002,235.100003,79.800001
118,48346.3007,48437.1007,48607.6007,48686.2007,90.800002,78.600001,425.900007,170.500002,261.300004,86.000002
119,48772.2007,48864.9007,49051.1007,49133.2007,92.700001,82.100001,452.700007,186.200003,278.900004,91.700002
120,49224.9007,49331.8007,49490.2007,49592.3007,106.900001,102.100002,437.900006,158.400002,265.300003,70.500001
121,49662.8007,49756.4007,49898.8007,49992.5007,93.600001,93.700001,407.500006,142.400003,236.000004,77.800001
122,50070.3007,50157.8007,50282.2007,50378.1008,87.500001,95.900002,451.100007,124.400002,211.900003,143.300002
123,50521.4008,50606.9008,50746.8008,50837.8008,85.500001,91.000002,393.400006,139.900002,225.400003,77.000001
124,50914.8008,51028.5008,51175.0008,51278.3008,113.700001,103.300001,426.600006,146.500003,260.200004,63.100001
125,51341.4008,51441.2008,51588.9008,51694.2008,99.800002,105.300001,407.500006,147.700002,247.500004,54.700001
126,51748.9008,51840.0008,51985.2008,52061.5008,91.100001,76.300001,393.400006,145.200003,236.300004,80.800001
127,52142.3008,52244.7008,52397.4008,52477.1008,102.400002,79.700001,414.500006,152.700002,255.100004,79.700001
128,52556.8008,52654.3008,52823.4008,52907.5008,97.500002,84.100001,427.500007,169.100002,266.600004,76.800002
129,52984.3008,53085.9008,53250.1008,53330.5008,101.600001,80.400002,430.100006,164.200002,265.800003,83.900001
130,53414.4008,53497.0008,53667.2008,53746.7008,82.600001,79.500001,416.700006,170.200003,252.800004,84.400001
131,53831.1008,53934.6008,54086.3008,54164.9008,103.500002,78.600001,416.300006,151.700002,255.200004,82.500001
132,54247.4008,54355.2008,54509.0008,54587.6008,107.800002,78.600001,434.400007,153.800002,261.600004,94.200002
133,54681.8008,54772.7008,54938.6008,55014.5008,90.900001,75.900001,455.300007,165.900003,256.800004,122.600002
134,55137.1008,55198.2008,55356.8008,55430.2008,61.100001,73.400001,484.200007,158.600002,219.700003,191.100003
135,55621.3008,55718.6008,55848.6008,55938.3008,97.300001,89.700002,390.000006,130.000002,227.300003,73.000001
136,56011.3008,56104.8008,56245.3008,56341.5008,93.500001,96.200002,391.100005,140.500002,234.000003,60.9
137,56402.4008,56497.2008,56661.8008,56741.1008,94.800002,79.300002,423.800007,164.600002,259.400004,85.100001
138,56826.2008,56913.9008,57093.4009,57176.3009,87.700001,82.900001,434.700006,179.500003,267.200004,84.600001
139,57260.9009,57347.9009,57519.9009,57598.4009,87.000002,78.500001,424.800007,172.000002,259.000004,87.300002
140,57685.7009,57789.7009,57930.6009,58007.7009,104.000001,77.100001,403.400006,140.900002,244.900003,81.400002
141,58089.1009,58178.5009,58333.2009,58411.3009,89.400001,78.100001,407.100006,154.700002,244.100003,84.900002
142,58496.2009,58604.0009,58774.6009,58855.4009,107.800001,80.800001,453.900006,170.600003,278.400004,94.700001
143,58950.1009,59055.2009,59248.0009,59329.5009,105.100002,81.500001,471.800007,192.800003,297.900005,92.400001
144,59421.9009,59513.6009,59681.9009,59760.3009,91.700002,78.400001,424.400007,168.300002,260.000004,86.000002
145,59846.3009,59941.7009,60099.4009,60176.7009,95.400001,77.300001,414.900006,157.700003,253.100004,84.500001
146,60261.2009,60355.4009,60529.2009,60610.7009,94.200001,81.500001,436.600006,173.800003,268.000004,87.100001
147,60697.8009,60792.5009,60988.7009,61074.6009,94.700002,85.900001,464.300007,196.200003,290.900005,87.500001
148,61162.1009,61246.3009,61437.1009,61548.3009,84.200002,111.200002,447.100007,190.800002,275.000004,60.900001
149,61609.2009,61704.6009,61847.9009,61953.4009,95.400001,105.500001,405.500006,143.300003,238.700004,61.300001
150,62014.7009,62108.8009,62239.5009,62312.6009,94.100001,73.100002,416.400006,130.700002,224.800003,118.500001
151,62431.1009,62505.3009,62643.6009,62716.1009,74.200001,72.500002,474.100007,138.300002,212.500003,189.100002
152,62905.2009,62983.2009,63120.1009,63208.6009,78.000002,88.500001,376.300006,136.900002,214.900004,72.900001
153,63281.5009,63379.6009,63530.6009,63628.4009,98.100001,97.800001,406.700006,151.000003,249.100004,59.800001
154,63688.2009,63776.2009,63926.701,64001.401,88.000001,74.700001,388.300006,150.500003,238.500004,75.100001
155,64076.501,64172.301,64313.901,64388.901,95.800001,75.000001,393.300006,141.600002,237.400003,80.900002
156,64469.801,64559.901,64724.601,64805.101,90.100001,80.500002,414.600006,164.700002,254.800003,79.300001
157,64884.401,64981.301,65145.801,65224.801,96.900001,79.000001,423.500006,164.500003,261.400004,83.100001
158,65307.901,65397.401,65557.201,65634.201,89.500001,77.000001,403.100006,159.800003,249.300004,76.800001
159,65711.001,65800.601,65955.101,66032.501,89.600002,77.400001,394.300006,154.500002,244.100004,72.800001
160,66105.301,66203.801,66353.501,66433.201,98.500002,79.700001,408.000006,149.700002,248.200004,80.100001
161,66513.301,66618.401,66785.301,66868.301,105.100002,83.000001,443.400007,166.900002,272.000004,88.400002
162,66956.701,67048.201,67221.001,67303.401,91.500001,82.400001,433.400006,172.800003,264.300004,86.700001
163,67390.101,67485.601,67652.501,67733.501,95.500002,81.000001,430.200007,166.900002,262.400004,86.800002
164,67820.301,67921.801,68063.301,68141.301,101.500001,78.000001,399.100006,141.500002,243.000003,78.100002
165,68219.401,68328.201,68487.801,68568.101,108.800001,80.300001,433.100006,159.600003,268.400004,84.400001
166,68652.501,68747.301,68945.801,69029.401,94.800001,83.600002,468.000007,198.500003,293.300004,91.100001
167,69120.501,69222.301,69397.801,69479.401,101.800001,81.600001,450.800007,175.500003,277.300004,91.900002
168,69571.301,69656.901,69816.101,69893.901,85.600001,77.800002,408.600006,159.200002,244.800003,86.000001
169,69979.901,70075.701,70230.701,70311.501,95.800001,80.800001,417.500006,155.000003,250.800004,85.900001
170,70397.401,70485.101,70682.3011,70769.8011,87.700001,87.500002,464.800007,197.200003,284.900004,92.400001
171,70862.2011,70950.1011,71173.1011,71259.1011,87.900001,86.000001,488.600007,223.000004,310.900005,91.700001
172,71350.8011,71435.2011,71626.7011,71708.4011,84.400001,81.700002,453.100007,191.500003,275.900004,95.500001
173,71803.9011,71900.2011,72069.3011,72150.8011,96.300001,81.500001,434.400006,169.100003,265.400004,87.500001
174,72238.3011,72314.7011,72508.3011,72588.6011,76.400002,80.300002,449.500007,193.600002,270.000004,99.200001
175,72687.8011,72768.8011,72936.3011,73014.6011,81.000001,78.300001,446.900007,167.500003,248.500004,120.100002
176,73134.7011,73234.3011,73396.1011,73476.9011,99.600001,80.800001,487.800007,161.800003,261.400004,145.600002
177,73622.5011,73725.9011,73869.5011,73963.2011,103.400002,93.700001,407.900006,143.600002,247.000004,67.200001
178,74030.4011,74125.8011,74275.2011,74374.7011,95.400002,99.500001,414.100006,149.400002,244.800004,69.800001
179,74444.5011,74532.9011,74715.3011,74799.0011,88.400002,83.700002,447.600007,182.400002,270.800004,93.100001
180,74892.1011,74969.2011,75163.5011,75243.8011,77.100001,80.300001,460.000007,194.300003,271.400004,108.300002
181,75352.1011,75434.7011,75580.0011,75681.0011,82.600001,101.000002,419.600006,145.300002,227.900003,90.700001
182,75771.7011,75868.0011,76002.6011,76092.6011,96.300002,90.000001,383.900006,134.600002,230.900004,63.000001
183,76155.6011,76255.6011,76395.4011,76496.3011,100.000001,100.900002,398.500006,139.800002,239.800003,57.800001
184,76554.1011,76647.5011,76806.2011,76888.5011,93.400001,82.300001,412.000006,158.700003,252.100004,77.600001
185,76966.1011,77061.4011,77213.4012,77322.1012,95.300001,108.700001,408.400006,152.000003,247.300004,52.400001
186,77374.5012,77476.6012,77613.7012,77690.8012,102.100001,77.100001,397.200006,137.100003,239.200004,80.900001
187,77771.7012,77870.5012,78015.5012,78093.8012,98.800001,78.300001,394.100006,145.000003,243.800004,72.000001
188,78165.8012,78262.4012,78409.7012,78488.9012,96.600001,79.200002,399.800006,147.300002,243.900003,76.700001
189,78565.6012,78668.0012,78822.6012,78905.9012,102.400001,83.300001,421.400006,154.600003,257.000004,81.100001
190,78987.0012,79093.4012,79256.4012,79338.6012,106.400002,82.200001,436.500007,163.000002,269.400004,84.900002
191,79423.5012,79507.1012,79676.0012,79755.6012,83.600001,79.600001,424.200006,168.900002,252.500003,92.100002
192,79847.7012,79955.1012,80105.3012,80185.6012,107.400001,80.300001,432.700006,150.200003,257.600004,94.800001
193,80280.4012,80392.1012,80533.4012,80637.6012,111.700002,104.200002,447.700007,141.300002,253.000004,90.500001
194,80728.1012,80827.0012,80951.1012,81025.4012,98.900001,74.300001,491.400007,124.100002,223.000003,194.100003
195,81219.5012,81301.7012,81437.8012,81528.9012,82.200001,91.100001,383.300006,136.100003,218.300004,73.900001
196,81602.8012,81702.9012,81841.5012,81938.0012,100.100001,96.500001,393.700006,138.600003,238.700004,58.500001
197,81996.5012,82102.0012,82243.6012,82322.1012,105.500001,78.500001,405.300006,141.600003,247.100004,79.700001
198,82401.8012,82497.1012,82652.4012,82735.0012,95.300001,82.600001,413.100006,155.300003,250.600004,79.900001
199,82814.9012,82914.2012,83077.5012,83158.7012,99.300002,81.200001,424.200006,163.300002,262.600004,80.400001
200,83239.1012,83333.3012,83495.9012,83575.7012,94.200002,79.800001,419.000007,162.600002,256.800004,82.400002
201,83658.1012,83763.0012,83900.0013,83978.3013,104.900001,78.300001,397.300006,137.000002,241.900003,77.100002
202,84055.4013,84159.1013,84307.8013,84389.7013,103.700001,81.900002,415.200006,148.700002,252.400003,80.900001
203,84470.6013,84575.0013,84742.7013,84827.8013,104.400001,85.100001,442.800006,167.700003,272.100004,85.600001
204,84913.4013,85003.8013,85186.1013,85269.4013,90.400002,83.300002,447.400007,182.300002,272.700004,91.400001
205,85360.8013,85456.1013,85628.5013,85708.5013,95.300001,80.000001,440.700007,172.400003,267.700004,93.000002
206,85801.5013,85886.6013,86057.6013,86138.2013,85.100001,80.600002,423.000006,171.000002,256.100003,86.300001
207,86224.5013,86302.2013,86466.7013,86543.1013,77.700001,76.400002,431.100006,164.500002,242.200003,112.500001
208,86655.6013,86744.4013,86875.4013,86950.0013,88.800002,74.600001,465.500007,131.000002,219.800004,171.100002
209,87121.1013,87223.7013,87364.0013,87455.7013,102.600002,91.700001,407.800006,140.300002,242.900004,73.200001
210,87528.9013,87629.8013,87774.2013,87873.1013,100.900002,98.900001,405.300006,144.400002,245.300004,61.100001
211,87934.2013,88037.8013,88178.7013,88255.8013,103.600002,77.100001,404.300006,140.900002,244.500004,82.700001
212,88338.5013,88432.3013,88605.0013,88686.3013,93.800002,81.300002,429.800007,172.700002,266.500004,82.000001
213,88768.3013,88870.3013,89030.7013,89113.4013,102.000001,82.700001,425.800006,160.400003,262.400004,80.700001
214,89194.1013,89291.2013,89448.3013,89529.4013,97.100002,81.100001,421.200006,157.100002,254.200004,85.900001
215,89615.3013,89715.7013,89865.2013,89946.6013,100.400002,81.400001,412.700007,149.500002,249.900004,81.400002
216,90028.0013,90129.3013,90287.1013,90368.7013,101.300001,81.600002,433.600006,157.800002,259.100003,92.900001
217,90461.6013,90539.1013,90737.8014,90821.5014,77.500001,83.700001,456.000007,198.700003,276.200004,96.100002
218,90917.6014,90987.0014,91160.4014,91237.4014,69.400001,77.000002,449.300006,173.400002,242.800003,129.500001
219,91366.9014,91445.5014,91573.3014,91648.0014,78.600002,74.700001,500.200008,127.800002,206.400004,219.100003
220,91867.1014,91958.6014,92074.2014,92160.1014,91.500001,85.900001,370.400005,115.600002,207.100003,77.400001
221,92237.5014,92337.8014,92498.8014,92599.1014,100.300002,100.300002,425.100007,161.000002,261.300004,63.500001
222,92662.6014,92757.8014,92919.7014,93022.8014,95.200001,103.100001,416.900006,161.900003,257.100004,56.700001
223,93079.5014,93186.6014,93327.5014,93404.5014,107.100002,77.000001,407.600006,140.900002,248.000004,82.600001
224,93487.1014,93586.4014,93724.6014,93800.7014,99.300002,76.100001,389.100006,138.200002,237.500004,75.500001
225,93876.2014,93970.5014,94117.4014,94197.9014,94.300001,80.500002,395.300006,146.900002,241.200003,73.600001
226,94271.5014,94361.9014,94537.7014,94623.3014,90.400001,85.600001,427.200006,175.800003,266.200004,75.400001
227,94698.7014,94796.5014,94946.7014,95026.7014,97.800002,80.000001,413.400006,150.200002,248.000004,85.400001
228,95112.1014,95203.0014,95366.0014,95445.6014,90.900002,79.600001,407.200006,163.000002,253.900004,73.700001
229,95519.3014,95622.0014,95767.3014,95846.6014,102.700002,79.300001,399.000006,145.300002,248.000004,71.700001
230,95918.3014,96002.3014,96160.0014,96239.7014,84.000002,79.700001,401.500006,157.700002,241.700004,80.100001
231,96319.8014,96423.4014,96594.5014,96680.7014,103.600002,86.200002,445.600007,171.100002,274.700004,84.700001
232,96765.4014,96857.8014,97040.5014,97124.5014,92.400001,84.000001,441.700006,182.700003,275.100004,82.600001
233,97207.1014,97295.0014,97464.5015,97544.3015,87.900002,79.800002,422.000007,169.500002,257.400004,84.800001
234,97629.1015,97715.4015,97882.5015,97962.7015,86.300001,80.200001,422.100006,167.100003,253.400004,88.500001
235,98051.2015,98133.6015,98292.8015,98369.3015,82.400001,76.500001,437.400007,159.200003,241.600004,119.300002
236,98488.6015,98586.2015,98708.8015,98784.8015,97.600001,76.000001,460.800006,122.600002,220.200003,164.600002
237,98949.4015,99042.6015,99186.8015,99280.0015,93.200002,93.200001,401.700006,144.200002,237.400004,71.100001
238,99351.1015,99448.4015,99594.1015,99692.8015,97.300002,98.700002,398.100006,145.700002,243.000004,56.4
239,99749.2015,99849.4015,99984.5015,100059.201,100.200002,74.700001,386.200006,135.100002,235.300004,76.200001
240,100135.401,100230.501,100381.101,100460.901,95.100002,79.800001,397.900006,150.600002,245.700004,72.400001
241,100533.301,100623.701,100785.802,100866.702,90.400001,80.900001,408.400006,162.100003,252.500004,75.000001
242,100941.702,101030.102,101184.802,101264.902,88.400001,80.100001,399.100006,154.700003,243.100004,75.900001
243,101340.802,101448.802,101583.502,101661.502,108.000002,78.000001,397.400006,134.700002,242.700004,76.700001
244,101738.202,101826.202,101977.002,102057.002,88.000001,80.000001,388.500006,150.800003,238.800004,69.700001
245,102126.702,102229.802,102373.802,102453.502,103.100001,79.700002,408.800006,144.000002,247.100003,82.000001
246,102535.502,102621.302,102802.102,102886.402,85.800001,84.300001,437.300006,180.800003,266.600004,86.400001
247,102972.802,103066.202,103248.102,103332.302,93.400002,84.200001,446.900007,181.900003,275.300005,87.400001
248,103419.702,103510.702,103680.802,103788.502,91.000001,107.700002,427.900006,170.100003,261.100004,59.1
249,103847.602,103949.502,104080.902,104158.302,101.900002,77.400001,395.100006,131.400002,233.300004,84.400001
250,104242.702,104342.102,104463.902,104538.402,99.400002,74.500001,412.100006,121.800002,221.200004,116.400001
251,104654.802,104737.802,104860.302,104933.002,83.000002,72.700001,482.300008,122.500002,205.500004,204.100003
252,105137.102,105199.402,105340.502,105433.502,62.300001,93.000001,371.500005,141.100002,203.400003,75.100001
253,105508.602,105598.802,105749.902,105850.702,90.200002,100.800001,400.600006,151.100002,241.300004,58.500001
254,105909.202,106002.502,106149.602,106226.502,93.300002,76.900001,392.000006,147.100002,240.400004,74.700001
255,106301.202,106403.602,106550.402,106629.402,102.400002,79.000001,406.100006,146.800002,249.200004,77.900001
256,106707.302,106799.702,106965.802,107046.802,92.400001,81.000001,420.000006,166.100003,258.500004,80.500001
257,107127.302,107224.102,107389.302,107470.702,96.800002,81.400001,425.800007,165.200002,262.000004,82.400002
258,107553.102,107654.002,107812.302,107892.802,100.900001,80.500001,422.600006,158.300003,259.200004,82.900001
259,107975.702,108077.402,108224.602,108304.602,101.700001,80.000001,405.300006,147.200003,248.900004,76.400001
260,108381.002,108477.502,108643.802,108726.502,96.500001,82.700001,431.700006,166.300003,262.800004,86.200001
261,108812.702,108906.302,109097.702,109185.802,93.600002,88.100001,459.400007,191.400003,285.000005,86.300001
262,109272.102,109367.902,109547.802,109631.402,95.800002,83.600002,452.800007,179.900002,275.700004,93.500001
263,109724.902,109805.402,110000.402,110080.502,80.500001,80.100001,445.300007,195.000003,275.500004,89.700002
264,110170.202,110259.002,110418.002,110496.102,88.800001,78.100002,419.000006,159.000002,247.800003,93.100001
265,110589.202,110670.702,110826.502,110905.102,81.500001,78.600002,428.000006,155.800002,237.300003,112.100001
266,111017.202,111116.902,111270.902,111351.802,99.700002,80.900001,447.400007,154.000002,253.700004,112.800002
267,111464.602,111572.002,111731.302,111832.302,107.400002,101.000001,429.900006,159.300002,266.700004,62.200001
268,111894.502,111992.302,112134.602,112233.102,97.800002,98.500001,396.800006,142.300002,240.100004,58.200001
269,112291.302,112397.902,112527.502,112606.402,106.600002,78.900001,390.600006,129.600002,236.200004,75.500001
270,112681.902,112772.802,112934.202,113017.902,90.900001,83.700001,414.700006,161.400003,252.300004,78.700001
271,113096.602,113193.802,113361.302,113443.702,97.200002,82.400001,426.100007,167.500002,264.700004,79.000002
272,113522.702,113621.502,113780.602,113864.202,98.800001,83.600002,420.600006,159.100002,257.900003,79.100001
273,113943.302,114044.202,114200.202,114281.002,100.900001,80.800001,420.700006,156.000003,256.900004,83.000001
274,114364.002,114460.402,114625.402,114707.402,96.400002,82.000001,430.300007,165.000002,261.400004,86.900002
275,114794.302,114884.202,115080.602,115167.702,89.900001,87.100001,466.900007,196.400003,286.300004,93.500002
276,115261.202,115350.102,115559.302,115642.702,88.900001,83.400001,473.700007,209.200003,298.100004,92.200002
277,115734.902,115842.502,115995.702,116097.602,107.600001,101.900002,436.400006,153.200002,260.800003,73.700001
278,116171.302,116256.102,116395.302,116497.602,84.800001,102.300002,410.000006,139.200002,224.000003,83.700001
279,116581.302,116673.302,116804.302,116879.802,92.000002,75.500001,463.800007,131.000002,223.000004,165.300002
280,117045.102,117143.502,117286.702,117381.702,98.400002,95.000001,408.800006,143.200002,241.600004,72.200001
281,117453.902,117560.002,117717.802,117825.702,106.100002,107.900002,432.600007,157.800002,263.900004,60.800001
282,117886.502,117987.302,118146.202,118225.802,100.800001,79.600001,422.800006,158.900003,259.700004,83.500001
283,118309.302,118398.102,118548.302,118625.802,88.800001,77.500001,388.700006,150.200003,239.000004,72.200001
284,118698.002,118791.602,118947.502,119027.802,93.600001,80.300002,403.300006,155.900002,249.500003,73.500001
285,119101.302,119211.002,119365.902,119452.702,109.700001,86.800001,430.500006,154.900003,264.600004,79.100001
286,119531.802,119633.302,119801.402,119884.402,101.500002,83.000001,435.800007,168.100002,269.600004,83.200002
287,119967.602,120072.402,120230.002,120311.002,104.800001,81.000001,428.000006,157.600003,262.400004,84.600001
288,120395.602,120490.402,120643.302,120723.202,94.800001,79.900001,403.100006,152.900003,247.700004,75.500001
289,120798.702,120898.202,121053.202,121134.002,99.500002,80.800001,421.700006,155.000002,254.500004,86.400001
290,121220.402,121302.702,121470.702,121550.202,82.300002,79.500001,440.000007,168.000002,250.300004,110.200002
291,121660.402,121751.502,121883.202,121958.902,91.100001,75.700001,475.700007,131.700002,222.800003,177.200003
292,122136.102,122228.802,122362.502,122456.802,92.700001,94.300002,390.500006,133.700002,226.400003,69.800001
293,122526.602,122628.002,122760.402,122859.602,101.400001,99.200002,390.300006,132.400002,233.800003,57.300001
294,122916.902,123005.602,123167.202,123247.502,88.700001,80.300002,411.100006,161.600002,250.300003,80.500001
295,123328.002,123423.502,123589.002,123674.402,95.500001,85.400001,423.700006,165.500003,261.000004,77.300001
296,123751.702,123851.402,124023.102,124105.102,99.700002,82.000001,432.200006,171.700002,271.400004,78.800001
297,124183.902,124277.302,124428.802,124506.602,93.400002,77.800001,403.300006,151.500002,244.900004,80.600001
298,124587.202,124680.902,124827.202,124904.502,93.700002,77.300001,396.800006,146.300002,240.000004,79.500001
299,124984.002,125080.902,125223.402,125303.902,96.900002,80.500001,395.100006,142.500002,239.400004,75.200001
300,125379.102,125474.402,125652.202,125738.602,95.300002,86.400002,442.200007,177.800002,273.100004,82.700001
301,125821.302,125915.302,126107.202,126194.702,94.000001,87.500001,459.500007,191.900003,285.900004,86.100002
302,126280.802,126373.802,126551.902,126635.402,93.000001,83.500001,440.900006,178.100003,271.100004,86.300001
303,126721.702,126824.202,126985.302,127067.302,102.500002,82.000001,430.100007,161.100002,263.600004,84.500002
304,127151.802,127258.302,127433.302,127518.602,106.500001,85.300001,456.100007,175.000003,281.500004,89.300002
305,127607.902,127705.302,127911.902,127998.602,97.400001,86.700001,481.000007,206.600003,304.000004,90.300002
306,128088.902,128175.902,128387.302,128470.402,87.000001,83.100001,473.600007,211.400003,298.400004,92.100002
307,128562.502,128657.402,128840.102,128920.802,94.900001,80.700001,447.400006,182.700003,277.600004,89.100001
308,129009.902,129118.802,129265.902,129347.802,108.900002,81.900001,427.000007,147.100002,256.000004,89.100002
309,129436.902,129530.302,129702.302,129783.602,93.400001,81.300001,449.200006,172.000003,265.400004,102.500001
310,129886.102,129966.902,130116.802,130195.102,80.800002,78.300001,474.000008,149.900002,230.700004,165.000003
311,130360.102,130450.502,130588.802,130678.302,90.400001,89.500001,388.100005,138.300002,228.700003,69.900001
312,130748.202,130849.902,130987.202,131089.102,101.700002,101.900001,397.500006,137.300002,239.000004,56.600001
313,131145.702,131249.802,131382.902,131461.902,104.100002,79.000001,387.900006,133.100002,237.200004,71.700001
314,131533.602,131634.502,131778.302,131858.002,100.900002,79.700001,399.500006,143.800002,244.700004,75.100001
315,131933.102,132021.602,132180.502,132262.402,88.500001,81.900001,402.300006,158.900003,247.400004,73.000001
316,132335.402,132442.602,132594.302,132677.002,107.200002,82.700001,418.100006,151.700002,258.900004,76.500001
317,132753.502,132853.402,133009.502,133090.602,99.900002,81.100001,418.900006,156.100002,256.000004,81.800001
318,133172.402,133270.002,133415.502,133496.702,97.600002,81.200001,400.000006,145.500002,243.100004,75.700001
319,133572.402,133669.302,133833.202,133916.402,96.900002,83.200002,427.100007,163.900002,260.800004,83.100001
320,133999.502,134086.402,134280.602,134366.102,86.900001,85.500001,449.500006,194.200003,281.100004,82.900001
321,134449.002,134544.402,134738.902,134823.502,95.400002,84.600001,464.200007,194.500003,289.900005,89.700001
322,134913.202,135008.402,135184.002,135266.302,95.200002,82.300002,441.800007,175.600002,270.800004,88.700001
323,135355.002,135462.602,135608.202,135690.002,107.600002,81.800001,415.600006,145.600002,253.200004,80.600001
324,135770.602,135871.302,136041.202,136126.702,100.700002,85.500001,442.000007,169.900002,270.600004,85.900002
325,136212.602,136311.002,136506.902,136593.602,98.400001,86.700001,476.500007,195.900003,294.300004,95.500002
326,136689.102,136799.802,136949.002,137027.402,110.700001,78.400001,453.200007,149.200003,259.900004,114.900002
327,137142.302,137205.002,137356.102,137433.302,62.700001,77.200001,458.500006,151.100002,213.800003,167.500002
328,137600.802,137706.802,137830.302,137920.602,106.000002,90.300001,386.700006,123.500002,229.500004,66.900001
329,137987.502,138082.202,138234.602,138312.202,94.700002,77.600001,410.000006,152.400002,247.100004,85.300001
330,138397.502,138495.002,138653.602,138737.402,97.500002,83.800001,414.900006,158.600002,256.100004,75.000001
331,138812.402,138903.002,139059.602,139141.702,90.600002,82.100001,406.700007,156.600002,247.200004,77.400002
332,139219.102,139311.602,139456.102,139537.302,92.500001,81.200001,397.300005,144.500002,237.000003,79.100001
333,139616.402,139704.002,139853.702,139934.502,87.600002,80.800001,394.000006,149.700002,237.300004,75.900001
334,140010.402,140098.502,140254.302,140341.402,88.100002,87.100001,408.700006,155.800002,243.900004,77.700001
335,140419.102,140506.402,140695.602,140786.202,87.300002,90.600001,451.600007,189.200003,276.500005,84.500001
336,140870.702,140967.202,141151.802,141237.802,96.500002,86.000002,457.000007,184.600002,281.100004,89.900001
337,141327.702,141410.902,141604.402,141687.502,83.200001,83.100001,450.800007,193.500003,276.700004,91.000002
338,141778.502,141890.002,142030.402,142109.802,111.500001,79.400002,428.100006,140.400002,251.900003,96.800001
339,142206.602,142313.702,142439.002,142517.302,107.100002,78.300001,421.400006,125.300002,232.400004,110.700001
340,142628.002,142710.702,142843.202,142920.302,82.700002,77.100001,506.200008,132.500002,215.200004,213.900003
341,143134.202,143209.402,143332.702,143420.702,75.200001,88.000001,359.900005,123.300002,198.500003,73.400001
342,143494.102,143596.202,143732.602,143830.402,102.100002,97.800001,395.500006,136.400002,238.500004,59.200001
343,143889.602,143976.502,144121.902,144197.702,86.900001,75.800001,388.500006,145.400003,232.300004,80.400001
344,144278.102,144372.002,144512.602,144593.202,93.900001,80.600002,387.900006,140.600002,234.500003,72.800001
345,144666.002,144770.502,144915.302,144997.102,104.500001,81.800002,406.000006,144.800002,249.300003,74.900001
346,145072.002,145164.302,145322.702,145405.702,92.300001,83.000002,410.500006,158.400002,250.700003,76.800001
347,145482.502,145574.502,145718.102,145799.602,92.000001,81.500002,390.200006,143.600002,235.600003,73.100001
348,145872.702,145964.502,146115.402,146197.302,91.800001,81.900002,396.900006,150.900002,242.700003,72.300001
349,146269.602,146360.402,146520.702,146604.202,90.800001,83.500002,413.800006,160.300002,251.100003,79.200001
350,146683.402,146784.102,146948.802,147036.402,100.700001,87.600001,436.500006,164.700003,265.400004,83.500001
351,147119.902,147213.002,147398.002,147486.402,93.100002,88.400002,447.400007,185.000002,278.100004,80.900001
352,147567.302,147674.002,147824.402,147906.602,106.700002,82.200001,423.600006,150.400002,257.100004,84.300001
353,147990.902,148076.702,148243.402,148325.102,85.800002,81.700001,414.200006,166.700002,252.500004,80.000001
354,148405.102,148505.802,148652.302,148736.202,100.700002,83.900001,415.800007,146.500002,247.200004,84.700002
355,148820.902,148915.502,149089.602,149176.602,94.600001,87.000001,446.100006,174.100003,268.700004,90.400001
356,149267.002,149353.702,149526.502,149609.302,86.700002,82.800001,448.700007,172.800002,259.500004,106.400002
357,149715.702,149801.102,149947.002,150025.002,85.400001,78.000002,447.500007,145.900002,231.300003,138.200002
358,150163.202,150239.402,150359.502,150433.802,76.200001,74.300001,502.400007,120.100002,196.300003,231.800003
359,150665.602,150747.302,150858.402,150945.102,81.700001,86.700001,362.800005,111.100002,192.800003,83.300001
360,151028.402,151132.702,151276.402,151379.102,104.300002,102.700002,413.800007,143.700002,248.000004,63.100001
361,151442.202,151537.002,151686.102,151767.502,94.800001,81.400002,410.600006,149.100002,243.900003,85.300001
362,151852.802,151944.402,152095.802,152176.502,91.600001,80.700002,402.300006,151.400002,243.000003,78.600001
363,152255.102,152359.502,152496.802,152576.602,104.400001,79.800002,398.300006,137.300002,241.700003,76.800001
364,152653.402,152750.102,152890.302,152970.502,96.700001,80.200001,394.200006,140.200002,236.900003,77.100002
365,153047.602,153139.202,153310.002,153397.402,91.600001,87.400002,428.800006,170.800002,262.400003,79.000001
366,153476.402,153579.402,153736.402,153821.502,103.000002,85.100001,425.200006,157.000002,260.000004,80.100001
367,153901.602,154003.302,154156.502,154239.202,101.700002,82.700001,420.900007,153.200002,254.900004,83.300002
368,154322.502,154425.402,154579.902,154661.302,102.900001,81.400002,426.200006,154.500002,257.400003,87.400001
369,154748.702,154838.502,155005.602,155087.702,89.800001,82.100001,434.300006,167.100003,256.900004,95.300001
370,155183.002,155276.102,155417.802,155496.202,93.100002,78.400001,438.400007,141.700002,234.800004,125.200002
371,155621.402,155700.902,155832.702,155909.802,79.500001,77.100001,442.300007,131.800002,211.300003,153.900003
372,156063.702,156147.702,156294.402,156392.902,84.000001,98.500001,391.600005,146.700002,230.700003,62.400001
373,156455.302,156548.202,156700.802,156808.802,92.900002,108.000002,409.600006,152.600002,245.500004,56.1
374,156864.902,156959.702,157120.002,157203.602,94.800002,83.600002,418.800007,160.300002,255.100004,80.100001
375,157283.702,157382.302,157545.802,157629.602,98.600001,83.800001,422.500006,163.500003,262.100004,76.600001
376,157706.202,157813.602,157955.302,158062.302,107.400002,107.000001,410.800006,141.700002,249.100004,54.700001
377,158117.002,158223.202,158361.602,158443.402,106.200002,81.800001,399.100006,138.400002,244.600004,72.700001
378,158516.102,158617.402,158758.402,158839.702,101.300002,81.300001,401.600006,141.000002,242.300004,78.000001
379,158917.702,159011.002,159176.702,159263.502,93.300001,86.800001,429.700006,165.700003,259.000004,83.900001
380,159347.402,159441.202,159622.902,159710.202,93.800002,87.300001,446.500007,181.700003,275.500005,83.700001
381,159793.902,159891.102,160060.102,160143.202,97.200002,83.100001,441.400007,169.000002,266.200004,92.100002
382,160235.302,160329.502,160488.802,160601.902,94.200001,113.100002,425.800006,159.300002,253.500003,59.200001
383,160661.102,160751.502,160911.202,160992.302,90.400001,81.100001,426.300006,159.700003,250.100004,95.100001
384,161087.402,161160.002,161306.902,161383.102,72.600001,76.200001,458.900007,146.900003,219.500004,163.200002
385,161546.302,161654.402,161780.302,161871.902,108.100002,91.600001,396.800006,125.900002,234.000004,71.200001
386,161943.102,162041.202,162189.102,162300.402,98.100002,111.300001,409.000006,147.900002,246.000004,51.700001
387,162352.102,162458.002,162599.302,162680.402,105.900002,81.100001,402.500006,141.300002,247.200004,74.200001
388,162754.602,162853.602,162991.702,163073.302,99.000002,81.600001,392.500006,138.100002,237.100004,73.800001
389,163147.102,163237.902,163395.602,163479.302,90.800001,83.700001,408.800006,157.700003,248.500004,76.600001
390,163555.902,163666.502,163812.402,163900.302,110.600002,87.900001,419.900006,145.900002,256.500004,75.500001
391,163975.802,164077.202,164233.602,164317.002,101.400002,83.400002,427.100007,156.400002,257.800004,85.900001
392,164402.902,164499.802,164654.602,164736.802,96.900001,82.200001,416.800006,154.800003,251.700004,82.900001
393,164819.702,164920.702,165076.002,165160.002,101.000002,84.000001,428.700006,155.300002,256.300004,88.400001
394,165248.402,165361.802,165516.602,165600.302,113.400002,83.700002,449.000007,154.800002,268.200004,97.100001
395,165697.402,165770.002,165923.402,166001.502,72.600001,78.100002,428.800006,153.400002,226.000003,124.700001
396,166126.202,166210.202,166358.802,166436.202,84.000002,77.400001,460.700007,148.600002,232.600004,150.700002
397,166586.902,166692.602,166825.902,166918.702,105.700002,92.800001,399.900006,133.300002,239.000004,68.100001
398,166986.802,167102.602,167229.702,167329.102,115.800002,99.400001,402.300006,127.100002,242.900004,60.000001
399,167389.102,167480.202,167633.902,167716.902,91.100002,83.000001,401.900006,153.700002,244.800004,74.100001
400,167791.003,167894.003,168025.303,168104.603,103.000002,79.300001,393.600006,131.300002,234.300004,80.000001
401,168184.603,168286.503,168419.403,168497.603,101.900002,78.200001,385.200006,132.900002,234.800004,72.200001
402,168569.803,168664.203,168804.003,168885.603,94.400001,81.600002,383.600006,139.800002,234.200003,67.800001
403,168953.403,169052.603,169197.603,169281.503,99.200001,83.900001,401.900006,145.000002,244.200003,73.800002
404,169355.303,169448.303,169615.603,169700.603,93.000001,85.000002,423.300006,167.300002,260.300003,78.000001
405,169778.603,169881.103,170050.203,170133.303,102.500001,83.100001,442.700006,169.100003,271.600004,88.000001
406,170221.303,170320.503,170473.203,170553.803,99.200002,80.600001,411.200007,152.700002,251.900004,78.700002
407,170632.503,170728.103,170884.003,170965.903,95.600001,81.900002,414.700006,155.900002,251.500003,81.300001
408,171047.203,171152.903,171318.103,171404.903,105.700001,86.800001,444.500006,165.200003,270.900004,86.800001
409,171491.703,171588.603,171771.503,171859.203,96.900002,87.700001,458.100007,182.900003,279.800005,90.600001
410,171949.803,172050.003,172221.703,172307.303,100.200002,85.600002,447.500007,171.700002,271.900004,90.000001
411,172397.303,172508.903,172650.103,172731.303,111.600002,81.200001,421.600006,141.200002,252.800004,87.600001
412,172818.903,172932.203,173074.103,173154.903,113.300002,80.800001,435.000007,141.900002,255.200004,99.000002
413,173253.903,173347.103,173489.503,173569.603,93.200001,80.100001,426.300006,142.400002,235.600003,110.600002
414,173680.203,173758.303,173902.903,173979.403,78.100001,76.500001,500.100007,144.600002,222.700003,200.900003
415,174180.303,174293.903,174404.603,174490.903,113.600002,86.300001,385.900006,110.700002,224.300004,75.300001
416,174566.203,174678.703,174802.203,174903.603,112.500002,101.400001,395.100006,123.500002,236.000004,57.700001
417,174961.303,175052.903,175201.403,175282.103,91.600001,80.700001,400.400006,148.500003,240.100004,79.600001
418,175361.703,175455.803,175613.903,175697.103,94.100001,83.200001,417.300006,158.100003,252.200004,81.900001
419,175779.003,175874.603,176026.903,176110.303,95.600002,83.400001,410.300006,152.300002,247.900004,79.000001
420,176189.303,176281.003,176437.403,176519.103,91.700002,81.700001,410.900007,156.400002,248.100004,81.100002
421,176600.203,176706.003,176850.603,176933.303,105.800001,82.700002,412.100006,144.600002,250.400003,79.000001
422,177012.303,177107.203,177279.103,177365.103,94.900001,86.000001,436.100006,171.900003,266.800004,83.300001
423,177448.403,177536.603,177733.003,177819.103,88.200002,86.100002,457.400007,196.400002,284.600004,86.700001
424,177905.803,178006.003,178169.503,178250.203,100.200001,80.700001,447.500007,163.500003,263.700004,103.100002
425,178353.303,178447.303,178574.303,178680.803,94.000001,106.500002,471.300007,127.000002,221.000003,143.800002
426,178824.603,178918.603,179056.603,179148.703,94.000001,92.100002,397.300006,138.000002,232.000003,73.200001
427,179221.903,179328.903,179481.503,179593.703,107.000001,112.200002,428.200006,152.600002,259.600003,56.400001
428,179650.103,179748.003,179899.403,179982.203,97.900001,82.800001,413.600006,151.400003,249.300004,81.500001
429,180063.703,180152.303,180301.503,180380.603,88.600001,79.100001,398.200006,149.200003,237.800004,81.300001
430,180461.903,180562.603,180706.803,180786.203,100.700002,79.400001,399.000006,144.200002,244.900004,74.700001
431,180860.903,180963.803,181113.903,181196.503,102.900002,82.600001,411.400006,150.100002,253.000004,75.800001
432,181272.303,181379.203,181524.703,181610.103,106.900002,85.400001,411.700006,145.500002,252.400004,73.900001
433,181684.003,181777.403,181931.903,182016.703,93.400002,84.800001,408.900006,154.500002,247.900004,76.200001
434,182092.903,182185.103,182339.203,182421.803,92.200002,82.600001,409.000006,154.100002,246.300004,80.100001
435,182501.903,182596.003,182750.903,182833.103,94.100002,82.200001,418.700007,154.900002,249.000004,87.500002
436,182920.603,183011.303,183179.303,183261.503,90.700001,82.200001,440.400006,168.000003,258.700004,99.500001
437,183361.003,183457.303,183589.403,183667.203,96.300002,77.800001,435.800007,132.100002,228.400004,129.600002
438,183796.803,183899.503,184007.003,184081.903,102.700001,74.900001,521.200008,107.500002,210.200003,236.100004
439,184318.003,184389.803,184505.003,184591.803,71.800001,86.800002,348.300005,115.200001,187.000002,74.500001
440,184666.303,184760.803,184904.103,185002.403,94.500001,98.300002,397.100006,143.300002,237.800003,61.000001
441,185063.403,185173.703,185313.903,185395.303,110.300001,81.400002,412.600006,140.200002,250.500003,80.700001
442,185476.003,185576.303,185718.703,185800.303,100.300001,81.600002,398.300006,142.400002,242.700003,74.000001
443,185874.303,185982.403,186129.203,186209.603,108.100001,80.400001,413.500006,146.800003,254.900004,78.200001
444,186287.803,186386.003,186526.103,186604.903,98.200001,78.800002,386.100006,140.100002,238.300003,69.000001
445,186673.903,186766.703,186911.703,186994.103,92.800001,82.400001,389.500005,145.000002,237.800003,69.300001
446,187063.403,187166.903,187319.203,187404.203,103.500002,85.000002,417.100007,152.300002,255.800004,76.300001
447,187480.503,187577.703,187737.503,187822.903,97.200001,85.400001,418.700006,159.800003,257.000004,76.300001
448,187899.203,187998.203,188154.003,188236.503,99.000001,82.500001,412.700006,155.800003,254.800004,75.400001
449,188311.903,188417.903,188551.903,188632.803,106.000002,80.900001,399.100006,134.000002,240.000004,78.200001
450,188711.003,188804.203,188962.303,189046.403,93.200001,84.100001,417.300006,158.100003,251.300004,81.900001
451,189128.303,189215.503,189400.903,189487.103,87.200002,86.200002,447.400007,185.400002,272.600004,88.600001
452,189575.703,189672.003,189856.903,189941.903,96.300001,85.000001,457.100007,184.900003,281.200004,90.900002
453,190032.803,190118.203,190279.003,190389.703,85.400001,110.700002,431.000006,160.800002,246.200003,74.100001
454,190463.803,190569.203,190688.103,190765.203,105.400002,77.100002,447.000007,118.900001,224.300003,145.600002
455,190910.803,191014.103,191162.203,191258.203,103.300001,96.000001,418.100006,148.100003,251.400004,70.700001
456,191328.903,191430.103,191585.903,191696.503,101.200002,110.600002,422.200006,155.800002,257.000004,54.6
457,191751.103,191862.403,191994.003,192074.603,111.300002,80.600001,405.300006,131.600002,242.900004,81.800001
458,192156.403,192254.703,192392.503,192471.903,98.300002,79.400001,387.200006,137.800002,236.100004,71.700001
459,192543.603,192637.603,192774.003,192855.603,94.000002,81.600001,382.500006,136.400002,230.400004,70.500001
460,192926.103,193027.403,193175.303,193262.303,101.300001,87.000001,405.400006,147.900003,249.200004,69.200001
461,193331.503,193439.203,193593.103,193677.403,107.700001,84.300001,420.600006,153.900003,261.600004,74.700001
462,193752.103,193857.703,193997.103,194079.403,105.600002,82.300001,404.400006,139.400002,245.000004,77.100001
463,194156.503,194260.603,194398.503,194480.503,104.100002,82.000001,399.400006,137.900002,242.000004,75.400001
464,194555.903,194647.703,194807.003,194890.603,91.800001,83.600001,412.000006,159.300003,251.100004,77.300001
465,194967.903,195073.303,195247.903,195336.703,105.400002,88.800002,451.000007,174.600002,280.000004,82.200001
466,195418.903,195510.903,195698.603,195785.203,92.000001,86.600001,451.700007,187.700003,279.700004,85.400002
467,195870.603,195982.103,196136.903,196221.503,111.500001,84.600001,435.100006,154.800003,266.300004,84.200001
468,196305.703,196408.703,196560.603,196643.503,103.000002,82.900001,418.000006,151.900002,254.900004,80.200001
469,196723.703,196817.303,196985.903,197072.103,93.600002,86.200002,425.400007,168.600002,262.200004,77.000001
470,197149.103,197261.403,197437.103,197524.803,112.300001,87.700001,452.400006,175.700003,288.000004,76.700001
471,197601.503,197718.903,197869.203,197984.303,117.400002,115.100002,436.800007,150.300002,267.700004,54.000001
472,198038.303,198151.503,198283.603,198363.703,113.200002,80.100001,406.900006,132.100002,245.300004,81.500001
473,198445.203,198549.203,198694.303,198777.503,104.000002,83.200001,410.200006,145.100002,249.100004,77.900001
474,198855.403,198953.303,199126.003,199215.903,97.900002,89.900002,443.100007,172.700002,270.600004,82.600001
475,199298.503,199400.803,199595.803,199688.303,102.300001,92.500002,479.300007,195.000003,297.300004,89.500001
476,199777.803,199865.303,200044.503,200164.903,87.500001,120.400002,447.800007,179.200003,266.700004,60.700001
477,200225.603,200315.103,200472.403,200552.303,89.500001,79.900001,421.700006,157.300002,246.800003,95.000002
478,200647.303,200733.203,200869.603,200947.703,85.900001,78.100001,432.700006,136.400002,222.300003,132.300002
479,201080.003,201140.203,201271.303,201347.103,60.200001,75.800001,483.500008,131.100002,191.300003,216.400004
480,201563.503,201641.003,201769.103,201859.603,77.500001,90.500001,366.900005,128.100002,205.600003,70.800001
481,201930.403,202033.303,202185.303,202289.803,102.900002,104.500001,415.300006,152.000002,254.900004,55.900001
482,202345.703,202436.103,202585.403,202666.403,90.400002,81.000001,394.400006,149.300002,239.700004,73.700001
483,202740.103,202843.403,202988.603,203070.203,103.300002,81.600001,407.800006,145.200002,248.500004,77.700001
484,203147.903,203261.203,203416.303,203502.303,113.300002,86.000001,433.100007,155.100002,268.400004,78.700002
485,203581.003,203676.703,203839.503,203924.303,95.700001,84.800002,420.300006,162.800002,258.500003,77.000001
486,204001.303,204093.303,204252.103,204336.203,92.000001,84.100001,420.100006,158.800003,250.800004,85.200001
487,204421.403,204516.303,204677.103,204762.303,94.900002,85.200001,417.400006,160.800002,255.700004,76.500001
488,204838.803,204938.503,205104.103,205190.103,99.700002,86.000002,436.400007,165.600002,265.300004,85.100001
489,205275.203,205371.503,205554.103,205638.903,96.300001,84.800001,460.600007,182.600003,278.900004,96.900002
490,205735.803,205832.403,205983.703,206063.903,96.600001,80.200002,442.100006,151.300002,247.900003,114.000001
491,206177.903,206267.203,206394.703,206471.503,89.300002,76.800001,454.100007,127.500002,216.800004,160.500002
492,206632.003,206733.503,206862.703,206956.003,101.500002,93.300002,393.100006,129.200001,230.700003,69.100001
493,207025.103,207126.203,207276.903,207387.303,101.100001,110.400001,418.500006,150.700003,251.800004,56.300001
494,207443.603,207539.203,207713.503,207797.803,95.600002,84.300001,431.600007,174.300002,269.900004,77.400002
495,207875.203,207988.103,208121.103,208202.403,112.900001,81.300001,408.900006,133.000002,245.900003,81.700002
496,208284.103,208390.103,208528.503,208608.103,106.000001,79.600002,397.500006,138.400002,244.400003,73.500001
497,208681.603,208776.803,208917.903,208997.003,95.200001,79.100001,389.300005,141.100002,236.300003,73.900001
498,209070.903,209166.603,209321.403,209406.803,95.700002,85.400001,406.000006,154.800002,250.500004,70.100001
499,209476.903,209586.303,209738.803,209827.403,109.400002,88.600002,422.600007,152.500002,261.900004,72.100001
500,209899.503,209997.003,210160.903,210248.403,97.500001,87.500001,427.400006,163.900003,261.400004,78.500001
501,210326.903,210429.203,210586.103,210671.003,102.300002,84.900001,424.700006,156.900002,259.200004,80.600001
502,210751.603,210850.403,211009.803,211093.503,98.800002,83.700002,426.200007,159.400002,258.200004,84.300001
503,211177.803,211269.803,211448.203,211531.703,92.000001,83.500001,450.400007,178.400003,270.400004,96.500002
504,211628.203,211716.903,211865.703,211944.303,88.700001,78.600001,445.100006,148.800002,237.500003,129.000002
505,212073.303,212142.103,212271.003,212347.203,68.800001,76.200001,487.600007,128.900002,197.700003,213.700003
506,212560.903,212675.303,212776.603,212864.303,114.400002,87.700001,376.100006,101.300002,215.700004,72.700001
507,212937.003,213046.603,213173.103,213268.703,109.600002,95.600001,391.200006,126.500002,236.100004,59.500001
508,213328.203,213434.103,213572.703,213653.703,105.900001,81.000002,402.900006,138.600002,244.500003,77.400001
509,213731.103,213834.403,213980.003,214061.903,103.300001,81.900001,404.700006,145.600003,248.900004,73.900001
510,214135.803,214240.403,214380.603,214460.903,104.600001,80.300001,400.700006,140.200003,244.800004,75.600001
511,214536.503,214638.303,214776.203,214857.403,101.800001,81.200002,395.600006,137.900002,239.700003,74.700001
512,214932.103,215024.603,215162.403,215242.603,92.500001,80.200001,379.700005,137.800002,230.300003,69.200001
513,215311.803,215407.503,215552.503,215636.903,95.700002,84.400001,395.900006,145.000002,240.700004,70.800001
514,215707.703,215817.103,215968.003,216053.803,109.400002,85.800001,423.600007,150.900002,260.300004,77.500002
515,216131.303,216228.703,216393.303,216479.403,97.400001,86.100001,425.600006,164.600003,262.000004,77.500001
516,216556.903,216651.903,216806.103,216888.503,95.000001,82.400001,406.700006,154.200003,249.200004,75.100001
517,216963.603,217058.103,217213.903,217296.203,94.500001,82.300001,414.700006,155.800003,250.300004,82.100001
518,217378.303,217467.703,217629.003,217709.503,89.400002,80.500001,427.900007,161.300002,250.700004,96.700002
519,217806.203,217898.203,218031.103,218108.003,92.000001,76.900001,420.500006,132.900002,224.900003,118.700002
520,218226.703,218311.903,218439.903,218515.403,85.200001,75.500001,464.800007,128.000002,213.200003,176.100003
521,218691.503,218806.403,218919.703,219011.203,114.900001,91.500002,389.600006,113.300002,228.200003,69.900001
522,219081.103,219191.803,219315.403,219418.503,110.700001,103.100002,392.000005,123.600002,234.300003,54.6
523,219473.103,219581.803,219728.303,219811.003,108.700002,82.700001,412.800007,146.500002,255.200004,74.900002
524,219885.903,219977.703,220138.703,220221.303,91.800001,82.600002,409.300006,161.000002,252.800003,73.900001
525,220295.203,220394.703,220531.203,220609.703,99.500001,78.500001,390.300005,136.500002,236.000003,75.800001
526,220685.503,220781.103,220929.103,221010.803,95.600002,81.700001,396.000006,148.000002,243.600004,70.700001
527,221081.503,221177.203,221318.103,221399.603,95.700002,81.500001,389.100006,140.900002,236.600004,71.000001
528,221470.603,221571.803,221720.403,221806.703,101.200002,86.300001,410.900006,148.600002,249.800004,74.800001
529,221881.503,221980.703,222141.703,222230.803,99.200002,89.100001,425.900007,161.000002,260.200004,76.600002
530,222307.403,222416.003,222581.103,222666.303,108.600001,85.200001,441.700006,165.100003,273.700004,82.800001
531,222749.103,222855.703,223008.203,223090.103,106.600002,81.900001,428.400007,152.500002,259.100004,87.400002
532,223177.503,223280.703,223438.403,223521.603,103.200001,83.200002,433.700006,157.700002,260.900003,89.600001
533,223611.203,223710.503,223856.003,223936.503,99.300002,80.500001,434.400007,145.500002,244.800004,109.100002
534,224045.603,224155.703,224266.003,224344.103,110.100001,78.100001,483.800007,110.300002,220.400003,185.300003
535,224529.403,224640.303,224754.703,224847.003,110.900001,92.300001,391.300006,114.400002,225.300003,73.700002
536,224920.703,225020.303,225154.803,225232.903,99.600001,78.100001,393.400005,134.500002,234.100003,81.200001
537,225314.103,225403.903,225560.503,225642.503,89.800002,82.000001,401.700006,156.600002,246.400004,73.300001
538,225715.803,225824.503,225974.003,226058.703,108.700002,84.700002,417.600007,149.500002,258.200004,74.700001
539,226133.403,226224.103,226381.603,226466.103,90.700001,84.500002,409.800006,157.500002,248.200003,77.100001
540,226543.203,226644.703,226787.803,226868.903,101.500001,81.100002,401.400006,143.100002,244.600003,75.700001
541,226944.603,227041.403,227180.703,227262.003,96.800001,81.300001,384.700005,139.300002,236.100003,67.300001
542,227329.303,227419.503,227556.403,227638.203,90.200002,81.800001,378.100006,136.900002,227.100004,69.200001
543,227707.403,227810.003,227959.203,228047.303,102.600002,88.100001,411.800006,149.200002,251.800004,71.900001
544,228119.203,228218.503,228391.103,228481.303,99.300002,90.200002,442.100007,172.600002,271.900004,80.000001
545,228561.303,228672.203,228829.103,228916.703,110.900001,87.600001,440.600006,156.900003,267.800004,85.200001
546,229001.903,229093.203,229267.503,229352.103,91.300002,84.600002,431.000007,174.300002,265.600004,80.800001
547,229432.903,229518.903,229683.703,229764.803,86.000001,81.100001,423.200006,164.800003,250.800004,91.300001
548,229856.103,229967.103,230100.103,230178.803,111.000002,78.700001,436.500007,133.000002,244.000004,113.800002
549,230292.603,230378.303,230498.403,230573.903,85.700001,75.500001,477.800007,120.100002,205.800003,196.500003
550,230770.403,230883.703,231001.103,231090.003,113.300001,88.900002,391.500006,117.400002,230.700003,71.900001
551,231161.903,231261.103,231397.103,231500.903,99.200001,103.800002,387.400005,136.000002,235.200003,48.4
552,231549.303,231644.203,231785.203,231865.603,94.900002,80.400001,389.300006,141.000002,235.900004,73.000001
553,231938.603,232038.503,232188.703,232272.703,99.900002,84.000001,404.900006,150.200002,250.100004,70.800001
554,232343.503,232448.503,232588.703,232672.703,105.000002,84.000001,399.500006,140.200002,245.200004,70.300001
555,232743.003,232841.503,232986.003,233067.003,98.500002,81.000001,398.000006,144.500002,243.000004,74.000001
556,233141.003,233235.203,233373.503,233454.503,94.200001,81.000001,378.500006,138.300003,232.500004,65.000001
557,233519.503,233628.603,233753.803,233835.903,109.100001,82.100001,384.600005,125.200002,234.300003,68.200001
558,233904.103,234008.303,234157.403,234243.803,104.200002,86.400002,411.300007,149.100002,253.300004,71.600001
559,234315.403,234411.403,234584.203,234672.703,96.000001,88.500001,430.300006,172.800003,268.800004,73.000001
560,234745.703,234843.603,235003.104,235087.204,97.900001,84.100001,421.000006,159.500003,257.400004,79.500001
561,235166.704,235266.204,235423.804,235507.504,99.500002,83.700001,420.100007,157.600002,257.100004,79.300002
562,235586.804,235679.204,235841.004,235924.304,92.400001,83.300002,412.100006,161.800002,254.200003,74.600001
563,235998.904,236113.704,236265.904,236350.804,114.800001,84.900001,429.300006,152.200003,267.000004,77.400001
564,236428.204,236526.204,236693.404,236779.004,98.000002,85.600001,425.700006,167.200002,265.200004,74.900001
565,236853.904,236948.804,237107.204,237190.904,94.900002,83.700001,413.800007,158.400002,253.300004,76.800002
566,237267.704,237378.104,237516.504,237601.404,110.400001,84.900002,406.800006,138.400002,248.800003,73.100001
567,237674.504,237765.104,237925.404,238013.104,90.600001,87.700002,409.700006,160.300002,250.900003,71.100001
568,238084.204,238183.304,238359.804,238449.804,99.100001,90.000001,447.700006,176.500003,275.600004,82.100001
569,238531.904,238628.604,238821.704,238910.804,96.700002,89.100001,468.300007,193.100003,289.800005,89.400001
570,239000.204,239109.204,239273.904,239398.304,109.000002,124.400002,460.800007,164.700002,273.700004,62.700001
571,239461.004,239572.504,239715.304,239796.504,111.500002,81.200001,453.900007,142.800002,254.300004,118.400002
572,239914.904,239985.904,240118.304,240197.404,71.000001,79.100001,490.100007,132.400002,203.400003,207.600003
573,240405.004,240495.604,240617.704,240708.504,90.600002,90.800002,378.700006,122.100001,212.700003,75.200001
574,240783.704,240890.404,241046.604,241152.904,106.700002,106.300001,429.600006,156.200002,262.900004,60.400001
575,241213.304,241310.704,241472.304,241558.804,97.400002,86.500002,426.000007,161.600002,259.000004,80.500001
576,241639.304,241736.804,241894.604,241978.604,97.500001,84.000001,419.000006,157.800003,255.300004,79.700001
577,242058.304,242163.804,242308.504,242391.104,105.500002,82.600001,408.800006,144.700002,250.200004,76.000001
578,242467.104,242576.004,242731.404,242816.704,108.900002,85.300001,424.700006,155.400002,264.300004,75.100001
579,242891.804,243006.304,243162.204,243247.604,114.500002,85.400002,430.000007,155.900002,270.400004,74.200001
580,243321.804,243429.904,243580.404,243664.504,108.100001,84.100001,420.000006,150.500003,258.600004,77.300001
581,243741.804,243837.304,243996.104,244082.304,95.500001,86.200001,414.000006,158.800003,254.300004,73.500001
582,244155.804,244245.604,244406.004,244490.204,89.800002,84.200001,412.500006,160.400002,250.200004,78.100001
583,244568.304,244672.204,244853.704,244941.704,103.900002,88.000001,457.900007,181.500003,285.400005,84.500001
584,245026.204,245131.704,245295.204,245380.104,105.500002,84.900001,448.700007,163.500002,269.000004,94.800002
585,245474.904,245555.804,245702.204,245779.304,80.900001,77.100001,413.100006,146.400002,227.300003,108.700002
586,245888.004,245985.504,246116.004,246195.204,97.500001,79.200002,419.100006,130.500002,228.000003,111.900001
587,246307.104,246409.904,246559.904,246639.604,102.800002,79.700001,423.200007,150.000002,252.800004,90.700002
588,246730.304,246851.204,247000.904,247085.004,120.900001,84.100001,442.700006,149.700003,270.600004,88.000001
589,247173.004,247277.804,247441.104,247527.704,104.800002,86.600001,434.400007,163.300002,268.100004,79.700002
590,247607.404,247710.304,247866.004,247951.204,102.900001,85.200002,426.200006,155.700002,258.600003,82.400001
591,248033.604,248144.904,248289.204,248371.304,111.300002,82.100001,431.200006,144.300002,255.600004,93.500001
592,248464.804,248558.704,248689.704,248767.504,93.900002,77.800001,411.300007,131.000002,224.900004,108.600002
593,248876.104,248951.704,249087.704,249163.904,75.600001,76.200001,484.400007,136.000002,211.600003,196.600003
594,249360.504,249449.604,249582.304,249677.504,89.100001,95.200001,387.100006,132.700002,221.800003,70.100002
595,249747.604,249861.404,249995.904,250101.704,113.800001,105.800002,405.400006,134.500002,248.300003,51.300001
596,250153.004,250259.404,250401.404,250481.104,106.400001,79.700001,400.100006,142.000002,248.400003,72.000002
597,250553.104,250647.904,250786.204,250868.104,94.800001,81.900001,384.900005,138.300002,233.100003,69.900001
598,250938.004,251037.304,251187.604,251272.304,99.300002,84.700001,404.100006,150.300002,249.600004,69.800001
599,251342.104,251447.804,251600.504,251688.204,105.700002,87.700001,415.800006,152.700002,258.400004,69.700001
600,251757.904,251866.904,252022.404,252107.604,109.000002,85.200002,425.800007,155.500002,264.500004,76.100001
601,252183.704,252295.304,252443.704,252527.404,111.600001,83.700001,423.900006,148.400003,260.000004,80.200001
602,252607.604,252708.004,252851.904,252933.904,100.400002,82.000001,396.700006,143.900002,244.300004,70.400001
603,253004.304,253104.304,253250.804,253334.704,100.000002,83.900001,402.200006,146.500002,246.500004,71.800001
604,253406.504,253512.304,253667.104,253752.704,105.800002,85.600001,418.000006,154.800002,260.600004,71.800001
605,253824.504,253934.704,254083.604,254167.904,110.200002,84.300001,416.000006,148.900002,259.100004,72.600001
606,254240.504,254345.304,254482.704,254567.704,104.800002,85.000001,398.700006,137.400002,242.200004,71.500001
607,254639.204,254744.304,254882.604,254965.504,105.100002,82.900001,392.700006,138.300002,243.400004,66.400001
608,255031.904,255134.904,255273.304,255360.304,103.000002,87.000001,399.700006,138.400002,241.400004,71.300001
609,255431.604,255529.404,255696.704,255787.404,97.800002,90.700002,432.100007,167.300002,265.100004,76.300001
610,255863.704,255975.304,256142.204,256232.404,111.600001,90.200001,447.200006,166.900003,278.500004,78.500001
611,256310.904,256418.304,256577.304,256663.304,107.400002,86.000002,436.100007,159.000002,266.400004,83.700001
612,256747.004,256853.604,257011.904,257098.804,106.600001,86.900001,433.100006,158.300003,264.900004,81.300001
613,257180.104,257298.904,257449.404,257538.004,118.800002,88.600002,441.900007,150.500002,269.300004,84.000001
614,257622.004,257726.404,257895.304,257982.104,104.400001,86.800001,455.500007,168.900003,273.300004,95.400002
615,258077.504,258148.404,258318.004,258399.004,70.900001,81.000001,433.400006,169.600002,240.500003,111.900002
616,258510.904,258597.604,258738.604,258820.304,86.700001,81.700001,437.500007,141.000003,227.700004,128.100002
617,258948.404,259047.804,259188.904,259285.504,99.400001,96.600002,403.700006,141.100002,240.500003,66.600001
618,259352.104,259468.704,259592.204,259692.504,116.600001,100.300002,398.800006,123.500002,240.100003,58.400001
619,259750.904,259844.504,260001.604,260086.004,93.600001,84.400002,413.900006,157.100002,250.700003,78.800001
620,260164.804,260257.904,260425.804,260512.204,93.100001,86.400001,421.200006,167.900003,261.000004,73.800001
621,260586.004,260698.504,260846.904,260930.104,112.500002,83.200001,427.200006,148.400002,260.900004,83.100001
622,261013.204,261125.604,261262.004,261347.704,112.400002,85.700001,406.300006,136.400002,248.800004,71.800001
623,261419.504,261529.004,261676.104,261762.604,109.500002,86.500002,419.800007,147.100002,256.600004,76.700001
624,261839.304,261944.104,262114.404,262203.804,104.800001,89.400001,445.600006,170.300003,275.100004,81.100001
625,262284.904,262384.904,262556.304,262642.304,100.000002,86.000002,449.400007,171.400002,271.400004,92.000001
626,262734.304,262824.304,262967.004,263046.504,90.000001,79.500001,428.800006,142.700003,232.700004,116.600001
627,263163.104,263279.204,263401.604,263499.504,116.100002,97.900001,396.100006,122.400002,238.500004,59.700001
628,263559.204,263668.104,263789.104,263866.104,108.900002,77.000001,387.500006,121.000002,229.900004,80.600001
629,263946.704,264037.204,264192.604,264279.104,90.500001,86.500001,404.100006,155.400003,245.900004,71.700001
630,264350.804,264448.804,264615.704,264705.504,98.000002,89.800001,430.400007,166.900002,264.900004,75.700002
631,264781.204,264886.504,265048.904,265135.804,105.300001,86.900001,438.400006,162.400003,267.700004,83.800001
632,265219.604,265309.304,265475.204,265559.004,89.700001,83.800001,429.800006,165.900003,255.600004,90.400001
633,265649.404,265740.404,265893.704,265973.204,91.000002,79.500001,419.200007,153.300002,244.300004,95.400002
634,266068.604,266166.704,266313.704,266396.504,98.100001,82.800002,421.500006,147.000002,245.100003,93.600001
635,266490.104,266592.204,266750.604,266833.004,102.100002,82.400001,447.800007,158.400002,260.500004,104.900002
636,266937.904,267050.504,267191.504,267289.204,112.600001,97.700002,413.800006,141.000002,253.600003,62.500001
637,267351.704,267471.404,267596.504,267698.204,119.700002,101.700002,402.300006,125.100001,244.800003,55.800001
638,267754.004,267859.704,267989.204,268068.704,105.700001,79.500002,389.800006,129.500002,235.200003,75.100001
639,268143.804,268241.204,268389.004,268473.204,97.400001,84.200002,399.500006,147.800002,245.200003,70.100001
640,268543.304,268648.804,268801.304,268889.104,105.500001,87.800002,415.400006,152.500002,258.000003,69.600001
641,268958.704,269051.204,269214.804,269301.204,92.500001,86.400001,413.300006,163.600003,256.100004,70.800001
642,269372.004,269463.404,269623.704,269707.604,91.400001,83.900001,409.800006,160.300003,251.700004,74.200001
643,269781.804,269874.204,270030.804,270114.804,92.400001,84.000001,407.700006,156.600003,249.000004,74.700001
644,270189.504,270294.504,270442.104,270526.704,105.000002,84.600001,412.800006,147.600002,252.600004,75.600001
645,270602.304,270698.104,270873.104,270962.704,95.800002,89.600002,439.600007,175.000002,270.800004,79.200001
646,271041.904,271150.804,271316.604,271403.104,108.900001,86.500001,442.300006,165.800003,274.700004,81.100001
647,271484.204,271569.804,271738.104,271822.304,85.600002,84.200001,422.600007,168.300002,253.900004,84.500002
648,271906.804,272021.504,272164.304,272247.504,114.700001,83.200001,431.300006,142.800003,257.500004,90.600001
649,272338.104,272426.704,272578.304,272660.104,88.600001,81.800001,419.100006,151.600003,240.200004,97.100001
650,272757.204,272856.904,272979.804,273058.304,99.700002,78.500001,473.600007,122.900002,222.600004,172.500002
651,273230.804,273332.804,273459.604,273553.304,102.000002,93.700001,390.900006,126.800002,228.800004,68.400001
652,273621.704,273718.004,273862.904,273944.004,96.300002,81.100001,402.600006,144.900002,241.200004,80.300001
653,274024.304,274132.304,274272.604,274355.204,108.000002,82.600001,403.100006,140.300002,248.300004,72.200001
654,274427.404,274528.704,274674.604,274758.304,101.300002,83.700001,402.400006,145.900002,247.200004,71.500001
655,274829.804,274937.404,275093.104,275177.004,107.600002,83.900001,419.000007,155.700002,263.300004,71.800002
656,275248.804,275359.704,275501.904,275587.804,110.900001,85.900002,411.700006,142.200002,253.100003,72.700001
657,275660.504,275753.304,275909.404,275992.604,92.800001,83.200002,407.000006,156.100002,248.900003,74.900001
658,276067.504,276156.604,276316.904,276401.804,89.100001,84.900002,409.700006,160.300002,249.400003,75.400001
659,276477.204,276587.204,276732.204,276817.704,110.000001,85.500001,416.100006,145.000003,255.000004,75.600001
660,276893.304,276990.604,277165.304,277253.604,97.300001,88.300001,441.800007,174.700003,272.000004,81.500002
661,277335.104,277432.904,277624.304,277712.504,97.800001,88.200001,465.000007,191.400003,289.200004,87.600002
662,277800.104,277906.304,278053.504,278133.804,106.200001,80.300002,436.700006,147.200002,253.400003,103.000001
663,278236.804,278332.704,278460.004,278536.504,95.900001,76.500002,419.500006,127.300002,223.200003,119.800001
664,278656.304,278771.604,278893.104,278989.604,115.300002,96.500001,394.300006,121.500002,236.800004,61.000001
