# Supplementary material for: Robust dynamical invariants in sequential neural activity
Source: Sci Rep. 2019 Jun 21;9:9048. doi: 10.1038/s41598-019-44953-2 (PMC6588702; doi:10.1038/s41598-019-44953-2)
Supplement: Supplementary file 4 — Dataset [file 41598_2019_44953_MOESM4_ESM.zip › data/control16/Control_exp12.txt]

%If you use these data please cite:
%%  I. Elices, R. Levi, D. Arroyo, F. B. Rodriguez, and P. Varona. Robust dynamical invariants in sequential neural activity
% (1:n-1)' firstLP' lastLP' firstPD' lastPD' burstLPd' burstPDd' Period' latenc' LPPDfst2fst' PDLP'
1,484.900007,651.40001,793.500012,878.700013,166.500003,85.200001,482.900007,142.100002,308.600005,89.100001
2,967.800014,1125.40002,1268.50002,1353.00002,157.600003,84.500001,475.700008,143.100002,300.700005,90.500002
3,1443.50002,1587.90002,1737.10003,1822.10003,144.400002,85.000001,466.300006,149.200002,293.600004,87.700001
4,1909.80003,2041.70003,2199.80003,2282.10003,131.900002,82.300001,459.100007,158.100003,290.000005,86.800001
5,2368.90004,2519.40004,2670.50004,2754.50004,150.500003,84.000001,478.400007,151.100002,301.600005,92.800001
6,2847.30004,3008.30004,3161.20005,3245.40005,161.000003,84.200001,495.000008,152.900002,313.900005,96.900002
7,3342.30005,3502.30005,3648.90005,3733.50006,160.000002,84.600002,483.000007,146.600002,306.600004,91.800001
8,3825.30006,3968.70006,4122.70006,4206.50006,143.400002,83.800002,470.200007,154.000002,297.400004,89.000001
9,4295.50006,4427.50007,4587.70007,4671.40007,132.000002,83.700002,464.200007,160.200002,292.200004,88.300001
10,4759.70007,4906.70007,5055.40007,5138.50008,147.000002,83.100002,475.700007,148.700002,295.700004,96.900001
11,5235.40008,5363.10008,5534.10008,5621.20008,127.700002,87.100002,477.000007,171.000002,298.700004,91.200001
12,5712.40009,5863.50009,6022.90009,6105.70009,151.100002,82.800001,487.000007,159.400003,310.500005,93.700001
13,6199.40009,6348.40009,6495.5001,6577.2001,149.000003,81.700001,465.700007,147.100002,296.100005,87.900001
14,6665.1001,6810.9001,6956.7001,7041.7001,145.800002,85.000001,463.200007,145.800003,291.600005,86.600001
15,7128.30011,7259.30011,7422.20011,7506.20011,131.000002,84.000001,468.200007,162.900003,293.900005,90.300001
16,7596.50011,7715.50011,7890.30012,7976.70012,119.000002,86.400001,472.400007,174.800003,293.800005,92.200001
17,8068.90012,8210.50012,8372.00013,8455.70013,141.600002,83.700001,476.400007,161.500003,303.100005,89.600001
18,8545.30013,8695.50013,8843.10013,8927.30013,150.200003,84.200001,466.100007,147.600002,297.800005,84.100001
19,9011.40013,9138.70014,9297.90014,9381.00014,127.300002,83.100001,452.000007,159.200003,286.500005,82.400001
20,9463.40014,9600.90014,9763.00014,9848.70015,137.500002,85.700002,477.600007,162.100002,299.600004,92.300001
21,9941.00015,10089.4001,10244.2002,10331.9002,148.400002,87.700001,484.200007,154.800003,303.200005,93.300001
22,10425.2002,10550.7002,10729.3002,10816.7002,125.500002,87.400001,482.700008,178.600003,304.100005,91.200002
23,10907.9002,11053.3002,11210.3002,11296.1002,145.400002,85.800001,476.800007,157.000002,302.400004,88.600002
24,11384.7002,11523.4002,11677.0002,11764.1002,138.700002,87.100001,464.400007,153.600002,292.300004,85.000002
25,11849.1002,11985.0002,12145.1002,12231.9002,135.900002,86.800001,469.200007,160.100002,296.000004,86.400002
26,12318.3002,12466.3002,12621.5002,12711.1002,148.000002,89.600001,481.200007,155.200002,303.200004,88.400002
27,12799.5002,12976.6002,13121.4002,13204.5002,177.100002,83.100001,500.000007,144.800003,321.900005,95.000001
28,13299.5002,13426.6002,13600.6002,13687.0002,127.100002,86.400001,477.500007,174.000003,301.100005,90.000001
29,13777.0002,13927.0002,14081.1002,14165.5002,150.000003,84.400001,475.200007,154.100002,304.100005,86.700001
30,14252.2002,14394.1002,14547.8002,14632.7002,141.900002,84.900001,463.200007,153.700003,295.600005,82.700001
31,14715.4002,14849.7002,15005.8002,15092.0002,134.300002,86.200001,467.900007,156.100003,290.400005,91.300001
32,15183.3002,15339.7002,15487.9002,15572.8002,156.400003,84.900001,481.700007,148.200002,304.600005,92.200001
33,15665.0002,15822.3002,15987.7002,16072.2002,157.300003,84.500001,501.700008,165.400002,322.700005,94.500002
34,16166.7002,16325.3002,16473.5002,16558.1002,158.600002,84.600002,485.600007,148.200002,306.800004,94.200001
35,16652.3002,16811.7003,16963.9003,17047.0003,159.400003,83.100001,492.400007,152.200002,311.600005,97.700001
36,17144.7003,17281.5003,17428.3003,17510.0003,136.800003,81.700001,450.800007,146.800002,283.600005,85.500001
37,17595.5003,17735.8003,17891.5003,17977.5003,140.300002,86.000001,475.700007,155.700003,296.000005,93.700001
38,18071.2003,18186.1003,18370.3003,18456.6003,114.900002,86.300001,475.700007,184.200003,299.100005,90.300001
39,18546.9003,18673.1003,18855.5003,18940.0003,126.200002,84.500001,483.000008,182.400003,308.600005,89.900002
40,19029.9003,19180.7003,19334.1003,19416.8003,150.800002,82.700001,478.300007,153.400002,304.200004,91.400002
41,19508.2003,19641.5003,19796.6003,19879.9003,133.300002,83.300001,456.900007,155.100002,288.400004,85.200002
42,19965.1003,20105.2003,20256.7003,20338.8003,140.100002,82.100001,464.400006,151.500002,291.600004,90.700001
43,20429.5003,20554.9003,20737.3003,20820.2003,125.400002,82.900001,488.200008,182.400003,307.800005,97.500002
44,20917.7003,21043.0003,21221.9003,21309.0003,125.300002,87.100002,479.400007,178.900002,304.200004,88.100001
45,21397.1003,21545.7003,21704.2003,21787.9003,148.600002,83.700002,478.900007,158.500002,307.100004,88.100001
46,21876.0003,22025.9003,22179.5003,22264.3003,149.900002,84.800001,472.300007,153.600003,303.500005,84.000001
47,22348.3003,22488.7003,22643.8003,22726.1003,140.400002,82.300002,466.400007,155.100002,295.500004,88.600001
48,22814.7003,22954.1003,23115.8003,23200.4003,139.400002,84.600002,480.200007,161.700002,301.100004,94.500001
49,23294.9003,23454.3003,23605.2004,23691.5004,159.400002,86.300001,492.200007,150.900003,310.300005,95.600001
50,23787.1004,23908.5004,24095.7004,24179.5004,121.400002,83.800001,486.300008,187.200003,308.600005,93.900002
51,24273.4004,24397.3004,24561.0004,24646.1004,123.900002,85.100001,456.700007,163.700002,287.600004,84.000002
52,24730.1004,24861.7004,25022.9004,25106.5004,131.600001,83.600001,459.300006,161.200003,292.800004,82.900001
53,25189.4004,25338.6004,25493.0004,25579.0004,149.200003,86.000001,480.000008,154.400002,303.600005,90.400002
54,25669.4004,25821.9004,25975.1004,26063.5004,152.500002,88.400001,491.300007,153.200002,305.700004,97.200002
55,26160.7004,26310.7004,26468.4004,26554.3004,150.000002,85.900002,478.400007,157.700002,307.700004,84.800001
56,26639.1004,26791.6004,26942.3004,27027.1004,152.500002,84.800002,475.500007,150.700002,303.200004,87.500001
57,27114.6004,27257.9004,27407.9004,27494.1004,143.300002,86.200002,461.300007,150.000002,293.300004,81.800001
58,27575.9004,27706.3004,27869.3004,27955.4004,130.400002,86.100002,462.200007,163.000002,293.400004,82.700001
59,28038.1004,28193.9004,28351.9004,28438.1004,155.800002,86.200002,492.700007,158.000002,313.800004,92.700001
60,28530.8004,28667.5004,28832.3004,28918.6004,136.700002,86.300001,480.500007,164.800003,301.500005,92.700001
61,29011.3004,29164.9004,29319.5004,29406.2004,153.600003,86.700001,484.800008,154.600002,308.200005,89.900002
62,29496.1004,29642.7004,29800.3004,29884.7004,146.600002,84.400001,482.400007,157.600002,304.200004,93.800002
63,29978.5004,30123.9004,30267.0005,30350.6005,145.400002,83.600001,457.000007,143.100002,288.500004,84.900002
64,30435.5005,30576.8005,30725.5005,30813.2005,141.300002,87.700001,461.200006,148.700002,290.000004,83.500001
65,30896.7005,31045.7005,31203.2005,31287.6005,149.000003,84.400001,484.600008,157.500002,306.500005,93.700002
66,31381.3005,31548.5005,31688.2005,31776.5005,167.200002,88.300002,484.000007,139.700002,306.900004,88.800001
67,31865.3005,32013.6005,32158.9005,32243.0005,148.300002,84.100001,467.000007,145.300002,293.600004,89.300002
68,32332.3005,32470.5005,32624.5005,32709.4005,138.200002,84.900001,463.700007,154.000002,292.200004,86.600002
69,32796.0005,32928.5005,33077.9005,33165.0005,132.500002,87.100001,456.300006,149.400002,281.900004,87.300001
70,33252.3005,33407.4005,33555.5005,33640.6005,155.100003,85.100001,485.800008,148.100002,303.200005,97.500002
71,33738.1005,33901.4005,34041.1005,34125.0005,163.300002,83.900002,480.500007,139.700002,303.000004,93.600001
72,34218.6005,34375.9005,34525.0005,34609.7005,157.300002,84.700002,480.100007,149.100002,306.400004,89.000001
73,34698.7005,34842.6005,34993.0005,35075.0005,143.900002,82.000002,459.800007,150.400002,294.300004,83.500001
74,35158.5005,35289.1005,35443.5005,35528.2005,130.600002,84.700001,455.400007,154.400002,285.000004,85.700002
75,35613.9005,35779.3005,35919.0005,36002.3005,165.400002,83.300001,481.400007,139.700002,305.100004,93.000002
76,36095.3005,36258.3005,36409.5005,36495.2005,163.000002,85.700001,492.100007,151.200003,314.200005,92.200001
77,36587.4005,36748.0005,36888.7006,36973.2006,160.600003,84.500001,473.700007,140.700002,301.300005,87.900001
78,37061.1006,37173.3006,37352.4006,37436.4006,112.200002,84.000001,457.600007,179.100003,291.300005,82.300001
79,37518.7006,37665.0006,37812.2006,37896.2006,146.300002,84.000002,466.000007,147.200002,293.500004,88.500001
80,37984.7006,38090.9006,38276.1006,38365.9006,106.200002,89.800002,470.600007,185.200002,291.400004,89.400001
81,38455.3006,38573.8006,38761.0006,38849.5006,118.500002,88.500001,486.500007,187.200003,305.700005,92.300001
82,38941.8006,39094.5006,39258.6006,39342.5006,152.700003,83.900001,489.000008,164.100002,316.800005,88.300002
83,39430.8006,39579.3006,39735.0006,39821.3006,148.500002,86.300001,474.100007,155.700002,304.200004,83.600002
84,39904.9006,40044.4006,40198.2006,40287.5006,139.500002,89.300001,467.500007,153.800002,293.300004,84.900002
85,40372.4006,40520.5006,40680.9006,40765.5006,148.100002,84.600001,485.900007,160.400002,308.500004,92.800002
86,40858.3006,40984.5006,41173.2006,41262.2006,126.200002,89.000001,492.700007,188.700003,314.900005,88.800001
87,41351.0006,41520.4006,41659.9006,41745.5006,169.400003,85.600001,484.800007,139.500002,308.900005,90.300001
88,41835.8006,41994.1006,42137.5006,42220.9006,158.300003,83.400001,472.000007,143.400002,301.700005,86.900001
89,42307.8006,42452.1006,42600.2006,42685.1006,144.300003,84.900001,463.300007,148.100002,292.400005,86.000001
90,42771.1006,42913.4006,43071.1006,43158.5006,142.300002,87.400001,474.800007,157.700003,300.000005,87.400001
91,43245.9006,43410.6006,43565.9006,43656.3007,164.700003,90.400002,503.000008,155.300002,320.000005,92.600001
92,43748.9007,43871.9007,44048.3007,44135.4007,123.000002,87.100002,475.900007,176.400002,299.400004,89.400001
93,44224.8007,44380.6007,44533.4007,44620.9007,155.800002,87.500001,479.900007,152.800003,308.600005,83.800001
94,44704.7007,44852.2007,45001.4007,45084.4007,147.500002,83.000001,467.800007,149.200003,296.700005,88.100001
95,45172.5007,45314.8007,45459.7007,45543.6007,142.300002,83.900002,460.600007,144.900002,287.200004,89.500001
96,45633.1007,45789.6007,45939.8007,46028.0007,156.500002,88.200001,489.600007,150.200003,306.700005,94.700001
97,46122.7007,46241.6007,46427.0007,46514.1007,118.900002,87.100001,481.600007,185.400003,304.300005,90.200001
98,46604.3007,46764.6007,46911.9007,46997.4007,160.300003,85.500001,482.200008,147.300002,307.600005,89.100002
99,47086.5007,47213.9007,47381.1007,47466.6007,127.400002,85.500001,468.600007,167.200002,294.600004,88.500002
100,47555.1007,47697.9007,47846.3007,47928.4007,142.800002,82.100001,466.300007,148.400002,291.200004,93.000002
101,48021.4007,48171.2007,48316.3007,48404.5007,149.800002,88.200001,475.800007,145.100002,294.900004,92.700002
102,48497.2007,48617.7007,48796.7007,48884.2007,120.500001,87.500001,481.400007,179.000003,299.500004,94.400002
103,48978.6007,49103.0007,49282.5007,49369.5007,124.400002,87.000002,482.800007,179.500002,303.900004,91.900001
104,49461.4007,49608.2007,49761.1007,49843.6007,146.800002,82.500002,475.100007,152.900002,299.700004,92.900001
105,49936.5007,50082.5007,50227.9007,50314.1007,146.000002,86.200002,458.800007,145.400002,291.400004,81.200001
106,50395.3008,50530.1008,50684.2008,50769.3008,134.800002,85.100002,457.800007,154.100002,288.900004,83.800001
107,50853.1008,51003.9008,51166.9008,51252.3008,150.800002,85.400002,492.400007,163.000002,313.800004,93.200001
108,51345.5008,51504.7008,51652.7008,51737.1008,159.200002,84.400001,483.000007,148.000003,307.200005,91.400001
109,51828.5008,51988.5008,52137.4008,52222.0008,160.000003,84.600001,484.200008,148.900002,308.900005,90.700002
110,52312.7008,52438.3008,52599.9008,52685.3008,125.600001,85.400001,456.200006,161.600003,287.200004,83.600001
111,52768.9008,52904.5008,53057.1008,53141.4008,135.600002,84.300001,461.000007,152.600003,288.200005,88.500001
112,53229.9008,53372.3008,53526.9008,53612.9008,142.400002,86.000001,476.000007,154.600003,297.000005,93.000001
113,53705.9008,53841.5008,54010.1008,54097.3008,135.600002,87.200001,481.600007,168.600003,304.200005,90.200001
114,54187.5008,54305.1008,54489.5008,54579.4008,117.600002,89.900001,474.400008,184.400003,302.000005,82.500002
115,54661.9008,54826.9008,54973.5008,55059.9008,165.000002,86.400001,486.200007,146.600002,311.600004,88.200002
116,55148.1008,55291.4008,55454.3008,55541.8008,143.300002,87.500002,475.600007,162.900002,306.200004,81.900001
117,55623.7008,55761.1008,55915.1008,56001.3008,137.400002,86.200001,463.200007,154.000002,291.400004,85.600002
118,56086.9008,56244.1008,56390.0008,56476.6008,157.200002,86.600002,479.100007,145.900002,303.100004,89.400001
119,56566.0008,56688.2008,56870.9008,56959.3008,122.200002,88.400002,480.500007,182.700002,304.900004,87.200001
120,57046.5008,57165.1009,57339.7009,57427.6009,118.600002,87.900002,462.800007,174.600002,293.200004,81.700001
121,57509.3009,57668.2009,57818.3009,57903.7009,158.900002,85.400001,483.900007,150.100003,309.000005,89.500001
122,57993.2009,58135.4009,58285.8009,58371.6009,142.200002,85.800001,459.100007,150.400003,292.600005,80.700001
123,58452.3009,58590.0009,58746.3009,58832.5009,137.700002,86.200002,468.400007,156.300002,294.000004,88.200001
124,58920.7009,59071.0009,59223.0009,59308.9009,150.300002,85.900002,476.800007,152.000002,302.300004,88.600001
125,59397.5009,59556.9009,59708.7009,59796.3009,159.400002,87.600001,487.800007,151.800003,311.200005,89.000001
126,59885.3009,60000.9009,60173.5009,60261.5009,115.600002,88.000001,464.400007,172.600003,288.200005,88.200001
127,60349.7009,60471.2009,60640.7009,60727.5009,121.500002,86.800001,463.000007,169.500003,291.000005,85.200001
128,60812.7009,60952.1009,61105.1009,61192.8009,139.400002,87.700001,459.100007,153.000003,292.400005,79.000001
129,61271.8009,61396.0009,61553.2009,61638.6009,124.200002,85.400001,454.700007,157.200002,281.400004,87.900002
130,61726.5009,61882.2009,62031.1009,62115.5009,155.700002,84.400002,483.600007,148.900002,304.600004,94.600001
131,62210.1009,62372.6009,62514.7009,62600.9009,162.500002,86.200001,482.200007,142.100003,304.600005,91.400001
132,62692.3009,62816.7009,62991.0009,63076.9009,124.400002,85.900001,471.500007,174.300003,298.700005,86.900001
133,63163.8009,63311.5009,63461.0009,63547.6009,147.700002,86.600001,472.900007,149.500003,297.200005,89.100001
134,63636.7009,63777.3009,63923.601,64007.501,140.600002,83.900001,453.500007,146.300003,286.900005,82.700001
135,64090.201,64195.001,64379.901,64467.301,104.800002,87.400002,463.900007,184.900002,289.700004,86.800001
136,64554.101,64707.101,64853.901,64937.701,153.000002,83.800002,474.800007,146.800002,299.800004,91.200001
137,65028.901,65198.301,65336.301,65423.501,169.400003,87.200001,488.200007,138.000002,307.400005,93.600001
138,65517.101,65640.801,65809.401,65897.601,123.700002,88.200001,463.800007,168.600003,292.300005,83.300001
139,65980.901,66144.601,66283.301,66368.701,163.700003,85.400001,470.600007,138.700002,302.400005,82.800001
140,66451.501,66591.301,66740.801,66824.501,139.800002,83.700001,459.200007,149.500003,289.300005,86.200001
141,66910.701,67059.701,67203.101,67291.201,149.000002,88.100002,465.000007,143.400002,292.400004,84.500001
142,67375.701,67499.301,67677.401,67765.801,123.600002,88.400002,478.000007,178.100002,301.700004,87.900001
143,67853.701,68001.201,68155.001,68241.401,147.500002,86.400001,474.000007,153.800003,301.300005,86.300001
144,68327.701,68446.601,68629.401,68714.101,118.900002,84.700001,473.500007,182.800003,301.700005,87.100001
145,68801.201,68954.201,69096.601,69181.901,153.000002,85.300001,465.700007,142.400003,295.400005,85.000001
146,69266.901,69410.301,69551.801,69636.301,143.400002,84.500002,451.800007,141.500002,284.900004,82.400001
147,69718.701,69852.401,70003.101,70088.201,133.700002,85.100001,456.300007,150.700002,284.400004,86.800002
148,70175.001,70288.801,70467.0011,70554.5011,113.800001,87.500001,469.000007,178.200003,292.000004,89.500002
149,70644.0011,70803.0011,70947.5011,71034.2011,159.000002,86.700001,475.900007,144.500002,303.500004,85.700002
150,71119.9011,71271.5011,71421.3011,71505.8011,151.600002,84.500002,472.800007,149.800002,301.400004,86.900001
151,71592.7011,71715.5011,71879.0011,71964.4011,122.800002,85.400001,458.400007,163.500002,286.300004,86.700002
152,72051.1011,72199.3011,72336.7011,72421.3011,148.200002,84.600001,454.400006,137.400002,285.600004,84.200001
153,72505.5011,72618.3011,72794.4011,72883.4011,112.800002,89.000001,463.400007,176.100003,288.900005,85.500001
154,72968.9011,73127.5011,73273.8011,73359.3011,158.600003,85.500001,474.800007,146.300002,304.900005,84.400001
155,73443.7011,73564.9011,73745.0011,73830.0011,121.200002,85.000001,473.400007,180.100003,301.300005,87.100001
156,73917.1011,74040.2011,74196.5011,74278.5011,123.100002,82.000001,454.200007,156.300003,279.400005,92.800001
157,74371.3011,74485.9011,74654.3011,74737.3011,114.600002,83.000002,451.600007,168.400002,283.000004,85.600001
158,74822.9011,74928.9011,75086.0011,75169.3011,106.000002,83.300001,431.800006,157.100002,263.100004,85.400001
159,75254.7011,75393.1011,75546.8011,75633.8011,138.400002,87.000001,466.000007,153.700003,292.100005,86.900001
160,75720.7011,75838.5011,76011.1011,76097.2011,117.800002,86.100001,465.500007,172.600003,290.400005,89.000001
161,76186.2011,76304.7011,76474.6011,76560.2011,118.500002,85.600001,461.500007,169.900003,288.400005,87.500001
162,76647.7011,76770.3011,76940.4011,77026.2011,122.600002,85.800001,468.400007,170.100003,292.700005,89.900001
163,77116.1011,77239.5012,77403.9012,77490.0012,123.400002,86.100002,461.700007,164.400002,287.800004,87.800001
164,77577.8012,77713.3012,77846.7012,77929.1012,135.500002,82.400001,435.000006,133.400002,268.900004,83.700001
165,78012.8012,78152.6012,78306.8012,78391.4012,139.800003,84.600001,467.800007,154.200002,294.000005,89.200001
166,78480.6012,78594.9012,78766.0012,78851.3012,114.300002,85.300001,458.100007,171.100003,285.400005,87.400001
167,78938.7012,79050.4012,79232.3012,79317.5012,111.700002,85.200001,466.800007,181.900003,293.600005,88.000001
168,79405.5012,79557.5012,79699.0012,79782.8012,152.000002,83.800001,464.500007,141.500003,293.500005,87.200001
169,79870.0012,80015.7012,80150.9012,80232.3012,145.700002,81.400002,448.000007,135.200002,280.900004,85.700001
170,80318.0012,80440.7012,80592.3012,80675.4012,122.700002,83.100001,438.700006,151.600002,274.300004,81.300001
171,80756.7012,80861.6012,81041.5012,81126.2012,104.900002,84.700001,458.000007,179.900003,284.800005,88.500001
172,81214.7012,81335.6012,81501.2012,81587.0012,120.900002,85.800002,459.500007,165.600002,286.500004,87.200001
173,81674.2012,81798.7012,81961.0012,82047.1012,124.500002,86.100002,460.500007,162.300002,286.800004,87.600001
174,82134.7012,82271.8012,82422.2012,82504.6012,137.100002,82.400001,455.900007,150.400002,287.500004,86.000002
175,82590.6012,82734.2012,82877.2012,82959.5012,143.600002,82.300001,451.200006,143.000002,286.600004,82.300001
176,83041.8012,83172.8012,83320.3012,83404.9012,131.000002,84.600001,450.600007,147.500003,278.500005,87.500001
177,83492.4012,83603.1012,83778.1012,83862.6013,110.700002,84.500002,458.900007,175.000002,285.700004,88.700001
178,83951.3013,84077.7013,84237.9013,84321.9013,126.400002,84.000001,456.400007,160.200002,286.600004,85.800002
179,84407.7013,84546.2013,84700.2013,84784.7013,138.500002,84.500001,460.500007,154.000002,292.500004,83.500002
180,84868.2013,85017.9013,85154.2013,85235.2013,149.700002,81.000001,450.900006,136.300002,286.000004,83.900001
181,85319.1013,85439.5013,85585.4013,85669.7013,120.400002,84.300002,431.400007,145.900002,266.300004,80.800001
182,85750.5013,85920.3013,86038.7013,86123.1013,169.800002,84.400001,456.800007,118.400002,288.200004,84.200002
183,86207.3013,86319.9013,86495.8013,86582.0013,112.600001,86.200001,464.200007,175.900003,288.500004,89.500002
184,86671.5013,86789.9013,86955.9013,87040.3013,118.400001,84.400001,457.200006,166.000003,284.400004,88.400001
185,87128.7013,87250.3013,87403.7013,87489.4013,121.600002,85.700002,444.300007,153.400002,275.000004,83.600001
186,87573.0013,87708.9013,87856.3013,87937.5013,135.900002,81.200001,445.300007,147.400002,283.300004,80.800002
187,88018.3013,88157.5013,88293.5013,88374.5013,139.200002,81.000001,441.500006,136.000002,275.200004,85.300001
188,88459.8013,88599.5013,88733.4013,88818.2013,139.700002,84.800001,446.300007,133.900002,273.600004,87.900002
189,88906.1013,89053.0013,89195.5013,89280.5013,146.900002,85.000001,461.600007,142.500002,289.400004,87.200002
190,89367.7013,89512.6013,89654.2013,89738.0013,144.900002,83.800001,454.600006,141.600002,286.500004,84.300001
191,89822.3013,89965.5013,90104.6013,90187.4013,143.200003,82.800001,452.700007,139.100002,282.300005,87.600001
192,90275.0013,90410.0013,90552.4013,90635.4014,135.000002,83.000002,438.800007,142.400002,277.400004,78.400001
193,90713.8014,90839.3014,90982.6014,91069.0014,125.500002,86.400001,435.100006,143.300002,268.800004,79.900001
194,91148.9014,91291.9014,91430.7014,91514.7014,143.000002,84.000002,452.900007,138.800002,281.800004,87.100001
195,91601.8014,91722.5014,91890.2014,91974.6014,120.700002,84.400002,455.600007,167.700002,288.400004,82.800001
196,92057.4014,92194.4014,92348.1014,92431.5014,137.000002,83.400001,457.700007,153.700002,290.700004,83.600002
197,92515.1014,92647.3014,92797.5014,92881.4014,132.200002,83.900001,450.000006,150.200002,282.400004,83.700001
198,92965.1014,93103.1014,93232.4014,93314.2014,138.000002,81.800001,429.200007,129.300002,267.300004,80.100002
199,93394.3014,93519.3014,93665.9014,93749.2014,125.000002,83.300001,441.300006,146.600002,271.600004,86.400001
200,93835.6014,93945.5014,94114.8014,94201.0014,109.900002,86.200002,450.500007,169.300002,279.200004,85.100001
201,94286.1014,94439.2014,94579.0014,94663.0014,153.100002,84.000002,466.600007,139.800002,292.900004,89.700001
202,94752.7014,94894.0014,95032.6014,95117.0014,141.300002,84.400001,453.200007,138.600002,279.900004,88.900002
203,95205.9014,95343.4014,95485.4014,95568.4014,137.500002,83.000001,447.400006,142.000002,279.500004,84.900001
204,95653.3014,95786.5014,95930.8014,96012.3014,133.200002,81.500002,442.600007,144.300002,277.500004,83.600001
205,96095.9014,96235.3014,96379.1014,96462.0014,139.400002,82.900001,462.700007,143.800002,283.200004,96.600002
206,96558.6014,96678.7014,96839.5014,96923.3014,120.100002,83.800001,454.100007,160.800002,280.900004,89.400002
207,97012.7014,97131.7014,97294.1015,97377.8015,119.000001,83.700001,451.500006,162.400003,281.400004,86.400001
208,97464.2015,97609.0015,97754.0015,97837.7015,144.800002,83.700001,461.700007,145.000003,289.800005,88.200001
209,97925.9015,98061.5015,98199.6015,98280.6015,135.600002,81.000001,437.800007,138.100002,273.700004,83.100002
210,98363.7015,98490.1015,98634.2015,98716.9015,126.400002,82.700001,438.200006,144.100002,270.500004,85.000001
211,98801.9015,98909.2015,99097.4015,99184.5015,107.300002,87.100001,474.200007,188.200003,295.500005,91.600001
212,99276.1015,99402.1015,99559.1015,99643.4015,126.000002,84.300001,463.400007,157.000003,283.000005,96.100001
213,99739.5015,99860.0015,100021.101,100105.301,120.500002,84.200002,456.600007,161.100002,281.600004,90.800001
214,100196.101,100307.401,100474.201,100558.301,111.300002,84.100001,443.800007,166.800002,278.100004,81.600002
215,100639.902,100771.502,100917.802,100999.602,131.600002,81.800001,444.600006,146.300002,277.900004,84.900001
216,101084.502,101210.602,101360.302,101443.802,126.100002,83.500002,447.800007,149.700002,275.800004,88.500001
217,101532.302,101670.602,101817.802,101901.202,138.300002,83.400001,453.500007,147.200002,285.500004,84.600002
218,101985.802,102105.902,102270.302,102353.102,120.100001,82.800001,452.800006,164.400003,284.500004,85.500001
219,102438.602,102580.202,102716.302,102798.502,141.600003,82.200001,443.600007,136.100002,277.700005,83.700001
220,102882.202,103011.302,103148.502,103230.502,129.100002,82.000001,430.000006,137.200002,266.300004,81.700001
221,103312.202,103433.702,103582.202,103666.102,121.500002,83.900002,439.800007,148.500002,270.000004,85.900001
222,103752.002,103861.502,104036.402,104119.702,109.500002,83.300002,456.400007,174.900002,284.400004,88.700001
223,104208.402,104351.202,104491.902,104575.802,142.800002,83.900001,456.600007,140.700002,283.500004,89.200002
224,104665.002,104776.202,104941.802,105025.602,111.200001,83.800001,443.300006,165.600003,276.800004,82.700001
225,105108.302,105251.402,105391.502,105473.802,143.100002,82.300002,447.000007,140.100002,283.200004,81.500001
226,105555.302,105685.602,105828.702,105909.402,130.300002,80.700001,442.400006,143.100002,273.400004,88.300001
227,105997.702,106109.002,106278.502,106359.902,111.300002,81.400001,456.600007,169.500003,280.800005,94.400001
228,106454.302,106576.302,106733.302,106817.702,122.000002,84.400002,455.200007,157.000002,279.000004,91.800001
229,106909.502,107021.402,107195.502,107281.202,111.900002,85.700002,454.800007,174.100002,286.000004,83.100001
230,107364.302,107506.702,107650.702,107734.202,142.400002,83.500001,449.800007,144.000002,286.400004,79.900002
231,107814.102,107956.502,108099.702,108182.202,142.400002,82.500001,449.800006,143.200002,285.600004,81.700001
232,108263.902,108389.102,108535.402,108620.402,125.200002,85.000002,439.600007,146.300002,271.500004,83.100001
233,108703.502,108817.902,108987.002,109071.502,114.400002,84.500001,454.800007,169.100002,283.500004,86.800002
234,109158.302,109278.802,109450.202,109535.802,120.500001,85.600001,468.700007,171.400003,291.900004,91.200002
235,109627.002,109766.402,109911.902,109994.902,139.400002,83.000001,454.100006,145.500002,284.900004,86.200001
236,110081.102,110215.302,110360.302,110440.302,134.200002,80.000002,442.200007,145.000002,279.200004,83.000001
237,110523.302,110651.302,110789.302,110872.302,128.000002,83.000001,433.400006,138.000002,266.000004,84.400001
238,110956.702,111093.402,111235.802,111319.602,136.700002,83.800001,451.900007,142.400003,279.100005,89.000001
239,111408.602,111553.402,111699.102,111785.802,144.800002,86.700002,465.700007,145.700002,290.500004,88.500001
240,111874.302,111993.502,112156.202,112243.102,119.200002,86.900002,450.900007,162.700002,281.900004,82.100001
241,112325.202,112465.702,112612.702,112694.802,140.500002,82.100001,456.100007,147.000002,287.500004,86.500002
242,112781.302,112904.702,113060.502,113143.302,123.400001,82.800001,437.600006,155.800003,279.200004,75.600001
243,113218.902,113354.902,113498.802,113583.102,136.000002,84.300002,450.900007,143.900002,279.900004,86.700001
244,113669.802,113786.102,113953.802,114041.502,116.300002,87.700001,459.100007,167.700002,284.000004,87.400002
245,114128.902,114256.702,114415.102,114502.102,127.800002,87.000001,455.100006,158.400002,286.200004,81.900001
246,114584.002,114721.702,114873.402,114956.302,137.700002,82.900001,455.500007,151.700003,289.400005,83.200001
247,115039.502,115180.502,115324.702,115408.002,141.000002,83.300002,454.300007,144.200002,285.200004,85.800001
248,115493.802,115623.702,115763.002,115846.202,129.900002,83.200001,434.800006,139.300002,269.200004,82.400001
249,115928.602,116070.302,116210.802,116293.802,141.700003,83.000001,455.900007,140.500002,282.200005,90.700001
250,116384.502,116505.602,116666.002,116751.002,121.100002,85.000002,449.800007,160.400002,281.500004,83.300001
251,116834.302,116977.102,117125.902,117210.802,142.800002,84.900002,461.200007,148.800002,291.600004,84.700001
252,117295.502,117440.402,117585.002,117667.902,144.900002,82.900001,458.700007,144.600002,289.500004,86.300002
253,117754.202,117885.102,118029.302,118111.302,130.900002,82.000001,437.500006,144.200002,275.100004,80.400001
254,118191.702,118328.102,118464.302,118547.402,136.400002,83.100001,442.500007,136.200002,272.600004,86.800002
255,118634.202,118778.002,118922.802,119007.902,143.800002,85.100001,461.600007,144.800002,288.600004,87.900002
256,119095.802,119215.902,119385.002,119470.102,120.100001,85.100001,463.100007,169.100003,289.200004,88.800002
257,119558.902,119672.302,119839.802,119926.002,113.400001,86.200001,445.200006,167.500003,280.900004,78.100001
258,120004.102,120149.402,120289.002,120370.302,145.300002,81.300002,450.600007,139.600002,284.900004,84.400001
259,120454.702,120583.302,120726.302,120809.702,128.600002,83.400001,440.900006,143.000002,271.600004,85.900001
260,120895.602,121041.802,121181.202,121265.202,146.200003,84.000001,459.100007,139.400002,285.600005,89.500001
261,121354.702,121476.102,121633.902,121717.102,121.400002,83.200002,450.000007,157.800002,279.200004,87.600001
262,121804.702,121922.602,122089.202,122175.902,117.900002,86.700002,456.400007,166.600002,284.500004,85.200001
263,122261.102,122402.502,122546.602,122626.702,141.400002,80.100001,453.700007,144.100002,285.500004,88.100002
264,122714.802,122842.502,122984.702,123065.802,127.700001,81.100001,433.500006,142.200003,269.900004,82.500001
265,123148.302,123278.002,123429.002,123512.702,129.700002,83.700001,449.500007,151.000002,280.700004,85.100002
266,123597.802,123747.902,123881.802,123965.102,150.100002,83.300001,458.300007,133.900002,284.000004,91.000002
267,124056.102,124200.302,124339.802,124421.302,144.200002,81.500001,454.700006,139.500002,283.700004,89.500001
268,124510.802,124648.702,124787.002,124870.602,137.900002,83.600002,442.200007,138.300002,276.200004,82.400001
269,124953.002,125089.802,125236.502,125318.202,136.800002,81.700001,452.100007,146.700002,283.500004,86.900002
270,125405.102,125534.902,125671.502,125751.202,129.800002,79.700001,430.400006,136.600002,266.400004,84.300001
271,125835.502,125958.102,126110.602,126195.902,122.600002,85.300001,442.400007,152.500002,275.100004,82.000002
272,126277.902,126398.102,126562.602,126649.602,120.200001,87.000001,456.000006,164.500003,284.700004,84.300001
273,126733.902,126872.302,127019.702,127103.402,138.400003,83.700001,456.800007,147.400002,285.800005,87.300001
274,127190.702,127335.402,127479.502,127563.002,144.700002,83.500001,456.400007,144.100003,288.800005,84.100001
275,127647.102,127782.002,127920.302,128003.602,134.900002,83.300001,436.600007,138.300002,273.200004,80.100002
276,128083.702,128210.502,128356.402,128439.802,126.800001,83.400001,433.500006,145.900003,272.700004,77.400001
277,128517.202,128640.202,128783.002,128866.902,123.000002,83.900001,431.800006,142.800002,265.800004,82.100001
278,128949.002,129086.702,129230.502,129314.102,137.700003,83.600001,452.300007,143.800002,281.500005,87.200001
279,129401.302,129545.502,129683.102,129764.402,144.200002,81.300002,449.400007,137.600002,281.800004,86.300001
280,129850.702,130004.602,130131.902,130214.502,153.900002,82.600001,448.600007,127.300002,281.200004,84.800002
281,130299.302,130439.802,130576.602,130657.102,140.500002,80.500001,439.400006,136.800002,277.300004,81.600001
282,130738.702,130867.102,131009.002,131092.402,128.400002,83.400001,435.800007,141.900002,270.300004,82.100002
283,131174.502,131306.302,131454.202,131537.502,131.800002,83.300001,448.900006,147.900002,279.700004,85.900001
284,131623.402,131733.002,131897.702,131983.502,109.600002,85.800002,444.300007,164.700002,274.300004,84.200001
285,132067.702,132220.702,132353.002,132435.902,153.000002,82.900001,452.600007,132.300002,285.300004,84.400002
286,132520.302,132665.002,132800.602,132882.502,144.700002,81.900001,452.000006,135.600002,280.300004,89.800001
287,132972.302,133101.502,133242.002,133324.102,129.200002,82.100002,432.800007,140.500002,269.700004,81.000001
288,133405.102,133545.302,133672.702,133756.602,140.200002,83.900001,435.500006,127.400002,267.600004,84.000001
289,133840.602,133979.102,134120.302,134204.402,138.500002,84.100001,452.900007,141.200003,279.700005,89.100001
290,134293.502,134405.002,134571.902,134659.302,111.500002,87.400002,448.500007,166.900002,278.400004,82.700001
291,134742.002,134883.702,135026.102,135109.002,141.700002,82.900001,451.700007,142.400002,284.100004,84.700002
292,135193.702,135324.902,135470.202,135551.302,131.200001,81.100001,437.600006,145.300003,276.500004,80.000001
293,135631.302,135751.102,135895.702,135976.902,119.800002,81.200001,432.500007,144.600002,264.400004,86.900002
294,136063.802,136200.402,136338.002,136420.602,136.600002,82.600001,446.600006,137.600002,274.200004,89.800001
295,136510.402,136631.502,136786.902,136872.202,121.100002,85.300002,450.700007,155.400002,276.500004,88.900001
296,136961.102,137102.102,137238.902,137322.202,141.000002,83.300001,449.100007,136.800002,277.800004,88.000002
297,137410.202,137512.302,137683.102,137767.002,102.100001,83.900001,438.600006,170.800003,272.900004,81.800001
298,137848.802,137995.302,138128.402,138208.602,146.500002,80.200001,441.600007,133.100002,279.600004,81.800002
299,138290.402,138420.002,138553.502,138637.202,129.600002,83.700001,428.200006,133.500002,263.100004,81.400001
300,138718.602,138857.002,138994.002,139079.902,138.400002,85.900001,440.900007,137.000002,275.400004,79.600002
301,139159.502,139304.902,139443.802,139530.002,145.400002,86.200001,451.800006,138.900002,284.300004,81.300001
302,139611.302,139752.302,139889.802,139970.402,141.000002,80.600001,447.100007,137.500003,278.500005,88.000001
303,140058.402,140168.402,140327.902,140411.902,110.000002,84.000001,436.100007,159.500002,269.500004,82.600002
304,140494.502,140629.902,140767.802,140852.702,135.400002,84.900001,433.000006,137.900002,273.300004,74.800001
305,140927.502,141059.002,141194.202,141277.602,131.500002,83.400001,429.100006,135.200002,266.700004,79.000001
306,141356.602,141483.702,141623.402,141706.102,127.100002,82.700002,430.000007,139.700002,266.800004,80.500001
307,141786.602,141899.502,142063.402,142147.402,112.900001,84.000001,445.300006,163.900003,276.800004,84.500001
308,142231.902,142346.102,142507.802,142594.402,114.200002,86.600001,446.700007,161.700003,275.900005,84.200001
309,142678.602,142788.402,142938.602,143025.402,109.800002,86.800001,428.100006,150.200002,260.000004,81.300001
310,143106.702,143245.002,143386.702,143471.502,138.300003,84.800001,449.400007,141.700002,280.000005,84.600001
311,143556.102,143690.002,143831.402,143913.202,133.900002,81.800001,439.100007,141.400002,275.300004,82.000002
312,143995.202,144125.802,144267.302,144351.402,130.600002,84.100001,435.100006,141.500002,272.100004,78.900001
313,144430.302,144571.102,144711.602,144798.602,140.800002,87.000002,449.000007,140.500002,281.300004,80.700001
314,144879.302,144992.302,145157.802,145242.102,113.000002,84.300001,449.000007,165.500002,278.500004,86.200002
315,145328.302,145467.302,145611.702,145696.902,139.000002,85.200001,453.000006,144.400002,283.400004,84.400001
316,145781.302,145915.702,146062.302,146146.402,134.400002,84.100002,448.900007,146.600002,281.000004,83.800001
317,146230.202,146373.302,146510.702,146593.802,143.100002,83.100001,447.700007,137.400002,280.500004,84.100002
318,146677.902,146813.002,146944.702,147029.202,135.100002,84.500001,429.400006,131.700002,266.800004,78.100001
319,147107.302,147240.702,147381.802,147466.402,133.400002,84.600001,446.200007,141.100002,274.500004,87.100002
320,147553.502,147692.602,147826.402,147911.802,139.100002,85.400001,447.300006,133.800002,272.900004,89.000001
321,148000.802,148115.602,148275.702,148363.302,114.800002,87.600002,446.100007,160.100002,274.900004,83.600001
322,148446.902,148562.902,148722.302,148808.402,116.000002,86.100001,441.200007,159.400002,275.400004,79.700002
323,148888.102,149023.302,149169.002,149251.602,135.200002,82.600001,446.400006,145.700002,280.900004,82.900001
324,149334.502,149467.302,149606.702,149690.902,132.800002,84.200002,437.200007,139.400002,272.200004,80.800001
325,149771.702,149901.902,150045.102,150129.502,130.200002,84.400001,440.200006,143.200002,273.400004,82.400001
326,150211.902,150342.302,150484.302,150571.602,130.400002,87.300002,437.100007,142.000002,272.400004,77.400001
327,150649.002,150792.302,150941.102,151026.702,143.300002,85.600001,460.000007,148.800002,292.100004,82.300002
328,151109.002,151241.002,151391.002,151479.902,132.000002,88.900001,450.800006,150.000002,282.000004,79.900001
329,151559.802,151700.302,151846.202,151930.302,140.500003,84.100001,454.500007,145.900002,286.400005,84.000001
330,152014.302,152151.402,152290.002,152373.802,137.100002,83.800002,441.100007,138.600002,275.700004,81.600001
331,152455.402,152590.102,152725.502,152810.302,134.700002,84.800001,437.200006,135.400002,270.100004,82.300001
332,152892.602,153008.302,153169.902,153256.502,115.700002,86.600002,444.900007,161.600002,277.300004,81.000001
333,153337.502,153478.202,153629.002,153713.002,140.700002,84.000002,463.200007,150.800002,291.500004,87.700001
334,153800.702,153949.002,154086.902,154176.202,148.300002,89.300001,459.600007,137.900002,286.200004,84.100002
335,154260.302,154409.802,154548.702,154631.902,149.500002,83.200001,455.100006,138.900002,288.400004,83.500001
336,154715.402,154859.302,155002.502,155089.202,143.900003,86.700001,451.900007,143.200002,287.100005,78.100001
337,155167.302,155317.902,155450.902,155533.502,150.600002,82.600002,446.900007,133.000002,283.600004,80.700001
338,155614.202,155743.102,155881.102,155966.502,128.900002,85.400001,433.000006,138.000002,266.900004,80.700001
339,156047.202,156194.202,156331.002,156416.502,147.000002,85.500001,458.800007,136.800003,283.800005,89.500001
340,156506.002,156622.202,156789.502,156877.902,116.200002,88.400002,450.600007,167.300002,283.500004,78.700001
341,156956.602,157095.802,157247.102,157334.102,139.200002,87.000001,456.400007,151.300002,290.500004,78.900002
342,157413.002,157560.702,157696.902,157783.002,147.700002,86.100001,452.400006,136.200002,283.900004,82.400001
343,157865.402,157999.702,158141.402,158229.202,134.300002,87.800002,442.500007,141.700002,276.000004,78.700001
344,158307.902,158409.502,158580.402,158667.602,101.600001,87.200001,436.600006,170.900003,272.500004,76.900001
345,158744.502,158857.102,159028.702,159116.302,112.600002,87.600001,453.800007,171.600003,284.200005,82.000001
346,159198.302,159317.802,159484.602,159574.302,119.500002,89.700001,460.700007,166.800003,286.300005,84.700001
347,159659.002,159774.502,159943.902,160032.202,115.500002,88.300002,453.500007,169.400002,284.900004,80.300001
348,160112.502,160263.002,160403.502,160489.802,150.500002,86.300001,459.500007,140.500002,291.000004,82.200002
349,160572.002,160713.602,160852.402,160934.802,141.600002,82.400001,443.900006,138.800002,280.400004,81.100001
350,161015.902,161150.102,161294.602,161380.602,134.200002,86.000002,445.600007,144.500002,278.700004,80.900001
351,161461.502,161601.802,161740.502,161826.702,140.300002,86.200001,446.800007,138.700002,279.000004,81.600002
352,161908.302,162043.302,162185.402,162269.002,135.000002,83.600001,447.500006,142.100002,277.100004,86.800001
353,162355.802,162482.902,162631.402,162716.602,127.100002,85.200002,443.100007,148.500002,275.600004,82.300001
354,162798.902,162914.302,163081.002,163168.602,115.400002,87.600001,448.900007,166.700002,282.100004,79.200002
355,163247.802,163365.502,163534.402,163620.302,117.700001,85.900001,450.300006,168.900003,286.600004,77.800001
356,163698.102,163839.102,163974.302,164057.402,141.000002,83.100002,442.800007,135.200002,276.200004,83.500001
357,164140.902,164286.602,164415.802,164501.802,145.700002,86.000001,439.900006,129.200002,274.900004,79.000001
358,164580.802,164693.402,164860.202,164948.002,112.600002,87.800001,447.300007,166.800003,279.400005,80.100001
359,165028.102,165173.602,165305.902,165392.502,145.500002,86.600002,441.400007,132.300002,277.800004,77.000001
360,165469.502,165606.202,165748.502,165833.802,136.700002,85.300001,445.300006,142.300002,279.000004,81.000001
361,165914.802,166034.202,166185.102,166269.402,119.400002,84.300002,435.500007,150.900002,270.300004,80.900001
362,166350.302,166475.102,166625.402,166712.702,124.800002,87.300001,444.200006,150.300002,275.100004,81.800001
363,166794.502,166907.002,167074.302,167164.102,112.500002,89.800001,449.200007,167.300003,279.800005,79.600001
364,167243.702,167389.802,167538.602,167626.302,146.100002,87.700001,462.800007,148.800003,294.900005,80.200001
365,167706.502,167858.103,167999.903,168083.703,151.600002,83.800002,462.200007,141.800002,293.400004,85.000001
366,168168.703,168316.403,168456.203,168539.403,147.700002,83.200001,453.900007,139.800002,287.500004,83.200002
367,168622.603,168764.703,168900.603,168986.403,142.100002,85.800001,442.800006,135.900002,278.000004,79.000001
368,169065.403,169204.203,169342.603,169427.503,138.800002,84.900002,443.200007,138.400002,277.200004,81.100001
369,169508.603,169652.503,169795.703,169879.603,143.900002,83.900001,462.700007,143.200002,287.100004,91.700002
370,169971.303,170085.203,170249.903,170334.603,113.900001,84.700001,449.800006,164.700003,278.600004,86.500001
371,170421.103,170533.003,170698.003,170784.603,111.900002,86.600001,445.500007,165.000003,276.900005,82.000001
372,170866.603,170996.303,171144.203,171230.103,129.700002,85.900002,443.300007,147.900002,277.600004,79.800001
373,171309.903,171439.903,171583.903,171668.603,130.000002,84.700001,438.200006,144.000002,274.000004,79.500001
374,171748.103,171859.703,172022.003,172113.603,111.600002,91.600002,441.600007,162.300002,273.900004,76.100001
375,172189.703,172333.303,172472.303,172561.903,143.600002,89.600001,450.400007,139.000002,282.600004,78.200002
376,172640.103,172774.203,172918.103,173003.103,134.100002,85.000001,442.400006,143.900002,278.000004,79.400001
377,173082.503,173226.403,173370.203,173458.603,143.900002,88.400002,453.700007,143.800002,287.700004,77.600001
378,173536.203,173685.703,173830.903,173921.303,149.500002,90.400002,465.000007,145.200002,294.700004,79.900001
379,174001.203,174146.303,174288.703,174375.503,145.100002,86.800001,452.200007,142.400002,287.500004,77.900002
380,174453.403,174587.403,174738.303,174822.303,134.000002,84.000001,449.900006,150.900002,284.900004,81.000001
381,174903.303,175034.503,175180.603,175266.903,131.200002,86.300002,445.700007,146.100002,277.300004,82.100001
382,175349.003,175458.403,175629.503,175721.103,109.400002,91.600001,446.100007,171.100002,280.500004,74.000002
383,175795.103,175939.003,176084.703,176173.703,143.900002,89.000001,454.900006,145.700002,289.600004,76.300001
384,176250.003,176386.603,176526.103,176612.303,136.600002,86.200002,443.900007,139.500002,276.100004,81.600001
385,176693.903,176825.203,176965.403,177051.903,131.300002,86.500001,442.200007,140.200002,271.500004,84.200002
386,177136.103,177280.103,177419.203,177505.103,144.000002,85.900001,452.800006,139.100002,283.100004,83.800001
387,177588.903,177697.903,177867.603,177956.503,109.000002,88.900002,449.900007,169.700002,278.700004,82.300001
388,178038.803,178167.003,178317.503,178403.903,128.200002,86.400001,449.500007,150.500002,278.700004,84.400002
389,178488.303,178602.503,178773.303,178863.103,114.200001,89.800001,454.600006,170.800003,285.000004,79.800001
390,178942.903,179060.003,179224.203,179314.103,117.100002,89.900001,444.100007,164.200003,281.300005,72.900001
391,179387.003,179516.103,179663.103,179749.003,129.100002,85.900001,444.200007,147.000002,276.100004,82.200002
392,179831.203,179967.003,180112.503,180199.903,135.800002,87.400001,447.400006,145.500002,281.300004,78.700001
393,180278.603,180428.903,180563.403,180654.803,150.300003,91.400001,453.000007,134.500002,284.800005,76.800001
394,180731.603,180873.903,181009.003,181096.203,142.300002,87.200002,448.100007,135.100002,277.400004,83.500001
395,181179.703,181320.503,181463.603,181551.403,140.800002,87.800001,447.500006,143.100002,283.900004,75.800001
396,181627.203,181760.303,181913.003,181999.303,133.100002,86.300001,451.600007,152.700003,285.800005,79.500001
397,182078.803,182220.903,182367.603,182453.703,142.100002,86.100002,458.000007,146.700002,288.800004,83.100001
398,182536.803,182650.103,182815.103,182903.403,113.300002,88.300001,449.400007,165.000002,278.300004,82.800002
399,182986.203,183124.503,183264.603,183351.903,138.300002,87.300001,444.600006,140.100002,278.400004,78.900001
400,183430.803,183541.303,183720.203,183806.703,110.500002,86.500001,457.700007,178.900003,289.400005,81.800001
401,183888.503,184005.103,184177.303,184268.803,116.600002,91.500002,462.000007,172.200002,288.800004,81.700001
402,184350.503,184465.503,184632.703,184723.403,115.000002,90.700002,449.300007,167.200002,282.200004,76.400001
403,184799.803,184949.203,185095.003,185182.203,149.400002,87.200001,461.000007,145.800002,295.200004,78.600002
404,185260.803,185403.103,185539.903,185624.603,142.300002,84.700001,447.400006,136.800002,279.100004,83.600001
405,185708.203,185845.103,185987.703,186073.503,136.900002,85.800002,446.500007,142.600002,279.500004,81.200001
406,186154.703,186270.603,186440.603,186531.403,115.900002,90.800002,459.300007,170.000002,285.900004,82.600001
407,186614.003,186762.503,186904.303,186992.703,148.500002,88.400001,459.500007,141.800002,290.300004,80.800002
408,187073.503,187186.503,187355.503,187444.403,113.000001,88.900001,453.000006,169.000003,282.000004,82.100001
409,187526.503,187637.203,187802.703,187888.203,110.700002,85.500002,442.100007,165.500002,276.200004,80.400001
410,187968.603,188120.303,188251.903,188341.003,151.700002,89.100001,452.000007,131.600002,283.300004,79.600002
411,188420.603,188553.903,188697.503,188785.203,133.300002,87.700001,441.000006,143.600002,276.900004,76.400001
412,188861.603,189004.503,189150.103,189235.803,142.900002,85.700001,457.700007,145.600003,288.500005,83.500001
413,189319.303,189442.303,189590.003,189678.403,123.000002,88.400001,438.100007,147.700002,270.700004,79.000002
414,189757.403,189863.903,190035.903,190126.903,106.500001,91.000001,440.700006,172.000003,278.500004,71.200001
415,190198.103,190332.303,190478.003,190569.103,134.200002,91.100002,443.200007,145.700002,279.900004,72.200001
416,190641.303,190774.503,190926.103,191015.103,133.200002,89.000001,449.700006,151.600002,284.800004,75.900001
417,191091.003,191197.103,191383.603,191479.103,106.100002,95.500001,455.100007,186.500003,292.600005,67.000001
418,191546.103,191660.603,191841.503,191934.303,114.500002,92.800001,465.300007,180.900003,295.400005,77.100001
419,192011.403,192149.503,192296.903,192385.203,138.100002,88.300002,453.100007,147.400002,285.500004,79.300001
420,192464.503,192614.503,192750.503,192835.603,150.000002,85.100001,451.800007,136.000002,286.000004,80.700002
421,192916.303,193053.503,193193.003,193278.003,137.200002,85.000001,440.000006,139.500002,276.700004,78.300001
422,193356.303,193495.903,193637.203,193721.103,139.600002,83.900002,444.800007,141.300002,280.900004,80.000001
423,193801.103,193934.303,194070.303,194159.703,133.200002,89.400001,431.500006,136.000002,269.200004,72.900001
424,194232.603,194363.503,194507.103,194595.203,130.900002,88.100002,438.000007,143.600002,274.500004,75.400001
425,194670.603,194809.703,194956.703,195043.303,139.100002,86.600001,454.300007,147.000002,286.100004,81.600002
426,195124.903,195279.503,195416.003,195501.103,154.600002,85.100001,463.500006,136.500002,291.100004,87.300001
427,195588.403,195702.903,195863.603,195947.903,114.500002,84.300001,441.800007,160.700003,275.200005,82.300001
428,196030.203,196167.303,196310.303,196394.103,137.100002,83.800002,445.900007,143.000002,280.100004,82.000001
429,196476.103,196612.303,196755.003,196838.103,136.200002,83.100001,445.900006,142.700002,278.900004,83.900001
430,196922.003,197053.003,197188.703,197279.203,131.000002,90.500002,428.100007,135.700002,266.700004,70.900001
431,197350.103,197478.103,197626.103,197709.503,128.000002,83.400001,438.600006,148.000002,276.000004,79.200001
432,197788.703,197924.303,198069.603,198154.903,135.600002,85.300002,447.200007,145.300002,280.900004,81.000001
433,198235.903,198376.903,198520.303,198604.503,141.000002,84.200001,456.400007,143.400002,284.400004,87.800002
434,198692.303,198840.103,198972.903,199058.903,147.800002,86.000001,450.900006,132.800002,280.600004,84.300001
435,199143.203,199260.503,199422.903,199506.203,117.300002,83.300001,444.400007,162.400003,279.700005,81.400001
436,199587.603,199702.603,199862.303,199954.003,115.000002,91.700002,436.800007,159.700002,274.700004,70.400001
437,200024.403,200158.403,200301.103,200386.203,134.000002,85.100001,440.300006,142.700002,276.700004,78.500001
438,200464.703,200598.203,200738.703,200821.703,133.500002,83.000001,435.100007,140.500002,274.000004,78.100002
439,200899.803,201010.103,201177.403,201261.403,110.300001,84.000001,438.900006,167.300003,277.600004,77.300001
440,201338.703,201453.103,201615.803,201700.103,114.400002,84.300002,441.100007,162.700002,277.100004,79.700001
441,201779.803,201919.503,202057.803,202142.903,139.700002,85.100001,442.000006,138.300002,278.000004,78.900001
442,202221.803,202340.303,202487.003,202573.503,118.500002,86.500002,426.200007,146.700002,265.200004,74.500001
443,202648.003,202766.003,202930.903,203017.903,118.000001,87.000001,448.800006,164.900003,282.900004,78.900001
444,203096.803,203211.503,203378.903,203467.703,114.700002,88.800001,451.100007,167.400003,282.100005,80.200001
445,203547.903,203667.303,203826.203,203914.203,119.400002,88.000002,445.800007,158.900002,278.300004,79.500001
446,203993.703,204097.803,204269.903,204356.303,104.100001,86.400001,445.900006,172.100003,276.200004,83.300001
447,204439.603,204579.203,204721.003,204805.003,139.600002,84.000001,444.400007,141.800003,281.400005,79.000001
448,204884.003,204989.303,205160.403,205244.303,105.300002,83.900001,439.600007,171.100002,276.400004,79.300002
449,205323.603,205463.903,205608.203,205692.203,140.300002,84.000001,452.500006,144.300002,284.600004,83.900001
450,205776.103,205890.403,206057.903,206143.003,114.300002,85.100001,447.200007,167.500003,281.800005,80.300001
451,206223.303,206360.403,206506.603,206590.503,137.100002,83.900001,448.500007,146.200002,283.300004,81.300002
452,206671.803,206816.403,206959.603,207042.203,144.600002,82.600001,452.700006,143.200002,287.800004,82.300001
453,207124.503,207241.003,207401.103,207483.603,116.500002,82.500001,439.100007,160.100003,276.600005,80.000001
454,207563.603,207692.203,207837.403,207921.903,128.600002,84.500001,439.400006,145.200002,273.800004,81.100001
455,208003.003,208141.003,208286.703,208372.603,138.000003,85.900001,449.100007,145.700002,283.700005,79.500001
456,208452.103,208599.503,208742.703,208825.103,147.400002,82.400001,456.800007,143.200003,290.600005,83.800001
457,208908.903,209056.603,209199.103,209282.503,147.700002,83.400002,460.400007,142.500002,290.200004,86.800001
458,209369.303,209514.503,209653.103,209737.303,145.200002,84.200001,448.100007,138.600002,283.800004,80.100002
459,209817.403,209956.803,210091.103,210172.603,139.400002,81.500001,436.400006,134.300002,273.700004,81.200001
460,210253.803,210382.403,210528.103,210612.503,128.600002,84.400001,438.800007,145.700002,274.300004,80.100002
461,210692.603,210797.103,210971.003,211062.603,104.500001,91.600001,441.600006,173.900003,278.400004,71.600001
462,211134.203,211273.303,211419.703,211505.403,139.100002,85.700002,450.300007,146.400002,285.500004,79.100001
463,211584.503,211705.903,211859.803,211945.803,121.400002,86.000001,440.000006,153.900002,275.300004,78.700001
464,212024.503,212158.403,212304.603,212390.203,133.900002,85.600001,444.300007,146.200003,280.100005,78.600001
465,212468.803,212601.803,212744.203,212828.103,133.000002,83.900001,437.500007,142.400002,275.400004,78.200002
466,212906.303,213034.803,213185.403,213270.603,128.500001,85.200001,445.200006,150.600003,279.100004,80.900001
467,213351.503,213497.903,213643.103,213726.903,146.400002,83.800001,456.100007,145.200003,291.600005,80.700001
468,213807.603,213947.403,214091.403,214174.103,139.800002,82.700001,448.700007,144.000002,283.800004,82.200002
469,214256.303,214388.003,214530.703,214614.803,131.700002,84.100001,435.700006,142.700002,274.400004,77.200001
470,214692.003,214827.703,214966.603,215052.603,135.700002,86.000002,434.700007,138.900002,274.600004,74.100001
471,215126.703,215262.103,215404.503,215490.703,135.400002,86.200001,446.200006,142.400002,277.800004,82.200001
472,215572.903,215711.603,215854.103,215939.003,138.700002,84.900002,445.600007,142.500002,281.200004,79.500001
473,216018.503,216167.503,216309.003,216393.303,149.000002,84.300002,459.000007,141.500002,290.500004,84.200001
474,216477.503,216622.703,216756.303,216839.803,145.200002,83.500001,449.100006,133.600002,278.800004,86.800001
475,216926.603,217028.703,217191.603,217276.503,102.100002,84.900002,426.900007,162.900002,265.000004,77.000001
476,217353.503,217493.503,217638.003,217722.303,140.000002,84.300001,443.600006,144.500002,284.500004,74.800001
477,217797.103,217923.903,218072.703,218155.203,126.800002,82.500001,438.000007,148.800003,275.600005,79.900001
478,218235.103,218356.503,218502.303,218586.103,121.400002,83.800001,432.800006,145.800002,267.200004,81.800001
479,218667.903,218776.603,218942.103,219027.903,108.700002,85.800002,441.100007,165.500002,274.200004,81.100001
480,219109.003,219244.703,219390.803,219475.203,135.700002,84.400001,450.400007,146.100002,281.800004,84.200002
481,219559.403,219693.803,219842.403,219924.203,134.400002,81.800001,452.600006,148.600002,283.000004,87.800001
482,220012.003,220140.903,220288.603,220371.703,128.900002,83.100001,442.200007,147.700003,276.600005,82.500001
483,220454.203,220596.303,220735.503,220818.803,142.100002,83.300001,439.900007,139.200002,281.300004,75.300002
484,220894.103,221029.003,221171.103,221255.603,134.900002,84.500001,442.200006,142.100002,277.000004,80.700001
485,221336.303,221475.303,221607.503,221691.803,139.000002,84.300001,435.000007,132.200002,271.200004,79.500002
486,221771.303,221877.503,222044.703,222131.403,106.200001,86.700001,438.900006,167.200003,273.400004,78.800001
487,222210.203,222318.203,222490.103,222571.903,108.000002,81.800002,448.800007,171.900002,279.900004,87.100001
488,222659.003,222835.103,222951.103,223033.303,176.100003,82.200001,461.700007,116.000001,292.100004,87.400002
489,223120.703,223227.803,223392.503,223476.603,107.100001,84.100001,431.200006,164.700003,271.800004,75.300001
490,223551.903,223687.603,223831.303,223913.603,135.700002,82.300002,444.800007,143.700002,279.400004,83.100001
491,223996.703,224126.303,224269.403,224352.303,129.600002,82.900001,437.200006,143.100002,272.700004,81.600001
492,224433.903,224543.703,224704.303,224788.403,109.800002,84.100002,434.700007,160.600002,270.400004,80.200001
493,224868.603,225008.503,225148.503,225231.503,139.900002,83.000001,443.300006,140.000002,279.900004,80.400001
494,225311.903,225411.103,225584.103,225666.703,99.200002,82.600002,435.900007,173.000002,272.200004,81.100001
495,225747.803,225848.803,226017.203,226105.903,101.000001,88.700001,436.500006,168.400003,269.400004,78.400001
496,226184.303,226311.203,226463.903,226547.503,126.900002,83.600001,442.200007,152.700003,279.600005,79.000001
497,226626.503,226753.903,226905.303,226987.503,127.400002,82.200001,442.200007,151.400002,278.800004,81.200002
498,227068.703,227202.803,227343.003,227427.103,134.100002,84.100001,443.100006,140.200002,274.300004,84.700001
499,227511.803,227647.103,227790.703,227875.103,135.300002,84.400002,444.400007,143.600002,278.900004,81.100001
500,227956.203,228063.903,228246.203,228331.603,107.700001,85.400001,457.000007,182.300003,290.000004,81.600002
501,228413.203,228525.303,228689.003,228773.403,112.100001,84.400001,445.500006,163.700003,275.800004,85.300001
502,228858.703,228965.903,229135.003,229220.603,107.200002,85.600002,442.000007,169.100002,276.300004,80.100001
503,229300.703,229434.103,229580.103,229665.003,133.400002,84.900001,442.000006,146.000002,279.400004,77.700001
504,229742.703,229886.503,230037.303,230120.003,143.800003,82.700001,466.800007,150.800002,294.600005,89.500001
505,230209.503,230350.903,230485.103,230568.403,141.400002,83.300002,447.000007,134.200002,275.600004,88.100001
506,230656.503,230772.703,230929.203,231013.503,116.200002,84.300001,441.800007,156.500002,272.700004,84.800002
507,231098.303,231247.703,231382.003,231464.403,149.400002,82.400001,449.900006,134.300002,283.700004,83.800001
508,231548.203,231683.503,231833.503,231915.403,135.300002,81.900001,448.800007,150.000003,285.300005,81.600001
509,231997.003,232136.303,232277.903,232362.003,139.300002,84.100001,444.300007,141.600002,280.900004,79.300002
510,232441.303,232569.003,232717.703,232801.303,127.700002,83.600001,439.100006,148.700002,276.400004,79.100001
511,232880.403,233021.003,233163.803,233247.303,140.600002,83.500002,454.900007,142.800002,283.400004,88.000001
512,233335.303,233482.503,233619.903,233705.103,147.200002,85.200001,455.800007,137.400002,284.600004,86.000002
513,233791.103,233904.903,234076.703,234162.903,113.800001,86.200001,458.200007,171.800003,285.600004,86.400002
514,234249.303,234359.503,234529.803,234615.503,110.200001,85.700001,447.100006,170.300003,280.500004,80.900001
515,234696.403,234841.303,234982.204,235064.704,144.900002,82.500001,449.700007,140.900003,285.800005,81.400001
516,235146.104,235261.104,235415.004,235499.404,115.000002,84.400001,437.100006,153.900002,268.900004,83.800001
517,235583.204,235692.504,235859.904,235943.204,109.300002,83.300001,448.900007,167.400003,276.700005,88.900001
518,236032.104,236143.704,236304.104,236389.404,111.600002,85.300001,440.600007,160.400002,272.000004,83.300002
519,236472.704,236583.704,236762.204,236846.804,111.000001,84.600001,461.200007,178.500003,289.500004,87.100002
520,236933.904,237068.204,237219.504,237302.204,134.300002,82.700001,454.600006,151.300002,285.600004,86.300001
521,237388.504,237536.304,237672.804,237753.404,147.800003,80.600001,451.500007,136.500002,284.300005,86.600001
522,237840.004,237942.304,238111.604,238196.104,102.300002,84.500001,441.400007,169.300002,271.600004,85.300002
523,238281.404,238386.704,238546.704,238634.804,105.300001,88.100001,432.500006,160.000003,265.300004,79.100001
524,238713.904,238817.504,238982.704,239071.404,103.600002,88.700001,433.200007,165.200002,268.800004,75.700002
525,239147.104,239253.404,239425.104,239512.704,106.300001,87.600001,444.600006,171.700003,278.000004,79.000001
526,239591.704,239737.104,239872.504,239955.304,145.400002,82.800002,449.800007,135.400002,280.800004,86.200001
527,240041.504,240157.804,240308.404,240391.904,116.300002,83.500001,429.000006,150.600002,266.900004,78.600001
528,240470.504,240594.704,240745.804,240829.204,124.200002,83.400002,441.000007,151.100002,275.300004,82.300001
529,240911.504,241014.904,241180.704,241268.104,103.400001,87.400001,433.600006,165.800003,269.200004,77.000001
530,241345.104,241454.804,241619.604,241704.604,109.700002,85.000002,443.600007,164.800002,274.500004,84.100001
531,241788.704,241905.004,242056.404,242145.104,116.300002,88.700001,430.700006,151.400002,267.700004,74.300001
532,242219.404,242328.304,242488.304,242574.604,108.900002,86.300002,437.500007,160.000002,268.900004,82.300001
533,242656.904,242766.604,242929.504,243014.204,109.700002,84.700001,438.000006,162.900002,272.600004,80.700001
534,243094.904,243209.704,243368.504,243455.604,114.800002,87.100002,439.200007,158.800002,273.600004,78.500001
535,243534.104,243666.504,243807.904,243890.804,132.400002,82.900001,433.600006,141.400002,273.800004,76.900001
536,243967.704,244115.604,244239.504,244325.404,147.900003,85.900002,437.200007,123.900001,271.800004,79.500001
537,244404.904,244545.404,244682.104,244767.004,140.500002,84.900001,446.000007,136.700002,277.200004,83.900002
538,244850.904,244965.204,245120.704,245206.404,114.300001,85.700001,439.300006,155.500003,269.800004,83.800001
539,245290.204,245431.504,245563.704,245645.904,141.300002,82.200001,441.300007,132.200002,273.500004,85.600002
540,245731.504,245841.304,245998.304,246083.104,109.800001,84.800001,434.900006,157.000003,266.800004,83.300001
541,246166.404,246272.304,246436.504,246522.404,105.900002,85.900001,436.300007,164.200002,270.100004,80.300002
542,246602.704,246718.004,246873.004,246959.704,115.300001,86.700001,435.800006,155.000003,270.300004,78.800001
543,247038.504,247172.604,247300.904,247385.504,134.100002,84.600001,427.100007,128.300002,262.400004,80.100002
544,247465.604,247562.504,247733.404,247821.904,96.900001,88.500001,433.300006,170.900003,267.800004,77.000001
545,247898.904,248009.304,248169.104,248263.804,110.400002,94.700001,438.500007,159.800002,270.200004,73.600002
546,248337.404,248445.004,248603.504,248690.404,107.600001,86.900002,438.300006,158.500002,266.100003,85.300001
547,248775.704,248880.704,249039.604,249123.504,105.000002,83.900001,431.500006,158.900002,263.900004,83.700001
548,249207.204,249347.904,249479.704,249562.704,140.700003,83.000001,438.300007,131.800002,272.500005,82.800001
549,249645.504,249741.504,249900.604,249986.604,96.000001,86.000001,419.300006,159.100003,255.100004,78.200001
550,250064.804,250169.404,250334.204,250421.404,104.600002,87.200002,432.900007,164.800002,269.400004,76.300001
551,250497.704,250636.204,250772.204,250859.404,138.500002,87.200001,444.400006,136.000002,274.500004,82.700001
552,250942.104,251056.104,251205.504,251293.704,114.000002,88.200002,425.100007,149.400002,263.400004,73.500001
553,251367.204,251489.004,251635.904,251719.804,121.800001,83.900001,436.300006,146.900003,268.700004,83.700001
554,251803.504,251933.704,252069.404,252151.904,130.200002,82.500001,428.800007,135.700002,265.900004,80.400002
555,252232.304,252370.004,252502.004,252586.104,137.700002,84.100001,437.600006,132.000002,269.700004,83.800001
556,252669.904,252770.204,252923.804,253010.604,100.300002,86.800001,419.000006,153.600002,253.900004,78.300001
557,253088.904,253198.804,253349.904,253435.704,109.900002,85.800001,422.900007,151.100002,261.000004,76.100002
558,253511.804,253609.904,253770.004,253856.504,98.100001,86.500002,424.200006,160.100002,258.200003,79.500001
559,253936.004,254042.204,254200.204,254285.104,106.200002,84.900001,433.300006,158.000002,264.200004,84.200001
560,254369.304,254471.704,254633.204,254717.304,102.400002,84.100002,429.700007,161.500002,263.900004,81.700001
561,254799.004,254901.904,255063.504,255148.704,102.900001,85.200001,429.300006,161.600003,264.500004,79.600001
562,255228.304,255332.404,255489.504,255576.704,104.100002,87.200001,426.600007,157.100002,261.200004,78.200002
563,255654.904,255757.304,255914.204,256002.504,102.400001,88.300002,427.100006,156.900002,259.300003,79.500001
564,256082.004,256218.604,256353.504,256440.104,136.600002,86.600001,438.400006,134.900002,271.500004,80.300001
565,256520.404,256628.904,256785.904,256870.904,108.500002,85.000002,436.100007,157.000002,265.500004,85.600001
566,256956.504,257064.904,257209.904,257296.904,108.400002,87.000001,421.800006,145.000002,253.400004,81.400001
567,257378.304,257486.504,257634.704,257723.304,108.200002,88.600001,418.800006,148.200002,256.400004,73.800001
568,257797.104,257929.904,258058.104,258143.404,132.800002,85.300002,424.900007,128.200002,261.000004,78.600001
569,258222.004,258373.504,258486.004,258569.804,151.500002,83.800001,428.000006,112.500002,264.000004,80.200001
570,258650.004,258785.004,258919.704,259005.104,135.000002,85.400001,438.700007,134.700002,269.700004,83.600002
571,259088.704,259199.504,259355.404,259442.304,110.800001,86.900001,436.200006,155.900003,266.700004,82.600001
572,259524.904,259641.304,259793.904,259889.804,116.400002,95.900002,434.900007,152.600002,269.000004,70.000001
573,259959.804,260069.004,260233.504,260324.304,109.200001,90.800001,444.000006,164.500003,273.700004,79.500001
574,260403.804,260520.304,260665.704,260753.304,116.500002,87.600002,431.900007,145.400002,261.900004,82.400001
575,260835.704,260941.704,261095.904,261184.504,106.000001,88.600001,423.800006,154.200003,260.200004,75.000001
576,261259.504,261368.504,261522.704,261611.704,109.000002,89.000001,433.100007,154.200002,263.200004,80.900002
577,261692.604,261803.304,261964.704,262047.804,110.700001,83.100001,443.500006,161.400003,272.100004,88.300001
578,262136.104,262253.904,262406.204,262489.704,117.800002,83.500001,441.700007,152.300002,270.100004,88.100002
579,262577.804,262685.704,262847.404,262930.904,107.900001,83.500001,439.700006,161.700003,269.600004,86.600001
580,263017.504,263131.204,263285.804,263375.604,113.700002,89.800002,433.000007,154.600002,268.300004,74.900001
581,263450.504,263566.504,263714.304,263802.704,116.000001,88.400001,431.100006,147.800003,263.800004,78.900001
582,263881.604,263989.604,264147.504,264244.404,108.000002,96.900002,430.300007,157.900002,265.900004,67.500001
583,264311.904,264461.704,264595.504,264685.604,149.800002,90.100001,452.600006,133.800002,283.600004,78.900001
584,264764.504,264885.504,265033.504,265125.404,121.000002,91.900002,432.500007,148.000002,269.000004,71.600001
585,265197.004,265303.104,265465.804,265552.704,106.100001,86.900001,430.500006,162.700003,268.800004,74.800001
586,265627.504,265758.904,265895.704,265982.004,131.400002,86.300001,433.500007,136.800002,268.200004,79.000002
587,266061.004,266191.504,266324.604,266412.904,130.500002,88.300001,431.500006,133.100002,263.600004,79.600001
588,266492.504,266618.404,266761.004,266846.904,125.900002,85.900001,436.500007,142.600002,268.500004,82.100002
589,266929.004,267037.104,267192.704,267278.904,108.100001,86.200002,431.500006,155.600002,263.700003,81.600001
590,267360.504,267502.204,267623.504,267710.904,141.700002,87.400001,429.400006,121.300002,263.000004,79.000001
591,267789.904,267895.804,268046.704,268134.604,105.900002,87.900002,424.200007,150.900002,256.800004,79.500001
592,268214.104,268309.404,268468.204,268554.404,95.300001,86.200002,415.200006,158.800002,254.100003,74.900001
593,268629.304,268737.404,268891.404,268982.104,108.100001,90.700001,430.500006,154.000003,262.100004,77.700001
594,269059.804,269179.004,269325.404,269415.804,119.200002,90.400002,434.300007,146.400002,265.600004,78.300001
595,269494.104,269597.704,269765.504,269853.604,103.600001,88.100001,440.800006,167.800003,271.400004,81.300001
596,269934.904,270040.904,270201.404,270286.104,106.000002,84.700002,431.800007,160.500002,266.500004,80.600001
597,270366.704,270474.704,270636.604,270722.804,108.000001,86.200001,433.600006,161.900003,269.900004,77.500001
598,270800.304,270913.704,271063.104,271150.904,113.400002,87.800001,428.400007,149.400002,262.800004,77.800002
599,271228.704,271330.704,271488.504,271577.104,102.000001,88.600002,418.000006,157.800002,259.800003,69.600001
600,271646.704,271777.904,271910.304,271994.304,131.200002,84.000001,426.600006,132.400002,263.600004,79.000001
601,272073.304,272196.504,272331.804,272416.304,123.200002,84.500001,427.200007,135.300002,258.500004,84.200002
602,272500.504,272621.304,272765.104,272848.904,120.800001,83.800001,430.000006,143.800003,264.600004,81.600001
603,272930.504,273046.104,273198.804,273287.404,115.600002,88.600001,436.600006,152.700002,268.300004,79.700001
604,273367.104,273482.604,273634.104,273718.604,115.500002,84.500002,433.000007,151.500002,267.000004,81.500001
605,273800.104,273917.404,274072.204,274157.704,117.300002,85.500001,439.700006,154.800002,272.100004,82.100001
606,274239.804,274355.904,274503.804,274591.504,116.100002,87.700002,436.100007,147.900002,264.000004,84.400001
607,274675.904,274785.004,274932.704,275020.004,109.100002,87.300001,423.900006,147.700002,256.800004,79.800001
608,275099.804,275237.604,275357.504,275444.604,137.800002,87.100001,418.900007,119.900002,257.700004,74.100002
609,275518.704,275645.804,275780.904,275868.804,127.100001,87.900002,427.600006,135.100002,262.200003,77.500001
610,275946.304,276052.704,276207.504,276292.704,106.400002,85.200001,429.600006,154.800002,261.200004,83.200001
611,276375.904,276484.404,276643.504,276731.704,108.500002,88.200002,437.500007,159.100002,267.600004,81.700001
612,276813.404,276930.104,277082.204,277165.204,116.700002,83.000001,440.200006,152.100002,268.800004,88.400001
613,277253.604,277360.104,277518.204,277606.904,106.500002,88.700002,429.200007,158.100002,264.600004,75.900001
614,277682.804,277828.604,277955.804,278042.304,145.800002,86.500001,441.800006,127.200002,273.000004,82.300001
615,278124.604,278237.404,278374.604,278461.904,112.800002,87.300001,415.900007,137.200002,250.000004,78.600002
616,278540.504,278666.904,278801.204,278885.604,126.400001,84.400002,429.400006,134.300002,260.700003,84.300001
617,278969.904,279098.904,279227.904,279312.904,129.000002,85.000001,425.000006,129.000002,258.000004,82.000001
618,279394.904,279506.504,279647.904,279734.404,111.600002,86.500001,419.400007,141.400002,253.000004,79.900002
619,279814.304,279946.204,280070.304,280156.704,131.900002,86.400002,424.000006,124.100001,256.000003,81.600001
620,280238.304,280346.404,280493.104,280579.804,108.100001,86.700001,420.400006,146.700003,254.800004,78.900001
621,280658.704,280771.804,280930.604,281022.004,113.100002,91.400002,439.800007,158.800002,271.900004,76.500001
622,281098.504,281225.104,281365.104,281451.604,126.600002,86.500001,431.700006,140.000002,266.600004,78.600001
623,281530.204,281631.104,281800.504,281887.804,100.900002,87.300001,436.500007,169.400002,270.300004,78.900002
624,281966.704,282077.504,282232.504,282319.104,110.800001,86.600001,433.200006,155.000003,265.800004,80.800001
625,282399.904,282503.104,282654.304,282738.504,103.200002,84.200001,417.400006,151.200002,254.400004,78.800001
626,282817.304,282917.604,283071.404,283159.804,100.300002,88.400001,416.600007,153.800002,254.100004,74.100002
627,283233.904,283331.904,283493.404,283584.304,98.000001,90.900002,424.600006,161.500002,259.500003,74.200001
628,283658.504,283792.704,283926.004,284014.704,134.200002,88.700001,433.700006,133.300002,267.500004,77.500001
629,284092.204,284202.504,284354.304,284441.404,110.300002,87.100002,427.100007,151.800002,262.100004,77.900001
630,284519.304,284625.704,284779.904,284866.004,106.400001,86.100001,424.600006,154.200003,260.600004,77.900001
631,284943.904,285084.504,285205.104,285295.004,140.600002,89.900001,426.500006,120.600002,261.200004,75.400001
632,285370.404,285505.504,285630.304,285716.004,135.100002,85.700002,416.300007,124.800002,259.900004,70.700001
633,285786.704,285883.704,286050.704,286138.704,97.000001,88.000002,431.900006,167.000002,264.000003,79.900001
634,286218.604,286325.704,286473.404,286561.304,107.100002,87.900001,422.300006,147.700002,254.800004,79.600001
635,286640.904,286749.804,286902.704,286988.104,108.900002,85.400001,425.800007,152.900002,261.800004,78.600002
636,287066.704,287174.704,287335.504,287423.104,108.000001,87.600001,437.100006,160.800003,268.800004,80.700001
637,287503.804,287616.104,287753.204,287839.104,112.300002,85.900001,417.100006,137.100002,249.400004,81.800001
638,287920.904,288028.104,288175.804,288268.104,107.200002,92.300002,418.800007,147.700002,254.900004,71.600001
639,288339.704,288446.904,288598.304,288684.204,107.200001,85.900002,424.600006,151.400002,258.600003,80.100001
640,288764.304,288863.504,289018.304,289108.204,99.200001,89.900001,416.800006,154.800003,254.000004,72.900001
641,289181.104,289315.904,289440.604,289526.604,134.800002,86.000001,429.600007,124.700002,259.500004,84.100002
642,289610.704,289740.204,289869.004,289951.704,129.500001,82.700002,425.000006,128.800002,258.300003,84.000001
643,290035.704,290137.604,290294.204,290379.004,101.900001,84.800001,424.000006,156.600003,258.500004,80.700001
644,290459.704,290567.304,290719.604,290805.704,107.600002,86.100001,430.000007,152.300002,259.900004,84.000002
645,290889.704,290991.104,291151.804,291236.204,101.400001,84.400002,431.700006,160.700002,262.100003,85.200001
646,291321.404,291421.704,291577.104,291661.004,100.300002,83.900001,419.700006,155.400002,255.700004,80.100001
647,291741.104,291851.104,291997.804,292086.104,110.000002,88.300001,422.400007,146.700002,256.700004,77.400002
648,292163.504,292265.904,292415.104,292502.104,102.400001,87.000002,414.800006,149.200002,251.600003,76.200001
649,292578.304,292705.104,292840.404,292927.004,126.800002,86.600001,425.100006,135.300002,262.100004,76.400001
650,293003.404,293147.004,293262.704,293349.004,143.600002,86.300001,423.300006,115.700002,259.300004,77.700001
651,293426.704,293530.904,293676.604,293762.904,104.200002,86.300001,414.800007,145.700002,249.900004,78.600002
652,293841.504,293943.404,294089.504,294174.004,101.900001,84.500002,411.000006,146.100002,248.000003,78.500001
653,294252.504,294352.904,294506.604,294594.204,100.400001,87.600002,416.500006,153.700002,254.100003,74.800001
654,294669.004,294804.804,294932.504,295023.504,135.800002,91.000001,433.700006,127.700002,263.500004,79.200001
655,295102.704,295207.304,295358.304,295445.104,104.600002,86.800001,419.100007,151.000002,255.600004,76.700002
656,295521.804,295637.704,295778.304,295863.104,115.900001,84.800002,423.200006,140.600002,256.500003,81.900001
657,295945.004,296036.504,296193.704,296282.104,91.500001,88.400001,410.800006,157.200003,248.700004,73.700001
658,296355.804,296457.704,296610.604,296696.504,101.900002,85.900001,417.200006,152.900002,254.800004,76.500001
659,296773.004,296908.204,297022.004,297107.304,135.200002,85.300001,411.900006,113.800002,249.000004,77.600001
660,297184.904,297288.704,297432.404,297518.604,103.800002,86.200001,412.900007,143.700002,247.500004,79.200002
661,297597.804,297700.304,297845.904,297940.704,102.500001,94.800002,410.700006,145.600002,248.100003,67.800001
662,298008.504,298146.604,298273.404,298359.404,138.100002,86.000001,430.800006,126.800002,264.900004,79.900001
663,298439.304,298577.104,298702.704,298789.504,137.800002,86.800001,428.800006,125.600002,263.400004,78.600001
664,298868.104,298972.104,299122.204,299204.704,104.000002,82.500001,420.000007,150.100002,254.100004,83.400002
665,299288.104,299389.604,299545.104,299630.204,101.500001,85.100001,423.000006,155.500003,257.000004,80.900001
666,299711.104,299820.304,299965.804,300054.304,109.200002,88.500001,417.200006,145.500002,254.700004,74.000001
667,300128.304,300239.404,300381.104,300464.904,111.100002,83.800001,416.300006,141.700002,252.800004,79.700001
668,300544.604,300679.004,300799.104,300883.704,134.400002,84.600002,417.300007,120.100002,254.500004,78.200001
669,300961.904,301064.804,301211.904,301294.904,102.900001,83.000002,417.800006,147.100002,250.000003,84.800001
670,301379.704,301479.704,301625.504,301710.604,100.000001,85.100001,412.700006,145.800003,245.800004,81.800001
671,301792.404,301917.904,302049.005,302133.005,125.500002,84.000001,427.900006,131.100002,256.600004,87.300001
672,302220.305,302329.505,302474.105,302559.805,109.200002,85.700001,419.200007,144.600002,253.800004,79.700002
673,302639.505,302766.205,302892.305,302974.105,126.700002,81.800002,414.900006,126.100001,252.800003,80.300001
674,303054.405,303184.305,303313.805,303395.705,129.900002,81.900001,424.600006,129.500002,259.400004,83.300001
675,303479.005,303587.905,303728.305,303811.205,108.900002,82.900001,413.400006,140.400002,249.300004,81.200001
676,303892.405,304001.305,304142.805,304229.805,108.900002,87.000001,412.200006,141.500002,250.400004,74.800001
677,304304.605,304433.705,304561.705,304643.505,129.100002,81.800002,420.400007,128.000002,257.100004,81.500001
678,304725.005,304854.105,304976.405,305059.605,129.100002,83.200001,413.000006,122.300002,251.400004,78.400001
679,305138.005,305244.405,305391.905,305478.105,106.400001,86.200001,420.700006,147.500003,253.900004,80.600001
680,305558.705,305672.505,305812.405,305899.405,113.800002,87.000001,424.500007,139.900002,253.700004,83.800002
681,305983.205,306084.605,306238.705,306327.405,101.400001,88.700002,422.100006,154.100002,255.500003,77.900001
682,306405.305,306507.105,306659.705,306748.105,101.800001,88.400001,418.600006,152.600003,254.400004,75.800001
683,306823.905,306922.505,307083.505,307168.405,98.600002,84.900001,428.400006,161.000002,259.600004,83.900001
684,307252.305,307356.505,307506.305,307594.705,104.200002,88.400002,420.000007,149.800002,254.000004,77.600001
685,307672.305,307766.605,307928.105,308015.105,94.300001,87.000002,417.900006,161.500002,255.800003,75.100001
686,308090.205,308204.505,308349.905,308434.705,114.300002,84.800001,418.200006,145.400002,259.700004,73.700001
687,308508.405,308634.505,308771.405,308857.005,126.100002,85.600001,428.700007,136.900002,263.000004,80.100002
688,308937.105,309056.405,309186.705,309270.305,119.300001,83.600001,412.800006,130.300002,249.600003,79.600002
689,309349.905,309480.505,309602.605,309685.905,130.600002,83.300002,414.600006,122.100001,252.700003,78.600001
690,309764.505,309865.405,310018.905,310105.605,100.900001,86.700001,416.000006,153.500003,254.400004,74.900001
691,310180.505,310285.005,310441.905,310529.905,104.500002,88.000001,427.700006,156.900002,261.400004,78.300001
692,310608.205,310711.105,310860.505,310946.505,102.900002,86.000001,422.400007,149.400002,252.300004,84.100002
693,311030.605,311129.305,311279.705,311366.205,98.700001,86.500002,414.900006,150.400002,249.100003,79.300001
694,311445.505,311577.705,311711.105,311796.705,132.200002,85.600001,426.700006,133.400002,265.600004,75.500001
695,311872.205,311979.505,312129.205,312214.905,107.300002,85.700001,419.900007,149.700002,257.000004,77.200002
696,312292.105,312428.705,312549.505,312632.705,136.600002,83.200002,419.600006,120.800001,257.400003,79.000001
697,312711.705,312817.105,312970.105,313053.405,105.400001,83.300001,421.800006,153.000003,258.400004,80.100001
698,313133.505,313267.205,313397.505,313482.205,133.700002,84.700001,434.600007,130.300002,264.000004,85.900002
699,313568.105,313669.805,313830.105,313914.905,101.700001,84.800002,422.900006,160.300002,262.000003,76.100001
700,313991.005,314093.405,314252.405,314338.405,102.400001,86.000001,424.100006,159.000003,261.400004,76.700001
701,314415.105,314541.005,314676.605,314760.505,125.900002,83.900001,425.500006,135.600002,261.500004,80.100001
702,314840.605,314969.805,315097.205,315182.705,129.200002,85.500002,419.400007,127.400002,256.600004,77.300001
703,315260.005,315391.705,315516.305,315596.405,131.700002,80.100001,416.700006,124.600002,256.300004,80.300001
704,315676.705,315792.305,315924.305,316007.705,115.600002,83.400001,409.700006,132.000002,247.600004,78.700001
705,316086.405,316219.205,316347.205,316430.205,132.800002,83.000001,425.300006,128.000002,260.800004,81.500001
706,316511.705,316621.305,316766.505,316851.505,109.600002,85.000001,417.900007,145.200002,254.800004,78.100002
707,316929.605,317068.105,317194.605,317278.805,138.500002,84.200001,433.100006,126.500002,265.000004,83.900001
708,317362.705,317463.505,317613.805,317701.705,100.800002,87.900001,412.900006,150.300002,251.100004,73.900001
709,317775.605,317903.905,318038.305,318122.905,128.300002,84.600001,424.100007,134.400002,262.700004,76.800002
710,318199.705,318326.005,318450.905,318534.905,126.300001,84.000002,412.600006,124.900002,251.200003,77.400001
711,318612.305,318737.805,318871.905,318957.005,125.500002,85.100001,425.800006,134.100002,259.600004,81.100001
712,319038.105,319138.705,319292.705,319379.605,100.600002,86.900001,422.800006,154.000002,254.600004,81.300001
713,319460.905,319566.605,319720.505,319803.905,105.700002,83.400001,428.000007,153.900002,259.600004,85.000002
714,319888.905,320016.605,320147.705,320229.805,127.700002,82.100001,424.600006,131.100002,258.800004,83.700001
715,320313.505,320439.805,320576.505,320660.005,126.300002,83.500001,425.400006,136.700002,263.000004,78.900001
716,320738.905,320841.905,320999.405,321084.505,103.000002,85.100002,420.700007,157.500002,260.500004,75.100001
717,321159.605,321291.305,321423.805,321506.105,131.700002,82.300001,429.600006,132.500002,264.200004,83.100001
718,321589.205,321721.305,321847.805,321932.105,132.100002,84.300001,421.900006,126.500002,258.600004,79.000001
719,322011.105,322146.105,322276.805,322361.405,135.000002,84.600002,435.100007,130.700002,265.700004,84.800001
720,322446.205,322576.505,322703.905,322788.205,130.300002,84.300001,420.500006,127.400002,257.700004,78.500001
721,322866.705,322990.305,323127.705,323209.705,123.600002,82.000001,421.400006,137.400002,261.000004,78.400001
722,323288.105,323412.905,323544.305,323628.405,124.800002,84.100001,419.400007,131.400002,256.200004,79.100002
723,323707.505,323831.005,323959.405,324042.305,123.500001,82.900002,409.000006,128.400002,251.900003,74.200001
724,324116.505,324235.105,324370.105,324456.205,118.600001,86.100002,415.800006,135.000002,253.600003,76.100001
725,324532.305,324664.605,324799.005,324882.105,132.300002,83.100001,433.000006,134.400002,266.700004,83.200001
726,324965.305,325101.305,325227.105,325312.405,136.000002,85.300002,428.800007,125.800002,261.800004,81.700001
727,325394.105,325498.205,325653.405,325740.505,104.100001,87.100001,425.400006,155.200003,259.300004,79.000001
728,325819.505,325927.705,326070.305,326157.005,108.200002,86.700001,414.400006,142.600002,250.800004,76.900001
729,326233.905,326363.605,326494.305,326578.205,129.700002,83.900001,423.400007,130.700002,260.400004,79.100002
730,326657.305,326789.505,326922.605,327007.605,132.200002,85.000001,425.200006,133.100002,265.300004,74.900001
731,327082.505,327184.005,327337.105,327422.005,101.500001,84.900001,418.400006,153.100003,254.600004,78.900001
732,327500.905,327598.905,327757.805,327845.005,98.000002,87.200001,425.700006,158.900002,256.900004,81.600001
733,327926.605,328028.505,328184.705,328272.105,101.900002,87.400002,422.800007,156.200002,258.100004,77.300001
734,328349.405,328481.905,328614.905,328703.105,132.500002,88.200001,431.000006,133.000002,265.500004,77.300001
735,328780.405,328880.005,329036.405,329125.405,99.600002,89.000001,421.500006,156.400002,256.000004,76.500001
736,329201.905,329332.505,329464.705,329549.705,130.600002,85.000002,424.800007,132.200002,262.800004,77.000001
737,329626.705,329757.205,329894.105,329977.705,130.500002,83.600001,429.600006,136.900002,267.400004,78.600001
738,330056.305,330197.605,330313.105,330402.705,141.300002,89.600001,420.500006,115.500002,256.800004,74.100001
739,330476.805,330575.505,330730.705,330822.905,98.700002,92.200002,416.500007,155.200002,253.900004,70.400001
740,330893.305,331003.105,331161.505,331251.205,109.800001,89.700001,432.600006,158.400003,268.200004,74.700001
741,331325.905,331441.305,331587.605,331679.005,115.400002,91.400001,427.000007,146.300002,261.700004,73.900002
742,331752.905,331861.505,332010.905,332102.105,108.600001,91.200002,421.400006,149.400002,258.000003,72.200001
743,332174.305,332313.705,332442.305,332530.205,139.400002,87.900001,433.100006,128.600002,268.000004,77.200001
744,332607.405,332708.305,332863.005,332949.805,100.900002,86.800001,421.600007,154.700002,255.600004,79.200002
745,333029.005,333141.705,333291.705,333378.005,112.700001,86.300002,426.800006,150.000002,262.700003,77.800001
746,333455.805,333559.405,333711.005,333795.705,103.600001,84.700001,422.100006,151.600003,255.200004,82.200001
747,333877.905,333990.505,334132.005,334218.005,112.600002,86.000001,419.400006,141.500002,254.100004,79.300001
748,334297.305,334395.305,334545.105,334635.505,98.000002,90.400001,409.000007,149.800002,247.800004,70.800002
749,334706.305,334826.505,334965.505,335049.805,120.200001,84.300002,421.900006,139.000002,259.200003,78.400001
750,335128.205,335262.605,335391.405,335479.105,134.400002,87.700001,432.100006,128.800002,263.200004,81.200001
751,335560.305,335680.105,335819.505,335907.705,119.800002,88.200001,425.000007,139.400002,259.200004,77.600002
752,335985.305,336102.105,336255.105,336347.505,116.800001,92.400001,438.100006,153.000003,269.800004,75.900001
753,336423.405,336524.705,336683.705,336770.405,101.300002,86.700001,427.800006,159.000002,260.300004,80.800001
754,336851.205,336955.305,337110.705,337203.405,104.100002,92.700002,421.600007,155.400002,259.500004,69.400001
755,337272.805,337381.205,337539.805,337631.005,108.400001,91.200001,429.900006,158.600003,267.000004,71.700001
756,337702.705,337813.905,337964.505,338054.305,111.200002,89.800001,428.100007,150.600002,261.800004,76.500002
757,338130.805,338230.205,338382.205,338474.105,99.400001,91.900002,410.400006,152.000002,251.400003,67.100001
758,338541.205,338666.105,338805.005,338893.105,124.900002,88.100001,426.900006,138.900002,263.800004,75.000001
759,338968.105,339096.205,339233.305,339319.305,128.100002,86.000001,432.300006,137.100002,265.200004,81.100001
760,339400.405,339532.705,339658.205,339743.005,132.300002,84.800002,422.500007,125.500002,257.800004,79.900001
761,339822.905,339935.505,340083.705,340171.505,112.600001,87.800001,427.500006,148.200003,260.800004,78.900001
762,340250.405,340351.805,340509.005,340599.505,101.400002,90.500001,426.000006,157.200002,258.600004,76.900001
763,340676.405,340782.205,340942.305,341031.705,105.800002,89.400002,432.600007,160.100002,265.900004,77.300001
764,341109.005,341222.005,341374.905,341466.305,113.000002,91.400001,430.000006,152.900002,265.900004,72.700001
765,341539.005,341648.705,341793.405,341881.905,109.700002,88.500001,419.500007,144.700002,254.400004,76.600002
766,341958.505,342059.405,342210.005,342301.105,100.900001,91.100002,411.200006,150.600002,251.500003,68.600001
767,342369.705,342505.405,342653.405,342725.105,135.700002,71.700001,432.100006,148.000002,283.700004,76.700001
768,342801.805,342935.505,343065.205,343150.405,133.700002,85.200001,427.600007,129.700002,263.400004,79.000002
769,343229.405,343334.605,343485.505,343569.005,105.200001,83.500002,417.700006,150.900002,256.100003,78.100001
770,343647.105,343747.905,343895.405,343984.505,100.800001,89.100002,410.100006,147.500002,248.300003,72.700001
771,344057.205,344188.105,344315.005,344401.305,130.900002,86.300001,417.900006,126.900002,257.800004,73.800001
772,344475.105,344600.805,344733.305,344823.505,125.700002,90.200001,420.600006,132.500002,258.200004,72.200001
773,344895.705,344998.105,345153.905,345243.605,102.400002,89.700002,421.200007,155.800002,258.200004,73.300001
774,345316.905,345425.805,345570.805,345656.605,108.900001,85.800002,423.700006,145.000002,253.900003,84.000001
775,345740.605,345843.305,345994.705,346084.205,102.700001,89.500001,415.900006,151.400003,254.100004,72.300001
776,346156.505,346259.505,346417.205,346506.305,103.000002,89.100001,422.300006,157.700002,260.700004,72.500001
777,346578.805,346688.405,346841.405,346929.905,109.600002,88.500002,425.700007,153.000002,262.600004,74.600001
778,347004.505,347108.305,347257.505,347344.705,103.800001,87.200001,414.900006,149.200003,253.000004,74.700001
779,347419.405,347549.705,347679.005,347763.605,130.300002,84.600001,424.400006,129.300002,259.600004,80.200001
780,347843.805,347949.305,348090.305,348177.405,105.500002,87.100001,406.800006,141.000002,246.500004,73.200001
781,348250.605,348377.805,348500.305,348587.105,127.200002,86.800001,414.400007,122.500002,249.700004,77.900002
782,348665.005,348786.605,348918.105,348999.505,121.600001,81.400001,413.100006,131.500002,253.100003,78.600002
783,349078.105,349202.305,349333.405,349419.405,124.200002,86.000002,418.200006,131.100001,255.300003,76.900001
784,349496.305,349607.505,349754.305,349842.905,111.200002,88.600001,422.700006,146.800002,258.000004,76.100001
785,349919.005,350053.605,350177.505,350264.205,134.600002,86.700001,427.200007,123.900002,258.500004,82.000002
786,350346.205,350451.605,350602.005,350686.205,105.400001,84.200002,419.000006,150.400002,255.800003,79.000001
787,350765.205,350866.905,351017.105,351104.305,101.700001,87.200001,416.900006,150.200003,251.900004,77.800001
788,351182.105,351289.505,351439.505,351523.405,107.400002,83.900001,420.200006,150.000002,257.400004,78.900001
789,351602.305,351711.905,351859.105,351948.105,109.600002,89.000001,420.100007,147.200002,256.800004,74.300002
790,352022.405,352125.205,352282.805,352368.605,102.800001,85.800002,422.700006,157.600002,260.400003,76.500001
791,352445.105,352549.505,352707.805,352797.005,104.400001,89.200001,425.800006,158.300003,262.700004,73.900001
792,352870.905,353001.905,353129.005,353211.405,131.000002,82.400001,420.200006,127.100002,258.100004,79.700001
793,353291.105,353391.905,353547.905,353631.605,100.800002,83.700002,424.500007,156.000002,256.800004,84.000001
794,353715.605,353823.005,353969.905,354056.405,107.400001,86.500001,420.800006,146.900003,254.300004,80.000001
795,354136.405,354270.905,354404.305,354486.205,134.500002,81.900001,432.100006,133.400002,267.900004,82.300001
796,354568.505,354669.305,354824.305,354907.805,100.800002,83.500002,419.400007,155.000002,255.800004,80.100001
797,354987.905,355122.505,355246.905,355329.905,134.600002,83.000001,422.900006,124.400002,259.000004,80.900001
798,355410.805,355538.505,355663.805,355746.705,127.700002,82.900001,414.100006,125.300002,253.000004,78.200001
799,355824.905,355951.905,356079.705,356162.505,127.000002,82.800001,418.400006,127.800002,254.800004,80.800001
800,356243.305,356366.705,356496.705,356578.305,123.400002,81.600001,417.100007,130.000002,253.400004,82.100002
801,356660.405,356763.105,356922.105,357007.405,102.700001,85.300001,432.600006,159.000003,261.700004,85.600001
802,357093.005,357206.105,357354.905,357438.905,113.100002,84.000001,430.700007,148.800002,261.900004,84.800002
803,357523.705,357627.205,357784.205,357867.105,103.500001,82.900002,425.500006,157.000002,260.500003,82.100001
804,357949.205,358085.805,358215.705,358298.805,136.600002,83.100001,433.800006,129.900002,266.500004,84.200001
805,358383.005,358493.205,358641.905,358726.805,110.200002,84.900001,418.900007,148.700002,258.900004,75.100002
806,358801.905,358901.505,359059.405,359143.405,99.600001,84.000002,421.800006,157.900002,257.500003,80.300001
807,359223.705,359331.405,359481.905,359571.005,107.700001,89.100001,423.900006,150.500003,258.200004,76.600001
808,359647.605,359755.105,359909.305,359993.705,107.500002,84.400001,431.100007,154.200002,261.700004,85.000002
809,360078.705,360187.305,360339.105,360424.905,108.600001,85.800002,432.300006,151.800002,260.400003,86.100001
810,360511.005,360638.905,360772.605,360855.805,127.900002,83.200001,430.200006,133.700002,261.600004,85.400001
811,360941.205,361052.505,361196.205,361279.505,111.300002,83.300001,418.400007,143.700002,255.000004,80.100002
812,361359.605,361456.105,361618.605,361706.705,96.500001,88.100001,423.100006,162.500003,259.000004,76.000001
813,361782.705,361914.405,362040.705,362123.205,131.700002,82.500001,425.200006,126.300002,258.000004,84.700001
814,362207.905,362332.805,362461.105,362544.105,124.900002,83.000001,419.600007,128.300002,253.200004,83.400002
815,362627.505,362721.105,362882.105,362967.905,93.600001,85.800002,421.500006,161.000002,254.600003,81.100001
816,363049.005,363149.005,363310.005,363396.105,100.000001,86.100001,428.100006,161.000003,261.000004,81.000001
817,363477.105,363582.905,363739.505,363822.605,105.800002,83.100001,428.300007,156.600002,262.400004,82.800002
818,363905.405,364010.505,364167.605,364250.205,105.100001,82.600001,424.900006,157.100003,262.200004,80.100001
819,364330.305,364459.305,364590.705,364672.505,129.000002,81.800001,424.900006,131.400002,260.400004,82.700001
820,364755.205,364878.105,365006.105,365086.605,122.900002,80.500001,413.400006,128.000002,250.900004,82.000001
821,365168.605,365293.305,365425.405,365505.305,124.700002,79.900001,422.900007,132.100002,256.800004,86.200002
822,365591.505,365695.205,365843.905,365927.205,103.700001,83.300002,422.700006,148.700002,252.400003,87.000001
823,366014.205,366125.505,366271.105,366355.305,111.300002,84.200001,422.100006,145.600002,256.900004,81.000001
824,366436.305,366563.405,366701.305,366783.705,127.100002,82.400002,429.900007,137.900002,265.000004,82.500001
825,366866.205,366994.105,367128.505,367207.205,127.900002,78.700001,427.900006,134.400002,262.300004,86.900001
826,367294.105,367394.305,367544.605,367624.305,100.200002,79.700001,410.100006,150.300002,250.500004,79.900001
827,367704.205,367830.205,367965.205,368044.805,126.000002,79.600001,425.200007,135.000002,261.000004,84.600002
828,368129.405,368233.305,368390.905,368472.605,103.900001,81.700002,429.500006,157.600002,261.500003,86.300001
829,368558.905,368669.905,368821.505,368904.405,111.000002,82.900001,432.500006,151.600002,262.600004,87.000001
830,368991.405,369104.306,369257.906,369339.906,112.900002,82.000002,431.800007,153.600002,266.500004,83.300001
831,369423.206,369564.106,369691.006,369773.806,140.900002,82.800001,435.100006,126.900002,267.800004,84.500001
832,369858.306,369956.706,370114.906,370194.706,98.400002,79.800001,419.400007,158.200002,256.600004,83.000002
833,370277.706,370409.106,370538.706,370617.006,131.400002,78.300002,425.200006,129.600001,261.000003,85.900001
834,370702.906,370805.106,370949.406,371033.006,102.200001,83.600001,409.800006,144.300003,246.500004,79.700001
835,371112.706,371213.006,371376.706,371461.106,100.300002,84.400001,427.500006,163.700002,264.000004,79.100001
836,371540.206,371651.506,371809.206,371892.006,111.300002,82.800002,437.600007,157.700002,269.000004,85.800001
837,371977.806,372088.306,372243.906,372326.006,110.500002,82.100001,433.300006,155.600002,266.100004,85.100001
838,372411.106,372515.306,372671.906,372754.006,104.200002,82.100001,426.700007,156.600002,260.800004,83.800002
839,372837.806,372965.506,373099.806,373180.506,127.700002,80.700001,424.500006,134.300002,262.000004,81.800001
840,373262.306,373392.506,373521.106,373602.306,130.200002,81.200001,425.500006,128.600002,258.800004,85.500001
841,373687.806,373795.706,373950.106,374033.106,107.900002,83.000002,432.700007,154.400002,262.300004,87.400001
842,374120.506,374228.506,374379.106,374463.706,108.000001,84.600001,426.200006,150.600003,258.600004,83.000001
843,374546.706,374644.106,374802.606,374883.706,97.400002,81.100001,420.500006,158.500002,255.900004,83.500001
844,374967.206,375092.806,375226.906,375304.906,125.600002,78.000001,423.100007,134.100002,259.700004,85.400002
845,375390.306,375519.106,375650.906,375729.006,128.800002,78.100001,425.900006,131.800002,260.600004,87.200001
846,375816.206,375928.106,376079.106,376157.006,111.900002,77.900001,432.100007,151.000002,262.900004,91.300002
847,376248.306,376361.106,376518.306,376600.406,112.800001,82.100001,440.600006,157.200003,270.000004,88.500001
848,376688.906,376800.706,376955.906,377039.906,111.800002,84.000001,441.300007,155.200002,267.000004,90.300002
849,377130.206,377240.306,377394.206,377476.306,110.100001,82.100001,435.800006,153.900003,264.000004,89.700001
850,377566.006,377672.606,377819.806,377902.006,106.600002,82.200001,420.300006,147.200002,253.800004,84.300001
851,377986.306,378111.906,378247.706,378327.906,125.600002,80.200002,428.000007,135.800002,261.400004,86.400001
852,378414.306,378512.906,378673.506,378755.206,98.600001,81.700001,425.400006,160.600003,259.200004,84.500001
853,378839.706,378942.106,379110.706,379191.106,102.400002,80.400001,436.100007,168.600002,271.000004,84.700002
854,379275.806,379388.906,379538.906,379619.906,113.100001,81.000001,428.100006,150.000003,263.100004,84.000001
855,379703.906,379808.606,379964.506,380046.306,104.700002,81.800001,427.000006,155.900002,260.600004,84.600001
856,380130.906,380269.406,380399.106,380482.106,138.500002,83.000002,430.000007,129.700002,268.200004,78.800001
857,380560.906,380687.206,380817.606,380899.906,126.300002,82.300001,420.300006,130.400002,256.700004,81.300001
858,380981.206,381077.806,381258.706,381326.906,96.600002,68.200001,430.600006,180.900002,277.500004,84.900001
859,381411.806,381517.106,381683.906,381768.306,105.300002,84.400001,438.700007,166.800003,272.100005,82.200001
860,381850.506,381976.106,382126.106,382209.006,125.600002,82.900001,445.400007,150.000002,275.600004,86.900002
861,382295.906,382427.206,382563.806,382644.006,131.300002,80.200001,433.400006,136.600002,267.900004,85.300001
862,382729.306,382829.106,382988.606,383070.406,99.800002,81.800001,425.200006,159.500002,259.300004,84.100001
863,383154.506,383259.106,383423.006,383504.206,104.600002,81.200002,431.800007,163.900002,268.500004,82.100001
864,383586.306,383708.206,383853.106,383932.906,121.900002,79.800001,435.200006,144.900002,266.800004,88.600001
865,384021.506,384128.206,384281.306,384363.506,106.700002,82.200001,428.700007,153.100002,259.800004,86.700002
866,384450.206,384561.606,384718.306,384802.206,111.400001,83.900001,439.100006,156.700003,268.100004,87.100001
867,384889.306,384997.906,385161.406,385243.106,108.600002,81.700002,440.400007,163.500002,272.100004,86.600001
868,385329.706,385440.206,385597.306,385679.106,110.500002,81.800001,433.500006,157.100002,267.600004,84.100001
869,385763.206,385891.206,386021.106,386102.106,128.000002,81.000001,422.100007,129.900002,257.900004,83.200002
870,386185.306,386284.806,386445.706,386525.806,99.500001,80.100002,425.200006,160.900002,260.400003,84.700001
871,386610.506,386720.406,386885.906,386965.406,109.900002,79.500001,448.200007,165.500002,275.400004,93.300002
872,387058.706,387165.006,387318.206,387401.406,106.300001,83.200002,431.300006,153.200002,259.500003,88.600001
873,387490.006,387595.906,387754.706,387835.206,105.900002,80.500001,429.700006,158.800002,264.700004,84.500001
874,387919.706,388047.706,388187.906,388268.006,128.000002,80.100002,431.500007,140.200002,268.200004,83.200001
875,388351.206,388477.806,388612.606,388691.606,126.600002,79.000001,427.800006,134.800002,261.400004,87.400001
876,388779.006,388886.306,389050.406,389133.506,107.300002,83.100002,435.500007,164.100002,271.400004,81.000001
877,389214.506,389330.306,389493.306,389577.206,115.800001,83.900001,451.000006,163.000003,278.800004,88.300001
878,389665.506,389772.106,389942.206,390024.406,106.600002,82.200001,447.800007,170.100003,276.700005,88.900001
879,390113.306,390217.106,390377.506,390458.906,103.800002,81.400001,428.400007,160.400002,264.200004,82.800002
880,390541.706,390676.206,390810.006,390890.706,134.500002,80.700001,437.000006,133.800002,268.300004,88.000001
881,390978.706,391088.206,391250.306,391333.706,109.500002,83.400001,444.500007,162.100002,271.600004,89.500002
882,391423.206,391537.506,391694.206,391779.406,114.300001,85.200001,447.400006,156.700003,271.000004,91.200001
883,391870.606,391981.706,392130.106,392211.606,111.100002,81.500001,432.400007,148.400002,259.500004,91.400002
884,392303.006,392439.306,392566.006,392648.006,136.300002,82.000001,429.500006,126.700002,263.000004,84.500001
885,392732.506,392827.406,392993.006,393075.806,94.900002,82.800001,420.400006,165.600002,260.500004,77.100001
886,393152.906,393282.506,393428.206,393511.206,129.600002,83.000001,444.800007,145.700003,275.300005,86.500001
887,393597.706,393716.206,393867.706,393949.706,118.500002,82.000001,438.800007,151.500002,270.000004,86.800002
888,394036.506,394146.106,394305.906,394388.606,109.600001,82.700001,437.100006,159.800003,269.400004,85.000001
889,394473.606,394581.406,394748.506,394833.706,107.800002,85.200001,442.500007,167.100002,274.900004,82.400002
890,394916.106,395023.606,395185.306,395269.406,107.500001,84.100001,434.000006,161.700003,269.200004,80.700001
891,395350.106,395476.706,395625.406,395708.406,126.600002,83.000002,441.700007,148.700002,275.300004,83.400001
892,395791.806,395893.406,396055.806,396139.506,101.600001,83.700001,432.600006,162.400003,264.000004,84.900001
893,396224.406,396332.706,396493.106,396576.406,108.300002,83.300001,439.300007,160.400002,268.700004,87.300002
894,396663.706,396773.906,396934.206,397020.306,110.200001,86.100001,439.700006,160.300003,270.500004,83.100001
895,397103.406,397205.406,397380.306,397462.106,102.000002,81.800002,445.200007,174.900002,276.900004,86.500001
896,397548.606,397653.506,397817.406,397899.406,104.900001,82.000001,433.000006,163.900003,268.800004,82.200001
897,397981.606,398080.906,398237.106,398321.906,99.300002,84.800001,414.700007,156.200002,255.500004,74.400002
898,398396.306,398523.306,398665.006,398747.906,127.000001,82.900001,438.200006,141.700003,268.700004,86.600001
899,398834.506,398941.106,399105.306,399190.006,106.600002,84.700001,442.300007,164.200002,270.800004,86.800002
900,399276.806,399388.406,399552.606,399641.206,111.600001,88.600001,452.200006,164.200003,275.800004,87.800001
901,399729.006,399856.306,400003.006,400088.506,127.300002,85.500001,443.700007,146.700003,274.000005,84.200001
902,400172.706,400275.906,400437.706,400522.106,103.200002,84.400001,433.800007,161.800002,265.000004,84.400002
903,400606.506,400716.906,400871.906,400956.906,110.400001,85.000002,432.900006,155.000002,265.400003,82.500001
904,401039.406,401172.906,401313.906,401399.706,133.500002,85.800001,438.800006,141.000002,274.500004,78.500001
905,401478.206,401583.106,401749.406,401837.006,104.900002,87.600001,438.200007,166.300003,271.200005,79.400001
906,401916.406,402029.906,402195.006,402283.106,113.500002,88.100001,446.300007,165.100002,278.600004,79.600002
907,402362.706,402479.506,402643.806,402730.306,116.800001,86.500001,448.900006,164.300003,281.100004,81.300001
908,402811.606,402917.706,403091.506,403177.806,106.100002,86.300001,444.300007,173.800003,279.900005,78.100001
909,403255.906,403365.406,403526.206,403611.006,109.500002,84.800001,439.200007,160.800002,270.300004,84.100002
910,403695.106,403805.906,403955.806,404037.806,110.800001,82.000002,423.500006,149.900002,260.700003,80.800001
911,404118.606,404249.506,404381.506,404463.006,130.900002,81.500001,434.500006,132.000002,262.900004,90.100001
912,404553.106,404656.806,404821.706,404905.806,103.700002,84.100002,440.200007,164.900002,268.600004,87.500001
913,404993.306,405108.106,405271.606,405355.306,114.800002,83.700001,450.600007,163.500002,278.300004,88.600002
914,405443.906,405559.406,405718.306,405802.806,115.500001,84.500001,447.000006,158.900003,274.400004,88.100001
915,405890.906,406009.706,406155.706,406239.206,118.800002,83.500001,434.000007,146.000002,264.800004,85.700002
916,406324.906,406430.606,406581.806,406664.806,105.700001,83.000001,424.100006,151.200003,256.900004,84.200001
917,406749.006,406854.306,407012.406,407096.906,105.300002,84.500001,437.100007,158.100002,263.400004,89.200002
918,407186.106,407300.106,407459.906,407550.106,114.000001,90.200001,445.400006,159.800003,273.800004,81.400001
919,407631.506,407749.406,407910.706,407999.206,117.900002,88.500002,449.000007,161.300002,279.200004,81.300001
920,408080.506,408204.106,408351.106,408436.606,123.600002,85.500001,441.400006,147.000002,270.600004,85.300001
921,408521.906,408623.406,408781.806,408864.906,101.500002,83.100002,427.300007,158.400002,259.900004,84.300001
922,408949.206,409076.106,409213.406,409294.806,126.900002,81.400001,429.900006,137.300002,264.200004,84.300001
923,409379.106,409486.406,409641.306,409727.006,107.300002,85.700001,433.900007,154.900002,262.200004,86.000002
924,409813.006,409939.006,410081.106,410167.006,126.000002,85.900001,435.100006,142.100002,268.100004,81.100001
925,410248.106,410357.806,410524.306,410607.706,109.700002,83.400002,446.800007,166.500002,276.200004,87.200001
926,410694.906,410805.606,410974.306,411058.206,110.700001,83.900001,452.200007,168.700003,279.400004,88.900002
927,411147.106,411253.706,411411.906,411497.106,106.600001,85.200001,434.400006,158.200003,264.800004,84.400001
928,411581.506,411687.506,411847.106,411931.406,106.000002,84.300001,434.600007,159.600002,265.600004,84.700002
929,412016.106,412121.706,412278.106,412361.006,105.600001,82.900002,428.800006,156.400002,262.000003,83.900001
930,412444.906,412557.106,412719.806,412805.006,112.200002,85.200001,451.200007,162.700002,274.900004,91.100002
931,412896.106,413011.406,413165.506,413252.506,115.300001,87.000001,441.300006,154.100003,269.400004,84.900001
932,413337.406,413439.506,413603.006,413689.706,102.100002,86.700001,433.700007,163.500002,265.600004,81.400002
933,413771.106,413872.406,414029.106,414113.806,101.300001,84.700001,425.400006,156.700003,258.000004,82.700001
934,414196.506,414295.706,414454.306,414538.906,99.200001,84.600001,422.200006,158.600003,257.800004,79.800001
935,414618.706,414735.806,414881.506,414965.406,117.100002,83.900001,432.000007,145.700002,262.800004,85.300002
936,415050.706,415159.506,415319.706,415404.506,108.800001,84.800001,443.500006,160.200003,269.000004,89.700001
937,415494.206,415602.706,415762.306,415844.906,108.500002,82.600002,440.500007,159.600002,268.100004,89.800001
938,415934.706,416036.306,416201.506,416288.306,101.600001,86.800001,433.000006,165.200003,266.800004,79.400001
939,416367.706,416469.806,416643.906,416728.206,102.100002,84.300002,446.100007,174.100002,276.200004,85.600001
940,416813.806,416916.906,417093.706,417162.206,103.100002,68.500001,433.100006,176.800002,279.900004,84.700001
941,417246.906,417344.906,417503.406,417589.506,98.000002,86.100002,424.200007,158.500002,256.500004,81.600001
942,417671.106,417763.906,417929.106,418014.906,92.800001,85.800001,423.400006,165.200003,258.000004,79.600001
943,418094.506,418200.206,418370.206,418457.906,105.700002,87.700002,448.200007,170.000002,275.700004,84.800001
944,418542.706,418645.906,418811.906,418897.106,103.200001,85.200001,439.300006,166.000003,269.200004,84.900001
945,418982.006,419094.706,419251.106,419339.206,112.700002,88.100002,437.500007,156.400002,269.100004,80.300001
946,419419.506,419527.106,419689.106,419775.306,107.600001,86.200001,433.800006,162.000003,269.600004,78.000001
947,419853.306,419961.106,420125.506,420214.306,107.800002,88.800002,438.100007,164.400002,272.200004,77.100001
948,420291.406,420426.506,420564.306,420646.706,135.100002,82.400001,443.200006,137.800002,272.900004,87.900001
949,420734.606,420870.106,421002.706,421086.106,135.500002,83.400002,440.800007,132.600002,268.100004,89.300001
950,421175.406,421278.006,421445.506,421535.406,102.600002,89.900001,438.100007,167.500002,270.100004,78.100002
951,421613.506,421728.106,421890.406,421976.206,114.600001,85.800001,449.500006,162.300003,276.900004,86.800001
952,422063.006,422166.106,422327.006,422413.906,103.100002,86.900001,433.100007,160.900002,264.000004,82.200002
953,422496.106,422599.606,422753.506,422839.806,103.500001,86.300001,430.300006,153.900003,257.400004,86.600001
954,422926.406,423027.906,423188.806,423273.606,101.500002,84.800001,427.000006,160.900002,262.400004,79.800001
955,423353.406,423480.906,423626.306,423711.006,127.500002,84.700001,435.300007,145.400003,272.900005,77.700001
956,423788.706,423913.506,424055.106,424138.706,124.800002,83.600001,428.400006,141.600002,266.400004,78.400001
957,424217.106,424323.806,424479.406,424569.106,106.700002,89.700002,431.000007,155.600002,262.300004,79.000001
958,424648.106,424763.806,424917.506,425010.606,115.700001,93.100001,441.300006,153.700003,269.400004,78.800001
959,425089.406,425192.306,425357.906,425444.706,102.900002,86.800002,433.200007,165.600002,268.500004,77.900001
960,425522.606,425626.706,425793.006,425881.106,104.100001,88.100001,439.300006,166.300003,270.400004,80.800001
961,425961.906,426064.706,426221.706,426308.106,102.800002,86.400001,418.500007,157.000002,259.800004,72.300002
962,426380.406,426525.706,426655.906,426738.206,145.300002,82.300001,438.500006,130.200002,275.500004,80.700001
963,426818.906,426954.106,427089.306,427176.606,135.200002,87.300001,438.500007,135.200002,270.400004,80.800002
964,427257.406,427368.006,427534.906,427621.706,110.600001,86.800001,445.500006,166.900003,277.500004,81.200001
965,427702.906,427812.606,427974.906,428059.506,109.700002,84.600002,442.300007,162.300002,272.000004,85.700001
966,428145.206,428250.306,428411.906,428499.706,105.100001,87.800001,433.100006,161.600003,266.700004,78.600001
967,428578.306,428679.406,428845.006,428931.306,101.100002,86.300002,429.200007,165.600002,266.700004,76.200001
968,429007.506,429132.906,429276.306,429362.606,125.400002,86.300001,431.400006,143.400002,268.800004,76.300001
969,429438.906,429537.306,429706.606,429790.906,98.400002,84.300001,433.600007,169.300002,267.700004,81.600002
970,429872.506,429982.606,430139.306,430226.006,110.100001,86.700001,434.000006,156.700003,266.800004,80.500001
971,430306.506,430417.306,430583.506,430670.706,110.800002,87.200001,443.200007,166.200002,277.000004,79.000002
972,430749.706,430855.106,431027.106,431119.406,105.400001,92.300001,442.700006,172.000003,277.400004,73.000001
973,431192.406,431325.706,431472.706,431563.506,133.300002,90.800002,447.700007,147.000002,280.300004,76.600001
974,431640.106,431770.006,431907.506,432001.706,129.900002,94.200001,429.500006,137.500002,267.400004,67.900001
975,432069.606,432172.706,432344.706,432429.406,103.100002,84.700002,444.500007,172.000002,275.100004,84.700001
976,432514.106,432622.906,432787.006,432876.906,108.800002,89.900001,444.200007,164.100002,272.900004,81.400002
977,432958.306,433069.706,433231.706,433317.906,111.400001,86.200001,443.200006,162.000003,273.400004,83.600001
978,433401.506,433507.906,433676.206,433758.906,106.400002,82.700002,443.100007,168.300002,274.700004,85.700001
979,433844.606,433954.406,434107.906,434193.806,109.800001,85.900001,433.500006,153.500003,263.300004,84.300001
980,434278.106,434385.406,434545.406,434631.806,107.300002,86.400002,431.500007,160.000002,267.300004,77.800001
981,434709.606,434809.106,434979.506,435063.306,99.500001,83.800001,433.400006,170.400003,269.900004,79.700001
982,435143.006,435272.306,435413.006,435496.206,129.300002,83.200001,431.600007,140.700002,270.000004,78.400002
983,435574.606,435679.106,435839.406,435923.106,104.500001,83.700001,428.100006,160.300003,264.800004,79.600001
984,436002.706,436144.106,436276.307,436358.607,141.400002,82.300001,442.100007,132.200002,273.600004,86.200002
985,436444.807,436586.907,436715.607,436801.807,142.100002,86.200001,439.500006,128.700002,270.800004,82.500001
986,436884.307,437002.907,437156.607,437240.407,118.600002,83.800001,438.600007,153.700002,272.300004,82.500002
987,437322.907,437428.407,437587.807,437674.507,105.500001,86.700001,427.800006,159.400003,264.900004,76.200001
988,437750.707,437857.307,438019.807,438103.307,106.600002,83.500001,432.800006,162.500002,269.100004,80.200001
989,438183.507,438310.107,438447.707,438532.507,126.600002,84.800002,424.100007,137.600002,264.200004,75.100001
990,438607.607,438746.207,438873.107,438956.207,138.600002,83.100001,429.100006,126.900002,265.500004,80.500001
991,439036.707,439140.607,439302.807,439390.207,103.900002,87.400001,431.200007,162.200002,266.100004,77.700002
992,439467.907,439584.307,439745.107,439833.607,116.400001,88.500001,446.800006,160.800003,277.200004,81.100001
993,439914.707,440022.707,440187.007,440276.207,108.000002,89.200002,436.000007,164.300002,272.300004,74.500001
994,440350.707,440459.907,440626.207,440710.607,109.200001,84.400001,437.100006,166.300003,275.500004,77.200001
995,440787.807,440886.907,441058.307,441147.007,99.100002,88.700002,429.000007,171.400002,270.500004,69.800001
996,441216.807,441325.707,441491.507,441576.507,108.900001,85.000001,439.300006,165.800003,274.700004,79.600001
997,441656.107,441766.107,441916.107,442002.507,110.000002,86.400001,421.700006,150.000002,260.000004,75.300001
998,442077.807,442207.107,442346.307,442433.807,129.300002,87.500002,432.100007,139.200002,268.500004,76.100001
999,442509.907,442615.607,442778.907,442863.407,105.700001,84.500001,435.600006,163.300003,269.000004,82.100001
1000,442945.507,443057.707,443215.807,443306.607,112.200002,90.800002,438.500007,158.100002,270.300004,77.400001
1001,443384.007,443485.507,443655.007,443741.607,101.500001,86.600001,435.200006,169.500003,271.000004,77.600001
1002,443819.207,443954.407,444090.907,444178.607,135.200002,87.700002,436.400007,136.500002,271.700004,77.000001
1003,444255.607,444360.507,444521.307,444609.307,104.900001,88.000001,429.900006,160.800003,265.700004,76.200001
1004,444685.507,444816.307,444954.107,445040.607,130.800002,86.500002,425.800007,137.800002,268.600004,70.700001
1005,445111.307,445245.907,445380.307,445465.007,134.600002,84.700001,433.200006,134.400002,269.000004,79.500001
1006,445544.507,445645.507,445814.907,445901.207,101.000002,86.300001,438.000007,169.400002,270.400004,81.300002
1007,445982.507,446103.507,446250.907,446336.107,121.000001,85.200001,439.900006,147.400003,268.400004,86.300001
1008,446422.407,446532.007,446686.307,446768.507,109.600002,82.200001,427.500007,154.300002,263.900004,81.400002
1009,446849.907,446947.907,447118.207,447200.507,98.000001,82.300001,432.400006,170.300003,268.300004,81.800001
1010,447282.307,447385.307,447543.707,447627.207,103.000002,83.500001,424.000006,158.400002,261.400004,79.100001
1011,447706.307,447810.307,447967.507,448053.507,104.000002,86.000002,422.400007,157.200002,261.200004,75.200001
1012,448128.707,448264.307,448395.607,448480.107,135.600002,84.500001,431.500006,131.300002,266.900004,80.100001
1013,448560.207,448662.707,448818.207,448900.907,102.500002,82.700001,417.900006,155.500002,258.000004,77.200001
1014,448978.107,449101.007,449235.607,449317.107,122.900002,81.500001,416.200006,134.600002,257.500004,77.200001
1015,449394.307,449527.107,449659.007,449743.307,132.800002,84.300002,427.500007,131.900002,264.700004,78.500001
1016,449821.807,449920.507,450077.807,450162.907,98.700001,85.100001,425.000006,157.300003,256.000004,83.900001
1017,450246.807,450351.107,450503.907,450589.007,104.300002,85.100001,419.000006,152.800002,257.100004,76.800001
1018,450665.807,450766.207,450920.307,451005.407,100.400002,85.100002,412.800007,154.100002,254.500004,73.200001
1019,451078.607,451205.207,451343.507,451427.007,126.600001,83.500001,427.900006,138.300003,264.900004,79.500001
1020,451506.507,451634.507,451763.407,451843.807,128.000002,80.400001,417.500006,128.900002,256.900004,80.200001
1021,451924.007,452042.807,452179.507,452259.907,118.800002,80.400001,415.600006,136.700002,255.500004,79.700001
1022,452339.607,452439.107,452599.807,452683.507,99.500002,83.700002,425.100007,160.700002,260.200004,81.200001
1023,452764.707,452875.007,453026.907,453113.907,110.300001,87.000001,424.800006,151.900003,262.200004,75.600001
1024,453189.507,453295.407,453456.407,453547.807,105.900002,91.400001,432.400006,161.000002,266.900004,74.100001
1025,453621.907,453722.907,453891.007,453976.707,101.000002,85.700001,429.800007,168.100003,269.100005,75.000001
1026,454051.707,454163.407,454313.907,454399.407,111.700002,85.500001,425.000006,150.500002,262.200004,77.300001
1027,454476.707,454581.607,454741.207,454823.707,104.900002,82.500001,424.400007,159.600002,264.500004,77.400002
1028,454901.107,455030.907,455168.607,455251.507,129.800001,82.900001,429.900006,137.700003,267.500004,79.500001
1029,455331.007,455432.907,455587.107,455671.407,101.900001,84.300001,414.900006,154.200003,256.100004,74.500001
1030,455745.907,455874.907,456001.107,456082.907,129.000002,81.800001,418.000006,126.200002,255.200004,81.000001
1031,456163.907,456268.907,456422.707,456508.007,105.000002,85.300001,424.700007,153.800002,258.800004,80.600002
1032,456588.607,456695.707,456847.807,456931.107,107.100001,83.300001,425.200006,152.100003,259.200004,82.700001
1033,457013.807,457115.907,457278.907,457363.107,102.100002,84.200001,429.100006,163.000002,265.100004,79.800001
1034,457442.907,457547.207,457705.007,457788.707,104.300002,83.700002,425.100007,157.800002,262.100004,79.300001
1035,457868.007,457972.607,458136.207,458220.107,104.600001,83.900001,430.700006,163.600003,268.200004,78.600001
1036,458298.707,458402.507,458556.507,458640.207,103.800002,83.700001,421.800006,154.000002,257.800004,80.300001
1037,458720.507,458847.907,458979.007,459059.907,127.400002,80.900002,425.300007,131.100002,258.500004,85.900001
1038,459145.807,459243.907,459405.207,459488.507,98.100001,83.300001,423.900006,161.300003,259.400004,81.200001
1039,459569.707,459675.307,459835.107,459919.707,105.600002,84.600001,431.100007,159.800002,265.400004,81.100002
1040,460000.807,460109.307,460263.707,460346.807,108.500001,83.100002,430.100006,154.400002,262.900003,84.100001
1041,460430.907,460527.507,460689.307,460773.707,96.600001,84.400001,421.400006,161.800003,258.400004,78.600001
1042,460852.307,460990.007,461117.507,461199.507,137.700002,82.000001,427.300007,127.500002,265.200004,80.100002
1043,461279.607,461385.807,461554.607,461623.207,106.200001,68.600001,418.500006,168.800003,275.000004,74.900001
1044,461698.107,461836.507,461961.007,462043.207,138.400002,82.200001,428.300006,124.500002,262.900004,83.200001
1045,462126.407,462256.307,462389.107,462473.207,129.900002,84.100001,428.700007,132.800002,262.700004,81.900002
1046,462555.107,462662.507,462815.607,462901.207,107.400001,85.600002,426.700006,153.100002,260.500003,80.600001
1047,462981.807,463095.107,463245.907,463329.807,113.300002,83.900001,433.800006,150.800002,264.100004,85.800001
1048,463415.607,463525.507,463673.207,463756.507,109.900002,83.300002,422.000007,147.700002,257.600004,81.100001
1049,463837.607,463946.907,464088.507,464171.607,109.300001,83.100002,418.600006,141.600002,250.900003,84.600001
1050,464256.207,464361.307,464517.507,464599.507,105.100002,82.000001,425.700006,156.200002,261.300004,82.400001
1051,464681.907,464785.507,464946.907,465027.607,103.600002,80.700001,429.000007,161.400002,265.000004,83.300002
1052,465110.907,465205.707,465364.707,465446.507,94.800001,81.800002,415.800006,159.000002,253.800003,80.200001
1053,465526.707,465627.907,465787.007,465870.307,101.200001,83.300001,423.500006,159.100003,260.300004,79.900001
1054,465950.207,466061.707,466215.007,466301.407,111.500002,86.400001,432.000007,153.300002,264.800004,80.800002
1055,466382.207,466498.107,466645.107,466731.407,115.900001,86.300001,432.300006,147.000003,262.900004,83.100001
1056,466814.507,466917.507,467072.607,467158.207,103.000002,85.600001,424.100006,155.100002,258.100004,80.400001
1057,467238.607,467354.507,467503.907,467587.507,115.900002,83.600002,429.300007,149.400002,265.300004,80.400001
1058,467667.907,467796.507,467934.307,468016.907,128.600002,82.600001,430.100006,137.800002,266.400004,81.100001
1059,468098.007,468195.407,468355.507,468436.507,97.400002,81.000001,419.200006,160.100002,257.500004,80.700001
1060,468517.207,468647.307,468771.907,468856.207,130.100002,84.300002,417.100007,124.600002,254.700004,78.100001
1061,468934.307,469041.107,469194.707,469277.707,106.800001,83.000001,427.100006,153.600003,260.400004,83.700001
1062,469361.407,469470.807,469621.407,469703.307,109.400002,81.900001,426.100006,150.600002,260.000004,84.200001
1063,469787.507,469892.407,470042.807,470125.407,104.900002,82.600001,418.700007,150.400002,255.300004,80.800002
1064,470206.207,470307.607,470463.407,470545.207,101.400001,81.800002,423.800006,155.800002,257.200003,84.800001
1065,470630.007,470737.707,470876.307,470959.507,107.700002,83.200001,408.200006,138.600002,246.300004,78.700001
1066,471038.207,471136.107,471290.307,471373.407,97.900001,83.100001,419.300006,154.200003,252.100004,84.100001
1067,471457.507,471559.007,471711.107,471793.507,101.500002,82.400001,421.400007,152.100002,253.600004,85.400002
1068,471878.907,471990.307,472141.707,472223.807,111.400001,82.100002,434.400006,151.400002,262.800003,89.500001
1069,472313.307,472426.907,472572.707,472652.707,113.600002,80.000001,429.400006,145.800002,259.400004,90.000001
1070,472742.707,472852.407,472997.307,473078.107,109.700002,80.800001,424.400007,144.900002,254.600004,89.000002
1071,473167.107,473272.607,473418.307,473501.407,105.500001,83.100002,419.400006,145.700002,251.200003,85.100001
1072,473586.507,473688.707,473837.007,473919.707,102.200002,82.700001,419.600006,148.300002,250.500004,86.400001
1073,474006.107,474113.107,474254.307,474336.707,107.000002,82.400001,410.000006,141.200002,248.200004,79.400001
1074,474416.107,474508.207,474664.307,474747.407,92.100002,83.100001,412.200006,156.100002,248.200004,80.900001
1075,474828.307,474929.207,475082.907,475165.207,100.900002,82.300002,422.400007,153.700002,254.600004,85.500001
1076,475250.707,475357.107,475510.807,475595.307,106.400001,84.500001,428.700006,153.700003,260.100004,84.100001
1077,475679.407,475783.307,475946.207,476026.907,103.900002,80.700001,434.900007,162.900002,266.800004,87.400002
1078,476114.307,476222.107,476374.007,476453.307,107.800001,79.300001,430.000006,151.900003,259.700004,91.000001
1079,476544.307,476648.007,476791.107,476874.007,103.700002,82.900001,413.200006,143.100002,246.800004,83.500001
1080,476957.507,477057.707,477211.807,477295.407,100.200002,83.600001,420.200006,154.100002,254.300004,82.300001
1081,477377.707,477481.007,477634.007,477716.907,103.300002,82.900002,419.700007,153.000002,256.300004,80.500001
1082,477797.407,477928.507,478047.107,478132.307,131.100002,85.200002,415.500006,118.600001,249.700003,80.600001
1083,478212.907,478327.107,478485.507,478552.007,114.200002,66.500001,419.400006,158.400002,272.600004,80.300001
1084,478632.307,478747.707,478905.407,478986.907,115.400002,81.500001,445.200007,157.700002,273.100004,90.600002
1085,479077.507,479186.907,479337.107,479418.407,109.400001,81.300001,433.100006,150.200003,259.600004,92.200001
1086,479510.607,479623.907,479763.807,479846.807,113.300002,83.000001,423.400007,139.900002,253.200004,87.200002
1087,479934.007,480041.107,480189.407,480271.607,107.100001,82.200002,425.300006,148.300002,255.400003,87.700001
1088,480359.307,480456.307,480599.807,480679.507,97.000001,79.700002,407.100006,143.500002,240.500003,86.900001
1089,480766.407,480867.507,481012.107,481093.107,101.100001,81.000001,405.000006,144.600003,245.700004,78.300001
1090,481171.407,481315.307,481426.707,481505.207,143.900002,78.500001,421.300006,111.400002,255.300004,87.500001
1091,481592.707,481713.807,481849.307,481933.307,121.100002,84.000001,427.000007,135.500002,256.600004,86.400002
1092,482019.707,482137.407,482283.807,482368.707,117.700001,84.900001,435.600006,146.400003,264.100004,86.600001
1093,482455.307,482569.307,482716.307,482798.607,114.000002,82.300001,433.000007,147.000002,261.000004,89.700002
1094,482888.307,482989.007,483147.807,483229.907,100.700001,82.100002,425.600006,158.800002,259.500003,84.000001
1095,483313.907,483426.307,483575.007,483656.407,112.400002,81.400001,423.200006,148.700002,261.100004,80.700001
1096,483737.107,483841.007,483994.207,484075.707,103.900002,81.500001,423.500007,153.200002,257.100004,84.900002
1097,484160.607,484293.307,484418.607,484497.207,132.700002,78.600002,432.400006,125.300001,258.000003,95.800001
1098,484593.007,484699.507,484842.207,484925.107,106.500002,82.900001,425.600006,142.700002,249.200004,93.500001
1099,485018.607,485127.707,485271.107,485354.607,109.100002,83.500001,418.900007,143.400002,252.500004,82.900002
1100,485437.507,485551.807,485702.107,485785.407,114.300001,83.300001,431.900006,150.300003,264.600004,84.000001
1101,485869.407,485974.707,486129.907,486212.307,105.300002,82.400001,427.100006,155.200002,260.500004,84.200001
1102,486296.507,486427.607,486557.507,486636.207,131.100002,78.700001,435.200007,129.900002,261.000004,95.500002
1103,486731.707,486830.107,486978.307,487061.007,98.400001,82.700001,408.200006,148.200003,246.600004,78.900001
1104,487139.907,487234.207,487395.907,487476.307,94.300001,80.400001,423.700006,161.700003,256.000004,87.300001
1105,487563.607,487664.307,487807.107,487887.207,100.700002,80.100001,416.900006,142.800002,243.500004,93.300001
1106,487980.507,488095.907,488231.807,488314.007,115.400002,82.200001,424.900007,135.900002,251.300004,91.400002
1107,488405.407,488514.107,488666.407,488732.407,108.700001,66.000001,411.700006,152.300003,261.000004,84.700001
1108,488817.107,488913.107,489069.507,489150.607,96.000001,81.100001,411.000006,156.400003,252.400004,77.500001
1109,489228.107,489326.907,489482.607,489565.407,98.800002,82.800001,413.100006,155.700002,254.500004,75.800001
1110,489641.207,489745.907,489890.307,489971.907,104.700002,81.600001,409.000006,144.400002,249.100004,78.300001
1111,490050.207,490159.207,490309.107,490391.407,109.000002,82.300001,421.400007,149.900002,258.900004,80.200002
1112,490471.607,490582.807,490731.807,490815.007,111.200001,83.200002,421.400006,149.000002,260.200003,78.000001
1113,490893.007,490994.707,491155.007,491239.107,101.700001,84.100001,423.000006,160.300003,262.000004,76.900001
1114,491316.007,491418.507,491570.307,491652.707,102.500002,82.400001,410.000006,151.800002,254.300004,73.300001
1115,491726.007,491825.507,491991.007,492074.307,99.500002,83.300001,420.900007,165.500002,265.000004,72.600002
1116,492146.907,492275.307,492407.107,492487.407,128.400001,80.300002,420.900006,131.800002,260.200003,80.400001
1117,492567.807,492666.207,492843.107,492910.907,98.400001,67.800001,420.100006,176.900003,275.300004,77.000001
1118,492987.907,493102.307,493250.207,493329.907,114.400002,79.700001,426.600006,147.900002,262.300004,84.600001
1119,493414.507,493542.907,493669.407,493750.007,128.400002,80.600001,419.200007,126.500002,254.900004,83.700002
1120,493833.707,493935.107,494084.607,494166.207,101.400001,81.600002,410.200006,149.500002,250.900003,77.700001
1121,494243.907,494368.907,494498.307,494576.407,125.000002,78.100001,415.200006,129.400002,254.400004,82.700001
1122,494659.107,494786.507,494916.507,494995.807,127.400002,79.300001,420.800006,130.000002,257.400004,84.100001
1123,495079.907,495186.907,495340.607,495423.307,107.000002,82.700001,424.800007,153.700002,260.700004,81.400002
1124,495504.707,495611.507,495764.307,495844.407,106.800001,80.100002,420.400006,152.800002,259.600003,80.700001
1125,495925.107,496049.807,496180.707,496260.007,124.700002,79.300001,413.400006,130.900002,255.600004,78.500001
1126,496338.507,496466.407,496592.707,496673.907,127.900002,81.200001,418.500006,126.300002,254.200004,83.100001
1127,496757.007,496859.907,497016.307,497096.507,102.900002,80.200001,422.400007,156.400002,259.300004,82.900002
1128,497179.407,497281.707,497449.307,497530.207,102.300001,80.900001,433.900006,167.600003,269.900004,83.100001
1129,497613.307,497716.507,497875.407,497957.407,103.200002,82.000001,430.000006,158.900002,262.100004,85.900001
1130,498043.307,498153.307,498311.607,498376.207,110.000002,64.600001,415.600007,158.300002,268.300004,82.700002
1131,498458.907,498556.707,498713.407,498795.707,97.800001,82.300002,414.900006,156.700002,254.500003,78.100001
1132,498873.807,498976.607,499131.007,499213.307,102.800001,82.300001,417.900006,154.400003,257.200004,78.400001
1133,499291.707,499395.707,499552.507,499635.807,104.000002,83.300001,422.400006,156.800002,260.800004,78.300001
1134,499714.107,499817.007,499976.507,500057.907,102.900002,81.400001,425.200007,159.500002,262.400004,81.400002
1135,500139.307,500245.507,500404.707,500485.807,106.200001,81.100001,428.000006,159.200003,265.400004,81.500001
1136,500567.307,500665.107,500825.007,500907.707,97.800001,82.700001,418.300006,159.900003,257.700004,77.900001
1137,500985.607,501116.207,501240.707,501323.807,130.600002,83.100001,416.700006,124.500002,255.100004,78.500001
1138,501402.307,501532.207,501653.807,501733.407,129.900002,79.600001,415.200007,121.600002,251.500004,84.100002
1139,501817.507,501921.707,502073.307,502154.607,104.200001,81.300002,423.600006,151.600002,255.800003,86.500001
1140,502241.107,502354.407,502501.207,502584.607,113.300002,83.400001,433.800006,146.800002,260.100004,90.300001
1141,502674.907,502783.007,502927.007,503008.007,108.100002,81.000001,425.800007,144.000002,252.100004,92.700002
1142,503100.707,503202.307,503357.208,503441.708,101.600001,84.500001,422.800006,154.900003,256.500004,81.800001
1143,503523.508,503633.708,503782.508,503862.808,110.200002,80.300001,428.600006,148.800002,259.000004,89.300001
1144,503952.108,504055.608,504207.008,504288.508,103.500002,81.500001,423.600007,151.400002,254.900004,87.200002
1145,504375.708,504473.708,504621.808,504705.508,98.000001,83.700002,408.200006,148.100002,246.100003,78.400001
1146,504783.908,504879.208,505024.708,505106.808,95.300001,82.100002,410.300006,145.500002,240.800003,87.400001
1147,505194.208,505288.908,505440.608,505522.108,94.700001,81.500001,410.500006,151.700003,246.400004,82.600001
1148,505604.708,505715.008,505868.308,505951.908,110.300002,83.600001,427.600006,153.300002,263.600004,80.400001
1149,506032.308,506141.908,506296.208,506376.708,109.600002,80.500002,434.800007,154.300002,263.900004,90.400001
1150,506467.108,506570.108,506717.808,506798.708,103.000001,80.900001,416.100006,147.700003,250.700004,84.500001
1151,506883.208,506986.108,507129.908,507210.908,102.900002,81.000001,410.600006,143.800002,246.700004,82.900001
1152,507293.808,507389.408,507543.408,507621.008,95.600002,77.600001,414.700006,154.000002,249.600004,87.500001
1153,507708.508,507799.208,507951.508,508030.308,90.700002,78.800001,404.200006,152.300002,243.000004,82.400001
1154,508112.708,508209.808,508360.708,508440.908,97.100002,80.200001,410.600007,150.900002,248.000004,82.400002
1155,508523.308,508626.708,508776.608,508857.908,103.400001,81.300002,418.700006,149.900002,253.300003,84.100001
1156,508942.008,509040.308,509198.008,509281.008,98.300001,83.000001,421.800006,157.700003,256.000004,82.800001
1157,509363.808,509461.308,509602.508,509687.008,97.500002,84.500001,406.600006,141.200002,238.700004,83.400001
1158,509770.408,509881.108,510023.008,510104.608,110.700002,81.600001,423.700006,141.900002,252.600004,89.500001
1159,510194.108,510306.808,510456.608,510540.308,112.700002,83.700002,433.700007,149.800002,262.500004,87.500001
1160,510627.808,510742.108,510886.708,510969.408,114.300002,82.700001,427.600006,144.600002,258.900004,86.000001
1161,511055.408,511177.508,511318.908,511400.308,122.100002,81.400001,430.900007,141.400002,263.500004,86.000002
1162,511486.308,511600.608,511748.308,511828.708,114.300001,80.400001,431.800006,147.700003,262.000004,89.400001
1163,511918.108,512019.008,512169.708,512249.908,100.900002,80.200001,417.400006,150.700002,251.600004,85.600001
1164,512335.508,512431.508,512584.308,512665.008,96.000002,80.700001,410.500007,152.800002,248.800004,81.000002
1165,512746.008,512841.308,512998.308,513076.108,95.300001,77.800001,422.600006,157.000002,252.300003,92.500002
1166,513168.608,513279.908,513419.808,513500.208,111.300001,80.400001,426.600006,139.900003,251.200004,95.000001
1167,513595.208,513717.508,513855.908,513935.108,122.300002,79.200001,432.100007,138.400002,260.700004,92.200002
1168,514027.308,514140.408,514277.108,514357.108,113.100001,80.000002,425.200006,136.700002,249.800003,95.400001
1169,514452.508,514562.408,514696.508,514781.108,109.900002,84.600001,412.400006,134.100002,244.000004,83.800001
1170,514864.908,514975.008,515121.108,515203.808,110.100002,82.700001,421.900006,146.100002,256.200004,83.000001
1171,515286.808,515384.508,515543.108,515623.808,97.700002,80.700001,425.800007,158.600002,256.300004,88.800002
1172,515712.608,515826.708,515970.108,516050.308,114.100001,80.200001,427.900006,143.400003,257.500004,90.200001
1173,516140.508,516261.108,516405.508,516486.008,120.600002,80.500001,435.800007,144.400002,265.000004,90.300002
1174,516576.308,516684.608,516833.108,516913.108,108.300001,80.000002,424.000006,148.500002,256.800003,87.200001
1175,517000.308,517103.808,517261.408,517341.108,103.500001,79.700001,430.300006,157.600003,261.100004,89.500001
1176,517430.608,517540.708,517680.708,517762.808,110.100002,82.100001,418.500007,140.000002,250.100004,86.300002
1177,517849.108,517944.408,518091.708,518173.008,95.300001,81.300001,404.900006,147.300002,242.600003,81.000002
1178,518254.008,518353.708,518507.408,518591.008,99.700001,83.600002,419.500006,153.700002,253.400003,82.500001
1179,518673.508,518792.408,518929.008,519008.208,118.900002,79.200001,426.800006,136.600002,255.500004,92.100001
1180,519100.308,519214.708,519357.408,519438.208,114.400002,80.800001,427.500007,142.700002,257.100004,89.600002
1181,519527.808,519640.908,519780.508,519863.308,113.100001,82.800002,422.300006,139.600002,252.700003,86.800001
1182,519950.108,520056.108,520204.408,520286.208,106.000001,81.800001,417.300006,148.300003,254.300004,81.200001
1183,520367.408,520474.908,520622.608,520704.308,107.500002,81.700001,417.300006,147.700002,255.200004,80.400001
1184,520784.708,520890.108,521045.608,521126.808,105.400002,81.200001,425.700007,155.500002,260.900004,83.600002
1185,521210.408,521308.308,521465.708,521545.308,97.900001,79.600002,420.900006,157.400002,255.300003,86.000001
1186,521631.308,521737.708,521892.508,521973.408,106.400001,80.900001,429.500006,154.800003,261.200004,87.400001
1187,522060.808,522171.108,522325.408,522407.108,110.300002,81.700001,436.000007,154.300002,264.600004,89.700002
1188,522496.808,522600.708,522747.708,522829.408,103.900001,81.700001,416.000006,147.000003,250.900004,83.400001
1189,522912.808,523007.108,523161.608,523243.308,94.300001,81.700001,405.100006,154.500003,248.800004,74.600001
1190,523317.908,523443.308,523573.408,523652.808,125.400002,79.400001,420.200006,130.100002,255.500004,85.300001
1191,523738.108,523838.508,523987.308,524068.608,100.400002,81.300001,414.200006,148.800002,249.200004,83.700001
1192,524152.308,524262.908,524408.908,524490.508,110.600002,81.600002,427.000007,146.000002,256.600004,88.800001
1193,524579.308,524689.408,524830.708,524913.308,110.100001,82.600001,418.300006,141.300003,251.400004,84.300001
1194,524997.608,525103.408,525258.308,525341.908,105.800002,83.600001,427.700006,154.900002,260.700004,83.400001
1195,525425.308,525532.008,525682.308,525764.608,106.700002,82.300002,420.600007,150.300002,257.000004,81.300001
1196,525845.908,525948.108,526100.508,526182.508,102.200001,82.000001,416.900006,152.400003,254.600004,80.300001
1197,526262.808,526369.408,526520.108,526601.808,106.600002,81.700001,421.000006,150.700002,257.300004,82.000001
1198,526683.808,526783.708,526935.808,527017.908,99.900002,82.100001,417.500006,152.100002,252.000004,83.400001
1199,527101.308,527202.808,527356.708,527438.108,101.500002,81.400001,423.800007,153.900002,255.400004,87.000002
1200,527525.108,527641.508,527782.208,527862.808,116.400001,80.600001,426.800006,140.700003,257.100004,89.100001
1201,527951.908,528066.408,528207.908,528291.008,114.500002,83.100001,424.400006,141.500002,256.000004,85.300001
1202,528376.308,528480.008,528622.208,528701.408,103.700002,79.200001,407.500006,142.200002,245.900004,82.400001
1203,528783.808,528886.608,529046.908,529111.008,102.800002,64.100001,415.100007,160.300002,263.100004,87.900002
1204,529198.908,529300.508,529437.908,529520.708,101.600001,82.800001,399.200006,137.400002,239.000003,77.400002
1205,529598.108,529727.908,529847.708,529929.308,129.800002,81.600002,408.300006,119.800001,249.600003,77.100001
1206,530006.408,530131.908,530267.408,530347.508,125.500002,80.100001,425.800006,135.500002,261.000004,84.700001
1207,530432.208,530540.508,530688.108,530771.008,108.300002,82.900001,423.200006,147.600002,255.900004,84.400001
1208,530855.408,530958.508,531114.308,531193.808,103.100002,79.500001,424.800007,155.800002,258.900004,86.400002
1209,531280.208,531387.108,531535.608,531617.408,106.900001,81.800002,421.800006,148.500002,255.400003,84.600001
1210,531702.008,531798.208,531950.908,532032.808,96.200001,81.900001,409.900006,152.700003,248.900004,79.100001
1211,532111.908,532238.208,532369.508,532450.808,126.300002,81.300001,421.400006,131.300002,257.600004,82.500001
1212,532533.308,532652.708,532786.708,532867.408,119.400002,80.700001,415.000007,134.000002,253.400004,80.900002
1213,532948.308,533043.608,533197.408,533277.108,95.300001,79.700001,416.600006,153.800002,249.100003,87.800002
1214,533364.908,533467.208,533619.608,533702.208,102.300001,82.600001,425.600006,152.400003,254.700004,88.300001
1215,533790.508,533902.308,534047.808,534126.208,111.800002,78.400001,422.800006,145.500002,257.300004,87.100001
1216,534213.308,534317.208,534482.008,534548.708,103.900002,66.700001,421.000007,164.800002,268.700004,85.600002
1217,534634.308,534738.108,534886.308,534968.108,103.800001,81.800002,416.300006,148.200002,252.000003,82.500001
1218,535050.608,535145.608,535294.208,535375.308,95.000001,81.100001,408.700006,148.600003,243.600004,84.000001
1219,535459.308,535554.608,535699.408,535781.508,95.300001,82.100001,401.900006,144.800003,240.100004,79.700001
1220,535861.208,535949.808,536103.608,536185.008,88.600001,81.400001,403.100006,153.800003,242.400004,79.300001
1221,536264.308,536373.108,536523.808,536607.108,108.800002,83.300001,423.400006,150.700002,259.500004,80.600001
1222,536687.708,536802.208,536947.908,537028.208,114.500002,80.300001,427.600007,145.700002,260.200004,87.100002
1223,537115.308,537216.508,537369.508,537450.908,101.200001,81.400002,423.800006,153.000002,254.200003,88.200001
1224,537539.108,537642.608,537789.108,537870.708,103.500001,81.600001,412.800006,146.500003,250.000004,81.200001
1225,537951.908,538055.908,538207.708,538290.308,104.000002,82.600001,420.100006,151.800002,255.800004,81.700001
1226,538372.008,538474.808,538628.708,538710.208,102.800002,81.500001,420.000007,153.900002,256.700004,81.800002
1227,538792.008,538896.208,539045.508,539125.808,104.200001,80.300002,413.300006,149.300002,253.500003,79.500001
1228,539205.308,539309.208,539462.808,539544.208,103.900001,81.400001,416.200006,153.600003,257.500004,77.300001
1229,539621.508,539720.308,539874.308,539957.108,98.800001,82.800001,416.100006,154.000003,252.800004,80.500001
1230,540037.608,540140.208,540291.408,540374.808,102.600002,83.400001,421.000006,151.200002,253.800004,83.800001
1231,540458.608,540572.708,540715.308,540797.408,114.100002,82.100002,425.500007,142.600002,256.700004,86.700001
1232,540884.108,540988.808,541130.308,541213.508,104.700001,83.200002,412.400006,141.500002,246.200003,83.000001
1233,541296.508,541409.908,541548.608,541632.508,113.400002,83.900001,419.200006,138.700002,252.100004,83.200001
1234,541715.708,541823.308,541966.808,542050.808,107.600002,84.000001,415.000006,143.500002,251.100004,79.900001
1235,542130.708,542233.508,542379.808,542463.108,102.800002,83.300001,413.200007,146.300002,249.100004,80.800002
1236,542543.908,542637.908,542792.608,542875.708,94.000001,83.100001,408.200006,154.700002,248.700003,76.400002
1237,542952.108,543082.608,543206.908,543286.908,130.500002,80.000002,414.800006,124.300001,254.800003,80.000001
1238,543366.908,543489.508,543616.408,543694.108,122.600002,77.700001,412.000006,126.900002,249.500004,84.800001
1239,543778.908,543882.108,544030.108,544113.808,103.200001,83.700001,416.200006,148.000003,251.200004,81.300001
1240,544195.108,544303.908,544448.608,544531.308,108.800002,82.700001,422.300006,144.700002,253.500004,86.100001
1241,544617.408,544733.708,544875.108,544958.408,116.300002,83.300002,428.300007,141.400002,257.700004,87.300001
1242,545045.708,545146.508,545297.008,545381.908,100.800001,84.900001,414.600006,150.500003,251.300004,78.400001
1243,545460.308,545557.308,545713.408,545795.508,97.000001,82.100001,411.400006,156.100003,253.100004,76.200001
1244,545871.708,545973.508,546129.408,546211.108,101.800002,81.700001,418.700006,155.900002,257.700004,79.300001
1245,546290.408,546403.008,546545.508,546624.408,112.600002,78.900001,419.700007,142.500002,255.100004,85.700002
1246,546710.108,546802.308,546949.408,547027.708,92.200001,78.300001,401.700006,147.100002,239.300003,84.100002
1247,547111.808,547202.708,547355.108,547434.508,90.900001,79.400001,399.200006,152.400002,243.300003,76.500002
1248,547511.008,547605.108,547758.108,547842.308,94.100001,84.200001,409.700006,153.000002,247.100003,78.400002
1249,547920.708,548017.308,548176.308,548260.608,96.600001,84.300002,422.000006,159.000002,255.600003,82.100001
1250,548342.708,548457.408,548595.908,548679.108,114.700002,83.200001,418.800006,138.500002,253.200004,82.400001
1251,548761.508,548877.008,549019.908,549105.008,115.500002,85.100001,419.900006,142.900002,258.400004,76.400001
1252,549181.408,549283.908,549441.408,549525.808,102.500002,84.400002,425.300007,157.500002,260.000004,80.900001
1253,549606.708,549720.308,549877.808,549946.108,113.600001,68.300001,420.500006,157.500003,271.100004,81.100001
1254,550027.208,550145.008,550282.208,550367.408,117.800002,85.200001,417.400006,137.200002,255.000004,77.200001
1255,550444.608,550544.408,550703.808,550787.608,99.800002,83.800001,425.600007,159.400002,259.200004,82.600002
1256,550870.208,550974.508,551121.908,551204.508,104.300001,82.600002,414.500006,147.400002,251.700003,80.200001
1257,551284.708,551379.108,551532.308,551615.508,94.400001,83.200002,408.600006,153.200002,247.600003,77.800001
1258,551693.308,551794.608,551946.208,552030.008,101.300001,83.800001,413.600006,151.600003,252.900004,76.900001
1259,552106.908,552215.208,552361.908,552447.008,108.300002,85.100001,422.500006,146.700002,255.000004,82.400001
1260,552529.408,552613.508,552779.108,552866.908,84.100002,87.800001,414.500007,165.600002,249.700004,77.000002
1261,552943.908,553050.908,553191.008,553277.508,107.000001,86.500001,412.600006,140.100002,247.100003,79.000002
1262,553356.508,553463.908,553606.208,553690.208,107.400001,84.000002,413.000006,142.300002,249.700003,79.300001
1263,553769.508,553871.908,554019.808,554102.308,102.400001,82.500001,411.100006,147.900003,250.300004,78.300001
1264,554180.608,554282.508,554431.108,554514.908,101.900001,83.800001,415.200006,148.600003,250.500004,80.900001
1265,554595.808,554701.308,554839.008,554922.808,105.500002,83.800001,404.100006,137.700002,243.200004,77.100001
1266,554999.908,555109.908,555244.508,555328.608,110.000002,84.100001,402.000006,134.600002,244.600004,73.300001
1267,555401.908,555501.808,555646.308,555727.508,99.900002,81.200001,405.200006,144.500002,244.400004,79.600001
1268,555807.108,555908.308,556052.308,556137.908,101.200002,85.600001,405.100006,144.000002,245.200004,74.300001
1269,556212.208,556324.608,556469.808,556558.808,112.400002,89.000001,422.600007,145.200002,257.600004,76.000002
1270,556634.808,556744.308,556876.608,556959.508,109.500001,82.900001,409.400006,132.300002,241.800003,84.700002
1271,557044.208,557145.208,557278.708,557360.908,101.000001,82.200001,395.300005,133.500002,234.500003,78.600001
1272,557439.508,557541.508,557681.908,557766.708,102.000002,84.800001,407.500007,140.400002,242.400004,80.300002
1273,557847.008,557942.508,558095.408,558181.108,95.500001,85.700002,408.500006,152.900002,248.400003,74.400001
1274,558255.508,558349.908,558497.808,558589.108,94.400001,91.300002,400.200006,147.900002,242.300003,66.600001
1275,558655.708,558757.308,558907.108,558994.008,101.600001,86.900002,414.700006,149.800002,251.400003,76.400001
1276,559070.408,559165.108,559318.708,559404.808,94.700001,86.100002,411.000006,153.600002,248.300003,76.600001
1277,559481.408,559591.508,559727.508,559811.708,110.100002,84.200001,408.800006,136.000002,246.100004,78.500001
1278,559890.208,560007.308,560136.208,560221.508,117.100002,85.300001,409.200006,128.900002,246.000004,77.900001
1279,560299.408,560398.108,560541.408,560624.508,98.700002,83.100001,406.100006,143.300002,242.000004,81.000001
1280,560705.508,560798.208,560948.708,561033.908,92.700002,85.200001,403.600006,150.500002,243.200004,75.200001
1281,561109.108,561210.708,561355.908,561437.908,101.600002,82.000001,408.300006,145.200002,246.800004,79.500001
1282,561517.408,561648.208,561762.108,561843.608,130.800002,81.500001,402.400006,113.900002,244.700004,76.200001
1283,561919.808,562011.908,562152.708,562240.408,92.100002,87.700001,389.400006,140.800002,232.900004,68.800001
1284,562309.208,562429.308,562555.708,562642.108,120.100002,86.400001,411.700006,126.400002,246.500004,78.800001
1285,562720.908,562823.108,562964.208,563050.208,102.200002,86.000001,410.600006,141.100002,243.300004,81.300001
1286,563131.508,563238.508,563376.708,563463.708,107.000002,87.000001,412.500006,138.200002,245.200004,80.300001
1287,563544.008,563656.508,563794.708,563877.608,112.500002,82.900001,410.300007,138.200002,250.700004,76.700002
1288,563954.308,564066.608,564209.908,564297.008,112.300001,87.100002,421.300006,143.300002,255.600003,78.600001
1289,564375.608,564483.408,564619.908,564703.408,107.800001,83.500002,408.700006,136.500002,244.300003,80.900001
1290,564784.308,564891.308,565034.308,565119.408,107.000002,85.100001,407.400006,143.000002,250.000004,72.300001
1291,565191.708,565301.808,565444.308,565529.208,110.100002,84.900001,417.100006,142.500002,252.600004,79.600001
1292,565608.808,565707.708,565850.708,565935.108,98.900002,84.400001,400.900006,143.000002,241.900004,74.600001
1293,566009.708,566111.808,566257.008,566344.708,102.100002,87.700001,406.200006,145.200002,247.300004,71.200001
1294,566415.908,566511.908,566657.508,566744.608,96.000002,87.100001,398.400006,145.600002,241.600004,69.700001
1295,566814.308,566940.508,567056.708,567141.708,126.200002,85.000001,402.300006,116.200002,242.400004,74.900001
1296,567216.608,567314.308,567454.008,567544.908,97.700002,90.900001,397.200006,139.700002,237.400004,68.900001
1297,567613.808,567717.008,567859.408,567947.908,103.200002,88.500001,411.700006,142.400002,245.600004,77.600001
1298,568025.508,568137.208,568269.808,568356.208,111.700002,86.400001,406.700006,132.600002,244.300004,76.000001
1299,568432.208,568533.808,568675.708,568760.508,101.600002,84.800001,404.300006,141.900002,243.500004,76.000001
1300,568836.508,568938.308,569079.808,569167.508,101.800002,87.700001,406.600006,141.500002,243.300004,75.600001
1301,569243.108,569344.608,569483.108,569574.008,101.500002,90.900001,400.700006,138.500002,240.000004,69.800001
1302,569643.808,569736.408,569881.508,569972.008,92.600002,90.500001,398.100006,145.100002,237.700004,69.900001
1303,570041.908,570138.208,570283.508,570375.808,96.300002,92.300001,399.200006,145.300002,241.600004,65.300001
1304,570441.108,570545.609,570682.509,570742.109,104.500002,59.600001,397.600006,136.900002,241.400004,96.600001
1305,570838.709,570938.909,571078.009,571166.609,100.200002,88.600001,399.100006,139.100002,239.300004,71.200001
1306,571237.809,571332.209,571477.309,571562.909,94.400002,85.600001,399.900006,145.100002,239.500004,74.800001
1307,571637.709,571754.509,571884.709,571968.609,116.800002,83.900001,410.900006,130.200002,247.000004,80.000001
1308,572048.609,572157.109,572295.109,572384.309,108.500002,89.200001,409.100006,138.000002,246.500004,73.400001
1309,572457.709,572587.909,572696.909,572790.209,130.200002,93.300001,399.600006,109.000002,239.200004,67.100001
1310,572857.309,572966.409,573103.109,573189.409,109.100002,86.300001,406.800006,136.700002,245.800004,74.700001
1311,573264.109,573373.909,573511.909,573597.409,109.800002,85.500001,410.900006,138.000002,247.800004,77.600001
1312,573675.009,573785.109,573922.209,574007.109,110.100002,84.900001,411.500007,137.100002,247.200004,79.400002
1313,574086.509,574190.109,574323.409,574409.209,103.600001,85.800001,398.600005,133.300002,236.900003,75.900001
1314,574485.109,574587.209,574731.009,574818.209,102.100002,87.200001,408.900007,143.800002,245.900004,75.800002
1315,574894.009,574995.709,575137.509,575228.209,101.700001,90.700002,401.700006,141.800002,243.500003,67.500001
1316,575295.709,575397.309,575541.409,575634.009,101.600001,92.600002,409.300006,144.100002,245.700003,71.000001
1317,575705.009,575815.109,575948.909,576039.909,110.100001,91.000002,412.000006,133.800002,243.900003,77.100001
1318,576117.009,576229.109,576365.709,576426.209,112.100001,60.5,407.900006,136.600003,248.700004,98.700002
1319,576524.909,576642.009,576779.509,576864.109,117.100002,84.600001,424.100006,137.500002,254.600004,84.900001
1320,576949.009,577060.209,577195.709,577281.709,111.200002,86.000001,413.500006,135.500002,246.700004,80.800001
1321,577362.509,577470.509,577608.209,577698.209,108.000002,90.000001,410.700006,137.700002,245.700004,75.000001
1322,577773.209,577877.509,578015.909,578076.709,104.300002,60.800001,406.500007,138.400002,242.700004,103.000002
1323,578179.709,578289.009,578422.709,578506.209,109.300001,83.500001,407.300006,133.700002,243.000003,80.800002
1324,578587.009,578693.709,578831.909,578913.409,106.700001,81.500001,409.500006,138.200002,244.900003,83.100002
1325,578996.509,579101.909,579236.609,579322.409,105.400001,85.800002,405.700006,134.700002,240.100003,79.800001
1326,579402.209,579508.309,579637.909,579722.509,106.100001,84.600002,397.300006,129.600002,235.700003,77.000001
1327,579799.509,579898.709,580042.709,580102.409,99.200001,59.700001,400.900006,144.000002,243.200003,98.000002
1328,580200.409,580313.109,580448.209,580538.709,112.700001,90.500002,409.100006,135.100002,247.800003,70.800001
1329,580609.509,580728.409,580851.809,580943.309,118.900002,91.500002,406.900006,123.400001,242.300003,73.100001
1330,581016.409,581105.209,581261.909,581357.309,88.800001,95.400002,411.300006,156.700002,245.500003,70.400001
1331,581427.709,581537.409,581675.809,581766.809,109.700002,91.000001,412.800006,138.400002,248.100004,73.700001
1332,581840.509,581961.509,582079.509,582167.409,121.000002,87.900001,402.400006,118.000002,239.000004,75.500001
1333,582242.909,582351.609,582487.509,582573.309,108.700002,85.800001,410.400006,135.900002,244.600004,80.000001
1334,582653.309,582759.109,582892.509,582981.709,105.800002,89.200001,395.200006,133.400002,239.200004,66.800001
1335,583048.509,583157.909,583294.009,583380.909,109.400002,86.900001,406.100006,136.100002,245.500004,73.700001
1336,583454.609,583553.409,583696.709,583782.809,98.800002,86.100001,402.100006,143.300002,242.100004,73.900001
1337,583856.709,583973.309,584103.109,584186.509,116.600002,83.400001,412.600006,129.800002,246.400004,82.800001
1338,584269.309,584386.609,584517.109,584601.509,117.300002,84.400001,413.300006,130.500002,247.800004,81.100001
1339,584682.609,584797.209,584930.709,585014.109,114.600002,83.400001,415.600007,133.500002,248.100004,84.100002
1340,585098.209,585208.509,585331.009,585417.209,110.300001,86.200001,394.300006,122.500002,232.800003,75.300002
1341,585492.509,585619.309,585738.509,585832.509,126.800001,94.000002,411.700006,119.200002,246.000003,71.700001
1342,585904.209,586005.709,586142.709,586231.009,101.500001,88.300002,395.800006,137.000002,238.500003,69.000001
1343,586300.009,586405.509,586547.909,586635.809,105.500001,87.900002,403.900006,142.400002,247.900003,68.100001
1344,586703.909,586810.709,586950.709,587041.309,106.800001,90.600002,406.300006,140.000002,246.800003,68.900001
1345,587110.209,587216.209,587345.509,587437.009,106.000001,91.500001,391.400005,129.300002,235.300003,64.600001
1346,587501.609,587599.509,587741.009,587800.309,97.900002,59.300001,397.900006,141.500002,239.400004,99.200001
1347,587899.509,588002.409,588136.709,588225.909,102.900002,89.200001,398.400006,134.300002,237.200004,72.000001
1348,588297.909,588405.409,588545.109,588630.009,107.500002,84.900001,409.000006,139.700002,247.200004,76.900001
1349,588706.909,588816.509,588958.109,589042.709,109.600002,84.600001,417.600007,141.600002,251.200004,81.800002
1350,589124.509,589228.309,589359.709,589441.709,103.800001,82.000001,400.200006,131.400002,235.200003,83.000002
1351,589524.709,589630.209,589761.409,589845.409,105.500001,84.000001,396.800006,131.200002,236.700003,76.100002
1352,589921.509,590017.309,590158.609,590247.709,95.800001,89.100001,400.700005,141.300002,237.100003,74.500001
1353,590322.209,590422.309,590560.309,590648.709,100.100002,88.400001,398.300006,138.000002,238.100004,71.800001
1354,590720.509,590820.009,590955.309,591040.709,99.500002,85.400001,399.400006,135.300002,234.800004,79.200001
1355,591119.909,591228.109,591360.509,591446.609,108.200002,86.100001,402.600006,132.400002,240.600004,75.900001
1356,591522.509,591624.609,591752.409,591839.109,102.100002,86.700001,390.200006,127.800002,229.900004,73.600001
1357,591912.709,592019.409,592150.909,592238.509,106.700002,87.600001,398.200006,131.500002,238.200004,72.400001
1358,592310.909,592412.309,592544.709,592633.809,101.400002,89.100001,390.900006,132.400002,233.800004,68.000001
1359,592701.809,592812.909,592945.109,593029.509,111.100002,84.400001,412.500006,132.200002,243.300004,84.800001
1360,593114.309,593223.709,593357.109,593439.009,109.400002,81.900001,405.900006,133.400002,242.800004,81.200001
1361,593520.209,593643.109,593761.809,593843.109,122.900002,81.300001,402.100006,118.700002,241.600004,79.200001
1362,593922.309,594027.709,594163.009,594246.009,105.400002,83.000001,404.200006,135.300002,240.700004,80.500001
1363,594326.509,594405.309,594558.909,594644.409,78.800001,85.500001,396.700006,153.600003,232.400004,78.800001
1364,594723.209,594829.909,594958.709,595042.409,106.700002,83.700001,401.100006,128.800002,235.500004,81.900001
1365,595124.309,595228.709,595355.909,595436.209,104.400002,80.300002,392.300006,127.200001,231.600003,80.400001
1366,595516.609,595623.009,595756.309,595844.209,106.400001,87.900002,399.100006,133.300002,239.700003,71.500001
1367,595915.709,596019.709,596152.209,596235.309,104.000001,83.100002,399.100006,132.500002,236.500003,79.500001
1368,596314.809,596413.209,596548.909,596633.009,98.400001,84.100002,394.000006,135.700002,234.100003,75.800001
1369,596708.809,596819.409,596949.109,597031.609,110.600001,82.500001,404.100006,129.700002,240.300003,81.300002
1370,597112.909,597220.609,597346.009,597431.209,107.700001,85.200001,395.200006,125.400002,233.100003,76.900002
1371,597508.109,597595.809,597747.709,597836.009,87.700001,88.300001,405.500006,151.900002,239.600003,77.600002
1372,597913.609,598024.709,598155.909,598239.609,111.100001,83.700001,404.900006,131.200002,242.300003,78.900002
1373,598318.509,598431.909,598551.509,598640.509,113.400001,89.000001,392.200005,119.600002,233.000003,70.200001
1374,598710.709,598822.509,598947.009,599033.709,111.800002,86.700001,396.400006,124.500002,236.300004,73.400001
1375,599107.109,599209.909,599338.709,599427.509,102.800002,88.800001,389.800006,128.800002,231.600004,69.400001
1376,599496.909,599594.609,599727.809,599811.809,97.700002,84.000001,390.600006,133.200002,230.900004,75.700001
1377,599887.509,600008.309,600124.909,600207.909,120.800002,83.000001,401.700006,116.600002,237.400004,81.300001
1378,600289.209,600402.209,600523.609,600606.609,113.000002,83.000002,397.100006,121.400001,234.400003,79.700001
1379,600686.309,600807.009,600921.109,601006.109,120.700002,85.000002,397.700006,114.100001,234.800003,77.900001
1380,601084.009,601188.209,601312.309,601401.909,104.200001,89.600002,395.300006,124.100002,228.300003,77.400001
1381,601479.309,601580.109,601710.509,601799.809,100.800001,89.300002,395.200006,130.400002,231.200003,74.700001
1382,601874.509,601972.309,602110.809,602194.609,97.800001,83.800001,399.200006,138.500002,236.300003,79.100002
1383,602273.709,602374.209,602501.309,602586.109,100.500001,84.800001,388.700005,127.100002,227.600003,76.300001
1384,602662.409,602767.309,602897.809,602982.709,104.900002,84.900001,398.000006,130.500002,235.400004,77.700001
1385,603060.409,603170.609,603297.309,603383.509,110.200002,86.200001,396.000006,126.700002,236.900004,72.900001
1386,603456.409,603555.709,603684.609,603770.209,99.300002,85.600001,388.200006,128.900002,228.200004,74.400001
1387,603844.609,603947.109,604080.409,604166.709,102.500002,86.300002,395.800006,133.300001,235.800003,73.700001
1388,604240.409,604350.509,604482.209,604569.209,110.100002,87.000002,404.900006,131.700001,241.800003,76.100001
1389,604645.309,604768.509,604889.009,604975.109,123.200002,86.100001,411.300006,120.500002,243.700004,81.500001
1390,605056.609,605163.109,605295.909,605381.709,106.500002,85.800001,403.900006,132.800002,239.300004,78.800001
1391,605460.509,605568.109,605697.909,605782.709,107.600002,84.800001,399.100006,129.800002,237.400004,76.900001
1392,605859.609,605965.909,606100.709,606184.609,106.300002,83.900001,403.500006,134.800002,241.100004,78.500001
1393,606263.109,606365.509,606499.509,606585.509,102.400002,86.000001,396.900006,134.000002,236.400004,74.500001
1394,606660.009,606767.909,606896.309,606979.509,107.900002,83.200002,394.700006,128.400001,236.300003,75.200001
1395,607054.709,607154.509,607291.009,607374.709,99.800001,83.700002,394.400006,136.500002,236.300003,74.400001
1396,607449.109,607547.709,607689.809,607774.609,98.600001,84.800002,402.900006,142.100002,240.700003,77.400001
1397,607852.009,607959.209,608095.709,608181.409,107.200001,85.700002,410.600006,136.500002,243.700003,81.200001
1398,608262.609,608381.009,608500.309,608584.209,118.400002,83.900002,402.300006,119.300001,237.700003,80.700001
1399,608664.909,608760.409,608894.909,608979.809,95.500001,84.900002,392.100006,134.500002,230.000003,77.200001
1400,609057.009,609158.509,609293.809,609382.209,101.500001,88.400002,394.900006,135.300002,236.800003,69.700001
1401,609451.909,609555.909,609687.109,609773.909,104.000001,86.800001,396.900005,131.200002,235.200003,74.900001
1402,609848.809,609951.809,610080.709,610166.909,103.000002,86.200001,390.900006,128.900002,231.900004,72.800001
1403,610239.709,610344.509,610471.709,610563.409,104.800002,91.700001,391.100006,127.200002,232.000004,67.400001
1404,610630.809,610731.709,610864.909,610955.809,100.900002,90.900001,395.300006,133.200002,234.100004,70.300001
1405,611026.109,611136.709,611264.609,611351.809,110.600002,87.200001,399.300006,127.900002,238.500004,73.600001
1406,611425.409,611541.109,611660.409,611743.009,115.700002,82.600002,400.500006,119.300001,235.000003,82.900001
1407,611825.909,611929.509,612065.409,612149.509,103.600001,84.100002,397.600006,135.900002,239.500003,74.000001
1408,612223.509,612320.209,612462.209,612546.109,96.700001,83.900002,398.700006,142.000002,238.700003,76.100001
1409,612622.209,612729.409,612857.909,612939.609,107.200001,81.700002,399.200006,128.500002,235.700003,81.800001
1410,613021.409,613122.809,613257.109,613340.209,101.400001,83.100001,397.000006,134.300002,235.700003,78.200002
1411,613418.409,613515.109,613639.909,613721.709,96.700001,81.800001,384.300005,124.800002,221.500003,81.000001
1412,613802.709,613904.709,614024.609,614106.909,102.000002,82.300001,377.800006,119.900002,221.900004,73.600001
1413,614180.509,614284.309,614407.109,614492.609,103.800002,85.500002,381.800006,122.800001,226.600003,69.700001
1414,614562.309,614661.909,614796.009,614880.309,99.600001,84.300001,392.200006,134.100002,233.700003,74.200002
1415,614954.509,615060.609,615191.909,615274.809,106.100001,82.900001,399.000005,131.300002,237.400003,78.700001
1416,615353.509,615460.009,615586.209,615668.909,106.500002,82.700001,397.600006,126.200002,232.700004,82.200001
1417,615751.109,615856.109,615982.809,616063.709,105.000002,80.900001,393.700006,126.700002,231.700004,81.100001
1418,616144.809,616218.209,616368.609,616450.809,73.400001,82.200001,383.300006,150.400003,223.800004,77.300001
1419,616528.109,616632.209,616755.909,616838.509,104.100002,82.600002,387.300006,123.700001,227.800003,76.900001
1420,616915.409,617015.209,617133.409,617213.309,99.800001,79.900001,376.800005,118.200002,218.000003,78.900001
1421,617292.209,617385.109,617517.409,617602.809,92.900002,85.400001,381.700006,132.300002,225.200004,71.100001
1422,617673.909,617773.309,617904.309,617984.709,99.400002,80.400002,385.900006,131.000001,230.400003,75.100001
1423,618059.809,618155.109,618287.009,618367.609,95.300001,80.600001,383.300006,131.900002,227.200003,75.500002
1424,618443.109,618551.909,618671.509,618753.909,108.800001,82.400001,386.300005,119.600002,228.400003,75.500001
1425,618829.409,618932.709,619057.109,619141.509,103.300002,84.400001,385.500006,124.400002,227.700004,73.400001
1426,619214.909,619314.709,619444.309,619525.309,99.800002,81.000002,392.300006,129.600001,229.400003,81.900001
1427,619607.209,619717.509,619836.609,619917.709,110.300002,81.100001,388.900006,119.100001,229.400003,78.400002
1428,619996.109,620088.109,620224.209,620305.809,92.000001,81.600001,387.500005,136.100002,228.100003,77.800001
1429,620383.609,620475.909,620613.409,620694.909,92.300002,81.500001,387.600006,137.500002,229.800004,76.300001
1430,620771.209,620862.709,621000.209,621083.009,91.500002,82.800001,387.600006,137.500002,229.000004,75.800001
1431,621158.809,621261.709,621388.609,621469.109,102.900002,80.500002,385.800006,126.900001,229.800003,75.500001
1432,621544.609,621645.409,621773.909,621853.409,100.800001,79.500001,388.900006,128.500002,229.300003,80.100002
1433,621933.509,622038.309,622166.909,622248.409,104.800001,81.500001,399.300005,128.600002,233.400003,84.400001
1434,622332.809,622435.709,622584.309,622651.309,102.900002,67.000001,402.100006,148.600002,251.500004,83.600001
1435,622734.909,622840.709,622973.109,623053.309,105.800002,80.200001,399.900006,132.400002,238.200004,81.500001
1436,623134.809,623245.409,623375.509,623455.809,110.600002,80.300001,402.900006,130.100002,240.700004,81.900001
1437,623537.709,623647.509,623768.809,623847.509,109.800002,78.700001,395.500006,121.300002,231.100004,85.700001
1438,623933.209,624035.709,624161.909,624240.109,102.500002,78.200001,388.600006,126.200002,228.700004,81.700001
1439,624321.809,624413.709,624553.909,624635.409,91.900001,81.500001,390.700006,140.200003,232.100004,77.100001
1440,624712.509,624808.609,624959.909,625026.609,96.100001,66.700001,393.200006,151.300003,247.400004,79.100001
1441,625105.709,625213.109,625343.909,625423.409,107.400001,79.500002,402.500006,130.800002,238.200003,84.800001
1442,625508.209,625617.809,625738.909,625820.509,109.600001,81.600001,393.100006,121.100002,230.700003,80.800002
1443,625901.309,625995.509,626133.809,626215.309,94.200001,81.500001,395.800006,138.300002,232.500003,81.800002
1444,626297.109,626398.609,626521.309,626600.609,101.500001,79.300001,384.800005,122.700002,224.200003,81.300001
1445,626681.909,626772.709,626907.809,626988.309,90.800002,80.500001,388.700006,135.100002,225.900004,82.300001
1446,627070.609,627159.109,627295.509,627375.309,88.500001,79.800002,384.800006,136.400002,224.900003,80.100001
1447,627455.409,627541.109,627680.709,627760.209,85.700001,79.500001,379.700005,139.600002,225.300003,74.900001
1448,627835.109,627933.009,628074.209,628155.809,97.900002,81.600001,399.100006,141.200002,239.100004,78.400001
1449,628234.209,628352.809,628471.909,628552.609,118.600002,80.700001,401.600006,119.100002,237.700004,83.200001
1450,628635.809,628740.609,628884.609,628953.109,104.800002,68.500001,399.100006,144.000002,248.800004,81.800001
1451,629034.909,629130.409,629270.309,629349.309,95.500002,79.000001,400.300006,139.900002,235.400004,85.900001
1452,629435.209,629536.309,629678.709,629759.209,101.100002,80.500001,408.300006,142.400002,243.500004,84.300001
1453,629843.509,629950.909,630081.009,630163.409,107.400002,82.400001,402.700006,130.100002,237.500004,82.800001
1454,630246.209,630344.209,630483.809,630563.809,98.000002,80.000001,402.700006,139.600002,237.600004,85.100001
1455,630648.909,630749.909,630887.009,630966.809,101.000002,79.800001,400.600006,137.100002,238.100004,82.700001
1456,631049.509,631151.309,631283.909,631364.709,101.800002,80.800001,395.200006,132.600002,234.400004,80.000001
1457,631444.709,631546.909,631679.709,631759.109,102.200002,79.400001,398.400006,132.800002,235.000004,84.000001
1458,631843.109,631948.609,632077.509,632157.809,105.500002,80.300001,395.900006,128.900002,234.400004,81.200001
1459,632239.009,632340.509,632474.309,632556.309,101.500002,82.000001,395.300006,133.800002,235.300004,78.000001
1460,632634.309,632732.709,632868.309,632948.109,98.400001,79.800002,393.700006,135.600002,234.000003,79.900001
1461,633028.009,633121.109,633262.209,633341.009,93.100001,78.800002,390.700006,141.100002,234.200003,77.700001
1462,633418.709,633512.309,633650.709,633730.909,93.600001,80.200001,391.700006,138.400002,232.000003,79.500002
1463,633810.409,633902.609,634042.109,634124.209,92.200001,82.100001,392.900005,139.500002,231.700003,79.100001
1464,634203.309,634304.309,634439.109,634517.009,101.000002,77.900001,396.500006,134.800002,235.800004,82.800001
1465,634599.809,634705.709,634843.509,634922.809,105.900002,79.300001,406.700006,137.800002,243.700004,83.700001
1466,635006.509,635106.509,635248.709,635328.709,100.000002,80.000001,400.800006,142.200002,242.200004,78.600001
1467,635407.309,635517.309,635647.809,635727.109,110.000002,79.300001,399.900006,130.500002,240.500004,80.100001
1468,635807.209,635898.009,636035.109,636114.409,90.800002,79.300001,389.900006,137.100002,227.900004,82.700001
1469,636197.109,636292.009,636431.409,636511.909,94.900001,80.500001,393.500006,139.400003,234.300004,78.700001
1470,636590.609,636683.109,636823.409,636904.509,92.500001,81.100002,389.500006,140.300002,232.800003,75.600001
1471,636980.109,637073.909,637215.109,637295.809,93.800001,80.700001,394.600006,141.200002,235.000003,78.900002
1472,637374.709,637474.309,637613.41,637696.21,99.600001,82.800001,393.400005,139.100002,238.700003,71.900001
1473,637768.11,637868.51,638008.31,638087.01,100.400002,78.700001,395.600006,139.800002,240.200004,76.700001
1474,638163.71,638259.21,638402.11,638482.51,95.500002,80.400001,394.000006,142.900002,238.400004,75.200001
1475,638557.71,638651.51,638789.31,638869.51,93.800002,80.200001,391.400006,137.800002,231.600004,79.600001
1476,638949.11,639053.31,639186.01,639268.11,104.200002,82.100001,398.200006,132.700002,236.900004,79.200001
1477,639347.31,639445.21,639584.21,639665.51,97.900001,81.300001,394.500006,139.000003,236.900004,76.300001
1478,639741.81,639830.71,639985.51,640068.21,88.900001,82.700001,407.700006,154.800003,243.700004,81.300001
1479,640149.51,640250.31,640391.01,640471.11,100.800001,80.100001,405.900006,140.700003,241.500004,84.300001
1480,640555.41,640658.71,640789.11,640868.61,103.300002,79.500001,393.700006,130.400002,233.700004,80.500001
1481,640949.11,641043.51,641176.71,641256.21,94.400001,79.500001,386.300006,133.200002,227.600003,79.200002
1482,641335.41,641428.31,641569.11,641649.91,92.900001,80.800001,394.800006,140.800002,233.700003,80.300002
1483,641730.21,641832.61,641970.51,642049.11,102.400001,78.600001,399.300005,137.900002,240.300003,80.400001
1484,642129.51,642230.91,642369.81,642449.51,101.400002,79.700001,403.900006,138.900002,240.300004,83.900001
1485,642533.41,642631.31,642769.41,642850.11,97.900002,80.700001,393.200006,138.100002,236.000004,76.500001
1486,642926.61,643035.31,643171.91,643250.41,108.700002,78.500001,407.000006,136.600002,245.300004,83.200001
1487,643333.61,643432.41,643570.71,643652.71,98.800002,82.000001,401.800006,138.300002,237.100004,82.700001
1488,643735.41,643836.61,643969.91,644050.61,101.200002,80.700001,394.000006,133.300002,234.500004,78.800001
1489,644129.41,644236.21,644370.61,644450.51,106.800002,79.900001,401.100006,134.400002,241.200004,80.000001
1490,644530.51,644627.31,644767.11,644845.91,96.800002,78.800001,397.000006,139.800002,236.600004,81.600001
1491,644927.51,645019.31,645162.31,645242.71,91.800002,80.400001,394.200006,143.000002,234.800004,79.000001
1492,645321.71,645426.21,645561.51,645638.01,104.500002,76.500001,399.200006,135.300002,239.800004,82.900001
1493,645720.91,645825.31,645973.11,646038.01,104.400002,64.900001,397.700006,147.800002,252.200004,80.600001
1494,646118.61,646216.11,646352.41,646431.81,97.500001,79.400002,388.700006,136.300002,233.800003,75.500001
1495,646507.31,646608.21,646743.51,646823.61,100.900001,80.100001,392.600006,135.300002,236.200003,76.300002
1496,646899.91,647021.11,647137.91,647216.41,121.200001,78.500001,395.000005,116.800002,238.000003,78.500001
1497,647294.91,647393.51,647528.31,647610.71,98.600002,82.400001,391.800006,134.800002,233.400004,76.000001
1498,647686.71,647778.51,647921.71,648003.81,91.800002,82.100001,393.700006,143.200002,235.000004,76.600001
1499,648080.41,648175.31,648325.31,648405.81,94.900002,80.500001,405.800006,150.000002,244.900004,80.400001
1500,648486.21,648581.11,648724.61,648807.61,94.900002,83.000001,403.500006,143.500002,238.400004,82.100001
1501,648889.71,648980.11,649126.01,649206.21,90.400002,80.200001,393.800006,145.900002,236.300004,77.300001
1502,649283.51,649376.71,649529.41,649607.81,93.200001,78.400001,408.800006,152.700003,245.900004,84.500001
1503,649692.31,649790.21,649930.11,650012.21,97.900002,82.100001,399.600006,139.900002,237.800004,79.700001
1504,650091.91,650183.31,650325.51,650406.31,91.400001,80.800001,392.800006,142.200003,233.600004,78.400001
1505,650484.71,650574.61,650723.01,650803.11,89.900001,80.100001,399.100006,148.400003,238.300004,80.700001
1506,650883.81,650975.81,651118.21,651198.81,92.000001,80.600002,394.300006,142.400002,234.400003,79.300001
1507,651278.11,651367.31,651516.21,651600.31,89.200001,84.100002,397.000006,148.900002,238.100003,74.800001
1508,651675.11,651769.11,651919.51,652000.51,94.000001,81.000002,407.000006,150.400002,244.400003,81.600001
1509,652082.11,652177.01,652335.01,652401.91,94.900001,66.900001,401.400006,158.000003,252.900004,81.600001
1510,652483.51,652581.11,652719.11,652801.51,97.600001,82.400002,397.600006,138.000002,235.600003,79.600001
1511,652881.11,652972.51,653118.31,653201.31,91.400001,83.000001,397.500006,145.800002,237.200003,77.300002
1512,653278.61,653366.51,653515.01,653595.01,87.900001,80.000001,392.400005,148.500002,236.400003,76.000001
1513,653671.01,653762.81,653912.61,653992.91,91.800002,80.300001,400.400006,149.800002,241.600004,78.500001
1514,654071.41,654164.01,654304.21,654382.31,92.600002,78.100001,397.900006,140.200002,232.800004,87.000001
1515,654469.31,654561.31,654703.51,654783.61,92.000002,80.100001,393.700006,142.200002,234.200004,79.400001
1516,654863.01,654957.31,655106.31,655188.71,94.300002,82.400001,405.200006,149.000002,243.300004,79.500001
1517,655268.21,655365.91,655513.41,655592.01,97.700002,78.600001,411.800006,147.500002,245.200004,88.000001
1518,655680.01,655775.31,655916.31,655995.71,95.300002,79.400001,397.500006,141.000002,236.300004,81.800001
1519,656077.51,656183.71,656317.71,656396.51,106.200002,78.800001,401.400006,134.000002,240.200004,82.400001
1520,656478.91,656576.31,656717.41,656798.11,97.400002,80.700001,397.900006,141.100002,238.500004,78.700001
1521,656876.81,656968.01,657117.81,657197.61,91.200002,79.800001,402.800006,149.800002,241.000004,82.000001
1522,657279.61,657379.01,657522.31,657601.81,99.400002,79.500001,403.700006,143.300002,242.700004,81.500001
1523,657683.31,657778.11,657920.71,657999.71,94.800002,79.000001,397.400006,142.600002,237.400004,81.000001
1524,658080.71,658198.91,658318.71,658398.21,118.200002,79.500001,398.500006,119.800002,238.000004,81.000001
1525,658479.21,658567.91,658715.91,658795.41,88.700001,79.500001,392.900006,148.000003,236.700004,76.700001
1526,658872.11,658970.31,659112.51,659193.31,98.200001,80.800001,398.300006,142.200003,240.400004,77.100001
1527,659270.41,659370.71,659516.31,659598.81,100.300001,82.500001,408.100006,145.600003,245.900004,79.700001
1528,659678.51,659779.71,659920.61,660004.01,101.200001,83.400001,402.200006,140.900003,242.100004,76.700001
1529,660080.71,660172.91,660327.01,660408.81,92.200001,81.800001,408.300006,154.100003,246.300004,80.200001
1530,660489.01,660593.21,660727.81,660807.31,104.200002,79.500001,398.100006,134.600002,238.800004,79.800001
1531,660887.11,660985.31,661126.31,661206.01,98.200001,79.700001,397.100006,141.000003,239.200004,78.200001
1532,661284.21,661409.61,661531.81,661611.81,125.400002,80.000001,408.600006,122.200002,247.600004,81.000001
1533,661692.81,661789.71,661931.51,662010.31,96.900001,78.800001,399.500006,141.800003,238.700004,82.000001
1534,662092.31,662178.91,662324.71,662402.91,86.600001,78.200002,388.300006,145.800002,232.400003,77.700001
1535,662480.61,662574.31,662723.11,662803.51,93.700001,80.400002,400.500006,148.800002,242.500003,77.600001
1536,662881.11,662977.51,663124.41,663205.11,96.400001,80.700002,404.700006,146.900002,243.300003,80.700001
1537,663285.81,663419.91,663537.11,663618.91,134.100002,81.800002,412.700006,117.200001,251.300003,79.600001
1538,663698.51,663803.81,663943.11,664024.41,105.300001,81.300001,406.300006,139.300003,244.600004,80.400001
1539,664104.81,664202.41,664344.61,664427.41,97.600001,82.800001,398.800006,142.200003,239.800004,76.200001
1540,664503.61,664607.71,664745.81,664827.41,104.100001,81.600002,405.900006,138.100002,242.200003,82.100001
1541,664909.51,665013.11,665154.91,665236.31,103.600001,81.400001,406.300006,141.800003,245.400004,79.500001
1542,665315.81,665405.81,665561.41,665641.41,90.000001,80.000001,404.700006,155.600003,245.600004,79.100001
1543,665720.51,665817.21,665964.21,666044.41,96.700001,80.200001,405.600006,147.000003,243.700004,81.700001
1544,666126.11,666220.91,666365.41,666447.21,94.800001,81.800001,397.200006,144.500003,239.300004,76.100001
1545,666523.31,666648.71,666764.61,666842.91,125.400002,78.300001,400.100006,115.900002,241.300004,80.500001
1546,666923.41,667015.31,667160.61,667238.81,91.900001,78.200002,395.800006,145.300002,237.200003,80.400001
1547,667319.21,667413.11,667547.41,667626.21,93.900001,78.800001,383.700006,134.300002,228.200003,76.700002
1548,667702.91,667799.21,667939.81,668021.01,96.300001,81.200001,400.100006,140.600002,236.900003,82.000002
1549,668103.01,668201.71,668339.81,668422.01,98.700001,82.200001,402.900006,138.100002,236.800003,83.900002
1550,668505.91,668598.71,668743.01,668822.61,92.800001,79.600001,398.200005,144.300002,237.100003,81.500001
1551,668904.11,669011.11,669148.71,669228.81,107.000002,80.100001,404.600006,137.600002,244.600004,79.900001
1552,669308.71,669408.81,669547.61,669629.51,100.100002,81.900001,400.700006,138.800002,238.900004,79.900001
1553,669709.41,669799.51,669950.11,670030.91,90.100002,80.800001,401.000006,150.600002,240.700004,79.500001
1554,670110.41,670202.91,670345.41,670424.71,92.500002,79.300001,396.700006,142.500002,235.000004,82.400001
1555,670507.11,670605.01,670745.11,670825.01,97.900002,79.900001,399.500006,140.100002,238.000004,81.600001
1556,670906.61,671000.11,671143.81,671221.51,93.500002,77.700001,394.000006,143.700002,237.200004,79.100001
1557,671300.61,671418.91,671538.61,671617.71,118.300002,79.100001,400.700006,119.700002,238.000004,83.600001
1558,671701.31,671792.31,671933.51,672015.41,91.000001,81.900001,392.300006,141.200003,232.200004,78.200001
1559,672093.61,672186.71,672331.11,672410.31,93.100001,79.200001,401.000006,144.400003,237.500004,84.300001
1560,672494.61,672595.01,672731.11,672809.11,100.400001,78.000002,398.500006,136.100002,236.500003,84.000001
1561,672893.11,672990.81,673134.11,673213.91,97.700001,79.800002,401.800006,143.300002,241.000003,81.000001
1562,673294.91,673394.71,673530.91,673609.11,99.800001,78.200002,393.400006,136.200002,236.000003,79.200001
1563,673688.31,673782.41,673927.01,674005.71,94.100001,78.700001,398.500006,144.600002,238.700003,81.100002
1564,674086.81,674175.11,674318.01,674399.11,88.300001,81.100001,387.100005,142.900002,231.200003,74.800001
1565,674473.91,674588.21,674710.21,674788.31,114.300002,78.100001,392.200006,122.000002,236.300004,77.800001
1566,674866.11,674961.11,675106.31,675185.11,95.000002,78.800001,403.400006,145.200002,240.200004,84.400001
1567,675269.51,675363.11,675503.01,675583.31,93.600002,80.300001,397.800006,139.900002,233.500004,84.000001
1568,675667.31,675769.21,675903.11,675982.81,101.900002,79.700001,401.700006,133.900002,235.800004,86.200001
1569,676069.01,676166.01,676307.81,676387.41,97.000002,79.600001,404.100006,141.800002,238.800004,85.700001
1570,676473.11,676574.61,676711.01,676789.91,101.500002,78.900001,399.400006,136.400002,237.900004,82.600001
1571,676872.51,676973.91,677110.21,677189.91,101.400002,79.700001,400.300006,136.300002,237.700004,82.900001
1572,677272.81,677368.51,677511.01,677592.31,95.700002,81.300001,397.500006,142.500002,238.200004,78.000001
1573,677670.31,677771.91,677914.11,677993.71,101.600002,79.600001,399.700006,142.200002,243.800004,76.300001
1574,678070.01,678165.31,678310.31,678389.81,95.300001,79.500001,403.800006,145.000003,240.300004,84.000001
1575,678473.81,678562.81,678707.61,678787.31,89.000001,79.700001,391.800006,144.800003,233.800004,78.300001
1576,678865.61,678970.61,679108.51,679187.61,105.000001,79.100001,403.700006,137.900003,242.900004,81.700001
1577,679269.31,679370.71,679507.91,679588.21,101.400001,80.300002,402.100006,137.200002,238.600003,83.200001
1578,679671.41,679771.91,679908.71,679987.41,100.500001,78.700002,400.400006,136.800002,237.300003,84.400001
1579,680071.81,680167.31,680303.01,680382.81,95.500001,79.800001,393.500006,135.700002,231.200003,82.500002
1580,680465.31,680569.51,680694.91,680774.21,104.200001,79.300001,390.100006,125.400002,229.600003,81.200002
1581,680855.41,680953.41,681093.81,681174.31,98.000001,80.500001,400.100005,140.400002,238.400003,81.200001
1582,681255.51,681348.21,681487.01,681563.91,92.700002,76.900001,386.800006,138.800002,231.500004,78.400001
1583,681642.31,681732.91,681880.31,681957.51,90.600002,77.200001,393.200006,147.400002,238.000004,78.000001
1584,682035.51,682138.81,682279.61,682359.31,103.300002,79.700001,409.200006,140.800002,244.100004,85.400001
1585,682444.71,682549.91,682686.11,682766.51,105.200002,80.400001,405.100006,136.200002,241.400004,83.300001
1586,682849.81,682952.51,683092.41,683174.21,102.700002,81.800001,408.900006,139.900002,242.600004,84.500001
1587,683258.71,683361.71,683496.61,683575.91,103.000002,79.300001,401.700006,134.900002,237.900004,84.500001
1588,683660.41,683756.31,683894.91,683974.11,95.900002,79.200001,394.000006,138.600002,234.500004,80.300001
1589,684054.41,684149.01,684298.11,684380.31,94.600002,82.200001,403.200006,149.100002,243.700004,77.300001
1590,684457.61,684547.51,684693.91,684773.21,89.900002,79.300001,396.900006,146.400002,236.300004,81.300001
1591,684854.51,684954.91,685089.41,685175.01,100.400002,85.600001,394.200006,134.500002,234.900004,73.700001
1592,685248.71,685338.11,685480.41,685564.51,89.400001,84.100002,390.300006,142.300002,231.700003,74.500001
1593,685639.01,685732.91,685881.91,685967.41,93.900001,85.500002,399.500006,149.000002,242.900003,71.100001
1594,686038.51,686138.91,686284.91,686364.21,100.400001,79.300002,411.200006,146.000002,246.400003,85.500001
1595,686449.71,686556.61,686695.81,686774.31,106.900001,78.500001,407.200006,139.200003,246.100004,82.600001
1596,686856.91,686955.41,687093.51,687173.01,98.500001,79.500002,396.000006,138.100002,236.600003,79.900001
1597,687252.91,687344.11,687491.91,687571.21,91.200001,79.300002,401.400006,147.800002,239.000003,83.100001
1598,687654.31,687748.11,687891.91,687973.41,93.800001,81.500002,400.600006,143.800002,237.600003,81.500001
1599,688054.91,688144.81,688291.21,688371.41,89.900001,80.200002,393.700006,146.400002,236.300003,77.200001
1600,688448.61,688544.51,688692.31,688772.01,95.900001,79.700002,401.200006,147.800002,243.700003,77.800001
1601,688849.81,688944.71,689087.51,689167.11,94.900001,79.600001,394.500006,142.800002,237.700003,77.200002
1602,689244.31,689336.61,689482.91,689562.91,92.300001,80.000001,402.000006,146.300002,238.600003,83.400002
1603,689646.31,689748.31,689884.31,689966.71,102.000001,82.400001,400.000005,136.000002,238.000003,79.600001
1604,690046.31,690146.71,690290.31,690369.71,100.400002,79.400001,405.600007,143.600002,244.000004,82.200002
1605,690451.91,690552.01,690698.71,690780.61,100.100001,81.900001,408.600006,146.700002,246.800003,79.900002
1606,690860.51,690960.71,691106.91,691188.41,100.200001,81.500002,407.900006,146.200002,246.400003,80.000001
1607,691268.41,691368.71,691520.51,691603.01,100.300001,82.500002,412.800006,151.800002,252.100003,78.200001
1608,691681.21,691786.01,691921.91,692002.51,104.800001,80.600002,405.100006,135.900002,240.700003,83.800001
1609,692086.31,692188.21,692323.91,692404.61,101.900001,80.700002,397.000006,135.700002,237.600003,78.700001
1610,692483.31,692577.11,692723.11,692800.31,93.800001,77.200002,404.200006,146.000002,239.800003,87.200001
1611,692887.51,692989.51,693132.61,693211.51,102.000001,78.900002,408.500006,143.100002,245.100003,84.500001
1612,693296.01,693401.51,693542.81,693621.21,105.500001,78.400001,412.900006,141.300003,246.800004,87.700001
1613,693708.91,693806.11,693950.81,694029.21,97.200002,78.400001,402.500006,144.700002,241.900004,82.200001
1614,694111.41,694205.11,694348.71,694426.81,93.700001,78.100001,402.700006,143.600003,237.300004,87.300001
1615,694514.11,694609.91,694746.71,694825.01,95.800001,78.300001,395.200006,136.800003,232.600004,84.300001
1616,694909.31,695009.91,695141.11,695224.91,100.600001,83.800002,392.200006,131.200002,231.800003,76.600001
1617,695301.51,695405.11,695541.81,695622.61,103.600001,80.800002,400.900006,136.700002,240.300003,79.800001
1618,695702.41,695801.01,695948.21,696029.01,98.600001,80.800002,412.300006,147.200002,245.800003,85.700001
1619,696114.71,696216.61,696359.01,696441.11,101.900001,82.100001,410.200006,142.400003,244.300004,83.800001
1620,696524.91,696631.51,696774.91,696854.31,106.600002,79.400001,419.000006,143.400002,250.000004,89.600001
1621,696943.91,697046.71,697184.71,697263.51,102.800002,78.800001,408.300006,138.000002,240.800004,88.700001
1622,697352.21,697451.41,697595.11,697675.31,99.200002,80.200001,406.200006,143.700002,242.900004,83.100001
1623,697758.41,697860.71,698007.91,698087.71,102.300002,79.800001,410.200007,147.200002,249.500004,80.900002
1624,698168.61,698265.81,698417.81,698498.71,97.200001,80.900001,411.200006,152.000002,249.200003,81.100002
1625,698579.81,698677.71,698829.51,698896.61,97.900001,67.100001,395.300006,151.800002,249.700003,78.500002
1626,698975.11,699072.61,699210.21,699290.01,97.500001,79.800001,398.400005,137.600002,235.100003,83.500001
1627,699373.51,699467.21,699611.91,699693.61,93.700002,81.700001,406.900007,144.700002,238.400004,86.800002
1628,699780.41,699872.61,700036.81,700102.51,92.200001,65.700001,406.900006,164.200002,256.400003,84.800002
1629,700187.31,700295.21,700437.91,700520.21,107.900001,82.300002,410.700006,142.700002,250.600003,77.800001
1630,700598.01,700700.61,700847.11,700926.31,102.600001,79.200002,412.500006,146.500002,249.100003,84.200001
1631,701010.51,701107.81,701258.71,701339.71,97.300001,81.000001,408.400006,150.900003,248.200004,79.200001
1632,701418.91,701514.11,701663.51,701745.71,95.200001,82.200001,406.100006,149.400003,244.600004,79.300001
1633,701825.01,701927.31,702073.41,702155.21,102.300002,81.800001,413.900006,146.100002,248.400004,83.700001
1634,702238.91,702338.71,702487.71,702567.21,99.800002,79.500001,410.200006,149.000002,248.800004,81.900001
1635,702649.11,702755.01,702898.21,702977.01,105.900002,78.800001,412.000006,143.200002,249.100004,84.100001
1636,703061.11,703167.51,703313.31,703391.31,106.400002,78.000001,414.100007,145.800002,252.200004,83.900002
1637,703475.21,703581.61,703721.51,703802.81,106.400001,81.300001,403.800006,139.900002,246.300003,76.200002
1638,703879.01,703972.61,704128.71,704209.51,93.600001,80.800002,411.400006,156.100002,249.700003,80.900001
1639,704290.41,704392.81,704541.41,704621.211,102.400001,79.800002,419.700006,148.600002,251.000003,88.900001
1640,704710.111,704807.911,704955.711,705035.411,97.800001,79.700001,412.300006,147.800003,245.600004,87.000001
1641,705122.411,705225.911,705367.511,705446.611,103.500002,79.100001,408.400006,141.600002,245.100004,84.200001
1642,705530.811,705633.711,705787.511,705851.311,102.900002,63.800001,402.900006,153.800002,256.700004,82.400001
1643,705933.711,706054.711,706175.011,706252.711,121.000002,77.700001,403.800006,120.300002,241.300004,84.800001
1644,706337.511,706438.111,706579.911,706660.711,100.600002,80.800001,404.100006,141.800002,242.400004,80.900001
1645,706741.611,706848.211,706993.411,707072.911,106.600002,79.500001,423.400007,145.200002,251.800004,92.100002
1646,707165.011,707268.311,707411.111,707493.411,103.300001,82.300001,413.900006,142.800002,246.100003,85.500002
1647,707578.911,707679.411,707840.311,707904.311,100.500001,64.000001,411.200006,160.900003,261.400004,85.800001
1648,707990.111,708089.611,708237.411,708317.411,99.500001,80.000001,407.500006,147.800003,247.300004,80.200001
1649,708397.611,708497.511,708645.811,708726.411,99.900001,80.600001,409.100006,148.300003,248.200004,80.300001
1650,708806.711,708910.611,709056.711,709136.011,103.900002,79.300001,413.600006,146.100002,250.000004,84.300001
1651,709220.311,709324.911,709471.411,709552.211,104.600002,80.800001,416.700006,146.500002,251.100004,84.800001
1652,709637.011,709749.111,709884.611,709965.311,112.100002,80.700001,415.100007,135.500002,247.600004,86.800002
1653,710052.111,710160.311,710299.011,710380.211,108.200001,81.200001,413.400006,138.700002,246.900003,85.300002
1654,710465.511,710567.911,710716.311,710797.711,102.400001,81.400002,414.300006,148.400002,250.800003,82.100001
1655,710879.811,710989.211,711129.311,711209.811,109.400002,80.500001,410.800006,140.100002,249.500004,80.800001
1656,711290.611,711394.311,711537.411,711615.411,103.700002,78.000001,406.900006,143.100002,246.800004,82.100001
1657,711697.511,711795.311,711943.911,712021.711,97.800002,77.800001,404.800006,148.600002,246.400004,80.600001
1658,712102.311,712207.911,712349.511,712429.711,105.600002,80.200001,416.600006,141.600002,247.200004,89.200001
1659,712518.911,712601.311,712764.711,712847.211,82.400002,82.500001,415.400007,163.400002,245.800004,87.100002
1660,712934.311,713039.511,713183.411,713265.711,105.200001,82.300001,416.000006,143.900002,249.100003,84.600002
1661,713350.311,713444.111,713602.711,713682.911,93.800001,80.200001,413.200006,158.600003,252.400004,80.600001
1662,713763.511,713870.211,714022.211,714100.911,106.700001,78.700001,425.800006,152.000003,258.700004,88.400001
1663,714189.311,714289.111,714427.811,714508.111,99.800002,80.300001,398.000006,138.700002,238.500004,79.200001
1664,714587.311,714684.111,714828.711,714907.911,96.800002,79.200001,400.200006,144.600002,241.400004,79.600001
1665,714987.511,715079.011,715233.111,715315.311,91.500002,82.200001,407.200006,154.100002,245.600004,79.400001
1666,715394.711,715495.511,715644.611,715724.211,100.800002,79.600001,411.800006,149.100002,249.900004,82.300001
1667,715806.511,715912.711,716060.611,716141.111,106.200002,80.500001,421.900007,147.900002,254.100004,87.300002
1668,716228.411,716334.611,716477.511,716556.211,106.200001,78.700002,409.800006,142.900002,249.100003,82.000001
1669,716638.211,716747.511,716891.811,716971.611,109.300001,79.800001,418.500006,144.300003,253.600004,85.100001
1670,717056.711,717155.711,717300.711,717379.811,99.000001,79.100001,407.700006,145.000003,244.000004,84.600001
1671,717464.411,717552.111,717711.911,717791.811,87.700001,79.900001,408.000006,159.800003,247.500004,80.600001
1672,717872.411,717967.011,718120.711,718202.011,94.600002,81.300001,413.600006,153.700002,248.300004,84.000001
1673,718286.011,718405.711,718541.311,718621.511,119.700002,80.200001,421.600007,135.600002,255.300004,86.100002
1674,718707.611,718820.311,718958.811,719041.711,112.700001,82.900002,416.100006,138.500002,251.200003,82.000001
1675,719123.711,719232.311,719367.411,719453.411,108.600001,86.000002,404.600006,135.100002,243.700003,74.900001
1676,719528.311,719624.911,719772.311,719854.611,96.600001,82.300002,401.900006,147.400002,244.000003,75.600001
1677,719930.211,720027.111,720179.011,720260.811,96.900001,81.800001,404.500006,151.900003,248.800004,73.900001
1678,720334.711,720464.611,720579.511,720658.811,129.900002,79.300002,404.600006,114.900001,244.800003,80.500001
1679,720739.311,720840.911,720984.711,721067.811,101.600001,83.100001,408.300006,143.800003,245.400004,79.800001
1680,721147.611,721260.311,721398.911,721479.511,112.700002,80.600001,410.300006,138.600002,251.300004,78.400001
1681,721557.911,721656.911,721812.711,721895.011,99.000002,82.300001,421.800006,155.800002,254.800004,84.700001
1682,721979.711,722092.411,722223.711,722306.711,112.700002,83.000001,404.700006,131.300002,244.000004,77.700001
1683,722384.411,722491.711,722633.211,722715.111,107.300002,81.900001,410.100006,141.500002,248.800004,79.400001
1684,722794.511,722891.511,723038.311,723122.911,97.000002,84.600001,403.200006,146.800002,243.800004,74.800001
1685,723197.711,723292.611,723445.511,723527.011,94.900002,81.500001,406.500007,152.900002,247.800004,77.200002
1686,723604.211,723700.311,723855.511,723937.911,96.100001,82.400002,415.200006,155.200002,251.300003,81.500001
1687,724019.411,724132.911,724271.811,724353.311,113.500001,81.500002,423.300006,138.900002,252.400003,89.400001
1688,724442.711,724559.911,724695.811,724776.111,117.200002,80.300001,425.000006,135.900002,253.100004,91.600001
1689,724867.711,724977.311,725114.311,725195.811,109.600002,81.500001,414.600007,137.000002,246.600004,86.500002
1690,725282.311,725388.211,725522.211,725605.311,105.900001,83.100001,401.400006,134.000002,239.900003,78.400002
1691,725683.711,725765.011,725934.311,726017.011,81.300001,82.700001,413.000006,169.300002,250.600003,79.700002
1692,726096.711,726196.411,726337.911,726420.211,99.700001,82.300002,406.000006,141.500002,241.200003,82.500001
1693,726502.711,726598.811,726745.011,726824.111,96.100001,79.100002,402.600006,146.200002,242.300003,81.200001
1694,726905.311,727028.211,727147.911,727225.211,122.900002,77.300001,403.500006,119.700001,242.600003,83.600002
1695,727308.811,727400.511,727549.511,727626.611,91.700001,77.100001,407.000006,149.000002,240.700003,89.200002
1696,727715.811,727819.511,727957.211,728040.611,103.700001,83.400002,403.600006,137.700002,241.400003,78.800001
1697,728119.411,728216.211,728363.911,728444.911,96.800001,81.000002,403.200006,147.700002,244.500003,77.700001
1698,728522.611,728629.111,728775.811,728855.811,106.500001,80.000001,419.100006,146.700003,253.200004,85.900001
1699,728941.711,729048.111,729184.611,729266.711,106.400002,82.100001,408.800006,136.500002,242.900004,83.800001
1700,729350.511,729456.711,729589.411,729671.111,106.200002,81.700001,400.500006,132.700002,238.900004,79.900001
1701,729751.011,729855.711,729984.311,730067.711,104.700002,83.400001,385.600006,128.600002,233.300004,68.900001
1702,730136.611,730240.111,730376.711,730461.711,103.500001,85.000002,397.500006,136.600002,240.100003,72.400001
1703,730534.111,730626.211,730775.511,730858.611,92.100001,83.100002,400.800006,149.300002,241.400003,76.300001
1704,730934.911,731056.311,731172.511,731252.211,121.400002,79.700002,397.300006,116.200001,237.600003,80.000001
1705,731332.211,731427.311,731570.611,731653.311,95.100001,82.700001,402.900006,143.300002,238.400003,81.800002
1706,731735.111,731840.111,731976.211,732058.811,105.000001,82.600002,403.600006,136.100002,241.100003,79.900001
1707,732138.711,732217.711,732383.511,732466.811,79.000001,83.300002,405.700006,165.800002,244.800003,77.600001
1708,732544.411,732664.911,732799.511,732884.311,120.500002,84.800001,422.700006,134.600002,255.100004,82.800001
1709,732967.111,733085.111,733208.711,733290.311,118.000002,81.600001,406.300006,123.600002,241.600004,83.100001
1710,733373.411,733480.911,733615.611,733704.511,107.500002,88.900001,403.200006,134.700002,242.200004,72.100001
1711,733776.611,733881.911,734021.011,734105.111,105.300002,84.100001,404.900006,139.100002,244.400004,76.400001
1712,734181.511,734287.511,734423.011,734506.811,106.000002,83.800001,401.600006,135.500002,241.500004,76.300001
1713,734583.111,734689.911,734821.011,734909.511,106.800002,88.500001,397.000006,131.100002,237.900004,70.600001
1714,734980.111,735076.611,735220.311,735307.011,96.500001,86.700001,396.900006,143.700003,240.200004,70.000001
1715,735377.011,735470.311,735618.111,735700.311,93.300001,82.200001,402.500006,147.800003,241.100004,79.200001
1716,735779.511,735888.511,736022.011,736105.911,109.000002,83.900001,408.300006,133.500002,242.500004,81.900001
1717,736187.811,736291.811,736431.011,736515.911,104.000002,84.900001,409.700006,139.200002,243.200004,81.600001
1718,736597.511,736713.111,736839.811,736924.711,115.600002,84.900001,408.800006,126.700002,242.300004,81.600001
1719,737006.311,737084.511,737247.311,737331.911,78.200001,84.600001,403.000006,162.800003,241.000004,77.400001
1720,737409.311,737521.311,737655.011,737741.911,112.000002,86.900001,410.800006,133.700002,245.700004,78.200001
1721,737820.111,737925.011,738059.911,738145.411,104.900002,85.500001,401.300006,134.900002,239.800004,76.000001
1722,738221.411,738309.511,738458.111,738547.311,88.100002,89.200001,396.100006,148.600002,236.700004,70.200001
1723,738617.511,738720.911,738858.011,738939.511,103.400002,81.500001,401.600006,137.100002,240.500004,79.600001
1724,739019.111,739099.611,739253.111,739339.411,80.500001,86.300001,396.700006,153.500003,234.000004,76.400001
1725,739415.811,739531.811,739669.011,739713.711,116.000002,44.700001,398.300006,137.200002,253.200004,100.400001
1726,739814.111,739918.911,740057.311,740117.411,104.800002,60.100001,404.100006,138.400002,243.200004,100.800001
1727,740218.211,740303.711,740452.611,740535.611,85.500001,83.000001,398.500006,148.900003,234.400004,81.100001
1728,740616.711,740724.111,740854.111,740940.211,107.400002,86.100001,399.900006,130.000002,237.400004,76.400001
1729,741016.611,741125.811,741249.411,741337.511,109.200002,88.100002,390.100006,123.600001,232.800003,69.200001
1730,741406.711,741512.311,741649.111,741734.711,105.600001,85.600002,402.300006,136.800002,242.400003,74.300001
1731,741809.011,741912.011,742044.311,742128.511,103.000001,84.200002,396.100006,132.300002,235.300003,76.600001
1732,742205.111,742306.311,742439.111,742523.211,101.200001,84.100001,397.100006,132.800002,234.000003,79.000002
1733,742602.211,742705.111,742840.611,742923.711,102.900001,83.100001,401.100006,135.500002,238.400003,79.600002
1734,743003.311,743107.711,743245.811,743329.711,104.400001,83.900001,402.100006,138.100002,242.500003,75.700002
1735,743405.411,743513.911,743646.711,743728.711,108.500001,82.000001,404.100006,132.800002,241.300003,80.800002
1736,743809.511,743905.211,744040.611,744127.511,95.700001,86.900001,388.700005,135.400002,231.100003,70.700001
1737,744198.211,744294.511,744431.111,744513.811,96.300002,82.700001,394.500006,136.600002,232.900004,78.900001
1738,744592.711,744691.511,744824.511,744909.411,98.800002,84.900001,390.400006,133.000002,231.800004,73.700001
1739,744983.111,745079.811,745215.511,745298.911,96.700002,83.400001,390.800006,135.700002,232.400004,75.000001
1740,745373.911,745465.411,745600.711,745688.311,91.500001,87.600002,381.200006,135.300002,226.800003,66.800001
1741,745755.111,745855.511,745998.311,746082.911,100.400001,84.600002,406.500006,142.800002,243.200003,78.700001
1742,746161.611,746274.211,746400.711,746483.611,112.600001,82.900001,404.100006,126.500002,239.100003,82.100002
1743,746565.711,746664.511,746798.311,746885.911,98.800001,87.600001,393.100006,133.800002,232.600003,72.900002
1744,746958.811,747030.511,747193.411,747279.411,71.700001,86.000001,399.000005,162.900002,234.600003,78.400001
1745,747357.811,747464.311,747591.711,747673.311,106.500002,81.600001,392.600006,127.400002,233.900004,77.100001
1746,747750.411,747851.611,747990.311,748075.011,101.200002,84.700001,398.800006,138.700002,239.900004,74.200001
1747,748149.211,748258.711,748387.111,748471.511,109.500002,84.400001,396.000006,128.400002,237.900004,73.700001
1748,748545.211,748646.211,748782.211,748868.511,101.000002,86.300001,396.800006,136.000002,237.000004,73.500001
1749,748942.011,749041.411,749174.511,749232.711,99.400002,58.2,385.400006,133.100002,232.500004,94.700002
1750,749327.411,749419.611,749563.511,749644.511,92.200001,81.000002,397.500006,143.900002,236.100003,80.400001
1751,749724.911,749823.811,749956.711,750041.111,98.900001,84.400001,395.900006,132.900002,231.800003,79.700002
1752,750120.811,750192.311,750353.111,750435.811,71.500001,82.700001,392.900006,160.800002,232.300003,77.900002
1753,750513.711,750619.711,750752.211,750833.511,106.000001,81.300001,397.000005,132.500002,238.500003,77.200001
1754,750910.711,751018.611,751150.711,751234.611,107.900002,83.900001,397.200006,132.100002,240.000004,73.300001
1755,751307.911,751418.611,751550.911,751634.211,110.700002,83.300001,404.300006,132.300002,243.000004,78.000001
1756,751712.211,751810.111,751947.411,752029.411,97.900002,82.000001,393.500006,137.300002,235.200004,76.300001
1757,752105.711,752204.511,752337.011,752419.011,98.800002,82.000001,390.000006,132.500002,231.300004,76.700001
1758,752495.711,752593.011,752726.911,752810.711,97.300002,83.800001,387.000006,133.900002,231.200004,72.000001
1759,752882.711,752971.311,753111.911,753194.211,88.600001,82.300001,389.400006,140.600002,229.200003,77.900002
1760,753272.111,753367.911,753505.111,753586.011,95.800001,80.900001,394.600006,137.200002,233.000003,80.700002
1761,753666.711,753770.311,753907.911,753991.011,103.600001,83.100001,400.500005,137.600002,241.200003,76.200001
1762,754067.211,754171.911,754306.811,754388.211,104.700002,81.400001,401.900006,134.900002,239.600004,80.900001
1763,754469.111,754585.111,754710.211,754792.511,116.000002,82.300001,399.600006,125.100002,241.100004,76.200001
1764,754868.711,754977.911,755106.311,755187.711,109.200002,81.400001,397.200006,128.400002,237.600004,78.200001
1765,755265.911,755368.511,755506.311,755588.611,102.600002,82.300001,401.600006,137.800002,240.400004,78.900001
1766,755667.511,755771.411,755907.011,755989.011,103.900002,82.000001,400.400006,135.600002,239.500004,78.900001
1767,756067.911,756182.411,756299.911,756381.311,114.500002,81.400001,392.000006,117.500002,232.000004,78.600001
1768,756459.911,756559.911,756693.511,756774.411,100.000002,80.900001,393.900006,133.600002,233.600004,79.400001
1769,756853.811,756959.311,757091.511,757170.211,105.500002,78.700001,392.800006,132.200002,237.700004,76.400001
1770,757246.611,757345.111,757489.411,757570.511,98.500001,81.100002,404.300006,144.300002,242.800003,80.400001
1771,757650.911,757756.111,757890.211,757970.011,105.200001,79.800002,403.800006,134.100002,239.300003,84.700001
1772,758054.711,758165.611,758291.011,758371.811,110.900002,80.800002,401.800006,125.400001,236.300003,84.700001
1773,758456.511,758552.711,758692.711,758776.211,96.200001,83.500002,397.000006,140.000002,236.200003,77.300001
1774,758853.511,758952.411,759092.711,759173.111,98.900001,80.400002,399.200006,140.300002,239.200003,79.600001
1775,759252.711,759356.711,759493.511,759575.011,104.000001,81.500002,403.000006,136.800002,240.800003,80.700001
1776,759655.711,759765.711,759883.411,759966.511,110.000001,83.100001,391.800006,117.700002,227.700003,81.000002
1777,760047.511,760132.111,760279.111,760362.711,84.600001,83.600001,394.500005,147.000002,231.600003,79.300001
1778,760442.011,760550.511,760681.111,760763.711,108.500002,82.600001,404.300006,130.600002,239.100004,82.600001
1779,760846.311,760951.811,761089.911,761170.811,105.500002,80.900001,410.500007,138.100002,243.600004,86.000002
1780,761256.811,761359.311,761489.411,761573.011,102.500001,83.600001,393.600005,130.100002,232.600003,77.400001
1781,761650.411,761745.811,761885.611,761970.011,95.400002,84.400001,393.800006,139.800002,235.200004,74.200001
1782,762044.211,762141.011,762272.611,762358.211,96.800002,85.600001,387.500006,131.600002,228.400004,73.500001
1783,762431.711,762526.311,762659.111,762744.511,94.600002,85.400001,384.400006,132.800002,227.400004,71.600001
1784,762816.111,762907.511,763054.111,763136.311,91.400001,82.200002,397.800006,146.600002,238.000003,77.600001
1785,763213.911,763319.011,763452.411,763535.311,105.100001,82.900002,397.200006,133.400002,238.500003,75.800001
1786,763611.111,763712.911,763848.611,763931.111,101.800001,82.500001,394.300006,135.700002,237.500003,74.300002
1787,764005.411,764105.011,764243.111,764326.611,99.600001,83.500001,395.900005,138.100002,237.700003,74.700001
1788,764401.311,764494.911,764632.611,764714.411,93.600002,81.800001,389.200006,137.700002,231.300004,76.100001
1789,764790.511,764904.611,765032.611,765115.911,114.100002,83.300001,404.600006,128.000002,242.100004,79.200001
1790,765195.111,765305.311,765431.411,765516.011,110.200002,84.600001,399.100006,126.100002,236.300004,78.200001
1791,765594.211,765694.511,765831.111,765910.811,100.300002,79.700001,395.500006,136.600002,236.900004,78.900001
1792,765989.711,766093.311,766231.011,766310.611,103.600002,79.600001,403.000006,137.700002,241.300004,82.100001
1793,766392.711,766495.711,766633.111,766712.311,103.000002,79.200001,399.500006,137.400002,240.400004,79.900001
1794,766792.211,766897.911,767025.511,767104.011,105.700002,78.500001,392.500006,127.600002,233.300004,80.700001
1795,767184.711,767284.111,767415.811,767498.111,99.400001,82.300002,391.100006,131.700002,231.100003,77.700001
1796,767575.811,767675.311,767807.911,767889.311,99.500001,81.400001,394.300006,132.600002,232.100003,80.800002
1797,767970.111,768061.511,768202.711,768282.811,91.400001,80.100001,389.400005,141.200002,232.600003,76.700001
1798,768359.511,768479.111,768599.511,768676.611,119.600002,77.100001,398.100006,120.400002,240.000004,81.000001
1799,768757.611,768851.911,768988.611,769064.911,94.300002,76.300001,391.900006,136.700002,231.000004,84.600001
1800,769149.511,769240.111,769374.311,769455.611,90.600002,81.300001,385.400006,134.200002,224.800004,79.300001
1801,769534.911,769636.111,769764.611,769847.011,101.200001,82.400002,394.200006,128.500002,229.700003,82.100001
1802,769929.111,770025.511,770168.911,770251.711,96.400001,82.800002,399.500006,143.400002,239.800003,76.900001
1803,770328.611,770438.711,770573.411,770653.211,110.100001,79.800002,409.300006,134.700002,244.800003,84.700001
1804,770737.911,770839.711,770976.511,771056.711,101.800001,80.200002,402.200006,136.800002,238.600003,83.400001
1805,771140.111,771241.711,771378.811,771458.811,101.600001,80.000002,399.000006,137.100002,238.700003,80.300001
1806,771539.111,771641.911,771775.611,771854.912,102.800001,79.300002,396.300006,133.700002,236.500003,80.500001
1807,771935.412,772032.712,772169.412,772251.112,97.300001,81.700001,391.900006,136.700002,234.000003,76.200002
1808,772327.312,772425.012,772557.212,772638.712,97.700001,81.500001,387.500005,132.200002,229.900003,76.100001
1809,772714.812,772806.712,772945.412,773026.812,91.900002,81.400001,384.000006,138.700002,230.600004,72.000001
1810,773098.812,773189.512,773334.212,773415.012,90.700001,80.800001,389.500006,144.700003,235.400004,73.300001
1811,773488.312,773577.112,773722.112,773802.812,88.800001,80.700002,389.200006,145.000002,233.800003,74.700001
1812,773877.512,773984.912,774115.912,774197.512,107.400001,81.600001,394.200006,131.000002,238.400003,74.200002
1813,774271.712,774377.512,774513.012,774594.212,105.800001,81.200001,403.100006,135.500002,241.300003,80.600002
1814,774674.812,774777.512,774915.912,774999.312,102.700001,83.400001,400.600006,138.400002,241.100003,76.100002
1815,775075.412,775177.712,775318.312,775403.812,102.300001,85.500001,402.900006,140.600002,242.900003,74.500002
1816,775478.312,775571.812,775715.712,775794.912,93.500001,79.200001,395.400005,143.900002,237.400003,78.800001
1817,775873.712,775964.512,776109.512,776189.012,90.800002,79.500001,390.500006,145.000002,235.800004,75.200001
1818,776264.212,776360.112,776503.712,776583.112,95.900002,79.400001,389.900006,143.600002,239.500004,71.000001
1819,776654.112,776752.312,776891.812,776974.712,98.200002,82.900001,390.000006,139.500002,237.700004,69.400001
1820,777044.112,777163.412,777281.112,777362.312,119.300002,81.200002,393.200006,117.700001,237.000003,75.000001
1821,777437.312,777537.412,777669.912,777750.212,100.100001,80.300001,391.700006,132.500002,232.600003,78.800002
1822,777829.012,777930.312,778069.012,778149.812,101.300001,80.800001,400.600006,138.700002,240.000003,79.800002
1823,778229.612,778337.712,778476.312,778559.512,108.100001,83.200001,403.900006,138.600002,246.700003,74.000002
1824,778633.512,778737.112,778878.312,778960.612,103.600001,82.300001,403.400006,141.200002,244.800003,76.300002
1825,779036.912,779135.612,779275.012,779360.412,98.700001,85.400001,394.600005,139.400002,238.100003,71.100001
1826,779431.512,779532.212,779671.312,779756.112,100.700002,84.800001,400.100006,139.100002,239.800004,75.500001
1827,779831.612,779926.912,780067.812,780148.712,95.300002,80.900001,394.100006,140.900002,236.200004,77.000001
1828,780225.712,780323.112,780466.112,780547.712,97.400002,81.600001,402.000006,143.000002,240.400004,80.000001
1829,780627.712,780727.912,780865.112,780945.412,100.200002,80.300001,393.700006,137.200002,237.400004,76.000001
1830,781021.412,781142.912,781257.012,781336.312,121.500002,79.300001,394.300006,114.100002,235.600004,79.400001
1831,781415.712,781512.912,781647.812,781731.712,97.200001,83.900002,390.400006,134.900002,232.100003,74.400001
1832,781806.112,781906.312,782043.812,782127.712,100.200001,83.900002,397.000006,137.500002,237.700003,75.400001
1833,782203.112,782308.112,782451.012,782530.912,105.000001,79.900002,408.900006,142.900002,247.900003,81.100001
1834,782612.012,782726.712,782858.312,782938.112,114.700002,79.800002,399.500006,131.600001,246.300003,73.400001
1835,783011.512,783122.112,783249.312,783329.112,110.600001,79.800002,394.100006,127.200002,237.800003,76.500001
1836,783405.612,783506.412,783638.012,783721.112,100.800001,83.100001,388.900005,131.600002,232.400003,73.400001
1837,783794.512,783890.612,784030.912,784114.412,96.100002,83.500001,392.500006,140.300002,236.400004,72.600001
1838,784187.012,784281.512,784426.912,784510.912,94.500002,84.000001,398.100006,145.400002,239.900004,74.200001
1839,784585.112,784690.112,784829.512,784912.612,105.000002,83.100001,404.800006,139.400002,244.400004,77.300001
1840,784989.912,785102.112,785234.112,785314.312,112.200002,80.200001,407.000006,132.000002,244.200004,82.600001
1841,785396.912,785510.012,785635.712,785716.412,113.100002,80.700001,401.100006,125.700002,238.800004,81.600001
1842,785798.012,785900.012,786033.112,786117.812,102.000002,84.700001,390.200006,133.100002,235.100004,70.400001
1843,786188.212,786292.812,786439.812,786519.812,104.600002,80.000001,409.800006,147.000002,251.600004,78.200001
1844,786598.012,786695.512,786839.512,786918.612,97.500002,79.100001,398.300006,144.000002,241.500004,77.700001
1845,786996.312,787095.912,787231.512,787311.712,99.600002,80.200001,394.400006,135.600002,235.200004,79.000001
1846,787390.712,787483.512,787623.012,787702.812,92.800001,79.800002,386.900006,139.500002,232.300003,74.800001
1847,787777.612,787878.212,788017.912,788098.712,100.600001,80.800002,398.700006,139.700002,240.300003,77.600001
1848,788176.312,788281.612,788417.912,788498.812,105.300001,80.900002,400.900006,136.300002,241.600003,78.400001
1849,788577.212,788709.512,788821.412,788901.912,132.300002,80.500002,406.200006,111.900001,244.200003,81.500001
1850,788983.412,789087.712,789224.512,789306.812,104.300001,82.300002,396.800006,136.800002,241.100003,73.400001
1851,789380.212,789478.512,789625.412,789711.412,98.300001,86.000002,402.100006,146.900002,245.200003,70.900001
1852,789782.312,789881.112,790032.312,790120.112,98.800001,87.800002,409.200006,151.200002,250.000003,71.400001
1853,790191.512,790289.112,790434.812,790518.112,97.600001,83.300002,404.600006,145.700002,243.300003,78.000001
1854,790596.112,790694.112,790822.112,790905.512,98.000001,83.400001,385.900006,128.000002,226.000003,76.500002
1855,790982.012,791080.312,791214.112,791300.312,98.300001,86.200001,387.900005,133.800002,232.100003,69.600001
1856,791369.912,791462.912,791609.312,791692.312,93.000002,83.000001,397.900006,146.400002,239.400004,75.500001
1857,791767.812,791864.112,792024.712,792092.312,96.300002,67.600001,402.500006,160.600002,256.900004,78.000001
1858,792170.312,792278.612,792413.312,792495.712,108.300002,82.400001,402.800006,134.700002,243.000004,77.400001
1859,792573.112,792677.512,792814.312,792896.612,104.400002,82.300001,401.700006,136.800002,241.200004,78.200001
1860,792974.812,793085.612,793214.812,793294.312,110.800002,79.500001,398.300006,129.200002,240.000004,78.800001
1861,793373.112,793469.212,793604.212,793685.812,96.100002,81.600001,389.500006,135.000002,231.100004,76.800001
1862,793762.612,793860.612,793995.512,794077.712,98.000001,82.200002,391.800006,134.900002,232.900003,76.700001
1863,794154.412,794242.812,794390.712,794472.312,88.400001,81.600002,388.900006,147.900002,236.300003,71.000001
1864,794543.312,794660.512,794783.512,794861.512,117.200001,78.000001,396.700006,123.000002,240.200003,78.500002
1865,794940.012,795036.812,795181.512,795263.712,96.800001,82.200001,397.700005,144.700002,241.500003,74.000001
1866,795337.712,795434.512,795578.312,795659.812,96.800002,81.500001,401.800006,143.800002,240.600004,79.700001
1867,795739.512,795844.312,795982.712,796065.912,104.800002,83.200001,404.000006,138.400002,243.200004,77.600001
1868,796143.512,796247.712,796385.212,796462.612,104.200002,77.400001,401.100006,137.500002,241.700004,82.000001
1869,796544.612,796646.012,796782.812,796861.812,101.400002,79.000001,397.100006,136.800002,238.200004,79.900001
1870,796941.712,797039.912,797176.512,797254.812,98.200002,78.300001,392.600006,136.600002,234.800004,79.500001
1871,797334.312,797429.512,797566.112,797643.812,95.200002,77.700001,386.000006,136.600002,231.800004,76.500001
1872,797720.312,797824.112,797958.212,798035.012,103.800002,76.800001,395.400006,134.100002,237.900004,80.700001
1873,798115.712,798212.512,798350.112,798427.112,96.800001,77.000001,391.300006,137.600002,234.400003,79.900002
1874,798507.012,798597.912,798738.112,798815.912,90.900001,77.800001,390.200005,140.200002,231.100003,81.300001
1875,798897.212,798996.312,799123.712,799202.412,99.100002,78.700001,379.200006,127.400002,226.500004,74.000001
1876,799276.412,799366.412,799515.812,799592.512,90.000001,76.700001,398.500006,149.400003,239.400004,82.400001
1877,799674.912,799766.112,799907.912,799984.712,91.200001,76.800001,391.800006,141.800003,233.000004,82.000001
1878,800066.712,800163.112,800299.812,800379.112,96.400001,79.300002,391.600006,136.700002,233.100003,79.200001
1879,800458.312,800566.412,800695.512,800776.212,108.100001,80.700001,392.200006,129.100002,237.200003,74.300002
1880,800850.512,800945.312,801090.312,801168.712,94.800001,78.400001,401.700006,145.000002,239.800003,83.500002
1881,801252.212,801352.012,801481.112,801561.712,99.800001,80.600001,386.900005,129.100002,228.900003,77.400001
1882,801639.112,801730.312,801869.912,801950.912,91.200002,81.000001,386.200006,139.600002,230.800004,74.400001
1883,802025.312,802121.812,802258.712,802337.512,96.500002,78.800001,389.400006,136.900002,233.400004,77.200001
1884,802414.712,802509.912,802651.612,802730.012,95.200001,78.400002,396.200006,141.700002,236.900003,80.900001
1885,802810.912,802904.912,803049.812,803127.412,94.000001,77.600002,398.400006,144.900002,238.900003,81.900001
1886,803209.312,803307.612,803445.712,803524.112,98.300001,78.400001,392.800006,138.100002,236.400003,78.000002
1887,803602.112,803696.512,803835.812,803914.512,94.400001,78.700001,393.200005,139.300002,233.700003,80.800001
1888,803995.312,804088.112,804224.712,804301.612,92.800002,76.900001,382.300006,136.600002,229.400004,76.000001
1889,804377.612,804471.112,804620.212,804700.212,93.500002,80.000001,402.700006,149.100002,242.600004,80.100001
1890,804780.312,804881.612,805018.412,805098.012,101.300002,79.600001,399.400006,136.800002,238.100004,81.700001
1891,805179.712,805283.112,805418.912,805497.712,103.400002,78.800001,396.200006,135.800002,239.200004,78.200001
1892,805575.912,805669.312,805815.712,805893.512,93.400001,77.800001,401.000006,146.400003,239.800004,83.400001
1893,805976.912,806078.312,806204.612,806281.412,101.400002,76.800002,388.100006,126.300001,227.700003,83.600001
1894,806365.012,806458.112,806595.812,806672.112,93.100001,76.300001,390.100006,137.700002,230.800003,83.000002
1895,806755.112,806857.312,806986.312,807063.612,102.200001,77.300001,388.800005,129.000002,231.200003,80.300001
1896,807143.912,807238.712,807374.712,807451.412,94.800002,76.700001,384.800006,136.000002,230.800004,77.300001
1897,807528.712,807623.812,807780.012,807844.112,95.100002,64.100001,390.400006,156.200002,251.300004,75.000001
1898,807919.112,808049.012,808159.412,808236.312,129.900002,76.900001,396.800006,110.400002,240.300004,79.600001
1899,808315.912,808403.212,808545.512,808622.212,87.300001,76.700001,386.300006,142.300002,229.600003,80.000002
1900,808702.212,808799.912,808951.612,809017.312,97.700001,65.700001,395.600005,151.700002,249.400003,80.500001
1901,809097.812,809195.512,809331.112,809410.312,97.700002,79.200001,389.400006,135.600002,233.300004,76.900001
1902,809487.212,809582.912,809735.812,809813.112,95.700002,77.300001,409.300006,152.900002,248.600004,83.400001
1903,809896.512,809996.512,810140.212,810217.612,100.000002,77.400001,404.800006,143.700002,243.700004,83.700001
1904,810301.312,810395.712,810550.112,810614.112,94.400002,64.000001,395.500006,154.400002,248.800004,82.700001
1905,810696.812,810790.312,810932.612,811009.312,93.500002,76.700001,397.100006,142.300002,235.800004,84.600001
1906,811093.912,811184.412,811328.212,811407.412,90.500002,79.200001,391.600006,143.800002,234.300004,78.100001
1907,811485.512,811586.512,811726.312,811805.012,101.000002,78.700001,402.900006,139.800002,240.800004,83.400001
1908,811888.412,811996.312,812124.612,812203.412,107.900002,78.800001,397.500006,128.300002,236.200004,82.500001
1909,812285.912,812384.112,812533.812,812596.912,98.200001,63.100001,394.100006,149.700003,247.900004,83.100001
1910,812680.012,812771.912,812912.512,812988.712,91.900001,76.200001,387.500006,140.600002,232.500003,78.800002
1911,813067.512,813202.112,813320.112,813383.112,134.600002,63.000001,396.100006,118.000001,252.600003,80.500002
1912,813463.612,813553.812,813698.612,813776.912,90.200001,78.300001,397.700005,144.800002,235.000003,84.400001
1913,813861.312,813952.112,814101.912,814181.312,90.800002,79.400001,401.600006,149.800002,240.600004,81.600001
1914,814262.912,814361.512,814505.912,814582.912,98.600002,77.000001,401.000006,144.400002,243.000004,81.000001
1915,814663.912,814764.712,814910.012,814990.212,100.800002,80.200001,409.800007,145.300002,246.100004,83.500002
1916,815073.712,815178.712,815318.012,815397.612,105.000001,79.600001,407.300006,139.300002,244.300003,83.400002
1917,815481.012,815574.512,815724.612,815803.512,93.500001,78.900001,402.000006,150.100002,243.600003,79.500002
1918,815883.012,815980.112,816126.312,816204.712,97.100001,78.400001,402.800006,146.200002,243.300003,81.100002
1919,816285.812,816382.212,816524.312,816603.512,96.400001,79.200001,396.100006,142.100002,238.500003,78.400002
1920,816681.912,816778.512,816919.012,816997.112,96.600001,78.100001,394.500005,140.500002,237.100003,79.300001
1921,817076.412,817173.712,817317.312,817397.112,97.300002,79.800001,404.500006,143.600002,240.900004,83.800001
1922,817480.912,817577.712,817739.412,817805.012,96.800002,65.600001,403.300006,161.700002,258.500004,79.200001
1923,817884.212,817987.412,818131.512,818211.512,103.200002,80.000001,409.300007,144.100002,247.300004,82.000002
1924,818293.512,818391.112,818541.412,818622.412,97.600001,81.000001,410.700006,150.300002,247.900003,81.800002
1925,818704.212,818809.512,818952.712,819031.212,105.300001,78.500002,409.900006,143.200002,248.500003,82.900001
1926,819114.112,819214.312,819356.612,819433.112,100.200001,76.500002,403.600006,142.300002,242.500003,84.600001
1927,819517.712,819617.912,819758.812,819839.512,100.200001,80.700002,399.300006,140.900002,241.100003,77.500001
1928,819917.012,820011.112,820163.112,820241.012,94.100001,77.900002,406.300006,152.000002,246.100003,82.300001
1929,820323.312,820414.512,820575.712,820638.912,91.200001,63.2,389.700006,161.200003,252.400004,74.100002
1930,820713.012,820800.512,820958.612,821036.212,87.500001,77.600001,402.400006,158.100002,245.600003,79.200002
1931,821115.412,821218.112,821359.512,821438.312,102.700001,78.800001,402.900006,141.400002,244.100003,80.000002
1932,821518.312,821620.712,821766.312,821845.812,102.400001,79.500001,410.300006,145.600002,248.000003,82.800002
1933,821928.612,822022.912,822194.212,822258.912,94.300001,64.700001,412.000006,171.300003,265.600004,81.700001
1934,822340.612,822441.712,822591.512,822670.112,101.100001,78.600001,412.100006,149.800003,250.900004,82.600001
1935,822752.712,822855.012,823008.612,823073.412,102.300001,64.800001,400.400006,153.600003,255.900004,79.700001
1936,823153.112,823253.312,823391.012,823470.212,100.200001,79.200002,396.600006,137.700002,237.900003,79.500001
1937,823549.712,823637.012,823789.512,823867.612,87.300001,78.100002,394.700006,152.500002,239.800003,76.800001
1938,823944.412,824032.312,824186.712,824264.912,87.900001,78.200002,395.300006,154.400002,242.300003,74.800001
1939,824339.712,824464.012,824592.412,824670.512,124.300001,78.100002,411.600006,128.400002,252.700003,80.800001
1940,824751.312,824851.912,825002.212,825078.712,100.600001,76.500002,416.500006,150.300002,250.900003,89.100001
1941,825167.812,825275.612,825426.212,825492.712,107.800002,66.500001,402.200006,150.600002,258.400004,77.300001
1942,825570.012,825666.112,825816.712,825896.712,96.100001,80.000001,404.200006,150.600003,246.700004,77.500001
1943,825974.212,826070.712,826237.512,826301.112,96.500001,63.600001,408.700006,166.800003,263.300004,81.800001
1944,826382.912,826480.212,826646.712,826710.112,97.300002,63.400001,408.000006,166.500002,263.800004,80.800001
1945,826790.912,826881.012,827057.912,827121.312,90.100001,63.400001,410.200006,176.900003,267.000004,79.800001
1946,827201.112,827302.512,827448.312,827525.512,101.400002,77.200001,402.600006,145.800002,247.200004,78.200001
1947,827603.712,827726.712,827846.712,827923.812,123.000002,77.100001,399.500006,120.000002,243.000004,79.400001
1948,828003.212,828101.512,828244.412,828323.412,98.300002,79.000001,402.800006,142.900002,241.200004,82.600001
1949,828406.012,828501.512,828650.012,828729.712,95.500002,79.700001,405.100006,148.500002,244.000004,81.400001
1950,828811.112,828907.412,829059.912,829139.012,96.300002,79.100001,410.600006,152.500002,248.800004,82.700001
1951,829221.712,829327.912,829475.012,829553.812,106.200002,78.800001,411.400006,147.100002,253.300004,79.300001
1952,829633.112,829730.712,829879.712,829958.312,97.600002,78.600001,408.500007,149.000002,246.600004,83.300002
1953,830041.612,830142.112,830289.412,830366.512,100.500001,77.100001,407.800006,147.300002,247.800003,82.900002
1954,830449.412,830543.812,830689.412,830768.312,94.400001,78.900001,393.200006,145.600002,240.000003,74.300002
1955,830842.612,830959.612,831088.112,831166.512,117.000001,78.400001,400.500005,128.500002,245.500003,76.600001
1956,831243.112,831338.412,831488.512,831566.912,95.300002,78.400001,405.400007,150.100002,245.400004,81.600002
1957,831648.512,831755.912,831893.012,831972.612,107.400001,79.600001,409.000006,137.100002,244.500003,84.900002
1958,832057.512,832174.512,832305.012,832382.712,117.000001,77.700001,411.900006,130.500002,247.500003,86.700002
1959,832469.412,832568.912,832717.512,832796.112,99.500001,78.600002,412.800006,148.600002,248.100003,86.100001
1960,832882.212,832986.112,833136.312,833214.612,103.900001,78.300001,414.700006,150.200003,254.100004,82.300001
1961,833296.912,833402.212,833549.112,833628.212,105.300002,79.100001,418.800006,146.900002,252.200004,87.500001
1962,833715.712,833816.212,833959.012,834037.112,100.500002,78.100001,398.600006,142.800002,243.300004,77.200001
1963,834114.312,834212.712,834356.312,834434.412,98.400002,78.100001,403.200006,143.600002,242.000004,83.100001
1964,834517.512,834616.312,834764.512,834846.312,98.800002,81.800001,410.000006,148.200002,247.000004,81.200001
1965,834927.512,835029.112,835179.012,835258.312,101.600002,79.300001,414.700007,149.900002,251.500004,83.900002
1966,835342.212,835438.612,835594.912,835674.612,96.400001,79.700002,413.300006,156.300002,252.700003,80.900001
1967,835755.512,835858.112,836012.612,836092.712,102.600001,80.100001,416.000006,154.500003,257.100004,78.800001
1968,836171.512,836272.912,836428.212,836510.212,101.400001,82.000001,416.000006,155.300003,256.700004,77.300001
1969,836587.512,836690.412,836839.912,836918.912,102.900002,79.000001,413.000006,149.500002,252.400004,81.600001
1970,837000.512,837098.912,837247.712,837325.112,98.400002,77.400001,404.300006,148.800002,247.200004,79.700001
1971,837404.812,837534.112,837657.012,837736.112,129.300002,79.100001,411.700006,122.900002,252.200004,80.400001
1972,837816.512,837907.712,838055.812,838134.912,91.200002,79.100001,395.500006,148.100002,239.300004,77.100001
1973,838212.012,838332.012,838460.712,838536.712,120.000002,76.000001,408.800006,128.700002,248.700004,84.100001
1974,838620.812,838722.112,838866.312,838944.713,101.300002,78.400001,401.300006,144.200002,245.500004,77.400001
1975,839022.113,839126.213,839277.413,839354.713,104.100002,77.300001,417.800007,151.200002,255.300004,85.200002
1976,839439.913,839546.713,839689.313,839769.513,106.800001,80.200002,408.000006,142.600002,249.400003,78.400001
1977,839847.913,839944.713,840108.313,840171.913,96.800001,63.600001,405.200006,163.600003,260.400004,81.200001
1978,840253.113,840357.413,840501.113,840581.813,104.300001,80.700002,403.900006,143.700002,248.000003,75.200001
1979,840657.013,840751.413,840904.613,840983.013,94.400001,78.400002,408.100006,153.200002,247.600003,82.100001
1980,841065.113,841162.213,841310.713,841390.213,97.100001,79.500001,404.500006,148.500003,245.600004,79.400001
1981,841469.613,841600.913,841718.113,841797.213,131.300002,79.100001,405.400006,117.200002,248.500004,77.800001
1982,841875.013,841965.513,842119.913,842200.613,90.500001,80.700001,404.600006,154.400003,244.900004,79.000001
1983,842279.613,842385.113,842532.713,842613.313,105.500002,80.600001,417.700006,147.600002,253.100004,84.000001
1984,842697.313,842811.013,842946.713,843025.713,113.700002,79.000001,412.800006,135.700002,249.400004,84.400001
1985,843110.113,843214.513,843360.513,843438.013,104.400002,77.500001,407.800006,146.000002,250.400004,79.900001
1986,843517.913,843622.913,843766.713,843844.913,105.000002,78.200001,407.700006,143.800002,248.800004,80.700001
1987,843925.613,844029.313,844168.213,844248.313,103.700002,80.100001,400.500006,138.900002,242.600004,77.800001
1988,844326.113,844416.613,844564.313,844645.913,90.500002,81.600001,394.700006,147.700002,238.200004,74.900001
1989,844720.813,844810.513,844969.513,845049.313,89.700002,79.800001,404.600006,159.000002,248.700004,76.100001
1990,845125.413,845248.013,845379.913,845457.013,122.600002,77.100001,410.000006,131.900002,254.500004,78.400001
1991,845535.413,845659.013,845784.613,845863.113,123.600002,78.500001,408.000007,125.600002,249.200004,80.300002
1992,845943.413,846041.313,846191.113,846270.313,97.900001,79.200001,408.500006,149.800002,247.700003,81.600002
1993,846351.913,846454.113,846607.513,846685.113,102.200001,77.600002,419.000006,153.400002,255.600003,85.800001
1994,846770.913,846872.413,847028.413,847107.513,101.500001,79.100001,418.200006,156.000003,257.500004,81.600001
1995,847189.113,847293.113,847453.913,847519.613,104.000002,65.700001,410.400006,160.800002,264.800004,79.900001
1996,847599.513,847692.513,847847.113,847928.313,93.000002,81.200001,406.300006,154.600002,247.600004,77.500001
1997,848005.813,848101.213,848256.313,848334.913,95.400002,78.600001,410.000006,155.100002,250.500004,80.900001
1998,848415.813,848510.713,848655.113,848733.713,94.900002,78.600001,393.900006,144.400002,239.300004,76.000001
1999,848809.713,848906.613,849052.713,849131.913,96.900002,79.200001,398.200006,146.100002,243.000004,76.000001
2000,849207.913,849331.413,849450.813,849527.813,123.500002,77.000001,402.400006,119.400002,242.900004,82.500001
2001,849610.313,849704.313,849855.513,849932.713,94.000002,77.200001,406.000006,151.200002,245.200004,83.600001
2002,850016.313,850122.513,850264.613,850345.913,106.200002,81.300001,410.700006,142.100002,248.300004,81.100001
2003,850427.013,850529.113,850696.213,850759.913,102.100002,63.700001,412.700006,167.100002,269.200004,79.800001
2004,850839.713,850942.713,851095.613,851173.813,103.000002,78.200001,419.000007,152.900002,255.900004,84.900002
2005,851258.713,851375.013,851526.013,851590.713,116.300001,64.700001,415.200006,151.000003,267.300004,83.200001
2006,851673.913,851774.313,851918.913,851997.913,100.400001,79.000001,405.800006,144.600003,245.000004,81.800001
2007,852079.713,852174.713,852327.113,852406.013,95.000001,78.900001,408.400006,152.400003,247.400004,82.100001
2008,852488.113,852578.013,852727.513,852806.013,89.900001,78.500001,396.600006,149.500003,239.400004,78.700001
2009,852884.713,852979.813,853131.113,853210.713,95.100001,79.600001,405.800006,151.300003,246.400004,79.800001
2010,853290.513,853389.613,853538.713,853620.513,99.100001,81.800001,414.000006,149.100003,248.200004,84.000001
2011,853704.513,853805.313,853955.813,854036.213,100.800002,80.400001,412.700006,150.500002,251.300004,81.000001
2012,854117.213,854214.513,854366.813,854446.913,97.300002,80.100001,408.500006,152.300002,249.600004,78.800001
2013,854525.713,854630.413,854781.813,854858.213,104.700002,76.400001,417.000007,151.400002,256.100004,84.500002
2014,854942.713,855047.013,855191.913,855271.013,104.300001,79.100002,413.400006,144.900002,249.200003,85.100001
2015,855356.113,855463.013,855603.013,855680.313,106.900001,77.300002,405.200006,140.000002,246.900003,81.000001
2016,855761.313,855868.313,856013.513,856090.613,107.000001,77.100001,411.500006,145.200003,252.200004,82.200001
2017,856172.813,856275.913,856419.913,856498.213,103.100002,78.300001,401.000006,144.000002,247.100004,75.600001
2018,856573.813,856667.113,856807.113,856885.513,93.300001,78.400002,388.000006,140.000002,233.300003,76.300001
2019,856961.813,857059.313,857215.913,857296.213,97.500001,80.300001,418.100006,156.600003,254.100004,83.700001
2020,857379.913,857485.613,857629.513,857707.713,105.700002,78.200001,413.100006,143.900002,249.600004,85.300001
2021,857793.013,857903.213,858037.513,858114.713,110.200002,77.200001,409.800006,134.300002,244.500004,88.100001
2022,858202.813,858305.713,858443.113,858524.313,102.900002,81.200001,402.300006,137.400002,240.300004,80.800001
2023,858605.113,858718.613,858853.413,858932.213,113.500002,78.800001,412.200006,134.800002,248.300004,85.100001
2024,859017.313,859113.913,859259.113,859339.713,96.600002,80.600001,405.200006,145.200002,241.800004,82.800001
2025,859422.513,859519.313,859665.413,859746.313,96.800002,80.900001,402.300006,146.100002,242.900004,78.500001
2026,859824.813,859918.713,860062.913,860139.513,93.900002,76.600001,391.400006,144.200002,238.100004,76.700001
2027,860216.213,860304.713,860458.913,860539.013,88.500002,80.100001,402.400006,154.200002,242.700004,79.600001
2028,860618.613,860724.513,860869.913,860948.913,105.900002,79.000001,416.100006,145.400002,251.300004,85.800001
2029,861034.713,861145.413,861277.313,861356.613,110.700002,79.300001,406.800006,131.900002,242.600004,84.900001
2030,861441.513,861549.913,861688.313,861764.613,108.400002,76.300001,411.400007,138.400002,246.800004,88.300002
2031,861852.913,861955.713,862095.713,862174.813,102.800001,79.100001,407.600006,140.000002,242.800003,85.700002
2032,862260.513,862362.713,862503.713,862583.913,102.200001,80.200002,400.200006,141.000002,243.200003,76.800001
2033,862660.713,862782.613,862903.013,862981.313,121.900001,78.300001,394.800006,120.400002,242.300003,74.200002
2034,863055.513,863151.813,863296.613,863374.713,96.300001,78.100001,397.200005,144.800002,241.100003,78.000001
2035,863452.713,863547.913,863688.513,863767.813,95.200002,79.300001,387.500006,140.600002,235.800004,72.400001
2036,863840.213,863935.213,864084.513,864163.613,95.000002,79.100001,403.000006,149.300002,244.300004,79.600001
2037,864243.213,864344.013,864490.913,864573.113,100.800002,82.200001,410.700006,146.900002,247.700004,80.800001
2038,864653.913,864752.913,864914.013,864981.513,99.000002,67.500001,406.300006,161.100002,260.100004,78.700001
2039,865060.213,865157.113,865307.813,865385.113,96.900002,77.300001,409.000006,150.700002,247.600004,84.100001
2040,865469.213,865568.013,865714.613,865795.813,98.800002,81.200001,404.100007,146.600002,245.400004,77.500002
2041,865873.313,865976.613,866126.913,866206.313,103.300001,79.400001,413.500006,150.300002,253.600003,80.500002
2042,866286.813,866383.113,866522.313,866601.913,96.300001,79.600001,396.300006,139.200002,235.500003,81.200002
2043,866683.113,866777.813,866920.513,867003.613,94.700001,83.100001,395.000005,142.700002,237.400003,74.500001
2044,867078.113,867191.913,867312.413,867395.613,113.800002,83.200001,392.800006,120.500002,234.300004,75.300001
2045,867470.913,867558.413,867717.813,867797.413,87.500002,79.600001,408.400006,159.400002,246.900004,81.900001
2046,867879.313,867987.913,868131.513,868210.713,108.600002,79.200001,421.000007,143.600002,252.200004,89.600002
2047,868300.313,868411.713,868549.513,868630.313,111.400001,80.800002,409.100006,137.800002,249.200003,79.100001
2048,868709.413,868814.713,868978.213,869044.113,105.300001,65.900001,416.700006,163.500003,268.800004,82.000001
2049,869126.113,869219.413,869367.813,869448.513,93.300001,80.700001,404.700006,148.400003,241.700004,82.300001
2050,869530.813,869639.513,869780.713,869861.113,108.700002,80.400001,406.500006,141.200002,249.900004,76.200001
2051,869937.313,870037.813,870191.113,870267.313,100.500002,76.200001,413.800006,153.300002,253.800004,83.800001
2052,870351.113,870446.913,870589.513,870670.513,95.800002,81.000001,395.900006,142.600002,238.400004,76.500001
2053,870747.013,870843.513,870991.113,871071.413,96.500002,80.300001,402.600006,147.600002,244.100004,78.200001
2054,871149.613,871251.913,871405.513,871487.313,102.300002,81.800001,419.400006,153.600002,255.900004,81.700001
2055,871569.013,871670.313,871838.713,871906.213,101.300002,67.500001,416.700007,168.400002,269.700004,79.500002
2056,871985.713,872089.813,872235.813,872316.213,104.100001,80.400002,414.200006,146.000002,250.100003,83.700001
2057,872399.913,872513.313,872653.513,872735.113,113.400001,81.600001,416.000006,140.200003,253.600004,80.800001
2058,872815.913,872918.513,873059.713,873142.313,102.600001,82.600001,402.300006,141.200003,243.800004,75.900001
2059,873218.213,873321.113,873457.113,873541.313,102.900001,84.200001,395.300006,136.000003,238.900004,72.200001
2060,873613.513,873709.513,873864.513,873946.513,96.000001,82.000001,411.400006,155.000003,251.000004,78.400001
2061,874024.913,874131.913,874275.513,874355.913,107.000002,80.400001,411.100006,143.600002,250.600004,80.100001
2062,874436.013,874534.313,874700.613,874767.213,98.300002,66.600001,409.700006,166.300002,264.600004,78.500001
2063,874845.713,874948.313,875097.113,875178.313,102.600002,81.200001,413.300006,148.800002,251.400004,80.700001
2064,875259.013,875349.313,875503.513,875582.113,90.300002,78.600001,404.500006,154.200002,244.500004,81.400001
2065,875663.513,875752.113,875907.013,875986.713,88.600002,79.700001,396.800006,154.900002,243.500004,73.600001
2066,876060.313,876151.013,876305.013,876386.913,90.700002,81.900001,402.600006,154.000002,244.700004,76.000001
2067,876462.913,876568.113,876721.413,876801.713,105.200002,80.300001,419.100007,153.300002,258.500004,80.300002
2068,876882.013,876989.513,877142.713,877225.113,107.500001,82.400002,424.800006,153.200002,260.700003,81.700001
2069,877306.813,877411.813,877554.213,877634.513,105.000001,80.300001,410.700006,142.400003,247.400004,83.000001
2070,877717.513,877813.113,877966.213,878047.313,95.600001,81.100001,408.600006,153.100003,248.700004,78.800001
2071,878126.113,878223.113,878395.813,878460.913,97.000002,65.100001,415.600006,172.700002,269.700004,80.800001
2072,878541.713,878649.113,878785.713,878867.313,107.400002,81.600001,403.700006,136.600002,244.000004,78.100001
2073,878945.413,879040.913,879189.513,879272.413,95.500002,82.900001,399.600006,148.600002,244.100004,72.600001
2074,879345.013,879437.413,879590.913,879669.113,92.400002,78.200001,399.700006,153.500002,245.900004,75.600001
2075,879744.713,879862.713,879998.113,880080.613,118.000002,82.500001,410.800006,135.400002,253.400004,74.900001
2076,880155.513,880256.813,880420.313,880484.713,101.300002,64.400001,412.600006,163.500002,264.800004,83.400001
2077,880568.113,880669.313,880828.613,880907.513,101.200002,78.900002,422.600007,159.300002,260.500004,83.200001
2078,880990.713,881094.413,881240.613,881320.513,103.700001,79.900001,413.500006,146.200003,249.900004,83.700001
2079,881404.213,881507.713,881669.113,881735.913,103.500001,66.800001,407.700006,161.400003,264.900004,76.000001
2080,881811.913,881910.913,882069.113,882149.113,99.000001,80.000001,416.200006,158.200003,257.200004,79.000001
2081,882228.113,882326.813,882494.913,882562.313,98.700002,67.400001,406.900006,168.100002,266.800004,72.700001
2082,882635.013,882736.113,882887.013,882967.513,101.100002,80.500001,412.700006,150.900002,252.000004,80.200001
2083,883047.713,883137.413,883288.613,883367.913,89.700002,79.300001,394.800006,151.200002,240.900004,74.600001
2084,883442.513,883563.013,883691.013,883768.913,120.500002,77.900001,404.200006,128.000002,248.500004,77.800001
2085,883846.713,883935.813,884092.313,884173.513,89.100002,81.200001,399.600006,156.500002,245.600004,72.800001
2086,884246.313,884340.613,884499.613,884581.313,94.300002,81.700001,411.400006,159.000002,253.300004,76.400001
2087,884657.713,884765.413,884907.113,884990.113,107.700002,83.000001,408.900007,141.700002,249.400004,76.500002
2088,885066.613,885162.613,885313.913,885392.813,96.000001,78.900001,405.900006,151.300002,247.300003,79.700002
2089,885472.513,885564.813,885720.513,885803.413,92.300001,82.900001,408.800006,155.700002,248.000003,77.900002
2090,885881.313,885989.213,886125.913,886205.413,107.900001,79.500001,405.800006,136.700002,244.600003,81.700002
2091,886287.113,886383.813,886532.613,886612.713,96.700001,80.100002,404.300006,148.800002,245.500003,78.700001
2092,886691.413,886790.713,886936.613,887018.613,99.300001,82.000002,400.300006,145.900002,245.200003,73.100001
2093,887091.713,887181.413,887335.013,887413.613,89.700001,78.600001,396.200006,153.600002,243.300003,74.300002
2094,887487.913,887583.113,887738.613,887819.913,95.200001,81.300002,405.900006,155.500002,250.700003,73.900001
2095,887893.813,887998.413,888148.713,888230.513,104.600001,81.800002,414.900006,150.300002,254.900003,78.200001
2096,888308.713,888413.713,888562.113,888642.913,105.000001,80.800001,415.900006,148.400003,253.400004,81.700001
2097,888724.613,888827.913,888974.613,889055.613,103.300002,81.000001,407.100006,146.700002,250.000004,76.100001
2098,889131.713,889234.513,889395.913,889476.313,102.800002,80.400001,424.700006,161.400002,264.200004,80.100001
2099,889556.413,889660.213,889806.213,889887.613,103.800002,81.400001,407.300006,146.000002,249.800004,76.100001
2100,889963.713,890062.713,890212.713,890292.513,99.000002,79.800001,408.900007,150.000002,249.000004,80.100002
2101,890372.613,890473.513,890618.213,890699.313,100.900001,81.100001,405.100006,144.700002,245.600003,78.400002
2102,890777.713,890872.113,891021.913,891105.113,94.400001,83.200002,396.800006,149.800002,244.200003,69.400001
2103,891174.513,891273.513,891417.913,891502.013,99.000001,84.100001,399.100005,144.400002,243.400003,71.600001
2104,891573.613,891669.813,891823.613,891905.413,96.200002,81.800001,407.200007,153.800002,250.000004,75.400002
2105,891980.813,892125.113,892232.313,892312.913,144.300002,80.600001,406.800006,107.200001,251.500003,74.700002
2106,892387.613,892478.113,892629.513,892709.213,90.500001,79.700001,400.500006,151.400002,241.900003,78.900002
2107,892788.113,892889.313,893039.913,893120.713,101.200001,80.800002,409.400006,150.600002,251.800003,76.800001
2108,893197.513,893300.813,893452.513,893533.913,103.300001,81.400002,420.200006,151.700002,255.000003,83.800001
2109,893617.713,893713.313,893884.713,893952.313,95.600001,67.600001,414.600006,171.400003,267.000004,80.000001
2110,894032.313,894133.913,894283.713,894363.413,101.600002,79.700001,413.600006,149.800002,251.400004,82.500001
2111,894445.913,894549.713,894695.813,894776.413,103.800002,80.600001,414.600006,146.100002,249.900004,84.100001
2112,894860.513,894958.513,895102.113,895182.813,98.000002,80.700001,400.800006,143.600002,241.600004,78.500001
2113,895261.313,895362.413,895508.213,895590.613,101.100002,82.400001,402.600006,145.800002,246.900004,73.300001
2114,895663.913,895757.113,895914.213,895993.913,93.200002,79.700001,406.300006,157.100002,250.300004,76.300001
2115,896070.213,896173.113,896311.913,896394.213,102.900002,82.300001,398.900006,138.800002,241.700004,74.900001
2116,896469.113,896568.613,896717.313,896798.613,99.500002,81.300001,407.700007,148.700002,248.200004,78.200002
2117,896876.813,896977.313,897128.113,897211.413,100.500001,83.300001,410.200006,150.800002,251.300003,75.600002
2118,897287.013,897393.813,897541.513,897621.313,106.800001,79.800002,413.100006,147.700002,254.500003,78.800001
2119,897700.113,897804.313,897937.213,898016.713,104.200001,79.500001,400.100006,132.900002,237.100003,83.500002
2120,898100.213,898197.213,898336.713,898418.513,97.000001,81.800001,394.700006,139.500002,236.500003,76.400002
2121,898494.913,898590.313,898739.513,898819.813,95.400001,80.300001,400.800006,149.200002,244.600003,75.900002
2122,898895.713,898987.113,899145.913,899227.713,91.400001,81.800002,405.500006,158.800002,250.200003,73.500001
2123,899301.213,899396.713,899544.613,899624.513,95.500001,79.900001,401.300006,147.900002,243.400003,78.000002
2124,899702.513,899801.113,899947.813,900026.813,98.600001,79.000001,403.700006,146.700002,245.300003,79.400002
2125,900106.213,900210.513,900351.713,900431.413,104.300001,79.700001,409.200006,141.200002,245.500003,84.000002
2126,900515.413,900615.513,900765.913,900846.013,100.100001,80.100002,410.400006,150.400002,250.500003,79.800001
2127,900925.813,901022.013,901179.113,901259.713,96.200001,80.600001,415.300006,157.100003,253.300004,81.400001
2128,901341.113,901439.113,901586.313,901665.613,98.000001,79.300001,406.700006,147.200003,245.200004,82.200001
2129,901747.813,901853.113,901995.513,902071.413,105.300002,75.900001,402.600006,142.400002,247.700004,79.000001
2130,902150.413,902256.513,902396.713,902477.213,106.100002,80.500001,408.100006,140.200002,246.300004,81.300001
2131,902558.513,902645.013,902798.913,902879.213,86.500001,80.300001,395.900006,153.900003,240.400004,75.200001
2132,902954.413,903053.313,903197.913,903277.213,98.900002,79.300001,397.400006,144.600002,243.500004,74.600001
2133,903351.813,903482.313,903599.913,903678.813,130.500002,78.900001,404.600006,117.600002,248.100004,77.600001
2134,903756.413,903873.613,904006.513,904085.013,117.200002,78.500001,408.000006,132.900002,250.100004,79.400001
2135,904164.413,904275.713,904417.513,904496.513,111.300002,79.000001,414.200006,141.800002,253.100004,82.100001
2136,904578.613,904680.913,904822.113,904901.613,102.300002,79.500001,407.300006,141.200002,243.500004,84.300001
2137,904985.913,905083.113,905230.113,905310.313,97.200002,80.200001,405.800006,147.000002,244.200004,81.400001
2138,905391.713,905494.113,905644.713,905725.913,102.400002,81.200001,409.700006,150.600002,253.000004,75.500001
2139,905801.413,905910.513,906060.214,906139.314,109.100002,79.100002,418.600007,149.700002,258.800004,80.700001
2140,906220.014,906325.014,906466.014,906548.714,105.000001,82.700002,404.900006,141.000002,246.000003,76.200001
2141,906624.914,906722.114,906875.014,906957.314,97.200001,82.300002,406.100006,152.900002,250.100003,73.700001
2142,907031.014,907125.414,907279.914,907360.514,94.400001,80.600001,404.600006,154.500003,248.900004,75.100001
2143,907435.614,907530.414,907685.514,907766.014,94.800001,80.500001,402.900006,155.100003,249.900004,72.500001
2144,907838.514,907932.514,908081.414,908161.414,94.000001,80.000002,399.200006,148.900002,242.900003,76.300001
2145,908237.714,908333.014,908478.914,908558.514,95.300001,79.600002,399.800006,145.900002,241.200003,79.000001
2146,908637.514,908734.314,908882.214,908961.314,96.800001,79.100002,404.400006,147.900002,244.700003,80.600001
2147,909041.914,909144.214,909288.714,909369.714,102.300001,81.000002,405.200006,144.500002,246.800003,77.400001
2148,909447.114,909546.014,909697.514,909776.414,98.900001,78.900001,414.600006,151.500003,250.400004,85.300001
2149,909861.714,909959.314,910104.714,910186.114,97.600001,81.400001,399.400006,145.400003,243.000004,75.000001
2150,910261.114,910359.914,910505.014,910584.414,98.800001,79.400001,396.800006,145.100003,243.900004,73.500001
2151,910657.914,910752.314,910909.514,910989.014,94.400001,79.500001,405.900006,157.200003,251.600004,74.800001
2152,911063.814,911191.914,911312.914,911391.914,128.100002,79.000001,403.400006,121.000002,249.100004,75.300001
2153,911467.214,911567.014,911722.114,911786.014,99.800001,63.900001,391.800006,155.100003,254.900004,73.000001
2154,911859.014,911947.914,912099.914,912180.214,88.900001,80.300002,396.900006,152.000002,240.900003,75.700001
2155,912255.914,912362.614,912507.014,912587.114,106.700001,80.100002,410.100006,144.400002,251.100003,78.900001
2156,912666.014,912770.114,912915.814,912996.214,104.100001,80.400001,411.500006,145.700003,249.800004,81.300001
2157,913077.514,913193.914,913318.614,913402.814,116.400002,84.200001,402.200006,124.700002,241.100004,76.900001
2158,913479.714,913579.314,913728.714,913807.914,99.600001,79.200001,409.300006,149.400003,249.000004,81.100001
2159,913889.014,913983.614,914136.714,914215.914,94.600001,79.200001,405.300006,153.100003,247.700004,78.400001
2160,914294.314,914401.114,914538.314,914619.014,106.800002,80.700001,408.200006,137.200002,244.000004,83.500001
2161,914702.514,914811.014,914937.514,915020.514,108.500002,83.000001,393.900006,126.500002,235.000004,75.900001
2162,915096.414,915194.814,915335.514,915415.414,98.400001,79.900001,397.100006,140.700003,239.100004,78.100001
2163,915493.514,915589.914,915738.514,915818.514,96.400001,80.000001,403.700006,148.600003,245.000004,78.700001
2164,915897.214,915997.514,916139.614,916224.214,100.300001,84.600001,397.100006,142.100003,242.400004,70.100001
2165,916294.314,916388.514,916537.314,916616.314,94.200001,79.000002,397.500006,148.800002,243.000003,75.500001
2166,916691.814,916790.314,916935.114,917017.014,98.500001,81.900002,401.800006,144.800002,243.300003,76.600001
2167,917093.614,917194.314,917337.014,917418.414,100.700001,81.400002,400.900006,142.700002,243.400003,76.100001
2168,917494.514,917600.714,917744.314,917825.014,106.200001,80.700002,410.000006,143.600002,249.800003,79.500001
2169,917904.514,918010.914,918145.114,918227.614,106.400001,82.500002,396.500006,134.200002,240.600003,73.400001
2170,918301.014,918415.414,918552.214,918631.114,114.400001,78.900002,408.600006,136.800002,251.200003,78.500001
2171,918709.614,918811.414,918960.714,919039.114,101.800001,78.400001,410.300006,149.300003,251.100004,80.800001
2172,919119.914,919230.314,919376.814,919441.914,110.400002,65.100001,402.000006,146.500002,256.900004,80.000001
2173,919521.914,919626.514,919760.314,919839.314,104.600002,79.000002,398.000006,133.800001,238.400003,80.600001
2174,919919.914,920021.814,920159.914,920242.314,101.900001,82.400002,396.200006,138.100002,240.000003,73.800001
2175,920316.114,920426.114,920557.014,920643.814,110.000001,86.800002,399.000006,130.900002,240.900003,71.300001
2176,920715.114,920819.314,920956.114,921038.714,104.200001,82.600002,398.900006,136.800002,241.000003,75.300001
2177,921114.014,921222.614,921348.414,921428.714,108.600001,80.300001,393.300006,125.800002,234.400003,78.600002
2178,921507.314,921618.714,921746.314,921830.914,111.400001,84.600001,398.100005,127.600002,239.000003,74.500001
2179,921905.414,922002.014,922146.614,922226.114,96.600002,79.500001,403.200006,144.600002,241.200004,82.500001
2180,922308.614,922416.214,922555.614,922638.214,107.600002,82.600001,407.700007,139.400002,247.000004,78.100002
2181,922716.314,922812.914,922956.314,923035.614,96.600001,79.300001,401.300006,143.400002,240.000003,82.000002
2182,923117.614,923220.014,923355.414,923435.414,102.400001,80.000001,394.900005,135.400002,237.800003,77.100001
2183,923512.514,923613.014,923750.614,923832.514,100.500002,81.900001,394.600006,137.600002,238.100004,74.600001
2184,923907.114,924009.514,924150.914,924229.214,102.400002,78.300001,397.600006,141.400002,243.800004,75.500001
2185,924304.714,924401.614,924546.214,924624.414,96.900002,78.200001,400.600006,144.600002,241.500004,80.900001
2186,924705.314,924802.814,924943.514,925022.114,97.500002,78.600001,391.400006,140.700002,238.200004,74.600001
2187,925096.714,925197.314,925330.414,925409.514,100.600002,79.100002,386.000006,133.100001,233.700003,73.200001
2188,925482.714,925577.414,925717.414,925797.414,94.700001,80.000001,389.600006,140.000002,234.700003,74.900002
2189,925872.314,925971.814,926116.714,926196.014,99.500001,79.300001,408.100006,144.900002,244.400003,84.400002
2190,926280.414,926383.314,926522.314,926600.914,102.900001,78.600001,403.500006,139.000002,241.900003,83.000002
2191,926683.914,926789.714,926933.414,927012.514,105.800001,79.100002,413.000006,143.700002,249.500003,84.400001
2192,927096.914,927200.114,927346.314,927424.314,103.200001,78.000001,413.700006,146.200003,249.400004,86.300001
2193,927510.614,927619.914,927755.114,927834.914,109.300002,79.800001,407.200006,135.200002,244.500004,82.900001
2194,927917.814,928023.914,928159.114,928240.314,106.100002,81.200001,406.100006,135.200002,241.300004,83.600001
2195,928323.914,928422.714,928566.714,928647.514,98.800002,80.800001,403.400006,144.000002,242.800004,79.800001
2196,928727.314,928826.514,928989.114,929053.714,99.200002,64.600001,404.800006,162.600002,261.800004,78.400001
2197,929132.114,929230.914,929380.314,929459.214,98.800002,78.900001,407.100006,149.400002,248.200004,80.000001
2198,929539.214,929636.914,929782.314,929863.914,97.700002,81.600001,405.600006,145.400002,243.100004,80.900001
2199,929944.814,930054.314,930190.314,930271.314,109.500002,81.000001,408.700006,136.000002,245.500004,82.200001
2200,930353.514,930469.514,930599.614,930683.714,116.000002,84.100001,406.200006,130.100002,246.100004,76.000001
2201,930759.714,930872.614,931015.814,931093.214,112.900002,77.400001,417.300007,143.200002,256.100004,83.800002
2202,931177.014,931289.314,931420.314,931500.714,112.300001,80.400001,410.000006,131.000002,243.300003,86.300002
2203,931587.014,931696.314,931831.514,931913.214,109.300001,81.700002,407.800006,135.200002,244.500003,81.600001
2204,931994.814,932098.114,932241.314,932322.714,103.300001,81.400002,408.700006,143.200002,246.500003,80.800001
2205,932403.514,932503.914,932652.314,932733.314,100.400001,81.000001,406.500006,148.400003,248.800004,76.700001
2206,932810.014,932906.214,933055.714,933135.314,96.200001,79.600001,400.700006,149.500003,245.700004,75.400001
2207,933210.714,933303.114,933448.314,933526.414,92.400001,78.100002,399.500006,145.200002,237.600003,83.800001
2208,933610.214,933715.014,933850.814,933930.114,104.800001,79.300002,402.500006,135.800002,240.600003,82.600001
2209,934012.714,934118.914,934259.414,934338.514,106.200001,79.100001,414.900006,140.500003,246.700004,89.100001
2210,934427.614,934531.314,934675.514,934755.414,103.700002,79.900001,411.000006,144.200002,247.900004,83.200001
2211,934838.614,934942.214,935089.514,935167.414,103.600002,77.900001,416.800006,147.300002,250.900004,88.000001
2212,935255.414,935357.514,935499.714,935581.014,102.100002,81.300001,406.400006,142.200002,244.300004,80.800001
2213,935661.814,935773.614,935907.414,935988.714,111.800002,81.300001,407.600007,133.800002,245.600004,80.700002
2214,936069.414,936170.914,936314.314,936393.214,101.500001,78.900001,404.300006,143.400002,244.900003,80.500002
2215,936473.714,936593.914,936719.914,936797.014,120.200001,77.100001,404.200006,126.000002,246.200003,80.900002
2216,936877.914,936977.714,937127.714,937206.714,99.800001,79.000001,414.500006,150.000002,249.800003,85.700002
2217,937292.414,937399.214,937543.114,937623.114,106.800001,80.000002,414.500006,143.900002,250.700003,83.800001
2218,937706.914,937813.714,937951.914,938032.214,106.800002,80.300001,410.000006,138.200002,245.000004,84.700001
2219,938116.914,938224.514,938366.714,938447.314,107.600002,80.600001,412.200006,142.200002,249.800004,81.800001
2220,938529.114,938634.114,938794.014,938858.314,105.000002,64.300001,409.300006,159.900002,264.900004,80.100001
2221,938938.414,939047.114,939185.514,939265.114,108.700002,79.600001,412.200006,138.400002,247.100004,85.500001
2222,939350.614,939451.414,939595.914,939673.314,100.800002,77.400001,405.100006,144.500002,245.300004,82.400001
2223,939755.714,939857.114,940004.914,940085.414,101.400002,80.500001,407.100007,147.800002,249.200004,77.400002
2224,940162.814,940254.114,940409.114,940489.314,91.300001,80.200001,402.700006,155.000002,246.300003,76.200002
2225,940565.514,940701.914,940819.814,940898.214,136.400002,78.400001,414.600006,117.900001,254.300003,81.900002
2226,940980.114,941094.314,941227.714,941307.414,114.200001,79.700002,410.200006,133.400002,247.600003,82.900001
2227,941390.314,941490.014,941636.614,941716.014,99.700001,79.400002,409.700006,146.600002,246.300003,84.000001
2228,941800.014,941901.014,942049.114,942128.914,101.000001,79.800001,414.900006,148.100003,249.100004,86.000001
2229,942214.914,942310.514,942457.914,942537.414,95.600002,79.500001,399.500006,147.400002,243.000004,77.000001
2230,942614.414,942718.314,942867.014,942944.314,103.900002,77.300001,416.300006,148.700002,252.600004,86.400001
2231,943030.714,943136.514,943277.514,943357.414,105.800002,79.900001,406.300006,141.000002,246.800004,79.600001
2232,943437.014,943536.214,943683.914,943764.514,99.200002,80.600001,404.700006,147.700002,246.900004,77.200001
2233,943841.714,943966.314,944107.814,944170.014,124.600002,62.200001,411.200006,141.500002,266.100004,82.900001
2234,944252.914,944348.114,944493.814,944573.114,95.200002,79.300001,399.300006,145.700002,240.900004,79.100001
2235,944652.214,944753.914,944899.514,944978.514,101.700002,79.000001,409.300007,145.600002,247.300004,83.000002
2236,945061.514,945165.714,945307.914,945387.814,104.200001,79.900001,410.600006,142.200002,246.400003,84.300002
2237,945472.114,945571.214,945722.114,945802.114,99.100001,80.000002,412.400006,150.900002,250.000003,82.400001
2238,945884.514,945987.214,946135.714,946217.014,102.700001,81.300001,408.000006,148.500003,251.200004,75.500001
2239,946292.514,946397.614,946548.714,946628.514,105.100001,79.800001,415.400006,151.100003,256.200004,79.400001
2240,946707.914,946802.114,946955.914,947034.814,94.200001,78.900001,404.100006,153.800003,248.000004,77.200001
2241,947112.014,947201.114,947351.614,947430.614,89.100001,79.000001,398.500006,150.500003,239.600004,79.900001
2242,947510.514,947605.014,947758.014,947841.714,94.500001,83.700001,405.300006,153.000003,247.500004,74.100001
2243,947915.814,948020.914,948171.014,948250.014,105.100002,79.000001,418.100006,150.100002,255.200004,83.900001
2244,948333.914,948444.414,948596.414,948676.714,110.500002,80.300001,420.900007,152.000002,262.500004,78.100002
2245,948754.814,948867.814,949007.914,949088.714,113.000001,80.800002,412.800006,140.100002,253.100003,78.900001
2246,949167.614,949271.114,949418.714,949496.414,103.500001,77.700002,411.000006,147.600002,251.100003,82.200001
2247,949578.614,949676.714,949818.814,949896.914,98.100001,78.100002,402.700006,142.100002,240.200003,84.400001
2248,949981.314,950080.114,950228.314,950310.914,98.800001,82.600001,407.000006,148.200003,247.000004,77.400001
2249,950388.314,950488.314,950641.014,950722.114,100.000001,81.100001,410.700006,152.700003,252.700004,76.900001
2250,950799.014,950908.714,951059.914,951139.314,109.700002,79.400001,427.100006,151.200002,260.900004,86.800001
2251,951226.114,951336.314,951476.614,951555.814,110.200002,79.200001,417.200007,140.300002,250.500004,87.500002
2252,951643.314,951757.814,951893.414,951973.214,114.500001,79.800002,417.000006,135.600002,250.100003,87.100001
2253,952060.314,952167.414,952311.014,952387.814,107.100001,76.800001,415.600006,143.600003,250.700004,88.100001
2254,952475.914,952582.114,952724.314,952804.214,106.200002,79.900001,410.800006,142.200002,248.400004,82.500001
2255,952886.714,952986.714,953130.714,953210.514,100.000002,79.800001,405.900006,144.000002,244.000004,82.100001
2256,953292.614,953388.014,953539.514,953618.414,95.400002,78.900001,400.900006,151.500002,246.900004,75.100001
2257,953693.514,953786.114,953943.914,954023.914,92.600002,80.000001,410.300006,157.800002,250.400004,79.900001
2258,954103.814,954199.314,954355.814,954439.114,95.500002,83.300001,413.100006,156.500002,252.000004,77.800001
2259,954516.914,954624.714,954773.414,954850.414,107.800002,77.000001,419.400007,148.700002,256.500004,85.900002
2260,954936.314,955046.414,955174.714,955254.314,110.100001,79.600001,401.900006,128.300002,238.400003,83.900002
2261,955338.214,955447.814,955583.914,955662.214,109.600001,78.300001,406.800006,136.100002,245.700003,82.800002
2262,955745.014,955845.514,956006.514,956071.114,100.500001,64.600001,406.200006,161.000003,261.500004,80.100001
2263,956151.214,956259.114,956396.714,956476.514,107.900001,79.800002,403.400006,137.600002,245.500003,78.100001
2264,956554.614,956659.714,956798.514,956876.314,105.100001,77.800002,403.700006,138.800002,243.900003,82.000001
2265,956958.314,957058.514,957197.514,957277.314,100.200001,79.800002,400.600006,139.000002,239.200003,81.600001
2266,957358.914,957455.514,957594.914,957673.414,96.600001,78.500001,389.900006,139.400002,236.000003,75.400002
2267,957748.814,957883.814,957989.314,958067.214,135.000002,77.900001,395.200005,105.500001,240.500003,76.800001
2268,958144.014,958237.514,958376.314,958455.014,93.500002,78.700001,387.900006,138.800002,232.300004,76.900001
2269,958531.914,958624.814,958773.914,958854.414,92.900002,80.500001,398.600006,149.100002,242.000004,76.100001
2270,958930.514,959032.114,959181.514,959257.914,101.600002,76.400001,410.400006,149.400002,251.000004,83.000001
2271,959340.914,959441.214,959577.014,959657.414,100.300002,80.400001,398.400006,135.800002,236.100004,81.900001
2272,959739.314,959847.314,959979.114,960056.514,108.000002,77.400001,398.000006,131.800002,239.800004,80.800001
2273,960137.314,960227.514,960377.914,960457.114,90.200002,79.200001,397.000006,150.400002,240.600004,77.200001
2274,960534.314,960629.514,960779.114,960857.414,95.200001,78.300001,403.000006,149.600003,244.800004,79.900001
2275,960937.314,961037.314,961176.614,961254.214,100.000002,77.600001,398.900006,139.300002,239.300004,82.000001
2276,961336.214,961430.214,961575.614,961654.114,94.000001,78.500001,398.500006,145.400003,239.400004,80.600001
2277,961734.714,961832.614,961977.114,962055.914,97.900001,78.800001,399.600006,144.500003,242.400004,78.400001
2278,962134.314,962227.314,962368.714,962448.114,93.000001,79.400002,389.600006,141.400002,234.400003,75.800001
2279,962523.914,962627.114,962770.014,962848.214,103.200001,78.200002,404.800006,142.900002,246.100003,80.500001
2280,962928.714,963023.914,963181.514,963263.314,95.200001,81.800001,413.900006,157.600003,252.800004,79.300001
2281,963342.614,963453.314,963587.914,963668.714,110.700002,80.800001,408.500006,134.600002,245.300004,82.400001
2282,963751.114,963852.314,963993.514,964074.114,101.200002,80.600001,401.500006,141.200002,242.400004,78.500001
2283,964152.614,964259.314,964402.314,964481.214,106.700002,78.900001,406.000006,143.000002,249.700004,77.400001
2284,964558.614,964651.314,964806.314,964886.114,92.700001,79.800001,405.200006,155.000003,247.700004,77.700001
2285,964963.814,965058.514,965209.014,965288.614,94.700001,79.600001,399.200006,150.500003,245.200004,74.400001
2286,965363.014,965457.914,965607.814,965690.114,94.900001,82.300001,403.700006,149.900003,244.800004,76.600001
2287,965766.714,965861.114,966012.714,966096.014,94.400001,83.300001,404.000006,151.600003,246.000004,74.700001
2288,966170.714,966269.314,966427.014,966509.514,98.600002,82.500001,416.800006,157.700002,256.300004,78.000001
2289,966587.514,966695.914,966834.614,966916.314,108.400002,81.700001,408.400006,138.700002,247.100004,79.600001
2290,966995.914,967092.914,967241.514,967323.814,97.000002,82.300001,401.600006,148.600002,245.600004,73.700001
2291,967397.514,967491.714,967648.914,967727.114,94.200002,78.200001,413.200007,157.200002,251.400004,83.600002
2292,967810.714,967899.714,968046.614,968125.514,89.000001,78.900001,393.500005,146.900002,235.900003,78.700001
2293,968204.214,968295.314,968439.214,968518.514,91.100002,79.300001,390.400006,143.900002,235.000004,76.100001
2294,968594.614,968710.614,968848.314,968927.514,116.000002,79.200001,411.800006,137.700002,253.700004,78.900001
2295,969006.414,969102.614,969265.314,969345.214,96.200002,79.900001,422.300007,162.700002,258.900004,83.500002
2296,969428.714,969532.414,969683.914,969763.214,103.700001,79.300002,418.400006,151.500002,255.200003,83.900001
2297,969847.114,969944.814,970095.114,970172.114,97.700001,77.000001,410.700006,150.300003,248.000004,85.700001
2298,970257.814,970362.514,970507.014,970586.314,104.700002,79.300001,410.800006,144.500002,249.200004,82.300001
2299,970668.614,970764.514,970919.114,970996.314,95.900002,77.200001,406.200006,154.600002,250.500004,78.500001
2300,971074.814,971170.314,971319.714,971398.214,95.500002,78.500001,403.100006,149.400002,244.900004,79.700001
2301,971477.914,971570.514,971723.814,971802.214,92.600002,78.400001,409.600006,153.300002,245.900004,85.300001
2302,971887.514,971986.214,972134.314,972213.414,98.700002,79.100001,408.900006,148.100002,246.800004,83.000001
2303,972296.414,972406.214,972553.314,972632.114,109.800002,78.800001,421.000007,147.100002,256.900004,85.300002
2304,972717.414,972817.714,972968.614,973049.215,100.300001,80.600002,410.300006,150.900002,251.200003,78.500001
2305,973127.715,973229.915,973380.315,973461.215,102.200001,80.900002,415.100006,150.400002,252.600003,81.600001
2306,973542.815,973631.615,973793.515,973872.515,88.800001,79.000001,406.200006,161.900003,250.700004,76.500001
2307,973949.015,974048.515,974206.115,974283.815,99.500001,77.700001,416.500006,157.600003,257.100004,81.700001
2308,974365.515,974487.715,974615.415,974692.115,122.200002,76.700001,411.100006,127.700002,249.900004,84.500001
2309,974776.615,974870.015,975019.915,975099.915,93.400002,80.000001,402.500006,149.900002,243.300004,79.200001
2310,975179.115,975283.615,975432.615,975514.215,104.500002,81.600001,418.100007,149.000002,253.500004,83.000002
2311,975597.215,975697.815,975851.615,975931.015,100.600001,79.400002,421.000006,153.800002,254.400003,87.200001
2312,976018.215,976126.715,976291.015,976355.815,108.500001,64.800001,420.200006,164.300003,272.800004,82.600001
2313,976438.415,976541.315,976694.815,976774.215,102.900002,79.400001,421.700006,153.500002,256.400004,85.900001
2314,976860.115,976969.315,977111.015,977189.615,109.200002,78.600001,414.100007,141.700002,250.900004,84.600002
2315,977274.215,977375.015,977517.515,977595.915,100.800001,78.400001,407.700006,142.500002,243.300003,86.000002
2316,977681.915,977776.815,977920.315,977998.915,94.900001,78.600001,398.100006,143.500002,238.400003,81.100002
2317,978080.015,978172.515,978326.915,978405.715,92.500001,78.800001,407.700006,154.400002,246.900003,82.000002
2318,978487.715,978582.115,978736.615,978815.715,94.400001,79.100001,410.000006,154.500002,248.900003,82.000002
2319,978897.715,979004.215,979144.315,979225.915,106.500001,81.600002,414.000006,140.100002,246.600003,85.800001
2320,979311.715,979414.615,979562.215,979642.815,102.900001,80.600001,415.100006,147.600003,250.500004,84.000001
2321,979726.815,979836.715,979984.715,980065.715,109.900002,81.000001,423.200006,148.000002,257.900004,84.300001
2322,980150.015,980249.515,980400.715,980481.815,99.500002,81.100001,411.200007,151.200002,250.700004,79.400002
2323,980561.215,980659.515,980815.115,980896.215,98.300001,81.100001,414.200006,155.600002,253.900003,79.200002
2324,980975.415,981073.715,981230.215,981308.115,98.300001,77.900002,409.300006,156.500002,254.800003,76.600001
2325,981384.715,981485.815,981639.515,981719.315,101.100001,79.800001,416.800006,153.700003,254.800004,82.200001
2326,981801.515,981901.215,982036.715,982117.115,99.700001,80.400002,392.700006,135.500002,235.200003,77.100001
2327,982194.215,982287.515,982442.215,982520.215,93.300001,78.000001,401.200006,154.700003,248.000004,75.200001
2328,982595.415,982721.715,982853.815,982933.415,126.300002,79.600001,419.500006,132.100002,258.400004,81.500001
2329,983014.915,983124.815,983272.415,983354.515,109.900002,82.100001,422.200006,147.600002,257.500004,82.600001
2330,983437.115,983540.715,983687.915,983769.315,103.600002,81.400001,413.800007,147.200002,250.800004,81.600002
2331,983850.915,983949.715,984102.015,984181.115,98.800001,79.100001,411.000006,152.300002,251.100003,80.800002
2332,984261.915,984409.815,984521.915,984599.915,147.900002,78.000001,426.700006,112.100002,260.000004,88.700001
2333,984688.615,984785.815,984947.915,985011.815,97.200001,63.900001,407.200006,162.100003,259.300004,84.000001
2334,985095.815,985205.315,985347.515,985427.315,109.500002,79.800001,411.100006,142.200002,251.700004,79.600001
2335,985506.915,985605.815,985754.215,985833.415,98.900002,79.200001,406.300006,148.400002,247.300004,79.800001
2336,985913.215,986052.215,986164.615,986242.615,139.000002,78.000001,413.700006,112.400002,251.400004,84.300001
2337,986326.915,986419.115,986587.515,986651.715,92.200002,64.200001,406.100006,168.400002,260.600004,81.300001
2338,986733.015,986832.915,986990.115,987069.815,99.900002,79.700001,421.000007,157.200002,257.100004,84.200002
2339,987154.015,987256.515,987409.415,987488.215,102.500001,78.800001,417.100006,152.900003,255.400004,82.900001
2340,987571.115,987671.115,987826.715,987905.815,100.000001,79.100001,421.000006,155.600003,255.600004,86.300001
2341,987992.115,988096.415,988243.815,988323.315,104.300002,79.500001,416.200006,147.400002,251.700004,85.000001
2342,988408.315,988513.415,988660.415,988740.315,105.100002,79.900001,415.000007,147.000002,252.100004,83.000002
2343,988823.315,988915.115,989070.715,989151.715,91.800001,81.000002,406.200006,155.600002,247.400003,77.800001
2344,989229.515,989318.915,989496.115,989560.315,89.400001,64.200001,403.400006,177.200003,266.600004,72.600001
2345,989632.915,989752.415,989886.915,989963.515,119.500001,76.600002,418.900006,134.500002,254.000003,88.300001
2346,990051.815,990151.315,990303.315,990381.515,99.500001,78.200001,414.100006,152.000003,251.500004,84.400001
2347,990465.915,990567.715,990718.215,990801.315,101.800002,83.100001,416.900006,150.500002,252.300004,81.500001
2348,990882.815,990980.315,991136.715,991220.715,97.500002,84.000001,414.300006,156.400002,253.900004,76.400001
2349,991297.115,991395.915,991555.915,991639.115,98.800002,83.200002,416.800007,160.000002,258.800004,74.800001
2350,991713.915,991804.715,991973.515,992051.915,90.800001,78.400001,415.300006,168.800003,259.600004,77.300001
2351,992129.215,992231.615,992383.115,992463.015,102.400001,79.900001,411.600006,151.500003,253.900004,77.800001
2352,992540.815,992641.915,992796.715,992877.815,101.100002,81.100001,419.800006,154.800002,255.900004,82.800001
2353,992960.615,993062.915,993213.415,993294.115,102.300002,80.700001,416.000006,150.500002,252.800004,82.500001
2354,993376.615,993483.415,993632.615,993711.715,106.800002,79.100001,416.900007,149.200002,256.000004,81.800002
2355,993793.515,993897.815,994060.615,994140.515,104.300001,79.900001,425.500006,162.800003,267.100004,78.500001
2356,994219.015,994332.315,994470.915,994551.315,113.300002,80.400001,409.600006,138.600002,251.900004,77.300001
2357,994628.615,994724.815,994885.815,994966.115,96.200002,80.300001,415.700006,161.000002,257.200004,78.200001
2358,995044.315,995138.115,995287.515,995369.515,93.800002,82.000001,401.600006,149.400002,243.200004,76.400001
2359,995445.915,995536.915,995693.415,995771.515,91.000002,78.100001,403.700006,156.500002,247.500004,78.100001
2360,995849.615,995941.215,996101.915,996184.215,91.600002,82.300001,414.500006,160.700002,252.300004,79.900001
2361,996264.115,996369.815,996517.415,996598.115,105.700002,80.700001,418.200007,147.600002,253.300004,84.200002
2362,996682.315,996786.715,996935.915,997017.715,104.400001,81.800001,420.200006,149.200003,253.600004,84.800001
2363,997102.515,997196.315,997359.015,997438.915,93.800001,79.900001,412.500006,162.700003,256.500004,76.100001
2364,997515.015,997654.715,997777.815,997856.415,139.700002,78.600001,421.100006,123.100002,262.800004,79.700001
2365,997936.115,998045.115,998179.515,998262.215,109.000002,82.700001,403.400006,134.400002,243.400004,77.300001
2366,998339.515,998434.715,998589.915,998670.115,95.200002,80.200001,405.800006,155.200002,250.400004,75.200001
2367,998745.315,998847.215,998996.015,999077.315,101.900002,81.300001,408.000007,148.800002,250.700004,76.000002
2368,999153.315,999257.315,999400.315,999481.515,104.000001,81.200001,401.100006,143.000002,247.000003,72.900002
2369,999554.415,999672.815,999806.215,999886.915,118.400001,80.700001,414.200006,133.400002,251.800003,81.700002
2370,999968.615,1000064.61,1000217.51,1000297.81,96.000001,80.300002,406.600006,152.900002,248.900003,77.400001
2371,1000375.21,1000476.11,1000628.61,1000710.61,100.900001,82.000001,412.900006,152.500003,253.400004,77.500001
2372,1000788.11,1000891.31,1001047.01,1001127.71,103.200001,80.700001,415.900006,155.700003,258.900004,76.300001
2373,1001204.01,1001307.71,1001459.81,1001540.51,103.700002,80.700001,416.100006,152.100002,255.800004,79.600001
2374,1001620.11,1001713.01,1001887.11,1001951.01,92.900002,63.900001,408.200006,174.100002,267.000004,77.300001
2375,1002028.31,1002136.11,1002279.51,1002358.21,107.800002,78.700001,412.900007,143.400002,251.200004,83.000002
2376,1002441.21,1002540.31,1002686.31,1002766.01,99.100001,79.700001,402.300006,146.000002,245.100003,77.500002
2377,1002843.51,1002938.11,1003090.61,1003169.31,94.600001,78.700001,402.200006,152.500002,247.100003,76.400002
2378,1003245.71,1003344.71,1003494.31,1003574.21,99.000001,79.900001,403.500006,149.600002,248.600003,75.000002
2379,1003649.21,1003743.71,1003900.71,1003984.31,94.500001,83.600002,405.900006,157.000002,251.500003,70.800001
2380,1004055.11,1004175.71,1004304.21,1004384.11,120.600001,79.900001,405.200006,128.500002,249.100003,76.200002
2381,1004460.31,1004553.71,1004701.81,1004782.61,93.400001,80.800001,398.700006,148.100002,241.500003,76.400002
2382,1004859.01,1004982.01,1005109.51,1005189.81,123.000001,80.300001,410.500006,127.500002,250.500003,79.700002
2383,1005269.51,1005364.71,1005521.11,1005603.01,95.200001,81.900002,415.500006,156.400002,251.600003,82.000001
2384,1005685.01,1005781.11,1005934.71,1006014.51,96.100001,79.800001,413.200006,153.600003,249.700004,83.700001
2385,1006098.21,1006199.91,1006341.21,1006420.81,101.700002,79.600001,402.700006,141.300002,243.000004,80.100001
2386,1006500.91,1006597.31,1006743.92,1006823.02,96.400001,79.100001,400.100006,146.600003,243.000004,78.000001
2387,1006901.02,1006997.82,1007154.92,1007234.52,96.800001,79.600001,410.900006,157.100003,253.900004,77.400001
2388,1007311.92,1007438.92,1007564.32,1007642.32,127.000002,78.000001,411.800006,125.400002,252.400004,81.400001
2389,1007723.72,1007816.12,1007966.32,1008044.62,92.400002,78.300001,400.900006,150.200002,242.600004,80.000001
2390,1008124.62,1008213.32,1008367.02,1008451.42,88.700002,84.400001,394.700006,153.700002,242.400004,67.900001
2391,1008519.32,1008639.32,1008772.52,1008854.32,120.000002,81.800001,414.500006,133.200002,253.200004,79.500001
2392,1008933.82,1009028.02,1009182.42,1009264.22,94.200002,81.800001,407.600006,154.400002,248.600004,77.200001
2393,1009341.42,1009441.02,1009596.32,1009676.62,99.600002,80.300001,417.000007,155.300002,254.900004,81.800002
2394,1009758.42,1009854.12,1010005.42,1010087.02,95.700001,81.600001,408.000006,151.300002,247.000003,79.400002
2395,1010166.42,1010267.62,1010419.82,1010500.22,101.200001,80.400002,414.500006,152.200002,253.400003,80.700001
2396,1010580.92,1010690.62,1010831.82,1010912.12,109.700001,80.300001,410.500006,141.200003,250.900004,79.300001
2397,1010991.42,1011084.82,1011235.92,1011315.82,93.400001,79.900001,404.300006,151.100003,244.500004,79.900001
2398,1011395.72,1011483.92,1011642.22,1011723.52,88.200001,81.300001,400.000006,158.300003,246.500004,72.200001
2399,1011795.72,1011924.82,1012045.42,1012124.72,129.100002,79.300001,410.000006,120.600002,249.700004,81.000001
2400,1012205.72,1012323.32,1012448.32,1012529.82,117.600002,81.500001,401.800006,125.000002,242.600004,77.700001
2401,1012607.52,1012706.62,1012855.72,1012937.92,99.100002,82.200001,405.100006,149.100002,248.200004,74.700001
2402,1013012.62,1013126.72,1013270.12,1013354.22,114.100002,84.100001,418.000006,143.400002,257.500004,76.400001
2403,1013430.62,1013532.72,1013692.72,1013759.12,102.100002,66.400001,405.500006,160.000002,262.100004,77.000001
2404,1013836.12,1013939.42,1014087.72,1014167.32,103.300002,79.600001,416.200007,148.300002,251.600004,85.000002
2405,1014252.32,1014376.32,1014498.82,1014577.32,124.000001,78.500001,404.400006,122.500002,246.500003,79.400002
2406,1014656.72,1014755.22,1014906.12,1014984.62,98.500001,78.500001,404.600006,150.900002,249.400003,76.700002
2407,1015061.32,1015181.92,1015307.52,1015385.02,120.600001,77.500001,403.200006,125.600002,246.200003,79.500002
2408,1015464.52,1015587.92,1015714.02,1015793.22,123.400001,79.200001,409.400006,126.100002,249.500003,80.700002
2409,1015873.92,1015976.42,1016124.22,1016202.62,102.500001,78.400002,411.500006,147.800002,250.300003,82.800001
2410,1016285.42,1016385.52,1016538.12,1016619.32,100.100001,81.200001,414.700006,152.600003,252.700004,80.800001
2411,1016700.12,1016794.12,1016951.12,1017031.32,94.000001,80.200001,413.000006,157.000003,251.000004,81.800001
2412,1017113.12,1017209.92,1017366.22,1017444.92,96.800002,78.700001,409.000006,156.300002,253.100004,77.200001
2413,1017522.12,1017627.12,1017779.12,1017859.32,105.000002,80.200001,415.600006,152.000002,257.000004,78.400001
2414,1017937.72,1018034.52,1018186.52,1018264.02,96.800002,77.500001,408.300007,152.000002,248.800004,82.000002
2415,1018346.02,1018461.92,1018587.12,1018665.12,115.900001,78.000001,396.800005,125.200002,241.100003,77.700001
2416,1018742.82,1018866.32,1018991.82,1019070.92,123.500002,79.100001,407.200007,125.500002,249.000004,79.100002
2417,1019150.02,1019249.62,1019404.32,1019485.52,99.600001,81.200002,417.400006,154.700002,254.300003,81.900001
2418,1019567.42,1019672.72,1019824.62,1019905.02,105.300001,80.400001,415.600006,151.900003,257.200004,78.000001
2419,1019983.02,1020084.42,1020236.72,1020314.72,101.400001,78.000001,411.900006,152.300003,253.700004,80.200001
2420,1020394.92,1020494.02,1020653.52,1020720.32,99.100002,66.800001,400.800006,159.500002,258.600004,75.400001
2421,1020795.72,1020896.42,1021047.82,1021130.62,100.700002,82.800001,412.000006,151.400002,252.100004,77.100001
2422,1021207.72,1021337.22,1021461.52,1021540.32,129.500002,78.800001,404.600006,124.300002,253.800004,72.000001
2423,1021612.32,1021735.12,1021862.72,1021941.22,122.800002,78.500001,408.600006,127.600002,250.400004,79.700001
2424,1022020.92,1022117.62,1022269.12,1022348.62,96.700002,79.500001,407.800006,151.500002,248.200004,80.100001
2425,1022428.72,1022531.82,1022682.62,1022766.72,103.100002,84.100001,417.500007,150.800002,253.900004,79.500002
2426,1022846.22,1022945.92,1023099.82,1023183.72,99.700001,83.900002,413.200006,153.900002,253.600003,75.700001
2427,1023259.42,1023359.42,1023516.02,1023596.82,100.000001,80.800001,417.400006,156.600003,256.600004,80.000001
2428,1023676.82,1023780.82,1023933.42,1023999.22,104.000002,65.800001,397.100006,152.600002,256.600004,74.700001
2429,1024073.92,1024203.52,1024327.82,1024407.52,129.600002,79.700001,407.500006,124.300002,253.900004,73.900001
2430,1024481.42,1024601.22,1024727.92,1024806.12,119.800002,78.200001,401.100006,126.700002,246.500004,76.400001
2431,1024882.52,1024972.72,1025130.62,1025211.62,90.200001,81.000001,405.200006,157.900003,248.100004,76.100001
2432,1025287.72,1025387.92,1025531.12,1025609.72,100.200001,78.600001,405.100006,143.200003,243.400004,83.100001
2433,1025692.82,1025798.72,1025940.72,1026018.62,105.900002,77.900001,412.300006,142.000002,247.900004,86.500001
2434,1026105.12,1026211.72,1026348.72,1026426.92,106.600002,78.200001,405.100006,137.000002,243.600004,83.300001
2435,1026510.22,1026605.82,1026752.32,1026832.72,95.600002,80.400001,402.700006,146.500002,242.100004,80.200001
2436,1026912.92,1027005.12,1027151.12,1027228.12,92.200002,77.000001,394.300006,146.000002,238.200004,79.100001
2437,1027307.22,1027431.02,1027549.52,1027629.12,123.800002,79.600001,396.900006,118.500002,242.300004,75.000001
2438,1027704.12,1027803.12,1027960.72,1028041.62,99.000001,80.900001,415.900006,157.600003,256.600004,78.400001
2439,1028120.02,1028221.72,1028367.92,1028444.52,101.700002,76.600001,405.700006,146.200002,247.900004,81.200001
2440,1028525.72,1028620.92,1028784.62,1028861.32,95.200002,76.700001,422.700007,163.700002,258.900004,87.100002
2441,1028948.42,1029047.12,1029190.22,1029268.42,98.700001,78.200001,396.100005,143.100002,241.800003,76.100001
2442,1029344.52,1029444.62,1029592.32,1029671.52,100.100002,79.200001,404.200006,147.700002,247.800004,77.200001
2443,1029748.72,1029846.22,1029982.72,1030063.42,97.500002,80.700001,387.600006,136.500002,234.000004,72.900001
2444,1030136.32,1030256.32,1030383.72,1030465.52,120.000002,81.800001,403.100006,127.400002,247.400004,73.900001
2445,1030539.42,1030640.32,1030787.02,1030868.92,100.900002,81.900001,408.300006,146.700002,247.600004,78.800001
2446,1030947.72,1031056.92,1031198.12,1031279.52,109.200002,81.400001,412.500006,141.200002,250.400004,80.700001
2447,1031360.22,1031460.32,1031609.92,1031688.62,100.100002,78.700001,409.500007,149.600002,249.700004,81.100002
2448,1031769.72,1031865.32,1032021.52,1032097.92,95.600001,76.400001,413.300006,156.200002,251.800003,85.100002
2449,1032183.02,1032276.52,1032427.12,1032505.32,93.500001,78.200002,402.100006,150.600002,244.100003,79.800001
2450,1032585.12,1032706.02,1032831.02,1032906.52,120.900002,75.500002,399.100006,125.000001,245.900003,77.700001
2451,1032984.22,1033108.12,1033231.22,1033310.32,123.900002,79.100002,406.300006,123.100001,247.000003,80.200001
2452,1033390.52,1033490.32,1033641.02,1033720.72,99.800001,79.700002,414.100006,150.700002,250.500003,83.900001
2453,1033804.62,1033914.52,1034049.42,1034129.82,109.900002,80.400001,406.900006,134.900002,244.800004,81.700001
2454,1034211.52,1034313.82,1034458.62,1034540.32,102.300001,81.700001,407.600006,144.800003,247.100004,78.800001
2455,1034619.12,1034745.32,1034870.32,1034949.12,126.200002,78.800001,405.400006,125.000002,251.200004,75.400001
2456,1035024.52,1035149.32,1035269.92,1035346.92,124.800002,77.000001,401.700006,120.600002,245.400004,79.300001
2457,1035426.22,1035550.92,1035670.02,1035749.42,124.700002,79.400001,405.100006,119.100002,243.800004,81.900001
2458,1035831.32,1035932.22,1036076.62,1036157.52,100.900002,80.900001,407.700006,144.400002,245.300004,81.500001
2459,1036239.02,1036349.32,1036490.32,1036570.82,110.300002,80.500001,412.300006,141.000002,251.300004,80.500001
2460,1036651.32,1036751.02,1036897.32,1036976.92,99.700002,79.600001,407.400006,146.300002,246.000004,81.800001
2461,1037058.72,1037149.42,1037303.82,1037381.82,90.700002,78.000001,399.500006,154.400002,245.100004,76.400001
2462,1037458.22,1037562.82,1037708.32,1037786.92,104.600002,78.600001,404.900006,145.500002,250.100004,76.200001
2463,1037863.12,1037994.12,1038114.62,1038192.22,131.000002,77.600001,408.800006,120.500002,251.500004,79.700001
2464,1038271.92,1038376.12,1038510.22,1038590.62,104.200002,80.400001,395.400006,134.100002,238.300004,76.700001
2465,1038667.32,1038768.52,1038919.62,1039001.32,101.200002,81.700001,418.100007,151.100002,252.300004,84.100002
2466,1039085.42,1039187.52,1039331.92,1039412.62,102.100001,80.700001,409.600006,144.400002,246.500003,82.400002
2467,1039495.02,1039587.02,1039739.72,1039821.72,92.000001,82.000002,400.600006,152.700002,244.700003,73.900001
2468,1039895.62,1039998.92,1040141.22,1040227.42,103.300001,86.200002,399.300006,142.300002,245.600003,67.500001
2469,1040294.92,1040395.12,1040541.02,1040621.12,100.200001,80.100001,401.500006,145.900002,246.100003,75.300002
2470,1040696.42,1040796.52,1040945.42,1041024.12,100.100001,78.700001,405.600006,148.900002,249.000003,77.900002
2471,1041102.02,1041217.82,1041336.62,1041415.52,115.800001,78.900001,391.700005,118.800002,234.600003,78.200001
2472,1041493.72,1041586.92,1041736.62,1041818.02,93.200002,81.400001,405.200007,149.700002,242.900004,80.900002
2473,1041898.92,1042002.62,1042151.92,1042233.42,103.700001,81.500001,412.900006,149.300002,253.000003,78.400002
2474,1042311.82,1042419.32,1042560.52,1042639.72,107.500001,79.200002,407.800006,141.200002,248.700003,79.900001
2475,1042719.62,1042819.52,1042967.72,1043047.02,99.900001,79.300002,408.900006,148.200002,248.100003,81.500001
2476,1043128.52,1043231.72,1043369.82,1043446.32,103.200001,76.500002,397.700006,138.100002,241.300003,79.900001
2477,1043526.22,1043621.82,1043779.72,1043843.12,95.600001,63.4,394.500006,157.900003,253.500004,77.600002
2478,1043920.72,1044038.52,1044164.62,1044243.92,117.800001,79.300001,399.200006,126.100002,243.900003,76.000002
2479,1044319.92,1044449.92,1044565.12,1044642.72,130.000002,77.600001,404.300006,115.200001,245.200003,81.500002
2480,1044724.22,1044824.72,1044972.52,1045051.92,100.500001,79.400001,412.400006,147.800002,248.300003,84.700002
2481,1045136.62,1045254.52,1045390.92,1045470.52,117.900002,79.600001,422.700006,136.400002,254.300004,88.800001
2482,1045559.32,1045668.62,1045807.52,1045888.02,109.300002,80.500001,410.500006,138.900002,248.200004,81.800001
2483,1045969.82,1046084.22,1046221.42,1046301.22,114.400002,79.800001,407.500006,137.200002,251.600004,76.100001
2484,1046377.32,1046506.72,1046627.12,1046707.42,129.400002,80.300001,405.200006,120.400002,249.800004,75.100001
2485,1046782.52,1046880.82,1047023.72,1047105.12,98.300002,81.400001,398.000006,142.900002,241.200004,75.400001
2486,1047180.52,1047277.82,1047424.72,1047503.32,97.300002,78.600001,401.700006,146.900002,244.200004,78.900001
2487,1047582.22,1047683.72,1047828.62,1047908.92,101.500002,80.300001,401.800006,144.900002,246.400004,75.100001
2488,1047984.02,1048084.22,1048231.12,1048311.12,100.200002,80.000001,403.300006,146.900002,247.100004,76.200001
2489,1048387.32,1048498.62,1048627.02,1048706.72,111.300002,79.700001,396.000006,128.400002,239.700004,76.600001
2490,1048783.32,1048910.72,1049031.02,1049110.82,127.400002,79.800001,402.000006,120.300002,247.700004,74.500001
2491,1049185.32,1049284.12,1049427.82,1049508.62,98.800002,80.800001,399.300006,143.700002,242.500004,76.000001
2492,1049584.62,1049685.12,1049829.52,1049910.72,100.500002,81.200001,402.100006,144.400002,244.900004,76.000001
2493,1049986.72,1050079.92,1050227.92,1050306.92,93.200001,79.000001,400.500006,148.000003,241.200004,80.300001
2494,1050387.22,1050484.52,1050626.22,1050705.32,97.300001,79.100001,395.200006,141.700003,239.000004,77.100001
2495,1050782.42,1050881.92,1051046.32,1051111.62,99.500001,65.300001,411.100006,164.400003,263.900004,81.900001
2496,1051193.52,1051299.32,1051440.72,1051521.02,105.800002,80.300001,407.300006,141.400002,247.200004,79.800001
2497,1051600.82,1051695.42,1051859.52,1051925.02,94.600001,65.500001,405.600006,164.100003,258.700004,81.400001
2498,1052006.42,1052100.42,1052242.22,1052324.92,94.000002,82.700001,396.700006,141.800002,235.800004,78.200001
2499,1052403.12,1052494.12,1052636.22,1052716.92,91.000001,80.700001,388.600006,142.100003,233.100004,74.800001
2500,1052791.72,1052888.12,1053042.22,1053122.72,96.400001,80.500001,410.700006,154.100003,250.500004,79.700001
2501,1053202.42,1053302.22,1053452.62,1053533.12,99.800001,80.500001,409.500006,150.400003,250.200004,78.800001
2502,1053611.92,1053718.62,1053865.12,1053946.72,106.700002,81.600001,413.500006,146.500002,253.200004,78.700001
2503,1054025.42,1054125.82,1054272.62,1054358.22,100.400002,85.600001,409.800006,146.800002,247.200004,77.000001
2504,1054435.22,1054547.92,1054685.12,1054765.82,112.700002,80.700001,410.000006,137.200002,249.900004,79.400001
2505,1054845.22,1054954.62,1055088.62,1055170.72,109.400002,82.100001,399.700006,134.000002,243.400004,74.200001
2506,1055244.92,1055342.62,1055489.42,1055569.92,97.700002,80.500001,398.100006,146.800002,244.500004,73.100001
2507,1055643.02,1055767.42,1055898.22,1055980.82,124.400002,82.600001,411.100006,130.800002,255.200004,73.300001
2508,1056054.12,1056174.72,1056298.22,1056378.62,120.600002,80.400001,395.400006,123.500002,244.100004,70.900001
2509,1056449.52,1056562.12,1056693.52,1056773.02,112.600002,79.500001,405.100006,131.400002,244.000004,81.600001
2510,1056854.62,1056950.22,1057097.02,1057178.62,95.600002,81.600001,402.300006,146.800002,242.400004,78.300001
2511,1057256.92,1057356.02,1057508.42,1057589.32,99.100002,80.900001,415.200007,152.400002,251.500004,82.800002
2512,1057672.12,1057775.92,1057935.12,1058001.32,103.800001,66.200001,408.400006,159.200002,263.000003,79.200002
2513,1058080.52,1058180.12,1058335.92,1058418.22,99.600001,82.300002,411.700006,155.800002,255.400003,74.000001
2514,1058492.22,1058592.92,1058746.42,1058827.12,100.700001,80.700001,415.500006,153.500003,254.200004,80.600001
2515,1058907.72,1059003.82,1059168.82,1059236.72,96.100001,67.900001,406.600006,165.000003,261.100004,77.600001
2516,1059314.32,1059409.02,1059556.72,1059639.02,94.700001,82.300001,399.200006,147.700003,242.400004,74.500001
2517,1059713.52,1059812.32,1059965.92,1060047.42,98.800001,81.500001,412.600006,153.600003,252.400004,78.700001
2518,1060126.12,1060217.62,1060367.12,1060451.02,91.500001,83.900001,396.300006,149.500003,241.000004,71.400001
2519,1060522.42,1060614.62,1060762.72,1060848.72,92.200001,86.000001,397.100006,148.100003,240.300004,70.800001
2520,1060919.52,1061022.12,1061169.92,1061250.32,102.600001,80.400001,410.600006,147.800003,250.400004,79.800001
2521,1061330.12,1061435.62,1061583.42,1061667.32,105.500002,83.900001,418.800006,147.800002,253.300004,81.600001
2522,1061748.92,1061857.52,1062001.82,1062082.22,108.600002,80.400001,413.900006,144.300002,252.900004,80.600001
2523,1062162.82,1062261.92,1062414.32,1062498.12,99.100002,83.800001,412.900007,152.400002,251.500004,77.600002
2524,1062575.72,1062671.52,1062818.32,1062901.82,95.800001,83.500001,404.300006,146.800002,242.600003,78.200002
2525,1062980.02,1063071.12,1063215.82,1063299.62,91.100001,83.800001,389.700005,144.700002,235.800003,70.100001
2526,1063369.72,1063491.82,1063623.52,1063702.82,122.100002,79.300001,412.900007,131.700002,253.800004,79.800002
2527,1063782.62,1063880.22,1064028.42,1064111.02,97.600001,82.600001,406.400006,148.200002,245.800003,78.000002
2528,1064189.02,1064286.62,1064444.62,1064526.82,97.600001,82.200002,414.600006,158.000002,255.600003,76.800001
2529,1064603.62,1064708.12,1064855.12,1064935.92,104.500001,80.800001,408.400006,147.000003,251.500004,76.100001
2530,1065012.02,1065113.52,1065254.32,1065332.42,101.500001,78.100001,398.900006,140.800003,242.300004,78.500001
2531,1065410.92,1065552.92,1065657.82,1065734.82,142.000002,77.000001,400.500006,104.900002,246.900004,76.600001
2532,1065811.42,1065929.52,1066055.72,1066132.92,118.100002,77.200002,399.000006,126.200001,244.300003,77.500001
2533,1066210.42,1066303.52,1066450.32,1066530.62,93.100001,80.300002,386.600006,146.800002,239.900003,66.400001
2534,1066597.02,1066693.52,1066836.32,1066916.22,96.500001,79.900001,400.000005,142.800002,239.300003,80.800001
2535,1066997.02,1067092.62,1067243.52,1067324.72,95.600002,81.200001,406.500007,150.900002,246.500004,78.800002
2536,1067403.52,1067512.42,1067659.42,1067741.22,108.900001,81.800002,416.300006,147.000002,255.900003,78.600001
2537,1067819.82,1067932.12,1068079.02,1068163.12,112.300001,84.100001,421.700006,146.900003,259.200004,78.400001
2538,1068241.52,1068352.32,1068488.22,1068569.12,110.800002,80.900001,407.200006,135.900002,246.700004,79.600001
2539,1068648.72,1068744.52,1068891.82,1068976.32,95.800002,84.500001,403.100006,147.300002,243.100004,75.500001
2540,1069051.82,1069144.02,1069304.42,1069388.32,92.200001,83.900001,411.200006,160.400003,252.600004,74.700001
2541,1069463.02,1069557.92,1069714.32,1069800.42,94.900002,86.100001,414.200006,156.400002,251.300004,76.800001
2542,1069877.22,1069984.72,1070126.02,1070223.92,107.500002,97.900002,409.900007,141.300002,248.800004,63.200001
2543,1070287.12,1070397.02,1070551.02,1070636.72,109.900001,85.700002,422.400006,154.000002,263.900003,72.800001
2544,1070709.52,1070867.52,1070976.32,1071057.52,158.000002,81.200001,430.600006,108.800002,266.800004,82.600001
2545,1071140.12,1071242.12,1071403.42,1071469.52,102.000002,66.100001,408.600006,161.300002,263.300004,79.200001
2546,1071548.72,1071641.12,1071790.22,1071870.52,92.400002,80.300001,396.600006,149.100002,241.500004,74.800001
2547,1071945.32,1072044.72,1072182.72,1072264.32,99.400002,81.600001,389.200006,138.000002,237.400004,70.200001
2548,1072334.52,1072432.32,1072585.12,1072665.42,97.800001,80.300001,411.400006,152.800003,250.600004,80.500001
2549,1072745.92,1072845.52,1072997.32,1073081.22,99.600002,83.900001,413.400006,151.800002,251.400004,78.100001
2550,1073159.32,1073268.12,1073419.02,1073499.92,108.800002,80.900001,424.700007,150.900002,259.700004,84.100002
2551,1073584.02,1073686.72,1073834.22,1073916.12,102.700001,81.900002,412.100006,147.500002,250.200003,80.000001
2552,1073996.12,1074095.72,1074241.52,1074321.02,99.600001,79.500002,406.400006,145.800002,245.400003,81.500001
2553,1074402.52,1074524.72,1074651.72,1074728.42,122.200002,76.700001,402.600006,127.000002,249.200004,76.700001
2554,1074805.12,1074899.92,1075050.02,1075128.52,94.800001,78.500002,404.200006,150.100002,244.900003,80.800001
2555,1075209.32,1075308.72,1075463.42,1075546.22,99.400001,82.800001,413.200006,154.700003,254.100004,76.300001
2556,1075622.52,1075731.12,1075878.22,1075958.72,108.600002,80.500001,422.700006,147.100002,255.700004,86.500001
2557,1076045.22,1076147.72,1076293.32,1076374.22,102.500002,80.900001,404.900006,145.600002,248.100004,75.900001
2558,1076450.12,1076548.52,1076699.12,1076777.82,98.400002,78.700001,409.500006,150.600002,249.000004,81.800001
2559,1076859.62,1076958.52,1077112.92,1077195.42,98.900002,82.500001,410.300007,154.400002,253.300004,74.500002
2560,1077269.92,1077360.92,1077514.32,1077595.32,91.000001,81.000001,398.000006,153.400002,244.400003,72.600002
2561,1077667.92,1077788.52,1077915.72,1077995.02,120.600001,79.300001,405.300006,127.200002,247.800003,78.200002
2562,1078073.22,1078202.52,1078322.72,1078402.82,129.300001,80.100001,407.800006,120.200002,249.500003,78.200002
2563,1078481.02,1078583.12,1078727.62,1078807.62,102.100001,80.000001,403.400006,144.500002,246.600003,76.800002
2564,1078884.42,1078985.52,1079139.02,1079220.62,101.100001,81.600002,410.900006,153.500002,254.600003,74.700001
2565,1079295.32,1079396.12,1079549.92,1079632.92,100.800001,83.000001,413.000006,153.800003,254.600004,75.400001
2566,1079708.32,1079801.02,1079948.72,1080028.52,92.700001,79.800002,400.000006,147.700002,240.400003,79.800001
2567,1080108.32,1080209.52,1080352.62,1080435.52,101.200001,82.900001,404.400006,143.100003,244.300004,77.200001
2568,1080512.72,1080612.22,1080761.42,1080843.52,99.500001,82.100001,410.900006,149.200003,248.700004,80.100001
2569,1080923.62,1081028.92,1081174.12,1081254.42,105.300002,80.300001,407.700006,145.200002,250.500004,76.900001
2570,1081331.32,1081429.12,1081583.12,1081666.02,97.800002,82.900001,405.500006,154.000002,251.800004,70.800001
2571,1081736.82,1081840.62,1081995.12,1082073.92,103.800002,78.800001,417.800006,154.500002,258.300004,80.700001
2572,1082154.62,1082256.72,1082401.92,1082482.22,102.100002,80.300001,401.800006,145.200002,247.300004,74.200001
2573,1082556.42,1082654.52,1082805.72,1082885.02,98.100002,79.300001,407.400006,151.200002,249.300004,78.800001
2574,1082963.82,1083081.92,1083211.12,1083292.22,118.100002,81.100001,405.300006,129.200002,247.300004,76.900001
2575,1083369.12,1083466.22,1083616.72,1083697.42,97.100002,80.700001,405.400006,150.500002,247.600004,77.100001
2576,1083774.52,1083874.62,1084032.52,1084114.32,100.100002,81.800002,418.700007,157.900002,258.000004,78.900001
2577,1084193.22,1084298.02,1084446.32,1084526.32,104.800001,80.000001,412.500006,148.300003,253.100004,79.400001
2578,1084605.72,1084705.12,1084853.12,1084937.72,99.400001,84.600001,405.500006,148.000003,247.400004,73.500001
2579,1085011.22,1085119.12,1085263.92,1085343.92,107.900002,80.000001,414.700006,144.800002,252.700004,82.000001
2580,1085425.92,1085547.82,1085670.32,1085750.12,121.900002,79.800001,399.600006,122.500002,244.400004,75.400001
2581,1085825.52,1085942.32,1086071.42,1086148.42,116.800002,77.000001,400.000006,129.100002,245.900004,77.100001
2582,1086225.52,1086340.52,1086489.42,1086552.72,115.000002,63.300001,402.900006,148.900002,263.900004,75.700001
2583,1086628.42,1086724.72,1086874.92,1086957.52,96.300001,82.600001,403.400006,150.200003,246.500004,74.300001
2584,1087031.82,1087130.72,1087287.32,1087369.32,98.900002,82.000001,415.200006,156.600002,255.500004,77.700001
2585,1087447.02,1087548.12,1087700.42,1087781.52,101.100002,81.100001,412.500006,152.300002,253.400004,78.000001
2586,1087859.52,1087965.82,1088112.22,1088194.02,106.300002,81.800001,414.500007,146.400002,252.700004,80.000002
2587,1088274.02,1088376.12,1088520.62,1088601.42,102.100001,80.800001,408.100006,144.500002,246.600003,80.700002
2588,1088682.12,1088782.62,1088926.92,1089008.32,100.500001,81.400001,399.000006,144.300002,244.800003,72.800002
2589,1089081.12,1089175.92,1089335.12,1089413.12,94.800001,78.000002,407.800006,159.200002,254.000003,75.800001
2590,1089488.92,1089632.52,1089749.42,1089827.32,143.600002,77.900001,420.100006,116.900002,260.500004,81.700001
2591,1089909.02,1090005.52,1090163.12,1090242.72,96.500001,79.600001,416.800006,157.600003,254.100004,83.100001
2592,1090325.82,1090431.22,1090580.62,1090660.92,105.400002,80.300001,417.700006,149.400002,254.800004,82.600001
2593,1090743.52,1090889.12,1091003.82,1091084.32,145.600003,80.500001,418.000007,114.700001,260.300004,77.200002
2594,1091161.52,1091273.22,1091417.42,1091498.92,111.700001,81.500002,413.500006,144.200002,255.900003,76.100001
2595,1091575.02,1091675.22,1091818.92,1091901.92,100.200001,83.000002,405.900006,143.700002,243.900003,79.000001
2596,1091980.92,1092078.42,1092228.32,1092306.62,97.500001,78.300002,399.400006,149.900002,247.400003,73.700001
2597,1092380.32,1092499.62,1092625.52,1092706.02,119.300002,80.500002,399.300006,125.900001,245.200003,73.600001
2598,1092779.62,1092872.42,1093021.42,1093103.02,92.800001,81.600002,402.700006,149.000002,241.800003,79.300001
2599,1093182.32,1093274.52,1093431.62,1093515.02,92.200001,83.400002,405.500006,157.100002,249.300003,72.800001
2600,1093587.82,1093688.72,1093851.62,1093931.42,100.900001,79.800001,425.000006,162.900003,263.800004,81.400001
2601,1094012.82,1094111.92,1094266.12,1094346.22,99.100002,80.100001,412.300006,154.200002,253.300004,78.900001
2602,1094425.12,1094551.92,1094671.02,1094752.02,126.800002,81.000001,405.900006,119.100002,245.900004,79.000001
2603,1094831.02,1094921.12,1095074.82,1095154.72,90.100002,79.900001,400.800006,153.700002,243.800004,77.100001
2604,1095231.82,1095361.52,1095480.32,1095559.92,129.700002,79.600001,402.900006,118.800002,248.500004,74.800001
2605,1095634.72,1095753.02,1095881.42,1095958.92,118.300002,77.500001,403.300006,128.400002,246.700004,79.100001
2606,1096038.02,1096128.82,1096283.82,1096363.82,90.800002,80.000001,405.700006,155.000002,245.800004,79.900001
2607,1096443.72,1096544.82,1096694.12,1096773.22,101.100002,79.100001,411.200006,149.300002,250.400004,81.700001
2608,1096854.92,1096948.52,1097102.02,1097179.42,93.600002,77.400001,402.200006,153.500002,247.100004,77.700001
2609,1097257.12,1097355.82,1097504.62,1097585.02,98.700002,80.400001,401.200006,148.800002,247.500004,73.300001
2610,1097658.32,1097753.12,1097904.72,1097985.12,94.800002,80.400001,398.000006,151.600002,246.400004,71.200001
2611,1098056.32,1098176.92,1098305.92,1098385.42,120.600002,79.500001,407.600006,129.000002,249.600004,78.500001
2612,1098463.92,1098585.92,1098716.32,1098796.32,122.000002,80.000001,408.900006,130.400002,252.400004,76.500001
2613,1098872.82,1098975.62,1099126.62,1099204.72,102.800002,78.100001,414.900007,151.000002,253.800004,83.000002
2614,1099287.72,1099391.52,1099540.72,1099620.52,103.800001,79.800002,409.000006,149.200002,253.000003,76.200001
2615,1099696.72,1099798.72,1099946.22,1100030.02,102.000001,83.800002,408.300006,147.500002,249.500003,75.000001
2616,1100105.02,1100209.52,1100355.02,1100438.82,104.500001,83.800001,404.400006,145.500003,250.000004,70.600001
2617,1100509.42,1100634.82,1100770.22,1100850.52,125.400002,80.300001,418.000006,135.400002,260.800004,76.900001
2618,1100927.42,1101027.32,1101200.42,1101267.12,99.900002,66.700001,415.500006,173.100002,273.000004,75.800001
2619,1101342.92,1101478.22,1101614.92,1101679.52,135.300002,64.600001,414.000006,136.700002,272.000004,77.400001
2620,1101756.92,1101862.72,1102013.02,1102093.42,105.800002,80.400001,418.500007,150.300002,256.100004,82.000002
2621,1102175.42,1102271.52,1102433.32,1102499.12,96.100001,65.800001,401.300006,161.800003,257.900004,77.600001
2622,1102576.72,1102679.52,1102827.82,1102908.52,102.800001,80.700002,404.400006,148.300002,251.100003,72.600001
2623,1102981.12,1103105.82,1103237.92,1103315.42,124.700002,77.500001,412.700006,132.100002,256.800004,78.400001
2624,1103393.82,1103545.02,1103646.12,1103724.42,151.200002,78.300001,407.800006,101.100002,252.300004,77.200001
2625,1103801.62,1103934.62,1104044.72,1104123.92,133.000002,79.200001,394.500006,110.100002,243.100004,72.200001
2626,1104196.12,1104311.92,1104435.92,1104512.82,115.800002,76.900002,394.700006,124.000001,239.800003,78.000001
2627,1104590.82,1104685.12,1104834.62,1104915.32,94.300001,80.700002,405.300006,149.500002,243.800003,80.800001
2628,1104996.12,1105089.12,1105242.22,1105323.72,93.000001,81.500002,405.000006,153.100002,246.100003,77.400001
2629,1105401.12,1105499.62,1105657.52,1105737.02,98.500001,79.500001,416.400006,157.900003,256.400004,80.500001
2630,1105817.52,1105922.42,1106077.92,1106158.32,104.900002,80.400001,422.100006,155.500002,260.400004,81.300001
2631,1106239.62,1106347.82,1106494.62,1106575.22,108.200002,80.600001,414.700006,146.800002,255.000004,79.100001
2632,1106654.32,1106760.42,1106904.52,1106988.52,106.100002,84.000001,410.400007,144.100002,250.200004,76.200002
2633,1107064.72,1107164.82,1107308.42,1107389.42,100.100001,81.000001,403.400006,143.600002,243.700003,78.700002
2634,1107468.12,1107560.62,1107712.92,1107792.62,92.500001,79.700001,396.300005,152.300002,244.800003,71.800001
2635,1107864.42,1107984.52,1108135.12,1108199.82,120.100002,64.700001,415.600007,150.600002,270.700004,80.200002
2636,1108280.02,1108377.12,1108529.82,1108611.42,97.100001,81.600002,410.900006,152.700002,249.800003,79.500001
2637,1108690.92,1108791.42,1108936.52,1109019.62,100.500001,83.100002,404.600006,145.100002,245.600003,75.900001
2638,1109095.52,1109199.22,1109360.62,1109430.32,103.700001,69.700001,412.100006,161.400003,265.100004,77.300001
2639,1109507.62,1109610.22,1109766.12,1109850.32,102.600001,84.200001,418.500006,155.900003,258.500004,75.800001
2640,1109926.12,1110028.92,1110183.52,1110265.22,102.800002,81.700001,413.500006,154.600002,257.400004,74.400001
2641,1110339.62,1110441.52,1110600.72,1110679.32,101.900002,78.600001,416.100007,159.200002,261.100004,76.400002
2642,1110755.72,1110882.52,1111009.92,1111090.12,126.800001,80.200002,408.600006,127.400002,254.200003,74.200001
2643,1111164.32,1111260.52,1111421.42,1111501.82,96.200001,80.400002,414.000006,160.900002,257.100003,76.500001
2644,1111578.32,1111681.02,1111833.12,1111914.12,102.700001,81.000001,415.500006,152.100003,254.800004,79.700001
2645,1111993.82,1112102.92,1112254.92,1112334.52,109.100002,79.600001,424.400006,152.000002,261.100004,83.700001
2646,1112418.22,1112520.52,1112670.72,1112752.32,102.300002,81.600001,412.700006,150.200002,252.500004,78.600001
2647,1112830.92,1112928.82,1113086.92,1113167.92,97.900002,81.000001,414.600007,158.100002,256.000004,77.600002
2648,1113245.52,1113354.72,1113515.72,1113580.32,109.200001,64.600001,411.400006,161.000003,270.200004,76.600001
2649,1113656.92,1113751.12,1113904.72,1113987.42,94.200001,82.700002,402.100006,153.600002,247.800003,71.600001
2650,1114059.02,1114161.52,1114316.32,1114400.22,102.500001,83.900001,419.800006,154.800003,257.300004,78.600001
2651,1114478.82,1114581.92,1114738.62,1114820.22,103.100002,81.600001,419.700006,156.700002,259.800004,78.300001
2652,1114898.52,1115005.72,1115166.32,1115250.72,107.200002,84.400002,430.500007,160.600002,267.800004,78.300001
2653,1115329.02,1115427.32,1115587.92,1115670.52,98.300001,82.600001,418.800006,160.600003,258.900004,77.300001
2654,1115747.82,1115850.72,1116005.32,1116089.32,102.900001,84.000001,416.800006,154.600003,257.500004,75.300001
2655,1116164.62,1116256.62,1116414.82,1116497.12,92.000002,82.300001,404.900006,158.200002,250.200004,72.400001
2656,1116569.52,1116669.52,1116826.72,1116906.22,100.000002,79.500001,410.300006,157.200002,257.200004,73.600001
2657,1116979.82,1117111.12,1117233.02,1117313.92,131.300002,80.900001,410.300006,121.900002,253.200004,76.200001
2658,1117390.12,1117485.52,1117640.22,1117721.02,95.400002,80.800001,411.600007,154.700002,250.100004,80.700002
2659,1117801.72,1117909.42,1118056.62,1118136.42,107.700001,79.800002,414.300006,147.200002,254.900003,79.600001
2660,1118216.02,1118318.32,1118471.12,1118554.02,102.300001,82.900001,407.700006,152.800003,255.100004,69.700001
2661,1118623.72,1118726.22,1118886.32,1118965.22,102.500001,78.900001,417.500006,160.100003,262.600004,76.000001
2662,1119041.22,1119146.32,1119298.82,1119378.72,105.100002,79.900001,412.600006,152.500002,257.600004,75.100001
2663,1119453.82,1119573.52,1119708.42,1119789.02,119.700002,80.600001,410.400006,134.900002,254.600004,75.200001
2664,1119864.22,1119984.72,1120109.92,1120188.22,120.500002,78.300001,396.200006,125.200002,245.700004,72.200001
2665,1120260.42,1120379.52,1120509.52,1120587.12,119.100002,77.600001,403.300006,130.000002,249.100004,76.600001
2666,1120663.72,1120765.42,1120918.32,1120998.42,101.700002,80.100001,413.300006,152.900002,254.600004,78.600001
2667,1121077.02,1121174.32,1121329.42,1121412.72,97.300002,83.300001,412.600006,155.100002,252.400004,76.900001
2668,1121489.62,1121597.92,1121737.82,1121819.02,108.300002,81.200001,407.700007,139.900002,248.200004,78.300002
2669,1121897.32,1121991.42,1122148.32,1122232.22,94.100001,83.900002,409.000006,156.900002,251.000003,74.100001
2670,1122306.32,1122405.02,1122558.92,1122638.22,98.700001,79.300002,408.900006,153.900002,252.600003,77.000001
2671,1122715.22,1122815.12,1122966.32,1123048.52,99.900001,82.200001,411.300006,151.200003,251.100004,78.000001
2672,1123126.52,1123234.02,1123374.32,1123455.42,107.500001,81.100001,404.500006,140.300003,247.800004,75.600001
2673,1123531.02,1123628.32,1123786.22,1123866.22,97.300001,80.000001,410.500006,157.900003,255.200004,75.300001
2674,1123941.52,1124037.42,1124196.72,1124275.02,95.900001,78.300001,409.900006,159.300003,255.200004,76.400001
2675,1124351.42,1124480.72,1124607.12,1124686.52,129.300002,79.400001,413.300006,126.400002,255.700004,78.200001
2676,1124764.72,1124868.62,1125023.02,1125102.82,103.900002,79.800001,419.400007,154.400002,258.300004,81.300002
2677,1125184.12,1125297.12,1125436.62,1125517.42,113.000001,80.800002,412.000006,139.500002,252.500003,78.700001
2678,1125596.12,1125691.62,1125844.32,1125925.62,95.500001,81.300002,408.100006,152.700002,248.200003,78.600001
2679,1126004.22,1126098.42,1126251.02,1126331.42,94.200001,80.400002,397.100006,152.600002,246.800003,69.900001
2680,1126401.32,1126492.92,1126650.82,1126731.32,91.600001,80.500002,399.000006,157.900002,249.500003,69.000001
2681,1126800.32,1126912.82,1127050.22,1127128.32,112.500001,78.100002,404.400006,137.400002,249.900003,76.400001
2682,1127204.72,1127298.72,1127451.92,1127532.12,94.000001,80.200002,404.300006,153.200002,247.200003,76.900001
2683,1127609.02,1127705.12,1127864.32,1127945.52,96.100001,81.200002,413.100006,159.200002,255.300003,76.600001
2684,1128022.12,1128124.92,1128283.52,1128364.32,102.800001,80.800001,419.700006,158.600003,261.400004,77.500001
2685,1128441.82,1128542.72,1128687.92,1128769.82,100.900002,81.900001,404.500006,145.200002,246.100004,76.500001
2686,1128846.32,1128944.52,1129100.32,1129180.32,98.200002,80.000001,412.300006,155.800002,254.000004,78.300001
2687,1129258.62,1129381.92,1129514.62,1129593.72,123.300002,79.100001,410.900006,132.700002,256.000004,75.800001
2688,1129669.52,1129772.12,1129917.32,1129999.12,102.600002,81.800001,400.300006,145.200002,247.800004,70.700001
2689,1130069.82,1130183.92,1130322.72,1130402.62,114.100002,79.900001,408.600006,138.800002,252.900004,75.800001
2690,1130478.42,1130594.62,1130723.12,1130802.82,116.200002,79.700001,399.300006,128.500002,244.700004,74.900001
2691,1130877.72,1130992.32,1131125.02,1131203.02,114.600002,78.000001,401.900006,132.700002,247.300004,76.600001
2692,1131279.62,1131371.92,1131527.62,1131607.42,92.300002,79.800001,403.600006,155.700002,248.000004,75.800001
2693,1131683.22,1131776.32,1131932.62,1132014.52,93.100002,81.900001,405.400006,156.300002,249.400004,74.100001
2694,1132088.62,1132186.12,1132350.72,1132430.92,97.500002,80.200002,420.700007,164.600002,262.100004,78.400001
2695,1132509.32,1132644.12,1132765.42,1132847.02,134.800002,81.600001,415.100006,121.300002,256.100004,77.400001
2696,1132924.42,1133026.62,1133160.42,1133246.62,102.200001,86.200002,390.100006,133.800002,236.000003,67.900001
2697,1133314.52,1133413.72,1133563.02,1133648.32,99.200001,85.300002,403.800006,149.300002,248.500003,70.000001
2698,1133718.32,1133839.22,1133974.32,1134058.52,120.900002,84.200001,411.100006,135.100002,256.000004,70.900001
2699,1134129.42,1134239.62,1134379.52,1134461.92,110.200001,82.400001,394.900006,139.900003,250.100004,62.400001
2700,1134524.32,1134650.32,1134783.92,1134865.22,126.000002,81.300001,408.000006,133.600002,259.600004,67.100001
2701,1134932.32,1135051.82,1135188.52,1135267.62,119.500002,79.100001,406.600006,136.700002,256.200004,71.300001
2702,1135338.92,1135463.02,1135591.82,1135672.62,124.100002,80.800001,405.900006,128.800002,252.900004,72.200001
2703,1135744.82,1135859.52,1136000.22,1136087.42,114.700002,87.200001,411.700006,140.700002,255.400004,69.100001
2704,1136156.52,1136272.32,1136403.02,1136491.02,115.800002,88.000001,408.800006,130.700002,246.500004,74.300001
2705,1136565.32,1136671.42,1136819.42,1136903.72,106.100002,84.300001,413.600006,148.000002,254.100004,75.200001
2706,1136978.92,1137079.92,1137232.62,1137314.52,101.000002,81.900001,413.700006,152.700002,253.700004,78.100001
2707,1137392.62,1137495.82,1137645.92,1137727.02,103.200002,81.100001,411.800007,150.100002,253.300004,77.400002
2708,1137804.42,1137906.72,1138052.32,1138134.92,102.300001,82.600002,406.100006,145.600002,247.900003,75.600001
2709,1138210.52,1138312.12,1138462.32,1138545.52,101.600001,83.200002,408.100006,150.200002,251.800003,73.100001
2710,1138618.62,1138716.22,1138871.12,1138953.92,97.600001,82.800001,408.600006,154.900003,252.500004,73.300001
2711,1139027.22,1139121.92,1139274.32,1139357.92,94.700001,83.600001,406.100006,152.400003,247.100004,75.400001
2712,1139433.32,1139529.12,1139679.52,1139765.52,95.800001,86.000001,401.000006,150.400003,246.200004,68.800001
2713,1139834.32,1139955.42,1140080.72,1140162.62,121.100002,81.900001,396.100006,125.300002,246.400004,67.800001
2714,1140230.42,1140352.62,1140475.92,1140555.92,122.200002,80.000002,398.500006,123.300001,245.500003,73.000001
2715,1140628.92,1140750.32,1140878.72,1140961.52,121.400002,82.800002,403.600006,128.400001,249.800003,71.000001
2716,1141032.52,1141133.92,1141283.52,1141368.72,101.400001,85.200002,409.700006,149.600002,251.000003,73.500001
2717,1141442.22,1141548.12,1141695.62,1141782.62,105.900001,87.000001,413.300006,147.500003,253.400004,72.900001
2718,1141855.52,1141963.52,1142111.82,1142195.42,108.000002,83.600001,414.600006,148.300002,256.300004,74.700001
2719,1142270.12,1142377.72,1142525.82,1142615.42,107.600002,89.600001,416.000006,148.100002,255.700004,70.700001
2720,1142686.12,1142794.52,1142939.62,1143023.72,108.400002,84.100001,409.000006,145.100002,253.500004,71.400001
2721,1143095.12,1143207.52,1143340.72,1143424.52,112.400002,83.800001,400.600006,133.200002,245.600004,71.200001
2722,1143495.72,1143600.32,1143744.72,1143832.12,104.600002,87.400001,403.100006,144.400002,249.000004,66.700001
2723,1143898.82,1144001.32,1144152.32,1144237.92,102.500002,85.600001,407.200006,151.000002,253.500004,68.100001
2724,1144306.02,1144413.32,1144554.62,1144639.72,107.300002,85.100001,402.900006,141.300002,248.600004,69.200001
2725,1144708.92,1144799.82,1144950.92,1145037.02,90.900002,86.100001,397.400006,151.100002,242.000004,69.300001
2726,1145106.32,1145225.32,1145351.42,1145435.62,119.000002,84.200001,394.700006,126.100002,245.100004,65.400001
2727,1145501.02,1145616.92,1145748.32,1145831.02,115.900002,82.700001,397.700006,131.400002,247.300004,67.700001
2728,1145898.72,1146010.12,1146138.22,1146222.62,111.400002,84.400001,392.000006,128.100002,239.500004,68.100001
2729,1146290.72,1146411.92,1146540.72,1146626.42,121.200002,85.700001,406.800006,128.800002,250.000004,71.100001
2730,1146697.52,1146792.82,1146948.22,1147032.92,95.300002,84.700001,408.700006,155.400002,250.700004,73.300001
2731,1147106.22,1147210.72,1147362.72,1147445.82,104.500002,83.100001,417.200006,152.000002,256.500004,77.600001
2732,1147523.42,1147623.62,1147763.12,1147848.82,100.200002,85.700001,396.500006,139.500002,239.700004,71.100001
2733,1147919.92,1148021.62,1148168.82,1148252.32,101.700002,83.500001,403.700006,147.200002,248.900004,71.300001
2734,1148323.62,1148425.72,1148565.52,1148645.32,102.100002,79.800001,396.400006,139.800002,241.900004,74.700001
2735,1148720.02,1148823.82,1148963.72,1149050.12,103.800002,86.400001,399.700006,139.900002,243.700004,69.600001
2736,1149119.72,1149223.02,1149362.32,1149447.52,103.300002,85.200001,396.200006,139.300002,242.600004,68.400001
2737,1149515.92,1149634.92,1149774.02,1149844.32,119.000002,70.300001,397.200006,139.100002,258.100004,68.800001
2738,1149913.12,1150007.32,1150148.32,1150234.62,94.200001,86.300001,389.200006,141.000003,235.200004,67.700001
2739,1150302.32,1150398.32,1150547.82,1150632.32,96.000001,84.500002,396.300006,149.500002,245.500003,66.300001
2740,1150698.62,1150793.12,1150936.92,1151024.32,94.500001,87.400002,393.400006,143.800002,238.300003,67.700001
2741,1151092.02,1151201.12,1151335.42,1151426.72,109.100001,91.300002,394.800005,134.300002,243.400003,60.1
2742,1151486.82,1151611.22,1151734.62,1151794.52,124.400002,59.900001,402.700006,123.400002,247.800004,95.000001
2743,1151889.52,1152009.22,1152138.72,1152224.22,119.700002,85.500001,408.400007,129.500002,249.200004,73.700002
2744,1152297.92,1152399.32,1152544.62,1152603.92,101.400001,59.300001,399.300006,145.300002,246.700003,93.300002
2745,1152697.22,1152802.72,1152948.62,1153032.52,105.500001,83.900002,405.500006,145.900002,251.400003,70.200001
2746,1153102.72,1153213.52,1153351.12,1153435.82,110.800001,84.700002,405.800006,137.600002,248.400003,72.700001
2747,1153508.52,1153610.32,1153749.42,1153834.62,101.800001,85.200001,397.100006,139.100002,240.900003,71.000002
2748,1153905.62,1154005.42,1154144.72,1154204.12,99.800001,59.400001,392.600005,139.300002,239.100003,94.100001
2749,1154298.22,1154399.12,1154536.52,1154619.82,100.900002,83.300001,393.500006,137.400002,238.300004,71.900001
2750,1154691.72,1154794.12,1154932.72,1155020.52,102.400002,87.800001,391.400006,138.600002,241.000004,62.600001
2751,1155083.12,1155181.12,1155321.32,1155380.52,98.000002,59.200001,388.700006,140.200002,238.200004,91.300001
2752,1155471.82,1155571.72,1155712.32,1155799.52,99.900001,87.200002,393.900006,140.600002,240.500003,66.200001
2753,1155865.72,1155964.52,1156109.82,1156195.82,98.800001,86.000002,398.600006,145.300002,244.100003,68.500001
2754,1156264.32,1156364.32,1156509.42,1156604.62,100.000001,95.200002,403.200006,145.100002,245.100003,62.900001
2755,1156667.52,1156776.42,1156907.62,1156993.32,108.900001,85.700002,394.800006,131.200002,240.100003,69.000001
2756,1157062.32,1157176.42,1157311.12,1157398.92,114.100001,87.800002,404.900006,134.700002,248.800003,68.300001
2757,1157467.22,1157568.52,1157711.92,1157803.12,101.300001,91.200002,397.800006,143.400002,244.700003,61.900001
2758,1157865.02,1157973.12,1158109.52,1158201.42,108.100001,91.900002,397.700005,136.400002,244.500003,61.3
2759,1158262.72,1158359.72,1158503.12,1158561.92,97.000002,58.800001,394.800006,143.400002,240.400004,95.600001
2760,1158657.52,1158755.42,1158883.92,1158942.72,97.900002,58.800001,381.700006,128.500002,226.400004,96.500001
2761,1159039.22,1159145.32,1159278.32,1159367.12,106.100002,88.800001,391.700006,133.000002,239.100004,63.800001
2762,1159430.92,1159534.92,1159673.12,1159759.62,104.000001,86.500002,398.200006,138.200002,242.200003,69.500001
2763,1159829.12,1159924.32,1160070.12,1160155.52,95.200001,85.400002,399.800006,145.800002,241.000003,73.400001
2764,1160228.92,1160338.12,1160472.32,1160555.92,109.200001,83.600002,402.800006,134.200002,243.400003,75.800001
2765,1160631.72,1160733.02,1160865.12,1160954.12,101.300001,89.000002,389.100006,132.100002,233.400003,66.700001
2766,1161020.82,1161123.32,1161256.32,1161348.72,102.500001,92.400001,390.800005,133.000002,235.500003,62.900001
2767,1161411.62,1161512.92,1161648.42,1161742.22,101.300002,93.800001,392.200006,135.500002,236.800004,61.600001
2768,1161803.82,1161917.52,1162043.32,1162127.92,113.700002,84.600001,389.800006,125.800002,239.500004,65.700001
2769,1162193.62,1162303.92,1162436.52,1162519.42,110.300002,82.900001,395.700006,132.600002,242.900004,69.900001
2770,1162589.32,1162683.92,1162826.22,1162907.42,94.600001,81.200002,392.000006,142.300002,236.900003,73.900001
2771,1162981.32,1163080.92,1163214.92,1163298.72,99.600001,83.800002,389.600006,134.000002,233.600003,72.200001
2772,1163370.92,1163466.72,1163590.32,1163676.72,95.800001,86.400001,375.100005,123.600002,219.400003,69.300001
2773,1163746.02,1163838.52,1163973.02,1164057.02,92.500002,84.000001,375.900006,134.500002,227.000004,64.900001
2774,1164121.92,1164212.22,1164358.32,1164449.52,90.300001,91.200002,387.700006,146.100002,236.400003,60.100001
2775,1164509.62,1164607.52,1164741.42,1164831.92,97.900001,90.500001,384.000005,133.900002,231.800003,61.700001
2776,1164893.62,1164991.42,1165131.92,1165221.12,97.800002,89.200001,391.200006,140.500002,238.300004,63.700001
2777,1165284.82,1165389.32,1165529.52,1165622.72,104.500002,93.200001,400.900006,140.200002,244.700004,63.000001
2778,1165685.72,1165782.02,1165918.32,1165977.12,96.300002,58.8,385.900006,136.300002,232.600004,94.500002
2779,1166071.62,1166175.42,1166304.62,1166384.12,103.800001,79.500001,389.600006,129.200002,233.000003,77.100002
2780,1166461.22,1166560.32,1166689.92,1166773.32,99.100001,83.400001,382.600005,129.600002,228.700003,70.500001
2781,1166843.82,1166937.12,1167066.32,1167154.62,93.300002,88.300001,372.600006,129.200002,222.500004,61.800001
2782,1167216.42,1167308.92,1167445.52,1167533.02,92.500001,87.500002,379.500006,136.600002,229.100003,62.900001
2783,1167595.92,1167692.52,1167823.52,1167910.82,96.600001,87.300001,382.700005,131.000002,227.600003,67.800001
2784,1167978.62,1168071.02,1168205.72,1168289.92,92.400002,84.200001,377.500006,134.700002,227.100004,66.200001
2785,1168356.12,1168445.52,1168587.82,1168669.82,89.400001,82.000002,387.400006,142.300002,231.700003,73.700001
2786,1168743.52,1168837.72,1168972.22,1169052.02,94.200001,79.800001,388.300005,134.500002,228.700003,79.800001
2787,1169131.82,1169231.52,1169357.22,1169436.02,99.700002,78.800001,383.200006,125.700002,225.400004,79.000001
2788,1169515.02,1169609.32,1169740.52,1169820.52,94.300002,80.000002,381.900006,131.200001,225.500003,76.400001
2789,1169896.92,1169991.82,1170123.52,1170202.72,94.900001,79.200001,379.000005,131.700002,226.600003,73.200001
2790,1170275.92,1170368.02,1170496.62,1170577.92,92.100002,81.300001,372.200006,128.600002,220.700004,70.200001
2791,1170648.12,1170744.42,1170871.42,1170951.82,96.300001,80.400002,375.900006,127.000002,223.300003,72.200001
2792,1171024.02,1171122.22,1171247.12,1171332.32,98.200001,85.200001,372.200005,124.900002,223.100003,63.900001
2793,1171396.22,1171490.12,1171620.32,1171701.82,93.900002,81.500001,376.300006,130.200002,224.100004,70.700001
2794,1171772.52,1171865.92,1171996.32,1172079.92,93.400001,83.600001,375.700005,130.400002,223.800003,68.300001
2795,1172148.22,1172237.12,1172377.12,1172460.32,88.900002,83.200001,381.500006,140.000002,228.900004,69.400001
2796,1172529.72,1172621.52,1172759.12,1172842.22,91.800001,83.100002,382.000006,137.600002,229.400003,69.500001
2797,1172911.72,1173003.82,1173142.72,1173224.82,92.100001,82.100001,384.600005,138.900002,231.000003,71.500001
2798,1173296.32,1173393.52,1173526.72,1173606.12,97.200002,79.400001,391.100006,133.200002,230.400004,81.300001
2799,1173687.42,1173784.92,1173907.82,1173986.32,97.500002,78.500001,373.700006,122.900002,220.400004,74.800001
2800,1174061.12,1174151.92,1174283.82,1174362.12,90.800001,78.300001,372.700005,131.900002,222.700003,71.700001
2801,1174433.82,1174549.02,1174663.62,1174743.72,115.200002,80.100001,383.500006,114.600002,229.800004,73.600001
2802,1174817.32,1174904.72,1175052.22,1175120.62,87.400001,68.400001,371.600006,147.500003,234.900004,68.300001
2803,1175188.92,1175302.22,1175413.82,1175489.52,113.300001,75.700001,379.000005,111.600002,224.900003,78.400001
2804,1175567.92,1175660.52,1175792.32,1175870.72,92.600002,78.400001,378.900006,131.800002,224.400004,76.100001
2805,1175946.82,1176037.92,1176171.02,1176249.62,91.100001,78.600001,375.800006,133.100002,224.200003,73.000002
2806,1176322.62,1176413.92,1176551.42,1176632.72,91.300001,81.300001,381.100005,137.500002,228.800003,71.000001
2807,1176703.72,1176797.22,1176930.12,1177009.62,93.500002,79.500001,377.300006,132.900002,226.400004,71.400001
2808,1177081.02,1177168.92,1177302.32,1177380.82,87.900001,78.500001,373.500005,133.400002,221.300003,73.700001
2809,1177454.52,1177547.72,1177675.62,1177757.72,93.200002,82.100001,373.000006,127.900002,221.100004,69.800001
2810,1177827.52,1177911.52,1178052.32,1178130.52,84.000001,78.200002,375.400006,140.800002,224.800003,72.400001
2811,1178202.92,1178322.72,1178427.62,1178504.52,119.800001,76.900001,376.500005,104.900002,224.700003,74.900001
2812,1178579.42,1178667.42,1178803.52,1178882.52,88.000002,79.000001,375.800006,136.100002,224.100004,72.700001
2813,1178955.22,1179039.72,1179183.52,1179262.12,84.500001,78.600001,378.800005,143.800002,228.300003,71.900001
2814,1179334.02,1179424.12,1179561.32,1179642.92,90.100002,81.600001,378.300006,137.200002,227.300004,69.400001
2815,1179712.32,1179811.02,1179944.62,1180026.92,98.700002,82.300001,385.900006,133.600002,232.300004,71.300001
2816,1180098.22,1180198.32,1180333.72,1180412.92,100.100001,79.200002,391.800006,135.400002,235.500003,77.100001
2817,1180490.02,1180586.12,1180718.22,1180797.52,96.100001,79.300001,378.200005,132.100002,228.200003,70.700001
2818,1180868.22,1180958.52,1181105.12,1181184.62,90.300002,79.500001,390.600006,146.600002,236.900004,74.200001
2819,1181258.82,1181361.32,1181496.72,1181577.02,102.500002,80.300001,390.300006,135.400002,237.900004,72.100001
2820,1181649.12,1181754.72,1181885.02,1181962.52,105.600002,77.500002,385.400006,130.300001,235.900003,72.000001
2821,1182034.52,1182128.32,1182269.42,1182350.12,93.800001,80.700001,382.600005,141.100002,234.900003,67.000001
2822,1182417.12,1182554.12,1182657.12,1182733.52,137.000002,76.400001,388.700006,103.000002,240.000004,72.300001
2823,1182805.82,1182893.12,1183019.12,1183099.02,87.300001,79.900002,360.600006,126.000002,213.300003,67.400001
2824,1183166.42,1183302.62,1183397.52,1183475.32,136.200002,77.800001,384.100005,94.900001,231.100003,75.200001
2825,1183550.52,1183641.12,1183775.02,1183854.22,90.600002,79.200001,375.800006,133.900002,224.500004,72.100001
2826,1183926.32,1184022.82,1184159.52,1184238.82,96.500001,79.300002,388.200006,136.700002,233.200003,75.700001
2827,1184314.52,1184405.12,1184542.92,1184621.82,90.600001,78.900001,378.400005,137.800002,228.400003,71.100001
2828,1184692.92,1184794.12,1184926.22,1185004.82,101.200002,78.600001,381.100006,132.100002,233.300004,69.200001
2829,1185074.02,1185192.92,1185308.22,1185385.02,118.900002,76.800002,388.500006,115.300001,234.200003,77.500001
2830,1185462.52,1185551.22,1185690.02,1185769.02,88.700001,79.000001,379.600005,138.800002,227.500003,73.100001
2831,1185842.12,1185930.32,1186058.22,1186140.72,88.200002,82.500001,364.100006,127.900002,216.100004,65.500001
2832,1186206.22,1186299.32,1186433.52,1186516.62,93.100001,83.100001,375.300005,134.200002,227.300003,64.900001
2833,1186581.52,1186675.92,1186811.12,1186888.92,94.400002,77.800001,379.000006,135.200002,229.600004,71.600001
2834,1186960.52,1187056.92,1187194.12,1187273.42,96.400002,79.300001,387.700006,137.200002,233.600004,74.800001
2835,1187348.22,1187440.62,1187569.12,1187648.32,92.400001,79.200001,372.900005,128.500002,220.900003,72.800001
2836,1187721.12,1187811.72,1187957.12,1188039.12,90.600002,82.000001,379.600006,145.400002,236.000004,61.600001
2837,1188100.72,1188201.62,1188343.52,1188423.62,100.900002,80.100001,393.800006,141.900002,242.800004,70.900001
2838,1188494.52,1188593.22,1188721.42,1188802.42,98.700001,81.000002,376.700006,128.200002,226.900003,68.800001
2839,1188871.22,1188967.02,1189100.22,1189180.52,95.800001,80.300001,379.100005,133.200002,229.000003,69.800001
2840,1189250.32,1189345.02,1189474.82,1189554.52,94.700002,79.700001,374.500006,129.800002,224.500004,70.300001
2841,1189624.82,1189712.32,1189838.72,1189920.22,87.500001,81.500001,365.000005,126.400002,213.900003,69.600001
2842,1189989.82,1190092.92,1190220.72,1190299.42,103.100002,78.700001,384.100006,127.800002,230.900004,74.500001
2843,1190373.92,1190473.12,1190603.92,1190684.52,99.200001,80.600002,383.100006,130.800002,230.000003,72.500001
2844,1190757.02,1190848.32,1190980.62,1191061.12,91.300001,80.500001,376.100005,132.300002,223.600003,72.000001
2845,1191133.12,1191228.12,1191362.32,1191444.32,95.000002,82.000001,381.900006,134.200002,229.200004,70.700001
2846,1191515.02,1191632.12,1191748.32,1191825.02,117.100002,76.700002,388.900006,116.200001,233.300003,78.900001
2847,1191903.92,1191993.92,1192133.92,1192212.72,90.000001,78.800001,385.500005,140.000002,230.000003,76.700001
2848,1192289.42,1192386.32,1192522.22,1192599.42,96.900002,77.200001,388.800006,135.900002,232.800004,78.800001
2849,1192678.22,1192776.32,1192910.12,1192987.92,98.100002,77.800001,386.500006,133.800002,231.900004,76.800001
2850,1193064.72,1193156.32,1193295.62,1193374.62,91.600001,79.000002,387.900006,139.300002,230.900003,78.000001
2851,1193452.62,1193546.32,1193679.52,1193757.82,93.700001,78.300001,377.800005,133.200002,226.900003,72.600001
2852,1193830.42,1193929.32,1194063.92,1194143.02,98.900002,79.100001,386.600006,134.600002,233.500004,74.000001
2853,1194217.02,1194318.72,1194449.92,1194528.22,101.700002,78.300001,388.600006,131.200002,232.900004,77.400001
2854,1194605.62,1194707.32,1194837.52,1194917.22,101.700002,79.700002,390.300006,130.200001,231.900003,78.700001
2855,1194995.92,1195092.82,1195230.62,1195310.82,96.900001,80.200002,390.800006,137.800002,234.700003,75.900001
2856,1195386.72,1195480.92,1195618.52,1195698.02,94.200001,79.500001,383.200005,137.600002,231.800003,71.900001
2857,1195769.92,1195866.22,1196001.92,1196083.12,96.300002,81.200001,385.100006,135.700002,232.000004,71.900001
2858,1196155.02,1196253.82,1196388.32,1196468.02,98.800002,79.700001,383.900006,134.500002,233.300004,70.900001
2859,1196538.92,1196631.32,1196773.52,1196850.22,92.400001,76.700001,386.300006,142.200002,234.600003,75.000002
2860,1196925.22,1197019.82,1197155.82,1197233.12,94.600001,77.300001,383.100005,136.000002,230.600003,75.200001
2861,1197308.32,1197404.12,1197540.32,1197621.32,95.800002,81.000001,383.500006,136.200002,232.000004,70.500001
2862,1197691.82,1197787.02,1197928.72,1198006.82,95.200001,78.100001,388.800006,141.700003,236.900004,73.800001
2863,1198080.62,1198172.72,1198316.52,1198395.02,92.100001,78.500001,389.000006,143.800002,235.900003,74.600002
2864,1198469.62,1198560.32,1198699.92,1198776.42,90.700001,76.500001,385.700005,139.600002,230.300003,78.900001
2865,1198855.32,1198956.52,1199085.92,1199163.12,101.200002,77.200001,389.800006,129.400002,230.600004,82.000001
2866,1199245.12,1199340.72,1199483.52,1199546.92,95.600002,63.400001,382.200006,142.800002,238.400004,80.400001
2867,1199627.32,1199724.32,1199853.32,1199932.32,97.000001,79.000001,382.800006,129.000002,226.000003,77.800002
2868,1200010.12,1200102.72,1200236.22,1200314.32,92.600001,78.100001,380.900005,133.500002,226.100003,76.700001
2869,1200391.02,1200486.22,1200613.92,1200694.42,95.200002,80.500001,373.500006,127.700002,222.900004,70.100001
2870,1200764.52,1200866.12,1200999.42,1201077.92,101.600001,78.500001,384.700006,133.300002,234.900003,71.300002
2871,1201149.22,1201239.12,1201381.92,1201458.82,89.900001,76.900001,381.900005,142.800002,232.700003,72.300001
2872,1201531.12,1201616.82,1201758.72,1201836.02,85.700001,77.300001,377.800006,141.900003,227.600004,72.900001
2873,1201908.92,1202022.12,1202137.02,1202212.92,113.200002,75.900001,379.200005,114.900001,228.100003,75.200001
2874,1202288.12,1202378.02,1202514.12,1202591.02,89.900002,76.900001,383.000006,136.100002,226.000004,80.100001
2875,1202671.12,1202767.92,1202899.42,1202978.72,96.800002,79.300001,382.600006,131.500002,228.300004,75.000001
2876,1203053.72,1203150.02,1203275.82,1203352.62,96.300001,76.800001,376.400006,125.800002,222.100003,77.500002
2877,1203430.12,1203525.32,1203651.52,1203729.92,95.200001,78.400001,377.000005,126.200002,221.400003,77.200001
2878,1203807.12,1203902.62,1204034.32,1204113.12,95.500002,78.800001,382.500006,131.700002,227.200004,76.500001
2879,1204189.62,1204286.52,1204413.32,1204489.92,96.900001,76.600001,376.900005,126.800002,223.700003,76.600001
2880,1204566.52,1204665.52,1204791.92,1204869.62,99.000002,77.700001,379.700006,126.400002,225.400004,76.600001
2881,1204946.22,1205037.72,1205175.72,1205254.32,91.500001,78.600001,384.300006,138.000003,229.500004,76.200001
2882,1205330.52,1205423.92,1205557.52,1205634.02,93.400001,76.500001,380.900005,133.600002,227.000003,77.400001
2883,1205711.42,1205810.32,1205938.22,1206016.62,98.900002,78.400001,381.800006,127.900002,226.800004,76.600001
2884,1206093.22,1206186.62,1206319.82,1206397.72,93.400002,77.900001,377.100006,133.200002,226.600004,72.600001
2885,1206470.32,1206560.52,1206693.92,1206770.82,90.200001,76.900001,378.600005,133.400002,223.600003,78.100001
2886,1206848.92,1206943.62,1207073.12,1207150.32,94.700002,77.200001,376.400006,129.500002,224.200004,75.000001
2887,1207225.32,1207320.92,1207450.22,1207527.12,95.600001,76.900002,381.400006,129.300002,224.900003,79.600001
2888,1207606.72,1207692.92,1207823.42,1207902.92,86.200001,79.500001,372.200005,130.500002,216.700003,76.000001
2889,1207978.92,1208069.82,1208205.52,1208286.62,90.900002,81.100001,379.900006,135.700002,226.600004,72.200001
2890,1208358.82,1208451.12,1208591.52,1208671.12,92.300001,79.600002,389.400006,140.400002,232.700003,77.100001
2891,1208748.22,1208845.62,1208978.92,1209057.92,97.400001,79.000001,386.900006,133.300002,230.700003,77.200002
2892,1209135.12,1209233.92,1209362.62,1209440.82,98.800001,78.200001,378.700005,128.700002,227.500003,73.000001
2893,1209513.82,1209609.32,1209748.72,1209829.02,95.500002,80.300001,383.300006,139.400002,234.900004,68.100001
2894,1209897.12,1209994.72,1210122.52,1210203.12,97.600001,80.600001,379.800006,127.800002,225.400003,73.800002
2895,1210276.92,1210367.12,1210499.92,1210581.02,90.200001,81.100001,375.800005,132.800002,223.000003,71.700001
2896,1210652.72,1210740.22,1210869.02,1210949.72,87.500001,80.700002,368.800006,128.800002,216.300003,71.800001
2897,1211021.52,1211111.72,1211248.62,1211326.92,90.200001,78.300001,379.800005,136.900002,227.100003,74.400001
2898,1211401.32,1211485.82,1211623.52,1211702.02,84.500002,78.500001,374.500006,137.700002,222.200004,73.800001
2899,1211775.82,1211862.52,1212003.12,1212080.22,86.700001,77.100001,379.700006,140.600002,227.300003,75.300002
2900,1212155.52,1212260.12,1212383.82,1212460.92,104.600001,77.100001,380.900005,123.700002,228.300003,75.500001
2901,1212536.42,1212634.62,1212761.92,1212839.82,98.200002,77.900001,379.000006,127.300002,225.500004,75.600001
2902,1212915.42,1213013.02,1213136.92,1213213.82,97.600001,76.900001,375.400005,123.900002,221.500003,77.000001
2903,1213290.82,1213421.42,1213518.72,1213595.32,130.600002,76.600001,377.900006,97.300002,227.900004,73.400001
2904,1213668.72,1213756.72,1213896.52,1213972.52,88.000001,76.000002,383.000006,139.800002,227.800003,79.200001
2905,1214051.72,1214140.92,1214277.42,1214353.92,89.200001,76.500001,374.600005,136.500002,225.700003,72.400001
2906,1214426.32,1214519.62,1214653.12,1214731.12,93.300002,78.000001,373.800006,133.500002,226.800004,69.000001
2907,1214800.12,1214894.52,1215024.52,1215102.12,94.400001,77.600001,374.100006,130.000002,224.400003,72.100002
2908,1215174.22,1215260.52,1215397.82,1215475.32,86.300001,77.500001,374.000005,137.300002,223.600003,72.900001
2909,1215548.22,1215636.92,1215781.52,1215844.32,88.700001,62.8,372.900006,144.600003,233.300004,76.800002
2910,1215921.12,1216013.52,1216146.82,1216223.72,92.400001,76.900001,377.300005,133.300002,225.700003,74.700001
2911,1216298.42,1216388.12,1216527.52,1216606.82,89.700002,79.300001,381.900006,139.400002,229.100004,73.500001
2912,1216680.32,1216774.32,1216909.52,1216985.52,94.000001,76.000001,380.900006,135.200002,229.200003,75.700002
2913,1217061.22,1217155.52,1217286.12,1217364.22,94.300001,78.100001,374.900005,130.600002,224.900003,71.900001
2914,1217436.12,1217529.62,1217664.42,1217740.62,93.500002,76.200001,380.800006,134.800002,228.300004,76.300001
2915,1217816.92,1217909.72,1218038.02,1218118.72,92.800001,80.700001,369.800005,128.300002,221.100003,68.000001
2916,1218186.72,1218326.62,1218418.32,1218495.02,139.900002,76.700001,385.500006,91.700002,231.600004,77.200001
2917,1218572.22,1218660.22,1218794.72,1218872.12,88.000001,77.400002,379.600006,134.500002,222.500003,79.700001
2918,1218951.82,1219042.12,1219174.62,1219252.22,90.300001,77.600001,374.200005,132.500002,222.800003,73.800001
2919,1219326.02,1219416.12,1219557.42,1219635.62,90.100002,78.200001,385.900006,141.300002,231.400004,76.300001
2920,1219711.92,1219807.82,1219935.52,1220013.82,95.900002,78.300002,377.600006,127.700001,223.600003,75.700001
2921,1220089.52,1220176.62,1220312.72,1220389.52,87.100001,76.800001,375.500005,136.100002,223.200003,75.500001
2922,1220465.02,1220550.72,1220687.62,1220767.52,85.700002,79.900001,371.100006,136.900002,222.600004,68.600001
2923,1220836.12,1220933.32,1221063.82,1221146.82,97.200001,83.000002,377.200005,130.500002,227.700003,66.5
2924,1221213.32,1221306.12,1221444.32,1221522.72,92.800002,78.400001,384.000006,138.200002,231.000004,74.600001
2925,1221597.32,1221692.02,1221821.82,1221901.12,94.700002,79.300001,378.000006,129.800002,224.500004,74.200001
2926,1221975.32,1222067.62,1222198.32,1222280.32,92.300001,82.000001,373.800005,130.700002,223.000003,68.800001
2927,1222349.12,1222447.82,1222575.32,1222654.82,98.700002,79.500001,379.000006,127.500002,226.200004,73.300001
2928,1222728.12,1222819.42,1222958.82,1223039.72,91.300001,80.900001,381.500006,139.400003,230.700004,69.900001
2929,1223109.62,1223201.92,1223343.22,1223424.72,92.300001,81.500001,383.300005,141.300002,233.600003,68.200001
2930,1223492.92,1223592.52,1223725.02,1223806.12,99.600002,81.100001,380.900006,132.500002,232.100004,67.700001
2931,1223873.82,1223975.92,1224105.02,1224185.92,102.100002,80.900001,383.400006,129.100002,231.200004,71.300001
2932,1224257.22,1224343.72,1224478.92,1224557.32,86.500001,78.400001,372.600005,135.200002,221.700003,72.500001
2933,1224629.82,1224713.42,1224843.12,1224925.82,83.600002,82.700001,362.300006,129.700002,213.300004,66.300001
2934,1224992.12,1225087.72,1225219.62,1225302.12,95.600001,82.500001,376.000005,131.900002,227.500003,66.000001
2935,1225368.12,1225496.82,1225602.12,1225679.62,128.700002,77.500001,383.000006,105.300002,234.000004,71.500001
2936,1225751.12,1225841.52,1225978.02,1226056.22,90.400001,78.200002,381.400006,136.500002,226.900003,76.300001
2937,1226132.52,1226231.52,1226361.22,1226442.22,99.000001,81.000001,381.100005,129.700002,228.700003,71.400001
2938,1226513.62,1226608.42,1226743.12,1226823.62,94.800002,80.500001,377.900006,134.700002,229.500004,67.900001
2939,1226891.52,1226982.62,1227123.92,1227204.72,91.100001,80.800001,381.400006,141.300003,232.400004,68.200001
2940,1227272.92,1227364.82,1227504.32,1227581.92,91.900001,77.600001,387.800006,139.500002,231.400003,78.800002
2941,1227660.72,1227753.52,1227888.52,1227967.72,92.800001,79.200001,377.800005,135.000002,227.800003,70.800001
2942,1228038.52,1228137.72,1228269.52,1228348.82,99.200002,79.300001,381.800006,131.800002,231.000004,71.500001
2943,1228420.32,1228516.12,1228647.62,1228727.52,95.800001,79.900001,381.400006,131.500002,227.300003,74.200002
2944,1228801.72,1228894.72,1229031.12,1229110.62,93.000001,79.500001,381.700005,136.400002,229.400003,72.800001
2945,1229183.42,1229273.72,1229418.12,1229496.22,90.300002,78.100001,389.600006,144.400002,234.700004,76.800001
2946,1229573.02,1229672.02,1229805.82,1229887.42,99.000002,81.600001,388.500006,133.800002,232.800004,74.100001
2947,1229961.52,1230054.42,1230188.62,1230270.72,92.900001,82.100001,381.900006,134.200002,227.100003,72.700002
2948,1230343.42,1230441.22,1230568.62,1230647.12,97.800001,78.500001,378.300005,127.400002,225.200003,74.600001
2949,1230721.72,1230816.62,1230953.92,1231034.22,94.900002,80.300001,383.900006,137.300002,232.200004,71.400001
2950,1231105.62,1231202.72,1231327.92,1231409.12,97.100001,81.200001,372.900005,125.200002,222.300003,69.400001
2951,1231478.52,1231570.12,1231710.22,1231790.32,91.600002,80.100001,382.800006,140.100002,231.700004,71.000001
2952,1231861.32,1231955.12,1232092.12,1232172.02,93.800002,79.900001,381.800006,137.000002,230.800004,71.100001
2953,1232243.12,1232336.32,1232473.92,1232552.92,93.200001,79.000001,384.600006,137.600002,230.800003,74.800002
2954,1232627.72,1232725.12,1232844.62,1232926.62,97.400001,82.000001,364.000005,119.500002,216.900003,65.100001
2955,1232991.72,1233087.52,1233223.42,1233303.12,95.800001,79.700002,381.400006,135.900002,231.700003,70.000001
2956,1233373.12,1233461.72,1233603.12,1233680.72,88.600001,77.600001,385.000005,141.400002,230.000003,77.400001
2957,1233758.12,1233848.52,1233985.32,1234064.12,90.400002,78.800001,381.400006,136.800002,227.200004,75.400001
2958,1234139.52,1234234.42,1234365.92,1234445.02,94.900002,79.100002,379.800006,131.500001,226.400003,74.300001
2959,1234519.32,1234611.42,1234744.62,1234824.62,92.100001,80.000001,379.400005,133.200002,225.300003,74.100001
2960,1234898.72,1234988.12,1235122.62,1235200.92,89.400002,78.300001,372.500006,134.500002,223.900004,70.300001
2961,1235271.22,1235360.72,1235499.82,1235578.62,89.500001,78.800002,382.700006,139.100002,228.600003,75.300001
2962,1235653.92,1235742.52,1235879.82,1235956.12,88.600001,76.300001,374.200005,137.300002,225.900003,72.000001
2963,1236028.12,1236119.72,1236251.92,1236329.42,91.600002,77.500001,373.800006,132.200002,223.800004,72.500001
2964,1236401.92,1236495.92,1236623.42,1236702.52,94.000001,79.100001,369.200005,127.500002,221.500003,68.600001
2965,1236771.12,1236860.92,1236997.02,1237076.42,89.800002,79.400001,374.300006,136.100002,225.900004,69.000001
2966,1237145.42,1237233.52,1237372.52,1237452.22,88.100001,79.700001,377.500006,139.000002,227.100003,70.700002
2967,1237522.92,1237617.12,1237756.42,1237835.52,94.200001,79.100001,384.600005,139.300002,233.500003,72.000001
2968,1237907.52,1238003.12,1238140.52,1238218.72,95.600002,78.200001,385.900006,137.400002,233.000004,74.700001
2969,1238293.42,1238386.52,1238521.12,1238598.22,93.100001,77.100002,382.700006,134.600002,227.700003,77.900001
2970,1238676.12,1238768.22,1238903.42,1238981.52,92.100001,78.100001,383.800005,135.200002,227.300003,78.400001
2971,1239059.92,1239161.32,1239288.72,1239366.62,101.400002,77.900001,387.700006,127.400002,228.800004,81.000001
2972,1239447.62,1239543.52,1239672.72,1239751.12,95.900002,78.400001,380.300006,129.200002,225.100004,76.800001
2973,1239827.92,1239924.92,1240057.32,1240136.52,97.000001,79.200001,382.300006,132.400002,229.400003,73.700002
2974,1240210.22,1240312.22,1240443.42,1240522.92,102.000001,79.500001,386.600005,131.200002,233.200003,73.900001
2975,1240596.82,1240691.92,1240822.92,1240900.52,95.100002,77.600001,378.800006,131.000002,226.100004,75.100001
2976,1240975.62,1241071.52,1241203.42,1241282.52,95.900001,79.100002,379.300006,131.900002,227.800003,72.400001
2977,1241354.92,1241446.72,1241590.82,1241665.72,91.800001,74.900001,390.700005,144.100002,235.900003,79.900001
2978,1241745.62,1241840.02,1241974.92,1242052.72,94.400002,77.800001,386.000006,134.900002,229.300004,78.900001
2979,1242131.62,1242225.72,1242360.02,1242437.42,94.100002,77.400001,380.400006,134.300002,228.400004,74.600001
2980,1242512.02,1242611.32,1242743.82,1242821.12,99.300001,77.300001,384.400006,132.500002,231.800003,75.300002
2981,1242896.42,1242988.12,1243126.12,1243206.72,91.700001,80.600001,385.700005,138.000002,229.700003,75.400001
2982,1243282.12,1243371.82,1243507.32,1243587.62,89.700002,80.300001,379.600006,135.500002,225.200004,74.100001
2983,1243661.72,1243752.12,1243890.22,1243970.12,90.400001,79.900002,381.100006,138.100002,228.500003,72.700001
2984,1244042.82,1244132.52,1244273.12,1244349.22,89.700001,76.100001,382.500005,140.600002,230.300003,76.100001
2985,1244425.32,1244516.42,1244657.32,1244734.22,91.100002,76.900001,387.900006,140.900002,232.000004,79.000001
2986,1244813.22,1244907.12,1245040.22,1245115.32,93.900002,75.100001,377.600006,133.100002,227.000004,75.500001
2987,1245190.82,1245312.52,1245417.42,1245493.72,121.700002,76.300001,375.700005,104.900001,226.600003,72.800001
2988,1245566.52,1245684.12,1245796.52,1245872.12,117.600002,75.600001,378.600006,112.400002,230.000004,73.000001
2989,1245945.12,1246057.22,1246173.42,1246248.92,112.100002,75.500002,379.600006,116.200001,228.300003,75.800001
2990,1246324.72,1246412.72,1246555.82,1246633.02,88.000001,77.200001,384.100005,143.100002,231.100003,75.800001
2991,1246708.82,1246800.82,1246937.92,1247016.32,92.000002,78.400001,382.600006,137.100002,229.100004,75.100001
2992,1247091.42,1247185.02,1247322.32,1247399.52,93.600002,77.200001,383.400006,137.300002,230.900004,75.300001
2993,1247474.82,1247569.42,1247706.02,1247783.32,94.600001,77.300001,383.000006,136.600002,231.200003,74.500002
2994,1247857.82,1247948.32,1248084.22,1248162.32,90.500001,78.100001,374.100005,135.900002,226.400003,69.600001
2995,1248231.92,1248343.02,1248463.12,1248539.72,111.100002,76.600001,384.100006,120.100002,231.200004,76.300001
2996,1248616.02,1248750.22,1248850.82,1248926.52,134.200002,75.700001,383.200006,100.600001,234.800003,72.700002
2997,1248999.22,1249091.52,1249237.32,1249313.72,92.300001,76.400001,389.900005,145.800002,238.100003,75.400001
2998,1249389.12,1249477.22,1249625.42,1249701.12,88.100002,75.700001,386.100006,148.200002,236.300004,74.100001
2999,1249775.22,1249870.42,1250007.02,1250083.92,95.200002,76.900001,382.100006,136.600002,231.800004,73.400001
3000,1250157.32,1250292.42,1250397.52,1250474.92,135.100002,77.400002,390.800006,105.100001,240.200003,73.200001
3001,1250548.12,1250635.12,1250784.62,1250860.12,87.000001,75.500001,395.500006,149.500002,236.500003,83.500002
3002,1250943.62,1251038.52,1251173.12,1251251.72,94.900001,78.600001,383.000005,134.600002,229.500003,74.900001
3003,1251326.62,1251428.52,1251566.22,1251644.22,101.900002,78.000001,395.500006,137.700002,239.600004,77.900001
3004,1251722.12,1251816.12,1251955.92,1252031.92,94.000002,76.000001,387.000006,139.800002,233.800004,77.200001
3005,1252109.12,1252227.02,1252349.92,1252426.12,117.900002,76.200002,394.600006,122.900001,240.800003,77.600001
3006,1252503.72,1252590.82,1252740.32,1252817.62,87.100001,77.300001,389.000006,149.500002,236.600003,75.100002
3007,1252892.72,1252985.52,1253126.32,1253203.42,92.800001,77.100001,388.800005,140.800002,233.600003,78.100001
3008,1253281.52,1253375.82,1253508.32,1253584.82,94.300002,76.500001,381.600006,132.500002,226.800004,78.300001
3009,1253663.12,1253751.22,1253891.72,1253969.62,88.100001,77.900002,377.400006,140.500002,228.600003,70.900001
3010,1254040.52,1254154.12,1254275.72,1254353.52,113.600001,77.800001,385.200005,121.600002,235.200003,72.200001
3011,1254425.72,1254565.82,1254666.62,1254742.12,140.100002,75.500001,395.300006,100.800002,240.900004,78.900001
3012,1254821.02,1254916.92,1255052.32,1255128.92,95.900002,76.600001,385.400006,135.400002,231.300004,77.500001
3013,1255206.42,1255300.72,1255437.92,1255516.12,94.300001,78.200002,383.800006,137.200002,231.500003,74.100001
3014,1255590.22,1255702.32,1255824.72,1255901.92,112.100001,77.200001,382.900005,122.400002,234.500003,71.200001
3015,1255973.12,1256086.32,1256215.12,1256293.42,113.200002,78.300001,394.500006,128.800002,242.000004,74.200001
3016,1256367.62,1256494.92,1256631.12,1256694.82,127.300002,63.700001,408.500006,136.200002,263.500004,81.300001
3017,1256776.12,1256870.32,1257011.02,1257089.32,94.200002,78.300001,392.500006,140.700002,234.900004,79.300001
3018,1257168.62,1257264.62,1257404.72,1257480.92,96.000002,76.200001,395.200006,140.100002,236.100004,82.900001
3019,1257563.82,1257657.52,1257799.02,1257876.32,93.700002,77.300001,389.900006,141.500002,235.200004,77.400001
3020,1257953.72,1258041.92,1258187.72,1258264.32,88.200001,76.600002,390.200006,145.800002,234.000003,79.600001
3021,1258343.92,1258443.52,1258581.12,1258659.22,99.600001,78.100001,392.700006,137.600002,237.200003,77.400002
3022,1258736.62,1258855.72,1258974.22,1259051.02,119.100001,76.800001,387.500005,118.500002,237.600003,73.100001
3023,1259124.12,1259242.42,1259366.72,1259441.82,118.300002,75.100001,395.000006,124.300002,242.600004,77.300001
3024,1259519.12,1259631.02,1259760.62,1259837.62,111.900002,77.000001,391.800006,129.600002,241.500004,73.300001
3025,1259910.92,1260028.62,1260149.02,1260225.92,117.700002,76.900001,389.900006,120.400002,238.100004,74.900001
3026,1260300.82,1260414.82,1260544.72,1260620.32,114.000002,75.600001,398.700006,129.900002,243.900004,79.200001
3027,1260699.52,1260794.12,1260938.32,1261016.22,94.600001,77.900002,396.500006,144.200002,238.800003,79.800001
3028,1261096.02,1261235.02,1261346.12,1261421.32,139.000002,75.200001,407.700006,111.100002,250.100004,82.400001
3029,1261503.72,1261598.72,1261739.42,1261815.62,95.000001,76.200002,394.300006,140.700002,235.700003,82.400001
3030,1261898.02,1261988.22,1262133.42,1262210.62,90.200001,77.200001,390.200006,145.200002,235.400003,77.600002
3031,1262288.22,1262379.32,1262528.42,1262605.42,91.100001,77.000001,391.200005,149.100002,240.200003,74.000001
3032,1262679.42,1262807.32,1262928.22,1263005.52,127.900002,77.300001,405.100006,120.900002,248.800004,79.000001
3033,1263084.52,1263186.52,1263323.42,1263400.02,102.000002,76.600001,394.600006,136.900002,238.900004,79.100001
3034,1263479.12,1263574.12,1263713.12,1263790.82,95.000002,77.700001,386.000006,139.000002,234.000004,74.300001
3035,1263865.12,1263977.22,1264103.02,1264178.52,112.100002,75.500001,386.400006,125.800002,237.900004,73.000001
3036,1264251.52,1264357.02,1264491.42,1264567.42,105.500001,76.000002,393.100006,134.400002,239.900003,77.200001
3037,1264644.62,1264763.22,1264883.92,1264959.92,118.600001,76.000001,395.800006,120.700002,239.300003,80.500002
3038,1265040.42,1265181.52,1265282.62,1265358.02,141.100002,75.400001,402.000006,101.100001,242.200003,84.400002
3039,1265442.42,1265537.42,1265682.12,1265759.92,95.000001,77.800001,394.900005,144.700002,239.700003,77.400001
3040,1265837.32,1265931.22,1266094.62,1266154.52,93.900002,59.900001,398.900006,163.400002,257.300004,81.700001
3041,1266236.22,1266360.22,1266479.02,1266555.02,124.000002,76.000001,401.400006,118.800002,242.800004,82.600001
3042,1266637.62,1266754.22,1266879.82,1266953.92,116.600002,74.100001,399.500006,125.600002,242.200004,83.200001
3043,1267037.12,1267131.02,1267276.72,1267352.12,93.900002,75.400001,394.200006,145.700002,239.600004,79.200001
3044,1267431.32,1267530.22,1267669.02,1267746.22,98.900002,77.200001,391.400006,138.800002,237.700004,76.500001
3045,1267822.72,1267940.92,1268064.72,1268142.52,118.200002,77.800001,401.900006,123.800002,242.000004,82.100001
3046,1268224.62,1268315.52,1268464.42,1268542.52,90.900001,78.100001,390.600006,148.900003,239.800004,72.700001
3047,1268615.22,1268709.72,1268857.52,1268935.52,94.500001,78.000002,399.500006,147.800002,242.300003,79.200001
3048,1269014.72,1269137.02,1269259.12,1269334.52,122.300002,75.400002,399.900006,122.100001,244.400003,80.100001
3049,1269414.62,1269549.12,1269660.52,1269739.02,134.500002,78.500002,404.200006,111.400001,245.900003,79.800001
3050,1269818.82,1269915.32,1270057.52,1270137.22,96.500001,79.700002,393.000006,142.200002,238.700003,74.600001
3051,1270211.82,1270305.32,1270450.02,1270528.12,93.500001,78.100001,395.100006,144.700002,238.200003,78.800002
3052,1270606.92,1270710.32,1270844.32,1270922.02,103.400001,77.700001,389.300005,134.000002,237.400003,74.200001
3053,1270996.22,1271117.52,1271244.52,1271320.52,121.300002,76.000001,400.600006,127.000002,248.300004,76.300001
3054,1271396.82,1271545.42,1271648.62,1271725.02,148.600003,76.400001,406.600006,103.200001,251.800004,78.400001
3055,1271803.42,1271902.62,1272036.32,1272115.52,99.200002,79.200001,389.100006,133.700002,232.900004,77.000001
3056,1272192.52,1272283.42,1272423.32,1272503.32,90.900002,80.000001,383.400006,139.900002,230.800004,72.600001
3057,1272575.92,1272692.62,1272815.42,1272895.02,116.700002,79.600002,392.800006,122.800001,239.500003,73.700001
3058,1272968.72,1273063.72,1273205.12,1273283.82,95.000001,78.700001,390.100006,141.400002,236.400003,75.000002
3059,1273358.82,1273455.02,1273591.42,1273672.92,96.200001,81.500001,384.400005,136.400002,232.600003,70.300001
3060,1273743.22,1273839.52,1273980.72,1274061.42,96.300002,80.700001,390.600006,141.200002,237.500004,72.400001
3061,1274133.82,1274228.62,1274367.52,1274446.52,94.800001,79.000001,389.200006,138.900003,233.700004,76.500001
