# Supplementary material for: Robust dynamical invariants in sequential neural activity
Source: Sci Rep. 2019 Jun 21;9:9048. doi: 10.1038/s41598-019-44953-2 (PMC6588702; doi:10.1038/s41598-019-44953-2)
Supplement: Supplementary file 4 — Dataset [file 41598_2019_44953_MOESM4_ESM.zip › data/control16/Control_exp11.txt]

%If you use these data please cite:
%%  I. Elices, R. Levi, D. Arroyo, F. B. Rodriguez, and P. Varona. Robust dynamical invariants in sequential neural activity
% (1:n-1)' firstLP' lastLP' firstPD' lastPD' burstLPd' burstPDd' Period' latenc' LPPDfst2fst' PDLP'
1,447.500007,612.100009,763.600011,841.200013,164.600002,77.600002,483.900007,151.500002,316.100004,90.200001
2,931.400014,1112.90002,1248.70002,1349.50002,181.500003,100.800001,482.900007,135.800002,317.300005,64.800001
3,1414.30002,1569.10002,1717.00003,1814.60003,154.800002,97.600001,454.100007,147.900003,302.700005,53.800001
4,1868.40003,2032.10003,2161.40003,2233.30003,163.700002,71.900001,446.500006,129.300002,293.000004,81.600001
5,2314.90003,2469.10004,2625.50004,2727.90004,154.200003,102.400002,475.200008,156.400002,310.600005,62.200001
6,2790.10004,2972.10004,3117.40005,3192.60005,182.000002,75.200002,492.700007,145.300002,327.300004,90.200001
7,3282.80005,3450.90005,3604.40005,3706.40006,168.100002,102.000001,481.100007,153.500003,321.600005,57.500001
8,3763.90006,3939.30006,4065.20006,4137.10006,175.400003,71.900001,452.000007,125.900002,301.300005,78.800001
9,4215.90006,4384.10006,4510.70007,4582.90007,168.200002,72.200001,453.100007,126.600002,294.800004,86.100002
10,4669.00007,4832.90007,4990.30007,5086.60008,163.900002,96.300002,484.900007,157.400002,321.300004,67.300001
11,5153.90008,5332.50008,5482.90008,5584.50008,178.600002,101.600001,490.200007,150.400003,329.000005,59.600001
12,5644.10008,5809.20009,5958.90009,6032.50009,165.100003,73.600001,463.400007,149.700002,314.800005,75.000001
13,6107.50009,6312.80009,6408.30009,6504.9001,205.300003,96.600002,453.000007,95.500001,300.800004,55.600001
14,6560.5001,6755.1001,6880.7001,6955.7001,194.600003,75.000001,489.800007,125.600002,320.200005,94.600001
15,7050.30011,7228.70011,7380.20011,7454.60011,178.400003,74.400001,496.200007,151.500002,329.900005,91.900001
16,7546.50011,7761.80012,7886.10012,7983.60012,215.300004,97.500001,493.100008,124.300002,339.600006,56.000001
17,8039.60012,8211.10012,8338.60012,8409.80012,171.500002,71.200001,450.100007,127.500002,299.000004,79.900002
18,8489.70013,8649.30013,8785.70013,8858.70013,159.600002,73.000001,457.100006,136.400002,296.000004,88.100001
19,8946.80013,9115.90014,9267.50014,9343.10014,169.100003,75.600001,488.000008,151.600002,320.700005,91.700002
20,9434.80014,9607.30014,9754.30014,9857.30015,172.500002,103.000002,477.400007,147.000002,319.500004,54.900001
21,9912.20015,10097.1002,10219.8002,10322.8002,184.900002,103.000002,458.500007,122.700002,307.600004,47.900001
22,10370.7002,10529.7002,10660.2002,10761.5002,159.000002,101.300001,447.200006,130.500002,289.500004,56.400001
23,10817.9002,10986.5002,11139.7002,11213.8002,168.600003,74.100001,486.900007,153.200002,321.800005,91.000001
24,11304.8002,11480.9002,11641.5002,11719.0002,176.100003,77.500002,498.200008,160.600002,336.700005,84.000001
25,11803.0002,12005.6002,12125.4002,12218.9002,202.600003,93.500001,473.600007,119.800002,322.400005,57.700001
26,12276.6002,12441.5002,12572.2002,12669.0002,164.900002,96.800002,454.800007,130.700002,295.600004,62.400001
27,12731.4002,12913.9002,13051.0002,13125.7002,182.500002,74.700002,487.500007,137.100002,319.600004,93.200001
28,13218.9002,13400.4002,13551.0002,13627.5002,181.500003,76.500001,489.000007,150.600002,332.100005,80.400001
29,13707.9002,13902.8002,14034.5002,14132.2002,194.900003,97.700002,482.000007,131.700002,326.600005,57.7
30,14189.9002,14363.0002,14495.7002,14567.1002,173.100003,71.400001,455.700007,132.700002,305.800005,78.500001
31,14645.6002,14823.2002,14952.6002,15048.2002,177.600003,95.600001,471.900007,129.400002,307.000005,69.300001
32,15117.5002,15303.9002,15445.0002,15521.5002,186.400003,76.500001,494.800008,141.100002,327.500005,90.800002
33,15612.3002,15791.3002,15943.5002,16051.3002,179.000002,107.800001,493.600007,152.200003,331.200005,54.600001
34,16105.9002,16298.0002,16423.8002,16530.1002,192.100003,106.300001,470.800007,125.800002,317.900005,46.600001
35,16576.7002,16782.7003,16882.6003,16955.8003,206.000003,73.200001,463.100007,99.900002,305.900005,84.000001
36,17039.8003,17231.8003,17356.9003,17430.0003,192.000003,73.100001,486.000007,125.100002,317.100005,95.800001
37,17525.8003,17711.9003,17861.0003,17936.2003,186.100003,75.200001,496.700008,149.100002,335.200005,86.300002
38,18022.5003,18190.9003,18345.4003,18443.3003,168.400002,97.900002,477.700007,154.500002,322.900004,56.900001
39,18500.2003,18671.9003,18804.7003,18877.6003,171.700002,72.900001,452.200006,132.800002,304.500004,74.800001
40,18952.4003,19127.6003,19266.4003,19366.2003,175.200003,99.800002,474.900007,138.800002,314.000005,61.1
41,19427.3003,19607.2003,19768.9003,19845.5003,179.900003,76.600001,510.500008,161.700003,341.600006,92.300001
42,19937.8003,20104.5003,20265.0003,20365.9003,166.700003,100.900001,483.300007,160.500002,327.200005,55.200001
43,20421.1003,20616.7003,20742.7003,20815.8003,195.600003,73.100001,477.700007,126.000002,321.600005,83.000001
44,20898.8003,21074.6003,21195.4003,21294.4003,175.800003,99.000001,457.300007,120.800002,296.600005,61.700001
45,21356.1003,21548.6003,21678.6003,21754.8003,192.500003,76.200001,493.500008,130.000002,322.500005,94.800002
46,21849.6003,22025.7003,22179.5003,22284.1003,176.100002,104.600001,490.800007,153.800003,329.900005,56.300001
47,22340.4003,22505.8003,22663.1003,22766.4003,165.400002,103.300001,481.700007,157.300003,322.700005,55.700001
48,22822.1003,22990.3003,23125.9003,23198.8003,168.200003,72.900001,458.000007,135.600002,303.800005,81.300001
49,23280.1003,23453.0003,23595.8004,23693.1004,172.900002,97.300001,475.700007,142.800003,315.700005,62.700001
50,23755.8004,23947.2004,24091.1004,24191.3004,191.400003,100.200001,514.700008,143.900002,335.300005,79.200002
51,24270.5004,24486.9004,24594.3004,24671.5004,216.400003,77.200002,484.200007,107.400001,323.800004,83.200001
52,24754.7004,24969.1004,25077.0004,25182.5004,214.400003,105.500001,475.500007,107.900002,322.300005,47.700001
53,25230.2004,25395.0004,25538.3004,25636.9004,164.800002,98.600001,467.600007,143.300003,308.100005,60.900001
54,25697.8004,25859.3004,26030.7004,26107.1004,161.500002,76.400001,496.500007,171.400003,332.900005,87.200001
55,26194.3004,26366.7004,26531.1004,26608.2004,172.400003,77.100001,501.700008,164.400002,336.800005,87.800002
56,26696.0004,26914.1004,27034.7004,27133.6004,218.100003,98.900001,498.600007,120.600002,338.700005,61.000001
57,27194.6004,27387.3004,27507.5004,27603.4004,192.700003,95.900001,467.100007,120.200002,312.900005,58.300001
58,27661.7004,27843.4004,27977.4004,28051.9004,181.700003,74.500001,483.900007,134.000002,315.700005,93.700001
59,28145.6004,28316.1004,28476.3004,28552.2004,170.500003,75.900001,505.700008,160.200002,330.700005,99.100002
60,28651.3004,28878.1004,28997.4004,29102.3004,226.800003,104.900002,510.200008,119.300002,346.100005,59.200001
61,29161.5004,29354.6004,29480.2004,29581.0004,193.100002,100.800002,471.500007,125.600002,318.700004,52.000001
62,29633.0004,29805.0004,29942.4004,30015.2004,172.000002,72.800001,461.900006,137.400002,309.400004,79.700001
63,30094.9004,30293.3005,30423.3005,30521.4005,198.400003,98.100002,489.000008,130.000002,328.400005,62.500001
64,30583.9005,30776.8005,30932.6005,31010.1005,192.900003,77.500001,513.800007,155.800002,348.700005,87.600001
65,31097.7005,31253.5005,31415.0005,31518.9005,155.800003,103.900002,468.100007,161.500002,317.300005,46.9
66,31565.8005,31759.1005,31869.3005,31965.3005,193.300003,96.000001,459.500007,110.200002,303.500005,60.000001
67,32025.3005,32207.9005,32346.2005,32443.0005,182.600003,96.800001,489.000008,138.300002,320.900005,71.300002
68,32514.3005,32708.2005,32857.3005,32933.8005,193.900002,76.500001,509.500007,149.100003,343.000005,90.000001
69,33023.8005,33213.8005,33362.1005,33457.7005,190.000003,95.600002,501.100008,148.300002,338.300005,67.200001
70,33524.9005,33701.4005,33839.1005,33945.2005,176.500002,106.100002,467.200007,137.700002,314.200004,46.900001
71,33992.1005,34157.6005,34299.0005,34373.1005,165.500002,74.100001,465.800006,141.400002,306.900004,84.800001
72,34457.9005,34628.2005,34795.7005,34871.0005,170.300003,75.300002,504.700008,167.500002,337.800005,91.600001
73,34962.6005,35141.7005,35304.4005,35407.3005,179.100003,102.900002,504.600008,162.700002,341.800005,59.900001
74,35467.2005,35629.9005,35791.8005,35890.7005,162.700002,98.900002,479.200007,161.900002,324.600004,55.700001
75,35946.4005,36120.5005,36251.7005,36355.3005,174.100002,103.600002,458.700006,131.200002,305.300004,49.8
76,36405.1005,36577.6005,36719.5005,36795.3005,172.500003,75.800001,480.600008,141.900002,314.400005,90.400002
77,36885.7006,37059.4006,37227.0006,37301.9006,173.700002,74.900001,506.500007,167.600003,341.300005,90.300001
78,37392.2006,37570.7006,37725.0006,37827.9006,178.500003,102.900002,487.200007,154.300002,332.800005,51.5
79,37879.4006,38047.1006,38194.6006,38292.9006,167.700003,98.300002,462.500007,147.500002,315.200005,49
80,38341.9006,38508.9006,38658.6006,38757.3006,167.000003,98.700002,475.900007,149.700002,316.700005,60.5
81,38817.8006,38992.9006,39153.4006,39229.8006,175.100003,76.400002,497.500008,160.500002,335.600005,85.500001
82,39315.3006,39484.4006,39645.3006,39744.9006,169.100002,99.600001,489.600007,160.900003,330.000005,60.000001
83,39804.9006,39991.8006,40121.4006,40213.3006,186.900003,91.900001,465.700007,129.600002,316.500005,57.300001
84,40270.6006,40428.1006,40571.8006,40670.6006,157.500002,98.800001,463.300007,143.700003,301.200005,63.300001
85,40733.9006,40921.2006,41069.0006,41142.9006,187.300003,73.900001,501.800007,147.800002,335.100005,92.800001
86,41235.7006,41416.5006,41567.9006,41642.0006,180.800003,74.100002,488.300008,151.400002,332.200005,82.000001
87,41724.0006,41909.7006,42041.5006,42140.2006,185.700003,98.700002,467.400007,131.800001,317.500004,51.200001
88,42191.4006,42354.5006,42500.7006,42598.4006,163.100002,97.700002,465.700007,146.200002,309.300004,58.700001
89,42657.1006,42856.1006,42983.3006,43081.4006,199.000003,98.100001,492.000007,127.200002,326.200005,67.700001
90,43149.1006,43331.0006,43486.8006,43563.2006,181.900003,76.400001,502.600007,155.800002,337.700005,88.500001
91,43651.7006,43867.1007,43982.6007,44075.8007,215.400004,93.200002,485.400008,115.500001,330.900005,61.300001
92,44137.1007,44297.0007,44442.9007,44535.3007,159.900002,92.400002,456.500006,145.900002,305.800004,58.3
93,44593.6007,44759.0007,44902.2007,45002.9007,165.400003,100.700002,469.200007,143.200002,308.600005,59.9
94,45062.8007,45232.4007,45392.3007,45468.0007,169.600003,75.700002,491.700008,159.900002,329.500005,86.500001
95,45554.5007,45727.9007,45866.2007,45962.9007,173.400002,96.700002,463.300007,138.300002,311.700004,54.900001
96,46017.8007,46184.1007,46322.0007,46414.3007,166.300002,92.300002,452.200006,137.900002,304.200004,55.7
97,46470.0007,46649.8007,46785.5007,46885.6007,179.800003,100.100002,477.500008,135.700002,315.500005,61.900001
98,46947.5007,47129.0007,47284.4007,47360.6007,181.500002,76.200001,502.800007,155.400003,336.900005,89.700001
99,47450.3007,47626.3007,47779.4007,47878.7007,176.000003,99.300001,493.300007,153.100002,329.100005,64.900001
100,47943.6007,48111.4007,48246.8007,48342.2007,167.800003,95.400001,459.300007,135.400002,303.200005,60.700001
101,48402.9007,48581.9007,48721.9007,48815.4007,179.000003,93.500001,482.500007,140.000002,319.000005,70.000001
102,48885.4007,49048.1007,49211.4007,49287.2007,162.700003,75.800001,490.500008,163.300002,326.000005,88.700002
103,49375.9007,49547.8007,49701.5007,49800.4007,171.900002,98.900001,482.200007,153.700003,325.600005,57.700001
104,49858.1007,50026.5007,50163.3007,50261.2007,168.400002,97.900002,457.000007,136.800002,305.200004,53.900001
105,50315.1007,50488.2008,50619.4008,50714.8008,173.100002,95.400002,468.500007,131.200002,304.300004,68.800001
106,50783.6008,50957.5008,51105.2008,51178.7008,173.900002,73.500001,489.400007,147.700003,321.600005,94.300001
107,51273.0008,51445.5008,51600.6008,51705.4008,172.500003,104.800001,488.000007,155.100002,327.600005,55.600001
108,51761.0008,51939.9008,52063.6008,52170.2008,178.900003,106.600001,451.700007,123.700002,302.600005,42.500001
109,52212.7008,52371.1008,52507.5008,52580.8008,158.400002,73.300002,447.500007,136.400002,294.800004,79.400001
110,52660.2008,52821.2008,52976.8008,53050.9008,161.000002,74.100002,474.400007,155.600002,316.600004,83.700001
111,53134.6008,53318.7008,53460.7008,53561.5008,184.100003,100.800001,492.200007,142.000002,326.100005,65.300001
112,53626.8008,53840.0008,53942.0008,54036.3008,213.200003,94.300001,467.600007,102.000002,315.200005,58.100001
113,54094.4008,54248.8008,54382.7008,54477.6008,154.400002,94.900002,443.500007,133.900002,288.300004,60.300001
114,54537.9008,54734.3008,54863.7008,54963.4008,196.400003,99.700001,489.800007,129.400002,325.800005,64.300001
115,55027.7008,55204.6008,55370.5008,55445.9008,176.900003,75.400001,504.100007,165.900002,342.800005,85.900001
116,55531.8008,55693.5008,55844.1008,55942.6008,161.700003,98.500002,462.900007,150.600002,312.300005,52.1
117,55994.7008,56168.9008,56299.1008,56400.7008,174.200003,101.600001,455.300007,130.200002,304.400005,49.300001
118,56450.0008,56626.6008,56759.3008,56862.1008,176.600003,102.800001,467.500007,132.700002,309.300005,55.400001
119,56917.5008,57089.7009,57246.9009,57322.4009,172.200003,75.500001,498.300008,157.200002,329.400005,93.400002
120,57415.8009,57582.3009,57734.8009,57831.4009,166.500002,96.600002,481.400007,152.500002,319.000004,65.800001
121,57897.2009,58078.3009,58198.3009,58295.4009,181.100002,97.100002,450.700006,120.000002,301.100004,52.5
122,58347.9009,58561.7009,58651.0009,58749.5009,213.800004,98.500001,463.500007,89.300001,303.100005,61.900001
123,58811.4009,58981.7009,59132.3009,59205.8009,170.300003,73.500001,482.700008,150.600002,320.900005,88.300002
124,59294.1009,59507.0009,59630.7009,59723.9009,212.900003,93.200001,488.200007,123.700002,336.600005,58.400001
125,59782.3009,59951.7009,60087.4009,60183.3009,169.400002,95.900002,452.100007,135.700002,305.100004,51.100001
126,60234.4009,60405.8009,60537.0009,60633.5009,171.400002,96.500002,462.900006,131.200002,302.600004,63.8
127,60697.3009,60852.2009,61026.2009,61100.1009,154.900003,73.900001,497.300008,174.000002,328.900005,94.500002
128,61194.6009,61370.5009,61512.6009,61605.5009,175.900002,92.900001,477.500007,142.100003,318.000005,66.600001
129,61672.1009,61853.6009,61982.6009,62073.7009,181.500003,91.100001,466.800007,129.000002,310.500005,65.200001
130,62138.9009,62298.2009,62429.3009,62524.3009,159.300002,95.000002,443.500007,131.100002,290.400004,58.100001
131,62582.4009,62733.3009,62892.7009,62989.3009,150.900002,96.600002,476.200007,159.400002,310.300004,69.300001
132,63058.6009,63237.2009,63386.0009,63461.5009,178.600002,75.500001,487.700007,148.800003,327.400005,84.800001
133,63546.3009,63729.7009,63856.701,63949.801,183.400003,93.100001,459.200007,127.000002,310.400005,55.700001
134,64005.501,64174.301,64302.801,64401.501,168.800002,98.700002,452.200006,128.500002,297.300004,56.2
135,64457.701,64617.501,64776.101,64849.101,159.800003,73.000001,481.300008,158.600002,318.400005,89.900002
136,64939.001,65117.301,65264.901,65365.001,178.300002,100.100001,486.400007,147.600003,325.900005,60.400001
137,65425.401,65602.601,65732.701,65826.701,177.200003,94.000002,459.300007,130.100001,307.300004,58.000001
138,65884.701,66062.701,66187.001,66282.301,178.000002,95.300002,462.300007,124.300002,302.300004,64.700001
139,66347.001,66507.401,66665.501,66739.301,160.400002,73.800001,482.900007,158.100002,318.500004,90.600002
140,66829.901,66998.701,67165.201,67239.001,168.800002,73.800001,493.800007,166.500003,335.300005,84.700001
141,67323.701,67482.901,67651.701,67744.101,159.200003,92.400001,476.900007,168.800002,328.000005,56.500001
142,67800.601,67969.901,68108.101,68206.501,169.300003,98.400001,456.000007,138.200002,307.500005,50.100001
143,68256.601,68459.301,68584.201,68657.101,202.700003,72.900001,489.100007,124.900002,327.600005,88.600001
144,68745.701,68971.001,69085.601,69186.101,225.300004,100.500002,505.800008,114.600001,339.900005,65.400001
145,69251.501,69410.301,69563.901,69661.301,158.800002,97.400001,465.900007,153.600003,312.400005,56.100001
146,69717.401,69879.801,70018.701,70121.201,162.400002,102.500002,454.000007,138.900002,301.300004,50.200001
147,70171.401,70347.001,70469.5011,70544.3011,175.600002,74.800001,459.400006,122.500002,298.100004,86.500001
148,70630.8011,70794.9011,70952.7011,71052.6011,164.100003,99.900002,484.400008,157.800002,321.900005,62.600001
149,71115.2011,71293.7011,71432.6011,71534.2011,178.500002,101.600002,468.900007,138.900002,317.400004,49.900001
150,71584.1011,71760.7011,71891.9011,71986.2011,176.600002,94.300002,458.200007,131.200002,307.800004,56.100001
151,72042.3011,72201.1011,72348.6011,72442.1011,158.800002,93.500001,464.300006,147.500002,306.300004,64.500001
152,72506.6011,72671.9011,72829.8011,72930.7011,165.300003,100.900002,483.100008,157.900002,323.200005,59.000001
153,72989.7011,73159.7011,73312.7011,73411.9011,170.000002,99.200002,478.200007,153.000002,323.000004,56.000001
154,73467.9011,73647.5011,73777.0011,73877.9011,179.600002,100.900002,459.500007,129.500002,309.100004,49.500001
155,73927.4011,74084.4011,74223.9011,74319.0011,157.000002,95.100001,454.900006,139.500002,296.500004,63.300001
156,74382.3011,74547.0011,74694.6011,74766.6011,164.700003,72.000001,478.200008,147.600002,312.300005,93.900002
157,74860.5011,75053.5011,75183.8011,75257.7011,193.000002,73.900001,477.900007,130.300002,323.300004,80.700002
158,75338.4011,75512.3011,75646.7011,75736.1011,173.900002,89.400002,464.200007,134.400002,308.300004,66.500001
159,75802.6011,75990.0011,76098.7011,76189.4011,187.400002,90.700001,446.400006,108.700002,296.100004,59.600001
160,76249.0011,76436.9011,76571.4011,76669.9011,187.900003,98.500001,488.900007,134.500002,322.400005,68.000001
161,76737.9011,76909.1011,77071.3011,77146.2011,171.200003,74.900002,491.900008,162.200002,333.400005,83.600001
162,77229.8012,77391.7012,77544.4012,77639.8012,161.900002,95.400001,467.200007,152.700003,314.600005,57.200001
163,77697.0012,77870.9012,78007.7012,78107.3012,173.900002,99.600002,462.500007,136.800002,310.700004,52.200001
164,78159.5012,78320.6012,78465.3012,78566.2012,161.100002,100.900002,470.500007,144.700002,305.800004,63.800001
165,78630.0012,78796.3012,78958.7012,79032.4012,166.300002,73.700001,489.500007,162.400003,328.700005,87.100001
166,79119.5012,79308.1012,79453.0012,79553.5012,188.600003,100.500001,501.300007,144.900002,333.500005,67.300001
167,79620.8012,79823.1012,79937.4012,80031.9012,202.300003,94.500002,469.500007,114.300002,316.600005,58.4
168,80090.3012,80295.9012,80397.1012,80489.4012,205.600004,92.300001,458.000007,101.200001,306.800005,58.900001
169,80548.3012,80724.5012,80851.0012,80945.9012,176.200003,94.900001,465.600007,126.500002,302.700005,68.000001
170,81013.9012,81180.1012,81336.5012,81411.4012,166.200003,74.900001,488.700007,156.400002,322.600005,91.200001
171,81502.6012,81681.6012,81822.6012,81916.9012,179.000003,94.300002,472.700008,141.000002,320.000005,58.400001
172,81975.3012,82147.9012,82278.6012,82376.9012,172.600002,98.300002,452.400006,130.700002,303.300004,50.8
173,82427.7012,82597.1012,82725.7012,82819.9012,169.400003,94.200001,457.900007,128.600002,298.000005,65.700001
174,82885.6012,83053.1012,83209.3012,83321.3012,167.500003,112.000002,484.900007,156.200002,323.700005,49.2
175,83370.5012,83530.1012,83690.6012,83789.4012,159.600003,98.800002,476.600007,160.500002,320.100005,57.7
176,83847.1012,84012.5013,84148.6013,84250.8013,165.400003,102.200001,449.900007,136.100002,301.500005,46.200001
177,84297.0013,84460.8013,84592.1013,84698.7013,163.800003,106.600001,453.400007,131.300002,295.100005,51.700001
178,84750.4013,84947.9013,85076.5013,85150.2013,197.500003,73.700001,487.000007,128.600002,326.100005,87.200001
179,85237.4013,85409.3013,85565.3013,85663.0013,171.900003,97.700001,481.900007,156.000002,327.900005,56.300001
180,85719.3013,85897.3013,86029.5013,86124.3013,178.000003,94.800001,465.400007,132.200002,310.200005,60.400001
181,86184.7013,86345.5013,86478.7013,86578.8013,160.800003,100.100001,449.800007,133.200002,294.000005,55.700001
182,86634.5013,86823.1013,86954.2013,87062.3013,188.600003,108.100001,481.100007,131.100002,319.700005,53.300001
183,87115.6013,87296.9013,87445.8013,87521.1013,181.300003,75.300001,491.800007,148.900002,330.200005,86.300001
184,87607.4013,87815.5013,87923.5013,88014.2013,208.100004,90.700002,468.800007,108.000001,316.100005,62
185,88076.2013,88236.0013,88385.1013,88477.2013,159.800003,92.100001,465.900007,149.100002,308.900005,64.900001
186,88542.1013,88735.0013,88863.9013,88937.4013,192.900003,73.500001,487.800008,128.900002,321.800005,92.500002
187,89029.9013,89202.5013,89352.6013,89448.8013,172.600002,96.200002,483.200007,150.100002,322.700004,64.300001
188,89513.1013,89674.0013,89822.6013,89917.4013,160.900002,94.800002,466.000007,148.600002,309.500004,61.700001
189,89979.1013,90147.9013,90272.9013,90366.3013,168.800002,93.400002,446.700006,125.000002,293.800004,59.5
190,90425.8013,90591.9014,90736.2014,90834.1014,166.100003,97.900002,467.100007,144.300002,310.400005,58.8
191,90892.9014,91055.7014,91224.9014,91298.1014,162.800003,73.200001,493.200008,169.200002,332.000005,88.000002
192,91386.1014,91571.3014,91704.7014,91796.3014,185.200003,91.600001,474.100007,133.400002,318.600005,63.900001
193,91860.2014,92040.9014,92153.4014,92247.9014,180.700003,94.500002,443.900006,112.500001,293.200004,56.2
194,92304.1014,92458.3014,92597.1014,92687.9014,154.200003,90.800001,454.600007,138.800002,293.000005,70.800001
195,92758.7014,92932.0014,93075.0014,93171.0014,173.300003,96.000001,478.900007,143.000002,316.300005,66.600001
196,93237.6014,93408.9014,93550.0014,93647.7014,171.300003,97.700001,470.600007,141.100002,312.400005,60.500001
197,93708.2014,93887.6014,94017.5014,94111.4014,179.400003,93.900001,457.300007,129.900002,309.300005,54.100001
198,94165.5014,94353.3014,94467.2014,94559.0014,187.800003,91.800001,453.100007,113.900002,301.700005,59.600001
199,94618.6014,94789.9014,94925.7014,95023.5014,171.300002,97.800001,464.800007,135.800003,307.100005,59.900001
200,95083.4014,95265.6014,95411.0014,95485.7014,182.200003,74.700001,485.000007,145.400002,327.600005,82.700001
201,95568.4014,95765.1014,95887.8014,95982.0014,196.700003,94.200001,471.000007,122.700002,319.400005,57.400001
202,96039.4014,96207.3014,96336.1014,96430.4014,167.900003,94.300001,448.500007,128.800002,296.700005,57.500001
203,96487.9014,96648.9014,96783.0014,96875.8014,161.000002,92.800002,455.600007,134.100002,295.100004,67.700001
204,96943.5014,97096.5014,97251.5014,97348.5015,153.000002,97.000002,473.800007,155.000002,308.000004,68.800001
205,97417.3015,97581.8015,97729.1015,97823.5015,164.500002,94.400002,466.200007,147.300002,311.800004,60.000001
206,97883.5015,98044.5015,98176.2015,98269.4015,161.000002,93.200001,441.800006,131.700002,292.700004,55.900001
207,98325.3015,98481.7015,98625.2015,98721.5015,156.400002,96.300001,453.200007,143.500003,299.900005,57.000001
208,98778.5015,98932.1015,99091.0015,99185.8015,153.600002,94.800001,478.300007,158.900003,312.500005,71.000001
209,99256.8015,99437.5015,99586.6015,99684.5015,180.700003,97.900001,483.100007,149.100002,329.800005,55.400001
210,99739.9015,99908.1015,100040.501,100132.601,168.200003,92.100001,449.400007,132.400002,300.600005,56.700001
211,100189.301,100349.801,100480.601,100584.201,160.500002,103.600002,441.800007,130.800002,291.300004,46.900001
212,100631.102,100811.702,100944.602,101017.902,180.600002,73.300001,474.700007,132.900002,313.500004,87.900002
213,101105.802,101271.102,101426.302,101524.102,165.300002,97.800002,478.400007,155.200002,320.500004,60.100001
214,101584.202,101766.602,101889.002,101982.302,182.400002,93.300002,459.400007,122.400002,304.800004,61.300001
215,102043.602,102216.302,102328.602,102420.602,172.700002,92.000001,440.400006,112.300002,285.000004,63.400001
216,102484.002,102655.402,102789.402,102885.002,171.400003,95.600001,466.300007,134.000002,305.400005,65.300001
217,102950.302,103171.102,103278.902,103375.202,220.800003,96.300001,496.000007,107.800002,328.600005,71.100001
218,103446.302,103607.302,103749.502,103853.302,161.000003,103.800002,458.800007,142.200002,303.200005,51.8
219,103905.102,104070.102,104195.902,104294.102,165.000003,98.200001,439.700007,125.800002,290.800005,50.700001
220,104344.802,104504.102,104636.202,104731.802,159.300002,95.600002,444.600006,132.100002,291.400004,57.6
221,104789.402,104950.702,105107.502,105207.502,161.300003,100.000002,485.600008,156.800002,318.100005,67.500001
222,105275.002,105444.102,105597.102,105706.302,169.100002,109.200001,477.000007,153.000003,322.100005,45.700001
223,105752.002,105936.302,106059.002,106150.202,184.300003,91.200002,458.700007,122.700001,307.000004,60.500001
224,106210.702,106395.002,106501.502,106593.802,184.300002,92.300001,441.700006,106.500002,290.800004,58.600001
225,106652.402,106842.102,106962.102,107059.302,189.700003,97.200001,476.100007,120.000002,309.700005,69.200001
226,107128.502,107294.702,107449.502,107524.202,166.200003,74.700001,475.400007,154.800002,321.000005,79.700001
227,107603.902,107788.902,107920.102,108010.902,185.000003,90.800001,469.500007,131.200002,316.200005,62.500001
228,108073.402,108237.902,108367.102,108461.802,164.500003,94.700001,443.700007,129.200002,293.700005,55.300001
229,108517.102,108673.802,108807.902,108902.502,156.700002,94.600002,453.300007,134.100002,290.800004,67.900001
230,108970.402,109132.802,109290.002,109364.102,162.400002,74.100001,484.100007,157.200003,319.600005,90.400001
231,109454.502,109619.502,109772.602,109877.502,165.000002,104.900001,477.100007,153.100003,318.100005,54.100001
232,109931.602,110103.102,110230.302,110328.102,171.500003,97.800001,448.000007,127.200002,298.700005,51.500001
233,110379.602,110533.402,110672.302,110766.802,153.800002,94.500002,451.200007,138.900002,292.700004,64.000001
234,110830.802,110989.902,111141.902,111236.002,159.100002,94.100002,474.400007,152.000002,311.100004,69.200001
235,111305.202,111485.102,111633.202,111707.502,179.900002,74.300002,483.300007,148.100002,328.000004,81.000001
236,111788.502,111987.502,112109.502,112201.302,199.000003,91.800001,474.000007,122.000002,321.000005,61.200001
237,112262.502,112429.802,112556.302,112650.002,167.300002,93.700002,445.100006,126.500002,293.800004,57.6
238,112707.602,112864.402,112997.602,113089.402,156.800003,91.800001,453.900007,133.200002,290.000005,72.100001
239,113161.502,113317.502,113474.202,113575.702,156.000003,101.500001,476.000007,156.700002,312.700005,61.800001
240,113637.502,113807.702,113958.802,114062.202,170.200003,103.400002,479.800007,151.100002,321.300005,55.1
241,114117.302,114309.702,114423.802,114517.402,192.400003,93.600001,462.200007,114.100002,306.500005,62.100001
242,114579.502,114741.502,114872.502,114969.202,162.000003,96.700001,442.100007,131.000002,293.000005,52.400001
243,115021.602,115185.702,115325.002,115426.002,164.100002,101.000002,459.400007,139.300002,303.400004,55.000001
244,115481.002,115647.102,115808.602,115883.702,166.100002,75.100001,493.700007,161.500003,327.600005,91.000001
245,115974.702,116148.202,116297.402,116390.902,173.500003,93.500001,479.100007,149.200002,322.700005,62.900001
246,116453.802,116634.602,116761.802,116854.502,180.800003,92.700001,460.500007,127.200002,308.000005,59.800001
247,116914.302,117101.102,117216.402,117312.902,186.800003,96.500001,460.700007,115.300002,302.100005,62.100001
248,117375.002,117568.902,117697.202,117787.502,193.900003,90.300001,484.000007,128.300002,322.200005,71.500001
249,117859.002,118042.502,118190.502,118264.202,183.500003,73.700001,489.600008,148.000002,331.500005,84.400002
250,118348.602,118510.202,118668.302,118761.402,161.600002,93.100002,479.100007,158.100002,319.700004,66.300001
251,118827.702,119000.902,119125.402,119218.502,173.200002,93.100001,450.000006,124.500002,297.700004,59.200001
252,119277.702,119436.202,119567.602,119665.902,158.500003,98.300001,448.200007,131.400002,289.900005,60.000001
253,119725.902,119890.602,120046.802,120144.302,164.700003,97.500001,483.100007,156.200002,320.900005,64.700001
254,120209.002,120387.902,120546.802,120654.602,178.900003,107.800002,504.000008,158.900002,337.800005,58.400001
255,120713.002,120874.202,121016.702,121110.102,161.200002,93.400002,457.700007,142.500002,303.700004,60.600001
256,121170.702,121340.402,121475.002,121572.602,169.700002,97.600002,457.400006,134.600002,304.300004,55.5
257,121628.102,121799.202,121933.802,122004.902,171.100003,71.100001,464.500007,134.600002,305.700005,87.700001
258,122092.602,122274.102,122418.502,122521.402,181.500003,102.900002,492.100008,144.400002,325.900005,63.300001
259,122584.702,122785.502,122918.202,123014.202,200.800003,96.000001,496.700007,132.700002,333.500005,67.200001
260,123081.402,123272.502,123395.402,123490.302,191.100003,94.900001,465.500007,122.900002,314.000005,56.600001
261,123546.902,123703.402,123846.202,123939.002,156.500002,92.800002,462.800007,142.800002,299.300004,70.700001
262,124009.702,124165.002,124329.702,124427.702,155.300002,98.000001,490.200007,164.700003,320.000005,72.200001
263,124499.902,124675.402,124830.602,124904.202,175.500003,73.600001,483.800007,155.200002,330.700005,79.500001
264,124983.702,125178.602,125313.402,125409.902,194.900003,96.500002,486.100008,134.800002,329.700005,59.900001
265,125469.802,125643.502,125775.402,125868.102,173.700002,92.700002,454.700006,131.900002,305.600004,56.4
266,125924.502,126084.402,126230.302,126322.802,159.900003,92.500001,466.000007,145.900002,305.800005,67.700001
267,126390.502,126559.102,126717.202,126810.302,168.600003,93.100002,496.500008,158.100002,326.700005,76.700001
268,126887.002,127061.102,127219.002,127312.902,174.100002,93.900001,498.600007,157.900003,332.000005,72.700001
269,127385.602,127550.802,127700.302,127794.702,165.200003,94.400001,469.200007,149.500002,314.700005,60.100001
270,127854.802,128019.202,128159.202,128260.402,164.400003,101.200001,454.900007,140.000002,304.400005,49.300001
271,128309.702,128476.102,128613.402,128709.702,166.400002,96.300002,467.700007,137.300002,303.700004,67.700001
272,128777.402,128947.102,129096.802,129201.602,169.700002,104.800001,482.600007,149.700003,319.400005,58.400001
273,129260.002,129444.102,129595.502,129670.102,184.100003,74.600001,492.700007,151.400002,335.500005,82.600001
274,129752.702,129934.302,130064.502,130157.602,181.600003,93.100001,466.100007,130.200002,311.800005,61.200001
275,130218.802,130415.402,130519.802,130619.302,196.600003,99.500001,459.300007,104.400002,301.000005,58.800001
276,130678.102,130843.302,130993.102,131093.202,165.200003,100.100001,482.200007,149.800002,315.000005,67.100001
277,131160.302,131341.002,131495.202,131569.602,180.700003,74.400002,490.200008,154.200002,334.900005,80.900001
278,131650.502,131815.002,131975.702,132068.902,164.500002,93.200001,477.900007,160.700003,325.200005,59.500001
279,132128.402,132308.202,132438.102,132542.102,179.800003,104.000002,459.200007,129.900001,309.700004,45.500001
280,132587.602,132764.702,132896.302,132991.402,177.100002,95.100002,473.100007,131.600002,308.700004,69.300001
281,133060.702,133228.302,133380.402,133454.702,167.600002,74.300001,489.300007,152.100003,319.700005,95.300001
282,133550.002,133739.702,133875.802,133975.802,189.700003,100.000001,487.300007,136.100002,325.800005,61.500001
283,134037.302,134225.802,134355.302,134452.002,188.500003,96.700001,471.800007,129.500002,318.000005,57.100001
284,134509.102,134713.402,134821.302,134916.302,204.300003,95.000001,466.600007,107.900002,312.200005,59.400001
285,134975.702,135159.602,135292.802,135386.202,183.900003,93.400001,483.000007,133.200002,317.100005,72.500001
286,135458.702,135640.902,135789.502,135863.502,182.200003,74.000002,494.900008,148.600002,330.800005,90.100001
287,135953.602,136122.902,136272.002,136374.602,169.300002,102.600001,475.100007,149.100003,318.400005,54.100001
288,136428.702,136594.802,136734.702,136831.302,166.100002,96.600001,455.000007,139.900003,306.000005,52.400001
289,136883.702,137084.902,137187.502,137280.702,201.200003,93.200002,465.400007,102.600001,303.800004,68.400001
290,137349.102,137521.802,137666.202,137738.502,172.700002,72.300001,481.800007,144.400002,317.100004,92.400002
291,137830.902,138013.302,138167.702,138267.602,182.400003,99.900001,499.400007,154.400002,336.800005,62.700001
292,138330.302,138493.702,138641.402,138740.802,163.400003,99.400001,463.900007,147.700002,311.100005,53.400001
293,138794.202,138968.702,139097.302,139191.302,174.500003,94.000001,451.700007,128.600002,303.100005,54.600001
294,139245.902,139409.102,139549.002,139641.802,163.200002,92.800002,463.100007,139.900002,303.100004,67.200001
295,139709.002,139883.202,140038.302,140140.202,174.200002,101.900001,503.200007,155.100003,329.300005,72.000001
296,140212.202,140396.202,140533.802,140633.002,184.000003,99.200002,483.600008,137.600002,321.600005,62.800001
297,140695.802,140890.002,141012.402,141111.002,194.200002,98.600002,468.100007,122.400002,316.600004,52.900001
298,141163.902,141340.602,141476.302,141575.802,176.700002,99.500002,459.200006,135.700002,312.400004,47.3
299,141623.102,141809.602,141941.502,142047.302,186.500003,105.800002,481.500008,131.900002,318.400005,57.300001
300,142104.602,142267.402,142426.902,142502.302,162.800002,75.400001,487.400007,159.500002,322.300004,89.700002
301,142592.002,142767.502,142917.302,143017.402,175.500002,100.100001,485.700007,149.800003,325.300005,60.300001
302,143077.702,143254.102,143383.002,143474.602,176.400003,91.600001,458.400007,128.900002,305.300005,61.500001
303,143536.102,143709.002,143833.302,143906.102,172.900002,72.800001,449.200007,124.300002,297.200004,79.200002
304,143985.302,144166.102,144308.202,144382.002,180.800002,73.800001,484.700007,142.100002,322.900004,88.000002
305,144470.002,144646.102,144803.402,144878.502,176.100002,75.100001,498.700007,157.300003,333.400005,90.200001
306,144968.702,145124.102,145296.002,145388.002,155.400003,92.000001,480.000007,171.900002,327.300005,60.700001
307,145448.702,145644.502,145761.302,145867.702,195.800003,106.400002,462.900007,116.800002,312.600005,43.9
308,145911.602,146083.202,146214.002,146306.702,171.600003,92.700001,465.900007,130.800002,302.400005,70.800001
309,146377.502,146541.102,146706.702,146781.802,163.600003,75.100001,496.500008,165.600002,329.200005,92.200002
310,146874.002,147056.602,147211.002,147315.802,182.600002,104.800001,494.100007,154.400003,337.000005,52.300001
311,147368.102,147579.602,147695.702,147789.402,211.500003,93.700001,477.100007,116.100002,327.600005,55.800001
312,147845.202,148054.902,148159.602,148254.402,209.700003,94.800001,464.900007,104.700002,314.400005,55.700001
313,148310.102,148505.902,148631.002,148728.502,195.800003,97.500001,481.100007,125.100002,320.900005,62.700001
314,148791.202,148966.502,149120.302,149194.002,175.300003,73.700001,492.600008,153.800002,329.100005,89.800002
315,149283.802,149452.202,149611.902,149709.302,168.400002,97.400002,482.400007,159.700002,328.100004,56.900001
316,149766.202,149946.602,150079.002,150171.202,180.400002,92.200002,463.700007,132.400002,312.800004,58.700001
317,150229.902,150393.002,150533.002,150638.302,163.100002,105.300002,456.700006,140.000002,303.100004,48.3
318,150686.602,150864.202,151011.902,151114.702,177.600003,102.800002,494.800008,147.700002,325.300005,66.700001
319,151181.402,151361.202,151505.402,151607.102,179.800002,101.700001,481.200007,144.200003,324.000005,55.500001
320,151662.602,151853.202,151980.302,152052.002,190.600003,71.700001,468.100007,127.100002,317.700005,78.700001
321,152130.702,152306.102,152445.102,152550.302,175.400003,105.200001,472.400007,139.000002,314.400005,52.800001
322,152603.102,152778.102,152938.102,153013.202,175.000003,75.100001,500.200007,160.000002,335.000005,90.100001
323,153103.302,153273.502,153429.102,153528.402,170.200003,99.300002,481.800008,155.600002,325.800005,56.700001
324,153585.102,153772.502,153903.302,154008.702,187.400002,105.400002,470.200007,130.800002,318.200004,46.600001
325,154055.302,154217.602,154354.602,154460.302,162.300002,105.700002,461.200006,137.000002,299.300004,56.2
326,154516.502,154693.502,154846.902,154920.202,177.000003,73.300001,495.000008,153.400002,330.400005,91.300002
327,155011.502,155208.302,155343.402,155415.902,196.800003,72.500001,491.400007,135.100002,331.900005,87.000001
328,155502.902,155716.002,155825.402,155916.702,213.100003,91.300001,475.000007,109.400002,322.500005,61.200001
329,155977.902,156186.602,156289.102,156385.202,208.700003,96.100001,469.200007,102.500002,311.200005,61.900001
330,156447.102,156606.202,156768.202,156865.002,159.100003,96.800001,485.200007,162.000002,321.100005,67.300001
331,156932.302,157118.102,157269.902,157342.802,185.800003,72.900001,502.500008,151.800003,337.600006,92.000001
332,157434.802,157627.902,157744.502,157837.202,193.100003,92.700001,463.300007,116.600002,309.700005,60.900001
333,157898.102,158062.102,158196.702,158290.102,164.000002,93.400002,453.000007,134.600002,298.600004,61.000001
334,158351.102,158502.002,158664.302,158763.502,150.900002,99.200002,477.500007,162.300002,313.200004,65.100001
335,158828.602,159012.402,159165.902,159240.502,183.800002,74.600001,501.200007,153.500003,337.300005,89.300001
336,159329.802,159495.502,159644.802,159735.902,165.700003,91.100001,474.300007,149.300002,315.000005,68.200001
337,159804.102,159962.602,160100.702,160195.002,158.500003,94.300001,442.800007,138.100002,296.600005,51.900001
338,160246.902,160413.102,160544.402,160637.402,166.200002,93.000002,460.900007,131.300002,297.500004,70.400001
339,160707.802,160872.102,161029.702,161103.002,164.300002,73.300001,485.700007,157.600003,321.900005,90.500001
340,161193.502,161382.202,161522.302,161596.102,188.700003,73.800001,487.600007,140.100002,328.800005,85.000001
341,161681.102,161877.202,162002.702,162098.102,196.100003,95.400001,476.200007,125.500002,321.600005,59.200001
342,162157.302,162324.702,162459.302,162532.002,167.400003,72.700001,450.700007,134.600002,302.000005,76.000001
343,162608.002,162766.002,162928.202,163001.902,158.000002,73.700001,481.200007,162.200003,320.200005,87.300001
344,163089.202,163268.302,163427.902,163527.702,179.100003,99.800002,509.900008,159.600002,338.700005,71.400001
345,163599.102,163765.802,163925.802,164022.702,166.700002,96.900001,479.900007,160.000003,326.700005,56.300001
346,164079.002,164253.302,164400.102,164497.402,174.300003,97.300001,472.900007,146.800002,321.100005,54.500001
347,164551.902,164737.902,164864.402,164964.402,186.000003,100.000001,472.100007,126.500002,312.500005,59.600001
348,165024.002,165192.702,165362.102,165438.102,168.700003,76.000001,502.400008,169.400002,338.100005,88.300002
349,165526.402,165713.102,165861.102,165961.602,186.700002,100.500001,493.900007,148.000003,334.700005,58.700001
350,166020.302,166195.902,166327.002,166422.602,175.600003,95.600002,456.200007,131.100001,306.700004,53.900001
351,166476.502,166637.302,166776.702,166848.602,160.800002,71.900001,454.300006,139.400002,300.200004,82.200001
352,166930.802,167090.502,167250.902,167352.402,159.700003,101.500002,485.800008,160.400002,320.100005,64.200001
353,167416.602,167597.702,167750.302,167825.903,181.100002,75.600001,494.900007,152.600003,333.700005,85.600001
354,167911.503,168080.403,168228.703,168328.603,168.900003,99.900001,474.900007,148.300002,317.200005,57.800001
355,168386.403,168552.703,168685.403,168757.603,166.300003,72.200001,456.200007,132.700002,299.000005,85.000001
356,168842.603,169034.403,169159.803,169256.903,191.800003,97.100001,484.700007,125.400002,317.200005,70.400001
357,169327.303,169503.803,169667.103,169742.603,176.500003,75.500001,510.400008,163.300002,339.800005,95.100002
358,169837.703,170014.703,170153.503,170255.703,177.000002,102.200002,473.000007,138.800002,315.800004,55.000001
359,170310.703,170497.303,170624.303,170720.303,186.600003,96.000001,468.500007,127.000002,313.600005,58.900001
360,170779.203,170944.503,171081.903,171177.603,165.300002,95.700002,459.100007,137.400002,302.700004,60.700001
361,171238.303,171415.903,171577.403,171651.203,177.600002,73.800001,506.300007,161.500003,339.100005,93.400001
362,171744.603,171921.303,172079.703,172175.403,176.700003,95.700002,491.400008,158.400002,335.100005,60.600001
363,172236.003,172427.603,172565.503,172662.703,191.600002,97.200002,479.200007,137.900002,329.500004,52.500001
364,172715.203,172888.003,173021.903,173124.603,172.800002,102.700002,460.900007,133.900002,306.700004,51.500001
365,173176.103,173326.403,173489.303,173592.003,150.300002,102.700002,472.100007,162.900002,313.200004,56.200001
366,173648.203,173825.403,173990.803,174064.603,177.200002,73.800001,516.500007,165.400003,342.600005,100.100001
367,174164.703,174344.303,174486.503,174577.903,179.600003,91.400001,477.600007,142.200002,321.800005,64.400001
368,174642.303,174823.603,174954.103,175053.203,181.300003,99.100001,466.900007,130.500002,311.800005,56.000001
369,175109.203,175279.603,175411.103,175505.203,170.400003,94.100001,465.800007,131.500002,301.900005,69.800001
370,175575.003,175732.003,175897.603,175972.603,157.000003,75.000001,495.500008,165.600002,322.600005,97.900002
371,176070.503,176254.603,176397.703,176498.903,184.100002,101.200001,485.400007,143.100003,327.200005,57.000001
372,176555.903,176736.603,176880.103,176975.203,180.700003,95.100001,474.400007,143.500002,324.200005,55.100001
373,177030.303,177197.503,177333.903,177434.903,167.200002,101.000002,454.000007,136.400002,303.600004,49.400001
374,177484.303,177689.803,177815.703,177890.703,205.500003,75.000001,497.200007,125.900002,331.400005,90.800001
375,177981.503,178178.103,178329.403,178403.503,196.600003,74.100001,518.600008,151.300002,347.900005,96.600002
376,178500.103,178661.103,178819.803,178915.603,161.000002,95.800001,481.000007,158.700003,319.700005,65.500001
377,178981.103,179193.703,179293.003,179388.703,212.600003,95.700001,463.400007,99.300002,311.900005,55.800001
378,179444.503,179615.203,179752.603,179858.703,170.700002,106.100001,469.000007,137.400003,308.100005,54.800001
379,179913.503,180099.003,180248.003,180323.403,185.500003,75.400001,503.900007,149.000002,334.500005,94.000001
380,180417.403,180612.103,180751.903,180861.403,194.700003,109.500002,501.100008,139.800002,334.500005,57.100001
381,180918.503,181121.803,181241.903,181341.303,203.300003,99.400001,475.300007,120.100002,323.400005,52.500001
382,181393.803,181560.603,181702.803,181809.803,166.800002,107.000001,467.000007,142.200003,309.000005,51.000001
383,181860.803,182021.303,182195.403,182269.003,160.500002,73.600001,499.600007,174.100003,334.600005,91.400001
384,182360.403,182556.503,182707.903,182808.103,196.100003,100.200001,508.200008,151.400003,347.500006,60.500001
385,182868.603,183089.603,183207.403,183302.803,221.000003,95.400001,492.800007,117.800002,338.800005,58.600001
386,183361.403,183546.803,183674.203,183772.503,185.400003,98.300001,464.400007,127.400002,312.800005,53.300001
387,183825.803,184013.503,184151.303,184254.703,187.700003,103.400002,486.700007,137.800002,325.500005,57.8
388,184312.503,184513.903,184661.103,184735.403,201.400003,74.300001,522.400008,147.200003,348.600006,99.500001
389,184834.903,185009.503,185158.103,185260.703,174.600003,102.600002,490.200008,148.600002,323.200005,64.400001
390,185325.103,185497.903,185638.703,185743.403,172.800002,104.700002,465.700006,140.800002,313.600004,47.4
391,185790.803,185952.203,186091.803,186191.503,161.400003,99.700001,453.700007,139.600002,301.000005,53.000001
392,186244.503,186420.903,186568.303,186642.203,176.400003,73.900001,487.900008,147.400002,323.800005,90.200002
393,186732.403,186913.303,187071.303,187146.103,180.900002,74.800001,492.900007,158.000003,338.900005,79.200001
394,187225.303,187421.903,187561.503,187656.403,196.600003,94.900001,489.000007,139.600002,336.200005,57.900001
395,187714.303,187895.103,188030.703,188103.303,180.800003,72.600001,468.700007,135.600002,316.400005,79.700001
396,188183.003,188357.103,188489.803,188585.603,174.100003,95.800001,469.800007,132.700002,306.800005,67.200001
397,188652.803,188816.703,188978.303,189053.103,163.900003,74.800001,490.900007,161.600002,325.500005,90.600001
398,189143.703,189319.203,189468.703,189575.403,175.500003,106.700002,485.000008,149.500002,325.000005,53.300001
399,189628.703,189816.203,189951.903,190052.503,187.500002,100.600001,476.500007,135.700003,323.200005,52.700001
400,190105.203,190268.903,190411.803,190484.103,163.700002,72.300001,462.200007,142.900002,306.600004,83.300002
401,190567.403,190743.403,190880.603,190979.503,176.000002,98.900002,480.900007,137.200002,313.200004,68.800001
402,191048.303,191222.903,191383.403,191458.003,174.600002,74.600001,495.400007,160.500003,335.100005,85.700001
403,191543.703,191709.703,191875.803,191971.703,166.000003,95.900002,488.100007,166.100002,332.100005,60.1
404,192031.803,192209.503,192342.503,192443.003,177.700003,100.500002,458.100007,133.000002,310.700005,46.9
405,192489.903,192651.703,192792.403,192864.203,161.800003,71.800001,453.000007,140.700002,302.500005,78.700001
406,192942.903,193119.803,193258.303,193356.203,176.900003,97.900001,476.000007,138.500002,315.400005,62.700001
407,193418.903,193603.603,193750.703,193825.403,184.700003,74.700001,496.000008,147.100002,331.800005,89.500002
408,193914.903,194083.803,194234.203,194329.903,168.900002,95.700002,480.200007,150.400002,319.300004,65.200001
409,194395.103,194583.703,194709.903,194807.803,188.600003,97.900002,463.500007,126.200001,314.800004,50.800001
410,194858.603,195027.803,195160.203,195262.803,169.200002,102.600002,456.300006,132.400002,301.600004,52.1
411,195314.903,195500.703,195645.603,195719.303,185.800003,73.700001,491.000008,144.900002,330.700005,86.600002
412,195805.903,195976.903,196141.803,196249.303,171.000002,107.500001,499.500007,164.900003,335.900005,56.100001
413,196305.403,196501.903,196626.303,196730.203,196.500003,103.900002,478.900007,124.400002,320.900005,54.1
414,196784.303,196954.203,197089.103,197202.103,169.900003,113.000002,453.000007,134.900002,304.800005,35.2
415,197237.303,197408.903,197549.803,197623.203,171.600003,73.400001,472.000007,140.900002,312.500005,86.100001
416,197709.303,197885.703,198038.803,198113.103,176.400003,74.300001,498.200008,153.100002,329.500005,94.400002
417,198207.503,198387.003,198537.003,198634.903,179.500002,97.900002,493.600007,150.000002,329.500004,66.200001
418,198701.103,198901.403,199032.803,199129.203,200.300003,96.400001,487.800007,131.400002,331.700005,59.700001
419,199188.903,199400.103,199500.603,199592.403,211.200003,91.800001,461.300007,100.500002,311.700005,57.800001
420,199650.203,199828.303,199963.903,200068.203,178.100003,104.300001,476.100007,135.600002,313.700005,58.100001
421,200126.303,200301.503,200455.203,200529.803,175.200003,74.600001,494.500007,153.700002,328.900005,91.000001
422,200620.803,200790.303,200942.603,201038.903,169.500003,96.300002,479.900008,152.300002,321.800005,61.800001
423,201100.703,201289.403,201413.103,201520.203,188.700002,107.100002,462.700007,123.700002,312.400004,43.200001
424,201563.403,201725.503,201870.903,201971.903,162.100002,101.000002,462.400006,145.400002,307.500004,53.9
425,202025.803,202224.103,202358.603,202453.603,198.300003,95.000002,498.500008,134.500002,332.800005,70.700001
426,202524.303,202697.703,202868.803,202942.903,173.400002,74.100001,504.200007,171.100003,344.500005,85.600001
427,203028.503,203203.503,203357.603,203451.803,175.000003,94.200002,488.600008,154.100002,329.100005,65.300001
428,203517.103,203707.603,203838.603,203932.503,190.500002,93.900002,471.900007,131.000002,321.500004,56.500001
429,203989.003,204161.203,204298.703,204397.303,172.200002,98.600002,471.600007,137.500002,309.700004,63.300001
430,204460.603,204656.903,204792.603,204866.903,196.300003,74.300001,500.700007,135.700002,332.000005,94.400001
431,204961.303,205157.103,205295.503,205394.203,195.800003,98.700002,495.800008,138.400002,334.200005,62.900001
432,205457.103,205655.903,205784.503,205885.403,198.800003,100.900002,484.600007,128.600001,327.400004,56.300001
433,205941.703,206120.403,206255.403,206355.303,178.700002,99.900002,463.400007,135.000002,313.700004,49.800001
434,206405.103,206577.003,206722.003,206816.503,171.900002,94.500002,476.200007,145.000002,316.900004,64.800001
435,206881.303,207042.203,207205.503,207280.603,160.900002,75.100001,476.200007,163.300003,324.200005,76.900001
436,207357.503,207539.703,207667.103,207767.103,182.200003,100.000002,466.200007,127.400001,309.600004,56.600001
437,207823.703,208004.303,208134.303,208208.503,180.600003,74.200002,467.800007,130.000001,310.600004,83.000001
438,208291.503,208507.603,208616.603,208687.203,216.100003,70.600001,479.000007,109.000002,325.100005,83.300001
439,208770.503,208962.703,209085.403,209183.403,192.200003,98.000001,475.600007,122.700002,314.900005,62.700001
440,209246.103,209412.203,209578.103,209675.303,166.100002,97.200001,492.000007,165.900003,332.000005,62.800001
441,209738.103,209920.803,210066.903,210170.903,182.700003,104.000002,485.200008,146.100002,328.800005,52.400001
442,210223.303,210391.403,210536.603,210608.303,168.100002,71.700001,459.600006,145.200002,313.300004,74.600001
443,210682.903,210841.203,210986.703,211087.503,158.300003,100.800001,459.400007,145.500002,303.800005,54.800001
444,211142.303,211322.403,211461.403,211565.803,180.100003,104.400002,475.200007,139.000002,319.100005,51.7
445,211617.503,211790.903,211933.603,212007.503,173.400003,73.900001,475.600007,142.700002,316.100005,85.600001
446,212093.103,212260.003,212417.803,212518.703,166.900003,100.900002,489.500008,157.800002,324.700005,63.900001
447,212582.603,212766.403,212916.403,213015.003,183.800002,98.600001,487.600007,150.000003,333.800005,55.200001
448,213070.203,213258.803,213393.403,213499.603,188.600003,106.200001,476.700007,134.600002,323.200005,47.300001
449,213546.903,213724.403,213857.403,213929.903,177.500003,72.500001,463.200007,133.000002,310.500005,80.200001
450,214010.103,214192.503,214339.103,214412.703,182.400003,73.600001,490.000007,146.600002,329.000005,87.400001
451,214500.103,214688.803,214838.503,214935.503,188.700003,97.000002,496.000008,149.700002,338.400005,60.600001
452,214996.103,215189.103,215319.503,215417.803,193.000003,98.300001,483.500007,130.400002,323.400005,61.800001
453,215479.603,215657.703,215785.503,215880.903,178.100003,95.400002,454.300007,127.800001,305.900004,53.000001
454,215933.903,216110.903,216254.703,216357.103,177.000002,102.400002,480.600007,143.800002,320.800004,57.400001
455,216414.503,216600.103,216756.703,216831.803,185.600003,75.100001,503.500007,156.600002,342.200005,86.200001
456,216918.003,217116.303,217246.603,217347.203,198.300003,100.600002,490.900008,130.300002,328.600005,61.700001
457,217408.903,217569.003,217716.603,217812.103,160.100002,95.500002,461.200007,147.600002,307.700004,58.000001
458,217870.103,218031.303,218177.503,218282.603,161.200002,105.100002,459.500006,146.200002,307.400004,47
459,218329.603,218514.903,218656.103,218759.303,185.300003,103.200002,488.000008,141.200002,326.500005,58.300001
460,218817.603,218992.303,219148.803,219223.303,174.700002,74.500001,493.400007,156.500003,331.200005,87.700001
461,219311.003,219481.103,219622.303,219721.903,170.100003,99.600001,466.900007,141.200002,311.300005,56.000001
462,219777.903,219956.603,220089.203,220187.103,178.700003,97.900001,463.200007,132.600002,311.300005,54.000001
463,220241.103,220396.603,220546.103,220646.203,155.500002,100.100002,458.000007,149.500002,305.000004,52.900001
464,220699.103,220860.503,221040.303,221115.703,161.400002,75.400001,500.900007,179.800003,341.200005,84.300001
465,221200.003,221373.203,221541.403,221617.003,173.200003,75.600001,496.700008,168.200002,341.400005,79.700002
466,221696.703,221858.903,222012.203,222113.503,162.200002,101.300002,470.800007,153.300002,315.500004,54.000001
467,222167.503,222334.703,222477.203,222578.703,167.200002,101.500002,462.900006,142.500002,309.700004,51.7
468,222630.403,222808.003,222950.303,223024.403,177.600003,74.100001,477.100008,142.300002,319.900005,83.100002
469,223107.503,223295.103,223443.803,223519.503,187.600002,75.700001,501.200007,148.700003,336.300005,89.200001
470,223608.703,223775.903,223931.003,224028.103,167.200003,97.100001,479.700007,155.100002,322.300005,60.300001
471,224088.403,224271.503,224412.903,224518.303,183.100003,105.400002,476.000007,141.400002,324.500005,46.1
472,224564.403,224728.103,224869.403,224970.503,163.700003,101.100001,460.400007,141.300002,305.000005,54.300001
473,225024.803,225211.003,225345.203,225421.003,186.200003,75.800001,483.400007,134.200002,320.400005,87.200001
474,225508.203,225691.103,225848.603,225922.403,182.900003,73.800002,500.000008,157.500002,340.400005,85.800001
475,226008.203,226215.803,226345.503,226449.403,207.600003,103.900001,489.400007,129.700002,337.300005,48.200001
476,226497.603,226686.503,226812.203,226884.203,188.900003,72.000001,465.000007,125.700002,314.600005,78.400001
477,226962.603,227122.303,227264.203,227360.003,159.700002,95.800001,463.500007,141.900003,301.600005,66.100001
478,227426.103,227596.503,227753.503,227855.503,170.400002,102.000001,492.700007,157.000003,327.400005,63.300001
479,227918.803,228102.603,228257.803,228333.803,183.800003,76.000001,495.500008,155.200002,339.000005,80.500002
480,228414.303,228598.403,228735.003,228833.903,184.100002,98.900002,474.700007,136.600002,320.700004,55.100001
481,228889.003,229061.603,229198.603,229270.603,172.600002,72.000001,466.300007,137.000002,309.600004,84.700002
482,229355.303,229554.403,229684.403,229797.103,199.100003,112.700001,498.400007,130.000002,329.100005,56.600001
483,229853.703,230037.503,230195.103,230271.703,183.800003,76.600001,501.100008,157.600002,341.400005,83.100002
484,230354.803,230557.003,230678.803,230774.803,202.200003,96.000002,474.600007,121.800001,324.000004,54.600001
485,230829.403,231022.903,231139.103,231211.503,193.500003,72.400001,457.600006,116.200001,309.700004,75.500001
486,231287.003,231464.103,231616.803,231692.403,177.100003,75.600001,489.600008,152.700002,329.800005,84.200002
487,231776.603,232011.003,232123.803,232197.303,234.400003,73.500001,518.500007,112.800002,347.200005,97.800001
488,232295.103,232466.703,232616.703,232711.503,171.600003,94.800002,479.400008,150.000002,321.600005,63.000001
489,232774.503,232951.503,233084.203,233187.903,177.000002,103.700002,461.600006,132.700002,309.700004,48.2
490,233236.103,233425.503,233541.503,233642.803,189.400003,101.300002,457.700007,116.000002,305.400005,51
491,233693.803,233904.003,234034.203,234109.303,210.200003,75.100002,504.300008,130.200002,340.400005,88.800001
492,234198.103,234375.503,234534.703,234610.503,177.400002,75.800001,500.400007,159.200003,336.600005,88.000001
493,234698.503,234866.903,235023.504,235122.804,168.400003,99.300002,482.300007,156.600002,325.000005,58
494,235180.804,235350.104,235487.004,235558.604,169.300003,71.600001,459.400007,136.900002,306.200005,81.600001
495,235640.204,235797.504,235943.104,236039.204,157.300003,96.100001,461.200007,145.600002,302.900005,62.200001
496,236101.404,236270.704,236430.204,236506.504,169.300003,76.300001,487.400007,159.500002,328.800005,82.300001
497,236588.804,236779.604,236931.004,237037.804,190.800003,106.800001,496.800008,151.400003,342.200006,47.800001
498,237085.604,237263.004,237402.904,237475.404,177.400002,72.500001,464.100007,139.900003,317.300005,74.300001
499,237549.704,237739.704,237857.304,237956.304,190.000003,99.000002,464.200007,117.600001,307.600004,57.600001
500,238013.904,238195.904,238338.104,238413.904,182.000002,75.800001,486.900007,142.200003,324.200005,86.900001
501,238500.804,238668.704,238826.904,238931.104,167.900002,104.200001,483.700007,158.200003,326.100005,53.400001
502,238984.504,239177.904,239299.104,239373.104,193.400003,74.000001,465.600007,121.200002,314.600005,77.000001
503,239450.104,239619.804,239756.004,239855.904,169.700003,99.900001,464.100007,136.200002,305.900005,58.300001
504,239914.204,240102.104,240223.204,240317.404,187.900003,94.200001,463.600007,121.100002,309.000005,60.400001
505,240377.804,240564.304,240696.504,240804.804,186.500003,108.300001,476.100007,132.200002,318.700005,49.100001
506,240853.904,241054.904,241180.904,241257.104,201.000003,76.200001,481.000007,126.000002,327.000005,77.800001
507,241334.904,241534.504,241659.604,241765.404,199.600003,105.800002,481.100007,125.100002,324.700005,50.6
508,241816.004,241989.304,242129.404,242205.004,173.300003,75.600001,464.500007,140.100002,313.400005,75.500001
509,242280.504,242467.904,242598.304,242693.004,187.400003,94.700001,478.600007,130.400002,317.800005,66.100001
510,242759.104,242936.604,243083.404,243176.804,177.500003,93.400002,480.100008,146.800002,324.300005,62.400001
511,243239.204,243426.504,243562.304,243659.304,187.300002,97.000002,483.000007,135.800002,323.100004,62.900001
512,243722.204,243910.904,244043.104,244117.204,188.700003,74.100001,472.600007,132.200002,320.900005,77.600001
513,244194.804,244363.304,244497.504,244589.504,168.500002,92.000002,458.800007,134.200002,302.700004,64.100001
514,244653.604,244830.604,244967.204,245042.204,177.000002,75.000001,471.000007,136.600002,313.600004,82.400002
515,245124.604,245298.404,245436.604,245510.004,173.800002,73.400001,467.500007,138.200002,312.000004,82.100002
516,245592.104,245772.904,245905.804,246001.004,180.800002,95.200002,465.300007,132.900002,313.700004,56.400001
517,246057.404,246272.104,246377.204,246450.604,214.700003,73.400001,472.900007,105.100001,319.800004,79.700002
518,246530.304,246711.804,246846.904,246920.304,181.500002,73.400001,474.400007,135.100002,316.600004,84.400002
519,247004.704,247187.704,247327.204,247424.404,183.000002,97.200002,480.700007,139.500002,322.500004,61.000001
520,247485.404,247662.504,247796.504,247898.704,177.100002,102.200002,462.300007,134.000002,311.100004,49.000001
521,247947.704,248116.704,248256.304,248331.004,169.000002,74.700001,465.600007,139.600002,308.600004,82.300002
522,248413.304,248579.304,248740.704,248839.504,166.000002,98.800001,491.800007,161.400003,327.400005,65.600001
523,248905.104,249067.104,249238.804,249314.804,162.000002,76.000001,495.300007,171.700003,333.700005,85.600001
524,249400.404,249582.204,249719.704,249821.404,181.800003,101.700002,476.800007,137.500002,319.300005,55.8
525,249877.204,250039.304,250186.504,250283.104,162.100003,96.600002,466.500007,147.200002,309.300005,60.6
526,250343.704,250498.504,250668.304,250770.804,154.800003,102.500002,483.600008,169.800002,324.600005,56.500001
527,250827.304,250997.404,251170.704,251245.504,170.100002,74.800001,510.800007,173.300003,343.400005,92.600001
528,251338.104,251505.404,251668.704,251768.404,167.300003,99.700002,482.600007,163.300002,330.600005,52.3
529,251820.704,251996.204,252137.904,252210.304,175.500003,72.400001,465.400007,141.700002,317.200005,75.800001
530,252286.104,252458.304,252606.104,252679.504,172.200003,73.400001,477.200007,147.800002,320.000005,83.800001
531,252763.304,252929.004,253099.104,253198.304,165.700003,99.200002,497.400008,170.100002,335.800005,62.400001
532,253260.704,253441.604,253604.504,253706.904,180.900003,102.400002,501.100007,162.900002,343.800005,54.9
533,253761.804,253963.304,254099.604,254203.704,201.500003,104.100002,494.400008,136.300002,337.800005,52.500001
534,254256.204,254430.704,254568.304,254641.904,174.500002,73.600001,459.100007,137.600002,312.100004,73.400002
535,254715.304,254876.104,255015.404,255113.004,160.800002,97.600001,462.200006,139.300002,300.100004,64.500001
536,255177.504,255346.304,255512.704,255589.204,168.800003,76.500002,499.300008,166.400002,335.200005,87.600001
537,255676.804,255847.504,256014.204,256089.004,170.700002,74.800001,490.700007,166.700003,337.400005,78.500001
538,256167.504,256355.004,256495.404,256589.804,187.500003,94.400001,479.200007,140.400002,327.900005,56.900001
539,256646.704,256801.904,256957.004,257029.004,155.200003,72.000001,465.700007,155.100002,310.300005,83.400001
540,257112.404,257269.904,257434.304,257538.304,157.500003,104.000002,482.000007,164.400002,321.900005,56.1
541,257594.404,257783.804,257938.904,258040.504,189.400003,101.600001,515.800008,155.100003,344.500006,69.700001
542,258110.204,258280.804,258433.904,258540.704,170.600003,106.800002,484.500007,153.100002,323.700005,54
543,258594.704,258778.604,258909.704,258984.304,183.900003,74.600001,460.000007,131.100002,315.000005,70.400001
544,259054.704,259220.604,259363.304,259454.904,165.900003,91.600001,459.000007,142.700002,308.600005,58.800001
545,259513.704,259705.904,259847.304,259961.404,192.200003,114.100002,501.300008,141.400002,333.600005,53.600001
546,260015.004,260184.104,260352.404,260430.904,169.100002,78.500001,501.800007,168.300003,337.400005,85.900001
547,260516.804,260704.604,260848.104,260944.804,187.800003,96.700001,489.300007,143.500002,331.300005,61.300001
548,261006.104,261209.204,261326.804,261427.404,203.100003,100.600002,476.600007,117.600002,320.700005,55.3
549,261482.704,261653.104,261795.404,261893.904,170.400003,98.500002,473.400007,142.300002,312.700005,62.2
550,261956.104,262129.804,262285.204,262361.104,173.700003,75.900001,497.300008,155.400002,329.100005,92.300002
551,262453.404,262633.404,262786.304,262889.804,180.000003,103.500001,489.600007,152.900002,332.900005,53.200001
552,262943.004,263120.504,263264.404,263336.504,177.500003,72.100001,470.200007,143.900002,321.400005,76.700001
553,263413.204,263579.004,263716.604,263812.204,165.800003,95.600001,455.400007,137.600002,303.400005,56.400001
554,263868.604,264062.604,264199.904,264298.204,194.000003,98.300001,500.300007,137.300002,331.300005,70.700001
555,264368.904,264535.504,264705.304,264782.204,166.600003,76.900002,502.000008,169.800002,336.400005,88.700001
556,264870.904,265036.504,265207.004,265313.404,165.600002,106.400001,498.200007,170.500003,336.100005,55.700001
557,265369.104,265560.304,265697.404,265798.904,191.200003,101.500002,477.600007,137.100002,328.300005,47.8
558,265846.704,266047.104,266161.504,266235.904,200.400003,74.400001,470.400007,114.400002,314.800005,81.200001
559,266317.104,266504.104,266642.604,266716.304,187.000003,73.700001,487.800008,138.500002,325.500005,88.600002
560,266804.904,266991.704,267148.304,267250.604,186.800002,102.300001,510.800007,156.600003,343.400005,65.100001
561,267315.704,267496.304,267652.604,267749.704,180.600003,97.100002,496.300008,156.300002,336.900005,62.300001
562,267812.004,268008.904,268141.104,268236.404,196.900003,95.300001,482.900007,132.200002,329.100005,58.500001
563,268294.904,268451.704,268600.804,268699.204,156.800002,98.400002,458.100007,149.100002,305.900004,53.800001
564,268753.004,268935.704,269078.904,269153.304,182.700002,74.400001,489.100007,143.200003,325.900005,88.800001
565,269242.104,269412.904,269565.704,269641.504,170.800003,75.800001,485.300007,152.800002,323.600005,85.900001
566,269727.404,269921.804,270059.104,270157.004,194.400003,97.900002,487.700008,137.300002,331.700005,58.100001
567,270215.104,270392.904,270528.504,270628.104,177.800002,99.600002,464.700006,135.600002,313.400004,51.7
568,270679.804,270851.304,270989.004,271096.904,171.500003,107.900002,468.800007,137.700002,309.200005,51.7
569,271148.604,271305.404,271484.504,271559.104,156.800003,74.600002,501.600008,179.100002,335.900005,91.100001
570,271650.204,271832.804,271990.904,272065.004,182.600003,74.100001,503.100007,158.100002,340.700005,88.300001
571,272153.304,272326.404,272476.604,272577.204,173.100003,100.600002,479.700008,150.200002,323.300005,55.800001
572,272633.004,272807.804,272947.804,273020.904,174.800002,73.100001,462.500006,140.000002,314.800004,74.600001
573,273095.504,273265.104,273402.304,273502.304,169.600003,100.000002,465.200007,137.200002,306.800005,58.4
574,273560.704,273719.104,273890.004,273964.904,158.400003,74.900001,487.000008,170.900002,329.300005,82.800002
575,274047.704,274221.704,274390.204,274464.204,174.000002,74.000001,501.200007,168.500003,342.500005,84.700001
576,274548.904,274721.604,274868.404,274964.504,172.700003,96.100001,472.200007,146.800002,319.500005,56.600001
577,275021.104,275187.204,275325.104,275397.504,166.100003,72.400001,457.800007,137.900002,304.000005,81.400001
578,275478.904,275658.204,275796.304,275870.904,179.300003,74.600001,485.200007,138.100002,317.400005,93.200001
579,275964.104,276136.904,276291.104,276391.904,172.800003,100.800002,494.600008,154.200002,327.000005,66.800001
580,276458.704,276639.504,276787.504,276889.004,180.800002,101.500002,487.600007,148.000002,328.800004,57.300001
581,276946.304,277134.204,277262.304,277356.304,187.900003,94.000001,473.700007,128.100002,316.000005,63.700001
582,277420.004,277590.804,277719.504,277791.504,170.800002,72.000001,453.400007,128.700002,299.500004,81.900002
583,277873.404,278029.704,278193.104,278266.404,156.300002,73.300001,483.700007,163.400002,319.700004,90.700002
584,278357.104,278535.504,278690.704,278804.804,178.400003,114.100002,494.500007,155.200002,333.600005,46.8
585,278851.604,279010.404,279185.904,279286.804,158.800003,100.900002,486.700007,175.500002,334.300005,51.5
586,279338.304,279550.104,279660.704,279732.604,211.800004,71.900001,473.200008,110.600001,322.400005,78.900002
587,279811.504,279967.904,280114.604,280188.404,156.400002,73.800001,463.100006,146.700002,303.100004,86.200001
588,280274.604,280436.704,280598.604,280671.504,162.100003,72.900001,490.700008,161.900002,324.000005,93.800002
589,280765.304,280957.804,281101.004,281175.604,192.500003,74.600001,490.600007,143.200002,335.700005,80.300001
590,281255.904,281446.304,281578.704,281679.804,190.400003,101.100001,479.500007,132.400002,322.800005,55.600001
591,281735.404,281925.904,282048.404,282148.604,190.500003,100.200001,470.600007,122.500002,313.000005,57.400001
592,282206.004,282358.504,282522.804,282595.504,152.500002,72.700001,470.600007,164.300003,316.800005,81.100001
593,282676.604,282868.004,283003.404,283077.004,191.400003,73.600001,488.800007,135.400002,326.800005,88.400001
594,283165.404,283335.804,283506.704,283607.004,170.400003,100.300001,511.400008,170.900003,341.300006,69.800001
595,283676.804,283848.304,283999.804,284074.704,171.500003,74.900001,474.400007,151.500002,323.000005,76.500001
596,284151.204,284348.404,284476.104,284572.404,197.200003,96.300001,478.700007,127.700002,324.900005,57.500001
597,284629.904,284794.904,284944.604,285043.004,165.000003,98.400001,476.400007,149.700002,314.700005,63.300001
598,285106.304,285267.304,285433.704,285507.704,161.000003,74.000001,492.400008,166.400002,327.400005,91.000002
599,285598.704,285766.104,285939.004,286014.304,167.400002,75.300001,508.500007,172.900003,340.300005,92.900001
600,286107.204,286294.504,286443.104,286542.504,187.300003,99.400002,491.600008,148.600002,335.900005,56.300001
601,286598.804,286797.004,286928.504,287029.704,198.200003,101.200001,482.900007,131.500002,329.700005,52.000001
602,287081.704,287281.804,287402.704,287503.004,200.100003,100.300001,476.000007,120.900002,321.000005,54.700001
603,287557.704,287760.004,287902.304,287979.604,202.300003,77.300001,509.900008,142.300002,344.600005,88.000002
604,288067.604,288240.104,288408.604,288510.304,172.500002,101.700001,505.100007,168.500003,341.000005,62.400001
605,288572.704,288751.004,288908.004,289018.004,178.300003,110.000002,496.700007,157.000002,335.300005,51.4
606,289069.404,289262.504,289395.104,289495.404,193.100003,100.300002,478.300008,132.600002,325.700005,52.300001
607,289547.704,289715.204,289860.404,289965.004,167.500002,104.600002,466.100007,145.200002,312.700004,48.800001
608,290013.804,290199.904,290345.304,290421.004,186.100002,75.700002,497.200007,145.400002,331.500004,90.000001
609,290511.004,290688.704,290859.604,290967.804,177.700003,108.200002,518.300008,170.900002,348.600005,61.500001
610,291029.304,291215.104,291365.804,291441.504,185.800002,75.700001,494.200007,150.700003,336.500005,82.000001
611,291523.504,291711.904,291845.304,291938.104,188.400003,92.800001,479.300007,133.400002,321.800005,64.700001
612,292002.804,292163.804,292310.704,292402.004,161.000003,91.300001,464.300007,146.900002,307.900005,65.100001
613,292467.104,292652.504,292796.404,292892.404,185.400003,96.000001,496.500007,143.900002,329.300005,71.200001
614,292963.604,293144.504,293297.204,293395.004,180.900003,97.800002,496.800008,152.700002,333.600005,65.400001
615,293460.404,293640.204,293796.804,293872.204,179.800003,75.400001,497.100007,156.600002,336.400005,85.300001
616,293957.504,294146.104,294282.204,294375.004,188.600003,92.800002,478.100007,136.100002,324.700005,60.6
617,294435.604,294600.104,294745.504,294841.604,164.500003,96.100001,465.900007,145.400002,309.900005,59.900001
618,294901.504,295062.504,295228.704,295303.104,161.000003,74.400001,489.200008,166.200002,327.200005,87.600002
619,295390.704,295575.804,295736.704,295847.704,185.100002,111.000001,512.700007,160.900003,346.000005,55.700001
620,295903.404,296118.404,296250.504,296348.304,215.000004,97.800002,506.400008,132.100001,347.100005,61.500001
621,296409.804,296607.604,296735.304,296829.304,197.800003,94.000001,480.900007,127.700002,325.500005,61.400001
622,296890.704,297048.804,297199.504,297296.204,158.100002,96.700001,467.700007,150.700003,308.800005,62.200001
623,297358.404,297530.004,297698.604,297773.204,171.600003,74.600001,505.500008,168.600002,340.200005,90.700002
624,297863.904,298031.804,298194.204,298268.104,167.900002,73.900002,484.200007,162.400002,330.300004,80.000001
625,298348.104,298526.304,298663.504,298757.104,178.200002,93.600002,464.000007,137.200002,315.400004,55.000001
626,298812.104,299020.304,299122.204,299215.904,208.200003,93.700002,468.000007,101.900001,310.100004,64.200001
627,299280.104,299434.104,299605.704,299680.004,154.000002,74.300002,491.200007,171.600002,325.600004,91.300001
628,299771.304,299950.104,300108.204,300217.104,178.800003,108.900002,493.500007,158.100002,336.900005,47.7
629,300264.804,300450.704,300581.804,300655.104,185.900003,73.300001,468.700007,131.100002,317.000005,78.400001
630,300733.504,300896.104,301045.104,301140.004,162.600003,94.900001,468.300007,149.000002,311.600005,61.800001
631,301201.804,301381.904,301522.804,301620.604,180.100003,97.800001,484.800007,140.900002,321.000005,66.000001
632,301686.604,301861.104,302026.305,302137.205,174.500003,110.900001,503.500008,165.200003,339.700006,52.900001
633,302190.105,302355.605,302515.705,302610.905,165.500002,95.200001,479.800007,160.100003,325.600005,59.000001
634,302669.905,302842.905,302982.705,303082.005,173.000003,99.300001,464.000007,139.800002,312.800005,51.900001
635,303133.905,303307.405,303445.505,303542.005,173.500003,96.500001,476.800007,138.100002,311.600005,68.700001
636,303610.705,303784.905,303946.305,304024.505,174.200003,78.200001,502.300008,161.400002,335.600005,88.500002
637,304113.005,304295.805,304449.105,304551.305,182.800002,102.200001,492.400007,153.300003,336.100005,54.100001
638,304605.405,304778.505,304920.305,305018.205,173.100003,97.900001,465.300007,141.800002,314.900005,52.500001
639,305070.705,305239.405,305381.505,305454.705,168.700002,73.200001,465.000007,142.100003,310.800005,81.000001
640,305535.705,305724.205,305866.205,305964.105,188.500003,97.900001,495.000007,142.000002,330.500005,66.600001
641,306030.705,306207.705,306369.805,306445.305,177.000003,75.500001,502.600008,162.100002,339.100005,88.000002
642,306533.305,306695.605,306859.105,306958.705,162.300002,99.600001,480.500007,163.500003,325.800005,55.100001
643,307013.805,307189.705,307329.005,307426.905,175.900002,97.900001,470.100007,139.300003,315.200005,57.000001
644,307483.905,307660.805,307797.305,307871.005,176.900003,73.700001,469.800007,136.500002,313.400005,82.700001
645,307953.705,308121.305,308292.005,308365.805,167.600002,73.800001,498.500007,170.700003,338.300005,86.400001
646,308452.205,308652.105,308803.405,308876.705,199.900003,73.300001,513.900008,151.300003,351.200006,89.400001
647,308966.105,309154.705,309296.205,309389.905,188.600003,93.700001,489.000007,141.500002,330.100005,65.200001
648,309455.105,309633.405,309768.005,309874.305,178.300003,106.300001,460.800007,134.600002,312.900005,41.600001
649,309915.905,310092.405,310241.405,310318.005,176.500003,76.600001,483.400007,149.000002,325.500005,81.300001
650,310399.305,310573.405,310737.505,310812.105,174.100003,74.600001,497.100008,164.100002,338.200005,84.300002
651,310896.405,311076.205,311233.005,311327.505,179.800002,94.500001,494.000007,156.800003,336.600005,62.900001
652,311390.405,311580.005,311714.205,311812.605,189.600003,98.400001,473.100007,134.200002,323.800005,50.900001
653,311863.505,312079.205,312182.505,312284.805,215.700003,102.300001,471.900007,103.300002,319.000005,50.600001
654,312335.405,312528.005,312667.605,312744.005,192.600003,76.400001,498.800008,139.600002,332.200005,90.200002
655,312834.205,313022.105,313176.705,313278.005,187.900002,101.300001,503.500007,154.600003,342.500005,59.700001
656,313337.705,313530.505,313665.305,313765.105,192.800003,99.800001,488.000007,134.800002,327.600005,60.600001
657,313825.705,314001.005,314140.605,314237.305,175.300003,96.700002,468.300007,139.600002,314.900005,56.7
658,314294.005,314448.605,314607.505,314681.005,154.600003,73.500001,475.200007,158.900002,313.500005,88.200001
659,314769.205,314947.105,315102.705,315177.005,177.900003,74.300002,500.100008,155.600002,333.500005,92.300001
660,315269.305,315449.205,315602.605,315695.505,179.900003,92.900001,492.700007,153.400002,333.300005,66.500001
661,315762.005,315941.505,316069.805,316166.305,179.500003,96.500001,463.200007,128.300002,307.800005,58.900001
662,316225.205,316386.205,316525.205,316597.605,161.000003,72.400001,448.500007,139.000002,300.000005,76.100001
663,316673.705,316866.005,316998.305,317105.005,192.300003,106.700001,487.200007,132.300002,324.600005,55.900001
664,317160.905,317340.205,317502.805,317580.405,179.300003,77.600001,503.500008,162.600002,341.900005,84.000002
665,317664.405,317855.805,317991.805,318089.405,191.400002,97.600002,482.100007,136.000002,327.400004,57.100001
666,318146.505,318319.505,318458.905,318562.105,173.000002,103.200002,463.700007,139.400002,312.400004,48.100001
667,318610.205,318781.705,318929.205,319033.105,171.500002,103.900002,484.300007,147.500002,319.000004,61.400001
668,319094.505,319270.805,319432.105,319507.505,176.300003,75.400001,503.600007,161.300002,337.600005,90.600001
669,319598.105,319773.105,319921.805,320017.505,175.000003,95.700002,484.500008,148.700002,323.700005,65.100001
670,320082.605,320274.505,320403.605,320504.505,191.900002,100.900002,473.700007,129.100002,321.000004,51.800001
671,320556.305,320720.705,320861.005,320956.905,164.400002,95.900002,452.900006,140.300002,304.700004,52.3
672,321009.205,321180.105,321336.405,321411.805,170.900003,75.400001,491.700008,156.300002,327.200005,89.100002
673,321500.905,321663.305,321833.805,321908.305,162.400002,74.500001,494.600007,170.500003,332.900005,87.200001
674,321995.505,322164.905,322324.105,322423.405,169.400003,99.300001,483.600007,159.200002,328.600005,55.700001
675,322479.105,322668.605,322799.505,322895.705,189.500003,96.200002,478.400007,130.900002,320.400005,61.8
676,322957.505,323118.805,323267.705,323340.705,161.300003,73.000001,460.600007,148.900002,310.200005,77.400001
677,323418.105,323606.305,323750.105,323850.605,188.200003,100.500002,493.300008,143.800002,332.000005,60.800001
678,323911.405,324085.605,324261.205,324365.605,174.200002,104.400001,514.700007,175.600003,349.800005,60.500001
679,324426.105,324589.305,324758.105,324860.305,163.200003,102.200002,490.100008,168.800002,332.000005,55.900001
680,324916.205,325088.105,325229.105,325302.205,171.900002,73.100001,466.300007,141.000002,312.900004,80.300002
681,325382.505,325541.305,325677.305,325751.405,158.800002,74.100001,452.500006,136.000002,294.800004,83.600001
682,325835.005,325999.305,326169.305,326272.505,164.300003,103.200002,498.500008,170.000002,334.300005,61.000001
683,326333.505,326513.905,326675.405,326752.505,180.400002,77.100001,498.700007,161.500003,341.900005,79.700001
684,326832.205,327030.305,327164.205,327260.605,198.100003,96.400002,485.100007,133.900002,332.000005,56.7
685,327317.305,327479.505,327624.605,327723.405,162.200003,98.800001,463.000007,145.100002,307.300005,56.900001
686,327780.305,327936.705,328088.405,328192.005,156.400003,103.600001,470.500007,151.700002,308.100005,58.800001
687,328250.805,328421.005,328584.305,328660.105,170.200003,75.800001,495.400008,163.300002,333.500005,86.100002
688,328746.205,328930.505,329086.705,329180.005,184.300002,93.300001,497.100007,156.200003,340.500005,63.300001
689,329243.305,329440.805,329574.705,329671.405,197.500003,96.700001,487.000007,133.900002,331.400005,58.900001
690,329730.305,329905.805,330042.105,330115.405,175.500003,73.300001,463.900007,136.300002,311.800005,78.800001
691,330194.205,330365.705,330512.705,330606.705,171.500003,94.000001,485.700008,147.000002,318.500005,73.200002
692,330679.905,330857.205,331017.405,331120.105,177.300002,102.700001,500.100007,160.200003,337.500005,59.900001
693,331180.005,331379.405,331518.205,331619.305,199.400003,101.100002,492.400007,138.800002,338.200005,53.1
694,331672.405,331853.405,331991.005,332097.705,181.000003,106.700002,472.700007,137.600002,318.600005,47.4
695,332145.105,332314.505,332457.705,332531.705,169.400003,74.000001,468.400007,143.200002,312.600005,81.800001
696,332613.505,332783.505,332950.105,333024.505,170.000003,74.400001,499.200008,166.600002,336.600005,88.200002
697,333112.705,333287.905,333460.705,333536.105,175.200002,75.400001,505.900007,172.800003,348.000005,82.500001
698,333618.605,333815.605,333952.305,334049.405,197.000003,97.100002,492.400008,136.700002,333.700005,61.600001
699,334111.005,334284.905,334423.705,334517.805,173.900002,94.100002,465.800007,138.800002,312.700004,59.000001
700,334576.805,334738.905,334876.605,334983.005,162.100002,106.400002,457.200006,137.700002,299.800004,51
701,335034.005,335204.705,335369.605,335444.405,170.700003,74.800002,496.300008,164.900002,335.600005,85.900001
702,335530.305,335710.605,335871.105,335976.805,180.300002,105.700001,498.600007,160.500003,340.800005,52.100001
703,336028.905,336222.005,336357.805,336460.205,193.100003,102.400002,479.300007,135.800002,328.900005,48
704,336508.205,336718.905,336827.405,336900.705,210.700004,73.300001,472.800007,108.500001,319.200005,80.300001
705,336981.005,337169.905,337310.205,337384.505,188.900003,74.300001,492.400008,140.300002,329.200005,88.900002
706,337473.405,337659.905,337821.405,337919.705,186.500003,98.300001,510.700007,161.500002,348.000005,64.400001
707,337984.105,338157.905,338318.505,338435.705,173.800003,117.200002,487.500008,160.600002,334.400005,35.900001
708,338471.605,338645.205,338785.505,338900.505,173.600002,115.000002,466.200007,140.300002,313.900004,37.300001
709,338937.805,339107.105,339258.605,339335.505,169.300002,76.900001,474.400007,151.500002,320.800004,76.700002
710,339412.205,339578.505,339753.905,339851.105,166.300002,97.200001,510.100007,175.400003,341.700005,71.200001
711,339922.305,340121.305,340262.705,340339.705,199.000003,77.000001,495.600008,141.400002,340.400005,78.200002
712,340417.905,340592.505,340735.805,340827.405,174.600002,91.600002,471.100007,143.300002,317.900004,61.600001
713,340889.005,341068.105,341195.605,341293.905,179.100002,98.300002,464.400007,127.500002,306.600004,59.500001
714,341353.405,341536.105,341681.705,341756.305,182.700002,74.600002,494.400007,145.600002,328.300004,91.500001
715,341847.805,342023.905,342188.505,342290.105,176.100003,101.600002,503.600007,164.600002,340.700005,61.3
716,342351.405,342518.905,342690.805,342788.205,167.500003,97.400002,495.200008,171.900002,339.400005,58.400001
717,342846.605,343023.805,343167.005,343266.005,177.200002,99.000001,470.700007,143.200003,320.400005,51.300001
718,343317.305,343502.805,343632.305,343706.105,185.500003,73.800001,469.800007,129.500002,315.000005,81.000001
719,343787.105,343970.205,344115.005,344191.005,183.100003,76.000001,496.900007,144.800002,327.900005,93.000001
720,344284.005,344464.005,344625.905,344699.705,180.000003,73.800001,496.000008,161.900002,341.900005,80.300002
721,344780.005,344977.505,345121.605,345217.805,197.500003,96.200001,498.300007,144.100002,341.600005,60.500001
722,345278.305,345452.505,345594.705,345697.505,174.200003,102.800001,466.500007,142.200002,316.400005,47.300001
723,345744.805,345906.105,346054.605,346130.205,161.300002,75.600001,466.800007,148.500003,309.800005,81.400001
724,346211.605,346400.505,346544.405,346618.505,188.900003,74.100001,499.800007,143.900002,332.800005,92.900001
725,346711.405,346881.405,347036.905,347113.505,170.000003,76.600001,479.400008,155.500002,325.500005,77.300002
726,347190.805,347382.705,347515.305,347607.605,191.900002,92.300002,475.800007,132.600002,324.500004,59.000001
727,347666.605,347829.205,347975.905,348075.005,162.600002,99.100002,463.500007,146.700002,309.300004,55.100001
728,348130.105,348316.105,348467.205,348543.005,186.000002,75.800001,498.700007,151.100003,337.100005,85.800001
729,348628.805,348804.105,348967.405,349041.305,175.300003,73.900001,498.600007,163.300002,338.600005,86.100001
730,349127.405,349288.905,349465.305,349565.205,161.500003,99.900002,494.200008,176.400002,337.900005,56.400001
731,349621.605,349788.605,349934.305,350030.905,167.000002,96.600002,464.500007,145.700002,312.700004,55.200001
732,350086.105,350261.105,350402.705,350477.805,175.000002,75.100002,478.500007,141.600002,316.600004,86.800001
733,350564.605,350739.305,350899.105,350993.905,174.700002,94.800001,495.700007,159.800003,334.500005,66.400001
734,351060.305,351229.705,351384.405,351493.405,169.400003,109.000002,477.600007,154.700002,324.100005,44.5
735,351537.905,351728.505,351856.305,351958.705,190.600003,102.400002,471.500007,127.800002,318.400005,50.7
736,352009.405,352184.905,352326.905,352401.505,175.500003,74.600001,476.200007,142.000002,317.500005,84.100001
737,352485.605,352678.305,352812.205,352916.005,192.700003,103.800002,481.900008,133.900002,326.600005,51.500001
738,352967.505,353145.705,353293.905,353368.505,178.200002,74.600002,482.800007,148.200002,326.400004,81.800001
739,353450.305,353617.505,353779.505,353881.305,167.200002,101.800001,482.100007,162.000003,329.200005,51.100001
740,353932.405,354143.005,354268.205,354342.205,210.600003,74.000001,490.700007,125.200002,335.800005,80.900001
741,354423.105,354593.505,354742.905,354834.605,170.400003,91.700001,474.600007,149.400002,319.800005,63.100001
742,354897.705,355089.705,355226.305,355339.005,192.000003,112.700002,487.800008,136.600002,328.600005,46.500001
743,355385.505,355572.405,355715.005,355790.705,186.900002,75.700001,492.000007,142.600003,329.500005,86.800001
744,355877.505,356077.005,356209.505,356311.105,199.500003,101.600001,492.600007,132.500002,332.000005,59.000001
745,356370.105,356553.005,356690.205,356790.505,182.900003,100.300002,471.800007,137.200002,320.100005,51.4
746,356841.905,357017.305,357155.205,357227.805,175.400003,72.600001,470.500007,137.900002,313.300005,84.600001
747,357312.405,357511.905,357645.905,357737.905,199.500003,92.000002,493.900008,134.000002,333.500005,68.400001
748,357806.305,358010.405,358132.905,358228.405,204.100003,95.500001,480.000007,122.500002,326.600005,57.900001
749,358286.305,358490.905,358619.405,358716.105,204.600003,96.700001,493.100007,128.500002,333.100005,63.300001
750,358779.405,358941.605,359100.305,359194.005,162.200003,93.700001,473.600007,158.700002,320.900005,59.000001
751,359253.005,359443.805,359584.205,359682.905,190.800003,98.700002,489.400008,140.400002,331.200005,59.500001
752,359742.405,359953.205,360084.705,360185.605,210.800003,100.900001,504.700007,131.500002,342.300005,61.500001
753,360247.105,360426.505,360580.105,360688.305,179.400003,108.200002,492.100007,153.600002,333.000005,50.9
754,360739.205,360924.205,361058.205,361157.605,185.000003,99.400002,474.900008,134.000002,319.000005,56.500001
755,361214.105,361379.305,361531.605,361604.805,165.200002,73.200001,468.400006,152.300002,317.500004,77.700001
756,361682.505,361858.205,362004.105,362100.005,175.700003,95.900002,474.500008,145.900002,321.600005,57.000001
757,362157.005,362352.605,362490.905,362602.605,195.600002,111.700001,494.000007,138.300003,333.900005,48.400001
758,362651.005,362822.005,362997.405,363074.805,171.000002,77.400001,510.300008,175.400003,346.400005,86.500002
759,363161.305,363334.105,363491.605,363584.405,172.800002,92.800002,488.400007,157.500002,330.300004,65.300001
760,363649.705,363827.205,363959.005,364057.005,177.500002,98.000002,455.900007,131.800002,309.300004,48.600001
761,364105.605,364266.605,364418.905,364522.205,161.000002,103.300002,465.800007,152.300002,313.300004,49.200001
762,364571.405,364738.205,364897.805,364972.405,166.800002,74.600002,492.400007,159.600002,326.400004,91.400001
763,365063.805,365248.705,365397.005,365470.705,184.900003,73.700001,493.500007,148.300002,333.200005,86.600001
764,365557.305,365751.405,365883.205,365977.505,194.100003,94.300001,483.300007,131.800002,325.900005,63.100001
765,366040.605,366229.905,366357.005,366454.805,189.300003,97.800002,468.700007,127.100002,316.400005,54.5
766,366509.305,366676.005,366815.405,366890.405,166.700003,75.000001,459.200007,139.400002,306.100005,78.100001
767,366968.505,367139.805,367298.705,367373.305,171.300003,74.600001,493.900008,158.900002,330.200005,89.100002
768,367462.405,367632.605,367792.205,367890.805,170.200002,98.600001,488.500007,159.600003,329.800005,60.100001
769,367950.905,368108.705,368276.005,368370.105,157.800002,94.100001,483.200007,167.300003,325.100005,64.000001
770,368434.105,368606.205,368740.505,368842.305,172.100003,101.800001,459.300007,134.300002,306.400005,51.100001
771,368893.405,369062.305,369209.506,369307.306,168.900002,97.800001,477.300007,147.200003,316.100005,63.400001
772,369370.706,369547.706,369702.306,369811.506,177.000003,109.200002,492.200007,154.600002,331.600005,51.4
773,369862.906,370033.806,370203.506,370279.006,170.900003,75.500002,493.600008,169.700002,340.600005,77.500001
774,370356.506,370529.406,370674.306,370769.406,172.900002,95.100002,466.900007,144.900002,317.800004,54.000001
775,370823.406,371011.106,371132.306,371231.406,187.700002,99.100002,463.100007,121.200002,308.900004,55.100001
776,371286.506,371472.006,371619.406,371722.706,185.500002,103.300001,496.500007,147.400003,332.900005,60.300001
777,371783.006,371972.906,372123.006,372197.806,189.900003,74.800001,506.600008,150.100002,340.000005,91.800002
778,372289.606,372457.306,372610.606,372714.606,167.700002,104.000002,477.200007,153.300002,321.000004,52.200001
779,372766.806,372952.306,373081.006,373177.706,185.500002,96.700002,464.300007,128.700002,314.200004,53.400001
780,373231.106,373433.406,373544.306,373643.106,202.300003,98.800002,468.200007,110.900001,313.200004,56.200001
781,373699.306,373888.706,374023.406,374098.806,189.400002,75.400002,488.900007,134.700002,324.100004,89.400001
782,374188.206,374359.106,374507.706,374610.106,170.900002,102.400001,477.900007,148.600003,319.500005,56.000001
783,374666.106,374836.106,374996.206,375095.406,170.000002,99.200001,486.200007,160.100003,330.100005,56.900001
784,375152.306,375324.006,375462.006,375558.106,171.700003,96.100001,461.300007,138.000002,309.700005,55.500001
785,375613.606,375780.106,375917.206,375991.506,166.500003,74.300001,458.600007,137.100002,303.600005,80.700001
786,376072.206,376239.606,376405.906,376479.706,167.400002,73.800001,499.100007,166.300003,333.700005,91.600001
787,376571.306,376753.906,376910.806,376985.006,182.600003,74.200002,501.300008,156.900002,339.500005,87.600001
788,377072.606,377283.806,377404.606,377502.106,211.200003,97.500001,490.700007,120.800002,332.000005,61.200001
789,377563.306,377752.006,377880.206,377971.206,188.700003,91.000001,470.800007,128.200002,316.900005,62.900001
790,378034.106,378201.006,378345.806,378440.706,166.900003,94.900001,469.400007,144.800002,311.700005,62.800001
791,378503.506,378661.106,378827.806,378934.306,157.600002,106.500002,488.600007,166.700003,324.300005,57.8
792,378992.106,379163.506,379327.906,379424.606,171.400003,96.700002,491.700008,164.400002,335.800005,59.200001
793,379483.806,379656.706,379801.206,379903.806,172.900002,102.600002,469.600007,144.500002,317.400004,49.600001
794,379953.406,380123.406,380267.906,380366.106,170.000002,98.200002,472.800007,144.500002,314.500004,60.100001
795,380426.206,380605.406,380746.106,380819.906,179.200002,73.800001,478.300007,140.700003,319.900005,84.600001
796,380904.506,381107.206,381245.206,381322.906,202.700003,77.700001,497.300007,138.000002,340.700005,78.900001
797,381401.806,381598.906,381731.106,381826.306,197.100003,95.200002,486.500008,132.200002,329.300005,62.000001
798,381888.306,382046.706,382189.606,382292.906,158.400002,103.300002,451.200006,142.900002,301.300004,46.6
799,382339.506,382522.006,382661.306,382735.006,182.500003,73.700001,480.400007,139.300002,321.800005,84.900001
800,382819.906,382998.606,383153.206,383225.306,178.700003,72.100002,492.000008,154.600002,333.300005,86.600001
801,383311.906,383493.106,383629.306,383722.106,181.200002,92.800001,471.600007,136.200003,317.400005,61.400001
802,383783.506,383967.806,384107.506,384201.406,184.300003,93.900001,479.400007,139.700002,324.000005,61.500001
803,384262.906,384440.906,384579.306,384653.106,178.000003,73.800001,470.700007,138.400002,316.400005,80.500001
804,384733.606,384913.106,385043.806,385115.906,179.500003,72.100001,462.300007,130.700002,310.200005,80.000001
805,385195.906,385382.706,385523.506,385618.506,186.800003,95.000001,481.400007,140.800002,327.600005,58.800001
806,385677.306,385862.406,386004.706,386100.506,185.100003,95.800001,479.800007,142.300002,327.400005,56.600001
807,386157.106,386349.306,386487.406,386588.206,192.200003,100.800002,486.400007,138.100002,330.300005,55.3
808,386643.506,386846.106,386982.106,387083.106,202.600003,101.000002,494.200008,136.000002,338.600005,54.600001
809,387137.706,387344.306,387469.106,387564.906,206.600003,95.800001,484.200007,124.800002,331.400005,57.000001
810,387621.906,387806.806,387942.906,388038.806,184.900003,95.900001,472.800007,136.100002,321.000005,55.900001
811,388094.706,388274.506,388419.206,388524.806,179.800003,105.600001,482.600007,144.700002,324.500005,52.500001
812,388577.306,388740.306,388908.306,388983.106,163.000003,74.800001,493.700008,168.000002,331.000005,87.900002
813,389071.006,389241.806,389406.206,389480.306,170.800002,74.100001,492.900007,164.400003,335.200005,83.600001
814,389563.906,389787.906,389888.706,389982.606,224.000003,93.900001,475.600007,100.800002,324.800005,56.900001
815,390039.506,390221.406,390355.306,390449.106,181.900003,93.800001,464.100007,133.900002,315.800005,54.500001
816,390503.606,390674.206,390820.106,390893.206,170.600002,73.100001,472.600007,145.900003,316.500005,83.000001
817,390976.206,391163.806,391309.106,391408.806,187.600003,99.700001,495.300007,145.300002,332.900005,62.700001
818,391471.506,391684.706,391811.006,391882.406,213.200004,71.400002,496.400008,126.300001,339.500005,85.500001
819,391967.906,392143.006,392273.106,392370.706,175.100002,97.600002,456.800007,130.100002,305.200004,54.000001
820,392424.706,392583.006,392735.806,392834.806,158.300002,99.000002,472.600007,152.800002,311.100004,62.500001
821,392897.306,393071.506,393225.606,393334.306,174.200002,108.700001,494.000007,154.100003,328.300005,57.000001
822,393391.306,393558.206,393719.006,393794.106,166.900002,75.100001,477.500007,160.800003,327.700005,74.700001
823,393868.806,394043.706,394183.606,394274.606,174.900003,91.000001,459.200007,139.900002,314.800005,53.400001
824,394328.006,394495.806,394640.106,394712.306,167.800002,72.200001,466.000007,144.300003,312.100005,81.700001
825,394794.006,394991.106,395125.706,395198.706,197.100003,73.000001,485.600007,134.600002,331.700005,80.900001
826,395279.606,395457.506,395629.906,395738.606,177.900003,108.700002,505.900008,172.400002,350.300005,46.900001
827,395785.506,395976.406,396113.906,396221.706,190.900003,107.800001,482.500007,137.500002,328.400005,46.300001
828,396268.006,396450.806,396582.206,396655.206,182.800003,73.000001,460.500007,131.400002,314.200005,73.300001
829,396728.506,396895.906,397046.906,397145.606,167.400002,98.700002,479.400007,151.000002,318.400004,62.300001
830,397207.906,397369.306,397538.906,397613.306,161.400002,74.400001,492.900007,169.600003,331.000005,87.500001
831,397700.806,397880.106,398033.306,398132.206,179.300003,98.900002,486.700007,153.200002,332.500005,55.3
832,398187.506,398360.006,398496.906,398570.406,172.500003,73.500001,458.000007,136.900002,309.400005,75.100001
833,398645.506,398810.206,398948.406,399042.106,164.700003,93.700001,457.600007,138.200002,302.900005,61.000001
834,399103.106,399285.906,399430.506,399503.506,182.800003,73.000001,488.200007,144.600002,327.400005,87.800001
835,399591.306,399772.706,399929.206,400003.606,181.400003,74.400002,491.500008,156.500002,337.900005,79.200001
836,400082.806,400268.606,400412.806,400506.706,185.800002,93.900001,483.000007,144.200003,330.000005,59.100001
837,400565.806,400740.406,400870.206,400967.706,174.600002,97.500002,454.300007,129.800002,304.400004,52.400001
838,401020.106,401185.506,401326.906,401401.206,165.400002,74.300001,463.000007,141.400002,306.800004,81.900002
839,401483.106,401679.506,401822.806,401895.306,196.400002,72.500001,501.600007,143.300003,339.700005,89.400001
840,401984.706,402163.906,402322.106,402422.306,179.200003,100.200002,492.700007,158.200002,337.400005,55.1
841,402477.406,402660.106,402802.006,402904.206,182.700003,102.200002,473.700007,141.900002,324.600005,46.9
842,402951.106,403114.806,403268.606,403371.306,163.700003,102.700002,471.200007,153.800002,317.500005,51
843,403422.306,403603.506,403745.506,403819.806,181.200003,74.300001,475.400008,142.000002,323.200005,77.900002
844,403897.706,404073.206,404223.006,404327.506,175.500002,104.500002,484.500007,149.800002,325.300004,54.700001
845,404382.206,404572.306,404708.306,404809.106,190.100003,100.800001,481.200007,136.000002,326.100005,54.300001
846,404863.406,405039.806,405190.706,405265.006,176.400003,74.300001,474.500007,150.900002,327.300005,72.900001
847,405337.906,405510.606,405665.806,405768.506,172.700003,102.700001,485.300007,155.200002,327.900005,54.700001
848,405823.206,405984.606,406146.306,406220.006,161.400003,73.700001,477.400007,161.700002,323.100005,80.600001
849,406300.606,406489.806,406620.206,406719.806,189.200003,99.600002,469.200007,130.400002,319.600005,50
850,406769.806,406948.206,407083.006,407182.206,178.400003,99.200001,465.600007,134.800002,313.200005,53.200001
851,407235.406,407414.706,407554.306,407629.206,179.300003,74.900001,465.500007,139.600002,318.900005,71.700001
852,407700.906,407878.506,408025.806,408098.206,177.600003,72.400001,483.900007,147.300002,324.900005,86.600001
853,408184.806,408343.006,408518.106,408620.606,158.200003,102.500002,495.600008,175.100002,333.300005,59.800001
854,408680.406,408873.406,409008.206,409080.906,193.000003,72.700001,478.500007,134.800002,327.800005,78.000001
855,409158.906,409325.006,409464.406,409567.306,166.100002,102.900002,453.400007,139.400002,305.500004,45.000001
856,409612.306,409796.106,409945.906,410021.806,183.800002,75.900001,492.000007,149.800003,333.600005,82.500001
857,410104.306,410296.306,410444.206,410519.706,192.000003,75.500001,502.400008,147.900002,339.900005,87.000002
858,410606.706,410813.906,410945.806,411042.906,207.200003,97.100001,498.300007,131.900002,339.100005,62.100001
859,411105.006,411296.706,411429.106,411535.706,191.700003,106.600001,473.700007,132.400002,324.100005,43.000001
860,411578.706,411795.406,411904.306,411976.906,216.700003,72.600001,478.800007,108.900002,325.600005,80.600001
861,412057.506,412260.906,412401.206,412505.906,203.400003,104.700002,505.500008,140.300002,343.700005,57.100001
862,412563.006,412746.406,412912.806,413014.106,183.400002,101.300001,508.500007,166.400003,349.800005,57.400001
863,413071.506,413250.506,413396.706,413495.006,179.000003,98.300002,476.200007,146.200002,325.200005,52.7
864,413547.706,413710.306,413854.206,413966.006,162.600003,111.800002,461.600007,143.900002,306.500005,43.3
865,414009.306,414192.106,414349.906,414424.706,182.800003,74.800001,502.200008,157.800002,340.600005,86.800002
866,414511.506,414688.706,414856.306,414931.606,177.200002,75.300001,505.400007,167.600003,344.800005,85.300001
867,415016.906,415203.506,415341.106,415439.606,186.600003,98.500002,479.200007,137.600002,324.200005,56.5
868,415496.106,415664.206,415811.206,415915.706,168.100003,104.500002,460.100007,147.000002,315.100005,40.5
869,415956.206,416126.406,416289.406,416362.006,170.200003,72.600001,491.400008,163.000002,333.200005,85.600002
870,416447.606,416619.106,416793.206,416868.106,171.500002,74.900001,507.400007,174.100003,345.600005,86.900001
871,416955.006,417124.106,417288.906,417384.206,169.100003,95.300002,492.500007,164.800002,333.900005,63.3
872,417447.506,417625.706,417768.106,417865.606,178.200003,97.500002,473.300008,142.400002,320.600005,55.200001
873,417920.806,418085.506,418226.706,418339.106,164.700002,112.400002,463.400006,141.200002,305.900004,45.1
874,418384.206,418577.806,418727.906,418804.806,193.600003,76.900001,506.900008,150.100003,343.700006,86.300001
875,418891.106,419097.006,419244.906,419319.106,205.900003,74.200001,513.400008,147.900002,353.800005,85.400002
876,419404.506,419599.906,419731.706,419828.506,195.400003,96.800002,480.800007,131.800001,327.200004,56.800001
877,419885.306,420058.806,420197.206,420269.906,173.500002,72.700002,456.600007,138.400002,311.900004,72.000001
878,420341.906,420510.906,420653.906,420744.406,169.000002,90.500002,473.200007,143.000002,312.000004,70.700001
879,420815.106,420988.306,421149.306,421222.806,173.200002,73.500001,500.100007,161.000003,334.200005,92.400001
880,421315.206,421493.706,421646.206,421720.606,178.500003,74.400001,487.500007,152.500002,331.000005,82.100001
881,421802.706,421993.306,422117.106,422208.706,190.600003,91.600001,468.300007,123.800002,314.400005,62.300001
882,422271.006,422445.406,422579.406,422650.206,174.400003,70.800001,453.800007,134.000002,308.400005,74.600001
883,422724.806,422892.406,423036.506,423108.906,167.600003,72.400001,470.200007,144.100002,311.700005,86.100001
884,423195.006,423358.606,423535.906,423609.006,163.600003,73.100001,501.200008,177.300002,340.900005,87.200002
885,423696.206,423931.306,424046.306,424141.806,235.100003,95.500001,505.800007,115.000002,350.100005,60.200001
886,424202.006,424393.906,424531.306,424625.306,191.900003,94.000001,485.200007,137.400002,329.300005,61.900001
887,424687.206,424878.306,425001.406,425096.706,191.100003,95.300001,466.700007,123.100002,314.200005,57.200001
888,425153.906,425347.606,425496.006,425570.006,193.700003,74.000001,502.500008,148.400002,342.100005,86.400002
889,425656.406,425839.306,425995.806,426070.206,182.900003,74.400001,505.000007,156.500002,339.400005,91.200001
890,426161.406,426329.806,426489.406,426586.406,168.400003,97.000002,487.900008,159.600002,328.000005,62.900001
891,426649.306,426859.506,426977.306,427069.206,210.200003,91.900002,481.800007,117.800001,328.000004,61.900001
892,427131.106,427331.106,427446.906,427546.106,200.000003,99.200002,465.000007,115.800001,315.800004,50.000001
893,427596.106,427784.006,427931.506,428006.206,187.900002,74.700001,496.800007,147.500003,335.400005,86.700001
894,428092.906,428270.306,428442.906,428543.306,177.400003,100.400002,512.000008,172.600002,350.000005,61.600001
895,428604.906,428795.706,428947.006,429043.906,190.800003,96.900001,494.900007,151.300002,342.100005,55.900001
896,429099.806,429274.306,429417.006,429509.106,174.500003,92.100001,470.200007,142.700002,317.200005,60.900001
897,429570.006,429739.506,429884.706,429980.606,169.500003,95.900001,465.400007,145.200002,314.700005,54.800001
898,430035.406,430234.106,430378.606,430452.706,198.700003,74.100001,507.100008,144.500002,343.200005,89.800002
899,430542.506,430710.706,430885.806,430960.706,168.200002,74.900001,501.200007,175.100003,343.300005,83.000001
900,431043.706,431232.106,431368.906,431465.506,188.400003,96.600001,473.600007,136.800002,325.200005,51.800001
901,431517.306,431683.806,431827.106,431933.306,166.500003,106.200001,455.900007,143.300002,309.800005,39.900001
902,431973.206,432142.606,432287.606,432362.306,169.400002,74.700001,468.200007,145.000003,314.400005,79.100001
903,432441.406,432623.606,432777.006,432851.606,182.200003,74.600001,493.900007,153.400002,335.600005,83.700001
904,432935.306,433104.806,433281.306,433386.006,169.500003,104.700002,505.600008,176.500002,346.000005,54.900001
905,433440.906,433642.206,433774.706,433849.206,201.300003,74.500001,488.100007,132.500002,333.800005,79.800001
906,433929.006,434104.506,434244.806,434339.106,175.500003,94.300001,466.600007,140.300002,315.800005,56.500001
907,434395.606,434558.206,434708.206,434811.306,162.600002,103.100001,465.700007,150.000003,312.600005,50.000001
908,434861.306,435061.906,435200.606,435276.006,200.600003,75.400001,503.600007,138.700002,339.300005,88.900001
909,435364.906,435538.706,435710.106,435782.306,173.800003,72.200001,502.300008,171.400003,345.200006,84.900001
910,435867.206,436056.706,436195.307,436287.507,189.500003,92.200001,479.300007,138.600002,328.100005,59.000001
911,436346.507,436519.607,436665.307,436766.107,173.100003,100.800001,467.100007,145.700002,318.800005,47.500001
912,436813.607,436984.607,437130.807,437203.307,171.000003,72.500001,471.000007,146.200002,317.200005,81.300001
913,437284.607,437453.907,437626.207,437700.607,169.300003,74.400001,503.700008,172.300002,341.600005,87.700002
914,437788.307,437970.207,438125.407,438222.907,181.900002,97.500001,493.000007,155.200003,337.100005,58.400001
915,438281.307,438466.507,438602.607,438698.907,185.200003,96.300001,470.400007,136.100002,321.300005,52.800001
916,438751.707,438973.407,439076.007,439180.807,221.700003,104.800001,482.900007,102.600002,324.300005,53.800001
917,439234.607,439435.907,439573.407,439647.107,201.300003,73.700001,500.900008,137.500002,338.800005,88.400002
918,439735.507,439918.407,440075.707,440176.807,182.900002,101.100001,497.000007,157.300003,340.200005,55.700001
919,440232.507,440413.507,440547.007,440649.107,181.000003,102.100001,464.700007,133.500002,314.500005,48.100001
920,440697.207,440874.407,441004.607,441075.707,177.200003,71.100002,456.500007,130.200001,307.400004,78.000001
921,441153.707,441337.807,441484.507,441558.807,184.100002,74.300001,487.900007,146.700003,330.800005,82.800001
922,441641.607,441821.507,441990.607,442066.307,179.900003,75.700001,504.600007,169.100002,349.000005,79.900001
923,442146.207,442334.907,442473.907,442572.707,188.700003,98.800002,483.200008,139.000002,327.700005,56.700001
924,442629.407,442823.107,442939.307,443032.407,193.700003,93.100002,465.800007,116.200001,309.900004,62.800001
925,443095.207,443281.707,443422.807,443497.007,186.500002,74.200001,485.900007,141.100003,327.600005,84.100001
926,443581.107,443754.107,443923.507,443998.807,173.000002,75.300001,508.700007,169.400003,342.400005,91.000001
927,444089.807,444261.107,444429.307,444524.007,171.300003,94.700001,503.900008,168.200003,339.500006,69.700001
928,444593.707,444773.407,444914.407,445015.807,179.700003,101.400001,473.800007,141.000002,320.700005,51.700001
929,445067.507,445239.907,445377.107,445480.707,172.400003,103.600001,458.800007,137.200002,309.600005,45.600001
930,445526.307,445693.007,445852.507,445924.907,166.700002,72.400001,488.100007,159.500003,326.200005,89.500001
931,446014.407,446185.907,446361.507,446435.407,171.500003,73.900001,505.500008,175.600002,347.100005,84.500002
932,446519.907,446713.307,446849.307,446946.907,193.400003,97.600001,481.100007,136.000002,329.400005,54.100001
933,447001.007,447175.407,447322.607,447393.607,174.400002,71.000001,475.600007,147.200003,321.600005,83.000001
934,447476.607,447664.807,447803.207,447897.707,188.200003,94.500001,484.200007,138.400002,326.600005,63.100001
935,447960.807,448123.007,448299.107,448373.107,162.200003,74.000001,498.600008,176.100002,338.300005,86.300002
936,448459.407,448643.207,448811.107,448886.607,183.800002,75.500001,504.400007,167.900003,351.700005,77.200001
937,448963.807,449164.107,449311.807,449407.107,200.300003,95.300002,506.900008,147.700002,348.000005,63.600001
938,449470.707,449656.607,449794.207,449893.707,185.900002,99.500002,477.800007,137.600002,323.500004,54.800001
939,449948.507,450114.607,450256.707,450363.007,166.100002,106.300002,458.800007,142.100002,308.200004,44.300001
940,450407.307,450613.307,450766.007,450842.107,206.000003,76.100001,518.000007,152.700002,358.700005,83.200001
941,450925.307,451117.707,451271.607,451369.607,192.400003,98.000002,508.600008,153.900002,346.300005,64.300001
942,451433.907,451629.107,451774.207,451875.307,195.200003,101.100001,498.800007,145.100002,340.300005,57.400001
943,451932.707,452120.907,452254.007,452360.307,188.200003,106.300002,470.900007,133.100002,321.300005,43.3
944,452403.607,452601.807,452728.407,452801.107,198.200003,72.700001,470.700007,126.600002,324.800005,73.200001
945,452874.307,453072.407,453204.607,453310.007,198.100003,105.400002,493.500008,132.200002,330.300005,57.800001
946,453367.807,453538.607,453702.607,453778.907,170.800002,76.300001,496.500007,164.000003,334.800005,85.400001
947,453864.307,454086.707,454206.807,454310.607,222.400003,103.800002,499.300008,120.100002,342.500005,53.000001
948,454363.607,454548.607,454686.207,454787.407,185.000002,101.200002,474.700007,137.600002,322.600004,50.900001
949,454838.307,455023.107,455150.307,455250.007,184.800002,99.700002,461.300006,127.200002,312.000004,49.6
950,455299.607,455464.407,455621.507,455696.707,164.800003,75.200001,481.400008,157.100002,321.900005,84.300002
951,455781.007,455947.307,456117.007,456191.907,166.300002,74.900001,502.500007,169.700003,336.000005,91.600001
952,456283.507,456452.307,456624.407,456728.907,168.800003,104.500002,498.400008,172.100002,340.900005,53.000001
953,456781.907,456980.107,457103.907,457178.507,198.200003,74.600001,478.200007,123.800001,322.000004,81.600002
954,457260.107,457425.707,457569.007,457665.507,165.600002,96.500002,457.600007,143.300002,308.900004,52.200001
955,457717.707,457901.307,458036.607,458112.007,183.600002,75.400001,476.600007,135.300002,318.900004,82.300002
956,458194.307,458411.107,458532.507,458607.407,216.800003,74.900001,495.000007,121.400002,338.200005,81.900001
957,458689.307,458882.007,459013.307,459108.507,192.700003,95.200001,477.300007,131.300002,324.000005,58.100001
958,459166.607,459336.907,459474.807,459548.007,170.300003,73.200001,457.200007,137.900002,308.200005,75.800001
959,459623.807,459785.707,459936.507,460033.807,161.900002,97.300001,459.100007,150.800003,312.700005,49.100001
960,460082.907,460267.607,460405.707,460504.807,184.700003,99.100001,472.700007,138.100002,322.800005,50.800001
961,460555.607,460771.107,460905.407,460981.107,215.500003,75.700001,507.300007,134.300002,349.800005,81.800001
962,461062.907,461240.307,461414.707,461490.907,177.400003,76.200001,510.700008,174.400003,351.800006,82.700001
963,461573.607,461749.307,461899.707,461999.907,175.700003,100.200001,478.900007,150.400002,326.100005,52.600001
964,462052.507,462231.407,462370.607,462475.707,178.900003,105.100001,466.100007,139.200002,318.100005,42.900001
965,462518.607,462688.107,462825.407,462898.607,169.500003,73.200001,457.900007,137.300002,306.800005,77.900001
966,462976.507,463179.107,463309.507,463382.707,202.600003,73.200001,488.900007,130.400002,333.000005,82.700001
967,463465.407,463638.007,463809.007,463883.007,172.600003,74.000001,501.700008,171.000002,343.600005,84.100002
968,463967.107,464167.907,464309.907,464406.907,200.800003,97.000001,500.600007,142.000002,342.800005,60.800001
969,464467.707,464661.307,464786.907,464879.107,193.600003,92.200001,477.800007,125.600002,319.200005,66.400001
970,464945.507,465118.007,465252.507,465324.407,172.500003,71.900001,460.500007,134.500002,307.000005,81.600001
971,465406.007,465590.707,465746.807,465848.207,184.700003,101.400002,498.500008,156.100002,340.800005,56.300001
972,465904.507,466092.407,466266.407,466342.807,187.900002,76.400001,523.000007,174.000003,361.900005,84.700001
973,466427.507,466603.907,466767.007,466840.107,176.400003,73.100001,498.100008,163.100002,339.500005,85.500002
974,466925.607,467110.707,467245.507,467337.207,185.100002,91.700001,473.400007,134.800003,319.900005,61.800001
975,467399.007,467614.507,467721.807,467793.807,215.500003,72.000001,473.900007,107.300002,322.800005,79.100001
976,467872.907,468084.207,468201.507,468298.507,211.300003,97.000001,489.400007,117.300002,328.600005,63.800001
977,468362.307,468544.607,468705.207,468779.207,182.300003,74.000001,506.900008,160.600002,342.900005,90.000002
978,468869.207,469044.307,469201.307,469273.207,175.100002,71.900001,490.200007,157.000003,332.100005,86.200001
979,469359.407,469556.707,469682.207,469774.607,197.300003,92.400001,481.200007,125.500002,322.800005,66.000001
980,469840.607,470016.207,470150.707,470254.707,175.600003,104.000001,461.800007,134.500002,310.100005,47.700001
981,470302.407,470481.207,470639.507,470713.407,178.800003,73.900001,495.100007,158.300002,337.100005,84.100001
982,470797.507,470969.607,471140.507,471215.507,172.100003,75.000001,495.100008,170.900003,343.000006,77.100001
983,471292.607,471472.107,471615.007,471710.507,179.500002,95.500001,480.400007,142.900003,322.400005,62.500001
984,471773.007,471944.907,472089.107,472187.107,171.900003,98.000001,472.400007,144.200002,316.100005,58.300001
985,472245.407,472417.007,472561.407,472660.607,171.600003,99.200001,471.000007,144.400002,316.000005,55.800001
986,472716.407,472900.507,473051.807,473125.707,184.100003,73.900001,499.400007,151.300002,335.400005,90.100001
987,473215.807,473391.607,473563.307,473637.607,175.800003,74.300001,505.200008,171.700003,347.500006,83.400001
988,473721.007,473952.007,474051.607,474150.007,231.000003,98.400001,482.300007,99.600002,330.600005,53.300001
989,474203.307,474379.807,474513.707,474606.107,176.500003,92.400001,464.300007,133.900002,310.400005,61.500001
990,474667.607,474845.607,474982.707,475079.007,178.000003,96.300001,476.200007,137.100002,315.100005,64.800001
991,475143.807,475354.707,475480.607,475581.407,210.900003,100.800002,502.500008,125.900002,336.800005,64.900001
992,475646.307,475855.007,475988.207,476093.407,208.700003,105.200001,494.100007,133.200002,341.900005,47.000001
993,476140.407,476316.707,476460.607,476533.607,176.300003,73.000001,465.100007,143.900002,320.200005,71.900001
994,476605.507,476790.407,476911.307,477005.307,184.900003,94.000001,460.300007,120.900002,305.800005,60.500001
995,477065.807,477265.507,477406.407,477481.707,199.700003,75.300001,501.900007,140.900002,340.600005,86.000001
996,477567.707,477736.707,477904.707,477979.707,169.000003,75.000001,494.500008,168.000002,337.000005,82.500002
997,478062.207,478229.907,478400.407,478500.707,167.700002,100.300001,497.100007,170.500003,338.200005,58.600001
998,478559.307,478732.707,478876.307,478969.107,173.400003,92.800001,466.900007,143.600002,317.000005,57.100001
999,479026.207,479210.607,479331.007,479429.907,184.400003,98.900001,460.600007,120.400002,304.800005,56.900001
1000,479486.807,479671.007,479815.507,479918.607,184.200003,103.100001,487.300007,144.500002,328.700005,55.500001
1001,479974.107,480165.407,480293.907,480395.107,191.300003,101.200001,473.400007,128.500002,319.800005,52.400001
1002,480447.507,480621.107,480755.507,480827.807,173.600003,72.300001,459.000007,134.400002,308.000005,78.700001
1003,480906.507,481091.507,481230.707,481331.307,185.000003,100.600001,476.400007,139.200002,324.200005,51.600001
1004,481382.907,481570.107,481715.007,481788.607,187.200003,73.600001,489.000007,144.900002,332.100005,83.300001
1005,481871.907,482068.907,482209.307,482307.507,197.000003,98.200002,501.400008,140.400002,337.400005,65.800001
1006,482373.307,482579.907,482707.707,482805.807,206.600003,98.100001,496.000007,127.800002,334.400005,63.500001
1007,482869.307,483049.407,483185.407,483290.507,180.100003,105.100002,466.500007,136.000002,316.100005,45.3
1008,483335.807,483511.207,483657.307,483730.307,175.400003,73.000001,477.100007,146.100002,321.500005,82.600001
1009,483812.907,484027.107,484162.207,484236.407,214.200004,74.200001,506.900008,135.100002,349.300006,83.400001
1010,484319.807,484512.307,484675.107,484748.907,192.500003,73.800001,514.600008,162.800002,355.300005,85.500002
1011,484834.407,485032.907,485168.707,485263.107,198.500003,94.400001,491.700007,135.800002,334.300005,63.000001
1012,485326.107,485511.307,485631.407,485721.807,185.200003,90.400002,456.800007,120.100001,305.300004,61.100001
1013,485782.907,485953.507,486095.607,486192.507,170.600002,96.900002,472.000007,142.100002,312.700004,62.400001
1014,486254.907,486463.607,486597.707,486671.307,208.700003,73.600001,506.800007,134.100002,342.800005,90.400001
1015,486761.707,486995.207,487110.207,487222.107,233.500004,111.900001,514.000008,115.000002,348.500006,53.600001
1016,487275.707,487471.907,487597.507,487700.107,196.200003,102.600001,481.600007,125.600002,321.800005,57.200001
1017,487757.307,487938.907,488073.007,488145.607,181.600003,72.600001,465.400007,134.100002,315.700005,77.100001
1018,488222.707,488394.307,488540.707,488635.107,171.600003,94.400001,473.000007,146.400002,318.000005,60.600001
1019,488695.707,488896.407,489022.707,489124.407,200.700003,101.700002,484.600007,126.300002,327.000005,55.9
1020,489180.307,489360.307,489529.507,489605.007,180.000003,75.500001,508.400008,169.200003,349.200006,83.700001
1021,489688.707,489863.707,490020.507,490117.107,175.000003,96.600001,487.200007,156.800002,331.800005,58.800001
1022,490175.907,490356.107,490490.707,490585.807,180.200003,95.100001,466.500007,134.600002,314.800005,56.600001
1023,490642.407,490830.707,490955.507,491050.107,188.300003,94.600001,472.600007,124.800002,313.100005,64.900001
1024,491115.007,491279.407,491455.807,491530.507,164.400003,74.700001,497.700008,176.400002,340.800005,82.200002
1025,491612.707,491786.307,491964.007,492067.707,173.600002,103.700001,507.900007,177.700003,351.300005,52.900001
1026,492120.607,492302.607,492440.907,492540.607,182.000003,99.700001,473.000007,138.300002,320.300005,53.000001
1027,492593.607,492781.507,492897.007,493002.507,187.900003,105.500001,454.700007,115.500002,303.400005,45.800001
1028,493048.307,493229.707,493369.807,493443.807,181.400003,74.000001,478.200007,140.100002,321.500005,82.700001
1029,493526.507,493705.607,493861.507,493936.607,179.100003,75.100001,501.000008,155.900002,335.000005,90.900002
1030,494027.507,494199.207,494360.007,494469.407,171.700002,109.400001,493.500007,160.800003,332.500005,51.600001
1031,494521.007,494683.507,494844.807,494942.307,162.500002,97.500001,480.300007,161.300003,323.800005,59.000001
1032,495001.307,495191.707,495313.007,495411.807,190.400003,98.800001,464.600007,121.300002,311.700005,54.100001
1033,495465.907,495655.507,495793.107,495891.807,189.600003,98.700001,491.900007,137.600002,327.200005,66.000001
1034,495957.807,496131.707,496293.307,496370.407,173.900003,77.100001,493.200008,161.600002,335.500005,80.600002
1035,496451.007,496625.007,496782.207,496879.707,174.000002,97.500001,490.400007,157.200003,331.200005,61.700001
1036,496941.407,497117.607,497261.007,497362.507,176.200003,101.500001,470.300007,143.400002,319.600005,49.200001
1037,497411.707,497575.907,497714.407,497812.407,164.200002,98.000001,449.300007,138.500003,302.700005,48.600001
1038,497861.007,498016.807,498170.207,498243.307,155.800002,73.100001,462.700007,153.400002,309.200004,80.400002
1039,498323.707,498500.207,498654.607,498763.407,176.500002,108.800001,486.300007,154.400003,330.900005,46.600001
1040,498810.007,499003.507,499155.007,499231.807,193.500003,76.800001,507.500007,151.500002,345.000005,85.700001
1041,499317.507,499477.907,499641.707,499715.107,160.400003,73.400001,480.400008,163.800002,324.200005,82.800002
1042,499797.907,499979.007,500111.907,500206.007,181.100002,94.100002,465.000006,132.900002,314.000004,56.9
1043,500262.907,500448.507,500589.307,500663.007,185.600003,73.700001,489.000008,140.800002,326.400005,88.900002
1044,500751.907,500937.107,501097.207,501203.807,185.200003,106.600002,508.700007,160.100002,345.300005,56.8
1045,501260.607,501438.707,501604.207,501680.207,178.100003,76.000002,498.200008,165.500002,343.600005,78.600001
1046,501758.807,501937.307,502081.407,502175.707,178.500002,94.300001,472.400007,144.100003,322.600005,55.500001
1047,502231.207,502421.607,502547.607,502620.007,190.400003,72.400001,468.100007,126.000002,316.400005,79.300001
1048,502699.307,502893.307,503033.707,503107.507,194.000003,73.800001,489.100007,140.400002,334.400005,80.900001
1049,503188.407,503403.908,503542.108,503616.208,215.500003,74.100001,509.800008,138.200002,353.700005,82.000002
1050,503698.208,503888.308,504030.308,504104.408,190.100003,74.100001,481.900007,142.000002,332.100005,75.700001
1051,504180.108,504355.108,504494.508,504564.908,175.000002,70.400001,463.200007,139.400003,314.400005,78.400001
1052,504643.308,504819.208,504962.208,505080.708,175.900002,118.500001,471.900007,143.000003,318.900005,34.500001
1053,505115.208,505307.308,505454.808,505528.508,192.100003,73.700001,495.400007,147.500002,339.600005,82.100001
1054,505610.608,505814.708,505956.808,506062.608,204.100003,105.800002,504.800008,142.100002,346.200005,52.800001
1055,506115.408,506312.408,506469.708,506545.108,197.000003,75.400001,514.100007,157.300002,354.300005,84.400001
1056,506629.508,506829.508,506974.608,507066.808,200.000003,92.200001,500.400008,145.100003,345.100006,63.100001
1057,507129.908,507307.408,507450.508,507522.408,177.500002,71.900001,472.200007,143.100003,320.600005,79.700001
1058,507602.108,507765.208,507919.208,507993.408,163.100002,74.200001,472.000007,154.000003,317.100005,80.700001
1059,508074.108,508271.908,508418.908,508495.808,197.800003,76.900001,499.600007,147.000002,344.800005,77.900001
1060,508573.708,508754.808,508922.308,508997.808,181.100003,75.500001,505.600008,167.500003,348.600006,81.500001
1061,509079.308,509255.908,509403.508,509477.108,176.600003,73.600001,469.100007,147.600002,324.200005,71.300001
1062,509548.408,509755.108,509869.508,509974.508,206.700003,105.000001,471.000007,114.400002,321.100005,44.900001
1063,510019.408,510227.708,510362.608,510437.408,208.300003,74.800001,499.200007,134.900002,343.200005,81.200001
1064,510518.608,510694.508,510873.008,510948.808,175.900003,75.800001,513.700008,178.500003,354.400006,83.500001
1065,511032.308,511250.108,511378.208,511451.408,217.800003,73.200001,504.200007,128.100002,345.900005,85.100001
1066,511536.508,511695.108,511862.208,511967.308,158.600003,105.100002,477.000008,167.100002,325.700005,46.200001
1067,512013.508,512182.408,512325.408,512401.108,168.900002,75.700001,460.900006,143.000002,311.900004,73.300001
1068,512474.408,512653.108,512803.008,512878.208,178.700003,75.200001,484.900008,149.900002,328.600005,81.100002
1069,512959.308,513171.108,513310.108,513385.508,211.800003,75.400001,511.200007,139.000002,350.800005,85.000001
1070,513470.508,513680.508,513806.808,513879.508,210.000003,72.700001,487.900008,126.300002,336.300005,78.900002
1071,513958.408,514126.708,514286.308,514383.908,168.300002,97.600002,478.100007,159.600002,327.900004,52.600001
1072,514436.508,514614.708,514764.308,514835.708,178.200002,71.400001,483.600007,149.600003,327.800005,84.400001
1073,514920.108,515119.908,515258.708,515332.308,199.800003,73.600001,499.500007,138.800002,338.600005,87.300001
1074,515419.608,515586.208,515763.808,515838.308,166.600003,74.500002,502.100008,177.600002,344.200005,83.400001
1075,515921.708,516120.108,516259.408,516333.308,198.400003,73.900001,490.900007,139.300002,337.700005,79.300001
1076,516412.608,516598.708,516734.108,516838.508,186.100003,104.400001,467.200007,135.400002,321.500005,41.300001
1077,516879.808,517091.908,517208.808,517283.008,212.100003,74.200001,482.100007,116.900002,329.000005,78.900001
1078,517361.908,517563.908,517698.208,517773.308,202.000003,75.100001,496.700008,134.300002,336.300005,85.300002
1079,517858.608,518057.608,518205.908,518279.908,199.000003,74.000001,506.500007,148.300002,347.300005,85.200001
1080,518365.108,518563.908,518702.708,518774.608,198.800003,71.900001,489.900008,138.800002,337.600005,80.400002
1081,518855.008,519026.308,519172.508,519269.608,171.300002,97.100002,466.300006,146.200002,317.500004,51.7
1082,519321.308,519481.008,519640.308,519713.608,159.700003,73.300001,478.200008,159.300002,319.000005,85.900002
1083,519799.508,519971.608,520138.908,520212.108,172.100002,73.200001,502.600007,167.300003,339.400005,90.000001
1084,520302.108,520473.608,520622.608,520696.008,171.500003,73.400001,471.100007,149.000002,320.500005,77.200001
1085,520773.208,520965.508,521099.908,521172.608,192.300003,72.700001,473.900007,134.400002,326.700005,74.500001
1086,521247.108,521407.108,521565.808,521639.808,160.000003,74.000001,465.000007,158.700002,318.700005,72.300001
1087,521712.108,521880.408,522030.108,522132.208,168.300003,102.100001,473.600007,149.700002,318.000005,53.500001
1088,522185.708,522357.708,522534.708,522610.308,172.000003,75.600002,505.400008,177.000002,349.000005,80.800001
1089,522691.108,522880.608,523039.908,523111.208,189.500003,71.300001,499.700007,159.300002,348.800005,79.600001
1090,523190.808,523362.308,523514.808,523610.708,171.500003,95.900001,474.200007,152.500002,324.000005,54.300001
1091,523665.008,523839.008,523975.108,524071.908,174.000003,96.800001,457.100007,136.100002,310.100005,50.200001
1092,524122.108,524299.308,524425.408,524523.708,177.200003,98.300001,459.500007,126.100002,303.300005,57.900001
1093,524581.608,524768.208,524912.908,524989.208,186.600003,76.300001,492.600007,144.700002,331.300005,85.000001
1094,525074.208,525253.008,525400.508,525474.708,178.800003,74.200001,480.500007,147.500002,326.300005,80.000001
1095,525554.708,525743.308,525877.008,525988.208,188.600003,111.200002,471.500007,133.700002,322.300005,38
1096,526026.208,526205.108,526340.908,526414.308,178.900003,73.400001,461.100007,135.800002,314.700005,73.000001
1097,526487.308,526649.208,526794.108,526866.308,161.900003,72.200001,463.700007,144.900002,306.800005,84.700001
1098,526951.008,527155.108,527280.708,527356.108,204.100003,75.400001,490.400007,125.600002,329.700005,85.300001
1099,527441.408,527612.608,527775.008,527848.208,171.200003,73.200002,491.800008,162.400002,333.600005,85.000001
1100,527933.208,528101.808,528262.008,528335.808,168.600002,73.800001,480.500007,160.200003,328.800005,77.900001
1101,528413.708,528589.408,528722.808,528819.408,175.700003,96.600001,456.400007,133.400002,309.100005,50.700001
1102,528870.108,529034.308,529175.108,529276.908,164.200002,101.800002,460.900007,140.800002,305.000004,54.100001
1103,529331.008,529490.908,529667.008,529742.108,159.900002,75.100001,496.500007,176.100003,336.000005,85.400001
1104,529827.508,529999.908,530174.108,530247.608,172.400003,73.500001,503.200008,174.200002,346.600005,83.100002
1105,530330.708,530530.908,530665.108,530760.108,200.200003,95.000001,487.200007,134.200002,334.400005,57.800001
1106,530817.908,530997.908,531128.208,531227.108,180.000002,98.900002,458.800007,130.300002,310.300004,49.600001
1107,531276.708,531465.008,531590.108,531663.608,188.300002,73.500001,467.400007,125.100002,313.400004,80.500002
1108,531744.108,531914.808,532085.408,532159.508,170.700002,74.100001,500.600007,170.600003,341.300005,85.200001
1109,532244.708,532419.908,532589.008,532663.708,175.200003,74.700001,498.900007,169.100002,344.300005,79.900001
1110,532743.608,532934.108,533070.908,533165.008,190.500003,94.100002,478.500008,136.800002,327.300005,57.100001
1111,533222.108,533395.508,533539.308,533610.808,173.400002,71.500001,461.900007,143.800002,317.200004,73.200002
1112,533684.008,533847.808,533994.808,534067.808,163.800002,73.000001,463.700006,147.000002,310.800004,79.900001
1113,534147.708,534336.708,534480.308,534554.208,189.000003,73.900001,491.100008,143.600002,332.600005,84.600002
1114,534638.808,534858.108,534975.708,535082.808,219.300003,107.100001,491.000007,117.600002,336.900005,47.000001
1115,535129.808,535297.108,535463.408,535535.808,167.300003,72.400001,479.000007,166.300002,333.600005,73.000001
1116,535608.808,535795.308,535920.308,536016.508,186.500003,96.200001,462.800007,125.000002,311.500005,55.100001
1117,536071.608,536238.508,536387.108,536462.108,166.900003,75.000001,475.800007,148.600002,315.500005,85.300001
1118,536547.408,536706.908,536879.908,536953.908,159.500003,74.000001,497.100008,173.000002,332.500005,90.600002
1119,537044.508,537216.908,537374.408,537448.108,172.400002,73.700001,489.000007,157.500003,329.900005,85.400001
1120,537533.508,537743.708,537863.308,537956.608,210.200003,93.300001,482.600007,119.600002,329.800005,59.500001
1121,538016.108,538202.708,538336.008,538409.308,186.600003,73.300001,465.600007,133.300002,319.900005,72.400001
1122,538481.708,538640.008,538788.508,538886.108,158.300002,97.600001,458.500007,148.500003,306.800005,54.100001
1123,538940.208,539123.308,539273.508,539348.008,183.100003,74.500001,491.400007,150.200002,333.300005,83.600001
1124,539431.608,539602.008,539777.908,539851.008,170.400003,73.100001,495.500008,175.900002,346.300005,76.100002
1125,539927.108,540103.508,540249.808,540344.708,176.400002,94.900002,474.000007,146.300002,322.700004,56.400001
1126,540401.108,540567.908,540707.808,540804.908,166.800002,97.100002,458.500006,139.900002,306.700004,54.7
1127,540859.608,541043.808,541196.008,541268.408,184.200003,72.400002,493.900008,152.200002,336.400005,85.100001
1128,541353.508,541528.208,541711.308,541785.408,174.700002,74.100001,513.300007,183.100003,357.800005,81.400001
1129,541866.808,542067.708,542214.908,542287.608,200.900003,72.700001,499.100008,147.200003,348.100006,78.300001
1130,542365.908,542571.008,542706.208,542802.708,205.100003,96.500001,495.700007,135.200002,340.300005,58.900001
1131,542861.608,543038.308,543172.708,543271.808,176.700003,99.100001,465.700007,134.400002,311.100005,55.500001
1132,543327.308,543512.608,543656.308,543731.508,185.300003,75.200001,485.100007,143.700002,329.000005,80.900001
1133,543812.408,544011.108,544166.508,544240.608,198.700003,74.100001,509.400008,155.400003,354.100006,81.200001
1134,544321.808,544529.008,544669.108,544742.308,207.200003,73.200001,504.400008,140.100002,347.300005,83.900002
1135,544826.208,545011.208,545142.308,545239.408,185.000002,97.100002,465.600006,131.100002,316.100004,52.4
1136,545291.808,545480.708,545611.008,545684.308,188.900003,73.300001,471.400008,130.300002,319.200005,78.900002
1137,545763.208,545940.708,546093.508,546166.908,177.500002,73.400002,481.300007,152.800002,330.300004,77.600001
1138,546244.508,546417.808,546597.308,546673.508,173.300002,76.200001,510.800007,179.500003,352.800005,81.800001
1139,546755.308,546942.708,547089.408,547163.108,187.400003,73.700001,490.100008,146.700002,334.100005,82.300002
1140,547245.408,547439.608,547568.608,547663.808,194.200002,95.200002,472.900007,129.000002,323.200004,54.500001
1141,547718.308,547896.208,548037.808,548140.408,177.900002,102.600002,466.300007,141.600002,319.500004,44.200001
1142,548184.608,548359.608,548518.508,548592.008,175.000002,73.500001,492.700007,158.900003,333.900005,85.300001
1143,548677.308,548881.108,549027.008,549102.708,203.800003,75.700001,507.800007,145.900002,349.700005,82.400001
1144,549185.108,549368.808,549530.508,549604.708,183.700003,74.200001,503.100008,161.700003,345.400006,83.500001
1145,549688.208,549881.308,550017.808,550120.108,193.100003,102.300001,484.800007,136.500002,329.600005,52.900001
1146,550173.008,550351.308,550486.308,550559.508,178.300003,73.200001,466.300007,135.000002,313.300005,79.800001
1147,550639.308,550828.708,550979.908,551053.808,189.400003,73.900001,505.000008,151.200002,340.600005,90.500002
1148,551144.308,551319.408,551491.108,551564.308,175.100002,73.200001,502.600007,171.700003,346.800005,82.600001
1149,551646.908,551831.508,551973.908,552069.908,184.600003,96.000001,479.700007,142.400002,327.000005,56.700001
1150,552126.608,552294.708,552438.308,552535.108,168.100003,96.800001,461.600007,143.600002,311.700005,53.100001
1151,552588.208,552778.208,552929.408,553002.908,190.000003,73.500001,501.800008,151.200002,341.200005,87.100002
1152,553090.008,553263.408,553432.908,553508.408,173.400002,75.500001,502.600007,169.500003,342.900005,84.200001
1153,553592.608,553762.808,553928.208,554001.708,170.200003,73.500001,488.400007,165.400002,335.600005,79.300001
1154,554081.008,554277.308,554409.808,554506.308,196.300003,96.500002,482.000008,132.500002,328.800005,56.700001
1155,554563.008,554737.908,554886.008,554958.308,174.900002,72.300002,478.200007,148.100002,323.000004,82.900001
1156,555041.208,555228.008,555367.408,555440.408,186.800003,73.000001,477.400007,139.400002,326.200005,78.200001
1157,555518.608,555687.708,555850.008,555923.408,169.100002,73.400001,487.500007,162.300003,331.400005,82.700001
1158,556006.108,556202.408,556344.208,556439.408,196.300003,95.200002,496.200008,141.800002,338.100005,62.900001
1159,556502.308,556692.508,556830.108,556926.208,190.200002,96.100002,483.900007,137.600002,327.800004,60.000001
1160,556986.208,557169.108,557312.408,557386.708,182.900002,74.300001,489.000007,143.300003,326.200005,88.500001
1161,557475.208,557650.108,557814.708,557888.708,174.900003,74.000001,504.900008,164.600002,339.500005,91.400002
1162,557980.108,558152.508,558318.808,558394.108,172.400002,75.300001,500.900007,166.300003,338.700005,86.900001
1163,558481.008,558669.208,558815.908,558912.908,188.200003,97.000001,493.400007,146.700002,334.900005,61.500001
1164,558974.408,559190.808,559298.708,559370.608,216.400004,71.900001,469.700007,107.900001,324.300005,73.500001
1165,559444.108,559617.108,559782.108,559883.008,173.000003,100.900002,497.900008,165.000002,338.000005,59.000001
1166,559942.008,560128.808,560297.208,560374.008,186.800003,76.800001,520.600008,168.400002,355.200005,88.600002
1167,560462.608,560636.308,560802.408,560875.208,173.700002,72.800001,496.500007,166.100003,339.800005,83.900001
1168,560959.108,561137.908,561285.908,561389.808,178.800003,103.900001,474.700007,148.000002,326.800005,44.000001
1169,561433.808,561642.908,561775.108,561849.908,209.100003,74.800001,494.500007,132.200002,341.300005,78.400001
1170,561928.308,562130.308,562288.508,562363.608,202.000003,75.100001,518.000008,158.200003,360.200006,82.700001
1171,562446.308,562627.108,562802.708,562878.008,180.800003,75.300002,508.600008,175.600002,356.400005,76.900001
1172,562954.908,563142.708,563285.008,563358.008,187.800002,73.000001,485.100007,142.300003,330.100005,82.000001
1173,563440.008,563606.908,563758.008,563854.008,166.900002,96.000001,466.800007,151.100003,318.000005,52.800001
1174,563906.808,564076.708,564239.708,564314.608,169.900002,74.900001,494.500007,163.000003,332.900005,86.700001
1175,564401.308,564584.208,564749.808,564822.308,182.900003,72.500002,512.500008,165.600002,348.500005,91.500001
1176,564913.808,565092.108,565252.508,565325.608,178.300003,73.100001,490.700007,160.400002,338.700005,78.900001
1177,565404.508,565578.608,565725.408,565814.908,174.100003,89.500001,471.800007,146.800002,320.900005,61.400001
1178,565876.308,566043.508,566204.808,566304.208,167.200003,99.400002,486.100007,161.300002,328.500005,58.2
1179,566362.408,566567.108,566708.908,566783.108,204.700004,74.200001,506.700008,141.800002,346.500006,86.000001
1180,566869.108,567056.908,567220.408,567291.708,187.800003,71.300001,504.700008,163.500002,351.300005,82.100002
1181,567373.808,567567.408,567711.008,567783.008,193.600002,72.000001,495.200007,143.600003,337.200005,86.000001
1182,567869.008,568041.308,568181.208,568276.608,172.300002,95.400001,464.100007,139.900003,312.200005,56.500001
1183,568333.108,568548.108,568659.008,568763.508,215.000003,104.500001,486.000007,110.900002,325.900005,55.600001
1184,568819.108,568990.008,569163.008,569238.208,170.900003,75.200001,505.700008,173.000002,343.900005,86.600002
1185,569324.808,569497.508,569669.408,569773.508,172.700002,104.100001,501.600007,171.900003,344.600005,52.900001
1186,569826.408,570011.608,570160.408,570234.708,185.200003,74.300001,482.800007,148.800002,334.000005,74.500001
1187,570309.208,570486.909,570631.309,570730.409,177.700003,99.100002,471.200007,144.400002,322.100005,50
1188,570780.409,570955.909,571120.809,571194.109,175.500003,73.300001,503.100008,164.900002,340.400005,89.400002
1189,571283.509,571492.609,571636.009,571710.709,209.100003,74.700001,519.100008,143.400002,352.500005,91.900002
1190,571802.609,571984.309,572147.609,572221.109,181.700002,73.500001,504.700007,163.300003,345.000005,86.200001
1191,572307.309,572509.809,572646.209,572719.509,202.500003,73.300001,490.800007,136.400002,338.900005,78.600001
1192,572798.109,572973.909,573111.909,573203.909,175.800003,92.000001,457.300007,138.000002,313.800005,51.500001
1193,573255.409,573418.709,573570.209,573643.109,163.300003,72.900001,474.300007,151.500002,314.800005,86.600001
1194,573729.709,573901.009,574069.709,574142.609,171.300003,72.900001,503.600008,168.700002,340.000005,90.700002
1195,574233.309,574408.909,574577.909,574650.209,175.600002,72.300001,501.400007,169.000003,344.600005,84.500001
1196,574734.709,574923.009,575063.109,575156.509,188.300003,93.400001,478.000007,140.100002,328.400005,56.200001
1197,575212.709,575414.009,575529.909,575631.209,201.300003,101.300002,473.400007,115.900002,317.200005,54.9
1198,575686.109,575857.909,575998.009,576069.609,171.800003,71.600001,473.500007,140.100002,311.900005,90.000001
1199,576159.609,576336.709,576503.809,576576.509,177.100003,72.700001,509.300008,167.100003,344.200006,92.400001
1200,576668.909,576856.909,577012.609,577086.909,188.000003,74.300001,500.600007,155.700002,343.700005,82.600001
1201,577169.509,577360.709,577496.609,577591.809,191.200003,95.200002,479.900008,135.900002,327.100005,57.600001
1202,577649.409,577822.709,577966.409,578056.409,173.300002,90.000002,467.800007,143.700002,317.000004,60.800001
1203,578117.209,578291.009,578439.809,578512.809,173.800002,73.000002,479.300007,148.800002,322.600004,83.700001
1204,578596.509,578793.009,578945.609,579019.009,196.500003,73.400001,506.000007,152.600002,349.100005,83.500001
1205,579102.509,579272.909,579443.609,579550.609,170.400003,107.000002,497.200008,170.700002,341.100005,49.100001
1206,579599.709,579774.809,579917.009,579990.209,175.100002,73.200002,465.400007,142.200002,317.300004,74.900001
1207,580065.109,580236.709,580376.709,580472.009,171.600002,95.300002,464.200007,140.000002,311.600004,57.300001
1208,580529.309,580729.909,580884.209,580957.409,200.600003,73.200001,518.700007,154.300002,354.900005,90.600001
1209,581048.009,581231.309,581397.109,581470.909,183.300003,73.800002,504.300008,165.800002,349.100005,81.400001
1210,581552.309,581747.809,581897.409,581970.109,195.500003,72.700001,498.200007,149.600002,345.100005,80.400001
1211,582050.509,582246.709,582373.809,582465.109,196.200003,91.300001,469.700007,127.100002,323.300005,55.100001
1212,582520.209,582700.809,582836.009,582930.709,180.600003,94.700001,473.900007,135.200002,315.800005,63.400001
1213,582994.109,583160.509,583336.409,583410.609,166.400003,74.200001,499.500008,175.900002,342.300005,83.000002
1214,583493.609,583669.709,583844.009,583942.709,176.100002,98.700001,505.300007,174.300003,350.400005,56.200001
1215,583998.909,584180.909,584322.409,584395.509,182.000003,73.100001,478.300007,141.500002,323.500005,81.700001
1216,584477.209,584660.209,584797.109,584894.809,183.000003,97.700002,471.500007,136.900002,319.900005,53.9
1217,584948.709,585121.109,585272.709,585346.509,172.400003,73.800001,480.300008,151.600002,324.000005,82.500002
1218,585429.009,585601.109,585773.309,585877.509,172.100002,104.200001,511.200007,172.200003,344.300005,62.700001
1219,585940.209,586100.809,586275.709,586349.609,160.600003,73.900001,491.900008,174.900002,335.500005,82.500002
1220,586432.109,586611.709,586758.709,586832.609,179.600002,73.900001,478.000007,147.000002,326.600004,77.500002
1221,586910.109,587084.109,587225.509,587323.409,174.000002,97.900002,466.000007,141.400002,315.400004,52.700001
1222,587376.109,587566.109,587726.909,587801.909,190.000002,75.000001,503.000007,160.800003,350.800005,77.200001
1223,587879.109,588064.709,588240.609,588339.909,185.600003,99.300002,517.000008,175.900002,361.500005,56.200001
1224,588396.109,588588.309,588740.209,588812.609,192.200003,72.400001,497.400007,151.900002,344.100005,80.900001
1225,588893.509,589100.309,589220.909,589317.209,206.800003,96.300002,478.400007,120.600002,327.400005,54.7
1226,589371.909,589556.309,589691.809,589764.909,184.400003,73.100001,477.200007,135.500002,319.900005,84.200001
1227,589849.109,590009.609,590194.209,590268.209,160.500003,74.000001,508.600008,184.600003,345.100006,89.500001
1228,590357.709,590541.809,590703.209,590776.209,184.100003,73.000001,504.300008,161.400002,345.500005,85.800002
1229,590862.009,591055.009,591187.909,591281.609,193.000002,93.700002,481.000007,132.900002,325.900004,61.400001
1230,591343.009,591560.109,591675.109,591774.809,217.100003,99.700001,480.200007,115.000002,332.100005,48.400001
1231,591823.209,591992.709,592157.909,592229.909,169.500002,72.000001,494.000007,165.200003,334.700005,87.300001
1232,592317.209,592492.309,592673.609,592746.909,175.100003,73.300001,518.000008,181.300003,356.400006,88.300001
1233,592835.209,593057.509,593193.109,593298.809,222.300003,105.700002,514.200008,135.600002,357.900005,50.600001
1234,593349.409,593539.709,593676.909,593778.309,190.300002,101.400002,476.100007,137.200002,327.500004,47.200001
1235,593825.509,593993.909,594150.009,594250.509,168.400002,100.500001,479.200007,156.100003,324.500005,54.200001
1236,594304.709,594475.209,594655.909,594728.909,170.500002,73.000001,513.000007,180.700003,351.200005,88.800001
1237,594817.709,595037.009,595170.809,595268.609,219.300004,97.800001,513.900008,133.800002,353.100006,63.000001
1238,595331.609,595520.109,595660.009,595732.409,188.500003,72.400001,477.500007,139.900002,328.400005,76.700001
1239,595809.109,596002.309,596129.209,596226.609,193.200003,97.400001,473.500007,126.900002,320.100005,56.000001
1240,596282.609,596446.009,596627.009,596699.709,163.400003,72.700002,508.200008,181.000002,344.400005,91.100001
1241,596790.809,596971.509,597145.509,597219.309,180.700003,73.800001,517.000008,174.000002,354.700005,88.500002
1242,597307.809,597513.509,597656.309,597755.209,205.700003,98.900001,502.400007,142.800002,348.500005,55.000001
1243,597810.209,597998.409,598140.809,598213.109,188.200003,72.300001,477.600007,142.400002,330.600005,74.700001
1244,598287.809,598455.309,598605.109,598699.909,167.500003,94.800001,473.100007,149.800002,317.300005,61.000001
1245,598760.909,598923.309,599099.109,599208.609,162.400003,109.500002,499.000008,175.800002,338.200005,51.300001
1246,599259.909,599441.909,599618.309,599694.609,182.000002,76.300001,516.400007,176.400003,358.400005,81.700001
1247,599776.309,599968.309,600122.109,600195.009,192.000003,72.900001,498.300008,153.800003,345.800006,79.600001
1248,600274.609,600455.509,600598.909,600701.209,180.900002,102.300001,471.500007,143.400003,324.300005,44.900001
1249,600746.109,600929.909,601056.709,601129.409,183.800003,72.700002,463.800007,126.800001,310.600004,80.500001
1250,601209.909,601404.109,601545.409,601620.709,194.200003,75.300001,497.200007,141.300002,335.500005,86.400001
1251,601707.109,601883.509,602045.309,602118.809,176.400003,73.500001,495.100008,161.800002,338.200005,83.400002
1252,602202.209,602406.709,602540.709,602613.509,204.500003,72.800001,490.600007,134.000002,338.500005,79.300001
1253,602692.809,602865.409,603017.509,603117.409,172.600002,99.900001,477.100007,152.100003,324.700005,52.500001
1254,603169.909,603379.109,603495.509,603594.809,209.200003,99.300001,481.100007,116.400002,325.600005,56.200001
1255,603651.009,603840.509,603996.609,604071.409,189.500003,74.800001,509.100008,156.100002,345.600005,88.700002
1256,604160.109,604338.409,604504.709,604577.509,178.300002,72.800001,506.800007,166.300003,344.600005,89.400001
1257,604666.909,604829.709,605002.609,605106.709,162.800003,104.100002,494.800008,172.900002,335.700005,55.000001
1258,605161.709,605349.609,605476.709,605551.109,187.900002,74.400001,466.700007,127.100002,315.000004,77.300002
1259,605628.409,605799.409,605936.309,606035.109,171.000002,98.800002,456.300006,136.900002,307.900004,49.6
1260,606084.709,606252.909,606409.909,606482.809,168.200003,72.900001,479.900008,157.000002,325.200005,81.800002
1261,606564.609,606747.409,606914.209,606987.209,182.800002,73.000001,507.900007,166.800003,349.600005,85.300001
1262,607072.509,607239.509,607416.309,607489.209,167.000003,72.900001,506.600008,176.800002,343.800005,89.900002
1263,607579.109,607767.109,607902.009,608004.809,188.000002,102.800002,478.600007,134.900002,322.900004,52.900001
1264,608057.709,608219.909,608368.909,608462.409,162.200002,93.500002,463.000007,149.000002,311.200004,58.300001
1265,608520.709,608695.009,608839.309,608912.709,174.300002,73.400002,479.500007,144.300002,318.600004,87.500001
1266,609000.209,609175.709,609342.909,609416.709,175.500002,73.800001,498.900007,167.200003,342.700005,82.400001
1267,609499.109,609690.709,609825.309,609898.109,191.600003,72.800001,475.300007,134.600002,326.200005,76.300001
1268,609974.409,610169.409,610300.609,610373.009,195.000003,72.400001,475.800007,131.200002,326.200005,77.200001
1269,610450.209,610635.909,610778.809,610880.509,185.700003,101.700002,481.500008,142.900002,328.600005,51.200001
1270,610931.709,611114.209,611266.809,611340.409,182.500002,73.600001,498.100007,152.600003,335.100005,89.400001
1271,611429.809,611622.909,611790.709,611864.609,193.100003,73.900001,522.500008,167.800002,360.900005,87.700002
1272,611952.309,612129.009,612315.009,612387.309,176.700002,72.300001,519.200008,186.000003,362.700005,84.200002
1273,612471.509,612667.709,612808.909,612904.709,196.200002,95.800001,487.400007,141.200003,337.400005,54.200001
1274,612958.909,613157.209,613281.209,613377.409,198.300003,96.200001,473.500007,124.000002,322.300005,55.000001
1275,613432.409,613612.409,613768.409,613841.209,180.000003,72.800001,499.800007,156.000002,336.000005,91.000001
1276,613932.209,614116.309,614287.709,614362.309,184.100003,74.600001,518.400008,171.400003,355.500006,88.300001
1277,614450.609,614625.909,614781.309,614854.909,175.300003,73.600001,487.900007,155.400002,330.700005,83.600001
1278,614938.509,615130.409,615278.109,615373.709,191.900003,95.600002,487.300008,147.700002,339.600005,52.100001
1279,615425.809,615593.509,615746.909,615819.509,167.700002,72.600001,474.100007,153.400002,321.100004,80.400002
1280,615899.909,616080.709,616243.009,616316.209,180.800002,73.200001,500.600007,162.300003,343.100005,84.300001
1281,616400.509,616589.509,616762.609,616835.609,189.000003,73.000002,526.700008,173.100002,362.100005,91.600001
1282,616927.209,617141.709,617279.209,617379.309,214.500003,100.100002,513.300008,137.500002,352.000005,61.200001
1283,617440.509,617621.309,617762.309,617858.509,180.800002,96.200002,474.200007,141.000002,321.800004,56.200001
1284,617914.709,618095.109,618233.509,618336.409,180.400002,102.900002,471.400007,138.400002,318.800004,49.700001
1285,618386.109,618553.109,618713.809,618820.209,167.000002,106.400001,489.300007,160.700003,327.700005,55.200001
1286,618875.409,619053.009,619235.709,619313.109,177.600003,77.400001,522.500008,182.700002,360.300005,84.800002
1287,619397.909,619623.509,619761.109,619835.109,225.600003,74.000001,521.900008,137.600002,363.200005,84.700002
1288,619919.809,620091.809,620264.209,620336.809,172.000002,72.600001,499.900007,172.400003,344.400005,82.900001
1289,620419.709,620606.709,620747.709,620846.009,187.000003,98.300001,482.800007,141.000002,328.000005,56.500001
1290,620902.509,621064.809,621215.509,621322.309,162.300003,106.800001,464.600007,150.700002,313.000005,44.800001
1291,621367.109,621551.309,621705.809,621779.609,184.200003,73.800001,490.400007,154.500002,338.700005,77.900001
1292,621857.509,622070.109,622227.109,622300.009,212.600004,72.900001,531.000008,157.000002,369.600006,88.500001
1293,622388.509,622565.209,622743.009,622847.509,176.700003,104.500001,515.300008,177.800003,354.500006,56.300001
1294,622903.809,623088.309,623241.509,623315.209,184.500003,73.700001,492.600007,153.200002,337.700005,81.200001
1295,623396.409,623563.809,623708.209,623806.209,167.400003,98.000001,463.200007,144.400002,311.800005,53.400001
1296,623859.609,624023.709,624169.509,624242.909,164.100003,73.400001,464.700007,145.800002,309.900005,81.400001
1297,624324.309,624486.209,624675.709,624750.709,161.900003,75.000002,512.600008,189.500002,351.400005,86.200001
1298,624836.909,625023.909,625195.009,625270.809,187.000003,75.800001,519.200008,171.100002,358.100005,85.300002
1299,625356.109,625554.709,625710.709,625783.009,198.600002,72.300001,508.600007,156.000003,354.600005,81.700001
1300,625864.709,626057.909,626205.309,626277.509,193.200003,72.200001,485.000007,147.400002,340.600005,72.200001
1301,626349.709,626572.909,626685.409,626781.509,223.200004,96.100002,492.000008,112.500001,335.700005,60.200001
1302,626841.709,627036.509,627195.609,627269.909,194.800003,74.300001,517.400007,159.100002,353.900005,89.200001
1303,627359.109,627600.509,627719.809,627793.509,241.400004,73.700001,520.500008,119.300002,360.700006,86.100001
1304,627879.609,628069.209,628218.309,628316.409,189.600003,98.100002,494.500008,149.100002,338.700005,57.700001
1305,628374.109,628557.709,628702.309,628802.709,183.600002,100.400002,478.900007,144.600002,328.200004,50.300001
1306,628853.009,629025.209,629180.709,629282.909,172.200002,102.200001,480.400007,155.500003,327.700005,50.500001
1307,629333.409,629522.509,629683.009,629757.709,189.100003,74.700001,504.300007,160.500002,349.600005,80.000001
1308,629837.709,630012.209,630204.909,630277.109,174.500003,72.200001,526.500008,192.700003,367.200006,87.100001
1309,630364.209,630582.009,630727.909,630801.809,217.800003,73.900001,520.500008,145.900003,363.700006,82.900001
1310,630884.709,631079.009,631220.709,631295.009,194.300003,74.300001,494.400007,141.700002,336.000005,84.100001
1311,631379.109,631555.909,631694.809,631794.909,176.800003,100.100001,467.600007,138.900002,315.700005,51.800001
1312,631846.709,632043.109,632183.909,632258.009,196.400003,74.100001,490.000008,140.800002,337.200005,78.700002
1313,632336.709,632514.609,632687.709,632761.109,177.900002,73.400001,507.500007,173.100003,351.000005,83.100001
1314,632844.209,633018.309,633202.109,633275.509,174.100003,73.400002,510.100008,183.800002,357.900005,78.800001
1315,633354.309,633544.909,633690.109,633786.809,190.600003,96.700001,489.000007,145.200002,335.800005,56.500001
1316,633843.309,634037.009,634167.909,634277.509,193.700003,109.600001,475.400007,130.900002,324.600005,41.200001
1317,634318.709,634488.709,634651.809,634725.809,170.000003,74.000001,490.000007,163.100002,333.100005,82.900001
1318,634808.709,635005.809,635166.109,635240.609,197.100003,74.500001,520.100008,160.300003,357.400006,88.200001
1319,635328.809,635530.209,635679.109,635778.209,201.400003,99.100002,508.400008,148.900002,350.300005,59.000001
1320,635837.209,636021.809,636166.009,636239.009,184.600002,73.000001,478.300007,144.200003,328.800005,76.500001
1321,636315.509,636483.509,636640.109,636743.509,168.000002,103.400001,478.400007,156.600003,324.600005,50.400001
1322,636793.909,636985.509,637134.609,637209.109,191.600003,74.500001,493.900007,149.100002,340.700005,78.700001
1323,637287.809,637482.109,637625.11,637698.11,194.300003,73.000001,494.300008,143.000002,337.300005,84.000002
1324,637782.11,637975.71,638122.71,638227.41,193.600003,104.700001,501.200007,147.000002,340.600005,55.900001
1325,638283.31,638466.21,638603.11,638700.61,182.900003,97.500001,468.900007,136.900002,319.800005,51.600001
1326,638752.21,638956.91,639067.71,639158.71,204.700003,91.000001,464.900007,110.800002,315.500005,58.400001
1327,639217.11,639385.71,639542.61,639613.51,168.600003,70.900001,479.300007,156.900002,325.500005,82.900001
1328,639696.41,639885.41,640030.61,640145.51,189.000003,114.900002,496.100008,145.200002,334.200005,47.000001
1329,640192.51,640385.51,640536.41,640609.91,193.000002,73.500001,495.600007,150.900003,343.900005,78.200001
1330,640688.11,640883.01,641010.51,641110.61,194.900003,100.100001,474.000007,127.500002,322.400005,51.500001
1331,641162.11,641331.61,641470.31,641543.71,169.500003,73.400001,457.400007,138.700002,308.200005,75.800001
1332,641619.51,641787.31,641942.21,642014.81,167.800002,72.600001,474.700007,154.900003,322.700005,79.400001
1333,642094.21,642274.71,642422.71,642523.81,180.500003,101.100001,483.600007,148.000002,328.500005,54.000001
1334,642577.81,642774.31,642922.81,642995.91,196.500003,73.100001,498.000008,148.500002,345.000005,79.900002
1335,643075.81,643274.91,643416.21,643489.81,199.100003,73.600001,488.400007,141.300002,340.400005,74.400001
1336,643564.21,643735.21,643882.31,643977.11,171.000002,94.800001,466.800007,147.100003,318.100005,53.900001
1337,644031.01,644206.91,644350.11,644444.61,175.900002,94.500001,476.700007,143.200003,319.100005,63.100001
1338,644507.71,644685.71,644834.81,644909.11,178.000003,74.300001,485.500007,149.100002,327.100005,84.100001
1339,644993.21,645155.21,645326.61,645401.11,162.000003,74.500001,498.100008,171.400002,333.400005,90.200002
1340,645491.31,645664.71,645833.41,645907.21,173.400002,73.800001,501.800007,168.700003,342.100005,85.900001
1341,645993.11,646193.01,646325.11,646428.31,199.900003,103.200002,486.400007,132.100002,332.000005,51.2
1342,646479.51,646673.31,646803.21,646902.51,193.800003,99.300002,473.900007,129.900002,323.700005,50.9
1343,646953.41,647147.71,647270.71,647373.91,194.300003,103.200002,476.700007,123.000002,317.300005,56.2
1344,647430.11,647621.31,647772.61,647844.71,191.200003,72.100001,506.400008,151.300003,342.500006,91.800001
1345,647936.51,648110.91,648281.91,648385.11,174.400003,103.200002,506.400008,171.000002,345.400005,57.800001
1346,648442.91,648673.91,648782.21,648883.31,231.000003,101.100001,491.200007,108.300002,339.300005,50.800001
1347,648934.11,649107.31,649245.11,649318.41,173.200002,73.300001,461.900007,137.800003,311.000005,77.600001
1348,649396.01,649578.01,649711.31,649783.71,182.000002,72.400002,475.100007,133.300002,315.300004,87.400001
1349,649871.11,650047.31,650222.11,650329.91,176.200002,107.800002,511.000007,174.800003,351.000005,52.2
1350,650382.11,650624.71,650752.51,650828.21,242.600004,75.700001,529.700008,127.800002,370.400006,83.600001
1351,650911.81,651107.31,651253.51,651349.41,195.500003,95.900002,494.100008,146.200002,341.700005,56.500001
1352,651405.91,651571.51,651723.91,651829.11,165.600002,105.200002,473.400007,152.400002,318.000004,50.200001
1353,651879.31,652046.31,652200.61,652274.81,167.000002,74.200001,474.300007,154.300003,321.300005,78.800001
1354,652353.61,652524.21,652706.31,652804.41,170.600002,98.100002,519.800008,182.100003,352.700005,69.000001
1355,652873.41,653057.41,653222.61,653297.21,184.000002,74.600001,505.500007,165.200003,349.200005,81.700001
1356,653378.91,653575.61,653721.01,653818.01,196.700003,97.000002,492.800007,145.400002,342.100005,53.7
1357,653871.71,654073.01,654206.01,654302.01,201.300003,96.000002,486.400008,133.000002,334.300005,56.100001
1358,654358.11,654532.91,654691.91,654766.31,174.800002,74.400001,496.700007,159.000003,333.800005,88.500001
1359,654854.81,655055.51,655212.31,655286.31,200.700003,74.000002,522.500008,156.800002,357.500005,91.000001
1360,655377.31,655552.61,655720.51,655793.91,175.300002,73.400001,500.400007,167.900003,343.200005,83.800001
1361,655877.71,656051.91,656208.51,656313.41,174.200003,104.900002,483.700008,156.600002,330.800005,48.000001
1362,656361.41,656531.11,656679.71,656752.41,169.700002,72.700001,473.300007,148.600002,318.300004,82.300002
1363,656834.71,657010.61,657153.11,657225.31,175.900002,72.200001,480.200007,142.500002,318.400004,89.600002
1364,657314.91,657482.61,657658.91,657733.61,167.700002,74.700001,511.100007,176.300003,344.000005,92.400001
1365,657826.01,658011.31,658167.01,658266.71,185.300003,99.700002,496.000008,155.700002,341.000005,55.300001
1366,658322.01,658500.91,658658.21,658731.71,178.900002,73.500001,486.300007,157.300003,336.200005,76.600001
1367,658808.31,658976.31,659126.31,659225.91,168.000003,99.600001,475.100007,150.000002,318.000005,57.500001
1368,659283.41,659476.21,659626.71,659700.71,192.800003,74.000001,505.100008,150.500002,343.300005,87.800002
1369,659788.51,659998.61,660146.71,660221.21,210.100003,74.500001,514.400007,148.100002,358.200005,81.700001
1370,660302.91,660512.11,660650.71,660724.61,209.200003,73.900002,496.800008,138.600002,347.800005,75.100001
1371,660799.71,660986.91,661136.11,661237.71,187.200002,101.600001,487.200007,149.200003,336.400005,49.200001
1372,661286.91,661447.71,661610.41,661683.31,160.800002,72.900001,482.100007,162.700003,323.500005,85.700001
1373,661769.01,661943.81,662116.91,662221.41,174.800003,104.500002,512.700008,173.100002,347.900005,60.300001
1374,662281.71,662462.01,662627.51,662702.71,180.300002,75.200001,504.600007,165.500003,345.800005,83.600001
1375,662786.31,662980.41,663116.31,663212.91,194.100003,96.600002,479.600007,135.900002,330.000005,53
1376,663265.91,663484.91,663595.91,663694.91,219.000004,99.000002,482.800008,111.000001,330.000005,53.800001
1377,663748.71,663937.31,664097.91,664172.01,188.600002,74.100001,510.100007,160.600003,349.200005,86.800001
1378,664258.81,664431.91,664620.21,664694.61,173.100003,74.400001,523.400008,188.300003,361.400006,87.600001
1379,664782.21,664988.41,665125.31,665230.51,206.200003,105.200002,499.700007,136.900002,343.100005,51.4
1380,665281.91,665462.61,665609.11,665681.61,180.700003,72.500001,479.000008,146.500002,327.200005,79.300002
1381,665760.91,665940.81,666091.11,666192.51,179.900002,101.400001,484.800007,150.300003,330.200005,53.200001
1382,666245.71,666424.81,666573.41,666667.41,179.100003,94.000001,484.500007,148.600002,327.700005,62.800001
1383,666730.21,666922.41,667071.31,667144.91,192.200003,73.600001,501.000008,148.900002,341.100005,86.300002
1384,667231.21,667433.31,667584.61,667658.21,202.100003,73.600001,503.800007,151.300002,353.400005,76.800001
1385,667735.01,667916.41,668060.41,668134.41,181.400003,74.000001,473.900007,144.000002,325.400005,74.500001
1386,668208.91,668391.71,668530.91,668627.01,182.800003,96.100001,473.500007,139.200002,322.000005,55.400001
1387,668682.41,668862.41,669010.91,669086.41,180.000003,75.500001,484.300007,148.500002,328.500005,80.300001
1388,669166.71,669355.71,669508.51,669581.41,189.000003,72.900002,501.500008,152.800002,341.800005,86.800001
1389,669668.21,669858.51,670026.21,670133.21,190.300003,107.000002,518.500008,167.700002,358.000005,53.500001
1390,670186.71,670381.61,670533.51,670607.71,194.900002,74.200001,500.100007,151.900003,346.800005,79.100001
1391,670686.81,670861.41,671001.91,671073.11,174.600003,71.200001,465.100007,140.500002,315.100005,78.800001
1392,671151.91,671352.91,671475.61,671548.31,201.000003,72.700001,477.500007,122.700002,323.700005,81.100001
1393,671629.41,671817.91,671969.31,672042.61,188.500003,73.300001,501.700008,151.400002,339.900005,88.500002
1394,672131.11,672297.11,672484.51,672559.41,166.000002,74.900001,506.000007,187.400003,353.400005,77.700001
1395,672637.11,672834.51,672982.31,673080.31,197.400003,98.000002,500.600008,147.800002,345.200005,57.400001
1396,673137.71,673314.31,673468.11,673568.11,176.600002,100.000002,481.500007,153.800002,330.400004,51.100001
1397,673619.21,673790.01,673938.61,674013.71,170.800002,75.100002,472.400007,148.600002,319.400004,77.900001
1398,674091.61,674280.91,674441.61,674515.61,189.300003,74.000001,508.500007,160.700002,350.000005,84.500001
1399,674600.11,674782.31,674959.31,675033.91,182.200003,74.600001,515.700008,177.000003,359.200006,81.900001
1400,675115.81,675283.21,675457.41,675557.41,167.400003,100.000002,493.800007,174.200002,341.600005,52.2
1401,675609.61,675808.51,675936.21,676033.11,198.900003,96.900002,478.000007,127.700002,326.600005,54.5
1402,676087.61,676248.71,676398.51,676496.11,161.100003,97.600002,467.900007,149.800002,310.900005,59.4
1403,676555.51,676759.81,676899.31,676973.11,204.300004,73.800001,506.400008,139.500002,343.800006,88.800001
1404,677061.91,677262.21,677406.21,677509.51,200.300003,103.300002,503.400008,144.000002,344.300005,55.800001
1405,677565.31,677752.21,677902.91,677975.41,186.900002,72.500001,488.400007,150.700003,337.600005,78.300001
1406,678053.71,678262.41,678377.91,678450.41,208.700003,72.500001,471.200007,115.500002,324.200005,74.500001
1407,678524.91,678700.01,678863.41,678967.01,175.100002,103.600001,500.500007,163.400003,338.500005,58.400001
1408,679025.41,679206.81,679374.41,679448.51,181.400003,74.100002,510.900008,167.600002,349.000005,87.800001
1409,679536.31,679745.11,679886.11,679984.01,208.800003,97.900002,504.500007,141.000002,349.800005,56.8
1410,680040.81,680215.11,680376.71,680473.71,174.300003,97.000002,483.200008,161.600002,335.900005,50.300001
1411,680524.01,680711.71,680841.21,680913.01,187.700002,71.800001,466.500007,129.500002,317.200004,77.500002
1412,680990.51,681155.91,681320.81,681392.81,165.400002,72.000002,492.000007,164.900002,330.300004,89.700001
1413,681482.51,681654.31,681822.01,681895.31,171.800002,73.300001,501.900007,167.700003,339.500005,89.100001
1414,681984.41,682155.61,682324.41,682434.61,171.200003,110.200002,498.400008,168.800002,340.000005,48.200001
1415,682482.81,682663.91,682810.01,682883.21,181.100002,73.200001,476.000007,146.100003,327.200005,75.600001
1416,682958.81,683141.91,683279.21,683381.21,183.100003,102.000001,474.600007,137.300002,320.400005,52.200001
1417,683433.41,683610.71,683757.91,683831.51,177.300003,73.600001,482.300007,147.200002,324.500005,84.200001
1418,683915.71,684108.41,684261.01,684371.41,192.700003,110.400002,504.200008,152.600002,345.300005,48.500001
1419,684419.91,684645.11,684772.61,684846.11,225.200003,73.500001,504.100007,127.500002,352.700005,77.900001
1420,684924.01,685106.91,685247.91,685341.61,182.900003,93.700001,478.600007,141.000002,323.900005,61.000001
1421,685402.61,685613.31,685723.11,685795.01,210.700003,71.900001,477.000007,109.800002,320.500005,84.600001
1422,685879.61,686079.31,686219.41,686293.01,199.700003,73.600002,504.100008,140.100002,339.800005,90.700001
1423,686383.71,686611.91,686740.61,686835.91,228.200003,95.300002,517.000008,128.700002,356.900005,64.800001
1424,686900.71,687116.91,687251.01,687363.11,216.200003,112.100002,508.000007,134.100002,350.300005,45.6
1425,687408.71,687583.41,687735.51,687808.71,174.700003,73.200001,474.500007,152.100002,326.800005,74.500001
1426,687883.21,688087.21,688215.31,688314.71,204.000003,99.400002,487.200008,128.100002,332.100005,55.700001
1427,688370.41,688564.41,688725.61,688801.31,194.000002,75.700001,514.600007,161.200003,355.200005,83.700001
1428,688885.01,689059.01,689237.11,689312.91,174.000003,75.800002,519.800008,178.100002,352.100005,91.900001
1429,689404.81,689606.61,689758.31,689832.11,201.800003,73.800001,508.200008,151.700002,353.500005,80.900002
1430,689913.01,690145.11,690265.51,690363.31,232.100003,97.800001,503.400007,120.400002,352.500005,53.100001
1431,690416.41,690601.81,690738.81,690811.41,185.400003,72.600001,478.500007,137.000002,322.400005,83.500001
1432,690894.91,691083.31,691234.91,691309.61,188.400003,74.700001,502.000008,151.600002,340.000005,87.300002
1433,691396.91,691598.41,691753.81,691828.51,201.500003,74.700001,522.400007,155.400002,356.900005,90.800001
1434,691919.31,692151.61,692276.61,692380.51,232.300004,103.900001,516.000008,125.000002,357.300006,54.800001
1435,692435.31,692619.51,692771.81,692875.21,184.200003,103.400002,489.800007,152.300002,336.500005,49.9
1436,692925.11,693085.81,693239.01,693313.31,160.700003,74.300001,466.000007,153.200002,313.900005,77.800001
1437,693391.11,693557.71,693711.81,693817.81,166.600003,106.000002,479.800007,154.100002,320.700005,53.1
1438,693870.91,694046.41,694218.91,694295.41,175.500003,76.500001,503.200008,172.500003,348.000006,78.700001
1439,694374.11,694550.61,694705.01,694801.51,176.500003,96.500001,486.300007,154.400002,330.900005,58.900001
1440,694860.41,695034.91,695191.81,695263.91,174.500003,72.100001,490.600008,156.900002,331.400005,87.100002
1441,695351.01,695548.21,695696.21,695770.11,197.200002,73.900001,501.500007,148.000003,345.200005,82.400001
1442,695852.51,696050.51,696192.61,696265.91,198.000003,73.300001,488.800007,142.100002,340.100005,75.400001
1443,696341.31,696516.61,696658.41,696753.91,175.300003,95.500001,461.900007,141.800002,317.100005,49.300001
1444,696803.21,696981.51,697118.31,697212.61,178.300003,94.300001,467.400007,136.800002,315.100005,58.000001
1445,697270.61,697443.41,697590.61,697665.11,172.800003,74.500001,473.500007,147.200002,320.000005,79.000001
1446,697744.11,697917.61,698072.51,698146.51,173.500003,74.000001,479.000007,154.900002,328.400005,76.600001
1447,698223.11,698410.31,698561.91,698634.91,187.200003,73.000001,491.200008,151.600002,338.800005,79.400002
1448,698714.31,698899.31,699041.51,699141.81,185.000002,100.300001,473.200007,142.200003,327.200005,45.700001
1449,699187.51,699388.91,699517.41,699627.21,201.400003,109.800001,479.900007,128.500002,329.900005,40.200001
1450,699667.41,699832.31,699994.91,700069.91,164.900002,75.000001,478.900007,162.600003,327.500005,76.400001
1451,700146.31,700337.41,700479.91,700553.41,191.100003,73.500001,492.500007,142.500002,333.600005,85.400001
1452,700638.81,700857.91,700992.11,701065.81,219.100004,73.700001,509.600008,134.200002,353.300006,82.600001
1453,701148.41,701331.41,701483.01,701576.91,183.000003,93.900001,488.500007,151.600002,334.600005,60.000001
1454,701636.91,701809.01,701954.71,702050.01,172.100003,95.300001,464.900007,145.700002,317.800005,51.800001
1455,702101.81,702270.21,702419.61,702492.91,168.400003,73.300001,464.100007,149.400002,317.800005,73.000001
1456,702565.91,702751.11,702909.61,702983.51,185.200003,73.900001,504.600008,158.500002,343.700005,87.000002
1457,703070.51,703278.11,703413.71,703487.21,207.600003,73.500001,505.400007,135.600002,343.200005,88.700001
1458,703575.91,703738.11,703906.81,703979.41,162.200003,72.600001,485.200007,168.700002,330.900005,81.700001
1459,704061.11,704240.91,704383.81,704483.41,179.800003,99.600002,475.600007,142.900002,322.700005,53.3
1460,704536.71,704703.711,704847.511,704944.111,167.000003,96.600001,465.100007,143.800002,310.800005,57.700001
1461,705001.811,705191.511,705344.911,705418.111,189.700003,73.200002,503.600008,153.400002,343.100005,87.300001
1462,705505.411,705716.811,705863.811,705936.611,211.400003,72.800001,517.100008,147.000002,358.400005,85.900002
1463,706022.511,706196.811,706363.311,706465.711,174.300002,102.400001,492.800007,166.500003,340.800005,49.600001
1464,706515.311,706704.811,706845.211,706943.211,189.500003,98.000001,479.400007,140.400002,329.900005,51.500001
1465,706994.711,707181.611,707309.711,707405.311,186.900003,95.600001,463.700007,128.100002,315.000005,53.100001
1466,707458.411,707629.711,707778.111,707852.811,171.300003,74.700001,474.500007,148.400002,319.700005,80.100001
1467,707932.911,708122.511,708263.411,708337.611,189.600003,74.200001,484.000007,140.900002,330.500005,79.300001
1468,708416.911,708633.811,708752.411,708846.411,216.900003,94.000002,490.800008,118.600002,335.500005,61.300001
1469,708907.711,709092.511,709229.911,709331.911,184.800002,102.000002,471.800007,137.400002,322.200004,47.600001
1470,709379.511,709559.811,709700.511,709803.511,180.300002,103.000002,472.000007,140.700002,321.000004,48.000001
1471,709851.511,710039.111,710191.211,710265.011,187.600002,73.800001,496.200007,152.100003,339.700005,82.700001
1472,710347.711,710515.411,710687.211,710784.711,167.700003,97.500002,490.400007,171.800002,339.500005,53.4
1473,710838.111,711011.611,711161.411,711255.111,173.500003,93.700002,470.100007,149.800002,323.300005,53.1
1474,711308.211,711483.811,711633.411,711733.411,175.600003,100.000002,477.100007,149.600002,325.200005,51.9
1475,711785.311,711960.211,712109.311,712182.411,174.900003,73.100001,476.100008,149.100002,324.000005,79.000002
1476,712261.411,712442.411,712588.411,712683.211,181.000002,94.800002,482.300007,146.000002,327.000004,60.500001
1477,712743.711,712937.511,713083.511,713157.011,193.800003,73.500001,499.600007,146.000002,339.800005,86.300001
1478,713243.311,713416.911,713586.311,713693.111,173.600003,106.800002,496.600008,169.400002,343.000005,46.800001
1479,713739.911,713920.611,714069.411,714168.311,180.700002,98.900002,479.500007,148.800002,329.500004,51.100001
1480,714219.411,714379.611,714530.911,714604.411,160.200002,73.500001,466.100007,151.300002,311.500004,81.100002
1481,714685.511,714868.911,715025.011,715097.911,183.400002,72.900001,496.800007,156.100003,339.500005,84.400001
1482,715182.311,715387.911,715536.111,715610.211,205.600003,74.100001,507.500008,148.200002,353.800005,79.600002
1483,715689.811,715864.811,716016.211,716107.611,175.000002,91.400002,478.600007,151.400002,326.400004,60.800001
1484,716168.411,716365.711,716486.111,716582.911,197.300003,96.800002,469.900007,120.400001,317.700004,55.400001
1485,716638.311,716805.611,716959.111,717032.511,167.300002,73.400001,480.800007,153.500003,320.800005,86.600001
1486,717119.111,717285.911,717462.711,717536.811,166.800002,74.100001,501.800007,176.800003,343.600005,84.100001
1487,717620.911,717787.711,717967.311,718039.811,166.800003,72.500001,502.800008,179.600003,346.400006,83.900001
1488,718123.711,718328.311,718460.211,718552.711,204.600003,92.500001,485.400007,131.900002,336.500005,56.400001
1489,718609.111,718774.011,718918.511,719013.211,164.900003,94.700001,459.600007,144.500002,309.400005,55.500001
1490,719068.711,719240.411,719399.411,719472.511,171.700003,73.100001,488.600007,159.000002,330.700005,84.800001
1491,719557.311,719758.311,719910.611,719986.111,201.000003,75.500001,518.100008,152.300003,353.300006,89.300001
1492,720075.411,720271.011,720419.011,720520.911,195.600003,101.900002,505.100007,148.000002,343.600005,59.6
1493,720580.511,720766.511,720914.811,721014.311,186.000003,99.500002,483.700008,148.300002,334.300005,49.900001
1494,721064.211,721257.611,721387.511,721480.111,193.400003,92.600001,476.500007,129.900002,323.300005,60.600001
1495,721540.711,721719.911,721879.411,721955.911,179.200002,76.500001,502.000007,159.500003,338.700005,86.800001
1496,722042.711,722213.311,722389.311,722491.711,170.600003,102.400002,509.100008,176.000002,346.600005,60.100001
1497,722551.811,722741.411,722883.911,722958.211,189.600003,74.300001,490.100007,142.500002,332.100005,83.700001
1498,723041.911,723255.311,723367.911,723472.311,213.400003,104.400002,476.700007,112.600002,326.000005,46.3
1499,723518.611,723714.311,723836.711,723910.111,195.700003,73.400001,474.700007,122.400002,318.100005,83.200001
1500,723993.311,724197.511,724343.911,724417.111,204.200003,73.200001,515.500008,146.400003,350.600006,91.700001
1501,724508.811,724682.011,724861.911,724936.611,173.200003,74.700001,510.000008,179.900002,353.100005,82.200002
1502,725018.811,725214.511,725367.811,725439.811,195.700003,72.000001,497.800007,153.300002,349.000005,76.800001
1503,725516.611,725720.411,725848.011,725938.211,203.800003,90.200001,480.300007,127.600002,331.400005,58.700001
1504,725996.911,726183.811,726308.511,726403.711,186.900003,95.200001,463.300007,124.700002,311.600005,56.500001
1505,726460.211,726653.811,726807.111,726881.611,193.600003,74.500001,505.300008,153.300002,346.900005,83.900002
1506,726965.511,727178.311,727318.111,727422.011,212.800003,103.900001,514.900007,139.800002,352.600005,58.400001
1507,727480.411,727670.011,727803.811,727904.611,189.600003,100.800002,471.800007,133.800002,323.400005,47.6
1508,727952.211,728139.811,728267.811,728375.211,187.600003,107.400002,466.100007,128.000002,315.600005,43.1
1509,728418.311,728580.511,728741.711,728816.711,162.200003,75.000001,480.900007,161.200002,323.400005,82.500001
1510,728899.211,729093.811,729251.411,729325.711,194.600003,74.300001,512.400008,157.600003,352.200006,85.900001
1511,729411.611,729613.211,729752.311,729824.811,201.600003,72.500001,492.800007,139.100002,340.700005,79.600001
1512,729904.411,730093.011,730220.511,730319.911,188.600003,99.400002,469.900007,127.500002,316.100005,54.4
1513,730374.311,730584.911,730718.111,730789.911,210.600004,71.800001,503.900008,133.200002,343.800006,88.300001
1514,730878.211,731058.111,731229.811,731303.011,179.900003,73.200001,515.100008,171.700002,351.600005,90.300002
1515,731393.311,731572.311,731739.511,731844.411,179.000002,104.900001,506.700007,167.200003,346.200005,55.600001
1516,731900.011,732074.211,732223.011,732296.111,174.200003,73.100001,467.700007,148.800002,323.000005,71.600001
1517,732367.711,732560.311,732685.511,732782.811,192.600003,97.300001,473.600007,125.200002,317.800005,58.500001
1518,732841.311,733025.311,733189.911,733265.411,184.000003,75.500002,510.600008,164.600002,348.600005,86.500001
1519,733351.911,733528.311,733709.511,733785.011,176.400002,75.500001,517.800008,181.200003,357.600005,84.700002
1520,733869.711,734074.511,734216.911,734320.711,204.800003,103.800001,505.300007,142.400002,347.200005,54.300001
1521,734375.011,734561.511,734702.811,734775.911,186.500003,73.100001,474.100007,141.300002,327.800005,73.200001
1522,734849.111,735047.311,735169.511,735271.411,198.200003,101.900001,470.300007,122.200002,320.400005,48.000001
1523,735319.411,735484.711,735640.211,735715.211,165.300003,75.000001,477.700007,155.500002,320.800005,81.900001
1524,735797.111,736002.711,736152.611,736227.111,205.600003,74.500001,519.600008,149.900003,355.500006,89.600001
1525,736316.711,736520.211,736664.711,736772.911,203.500003,108.200002,505.800008,144.500002,348.000005,49.600001
1526,736822.511,737039.111,737161.711,737262.211,216.600003,100.500001,487.800007,122.600002,339.200005,48.100001
1527,737310.311,737498.711,737630.211,737702.111,188.400003,71.900001,472.000007,131.500002,319.900005,80.200001
1528,737782.311,737964.711,738110.411,738211.111,182.400003,100.700001,489.400007,145.700002,328.100005,60.600001
1529,738271.711,738449.911,738621.011,738697.011,178.200003,76.000001,505.000008,171.100002,349.300005,79.700002
1530,738776.711,738971.711,739109.911,739215.411,195.000003,105.500001,485.600007,138.200002,333.200005,46.900001
1531,739262.311,739434.511,739583.411,739680.211,172.200002,96.800001,468.100007,148.900003,321.100005,50.200001
1532,739730.411,739921.711,740057.811,740162.311,191.300003,104.500001,485.200007,136.100002,327.400005,53.300001
1533,740215.611,740421.311,740563.111,740636.611,205.700003,73.500001,504.700008,141.800002,347.500005,83.700002
1534,740720.311,740899.311,741069.411,741142.711,179.000002,73.300001,498.600007,170.100003,349.100005,76.200001
1535,741218.911,741388.711,741539.411,741633.511,169.800003,94.100001,468.400007,150.700002,320.500005,53.800001
1536,741687.311,741894.711,741996.511,742069.711,207.400003,73.200001,463.400007,101.800002,309.200005,81.000001
1537,742150.711,742331.111,742486.911,742561.311,180.400003,74.400001,490.400007,155.800002,336.200005,79.800001
1538,742641.111,742806.711,742989.511,743062.911,165.600003,73.400002,508.200008,182.800002,348.400005,86.400001
1539,743149.311,743354.611,743489.511,743591.711,205.300003,102.200001,493.700007,134.900002,340.200005,51.300001
1540,743643.011,743818.311,743955.611,744027.911,175.300003,72.300001,460.800007,137.300002,312.600005,75.900001
1541,744103.811,744277.311,744422.811,744519.811,173.500003,97.000001,473.100007,145.500002,319.000005,57.100001
1542,744576.911,744778.611,744927.911,745030.611,201.700003,102.700002,516.200008,149.300002,351.000005,62.500001
1543,745093.111,745276.211,745446.211,745520.711,183.100002,74.500001,505.500007,170.000003,353.100005,77.900001
1544,745598.611,745777.511,745924.711,746016.611,178.900003,91.900002,476.400007,147.200002,326.100005,58.4
1545,746075.011,746240.511,746394.111,746489.311,165.500003,95.200002,475.300007,153.600002,319.100005,61
1546,746550.311,746749.811,746894.611,746969.011,199.500003,74.400001,500.600008,144.800003,344.300006,81.900001
1547,747050.911,747237.011,747411.511,747515.511,186.100003,104.000002,514.200008,174.500002,360.600005,49.600001
1548,747565.111,747753.411,747906.211,748015.611,188.300002,109.400001,493.500007,152.800003,341.100005,43.000001
1549,748058.611,748245.911,748372.611,748475.811,187.300003,103.200001,461.200007,126.700002,314.000005,44.000001
1550,748519.811,748708.511,748840.211,748913.511,188.700003,73.300001,474.500007,131.700002,320.400005,80.800001
1551,748994.311,749188.411,749340.611,749414.611,194.100003,74.000001,503.800007,152.200002,346.300005,83.500001
1552,749498.111,749679.911,749848.711,749958.811,181.800003,110.100001,511.000008,168.800003,350.600006,50.300001
1553,750009.111,750192.611,750333.911,750409.511,183.500003,75.600001,475.300007,141.300002,324.800005,74.900001
1554,750484.411,750680.511,750801.111,750896.111,196.100003,95.000001,470.100007,120.600002,316.700005,58.400001
1555,750954.511,751136.011,751287.911,751360.311,181.500003,72.400001,491.000007,151.900002,333.400005,85.200001
1556,751445.511,751643.611,751797.011,751900.911,198.100003,103.900001,510.600008,153.400003,351.500006,55.200001
1557,751956.111,752148.411,752297.911,752405.711,192.300003,107.800002,493.400007,149.500002,341.800005,43.8
1558,752449.511,752645.911,752776.111,752849.111,196.400003,73.000001,472.600007,130.200002,326.600005,73.000001
1559,752922.111,753081.911,753225.811,753319.311,159.800003,93.500001,460.200007,143.900002,303.700005,63.000001
1560,753382.311,753561.211,753719.411,753793.911,178.900003,74.500001,498.700008,158.200002,337.100005,87.100002
1561,753881.011,754071.511,754217.211,754290.411,190.500003,73.200001,487.500007,145.700002,336.200005,78.100001
1562,754368.511,754553.011,754680.211,754752.111,184.500003,71.900001,455.700007,127.200002,311.700005,72.100001
1563,754824.211,754990.711,755115.611,755209.911,166.500002,94.300002,444.100006,124.900002,291.400004,58.4
1564,755268.311,755447.711,755593.811,755666.011,179.400003,72.200001,480.800008,146.100002,325.500005,83.100002
1565,755749.111,755919.211,756085.411,756160.011,170.100002,74.600001,489.800007,166.200003,336.300005,78.900001
1566,756238.911,756421.911,756569.811,756665.211,183.000003,95.400001,484.900007,147.900002,330.900005,58.600001
1567,756723.811,756915.411,757036.811,757137.811,191.600003,101.000001,464.300007,121.400002,313.000005,50.300001
1568,757188.111,757343.811,757497.111,757569.411,155.700002,72.300001,462.300007,153.300003,309.000005,81.000001
1569,757650.411,757816.511,757984.211,758057.711,166.100002,73.500001,491.100007,167.700003,333.800005,83.800001
1570,758141.511,758318.411,758489.511,758563.511,176.900003,74.000001,496.500008,171.100002,348.000005,74.500002
1571,758638.011,758825.911,758969.611,759071.511,187.900002,101.900001,475.700007,143.700003,331.600005,42.200001
1572,759113.711,759302.911,759422.611,759525.611,189.200002,103.000002,455.500006,119.700002,308.900004,43.6
1573,759569.211,759731.911,759892.511,759967.311,162.700003,74.800001,476.100008,160.600002,323.300005,78.000002
1574,760045.311,760214.811,760379.711,760486.611,169.500002,106.900001,492.300007,164.900003,334.400005,51.000001
1575,760537.611,760733.011,760873.911,760947.111,195.400003,73.200001,493.200007,140.900002,336.300005,83.700001
1576,761030.811,761209.911,761338.511,761433.711,179.100003,95.200001,457.600007,128.600002,307.700005,54.700001
1577,761488.411,761656.911,761804.911,761878.011,168.500003,73.100001,469.600007,148.000002,316.500005,80.000001
1578,761958.011,762131.711,762290.211,762364.011,173.700003,73.800001,493.800007,158.500002,332.200005,87.800001
1579,762451.811,762622.111,762777.911,762852.511,170.300003,74.600001,482.800008,155.800002,326.100005,82.100002
1580,762934.611,763120.211,763250.511,763344.611,185.600002,94.100002,469.500007,130.300002,315.900004,59.500001
1581,763404.111,763563.211,763707.811,763802.311,159.100002,94.500002,454.500006,144.600002,303.700004,56.3
1582,763858.611,764036.211,764180.911,764284.711,177.600003,103.800002,478.200008,144.700002,322.300005,52.100001
1583,764336.811,764527.611,764679.611,764754.511,190.800002,74.900001,503.700007,152.000003,342.800005,86.000001
1584,764840.511,765037.711,765172.311,765245.411,197.200003,73.100001,484.600007,134.600002,331.800005,79.700001
1585,765325.111,765490.011,765629.711,765724.711,164.900003,95.000001,455.400007,139.700002,304.600005,55.800001
1586,765780.511,765978.611,766089.011,766192.611,198.100003,103.600001,462.300007,110.400002,308.500005,50.200001
1587,766242.811,766433.511,766576.511,766650.311,190.700003,73.800001,493.000007,143.000002,333.700005,85.500001
1588,766735.811,766907.811,767080.511,767153.311,172.000003,72.800001,497.100008,172.700002,344.700005,79.600002
1589,767232.911,767416.711,767558.711,767657.811,183.800002,99.100001,473.800007,142.000003,325.800005,48.900001
1590,767706.711,767894.411,768014.711,768108.911,187.700003,94.200002,456.200007,120.300001,308.000004,54.000001
1591,768162.911,768323.911,768476.611,768549.611,161.000002,73.000001,471.900007,152.700002,313.700004,85.200002
1592,768634.811,768822.311,768974.011,769048.911,187.500002,74.900001,500.100007,151.700003,339.200005,86.000001
1593,769134.911,769320.211,769473.311,769579.011,185.300003,105.700002,496.500007,153.100002,338.400005,52.4
1594,769631.411,769806.911,769945.911,770045.411,175.500003,99.500002,465.500007,139.000002,314.500005,51.5
1595,770096.911,770285.311,770393.911,770491.311,188.400003,97.400001,442.200007,108.600002,297.000005,47.800001
1596,770539.111,770706.811,770849.411,770922.011,167.700002,72.600001,466.600007,142.600003,310.300005,83.700001
1597,771005.711,771167.111,771341.811,771413.511,161.400002,71.700001,482.900007,174.700003,336.100005,75.100001
1598,771488.611,771654.111,771815.612,771916.512,165.500003,100.900001,474.600007,161.500002,327.000005,46.700001
1599,771963.212,772144.912,772269.212,772368.512,181.700003,99.300001,453.500007,124.300002,306.000005,48.200001
1600,772416.712,772603.612,772736.512,772811.612,186.900003,75.100001,472.400007,132.900002,319.800005,77.500001
1601,772889.112,773062.412,773209.012,773281.312,173.300003,72.300001,476.400007,146.600002,319.900005,84.200001
1602,773365.512,773551.912,773696.512,773803.512,186.400003,107.000002,484.500007,144.600002,331.000005,46.5
1603,773850.012,774035.512,774181.312,774257.112,185.500003,75.800001,481.000007,145.800002,331.300005,73.900001
1604,774331.012,774505.812,774646.812,774747.212,174.800003,100.400002,467.100007,141.000002,315.800005,50.9
1605,774798.112,774979.112,775095.612,775167.312,181.000003,71.700001,447.500007,116.500002,297.500005,78.300001
1606,775245.612,775418.112,775562.212,775633.312,172.500003,71.100001,473.700007,144.100002,316.600005,86.000001
1607,775719.312,775913.512,776053.512,776155.612,194.200003,102.100002,488.900007,140.000002,334.200005,52.6
1608,776208.212,776408.912,776538.112,776639.112,200.700003,101.000002,476.200007,129.200002,329.900005,45.3
1609,776684.412,776854.112,776993.212,777066.312,169.700003,73.100001,455.700007,139.100002,308.800005,73.800001
1610,777140.112,777291.012,777442.412,777536.412,150.900003,94.000001,454.900007,151.400002,302.300005,58.600001
1611,777595.012,777784.512,777930.612,778004.712,189.500003,74.100001,494.600007,146.100002,335.600005,84.900001
1612,778089.612,778295.112,778424.012,778520.012,205.500004,96.000002,487.100008,128.900001,334.400005,56.700001
1613,778576.712,778752.012,778897.812,779005.312,175.300002,107.500002,475.900007,145.800002,321.100004,47.300001
1614,779052.612,779220.512,779357.112,779429.912,167.900002,72.800001,455.100007,136.600002,304.500004,77.800002
1615,779507.712,779697.912,779829.212,779901.512,190.200002,72.300001,471.200007,131.300002,321.500004,77.400002
1616,779978.912,780141.712,780285.412,780357.112,162.800002,71.700001,457.500006,143.700002,306.500004,79.300001
1617,780436.412,780611.912,780754.912,780828.312,175.500003,73.400001,470.600007,143.000002,318.500005,78.700001
1618,780907.012,781074.612,781221.412,781316.612,167.600003,95.200002,467.600007,146.800002,314.400005,58
1619,781374.612,781554.612,781693.912,781766.112,180.000003,72.200001,467.300007,139.300002,319.300005,75.800001
1620,781841.912,782012.412,782161.712,782266.112,170.500003,104.400002,473.500007,149.300002,319.800005,49.3
1621,782315.412,782532.512,782659.712,782733.512,217.100004,73.800001,492.200008,127.200002,344.300006,74.100001
1622,782807.612,782988.012,783129.412,783234.812,180.400002,105.400001,468.500007,141.400003,321.800005,41.300001
1623,783276.112,783455.112,783594.612,783667.512,179.000002,72.900002,465.600007,139.500002,318.500004,74.200001
1624,783741.712,783913.212,784064.312,784173.312,171.500002,109.000002,473.400007,151.100002,322.600004,41.800001
1625,784215.112,784382.912,784524.212,784597.412,167.800002,73.200001,457.600007,141.300002,309.100004,75.300002
1626,784672.712,784847.712,784995.712,785099.012,175.000002,103.300002,483.500007,148.000002,323.000004,57.200001
1627,785156.212,785349.112,785500.812,785575.912,192.900003,75.100001,500.300007,151.700002,344.600005,80.600001
1628,785656.512,785849.912,785980.612,786085.412,193.400003,104.800002,476.800007,130.700002,324.100005,47.9
1629,786133.312,786320.912,786445.012,786516.912,187.600003,71.900001,459.800007,124.100002,311.700005,76.200001
1630,786593.112,786760.512,786903.412,786998.112,167.400003,94.700001,460.200007,142.900002,310.300005,55.200001
1631,787053.312,787219.012,787367.712,787465.812,165.700002,98.100001,463.400007,148.700003,314.400005,50.900001
1632,787516.712,787695.512,787843.512,787915.912,178.800003,72.400001,482.600007,148.000002,326.800005,83.400001
1633,787999.312,788207.512,788336.612,788409.012,208.200003,72.400001,489.200007,129.100002,337.300005,79.500001
1634,788488.512,788672.412,788808.612,788911.112,183.900003,102.500002,464.300007,136.200002,320.100005,41.7
1635,788952.812,789109.312,789254.812,789351.812,156.500003,97.000001,449.800007,145.500002,302.000005,50.800001
1636,789402.612,789588.112,789715.512,789789.412,185.500003,73.900001,464.100007,127.400002,312.900005,77.300001
1637,789866.712,790062.212,790203.012,790276.712,195.500003,73.700001,492.600007,140.800002,336.300005,82.600001
1638,790359.312,790553.512,790700.912,790774.312,194.200003,73.400001,495.000008,147.400002,341.600005,80.000002
1639,790854.312,791039.712,791174.512,791265.412,185.400002,90.900002,470.600007,134.800002,320.200004,59.500001
1640,791324.912,791503.612,791619.912,791712.712,178.700002,92.800001,442.800006,116.300002,295.000004,55.000001
1641,791767.712,791952.812,792066.912,792164.312,185.100003,97.400001,455.800007,114.100002,299.200005,59.200001
1642,792223.512,792409.512,792542.312,792616.812,186.000003,74.500001,473.600007,132.800002,318.800005,80.300001
1643,792697.112,792864.512,793022.612,793129.212,167.400003,106.600002,476.600007,158.100002,325.500005,44.5
1644,793173.712,793360.912,793499.012,793571.112,187.200003,72.100001,476.000007,138.100002,325.300005,78.600001
1645,793649.712,793810.412,793958.012,794055.212,160.700003,97.200001,455.600007,147.600002,308.300005,50.100001
1646,794105.312,794294.612,794417.712,794489.112,189.300003,71.400001,465.700007,123.100002,312.400005,81.900001
1647,794571.012,794756.812,794902.512,794977.412,185.800003,74.900001,485.200007,145.700002,331.500005,78.800001
1648,795056.212,795283.512,795412.712,795485.112,227.300004,72.400001,506.800008,129.200002,356.500006,77.900001
1649,795563.012,795761.112,795900.112,795972.412,198.100003,72.300001,486.300007,139.000002,337.100005,76.900001
1650,796049.312,796240.812,796370.112,796462.312,191.500003,92.200001,470.000007,129.300002,320.800005,57.000001
1651,796519.312,796713.012,796829.812,796900.212,193.700003,70.400001,460.400007,116.800002,310.500005,79.500001
1652,796979.712,797143.112,797299.412,797372.512,163.400002,73.100001,480.900007,156.300003,319.700005,88.100001
1653,797460.612,797666.712,797797.212,797871.312,206.100003,74.100001,490.800007,130.500002,336.600005,80.100001
1654,797951.412,798116.712,798285.112,798383.312,165.300003,98.200002,486.500008,168.400002,333.700005,54.600001
1655,798437.912,798626.712,798762.312,798834.312,188.800002,72.000002,468.700007,135.600002,324.400004,72.300001
1656,798906.612,799062.112,799222.712,799319.812,155.500002,97.100002,472.000007,160.600002,316.100004,58.800001
1657,799378.612,799572.312,799719.812,799795.112,193.700003,75.300001,504.600007,147.500002,341.200005,88.100001
1658,799883.212,800051.712,800219.112,800292.312,168.500003,73.200001,496.500008,167.400002,335.900005,87.400002
1659,800379.712,800573.512,800715.212,800819.512,193.800002,104.300001,491.700007,141.700003,335.500005,51.900001
1660,800871.412,801055.112,801192.212,801292.912,183.700003,100.700001,465.400007,137.100002,320.800005,43.900001
1661,801336.812,801494.112,801639.112,801738.712,157.300002,99.600002,454.100007,145.000002,302.300004,52.200001
1662,801790.912,801977.512,802113.812,802187.212,186.600002,73.400002,480.600007,136.300002,322.900004,84.300001
1663,802271.512,802462.012,802600.412,802673.212,190.500003,72.800001,481.900007,138.400002,328.900005,80.200001
1664,802753.412,802918.412,803065.612,803139.312,165.000002,73.700001,459.600007,147.200003,312.200005,73.700001
1665,803213.012,803389.912,803523.512,803596.412,176.900002,72.900002,465.400007,133.600002,310.500004,82.000001
1666,803678.412,803849.712,803999.212,804073.512,171.300002,74.300001,472.700007,149.500003,320.800005,77.600001
1667,804151.112,804326.512,804474.012,804575.312,175.400002,101.300001,475.500007,147.500003,322.900005,51.300001
1668,804626.612,804809.812,804959.112,805033.212,183.200003,74.100001,489.500007,149.300002,332.500005,82.900001
1669,805116.112,805338.212,805463.512,805537.512,222.100003,74.000001,504.600008,125.300002,347.400005,83.200002
1670,805620.712,805823.212,805954.312,806053.912,202.500003,99.600001,487.200007,131.100002,333.600005,54.000001
1671,806107.912,806306.512,806434.112,806506.812,198.600003,72.700001,475.900007,127.600002,326.200005,77.000001
1672,806583.812,806759.912,806908.712,806980.912,176.100003,72.200001,481.600007,148.800002,324.900005,84.500001
1673,807065.412,807227.212,807387.512,807461.812,161.800003,74.300001,474.100007,160.300002,322.100005,77.700001
1674,807539.512,807710.612,807874.212,807976.312,171.100003,102.100002,484.000007,163.600002,334.700005,47.2
1675,808023.512,808196.312,808349.112,808423.512,172.800003,74.400001,470.800008,152.800002,325.600005,70.800002
1676,808494.312,808684.112,808806.612,808906.012,189.800002,99.400002,466.800006,122.500002,312.300004,55.1
1677,808961.112,809145.112,809289.912,809363.812,184.000003,73.900001,492.500008,144.800002,328.800005,89.800002
1678,809453.612,809614.312,809797.112,809870.812,160.700002,73.700001,498.700007,182.800003,343.500005,81.500001
1679,809952.312,810146.812,810287.312,810389.112,194.500003,101.800002,488.700008,140.500002,335.000005,51.900001
1680,810441.012,810634.012,810758.912,810831.712,193.000002,72.800001,466.400006,124.900002,317.900004,75.700001
1681,810907.412,811102.112,811238.612,811312.312,194.700003,73.700001,492.300008,136.500002,331.200005,87.400002
1682,811399.712,811570.012,811745.012,811820.712,170.300002,75.700001,510.000007,175.000003,345.300005,89.000001
1683,811909.712,812089.112,812254.312,812327.712,179.400003,73.400001,498.800008,165.200003,344.600006,80.800001
1684,812408.512,812610.112,812742.612,812840.312,201.600003,97.700001,484.800007,132.500002,334.100005,53.000001
1685,812893.312,813085.712,813202.312,813296.112,192.400003,93.800001,455.300007,116.600002,309.000005,52.500001
1686,813348.612,813541.812,813669.512,813772.012,193.200003,102.500001,477.900007,127.700002,320.900005,54.500001
1687,813826.512,814028.912,814179.912,814253.512,202.400003,73.600001,513.000008,151.000002,353.400005,86.000002
1688,814339.512,814544.112,814691.312,814764.512,204.600003,73.200001,509.500007,147.200002,351.800005,84.500001
1689,814849.012,815043.212,815181.312,815281.212,194.200003,99.900002,484.800007,138.100002,332.300005,52.6
1690,815333.812,815542.612,815652.312,815756.912,208.800004,104.600002,467.200007,109.700001,318.500005,44.1
1691,815801.012,815989.112,816114.312,816218.612,188.100003,104.300002,467.900007,125.200002,313.300005,50.3
1692,816268.912,816455.412,816609.112,816685.012,186.500003,75.900002,500.900008,153.700002,340.200005,84.800001
1693,816769.812,816940.812,817108.912,817182.812,171.000002,73.900001,495.100007,168.100003,339.100005,82.100001
1694,817264.912,817458.712,817597.312,817669.512,193.800003,72.200001,481.500007,138.600002,332.400005,76.900001
1695,817746.412,817940.412,818062.712,818157.412,194.000003,94.700001,465.800007,122.300002,316.300005,54.800001
1696,818212.212,818401.612,818535.112,818607.912,189.400003,72.800001,481.800007,133.500002,322.900005,86.100001
1697,818694.012,818883.312,819016.512,819114.912,189.300003,98.400002,479.700008,133.200002,322.500005,58.800001
1698,819173.712,819334.912,819475.812,819548.912,161.200002,73.100001,451.900006,140.900002,302.100004,76.700001
1699,819625.612,819797.112,819943.712,820016.612,171.500003,72.900001,469.500007,146.600002,318.100005,78.500001
1700,820095.112,820280.712,820422.612,820495.712,185.600003,73.100001,475.000007,141.900002,327.500005,74.400001
1701,820570.112,820743.312,820887.812,820961.312,173.200003,73.500001,465.500007,144.500002,317.700005,74.300001
1702,821035.612,821224.312,821360.312,821465.112,188.700003,104.800002,478.800008,136.000002,324.700005,49.300001
1703,821514.412,821686.512,821835.412,821908.212,172.100002,72.800001,467.800006,148.900002,321.000004,74.000001
1704,821982.212,822158.012,822305.212,822411.112,175.800003,105.900002,467.900007,147.200002,323.000005,39
1705,822450.112,822612.412,822780.112,822853.612,162.300003,73.500001,481.900008,167.700002,330.000005,78.400002
1706,822932.012,823114.312,823250.312,823356.712,182.300002,106.400002,471.900007,136.000002,318.300004,47.200001
1707,823403.912,823585.712,823720.312,823793.812,181.800002,73.500001,466.000007,134.600002,316.400004,76.100002
1708,823869.912,824062.212,824202.712,824277.612,192.300002,74.900001,490.600007,140.500003,332.800005,82.900001
1709,824360.512,824549.212,824691.712,824764.312,188.700003,72.600001,485.000007,142.500002,331.200005,81.200001
1710,824845.512,825013.712,825155.412,825251.712,168.200003,96.300001,462.200007,141.700002,309.900005,56.000001
1711,825307.712,825486.712,825610.012,825682.412,179.000003,72.400001,451.900007,123.300002,302.300005,77.200001
1712,825759.612,825918.712,826073.912,826146.912,159.100002,73.000002,470.000007,155.200002,314.300004,82.700001
1713,826229.612,826413.212,826563.712,826638.512,183.600003,74.800001,488.100007,150.500002,334.100005,79.200001
1714,826717.712,826897.812,827032.912,827128.512,180.100003,95.600001,466.400007,135.100002,315.200005,55.600001
1715,827184.112,827345.512,827489.812,827562.212,161.400002,72.400001,454.500007,144.300003,305.700005,76.400001
1716,827638.612,827817.512,827954.812,828059.912,178.900002,105.100002,470.800007,137.300002,316.200004,49.500001
1717,828109.412,828283.012,828425.512,828500.012,173.600002,74.500001,468.900007,142.500003,316.100005,78.300001
1718,828578.312,828760.112,828908.312,828982.212,181.800002,73.900001,488.500007,148.200003,330.000005,84.600001
1719,829066.812,829266.512,829402.812,829475.812,199.700003,73.000001,488.600007,136.300002,336.000005,79.600001
1720,829555.412,829772.212,829881.012,829952.612,216.800004,71.600001,476.900007,108.800001,325.600005,79.700001
1721,830032.312,830213.112,830347.312,830446.212,180.800003,98.900002,466.500007,134.200002,315.000005,52.6
1722,830498.812,830716.112,830834.212,830906.312,217.300004,72.100001,490.700008,118.100001,335.400005,83.200002
1723,830989.512,831161.412,831297.212,831389.212,171.900002,92.000002,457.300007,135.800002,307.700004,57.600001
1724,831446.812,831616.512,831764.412,831865.112,169.700002,100.700002,472.100007,147.900002,317.600004,53.800001
1725,831918.912,832096.512,832242.812,832317.712,177.600002,74.900002,471.000007,146.300002,323.900004,72.200001
1726,832389.912,832554.412,832702.412,832802.712,164.500002,100.300002,469.200007,148.000002,312.500004,56.400001
1727,832859.112,833014.112,833177.112,833252.112,155.000002,75.000001,471.400007,163.000002,318.000004,78.400002
1728,833330.512,833516.312,833661.012,833735.712,185.800002,74.700001,484.400007,144.700003,330.500005,79.200001
1729,833814.912,833996.812,834137.512,834237.912,181.900003,100.400001,469.700007,140.700002,322.600005,46.700001
1730,834284.612,834493.812,834603.912,834676.112,209.200003,72.200001,470.300007,110.100002,319.300005,78.800001
1731,834754.912,834915.112,835070.912,835143.412,160.200002,72.500001,476.600007,155.800003,316.000005,88.100001
1732,835231.512,835401.312,835562.312,835635.912,169.800002,73.600001,486.800007,161.000003,330.800005,82.400001
1733,835718.312,835908.712,836045.212,836145.212,190.400003,100.000002,481.100007,136.500002,326.900005,54.2
1734,836199.412,836364.112,836510.712,836582.812,164.700003,72.100001,458.700007,146.600002,311.300005,75.300001
1735,836658.112,836814.312,836963.212,837034.912,156.200003,71.700001,458.100007,148.900002,305.100005,81.300001
1736,837116.212,837289.912,837421.912,837494.012,173.700003,72.100001,453.100007,132.000002,305.700005,75.300001
1737,837569.312,837737.512,837890.012,837989.112,168.200002,99.100001,474.100007,152.500003,320.700005,54.300001
1738,838043.412,838250.812,838399.012,838473.912,207.400003,74.900001,513.800007,148.200002,355.600005,83.300001
1739,838557.212,838751.112,838894.713,838987.313,193.900003,92.600001,492.200008,143.600003,337.500006,62.100001
1740,839049.413,839235.913,839370.713,839443.613,186.500003,72.900001,470.100007,134.800002,321.300005,75.900001
1741,839519.513,839692.213,839839.013,839911.713,172.700002,72.700001,475.200007,146.800003,319.500005,83.000001
1742,839994.713,840173.413,840316.413,840390.913,178.700003,74.500001,469.600007,143.000002,321.700005,73.400001
1743,840464.313,840636.413,840796.313,840870.713,172.100002,74.400001,493.900007,159.900003,332.000005,87.500001
1744,840958.213,841158.513,841294.413,841370.713,200.300003,76.300001,498.000008,135.900002,336.200005,85.500002
1745,841456.213,841653.913,841787.113,841860.213,197.700003,73.100001,480.700007,133.200002,330.900005,76.700001
1746,841936.913,842111.913,842262.613,842335.413,175.000002,72.800001,480.000007,150.700003,325.700005,81.500001
1747,842416.913,842590.013,842738.013,842811.613,173.100003,73.600001,475.100007,148.000002,321.100005,80.400001
1748,842892.013,843071.413,843218.613,843291.813,179.400003,73.200001,479.400007,147.200002,326.600005,79.600001
1749,843371.413,843551.313,843702.913,843776.413,179.900003,73.500001,489.400008,151.600002,331.500005,84.400002
1750,843860.813,844071.113,844211.013,844285.113,210.300003,74.100001,511.400007,139.900002,350.200005,87.100001
1751,844372.213,844576.113,844710.313,844783.213,203.900003,72.900001,492.000007,134.200002,338.100005,81.000001
1752,844864.213,845060.013,845187.313,845288.813,195.800003,101.500002,475.300008,127.300002,323.100005,50.700001
1753,845339.513,845515.713,845663.713,845736.513,176.200002,72.800001,480.900007,148.000002,324.200004,83.900002
1754,845820.413,846000.113,846148.213,846222.913,179.700002,74.700001,480.200007,148.100003,327.800005,77.700001
1755,846300.613,846469.813,846602.513,846699.913,169.200002,97.400002,450.900007,132.700002,301.900004,51.600001
1756,846751.513,846909.313,847054.713,847128.513,157.800002,73.800001,456.700006,145.400002,303.200004,79.700001
1757,847208.213,847387.513,847548.713,847624.313,179.300003,75.600002,501.300008,161.200002,340.500005,85.200001
1758,847709.513,847915.513,848060.213,848132.913,206.000003,72.700001,503.700007,144.700002,350.700005,80.300001
1759,848213.213,848446.313,848560.513,848653.213,233.100004,92.700001,496.100008,114.200002,347.300006,56.100001
1760,848709.313,848902.613,849030.313,849122.513,193.300003,92.200001,471.400007,127.700002,321.000005,58.200001
1761,849180.713,849349.813,849511.813,849588.113,169.100002,76.300001,486.300007,162.000003,331.100005,78.900001
1762,849667.013,849833.913,850010.313,850085.313,166.900003,75.000001,505.800008,176.400002,343.300005,87.500002
1763,850172.813,850375.113,850513.313,850615.613,202.300003,102.300001,502.100007,138.200002,340.500005,59.300001
1764,850674.913,850856.513,850999.013,851071.913,181.600003,72.900001,473.200007,142.500002,324.100005,76.200001
1765,851148.113,851342.913,851463.613,851559.013,194.800003,95.400001,470.400007,120.700002,315.500005,59.500001
1766,851618.513,851810.613,851965.113,852040.713,192.100003,75.600001,505.900008,154.500002,346.600005,83.700002
1767,852124.413,852362.113,852494.113,852568.513,237.700003,74.400001,533.900008,132.000002,369.700005,89.800002
1768,852658.313,852867.813,853002.113,853075.713,209.500003,73.600001,506.600007,134.300002,343.800005,89.200001
1769,853164.913,853334.813,853482.113,853581.913,169.900003,99.800001,468.100007,147.300002,317.200005,51.100001
1770,853633.013,853823.413,853949.113,854022.913,190.400003,73.800001,468.100007,125.700002,316.100005,78.200001
1771,854101.113,854302.013,854443.213,854548.313,200.900003,105.100002,509.600008,141.200002,342.100005,62.400001
1772,854610.713,854784.913,854957.513,855033.713,174.200002,76.200001,499.200007,172.600003,346.800005,76.200001
1773,855109.913,855314.913,855456.913,855530.213,205.000003,73.300001,498.300008,142.000002,347.000005,78.000002
1774,855608.213,855782.213,855930.513,856029.113,174.000002,98.600002,465.100006,148.300002,322.300004,44.2
1775,856073.313,856246.613,856366.113,856438.313,173.300003,72.200001,444.400007,119.500002,292.800005,79.400001
1776,856517.713,856699.813,856839.713,856914.113,182.100003,74.400001,479.700007,139.900002,322.000005,83.300001
1777,856997.413,857166.313,857344.913,857420.213,168.900003,75.300002,504.400008,178.600002,347.500005,81.600001
1778,857501.813,857710.513,857851.413,857953.013,208.700003,101.600001,499.400007,140.900002,349.600005,48.200001
1779,858001.213,858167.413,858324.513,858397.413,166.200003,72.900001,471.700007,157.100002,323.300005,75.500001
1780,858472.913,858636.713,858798.013,858897.613,163.800003,99.600002,479.200007,161.300002,325.100005,54.5
1781,858952.113,859155.513,859296.113,859372.313,203.400003,76.200001,510.600008,140.600003,344.000006,90.400001
1782,859462.713,859631.913,859807.313,859882.513,169.200003,75.200001,506.300008,175.400002,344.600005,86.500002
1783,859969.013,860157.513,860304.113,860410.313,188.500002,106.200001,489.000007,146.600003,335.100005,47.700001
1784,860458.013,860627.513,860772.213,860845.913,169.500002,73.700001,461.900007,144.700003,314.200005,74.000001
1785,860919.913,861095.613,861247.313,861319.713,175.700002,72.400001,480.800007,151.700003,327.400005,81.000001
1786,861400.713,861608.213,861733.313,861806.413,207.500003,73.100001,490.600007,125.100002,332.600005,84.900001
1787,861891.313,862102.913,862255.913,862329.513,211.600003,73.600001,522.400008,153.000003,364.600006,84.200001
1788,862413.713,862627.413,862770.213,862844.113,213.700003,73.900001,511.200008,142.800002,356.500005,80.800002
1789,862924.913,863106.613,863254.313,863348.213,181.700002,93.900002,485.900007,147.700002,329.400004,62.600001
1790,863410.813,863596.413,863719.413,863791.813,185.600003,72.400002,460.800007,123.000001,308.600004,79.800001
1791,863871.613,864061.613,864214.713,864288.213,190.000003,73.500001,503.300007,153.100002,343.100005,86.700001
1792,864374.913,864552.113,864732.313,864807.713,177.200003,75.400001,515.900008,180.200003,357.400006,83.100001
1793,864890.813,865089.513,865238.813,865344.713,198.700003,105.900002,503.000007,149.300002,348.000005,49.1
1794,865393.813,865578.313,865720.613,865794.413,184.500003,73.800001,480.600008,142.300002,326.800005,80.000002
1795,865874.413,866040.713,866184.713,866258.013,166.300002,73.300001,456.300006,144.000002,310.300004,72.700001
1796,866330.713,866508.013,866661.013,866735.013,177.300003,74.000001,492.900008,153.000002,330.300005,88.600002
1797,866823.613,867020.713,867162.213,867236.313,197.100003,74.100001,487.800007,141.500002,338.600005,75.100001
1798,867311.413,867495.513,867644.813,867740.913,184.100003,96.100001,483.000007,149.300002,333.400005,53.500001
1799,867794.413,867969.913,868124.713,868198.113,175.500003,73.400001,479.300007,154.800002,330.300005,75.600001
1800,868273.713,868453.513,868597.813,868697.413,179.800003,99.600002,477.800007,144.300002,324.100005,54.1
1801,868751.513,868927.513,869092.513,869167.413,176.000003,74.900002,493.400008,165.000002,341.000005,77.500001
1802,869244.913,869434.713,869585.113,869660.913,189.800003,75.800001,494.400007,150.400002,340.200005,78.400001
1803,869739.313,869924.613,870071.813,870169.613,185.300003,97.800002,487.600007,147.200002,332.500005,57.3
1804,870226.913,870392.013,870541.313,870614.913,165.100003,73.600001,466.000007,149.300002,314.400005,78.000001
1805,870692.913,870904.613,871012.313,871085.313,211.700003,73.000001,470.100007,107.700002,319.400005,77.700001
1806,871163.013,871355.913,871489.313,871563.713,192.900003,74.400001,480.900008,133.400002,326.300005,80.200002
1807,871643.913,871835.713,871984.013,872057.513,191.800002,73.500001,493.900007,148.300003,340.100005,80.300001
1808,872137.813,872332.313,872474.713,872547.913,194.500003,73.200001,488.000007,142.400002,336.900005,77.900001
1809,872625.813,872812.313,872952.613,873050.513,186.500003,97.900001,479.300007,140.300002,326.800005,54.600001
1810,873105.113,873281.213,873419.713,873492.813,176.100003,73.100001,467.800007,138.500002,314.600005,80.100001
1811,873572.913,873759.113,873900.913,873998.813,186.200003,97.900002,485.000007,141.800002,328.000005,59.1
1812,874057.913,874251.013,874389.913,874466.813,193.100003,76.900002,495.400008,138.900002,332.000005,86.500001
1813,874553.313,874734.813,874897.913,874969.913,181.500003,72.000001,504.100007,163.100002,344.600005,87.500001
1814,875057.413,875254.913,875396.613,875502.913,197.500003,106.300002,486.900008,141.700002,339.200005,41.400001
1815,875544.313,875728.913,875872.613,875972.813,184.600002,100.200001,479.900007,143.700003,328.300005,51.400001
1816,876024.213,876196.313,876347.713,876423.713,172.100002,76.000001,481.700007,151.400003,323.500005,82.200001
1817,876505.913,876676.613,876851.713,876927.413,170.700002,75.700001,508.000008,175.100003,345.800005,86.500002
1818,877013.913,877197.013,877358.813,877463.813,183.100002,105.000001,500.800007,161.800003,344.900005,50.900001
1819,877514.713,877698.113,877846.213,877954.813,183.400003,108.600002,485.600007,148.100002,331.500005,45.5
1820,878000.313,878187.213,878310.713,878414.713,186.900003,104.000001,455.600007,123.500002,310.400005,41.200001
1821,878455.913,878617.713,878776.213,878849.813,161.800002,73.600001,471.000007,158.500003,320.300005,77.100001
1822,878926.913,879127.413,879273.013,879349.213,200.500003,76.200001,508.600008,145.600002,346.100005,86.300002
1823,879435.513,879642.413,879773.113,879871.613,206.900003,98.500001,495.900007,130.700002,337.600005,59.800001
1824,879931.413,880122.013,880248.813,880322.813,190.600003,74.000001,465.600007,126.800002,317.400005,74.200001
1825,880397.013,880595.513,880724.013,880798.013,198.500003,74.000001,482.300007,128.500002,327.000005,81.300001
1826,880879.313,881102.913,881234.713,881309.313,223.600003,74.600002,511.400008,131.800002,355.400005,81.400001
1827,881390.713,881608.013,881746.913,881820.813,217.300003,73.900001,519.000007,138.900002,356.200005,88.900001
1828,881909.713,882101.513,882244.813,882344.413,191.800003,99.600002,487.300008,143.300002,335.100005,52.600001
1829,882397.013,882580.213,882719.313,882823.513,183.200002,104.200001,468.500007,139.100003,322.300005,42.000001
1830,882865.513,883038.413,883191.713,883266.413,172.900002,74.700001,482.500007,153.300003,326.200005,81.600001
1831,883348.013,883540.913,883687.013,883761.313,192.900003,74.300001,502.500007,146.100002,339.000005,89.200001
1832,883850.513,884050.013,884192.913,884267.113,199.500003,74.200001,492.100008,142.900003,342.400006,75.500001
1833,884342.613,884530.313,884665.913,884762.313,187.700003,96.400001,477.800007,135.600002,323.300005,58.100001
1834,884820.413,885008.813,885135.813,885209.113,188.400003,73.300001,463.400007,127.000002,315.400005,74.700001
1835,885283.813,885477.213,885632.413,885708.113,193.400003,75.700001,513.700007,155.200002,348.600005,89.400001
1836,885797.513,886007.313,886146.313,886219.313,209.800004,73.000001,503.700008,139.000002,348.800006,81.900001
1837,886301.213,886489.713,886637.513,886711.413,188.500003,73.900001,489.000007,147.800002,336.300005,78.800001
1838,886790.213,886951.913,887103.513,887203.513,161.700003,100.000001,460.200007,151.600002,313.300005,46.900001
1839,887250.413,887412.613,887570.113,887677.513,162.200002,107.400001,468.500007,157.500003,319.700005,41.400001
1840,887718.913,887888.913,888042.313,888116.413,170.000003,74.100001,473.900007,153.400002,323.400005,76.400001
1841,888192.813,888396.113,888548.113,888622.213,203.300003,74.100002,517.300008,152.000002,355.300005,87.900001
1842,888710.113,888881.013,889055.013,889131.213,170.900002,76.200001,500.400007,174.000003,344.900005,79.300001
1843,889210.513,889399.513,889543.513,889641.513,189.000003,98.000002,484.000007,144.000002,333.000005,53
1844,889694.513,889891.113,890014.513,890086.213,196.600003,71.700001,471.400008,123.400002,320.000005,79.700002
1845,890165.913,890334.113,890493.313,890566.313,168.200002,73.000001,486.500007,159.200002,327.400004,86.100002
1846,890652.413,890857.013,891000.813,891077.313,204.600003,76.500001,513.700007,143.800002,348.400005,88.800001
1847,891166.113,891377.913,891514.713,891589.913,211.800004,75.200001,508.400008,136.800002,348.600006,84.600001
1848,891674.513,891850.513,891998.613,892095.013,176.000003,96.400001,477.900007,148.100002,324.100005,57.400001
1849,892152.413,892348.813,892474.913,892546.913,196.400003,72.000001,473.700007,126.100002,322.500005,79.200001
1850,892626.113,892811.313,892964.913,893039.413,185.200003,74.500001,499.800008,153.600002,338.800005,86.500002
1851,893125.913,893299.113,893470.813,893544.413,173.200002,73.600001,507.700007,171.700003,344.900005,89.200001
1852,893633.613,893868.413,893987.813,894061.213,234.800004,73.400002,504.100008,119.400001,354.200005,76.500001
1853,894137.713,894331.013,894473.713,894570.013,193.300003,96.300001,491.800007,142.700002,336.000005,59.500001
1854,894629.513,894838.913,894947.013,895043.313,209.400003,96.300001,469.100007,108.100002,317.500005,55.300001
1855,895098.613,895280.013,895430.313,895506.113,181.400003,75.800001,490.800007,150.300002,331.700005,83.300001
1856,895589.413,895761.113,895935.313,896008.913,171.700003,73.600002,502.500008,174.200002,345.900005,83.000001
1857,896091.913,896279.313,896429.813,896502.213,187.400003,72.400001,487.900007,150.500002,337.900005,77.600001
1858,896579.813,896775.613,896893.413,896966.013,195.800003,72.600001,462.200007,117.800002,313.600005,76.000001
1859,897042.013,897208.913,897367.013,897439.313,166.900002,72.300001,478.700007,158.100003,325.000005,81.400001
1860,897520.713,897692.513,897846.513,897920.513,171.800003,74.000001,479.800007,154.000002,325.800005,80.000001
1861,898000.513,898184.613,898339.113,898443.913,184.100003,104.800002,494.800008,154.500002,338.600005,51.400001
1862,898495.313,898693.913,898833.413,898910.913,198.600003,77.500001,490.200007,139.500002,338.100005,74.600001
1863,898985.513,899153.813,899301.313,899374.813,168.300002,73.500001,466.500007,147.500003,315.800005,77.200001
1864,899452.013,899633.713,899753.413,899827.113,181.700003,73.700001,454.300007,119.700001,301.400004,79.200002
1865,899906.313,900081.213,900236.513,900311.013,174.900002,74.500001,492.000007,155.300003,330.200005,87.300001
1866,900398.313,900603.413,900740.813,900816.713,205.100003,75.900001,500.000007,137.400002,342.500005,81.600001
1867,900898.313,901092.813,901230.313,901340.013,194.500003,109.700002,482.800008,137.500002,332.000005,41.100001
1868,901381.113,901564.113,901705.413,901803.113,183.000002,97.700002,475.600007,141.300002,324.300004,53.600001
1869,901856.713,902048.613,902174.613,902249.013,191.900003,74.400002,469.600007,126.000001,317.900004,77.300001
1870,902326.313,902523.513,902668.613,902742.713,197.200003,74.100001,503.900007,145.100002,342.300005,87.500001
1871,902830.213,903005.513,903167.313,903243.413,175.300003,76.100001,493.400008,161.800002,337.100005,80.200002
1872,903323.613,903515.313,903659.813,903759.413,191.700002,99.600001,493.900007,144.500003,336.200005,58.100001
1873,903817.513,903988.213,904133.413,904232.113,170.700002,98.700001,465.400007,145.200003,315.900005,50.800001
1874,904282.913,904473.013,904595.813,904669.613,190.100003,73.800001,463.900007,122.800002,312.900005,77.200001
1875,904746.813,904928.413,905073.913,905146.713,181.600002,72.800001,489.900007,145.500003,327.100005,90.000001
1876,905236.713,905407.613,905575.313,905649.113,170.900003,73.800001,494.500007,167.700002,338.600005,82.100001
1877,905731.213,905907.513,906055.414,906160.514,176.300003,105.100002,473.100007,147.900002,324.200005,43.8
1878,906204.314,906374.314,906516.114,906589.214,170.000003,73.100001,462.300007,141.800002,311.800005,77.400001
1879,906666.614,906842.914,906994.814,907068.914,176.300003,74.100001,483.700008,151.900002,328.200005,81.400002
1880,907150.314,907316.114,907493.014,907569.014,165.800002,76.000001,504.400007,176.900003,342.700005,85.700001
1881,907654.714,907827.414,907992.114,908098.114,172.700003,106.000002,497.800008,164.700002,337.400005,54.400001
1882,908152.514,908327.214,908474.514,908548.014,174.700002,73.500001,465.400006,147.300002,322.000004,69.900001
1883,908617.914,908845.514,908933.414,909027.514,227.600004,94.100002,466.700007,87.900001,315.500005,57.1
1884,909084.614,909259.814,909414.714,909488.714,175.200003,74.000001,489.900008,154.900002,330.100005,85.800002
1885,909574.514,909783.014,909918.514,909995.014,208.500003,76.500001,502.200007,135.500002,344.000005,81.700001
1886,910076.714,910279.514,910416.514,910491.114,202.800003,74.600001,492.100008,137.000002,339.800005,77.700002
1887,910568.814,910767.314,910887.314,910983.914,198.500002,96.600002,467.800007,120.000002,318.500004,52.700001
1888,911036.614,911193.414,911350.314,911453.714,156.800002,103.400002,468.600006,156.900002,313.700004,51.5
1889,911505.214,911678.514,911819.114,911892.214,173.300003,73.100001,467.700007,140.600002,313.900005,80.700001
1890,911972.914,912153.014,912301.814,912376.914,180.100003,75.100001,488.500008,148.800002,328.900005,84.500002
1891,912461.414,912652.114,912789.914,912886.014,190.700003,96.100001,484.600007,137.800002,328.500005,60.000001
1892,912946.014,913148.214,913267.414,913372.514,202.200003,105.100001,463.600007,119.200002,321.400005,37.100001
1893,913409.614,913601.714,913729.114,913802.614,192.100003,73.500001,471.200007,127.400002,319.500005,78.200001
1894,913880.814,914064.514,914211.614,914284.814,183.700003,73.200001,490.500007,147.100002,330.800005,86.500001
1895,914371.314,914577.814,914714.614,914789.114,206.500003,74.500001,496.200008,136.800002,343.300005,78.400002
1896,914867.514,915050.714,915193.214,915265.414,183.200002,72.200002,479.700007,142.500002,325.700004,81.800001
1897,915347.214,915513.014,915648.514,915724.014,165.800002,75.500001,446.500006,135.500002,301.300004,69.700001
1898,915793.714,915966.014,916104.514,916208.114,172.300003,103.600002,470.200007,138.500002,310.800005,55.8
1899,916263.914,916453.314,916598.914,916674.614,189.400003,75.700002,496.700008,145.600002,335.000005,86.000001
1900,916760.614,916981.414,917092.014,917166.214,220.800003,74.200001,487.400007,110.600002,331.400005,81.800001
1901,917248.014,917437.114,917573.814,917669.414,189.100003,95.600001,472.900007,136.700002,325.800005,51.500001
1902,917720.914,917920.214,918029.414,918101.414,199.300003,72.000001,458.800007,109.200002,308.500005,78.300001
1903,918179.714,918348.114,918491.114,918563.614,168.400002,72.500001,467.400007,143.000003,311.400005,83.500001
1904,918647.114,918811.714,918990.314,919064.014,164.600002,73.700001,504.700007,178.600003,343.200005,87.800001
1905,919151.814,919356.114,919494.614,919568.414,204.300003,73.800001,495.900008,138.500003,342.800006,79.300001
1906,919647.714,919826.514,919973.714,920064.514,178.800002,90.800001,478.200007,147.200003,326.000005,61.400001
1907,920125.914,920313.014,920426.514,920527.114,187.100003,100.600002,443.600007,113.500001,300.600004,42.400001
1908,920569.514,920734.514,920885.814,920959.014,165.000002,73.200001,469.100007,151.300002,316.300004,79.600002
1909,921038.614,921230.314,921383.414,921457.114,191.700002,73.700001,503.500007,153.100003,344.800005,85.000001
1910,921542.114,921773.414,921892.714,921965.514,231.300003,72.800001,509.100008,119.300002,350.600005,85.700002
1911,922051.214,922237.914,922368.514,922441.714,186.700002,73.200001,469.900007,130.600002,317.300004,79.400002
1912,922521.114,922706.314,922834.914,922932.014,185.200002,97.100002,461.700007,128.600002,313.800004,50.800001
1913,922982.814,923195.514,923300.514,923373.314,212.700003,72.800001,472.100007,105.000001,317.700004,81.600002
1914,923454.914,923639.014,923777.014,923849.014,184.100002,72.000001,478.700007,138.000002,322.100004,84.600002
1915,923933.614,924102.014,924243.514,924318.514,168.400002,75.000001,457.700007,141.500002,309.900004,72.800002
1916,924391.314,924557.414,924699.514,924802.414,166.100002,102.900002,460.600006,142.100002,308.200004,49.5
1917,924851.914,925019.914,925168.514,925241.414,168.000003,72.900001,465.800007,148.600002,316.600005,76.300001
1918,925317.714,925499.114,925641.714,925716.614,181.400003,74.900001,478.800007,142.600002,324.000005,79.900001
1919,925796.514,925990.114,926131.014,926205.514,193.600003,74.500002,493.100008,140.900002,334.500005,84.100001
1920,926289.614,926492.414,926624.214,926698.814,202.800003,74.600001,493.200007,131.800002,334.600005,84.000001
1921,926782.814,926984.614,927117.414,927218.314,201.800003,100.900002,486.700007,132.800002,334.600005,51.2
1922,927269.514,927490.214,927581.714,927676.014,220.700004,94.300001,460.000007,91.500001,312.200005,53.500001
1923,927729.514,927899.414,928020.214,928112.214,169.900003,92.000001,448.800007,120.800002,290.700005,66.100001
1924,928178.314,928358.914,928501.214,928575.014,180.600003,73.800001,483.900007,142.300002,322.900005,87.200001
1925,928662.214,928844.614,929000.314,929073.114,182.400003,72.800001,491.700007,155.700002,338.100005,80.800001
1926,929153.914,929343.014,929488.014,929599.914,189.100003,111.900002,488.000008,145.000002,334.100005,42.000001
1927,929641.914,929829.914,929953.114,930054.014,188.000003,100.900002,458.500007,123.200001,311.200004,46.400001
1928,930100.414,930293.214,930405.114,930479.414,192.800002,74.300001,457.200006,111.900002,304.700004,78.200001
1929,930557.614,930742.914,930886.714,930960.614,185.300003,73.900001,486.900008,143.800002,329.100005,83.900002
1930,931044.514,931252.814,931394.914,931469.814,208.300003,74.900001,511.400007,142.100002,350.400005,86.100001
