# Supplementary material for: Robust dynamical invariants in sequential neural activity
Source: Sci Rep. 2019 Jun 21;9:9048. doi: 10.1038/s41598-019-44953-2 (PMC6588702; doi:10.1038/s41598-019-44953-2)
Supplement: Supplementary file 4 — Dataset [file 41598_2019_44953_MOESM4_ESM.zip › data/control16/Control_exp10.txt]

%If you use these data please cite:
%%  I. Elices, R. Levi, D. Arroyo, F. B. Rodriguez, and P. Varona. Robust dynamical invariants in sequential neural activity
% (1:n-1)' firstLP' lastLP' firstPD' lastPD' burstLPd' burstPDd' Period' latenc' LPPDfst2fst' PDLP'
1,471.300007,572.500009,691.30001,763.000011,101.200002,71.700001,380.500006,118.800001,220.000003,88.800002
2,851.800013,943.300014,1064.20002,1166.50002,91.500001,102.300001,373.100005,120.900002,212.400003,58.400001
3,1224.90002,1328.70002,1441.70002,1512.70002,103.800002,71.000002,371.900006,113.000001,216.800003,84.100001
4,1596.80002,1704.40002,1807.40003,1910.70003,107.600001,103.300001,371.600005,103.000002,210.600003,57.700001
5,1968.40003,2057.40003,2188.50003,2260.50003,89.000002,72.000001,380.100006,131.100002,220.100004,88.000001
6,2348.50004,2449.50004,2567.10004,2638.70004,101.000002,71.600001,381.700006,117.600001,218.600003,91.500002
7,2730.20004,2811.70004,2952.20004,3023.90004,81.500001,71.700001,386.200005,140.500002,222.000003,92.500001
8,3116.40005,3215.10005,3337.70005,3410.70005,98.700002,73.000001,384.400006,122.600002,221.300004,90.100001
9,3500.80005,3597.30005,3724.60006,3824.20006,96.500002,99.600001,388.500006,127.300002,223.800004,65.100001
10,3889.30006,3984.60006,4109.10006,4179.90006,95.300001,70.800001,378.200006,124.500002,219.800003,87.600002
11,4267.50006,4371.40006,4481.20007,4553.10007,103.900001,71.900001,373.000005,109.800002,213.700003,87.400001
12,4640.50007,4742.20007,4855.90007,4949.90007,101.700002,94.000002,380.600006,113.700001,215.400003,71.200001
13,5021.10008,5115.50008,5236.90008,5308.80008,94.400001,71.900001,376.100005,121.400002,215.800003,88.400001
14,5397.20008,5479.80008,5623.70008,5697.20009,82.600002,73.500001,389.400006,143.900002,226.500004,89.400001
15,5786.60009,5886.10009,6009.50009,6083.10009,99.500002,73.600001,385.000006,123.400002,222.900004,88.500001
16,6171.60009,6270.30009,6394.10009,6466.2001,98.700001,72.100001,382.900006,123.800002,222.500003,88.300002
17,6554.5001,6644.1001,6763.7001,6869.2001,89.600001,105.500001,370.300005,119.600002,209.200003,55.600001
18,6924.8001,7025.10011,7133.50011,7204.50011,100.300002,71.000001,366.700006,108.400001,208.700003,87.000002
19,7291.50011,7398.10011,7509.00011,7580.80011,106.600001,71.800001,379.600005,110.900002,217.500003,90.300001
20,7671.10011,7768.50012,7883.40012,7956.50012,97.400002,73.100002,374.200006,114.900001,212.300003,88.800001
21,8045.30012,8145.20012,8262.60012,8334.60012,99.900001,72.000001,379.600006,117.400002,217.300003,90.300002
22,8424.90013,8510.40013,8644.00013,8716.70013,85.500001,72.700001,381.000005,133.600002,219.100003,89.200001
23,8805.90013,8886.40013,9012.90013,9084.60014,80.500001,71.700001,367.300006,126.500002,207.000003,88.600002
24,9173.20014,9269.60014,9393.20014,9465.00014,96.400001,71.800001,380.100005,123.600002,220.000003,88.300001
25,9553.30014,9646.80014,9770.00015,9841.90015,93.500002,71.900001,372.300006,123.200002,216.700004,83.700001
26,9925.60015,10031.8001,10149.8002,10221.0002,106.200001,71.200001,386.800006,118.000002,224.200003,91.400002
27,10312.4002,10413.2002,10529.0002,10602.0002,100.800001,73.000001,377.200005,115.800002,216.600003,87.600001
28,10689.6002,10789.5002,10911.5002,10987.5002,99.900002,76.000001,384.300006,122.000002,221.900004,86.400001
29,11073.9002,11170.7002,11289.1002,11364.4002,96.800001,75.300001,377.600006,118.400002,215.200003,87.100002
30,11451.5002,11554.4002,11672.6002,11745.4002,102.900001,72.800001,382.600005,118.200002,221.100003,88.700001
31,11834.1002,11916.4002,12057.9002,12130.9002,82.300002,73.000001,382.400006,141.500002,223.800004,85.600001
32,12216.5002,12317.6002,12440.9002,12512.0002,101.100002,71.100001,383.000006,123.300001,224.400003,87.500002
33,12599.5002,12677.5002,12804.1002,12877.1002,78.000001,73.000001,359.600005,126.600002,204.600003,82.000001
34,12959.1002,13049.1002,13171.1002,13242.9002,90.000001,71.800001,371.600006,122.000002,212.000003,87.800002
35,13330.7002,13424.2002,13553.8002,13626.7002,93.500001,72.900001,385.300005,129.600002,223.100003,89.300001
36,13716.0002,13811.0002,13938.5002,14014.2002,95.000002,75.700001,381.200006,127.500002,222.500004,83.000001
37,14097.2002,14190.8002,14325.2002,14399.4002,93.600001,74.200002,390.500006,134.400002,228.000003,88.300001
38,14487.7002,14574.5002,14705.6002,14779.6002,86.800001,74.000001,376.100005,131.100002,217.900003,84.200001
39,14863.8002,14953.8002,15085.8002,15159.2002,90.000002,73.400001,382.700006,132.000002,222.000004,87.300001
40,15246.5002,15349.1002,15462.9002,15536.1002,102.600002,73.200002,375.200006,113.800001,216.400003,85.600001
41,15621.7002,15715.3002,15834.0002,15905.5002,93.600001,71.500001,370.300005,118.700002,212.300003,86.500001
42,15992.0002,16088.2002,16205.2002,16275.9002,96.200002,70.700002,373.100006,117.000001,213.200003,89.200001
43,16365.1002,16465.9002,16583.4002,16656.3002,100.800001,72.900001,384.200006,117.500002,218.300003,93.000002
44,16749.3003,16834.9003,16962.8003,17034.9003,85.600001,72.100001,376.000005,127.900002,213.500003,90.400001
45,17125.3003,17211.1003,17335.5003,17408.1003,85.800001,72.600001,373.900006,124.400002,210.200003,91.100002
46,17499.2003,17580.9003,17703.3003,17776.0003,81.700001,72.700001,366.800005,122.400002,204.100003,90.000001
47,17866.0003,17956.4003,18081.8003,18153.3003,90.400002,71.500002,373.700006,125.400001,215.800003,86.400001
48,18239.7003,18328.7003,18460.3003,18531.3003,89.000001,71.000001,382.100005,131.600002,220.600003,90.500001
49,18621.8003,18722.8003,18836.8003,18941.1003,101.000002,104.300001,377.500006,114.000002,215.000004,58.200001
50,18999.3003,19088.2003,19206.2003,19277.6003,88.900001,71.400001,362.700006,118.000002,206.900003,84.400002
51,19362.0003,19455.4003,19550.7003,19622.0003,93.400001,71.300001,347.900005,95.300001,188.700002,87.900002
52,19709.9003,19810.6003,19910.1003,19981.9003,100.700001,71.800001,358.600005,99.500002,200.200003,86.600001
53,20068.5003,20155.8003,20277.2003,20348.8003,87.300001,71.600001,367.000006,121.400002,208.700003,86.700002
54,20435.5003,20520.9003,20646.7003,20718.5003,85.400001,71.800001,369.700005,125.800002,211.200003,86.700001
55,20805.2003,20888.9003,21015.7003,21086.6003,83.700001,70.900001,370.700006,126.800002,210.500003,89.300002
56,21175.9003,21279.5003,21385.2003,21455.9003,103.600001,70.700001,370.800005,105.700002,209.300003,90.800001
57,21546.7003,21646.0003,21745.9003,21841.9003,99.300002,96.000001,363.400005,99.900001,199.200003,68.200001
58,21910.1003,22000.3003,22109.8003,22179.5003,90.200002,69.700002,358.800006,109.500001,199.700003,89.400001
59,22268.9003,22371.6003,22470.1003,22568.6003,102.700001,98.500001,358.000005,98.500002,201.200003,58.300001
60,22626.9003,22719.9003,22837.0003,22935.8003,93.000002,98.800002,373.200006,117.100001,210.100003,64.300001
61,23000.1003,23098.8003,23207.9003,23278.5003,98.700001,70.600001,369.000005,109.100002,207.800003,90.600001
62,23369.1003,23451.8003,23561.5004,23634.3004,82.700001,72.800001,350.600005,109.700002,192.400003,85.400001
63,23719.7004,23803.3004,23920.2004,23993.0004,83.600002,72.800002,360.400006,116.900001,200.500003,87.100001
64,24080.1004,24169.6004,24276.9004,24348.6004,89.500001,71.700001,351.100005,107.300002,196.800003,82.600001
65,24431.2004,24516.3004,24633.1004,24731.7004,85.100001,98.600002,364.300005,116.800002,201.900003,63.8
66,24795.5004,24894.9004,25005.4004,25108.0004,99.400002,102.600001,368.200006,110.500002,209.900004,55.700001
67,25163.7004,25257.6004,25360.4004,25431.7004,93.900001,71.300001,352.500005,102.800002,196.700003,84.500001
68,25516.2004,25614.1004,25708.6004,25798.8004,97.900002,90.200001,351.700005,94.500001,192.400003,69.100001
69,25867.9004,25959.6004,26069.0004,26166.6004,91.700002,97.600002,359.900006,109.400001,201.100003,61.200001
70,26227.8004,26310.4004,26435.9004,26506.5004,82.600001,70.600001,368.400005,125.500002,208.100003,89.700001
71,26596.2004,26679.7004,26799.1004,26897.9004,83.500002,98.800002,363.800006,119.400001,202.900003,62.100001
72,26960.0004,27023.8004,27150.4004,27223.7004,63.800001,73.300001,350.400005,126.600002,190.400003,86.700001
73,27310.4004,27402.8004,27510.2004,27580.3004,92.400001,70.100001,356.400005,107.400002,199.800003,86.500001
74,27666.8004,27767.2004,27881.3004,27970.4004,100.400002,89.100002,377.700006,114.100001,214.500003,74.100001
75,28044.5004,28141.3004,28245.5004,28336.1004,96.800001,90.600001,362.100005,104.200002,201.000003,70.500001
76,28406.6004,28501.0004,28595.0004,28694.0004,94.400002,99.000002,347.400005,94.000001,188.400003,60
77,28754.0004,28831.4004,28941.3004,29012.3004,77.400002,71.000001,340.000006,109.900001,187.300003,81.700002
78,29094.0004,29171.0004,29289.7004,29385.3004,77.000001,95.600002,353.800005,118.700001,195.700002,62.500001
79,29447.8004,29535.3004,29643.7004,29733.1004,87.500001,89.400001,353.700005,108.400002,195.900003,68.400001
80,29801.5004,29895.7004,29996.6004,30097.5004,94.200001,100.900001,356.400005,100.900002,195.100003,60.400001
81,30157.9004,30243.0005,30352.2005,30424.2005,85.100002,72.000001,351.400006,109.200001,194.300003,85.100002
82,30509.3005,30600.8005,30701.2005,30806.7005,91.500001,105.500002,350.000005,100.400001,191.900002,52.600001
83,30859.3005,30941.0005,31061.1005,31131.3005,81.700001,70.200001,359.300005,120.100002,201.800003,87.300001
84,31218.6005,31319.3005,31427.0005,31519.0005,100.700002,92.000002,370.700006,107.700001,208.400003,70.300001
85,31589.3005,31684.6005,31783.5005,31876.8005,95.300001,93.300001,353.600005,98.900002,194.200003,66.100001
86,31942.9005,32028.7005,32134.3005,32231.5005,85.800001,97.200001,349.500005,105.600002,191.400003,60.900001
87,32292.4005,32382.8005,32488.9005,32585.3005,90.400002,96.400002,351.900005,106.100001,196.500003,59
88,32644.3005,32730.6005,32842.8005,32934.7005,86.300002,91.900002,355.600006,112.200001,198.500003,65.200001
89,32999.9005,33092.9005,33203.0005,33295.1005,93.000001,92.100001,366.000005,110.100002,203.100003,70.800001
90,33365.9005,33463.2005,33561.2005,33656.1005,97.300002,94.900002,356.500006,98.000001,195.300003,66.300001
91,33722.4005,33783.5005,33902.0005,33973.4005,61.1,71.400001,336.100005,118.500002,179.600002,85.100002
92,34058.5005,34153.5005,34246.9005,34317.8005,95.000001,70.900001,347.500005,93.400001,188.400002,88.200002
93,34406.0005,34486.2005,34592.9005,34693.1005,80.200001,100.200002,343.100005,106.700001,186.900002,56.000001
94,34749.1005,34828.5005,34949.6005,35046.4005,79.400001,96.800001,356.900005,121.100002,200.500003,59.600001
95,35106.0005,35201.2005,35312.6005,35403.8005,95.200002,91.200002,366.700006,111.400001,206.600003,68.900001
96,35472.7005,35560.8005,35665.4005,35758.1005,88.100001,92.700002,347.800005,104.600001,192.700002,62.400001
97,35820.5005,35903.3005,36008.7005,36097.6005,82.800001,88.900001,344.700005,105.400002,188.200003,67.600001
98,36165.2005,36236.4005,36344.3005,36414.2005,71.200001,69.900001,336.800005,107.900002,179.100003,87.800001
99,36502.0005,36583.0005,36683.3005,36754.5005,81.000001,71.200001,335.400005,100.300002,181.300003,82.900001
100,36837.4005,36916.3005,37027.8006,37098.0006,78.900001,70.200001,345.200005,111.500002,190.400003,84.600001
101,37182.6006,37263.0006,37377.2006,37447.5006,80.400001,70.300001,349.800005,114.200002,194.600003,84.900001
102,37532.4006,37624.3006,37737.0006,37827.6006,91.900002,90.600002,363.000006,112.700001,204.600003,67.800001
103,37895.4006,37992.6006,38095.5006,38184.5006,97.200001,89.000001,359.800005,102.900002,200.100003,70.700001
104,38255.2006,38345.4006,38440.9006,38532.1006,90.200001,91.200001,344.300005,95.500002,185.700003,67.400001
105,38599.5006,38682.8006,38777.5006,38847.1006,83.300001,69.600001,331.300005,94.700002,178.000003,83.700001
106,38930.8006,39008.7006,39115.1006,39184.9006,77.900001,69.800001,338.800005,106.400002,184.300003,84.700001
107,39269.6006,39357.3006,39459.0006,39549.3006,87.700001,90.300001,342.700005,101.700002,189.400003,63.000001
108,39612.3006,39696.6006,39800.9006,39870.8006,84.300002,69.900001,343.800005,104.300001,188.600003,85.300001
109,39956.1006,40045.6006,40154.8006,40244.4006,89.500002,89.600002,358.300006,109.200001,198.700003,70.000001
110,40314.4006,40408.8006,40512.8006,40609.8006,94.400001,97.000001,357.300005,104.000002,198.400003,61.900001
111,40671.7006,40765.6006,40862.3006,40958.9006,93.900001,96.600001,348.800005,96.700002,190.600003,61.600001
112,41020.5006,41115.4006,41207.4006,41302.5006,94.900002,95.100001,347.200005,92.000001,186.900003,65.200001
113,41367.7006,41449.0006,41552.9006,41649.9006,81.300002,97.000002,342.700006,103.900001,185.200003,60.500001
114,41710.4006,41792.7006,41898.6006,41994.2006,82.300001,95.600002,342.700005,105.900001,188.200002,58.900001
115,42053.1006,42142.3006,42244.1006,42337.3006,89.200001,93.200002,343.000005,101.800001,191.000002,58.800001
116,42396.1006,42482.4006,42588.8006,42677.2006,86.300001,88.400001,345.100005,106.400002,192.700003,64.000001
117,42741.2006,42826.8006,42940.1006,43031.2006,85.600001,91.100001,358.200005,113.300002,198.900003,68.200001
118,43099.4006,43192.9006,43302.2006,43390.0006,93.500002,87.800002,363.300006,109.300001,202.800003,72.700001
119,43462.7006,43553.3006,43660.9007,43747.7007,90.600001,86.800001,356.100005,107.600002,198.200003,71.100001
120,43818.8007,43909.2007,44013.2007,44103.3007,90.400001,90.100001,355.200005,104.000002,194.400003,70.700001
121,44174.0007,44250.7007,44354.1007,44453.8007,76.700001,99.700001,338.700005,103.400002,180.100003,58.900001
122,44512.7007,44598.9007,44693.0007,44793.0007,86.200002,100.000001,334.800005,94.100001,180.300003,54.500001
123,44847.5007,44924.9007,45033.1007,45133.2007,77.400001,100.100002,339.900005,108.200002,185.600003,54.2
124,45187.4007,45275.1007,45376.1007,45470.9007,87.700002,94.800002,341.300005,101.000001,188.700003,57.8
125,45528.7007,45612.4007,45715.7007,45810.0007,83.700002,94.300002,341.400006,103.300001,187.000003,60.100001
126,45870.1007,45958.3007,46066.1007,46136.8007,88.200001,70.700001,352.000005,107.800001,196.000002,85.300002
127,46222.1007,46315.4007,46429.3007,46519.9007,93.300001,90.600001,366.500005,113.900002,207.200003,68.700001
128,46588.6007,46679.9007,46793.5007,46883.5007,91.300002,90.000002,362.200006,113.600001,204.900003,67.300001
129,46950.8007,47040.6007,47151.7007,47245.4007,89.800001,93.700001,358.800005,111.100002,200.900003,64.200001
130,47309.6007,47397.7007,47500.3007,47595.0007,88.100001,94.700001,350.300005,102.600002,190.700003,64.900001
131,47659.9007,47729.6007,47841.9007,47942.1007,69.700001,100.200001,335.600005,112.300002,182.000003,53.400001
132,47995.5007,48084.5007,48182.0007,48253.1007,89.000002,71.100001,337.800005,97.500001,186.500003,80.200001
133,48333.3007,48418.2007,48522.2007,48619.5007,84.900001,97.300001,344.500005,104.000002,188.900003,58.300001
134,48677.8007,48764.8007,48874.8007,48969.8007,87.000002,95.000002,353.200006,110.000001,197.000003,61.200001
135,49031.0007,49121.8007,49233.0007,49305.3007,90.800001,72.300001,355.900005,111.200002,202.000003,81.600001
136,49386.9007,49479.0007,49592.4007,49684.0007,92.100001,91.600001,363.400005,113.400002,205.500003,66.300001
137,49750.3007,49841.5007,49954.2007,50045.8007,91.200002,91.600002,360.800006,112.700001,203.900003,65.300001
138,50111.1007,50199.9007,50309.4008,50399.1008,88.800001,89.700001,356.300005,109.500002,198.300003,68.300001
139,50467.4008,50569.8008,50660.1008,50751.0008,102.400002,90.900001,350.700005,90.300001,192.700003,67.100001
140,50818.1008,50901.1008,50999.3008,51090.8008,83.000001,91.500001,337.200005,98.200002,181.200003,64.500001
141,51155.3008,51239.9008,51341.7008,51436.6008,84.600002,94.900001,341.000005,101.800001,186.400003,59.700001
142,51496.3008,51581.5008,51679.5008,51749.3008,85.200002,69.800001,336.100005,98.000001,183.200003,83.100001
143,51832.4008,51923.8008,52030.9008,52101.6008,91.400002,70.700001,353.800006,107.100001,198.500003,84.600002
144,52186.2008,52281.5008,52385.3008,52455.5008,95.300001,70.200001,353.900005,103.800002,199.100003,84.600001
145,52540.1008,52630.3008,52738.5008,52809.0008,90.200001,70.500001,352.300005,108.200002,198.400003,83.400001
146,52892.4008,52982.5008,53096.6008,53187.6008,90.100002,91.000002,361.800006,114.100001,204.200003,66.600001
147,53254.2008,53341.3008,53457.5008,53547.2008,87.100001,89.700001,360.900005,116.200002,203.300003,67.900001
148,53615.1008,53708.2008,53814.8008,53903.9008,93.100001,89.100001,353.500005,106.600002,199.700003,64.700001
149,53968.6008,54068.0008,54166.7008,54255.5008,99.400002,88.800001,353.300005,98.700001,198.100003,66.400001
150,54321.9008,54417.3008,54510.3008,54600.5008,95.400002,90.200002,344.900006,93.000001,188.400003,66.300001
151,54666.8008,54735.9008,54847.3008,54917.6008,69.100001,70.300001,333.200005,111.400001,180.500002,82.400002
152,55000.0008,55077.6008,55189.2008,55286.8008,77.600001,97.600002,346.000005,111.600001,189.200002,59.200001
153,55346.0008,55433.3008,55540.3008,55634.9008,87.300001,94.600001,352.000005,107.000002,194.300003,63.100001
154,55698.0008,55786.7008,55891.6008,55963.1008,88.700001,71.500001,347.900005,104.900002,193.600003,82.800001
155,56045.9008,56133.4008,56243.6008,56338.0008,87.500001,94.400002,353.200005,110.200002,197.700003,61.1
156,56399.1008,56503.3008,56600.3008,56692.6008,104.200002,92.300002,356.700006,97.000001,201.200003,63.200001
157,56755.8008,56854.0008,56952.3008,57042.7009,98.200001,90.400001,351.300005,98.300002,196.500003,64.400001
158,57107.1009,57187.8009,57301.1009,57390.7009,80.700001,89.600001,347.100005,113.300002,194.000003,63.500001
159,57454.2009,57548.3009,57649.6009,57737.0009,94.100002,87.400001,352.600005,101.300001,195.400003,69.800001
160,57806.8009,57907.9009,58000.1009,58091.5009,101.100002,91.400002,350.300006,92.200001,193.300003,65.600001
161,58157.1009,58242.0009,58343.6009,58438.4009,84.900001,94.800002,343.900005,101.600001,186.500002,62.600001
162,58501.0009,58585.2009,58682.4009,58753.3009,84.200001,70.900001,336.200005,97.200001,181.400002,83.900002
163,58837.2009,58916.0009,59016.9009,59088.9009,78.800001,72.000001,332.000005,100.900001,179.700002,80.300002
164,59169.2009,59249.1009,59351.7009,59422.6009,79.900001,70.900001,336.500005,102.600001,182.500002,83.100002
165,59505.7009,59591.5009,59689.8009,59761.0009,85.800001,71.200002,337.100005,98.300001,184.100002,81.800001
166,59842.8009,59925.1009,60028.9009,60126.5009,82.300001,97.600001,339.400005,103.800002,186.100003,55.700001
167,60182.2009,60264.4009,60366.2009,60437.0009,82.200001,70.800001,334.400005,101.800002,184.000003,79.600001
168,60516.6009,60599.3009,60703.1009,60772.4009,82.700001,69.300001,338.800005,103.800002,186.500003,83.000001
169,60855.4009,60939.8009,61042.8009,61114.1009,84.400001,71.300001,340.300005,103.000002,187.400003,81.600001
170,61195.7009,61281.7009,61390.6009,61492.8009,86.000001,102.200001,348.000005,108.900002,194.900003,50.900001
171,61543.7009,61632.5009,61744.8009,61816.6009,88.800001,71.800001,355.600005,112.300002,201.100003,82.700001
172,61899.3009,62002.5009,62108.0009,62204.2009,103.200002,96.200002,366.300006,105.500001,208.700003,61.400001
173,62265.6009,62369.3009,62475.0009,62567.7009,103.700001,92.700001,366.500005,105.700002,209.400003,64.400001
174,62632.1009,62733.6009,62840.3009,62931.1009,101.500002,90.800002,364.500006,106.700001,208.200003,65.500001
175,62996.6009,63090.6009,63198.1009,63291.0009,94.000001,92.900001,354.700005,107.500002,201.500003,60.300001
176,63351.3009,63442.8009,63552.3009,63643.6009,91.500001,91.300001,354.200005,109.500002,201.000003,61.900001
177,63705.5009,63800.201,63914.101,64004.001,94.700002,89.900002,365.700006,113.900001,208.600003,67.200001
178,64071.201,64177.701,64279.201,64373.201,106.500001,94.000001,363.900005,101.500002,208.000003,61.900001
179,64435.101,64520.101,64639.101,64734.901,85.000001,95.800002,361.300006,119.000002,204.000003,61.500001
180,64796.401,64896.101,65002.701,65095.801,99.700001,93.100001,363.400005,106.600002,206.300003,64.000001
181,65159.801,65264.301,65364.801,65457.501,104.500002,92.700001,361.100005,100.500001,205.000003,63.400001
182,65520.901,65621.001,65724.001,65820.101,100.100002,96.100002,359.900006,103.000001,203.100003,60.700001
183,65880.801,65979.201,66082.201,66174.701,98.400001,92.500001,354.100005,103.000002,201.400003,60.200001
184,66234.901,66328.801,66430.301,66521.401,93.900001,91.100001,349.100005,101.500002,195.400003,62.600001
185,66584.001,66678.901,66777.401,66876.701,94.900002,99.300002,350.000005,98.500001,193.400003,57.3
186,66934.001,67016.701,67136.601,67237.301,82.700002,100.700002,358.800006,119.900001,202.600003,55.500001
187,67292.801,67398.201,67499.801,67595.501,105.400001,95.700001,366.000005,101.600002,207.000003,63.300001
188,67658.801,67746.901,67859.601,67931.001,88.100002,71.400001,356.800006,112.700001,200.800003,84.600002
189,68015.601,68101.101,68208.601,68279.201,85.500001,70.600001,346.300005,107.500001,193.000002,82.700002
190,68361.901,68445.801,68556.401,68657.801,83.900001,101.400001,352.600005,110.600002,194.500003,56.700001
191,68714.501,68811.501,68908.301,68979.301,97.000001,71.000001,346.400005,96.800002,193.800003,81.600001
192,69060.901,69144.601,69249.801,69321.701,83.700001,71.900001,340.400005,105.200002,188.900003,79.600001
193,69401.301,69481.801,69589.301,69658.901,80.500001,69.600001,337.000005,107.500002,188.000003,79.400001
194,69738.301,69829.201,69929.901,70027.701,90.900002,97.800001,344.600005,100.700001,191.600003,55.200001
195,70082.901,70175.901,70282.701,70353.801,93.000002,71.100001,352.800006,106.800001,199.800003,81.900002
196,70435.7011,70519.6011,70630.0011,70701.3011,83.900001,71.300002,346.900005,110.400001,194.300002,81.300001
197,70782.6011,70867.7011,70979.3011,71079.9011,85.100001,100.600001,352.800005,111.600002,196.700003,55.500001
198,71135.4011,71218.9011,71331.3011,71402.8011,83.500001,71.500001,350.300005,112.400002,195.900003,82.900001
199,71485.7011,71569.1011,71685.2011,71780.2011,83.400001,95.000002,356.000006,116.100002,199.500003,61.500001
200,71841.7011,71939.1011,72043.8011,72140.3011,97.400001,96.500001,356.900005,104.700002,202.100003,58.300001
201,72198.6011,72290.4011,72395.9011,72494.2011,91.800001,98.300001,348.900005,105.500002,197.300003,53.300001
202,72547.5011,72640.2011,72749.5011,72844.6011,92.700001,95.100001,355.300005,109.300002,202.000003,58.200001
203,72902.8011,72996.2011,73110.9011,73212.4011,93.400002,101.500002,364.700006,114.700001,208.100003,55.100001
204,73267.5011,73366.7011,73474.5011,73576.1011,99.200001,101.600001,363.400005,107.800002,207.000003,54.800001
205,73630.9011,73716.3011,73846.4011,73917.5011,85.400001,71.100001,371.600006,130.100002,215.500003,85.000002
206,74002.5011,74088.2011,74217.4011,74311.9011,85.700001,94.500001,372.100005,129.200002,214.900003,62.700001
207,74374.6011,74477.3011,74588.6011,74692.5011,102.700002,103.900002,369.500006,111.300001,214.000003,51.600001
208,74744.1011,74844.5011,74959.0011,75028.9011,100.400001,69.900001,368.100005,114.500002,214.900003,83.300001
209,75112.2011,75216.9011,75323.4011,75415.9011,104.700002,92.500002,366.300006,106.500001,211.200003,62.600001
210,75478.5011,75573.5011,75686.9011,75779.0011,95.000001,92.100001,363.900005,113.400002,208.400003,63.400001
211,75842.4011,75939.2011,76047.0011,76117.0011,96.800002,70.000001,353.600005,107.800001,204.600003,79.000001
212,76196.0011,76290.2011,76398.5011,76469.3011,94.200002,70.800001,355.000006,108.300001,202.500003,81.700002
213,76551.0011,76635.7011,76752.3011,76823.7011,84.700001,71.400001,352.700005,116.600002,201.300003,80.000001
214,76903.7011,76990.3011,77115.0011,77187.6012,86.600001,72.600001,362.400005,124.700002,211.300003,78.500001
215,77266.1012,77368.6012,77473.0012,77574.2012,102.500002,101.200002,363.900006,104.400001,206.900003,55.800001
216,77630.0012,77725.4012,77831.8012,77903.9012,95.400001,72.100001,352.400005,106.400002,201.800003,78.500001
217,77982.4012,78083.0012,78191.1012,78291.6012,100.600002,100.500002,366.500005,108.100001,208.700003,57.3
218,78348.9012,78445.8012,78560.4012,78662.3012,96.900002,101.900001,365.300006,114.600002,211.500004,51.900001
219,78714.2012,78809.0012,78925.4012,78994.9012,94.800001,69.500001,360.800005,116.400002,211.200003,80.100001
220,79075.0012,79185.4012,79280.3012,79377.6012,110.400002,97.300002,357.900006,94.900001,205.300003,55.300001
221,79432.9012,79529.2012,79636.3012,79708.2012,96.300001,71.900001,353.500005,107.100002,203.400003,78.200001
222,79786.4012,79877.1012,79989.6012,80062.6012,90.700001,73.000001,353.000005,112.500002,203.200003,76.800001
223,80139.4012,80226.7012,80340.7012,80412.7012,87.300001,72.000001,354.800005,114.000002,201.300003,81.500001
224,80494.2012,80590.1012,80691.3012,80763.1012,95.900002,71.800001,350.900006,101.200001,197.100003,82.000002
225,80845.1012,80927.6012,81039.5012,81111.4012,82.500001,71.900001,347.200005,111.900002,194.400003,80.900001
226,81192.3012,81290.0012,81402.0012,81473.3012,97.700001,71.300001,363.800005,112.000002,209.700003,82.800001
227,81556.1012,81652.8012,81767.0012,81836.4012,96.700002,69.400001,361.800006,114.200001,210.900003,81.500002
228,81917.9012,82010.9012,82126.7012,82218.7012,93.000001,92.000001,360.500005,115.800002,208.800003,59.700001
229,82278.4012,82370.4012,82489.0012,82584.6012,92.000001,95.600002,365.700005,118.600002,210.600003,59.5
230,82644.1012,82749.2012,82855.0012,82927.2012,105.100002,72.200001,366.500006,105.800002,210.900004,83.400001
231,83010.6012,83114.7012,83225.9012,83298.3012,104.100002,72.400001,368.800005,111.200001,215.300003,81.100001
232,83379.4012,83471.8012,83592.7012,83664.1012,92.400002,71.400001,363.400006,120.900002,213.300004,78.700001
233,83742.8012,83848.5012,83957.3013,84028.2013,105.700001,70.900001,368.500005,108.800002,214.500003,83.100001
234,84111.3013,84196.1013,84311.0013,84382.1013,84.800002,71.100001,352.000006,114.900001,199.700003,81.200002
235,84463.3013,84546.7013,84662.8013,84733.1013,83.400001,70.300001,353.600005,116.100002,199.500003,83.800001
236,84816.9013,84918.5013,85016.5013,85085.8013,101.600001,69.300001,348.900005,98.000002,199.600003,80.000001
237,85165.8013,85273.2013,85367.0013,85437.3013,107.400002,70.300001,352.400005,93.800001,201.200003,80.900001
238,85518.2013,85611.7013,85727.0013,85797.4013,93.500002,70.400001,363.300006,115.300001,208.800003,84.100002
239,85881.5013,85980.0013,86091.0013,86161.8013,98.500001,70.800001,363.500005,111.000002,209.500003,83.200001
240,86245.0013,86348.5013,86458.1013,86556.3013,103.500002,98.200002,368.900006,109.600001,213.100003,57.600001
241,86613.9013,86713.8013,86827.1013,86920.7013,99.900001,93.600001,371.000005,113.300002,213.200003,64.200001
242,86984.9013,87092.9013,87196.6013,87299.5013,108.000002,102.900002,368.000006,103.700001,211.700003,53.400001
243,87352.9013,87456.1013,87565.2013,87636.9013,103.200001,71.700001,362.500005,109.100002,212.300003,78.500001
244,87715.4013,87815.1013,87921.1013,87992.0013,99.700002,70.900001,358.800005,106.000001,205.700003,82.200001
245,88074.2013,88170.0013,88270.3013,88340.4013,95.800002,70.100001,347.400006,100.300001,196.100003,81.200002
246,88421.6013,88514.2013,88616.2013,88685.6013,92.600001,69.400002,347.400005,102.000001,194.600002,83.400001
247,88769.0013,88866.5013,88977.4013,89046.8013,97.500001,69.400001,360.400005,110.900002,208.400003,82.600001
248,89129.4013,89228.6013,89340.5013,89410.7013,99.200002,70.200001,366.900006,111.900001,211.100003,85.600002
249,89496.3013,89581.4013,89706.0013,89802.2013,85.100001,96.200001,365.100005,124.600002,209.700003,59.200001
250,89861.4013,89967.4013,90075.4013,90146.3013,106.000002,70.900001,369.100006,108.000001,214.000003,84.200002
251,90230.5013,90330.0013,90440.2013,90534.2013,99.500001,94.000001,364.700005,110.200002,209.700003,61.000001
252,90595.2014,90690.6014,90800.7014,90902.2014,95.400001,101.500002,357.500005,110.100002,205.500003,50.5
253,90952.7014,91046.7014,91156.7014,91227.2014,94.000002,70.500001,352.200006,110.000001,204.000003,77.700002
254,91304.9014,91399.3014,91506.6014,91602.2014,94.400001,95.600001,355.500005,107.300002,201.700003,58.200001
255,91660.4014,91746.3014,91860.6014,91932.5014,85.900001,71.900001,354.800005,114.300002,200.200003,82.700001
256,92015.2014,92102.8014,92222.9014,92295.0014,87.600001,72.100001,364.000006,120.100002,207.700003,84.200002
257,92379.2014,92464.3014,92581.0014,92652.4014,85.100001,71.400001,355.200005,116.700002,201.800003,82.000001
258,92734.4014,92834.6014,92943.6014,93015.7014,100.200001,72.100001,365.100005,109.000002,209.200003,83.800001
259,93099.5014,93197.6014,93311.1014,93406.1014,98.100002,95.000002,367.900006,113.500001,211.600003,61.300001
260,93467.4014,93562.9014,93680.6014,93750.3014,95.500001,69.700001,368.100005,117.700002,213.200003,85.200001
261,93835.5014,93928.0014,94043.3014,94113.9014,92.500002,70.600001,357.700006,115.300001,207.800003,79.300002
262,94193.2014,94292.4014,94407.6014,94478.9014,99.200001,71.300001,365.900005,115.200002,214.400003,80.200001
263,94559.1014,94648.6014,94771.9014,94842.6014,89.500001,70.700001,364.900005,123.300002,212.800003,81.400001
264,94924.0014,95015.6014,95141.1014,95213.5014,91.600002,72.400001,372.500006,125.500002,217.100004,83.000001
265,95296.5014,95391.8014,95504.8014,95576.1014,95.300001,71.300001,362.400005,113.000002,208.300003,82.800001
266,95658.9014,95759.3014,95863.3014,95933.2014,100.400002,69.900002,358.600006,104.000001,204.400003,84.300001
267,96017.5014,96116.4014,96222.2014,96320.6014,98.900001,98.400001,358.900005,105.800002,204.700003,55.800001
268,96376.4014,96470.5014,96586.0014,96656.0014,94.100002,70.000001,361.100006,115.500001,209.600003,81.500002
269,96737.5014,96831.2014,96944.7014,97043.5014,93.700001,98.800001,361.300005,113.500002,207.200003,55.300001
270,97098.8014,97196.5014,97305.9015,97376.4015,97.700001,70.500001,362.500005,109.400002,207.100003,84.900001
271,97461.3015,97564.3015,97675.0015,97747.1015,103.000002,72.100002,367.300006,110.700001,213.700003,81.500001
272,97828.6015,97921.3015,98046.8015,98118.7015,92.700001,71.900001,371.000005,125.500002,218.200003,80.900001
273,98199.6015,98306.3015,98416.3015,98487.6015,106.700002,71.300001,369.500006,110.000002,216.700004,81.500001
274,98569.1015,98671.7015,98780.2015,98851.3015,102.600001,71.100001,363.700005,108.500002,211.100003,81.500001
275,98932.8015,99020.8015,99139.1015,99209.9015,88.000002,70.800001,360.100006,118.300001,206.300003,83.000002
276,99292.9015,99385.7015,99497.8015,99568.6015,92.800001,70.800001,357.400005,112.100002,204.900003,81.700001
277,99650.3015,99743.1015,99850.5015,99946.3015,92.800001,95.800001,353.300005,107.400002,200.200003,57.300001
278,100003.601,100098.601,100216.601,100287.501,95.000002,70.900001,367.500006,118.000001,213.000003,83.600002
279,100371.101,100471.401,100586.901,100657.501,100.300001,70.600001,370.500005,115.500002,215.800003,84.100001
280,100741.602,100849.102,100963.702,101057.102,107.500002,93.400002,379.000006,114.600001,222.100003,63.500001
281,101120.602,101227.402,101336.302,101430.402,106.800001,94.100001,371.200005,108.900002,215.700003,61.400001
282,101491.802,101595.502,101706.602,101777.102,103.700002,70.500001,364.900006,111.100002,214.800004,79.600001
283,101856.702,101962.102,102066.002,102136.402,105.400001,70.400001,361.100005,103.900002,209.300003,81.400001
284,102217.802,102313.702,102420.402,102490.702,95.900002,70.300001,355.800005,106.700001,202.600003,82.900001
285,102573.602,102672.402,102782.402,102854.102,98.800002,71.700001,363.400006,110.000002,208.800004,82.900001
286,102937.002,103023.902,103133.702,103206.202,86.900001,72.500001,348.200005,109.800002,196.700003,79.000001
287,103285.202,103372.402,103482.102,103554.102,87.200001,72.000001,353.500005,109.700002,196.900003,84.600001
288,103638.702,103741.702,103849.602,103944.602,103.000002,95.000002,368.700006,107.900001,210.900003,62.800001
289,104007.402,104106.202,104220.202,104315.502,98.800001,95.300001,369.000005,114.000002,212.800003,60.900001
290,104376.402,104474.802,104586.402,104683.402,98.400002,97.000002,365.200006,111.600001,210.000003,58.200001
291,104741.602,104842.202,104950.602,105021.802,100.600001,71.200001,358.600005,108.400002,209.000003,78.400001
292,105100.202,105200.402,105303.002,105373.202,100.200002,70.200001,354.000005,102.600001,202.800003,81.000001
293,105454.202,105551.702,105657.102,105727.702,97.500002,70.600001,357.400006,105.400001,202.900003,83.900002
294,105811.602,105910.902,106025.402,106096.202,99.300001,70.800001,370.300005,114.500002,213.800003,85.700001
295,106181.902,106285.102,106402.902,106474.102,103.200002,71.200001,378.100006,117.800002,221.000004,85.900001
296,106560.002,106663.802,106778.902,106874.102,103.800001,95.200002,376.000005,115.100002,218.900003,61.9
297,106936.002,107024.502,107151.502,107223.302,88.500002,71.800001,368.700006,127.000002,215.500004,81.400001
298,107304.702,107405.902,107512.702,107583.902,101.200001,71.200001,361.600005,106.800002,208.000003,82.400001
299,107666.302,107767.602,107871.402,107941.702,101.300002,70.300001,359.400006,103.800001,205.100003,84.000002
300,108025.702,108137.602,108233.202,108331.102,111.900001,97.900001,360.600005,95.600002,207.500003,55.200001
301,108386.302,108481.002,108603.402,108674.902,94.700001,71.500001,372.300006,122.400002,217.100003,83.700002
302,108758.602,108844.502,108976.502,109048.102,85.900001,71.600001,372.200005,132.000002,217.900003,82.700001
303,109130.802,109222.002,109341.202,109414.602,91.200002,73.400001,362.900006,119.200001,210.400003,79.100002
304,109493.702,109593.402,109708.502,109780.402,99.700001,71.900001,369.500005,115.100002,214.800003,82.800001
305,109863.202,109965.102,110075.702,110146.602,101.900002,70.900001,367.500006,110.600001,212.500003,84.100002
306,110230.702,110332.202,110452.202,110523.602,101.500001,71.400001,375.000005,120.000002,221.500003,82.100001
307,110605.702,110707.502,110818.102,110890.502,101.800002,72.400001,365.000006,110.600001,212.400003,80.200002
308,110970.702,111069.502,111173.402,111244.202,98.800001,70.800001,353.600005,103.900002,202.700003,80.100001
309,111324.302,111432.902,111537.102,111607.702,108.600001,70.600001,363.100005,104.200002,212.800003,79.700001
310,111687.402,111798.502,111905.102,111977.302,111.100002,72.200001,370.300006,106.600002,217.700004,80.400001
311,112057.702,112163.902,112276.602,112349.102,106.200001,72.500001,372.900005,112.700002,218.900003,81.500001
312,112430.602,112521.802,112637.702,112708.302,91.200002,70.600001,361.400006,115.900001,207.100003,83.700002
313,112792.002,112897.202,113011.602,113083.602,105.200001,72.000001,376.700005,114.400002,219.600003,85.100001
314,113168.702,113273.402,113389.502,113491.102,104.700002,101.600001,377.600006,116.100002,220.800004,55.200001
315,113546.302,113639.002,113763.302,113834.002,92.700001,70.700001,371.600006,124.300002,217.000003,83.900002
316,113917.902,114005.302,114121.502,114193.202,87.400001,71.700001,354.100005,116.200002,203.600003,78.800001
317,114272.002,114383.302,114491.402,114561.802,111.300001,70.400001,371.100005,108.100002,219.400003,81.300001
318,114643.102,114740.502,114861.702,114933.402,97.400002,71.700001,370.400006,121.200002,218.600004,80.100001
319,115013.502,115100.702,115221.502,115293.102,87.200001,71.600001,360.500005,120.800002,208.000003,80.900001
320,115374.002,115475.902,115582.102,115653.302,101.900002,71.200001,365.900006,106.200001,208.100003,86.600002
321,115739.902,115846.502,115963.602,116034.402,106.600001,70.800001,377.400005,117.100002,223.700003,82.900001
322,116117.302,116218.102,116330.502,116400.702,100.800002,70.200002,365.200006,112.400001,213.200003,81.800001
323,116482.502,116583.702,116685.502,116756.202,101.200001,70.700001,356.600005,101.800002,203.000003,82.900001
324,116839.102,116932.602,117049.902,117119.602,93.500001,69.700001,362.400005,117.300002,210.800003,81.900001
325,117201.502,117297.402,117416.402,117487.702,95.900002,71.300001,369.400006,119.000002,214.900004,83.200001
326,117570.902,117658.502,117775.602,117848.702,87.600001,73.100001,359.700005,117.100002,204.700003,81.900001
327,117930.602,118017.702,118138.702,118210.202,87.100002,71.500001,364.700006,121.000001,208.100003,85.100002
328,118295.302,118396.702,118511.002,118583.602,101.400001,72.600001,370.600005,114.300002,215.700003,82.300001
329,118665.902,118752.102,118882.602,118954.602,86.200002,72.000002,372.000006,130.500001,216.700003,83.300001
330,119037.902,119125.902,119242.802,119314.802,88.000001,72.000001,357.800005,116.900002,204.900003,80.900001
331,119395.702,119492.602,119609.802,119680.402,96.900002,70.600001,368.800006,117.200001,214.100003,84.100002
332,119764.502,119859.502,119977.302,120048.502,95.000001,71.200001,361.800005,117.800002,212.800003,77.800001
333,120126.302,120225.902,120332.302,120403.302,99.600002,71.000001,359.200005,106.400001,206.000003,82.200001
334,120485.502,120571.202,120692.702,120764.102,85.700002,71.400002,363.300006,121.500001,207.200003,84.700001
335,120848.802,120952.902,121066.102,121138.402,104.100001,72.300001,374.500005,113.200002,217.300003,84.900001
336,121223.302,121308.302,121444.502,121517.902,85.000002,73.400001,376.700006,136.200002,221.200004,82.100001
337,121600.002,121691.402,121806.802,121879.202,91.400001,72.400001,358.500005,115.400002,206.800003,79.300001
338,121958.502,122059.302,122168.402,122239.102,100.800002,70.700002,362.100006,109.100001,209.900003,81.500001
339,122320.602,122430.202,122533.502,122605.002,109.600001,71.500001,365.100005,103.300002,212.900003,80.700001
340,122685.702,122784.602,122894.202,122993.102,98.900002,98.900002,364.300006,109.600001,208.500003,56.900001
341,123050.002,123139.002,123252.302,123326.502,89.000001,74.200001,355.200005,113.300002,202.300003,78.700001
342,123405.202,123509.602,123626.502,123697.402,104.400001,70.900001,376.600005,116.900002,221.300003,84.400001
343,123781.802,123869.102,123998.602,124070.602,87.300002,72.000001,373.300006,129.500002,216.800004,84.500001
344,124155.102,124247.102,124364.702,124436.102,92.000001,71.400001,365.800006,117.600002,209.600003,84.800002
345,124520.902,124623.802,124735.202,124806.502,102.900001,71.300001,372.200005,111.400002,214.300003,86.600001
346,124893.102,124995.402,125112.502,125183.702,102.300002,71.200001,374.200006,117.100001,219.400003,83.600002
347,125267.302,125366.402,125478.002,125549.002,99.100001,71.000001,361.600005,111.600002,210.700003,79.900001
348,125628.902,125709.002,125823.402,125893.002,80.100001,69.600001,343.900005,114.400002,194.500003,79.800001
349,125972.802,126080.202,126184.802,126256.302,107.400002,71.500001,361.100006,104.600001,212.000003,77.600002
350,126333.902,126431.002,126539.002,126609.502,97.100001,70.500001,353.700005,108.000002,205.100003,78.100001
351,126687.602,126785.402,126887.102,126957.102,97.800001,70.000001,351.300005,101.700002,199.500003,81.800001
352,127038.902,127141.602,127252.702,127323.802,102.700002,71.100001,368.000006,111.100001,213.800003,83.100002
353,127406.902,127491.302,127615.402,127687.002,84.400001,71.600001,362.500005,124.100002,208.500003,82.400001
354,127769.402,127856.502,127981.402,128052.302,87.100001,70.900001,367.800005,124.900002,212.000003,84.900001
355,128137.202,128237.802,128348.702,128420.102,100.600002,71.400001,362.900006,110.900002,211.500004,80.000001
356,128500.102,128604.402,128706.902,128776.902,104.300001,70.000001,357.700005,102.500002,206.800003,80.900001
357,128857.802,128969.502,129068.502,129138.702,111.700002,70.200001,362.400006,99.000001,210.700003,81.500002
358,129220.202,129316.202,129439.802,129511.702,96.000001,71.900001,370.200005,123.600002,219.600003,78.700001
359,129590.402,129681.402,129801.002,129872.102,91.000001,71.100001,364.300005,119.600002,210.600003,82.600001
360,129954.702,130041.902,130157.302,130229.502,87.200002,72.200002,357.900006,115.400001,202.600003,83.100001
361,130312.602,130417.102,130532.402,130603.902,104.500001,71.500001,375.700005,115.300002,219.800003,84.400001
362,130688.302,130792.602,130902.302,130973.402,104.300002,71.100001,364.400006,109.700002,214.000004,79.300001
363,131052.702,131144.302,131251.802,131321.302,91.600001,69.500001,350.100005,107.500002,199.100003,81.500001
364,131402.802,131512.402,131613.002,131681.702,109.600002,68.700001,364.200005,100.600001,210.200003,85.300001
365,131767.002,131858.602,131975.302,132044.602,91.600002,69.300001,363.100006,116.700002,208.300004,85.500001
366,132130.102,132220.002,132334.002,132406.302,89.900001,72.300001,356.700005,114.000002,203.900003,80.500001
367,132486.802,132593.402,132708.302,132779.302,106.600002,71.000001,376.900006,114.900002,221.500004,84.400001
368,132863.702,132953.402,133085.402,133156.902,89.700001,71.500001,376.700005,132.000002,221.700003,83.500001
369,133240.402,133333.102,133451.502,133522.502,92.700002,71.000001,364.700006,118.400002,211.100004,82.600001
370,133605.102,133709.202,133813.302,133884.702,104.100001,71.400001,363.200005,104.100002,208.200003,83.600001
371,133968.302,134068.602,134183.602,134254.502,100.300002,70.900002,371.800006,115.000001,215.300003,85.600001
372,134340.102,134438.802,134553.102,134623.602,98.700001,70.500001,366.400005,114.300002,213.000003,82.900001
373,134706.502,134809.502,134909.102,134979.502,103.000002,70.400001,355.000006,99.600001,202.600003,82.000002
374,135061.502,135154.202,135269.302,135374.302,92.700001,105.000001,365.500005,115.100002,207.800003,52.700001
375,135427.002,135529.302,135646.102,135719.102,102.300002,73.000001,371.600006,116.800001,219.100003,79.500002
376,135798.602,135892.702,136005.902,136078.602,94.100001,72.700001,362.400005,113.200002,207.300003,82.400001
377,136161.002,136250.302,136367.502,136464.402,89.300001,96.900001,364.800005,117.200002,206.500003,61.400001
378,136525.802,136635.102,136749.302,136821.602,109.300002,72.300001,376.800006,114.200002,223.500004,81.000001
379,136902.602,137007.402,137119.002,137189.902,104.800002,70.900001,370.300006,111.600001,216.400003,83.000002
380,137272.902,137362.302,137479.502,137548.802,89.400001,69.300001,358.900005,117.200002,206.600003,83.000001
381,137631.802,137727.702,137840.502,137910.202,95.900001,69.700001,359.800005,112.800002,208.700003,81.400001
382,137991.602,138091.802,138193.102,138261.502,100.200002,68.400001,355.400006,101.300001,201.500003,85.500002
383,138347.002,138452.502,138563.802,138636.902,105.500001,73.100001,370.600005,111.300002,216.800003,80.700001
384,138717.602,138808.402,138931.202,139003.002,90.800001,71.800001,371.500006,122.800002,213.600003,86.100002
385,139089.102,139177.902,139306.702,139376.602,88.800001,69.900001,373.200005,128.800002,217.600003,85.700001
386,139462.302,139552.202,139679.702,139753.102,89.900001,73.400001,373.100006,127.500002,217.400003,82.300002
387,139835.402,139932.802,140044.102,140115.402,97.400001,71.300001,367.800005,111.300002,208.700003,87.800001
388,140203.202,140307.802,140425.902,140496.802,104.600002,70.900001,380.600006,118.100002,222.700004,87.000001
389,140583.802,140688.302,140795.502,140865.502,104.500001,70.000001,362.500005,107.200002,211.700003,80.800001
390,140946.302,141046.502,141150.702,141219.202,100.200002,68.500001,354.600006,104.200001,204.400003,81.700002
391,141300.902,141394.802,141507.702,141577.402,93.900001,69.700001,357.900005,112.900002,206.800003,81.400001
392,141658.802,141745.702,141867.402,141938.702,86.900001,71.300001,361.100005,121.700002,208.600003,81.200001
393,142019.902,142122.402,142237.302,142308.602,102.500002,71.300001,373.400006,114.900002,217.400004,84.700001
394,142393.302,142498.302,142613.902,142685.602,105.000001,71.700001,375.400005,115.600002,220.600003,83.100001
395,142768.702,142858.102,142980.502,143050.002,89.400002,69.500001,365.900006,122.400002,211.800004,84.600001
396,143134.602,143223.802,143351.102,143423.002,89.200001,71.900001,372.700005,127.300002,216.500003,84.300001
397,143507.302,143607.202,143701.302,143773.402,99.900002,72.100001,345.700006,94.100001,194.000003,79.600002
398,143853.002,143951.602,144071.602,144142.002,98.600001,70.400001,371.400005,120.000002,218.600003,82.400001
399,144224.402,144315.602,144429.702,144501.302,91.200001,71.600001,355.400005,114.100002,205.300003,78.500001
400,144579.802,144678.202,144794.902,144864.702,98.400002,69.800001,365.000006,116.700002,215.100004,80.100001
401,144944.802,145042.002,145159.102,145229.502,97.200001,70.400001,367.300005,117.100002,214.300003,82.600001
402,145312.102,145400.302,145517.402,145589.502,88.200002,72.100001,357.800006,117.100001,205.300003,80.400002
403,145669.902,145757.902,145884.202,145955.002,88.000001,70.800001,371.000005,126.300002,214.300003,85.900001
404,146040.902,146130.302,146246.202,146316.702,89.400002,70.500001,359.600006,115.900001,205.300003,83.800002
405,146400.502,146505.002,146622.702,146693.802,104.500001,71.100001,374.700005,117.700002,222.200003,81.400001
406,146775.202,146874.402,146977.802,147047.402,99.200002,69.600001,354.400005,103.400001,202.600003,82.200001
407,147129.602,147225.102,147336.802,147407.402,95.500002,70.600002,361.400006,111.700001,207.200003,83.600001
408,147491.002,147585.702,147698.602,147769.402,94.700001,70.800001,364.700005,112.900002,207.600003,86.300001
409,147855.702,147958.002,148068.002,148141.402,102.300002,73.400001,364.300006,110.000001,212.300003,78.600002
410,148220.002,148308.502,148429.702,148500.502,88.500001,70.800001,363.200005,121.200002,209.700003,82.700001
411,148583.202,148681.202,148798.802,148870.302,98.000002,71.500001,364.800005,117.600001,215.600003,77.700001
412,148948.002,149049.002,149154.102,149225.002,101.000002,70.900001,361.300006,105.100002,206.100004,84.300001
413,149309.302,149397.902,149528.302,149599.702,88.600001,71.400001,371.400005,130.400002,219.000003,81.000001
414,149680.702,149771.202,149890.802,149962.102,90.500002,71.300001,366.400006,119.600002,210.100004,85.000001
415,150047.102,150136.702,150268.102,150340.302,89.600001,72.200001,378.500006,131.400002,221.000003,85.300002
416,150425.602,150524.402,150634.602,150706.602,98.800001,72.000001,365.100005,110.200002,209.000003,84.100001
417,150790.702,150894.802,151015.202,151085.602,104.100002,70.400001,382.400006,120.400001,224.500003,87.500002
418,151173.102,151263.602,151372.002,151442.702,90.500001,70.700001,348.700005,108.400002,198.900003,79.100001
419,151521.802,151616.302,151739.002,151808.902,94.500001,69.900001,372.200005,122.700002,217.200003,85.100001
420,151894.002,151997.102,152097.302,152165.702,103.100002,68.400001,358.700006,100.200001,203.300003,87.000002
421,152252.702,152354.502,152468.302,152540.302,101.800001,72.000001,367.700005,113.800002,215.600003,80.100001
422,152620.402,152725.502,152832.902,152903.002,105.100002,70.100001,368.100006,107.400001,212.500003,85.500002
423,152988.502,153075.802,153199.902,153272.002,87.300001,72.100001,365.300005,124.100002,211.400003,81.800001
424,153353.802,153456.402,153569.502,153638.202,102.600002,68.700001,372.500006,113.100001,215.700003,88.100002
425,153726.302,153809.002,153933.302,154003.802,82.700001,70.500001,362.400005,124.300002,207.000003,84.900001
426,154088.702,154174.602,154301.802,154373.702,85.900001,71.900001,367.900006,127.200002,213.100003,82.900002
427,154456.602,154553.702,154669.502,154741.102,97.100001,71.600001,371.400005,115.800002,212.900003,86.900001
428,154828.002,154929.502,155045.402,155115.802,101.500002,70.400001,371.100006,115.900001,217.400003,83.300002
429,155199.102,155299.302,155396.602,155466.702,100.200001,70.100001,350.800005,97.300002,197.500003,83.200001
430,155549.902,155640.902,155752.602,155821.402,91.000001,68.800001,352.300005,111.700002,202.700003,80.800001
431,155902.202,155997.802,156115.802,156184.302,95.600002,68.500001,367.100006,118.000001,213.600003,85.000002
432,156269.302,156361.702,156482.602,156555.202,92.400001,72.600001,365.100005,120.900002,213.300003,79.200001
433,156634.402,156723.402,156856.202,156928.702,89.000001,72.500001,377.600006,132.800002,221.800003,83.300002
434,157012.002,157104.402,157222.202,157293.902,92.400001,71.700001,365.800005,117.800002,210.200003,83.900001
435,157377.802,157465.102,157590.602,157661.802,87.300001,71.200001,369.400006,125.500002,212.800003,85.400002
436,157747.202,157851.502,157966.102,158037.402,104.300001,71.300001,378.400005,114.600002,218.900003,88.200001
437,158125.602,158228.402,158340.902,158411.402,102.800002,70.500002,365.100006,112.500001,215.300003,79.300001
438,158490.702,158587.302,158700.502,158768.802,96.600001,68.300001,365.400005,113.200002,209.800003,87.300001
439,158856.102,158951.202,159067.102,159138.102,95.100002,71.000001,365.800006,115.900001,211.000003,83.800002
440,159221.902,159310.302,159437.702,159508.702,88.400001,71.000001,372.600005,127.400002,215.800003,85.800001
441,159594.502,159684.202,159815.302,159887.402,89.700001,72.100002,376.900006,131.100002,220.800003,84.000001
442,159971.402,160063.502,160184.602,160255.802,92.100001,71.200001,368.800005,121.100002,213.200003,84.400001
443,160340.202,160436.002,160562.202,160633.602,95.800002,71.400001,379.600006,126.200002,222.000004,86.200001
444,160719.802,160809.002,160941.002,161011.802,89.200001,70.800001,375.700006,132.000002,221.200003,83.700002
445,161095.502,161203.102,161313.502,161384.902,107.600001,71.400001,373.800005,110.400002,218.000003,84.400001
446,161469.302,161573.502,161686.602,161756.702,104.200002,70.100001,373.100006,113.100001,217.300003,85.700002
447,161842.402,161937.102,162053.402,162123.102,94.700001,69.700001,364.800005,116.300002,211.000003,84.100001
448,162207.202,162306.002,162427.802,162498.502,98.800002,70.700001,377.400006,121.800001,220.600003,86.100002
449,162584.602,162674.102,162796.502,162868.802,89.500001,72.300001,367.700005,122.400002,211.900003,83.500001
450,162952.302,163048.202,163176.602,163248.402,95.900002,71.800001,381.500006,128.400002,224.300004,85.400001
451,163333.802,163428.602,163557.902,163629.802,94.800001,71.900001,380.600006,129.300002,224.100003,84.600002
452,163714.402,163807.602,163942.402,164014.302,93.200001,71.900001,384.800005,134.800002,228.000003,84.900001
453,164099.202,164193.702,164324.502,164395.502,94.500002,71.000001,383.300006,130.800002,225.300004,87.000001
454,164482.502,164588.602,164708.502,164779.202,106.100002,70.700001,382.000006,119.900001,226.000003,85.300002
455,164864.502,164965.702,165082.402,165153.502,101.200001,71.100001,372.600005,116.700002,217.900003,83.600001
456,165237.102,165332.302,165450.702,165521.602,95.200002,70.900001,371.400006,118.400001,213.600003,86.900002
457,165608.502,165709.602,165832.502,165904.702,101.100001,72.200001,380.000005,122.900002,224.000003,83.800001
458,165988.502,166078.402,166209.802,166282.502,89.900002,72.700001,380.600006,131.400002,221.300004,86.600001
459,166369.102,166464.202,166586.102,166658.602,95.100002,72.500001,377.000006,121.900001,217.000003,87.500002
460,166746.102,166837.902,166971.002,167042.302,91.800001,71.300001,382.900005,133.100002,224.900003,86.700001
461,167129.002,167221.002,167354.902,167427.102,92.000002,72.200001,388.200006,133.900002,225.900004,90.100001
462,167517.202,167604.902,167738.102,167809.103,87.700002,71.000002,380.000006,133.200001,220.900003,88.100001
463,167897.203,168001.603,168119.303,168190.103,104.400001,70.800001,378.900006,117.700002,222.100003,86.000002
464,168276.103,168375.303,168491.403,168561.503,99.200001,70.100001,366.100005,116.100002,215.300003,80.700001
465,168642.203,168740.603,168861.303,168930.403,98.400001,69.100001,375.500006,120.700002,219.100003,87.300002
466,169017.703,169109.003,169236.803,169309.503,91.300001,72.700001,374.900005,127.800002,219.100003,83.100001
467,169392.603,169483.203,169611.003,169683.903,90.600001,72.900001,377.100006,127.800002,218.400003,85.800002
468,169769.703,169862.403,169992.603,170064.203,92.700001,71.600001,383.000005,130.200002,222.900003,88.500001
469,170152.703,170246.303,170374.303,170445.403,93.600002,71.100001,380.400006,128.000002,221.600004,87.700001
470,170533.103,170625.503,170753.003,170825.703,92.400002,72.700002,376.400006,127.500001,219.900003,83.800001
471,170909.503,171015.503,171131.803,171203.903,106.000001,72.100001,376.900005,116.300002,222.300003,82.500001
472,171286.403,171389.003,171509.103,171579.703,102.600002,70.600001,376.300006,120.100002,222.700004,83.000001
473,171662.703,171759.703,171873.803,171944.303,97.000001,70.500001,363.300005,114.100002,211.100003,81.700001
474,172026.003,172128.603,172250.003,172321.003,102.600002,71.000001,383.000006,121.400002,224.000004,88.000001
475,172409.003,172500.703,172630.403,172702.103,91.700001,71.700001,382.000006,129.700002,221.400003,88.900002
476,172791.003,172884.803,173013.403,173085.303,93.800001,71.900001,379.200005,128.600002,222.400003,84.900001
477,173170.203,173261.903,173390.603,173460.903,91.700002,70.300001,380.000006,128.700002,220.400004,89.300001
478,173550.203,173655.203,173766.903,173837.803,105.000002,70.900001,370.400006,111.700001,216.700003,82.800002
479,173920.603,174019.603,174130.203,174201.103,99.000001,70.900001,365.000005,110.600002,209.600003,84.500001
480,174285.603,174388.103,174508.503,174580.403,102.500002,71.900001,381.000006,120.400001,222.900003,86.200002
481,174666.603,174772.003,174885.903,174957.003,105.400001,71.100001,374.800005,113.900002,219.300003,84.400001
482,175041.403,175144.103,175253.203,175324.703,102.700002,71.500002,364.600006,109.100001,211.800003,81.300001
483,175406.003,175509.903,175618.103,175690.403,103.900001,72.300001,372.800005,108.200002,212.100003,88.400001
484,175778.803,175870.503,176000.403,176072.403,91.700002,72.000001,378.800006,129.900002,221.600004,85.200001
485,176157.603,176251.103,176385.203,176456.603,93.500001,71.400001,387.500006,134.100002,227.600003,88.500002
486,176545.103,176639.503,176763.503,176834.803,94.400001,71.300001,378.200005,124.000002,218.400003,88.500001
487,176923.303,177018.403,177150.803,177222.903,95.100002,72.100001,385.700006,132.400002,227.500004,86.100001
488,177309.003,177400.003,177522.303,177593.303,91.000001,71.000001,368.400006,122.300002,213.300003,84.100002
489,177677.403,177781.303,177899.003,177969.703,103.900001,70.700001,378.600005,117.700002,221.600003,86.300001
490,178056.003,178156.803,178265.003,178334.503,100.800002,69.500001,365.000006,108.200001,209.000003,86.500002
491,178421.003,178526.303,178644.903,178716.603,105.300001,71.700001,383.100005,118.600002,223.900003,87.500001
492,178804.103,178898.303,179023.603,179096.903,94.200002,73.300001,378.000006,125.300002,219.500004,85.200001
493,179182.103,179274.303,179398.303,179469.703,92.200001,71.400001,375.600006,124.000002,216.200003,88.000002
494,179557.703,179648.603,179767.003,179838.703,90.900001,71.700001,365.000005,118.400002,209.300003,84.000001
495,179922.703,180011.303,180135.703,180206.503,88.600001,70.800001,369.800006,124.400002,213.000003,86.000002
496,180292.503,180393.603,180510.703,180581.303,101.100001,70.600001,374.400005,117.100002,218.200003,85.600001
497,180666.903,180771.603,180889.003,180960.503,104.700002,71.500002,377.300006,117.400001,222.100003,83.700001
498,181044.203,181150.603,181265.103,181335.603,106.400001,70.500001,377.200005,114.500002,220.900003,85.800001
499,181421.403,181513.303,181638.103,181708.203,91.900002,70.100001,373.600006,124.800002,216.700004,86.800001
500,181795.003,181889.503,182011.303,182083.803,94.500001,72.500001,376.900006,121.800002,216.300003,88.100002
501,182171.903,182267.103,182400.303,182471.803,95.200001,71.500001,385.600005,133.200002,228.400003,85.700001
502,182557.503,182652.603,182779.103,182850.303,95.100002,71.200001,382.000006,126.500002,221.600004,89.200001
503,182939.503,183036.403,183156.503,183227.303,96.900001,70.800001,370.700006,120.100002,217.000003,82.900002
504,183310.203,183425.003,183534.903,183607.403,114.800001,72.500001,379.500005,109.900002,224.700003,82.300001
505,183689.703,183791.303,183904.603,183974.203,101.600002,69.600001,367.600006,113.300001,214.900003,83.100002
506,184057.303,184157.103,184273.203,184343.903,99.800001,70.700001,373.800005,116.100002,215.900003,87.200001
507,184431.103,184508.303,184634.303,184706.803,77.200001,72.500001,362.400006,126.000002,203.200003,86.700002
508,184793.503,184885.303,185029.603,185102.503,91.800001,72.900001,392.400005,144.300002,236.100003,83.400001
509,185185.903,185282.003,185409.403,185480.403,96.100002,71.000001,381.200006,127.400002,223.500004,86.700001
510,185567.103,185663.803,185785.903,185857.603,96.700002,71.700001,373.300006,122.100001,218.800003,82.800002
511,185940.403,186050.103,186162.303,186232.903,109.700001,70.600001,379.500005,112.200002,221.900003,87.000001
512,186319.903,186427.503,186536.903,186608.303,107.600002,71.400001,375.400006,109.400002,217.000004,87.000001
513,186695.303,186798.503,186904.503,186974.703,103.200002,70.200001,364.700005,106.000001,209.200003,85.300001
514,187060.003,187148.303,187279.103,187351.503,88.300002,72.400001,376.000006,130.800002,219.100004,84.500001
515,187436.003,187537.603,187655.003,187727.503,101.600002,72.500001,377.200006,117.400001,219.000003,85.700002
516,187813.203,187888.903,188020.603,188092.403,75.700001,71.800001,365.000005,131.700002,207.400003,85.800001
517,188178.203,188272.703,188403.103,188474.303,94.500001,71.200001,386.500006,130.400002,224.900003,90.400002
518,188564.703,188673.603,188791.603,188863.303,108.900001,71.700001,381.300006,118.000002,226.900003,82.700002
519,188946.003,189039.003,189160.403,189230.803,93.000001,70.400001,370.000005,121.400002,214.400003,85.200001
520,189316.003,189405.003,189517.503,189587.903,89.000001,70.400001,356.000005,112.500002,201.500003,84.100001
521,189672.003,189773.503,189884.903,189955.103,101.500002,70.200001,368.600006,111.400002,212.900004,85.500001
522,190040.603,190132.503,190258.003,190328.103,91.900001,70.100001,373.500005,125.500002,217.400003,86.000001
523,190414.103,190505.403,190629.503,190700.203,91.300002,70.700001,372.000006,124.100002,215.400004,85.900001
524,190786.103,190878.603,191001.703,191073.003,92.500001,71.300001,375.600006,123.100002,215.600003,88.700002
525,191161.703,191255.903,191377.003,191448.103,94.200001,71.100001,370.300005,121.100002,215.300003,83.900001
526,191532.003,191621.903,191738.903,191809.503,89.900001,70.600001,355.900005,117.000002,206.900003,78.400001
527,191887.903,191973.903,192094.303,192163.003,86.000002,68.700001,358.600006,120.400001,206.400003,83.500002
528,192246.503,192334.203,192439.603,192508.603,87.700001,69.000001,345.800005,105.400002,193.100003,83.700001
529,192592.303,192678.903,192785.303,192856.403,86.600001,71.100001,346.400005,106.400002,193.000003,82.300001
530,192938.703,193031.303,193140.203,193211.103,92.600001,70.900001,358.900005,108.900002,201.500003,86.500001
531,193297.603,193390.303,193503.903,193574.103,92.700002,70.200001,361.800006,113.600001,206.300003,85.300002
532,193659.403,193753.903,193864.403,193934.803,94.500001,70.400001,360.500005,110.500002,205.000003,85.100001
533,194019.903,194114.703,194223.303,194293.603,94.800002,70.300001,355.300005,108.600001,203.400003,81.600001
534,194375.203,194466.203,194576.303,194645.803,91.000002,69.500001,354.100006,110.100001,201.100003,83.500002
535,194729.303,194814.103,194924.703,194993.803,84.800001,69.100001,347.500005,110.600002,195.400003,83.000001
536,195076.803,195162.303,195273.103,195341.703,85.500001,68.600001,352.400005,110.800002,196.300003,87.500001
537,195429.203,195523.803,195624.103,195693.603,94.600002,69.500001,350.600005,100.300001,194.900003,86.200001
538,195779.803,195870.903,195979.603,196049.703,91.100002,70.100001,355.200006,108.700001,199.800003,85.300002
539,196135.003,196224.003,196338.203,196409.203,89.000001,71.000001,358.700005,114.200002,203.200003,84.500001
540,196493.703,196582.003,196697.103,196766.503,88.300001,69.400001,357.100005,115.100002,203.400003,84.300001
541,196850.803,196943.603,197055.303,197151.403,92.800002,96.100002,361.000006,111.700001,204.500003,60.400001
542,197211.803,197297.803,197412.403,197481.903,86.000001,69.500001,353.800005,114.600002,200.600003,83.700001
543,197565.603,197655.903,197757.803,197858.303,90.300001,100.500001,346.600005,101.900002,192.200003,53.900001
544,197912.203,197994.403,198106.903,198175.303,82.200001,68.400001,348.300005,112.500002,194.700003,85.200001
545,198260.503,198331.703,198440.703,198510.703,71.200001,70.000001,332.200005,109.000002,180.200003,82.000001
546,198592.703,198682.103,198793.703,198862.803,89.400002,69.100001,357.900006,111.600001,201.000003,87.800002
547,198950.603,199048.103,199152.603,199222.003,97.500001,69.400001,356.400005,104.500002,202.000003,85.000001
548,199307.003,199385.103,199506.203,199575.103,78.100001,68.900001,354.300005,121.100002,199.200003,86.200001
549,199661.303,199747.703,199850.003,199949.303,86.400001,99.300001,345.000005,102.300002,188.700003,57.000001
550,200006.303,200090.903,200203.603,200273.603,84.600002,70.000001,350.000006,112.700001,197.300003,82.700002
551,200356.303,200438.303,200546.503,200615.003,82.000001,68.500001,341.100005,108.200001,190.200002,82.400002
552,200697.403,200767.803,200879.103,200948.203,70.400001,69.100001,335.100005,111.300001,181.700002,84.300002
553,201032.503,201120.803,201232.203,201303.903,88.300001,71.700001,355.900005,111.400002,199.700003,84.500001
554,201388.403,201483.803,201585.203,201656.203,95.400001,71.000001,350.600005,101.400002,196.800003,82.800001
555,201739.003,201828.903,201939.803,202010.103,89.900001,70.300001,356.300005,110.900002,200.800003,85.200001
556,202095.303,202172.803,202285.703,202355.703,77.500002,70.000001,344.400006,112.900001,190.400003,84.000002
557,202439.703,202529.603,202641.003,202711.303,89.900001,70.300001,353.000005,111.400002,201.300003,81.400001
558,202792.703,202877.603,202983.003,203052.103,84.900001,69.100001,342.100005,105.400002,190.300003,82.700001
559,203134.803,203219.703,203331.403,203428.503,84.900001,97.100001,351.900005,111.700002,196.600003,58.200001
560,203486.703,203580.503,203689.403,203760.503,93.800002,71.100001,358.500006,108.900001,202.700003,84.700002
561,203845.203,203940.503,204053.603,204124.303,95.300001,70.700001,364.900005,113.100002,208.400003,85.800001
562,204210.103,204300.403,204421.403,204492.203,90.300001,70.800001,368.400005,121.000002,211.300003,86.300001
563,204578.503,204664.503,204778.203,204847.603,86.000002,69.400001,354.200006,113.700001,199.700003,85.100002
564,204932.703,205021.503,205147.603,205217.103,88.800001,69.500001,368.900005,126.100002,214.900003,84.500001
565,205301.603,205389.703,205505.403,205575.003,88.100002,69.600001,357.400006,115.700001,203.800003,84.000002
566,205659.003,205760.503,205866.903,205934.803,101.500001,67.900001,363.500005,106.400002,207.900003,87.700001
567,206022.503,206105.203,206225.503,206294.403,82.700001,68.900001,355.200005,120.300002,203.000003,83.300001
568,206377.703,206466.303,206580.303,206649.803,88.600002,69.500001,358.000006,114.000001,202.600003,85.900002
569,206735.703,206824.303,206941.303,207009.803,88.600001,68.500001,361.400005,117.000002,205.600003,87.300001
570,207097.103,207191.803,207311.403,207381.903,94.700001,70.500001,371.500006,119.600002,214.300003,86.700002
571,207468.603,207557.803,207672.903,207773.103,89.200001,100.200001,363.200005,115.100002,204.300003,58.700001
572,207831.803,207921.303,208047.603,208117.903,89.500001,70.300001,372.800005,126.300002,215.800003,86.700001
573,208204.603,208296.003,208407.103,208476.003,91.400002,68.900001,358.800006,111.100002,202.500004,87.400001
574,208563.403,208665.903,208771.003,208839.103,102.500001,68.100001,359.900005,105.100002,207.600003,84.200001
575,208923.303,209011.603,209119.603,209213.903,88.300002,94.300002,352.200005,108.000001,196.300003,61.6
576,209275.503,209373.803,209486.903,209556.703,98.300002,69.800001,366.800006,113.100002,211.400004,85.600001
577,209642.303,209732.603,209844.503,209914.103,90.300001,69.600001,357.800005,111.900002,202.200003,86.000001
578,210000.103,210091.903,210215.003,210285.203,91.800002,70.200001,372.800006,123.100001,214.900003,87.700002
579,210372.903,210463.203,210585.303,210656.003,90.300001,70.700001,367.500005,122.100002,212.400003,84.400001
580,210740.403,210832.303,210949.803,211018.103,91.900002,68.300001,365.200006,117.500001,209.400003,87.500002
581,211105.603,211196.503,211310.503,211378.903,90.900001,68.400001,357.900005,114.000002,204.900003,84.600001
582,211463.503,211564.703,211672.303,211763.903,101.200002,91.600002,366.500006,107.600001,208.800003,66.100001
583,211830.003,211927.103,212033.303,212102.603,97.100001,69.300001,360.300005,106.200002,203.300003,87.700001
584,212190.303,212275.603,212398.503,212468.803,85.300001,70.300001,365.900005,122.900002,208.200003,87.400001
585,212556.203,212650.503,212766.203,212836.803,94.300002,70.600002,367.300006,115.700001,210.000003,86.700001
586,212923.503,213018.003,213131.903,213202.103,94.500001,70.200001,365.700005,113.900002,208.400003,87.100001
587,213289.203,213381.803,213502.903,213573.803,92.600002,70.900001,372.900006,121.100001,213.700003,88.300002
588,213662.103,213740.403,213858.703,213953.503,78.300001,94.800001,354.200005,118.300002,196.600003,62.800001
589,214016.303,214114.603,214224.303,214293.603,98.300002,69.300001,362.000005,109.700001,208.000003,84.700001
590,214378.303,214478.003,214577.903,214646.103,99.700002,68.200001,354.800006,99.900001,199.600003,87.000002
591,214733.103,214830.703,214933.403,215034.703,97.600001,101.300001,357.900005,102.700002,200.300003,56.300001
592,215091.003,215179.403,215301.903,215373.603,88.400001,71.700001,368.300006,122.500002,210.900003,85.700002
593,215459.303,215555.303,215661.703,215731.803,96.000001,70.100001,355.700005,106.400002,202.400003,83.200001
594,215815.003,215905.703,216029.803,216100.403,90.700001,70.600001,373.000005,124.100002,214.800003,87.600001
595,216188.003,216285.903,216397.403,216467.303,97.900002,69.900001,366.600006,111.500002,209.400004,87.300001
596,216554.603,216644.003,216762.503,216862.603,89.400001,100.100002,366.300005,118.500002,207.900003,58.3
597,216920.903,217011.703,217130.903,217201.603,90.800002,70.700001,365.000006,119.200002,210.000004,84.300001
598,217285.903,217373.103,217497.203,217567.003,87.200001,69.800001,368.500005,124.100002,211.300003,87.400001
599,217654.403,217743.303,217859.003,217928.303,88.900002,69.300001,362.200006,115.700001,204.600003,88.300002
600,218016.603,218103.403,218232.903,218303.503,86.800001,70.600001,374.700005,129.500002,216.300003,87.800001
601,218391.303,218490.403,218602.203,218672.703,99.100002,70.500001,369.300006,111.800001,210.900003,87.900002
602,218760.603,218853.803,218976.603,219047.303,93.200001,70.700001,373.800005,122.800002,216.000003,87.100001
603,219134.403,219217.703,219337.803,219408.603,83.300002,70.800001,358.400006,120.100001,203.400003,84.200002
604,219492.803,219583.003,219704.203,219774.203,90.200001,70.000001,368.400005,121.200002,211.400003,87.000001
605,219861.203,219947.303,220069.503,220173.003,86.100001,103.500002,365.300006,122.200002,208.300003,53.500001
606,220226.503,220323.903,220435.903,220505.303,97.400001,69.400001,362.300005,112.000002,209.400003,83.500001
607,220588.803,220688.803,220798.703,220869.203,100.000002,70.500001,369.700006,109.900001,209.900003,89.300002
608,220958.503,221055.103,221169.203,221240.503,96.600001,71.300001,368.600005,114.100002,210.700003,86.600001
609,221327.103,221419.303,221543.103,221613.303,92.200001,70.200001,375.800006,123.800002,216.000003,89.600002
610,221702.903,221793.303,221907.003,222007.003,90.400001,100.000001,362.900005,113.700002,204.100003,58.800001
611,222065.803,222154.603,222280.903,222352.903,88.800001,72.000001,371.100006,126.300002,215.100003,84.000002
612,222436.903,222525.603,222645.103,222741.303,88.700001,96.200001,365.000005,119.500002,208.200003,60.600001
613,222801.903,222887.203,223011.203,223081.303,85.300001,70.100001,362.500005,124.000002,209.300003,83.100001
614,223164.403,223267.103,223375.003,223471.503,102.700002,96.500001,366.600006,107.900002,210.600004,59.500001
615,223531.003,223620.003,223743.503,223814.103,89.000001,70.600001,367.800005,123.500002,212.500003,84.700001
616,223898.803,223990.703,224116.703,224187.803,91.900002,71.100001,376.200006,126.000002,217.900004,87.200001
617,224275.003,224358.203,224484.203,224555.903,83.200001,71.700001,364.900005,126.000002,209.200003,84.000001
618,224639.903,224732.603,224862.503,224932.703,92.700002,70.200001,383.500006,129.900002,222.600004,90.700001
619,225023.403,225118.103,225239.403,225309.603,94.700002,70.200001,371.800006,121.300001,216.000003,85.600002
620,225395.203,225491.103,225610.603,225680.103,95.900001,69.500001,371.800005,119.500002,215.400003,86.900001
621,225767.003,225876.003,225984.503,226053.403,109.000002,68.900001,372.200006,108.500001,217.500003,85.800002
622,226139.203,226236.803,226350.903,226420.103,97.600001,69.200001,368.500005,114.100002,211.700003,87.600001
623,226507.703,226610.703,226718.903,226823.803,103.000002,104.900002,371.900006,108.200001,211.200003,55.800001
624,226879.603,226970.503,227096.603,227168.503,90.900001,71.900001,372.700005,126.100002,217.000003,83.800001
625,227252.303,227348.303,227470.503,227542.303,96.000002,71.800001,379.500006,122.200002,218.200004,89.500001
626,227631.803,227726.803,227851.303,227921.803,95.000001,70.500001,379.700006,124.500002,219.500003,89.700002
627,228011.503,228104.503,228230.203,228301.203,93.000001,71.000001,379.100005,125.700002,218.700003,89.400001
628,228390.603,228482.003,228609.503,228679.503,91.400002,70.000001,375.300006,127.500002,218.900004,86.400001
629,228765.903,228857.703,228981.503,229051.203,91.800001,69.700001,374.600005,123.800002,215.600003,89.300001
630,229140.503,229244.803,229358.103,229428.603,104.300002,70.500001,372.000006,113.300002,217.600004,83.900001
631,229512.503,229613.503,229732.203,229801.703,101.000002,69.500001,379.700006,118.700001,219.700003,90.500002
632,229892.203,229984.903,230110.903,230182.103,92.700001,71.200001,376.200005,126.000002,218.700003,86.300001
633,230268.403,230366.903,230494.203,230565.603,98.500002,71.400001,388.900006,127.300002,225.800004,91.700001
634,230657.303,230755.603,230876.203,230947.703,98.300002,71.500001,376.800006,120.600001,218.900003,86.400002
635,231034.103,231130.403,231256.903,231327.103,96.300001,70.200001,385.000005,126.500002,222.800003,92.000001
636,231419.103,231510.503,231635.503,231706.103,91.400002,70.600001,374.700006,125.000002,216.400004,87.700001
637,231793.803,231901.103,232019.403,232090.003,107.300002,70.600001,384.800006,118.300001,225.600003,88.600002
638,232178.603,232282.503,232399.003,232470.503,103.900001,71.500001,375.400005,116.500002,220.400003,83.500001
639,232554.003,232648.003,232777.503,232849.203,94.000002,71.700001,385.100006,129.500002,223.500004,89.900001
640,232939.103,233034.603,233164.503,233235.603,95.500001,71.100001,386.500006,129.900002,225.400003,90.000002
641,233325.603,233423.803,233548.903,233619.403,98.200001,70.500001,389.000006,125.100002,223.300003,95.200002
642,233714.603,233812.103,233939.103,234010.303,97.500001,71.200001,388.100005,127.000002,224.500003,92.400001
643,234102.703,234200.103,234317.503,234422.103,97.400002,104.600001,379.300006,117.400002,214.800004,59.900001
644,234482.003,234589.203,234702.903,234774.203,107.200002,71.300001,377.300006,113.700001,220.900003,85.100002
645,234859.304,234949.904,235067.704,235138.704,90.600001,71.000001,363.800005,117.800002,208.400003,84.400001
646,235223.104,235324.804,235444.404,235514.904,101.700002,70.500001,382.200006,119.600001,221.300003,90.400002
647,235605.304,235700.904,235822.904,235894.304,95.600001,71.400001,379.400005,122.000002,217.600003,90.400001
648,235984.704,236080.304,236211.704,236281.604,95.600002,69.900001,388.400006,131.400002,227.000004,91.500001
649,236373.104,236468.604,236598.904,236670.704,95.500002,71.800001,388.600006,130.300002,225.800004,91.000001
650,236761.704,236859.604,236989.604,237060.104,97.900001,70.500001,394.200006,130.000002,227.900003,95.800002
651,237155.904,237249.604,237379.604,237451.204,93.700001,71.600001,382.700006,130.000002,223.700003,87.400002
652,237538.604,237632.704,237761.104,237832.104,94.100001,71.000001,379.900005,128.400002,222.500003,86.400001
653,237918.504,238009.904,238132.304,238202.804,91.400002,70.500001,373.500006,122.400001,213.800003,89.200002
654,238292.004,238399.404,238514.204,238583.904,107.400001,69.700001,384.300006,114.800002,222.200003,92.400002
655,238676.304,238780.504,238900.604,238972.504,104.200001,71.900001,384.300005,120.100002,224.300003,88.100001
656,239060.604,239159.604,239287.004,239359.404,99.000002,72.400001,387.300006,127.400002,226.400004,88.500001
657,239447.904,239544.304,239671.004,239742.104,96.400001,71.100001,387.300006,126.700002,223.100003,93.100002
658,239835.204,239934.404,240061.004,240132.504,99.200001,71.500001,391.500006,126.600002,225.800003,94.200002
659,240226.704,240316.604,240451.304,240523.804,89.900001,72.500001,387.200005,134.700002,224.600003,90.100001
660,240613.904,240705.504,240833.704,240904.204,91.600002,70.500001,374.700006,128.200002,219.800004,84.400001
661,240988.604,241092.104,241211.604,241282.604,103.500002,71.000001,385.200006,119.500001,223.000003,91.200002
662,241373.804,241467.204,241599.104,241670.504,93.400001,71.400001,387.400006,131.900002,225.300003,90.700002
663,241761.204,241858.504,241987.904,242060.204,97.300001,72.300001,389.400005,129.400002,226.700003,90.400001
664,242150.604,242250.504,242377.904,242450.104,99.900002,72.200001,390.300006,127.400002,227.300004,90.800001
665,242540.904,242636.204,242770.404,242841.704,95.300002,71.300001,393.500006,134.200002,229.500004,92.700001
666,242934.404,243030.304,243160.804,243232.704,95.900001,71.900001,386.200006,130.500002,226.400003,87.900002
667,243320.604,243429.504,243545.004,243616.004,108.900001,71.000001,382.200005,115.500002,224.400003,86.800001
668,243702.804,243809.904,243920.804,243991.304,107.100002,70.500001,375.100006,110.900002,218.000004,86.600001
669,244077.904,244186.404,244305.304,244377.704,108.500002,72.400002,391.500006,118.900001,227.400003,91.700001
670,244469.404,244565.504,244695.204,244766.904,96.100001,71.700001,381.800006,129.700002,225.800003,84.300002
671,244851.204,244951.404,245079.604,245149.904,100.200001,70.300001,397.000005,128.200002,228.400003,98.300001
672,245248.204,245347.204,245475.404,245548.604,99.000002,73.200001,388.300006,128.200002,227.200004,87.900001
673,245636.504,245736.204,245867.304,245939.804,99.700002,72.500001,393.100006,131.100002,230.800004,89.800001
674,246029.604,246129.304,246240.904,246312.504,99.700002,71.600001,372.700006,111.600001,211.300003,89.800002
675,246402.304,246494.704,246621.104,246692.404,92.400001,71.300001,381.000005,126.400002,218.800003,90.900001
676,246783.304,246892.404,247003.904,247075.804,109.100002,71.900001,376.900006,111.500002,220.600004,84.400001
677,247160.204,247267.204,247384.804,247457.304,107.000002,72.500001,383.000006,117.600001,224.600003,85.900002
678,247543.204,247642.104,247769.904,247841.804,98.900001,71.900001,385.700005,127.800002,226.700003,87.100001
679,247928.904,248027.604,248158.204,248268.204,98.700002,110.000001,396.800006,130.600002,229.300004,57.500001
680,248325.704,248424.904,248556.104,248630.504,99.200002,74.400001,389.400006,131.200002,230.400004,84.600001
681,248715.104,248812.804,248945.104,249017.704,97.700002,72.600001,394.000006,132.300002,230.000004,91.400001
682,249109.104,249205.304,249325.704,249399.404,96.200001,73.700001,374.600006,120.400002,216.600003,84.300002
683,249483.704,249574.904,249705.304,249777.704,91.200001,72.400001,377.100005,130.400002,221.600003,83.100001
684,249860.804,249967.904,250085.304,250156.204,107.100002,70.900001,386.100006,117.400002,224.500004,90.700001
685,250246.904,250338.404,250471.504,250542.904,91.500001,71.400001,387.300006,133.100002,224.600003,91.300002
686,250634.204,250732.304,250855.004,250927.904,98.100001,72.900001,384.100005,122.700002,220.800003,90.400001
687,251018.304,251120.804,251249.804,251322.904,102.500002,73.100001,392.000006,129.000002,231.500004,87.400001
688,251410.304,251510.704,251646.104,251718.004,100.400002,71.900001,400.700006,135.400002,235.800004,93.000001
689,251811.004,251913.204,252033.304,252106.204,102.200002,72.900001,384.100006,120.100002,222.300004,88.900001
690,252195.104,252293.804,252428.204,252499.904,98.700001,71.700002,396.300006,134.400002,233.100003,91.500001
691,252591.404,252684.204,252816.004,252887.804,92.800001,71.800001,383.200006,131.800002,224.600003,86.800002
692,252974.604,253081.404,253191.404,253262.204,106.800001,70.800001,376.000005,110.000002,216.800003,88.400001
693,253350.604,253459.404,253576.004,253648.304,108.800002,72.300001,387.800006,116.600002,225.400004,90.100001
694,253738.404,253834.804,253964.604,254036.804,96.400001,72.200001,389.100006,129.800002,226.200003,90.700002
695,254127.504,254210.504,254345.004,254418.204,83.000001,73.200001,379.700005,134.500002,217.500003,89.000001
696,254507.204,254603.304,254731.104,254802.604,96.100002,71.500001,385.200006,127.800002,223.900004,89.800001
697,254892.404,254987.204,255120.804,255192.704,94.800002,71.900001,393.200006,133.600002,228.400004,92.900001
698,255285.604,255381.304,255504.104,255576.704,95.700001,72.600001,381.400006,122.800002,218.500003,90.300002
699,255667.004,255773.504,255889.304,255988.204,106.500001,98.900002,383.500005,115.800002,222.300003,62.3
700,256050.504,256159.204,256275.204,256348.004,108.700002,72.800001,387.500006,116.000002,224.700004,90.000001
701,256438.004,256548.304,256664.904,256737.104,110.300002,72.200001,387.800006,116.600002,226.900004,88.700001
702,256825.804,256921.804,257042.004,257114.204,96.000001,72.200001,376.800006,120.200002,216.200003,88.400002
703,257202.604,257308.504,257429.904,257501.604,105.900001,71.700001,391.900005,121.400002,227.300003,92.900001
704,257594.504,257693.704,257821.704,257893.804,99.200002,72.100001,388.600006,128.000002,227.200004,89.300001
705,257983.104,258081.904,258210.804,258281.804,98.800002,71.000001,392.400006,128.900002,227.700004,93.700001
706,258375.504,258470.604,258597.504,258669.204,95.100002,71.700001,384.400006,126.900001,222.000003,90.700002
707,258759.904,258850.604,258981.404,259052.904,90.700001,71.500001,379.400005,130.800002,221.500003,86.400001
708,259139.304,259242.404,259359.804,259430.904,103.100002,71.100001,378.400006,117.400002,220.500004,86.800001
709,259517.704,259625.504,259738.704,259810.604,107.800002,71.900001,382.000006,113.200001,221.000003,89.100002
710,259899.704,259995.604,260119.404,260192.904,95.900001,73.500001,382.600006,123.800002,219.700003,89.400002
711,260282.304,260365.304,260502.904,260576.304,83.000001,73.400001,381.900005,137.600002,220.600003,87.900001
712,260664.204,260764.204,260897.204,260969.704,100.000002,72.500001,396.600006,133.000002,233.000004,91.100001
713,261060.804,261161.504,261294.204,261393.404,100.700002,99.200001,398.600006,132.700002,233.400004,66.000001
714,261459.404,261556.504,261679.004,261750.704,97.100001,71.700001,380.800006,122.500002,219.600003,89.500002
715,261840.204,261934.504,262059.004,262129.904,94.300001,70.900001,376.500005,124.500002,218.800003,86.800001
716,262216.704,262318.504,262429.304,262502.204,101.800002,72.900001,375.100006,110.800002,212.600004,89.600001
717,262591.804,262696.104,262808.504,262879.504,104.300001,71.000001,381.200006,112.400002,216.700003,93.500002
718,262973.004,263069.704,263197.504,263268.904,96.700001,71.400001,387.800005,127.800002,224.500003,91.900001
719,263360.804,263463.304,263589.704,263662.704,102.500002,73.000001,395.100006,126.400002,228.900004,93.200001
720,263755.904,263854.004,263987.704,264060.304,98.100002,72.600001,395.400006,133.700002,231.800004,91.000001
721,264151.304,264246.404,264376.704,264448.204,95.100002,71.500001,391.400006,130.300002,225.400004,94.500001
722,264542.704,264637.504,264769.104,264841.004,94.800001,71.900001,387.100006,131.600002,226.400003,88.800002
723,264929.804,265022.204,265147.104,265220.204,92.400001,73.100001,377.200005,124.900002,217.300003,86.800001
724,265307.004,265399.504,265524.604,265596.004,92.500002,71.400001,377.600006,125.100002,217.600004,88.600001
725,265684.604,265789.304,265908.404,265980.104,104.700002,71.700001,384.400006,119.100001,223.800003,88.900002
726,266069.004,266165.004,266297.704,266370.904,96.000001,73.200001,392.600006,132.700002,228.700003,90.700002
727,266461.604,266560.204,266688.504,266761.104,98.600001,72.600001,393.100005,128.300002,226.900003,93.600001
728,266854.704,266957.604,267091.104,267163.404,102.900002,72.300001,400.600006,133.500002,236.400004,91.900001
729,267255.304,267356.304,267486.104,267558.304,101.000002,72.200001,394.000006,129.800002,230.800004,91.000001
730,267649.304,267748.404,267873.004,267945.504,99.100002,72.500001,386.800006,124.600002,223.700004,90.600001
731,268036.104,268131.604,268259.504,268331.404,95.500001,71.900001,379.200006,127.900002,223.400003,83.900002
732,268415.304,268505.404,268634.304,268704.904,90.100001,70.600001,376.800005,128.900002,219.000003,87.200001
733,268792.104,268883.004,269007.304,269077.904,90.900002,70.600001,372.200006,124.300002,215.200004,86.400001
734,269164.304,269257.804,269395.504,269468.004,93.500001,72.500001,395.500006,137.700002,231.200003,91.800002
735,269559.804,269659.104,269781.304,269854.404,99.300001,73.100001,386.800006,122.200002,221.500003,92.200002
736,269946.604,270047.204,270182.804,270256.704,100.600001,73.900001,400.100005,135.600002,236.200003,90.000001
737,270346.704,270445.404,270574.704,270647.004,98.700002,72.300001,391.600006,129.300002,228.000004,91.300001
738,270738.304,270839.704,270971.204,271043.404,101.400002,72.200001,398.800006,131.500002,232.900004,93.700001
739,271137.104,271234.804,271361.704,271433.404,97.700002,71.700001,389.600006,126.900002,224.600004,93.300001
740,271526.704,271622.604,271752.704,271855.404,95.900001,102.700002,392.300006,130.100002,226.000003,63.600001
741,271919.004,272027.104,272147.004,272218.904,108.100002,71.900001,390.300006,119.900001,228.000003,90.400002
742,272309.304,272401.704,272530.204,272603.804,92.400001,73.600001,383.100005,128.500002,220.900003,88.600001
743,272692.404,272792.304,272922.304,272995.304,99.900002,73.000001,395.400006,130.000002,229.900004,92.500001
744,273087.804,273187.204,273317.004,273388.704,99.400002,71.700001,395.200006,129.800002,229.200004,94.300001
745,273483.004,273582.704,273714.604,273787.704,99.700002,73.100001,397.200006,131.900002,231.600004,92.500001
746,273880.204,273973.504,274107.004,274179.604,93.300002,72.600001,389.100006,133.500002,226.800004,89.700001
747,274269.304,274365.304,274494.904,274566.704,96.000001,71.800001,385.700006,129.600002,225.600003,88.300002
748,274655.004,274745.804,274871.404,274942.704,90.800001,71.300001,374.900005,125.600002,216.400003,87.200001
749,275029.904,275136.504,275253.104,275324.504,106.600002,71.400001,387.200006,116.600002,223.200004,92.600001
750,275417.104,275509.804,275644.204,275716.604,92.700001,72.400001,388.500006,134.400002,227.100003,89.000002
751,275805.604,275906.404,276034.904,276108.004,100.800001,73.100001,394.400006,128.500002,229.300003,92.000002
752,276200.004,276298.804,276429.704,276530.104,98.800001,100.400002,399.700006,130.900002,229.700003,69.600001
753,276599.704,276683.604,276826.304,276899.904,83.900001,73.600001,388.400005,142.700002,226.600003,88.200001
754,276988.104,277086.904,277217.404,277323.004,98.800002,105.600001,397.600006,130.500002,229.300004,62.700001
755,277385.704,277479.004,277606.204,277678.304,93.300002,72.100001,382.500006,127.200002,220.500004,89.900001
756,277768.204,277876.604,277992.304,278063.704,108.400002,71.400001,381.800006,115.700001,224.100003,86.300002
757,278150.004,278257.904,278378.404,278451.004,107.900001,72.600001,390.900006,120.500002,228.400003,89.900002
758,278540.904,278639.604,278765.104,278837.304,98.700001,72.200001,386.900005,125.500002,224.200003,90.500001
759,278927.804,279027.804,279156.304,279228.804,100.000002,72.500001,394.400006,128.500002,228.500004,93.400001
760,279322.204,279422.504,279546.404,279653.404,100.300002,107.000001,390.700006,123.900002,224.200004,59.500001
761,279712.904,279812.004,279938.904,280011.304,99.100002,72.400001,391.000006,126.900001,226.000003,92.600002
762,280103.904,280203.004,280324.904,280398.104,99.100001,73.200001,383.100006,121.900002,221.000003,88.900002
763,280487.004,280578.904,280708.004,280779.504,91.900001,71.500001,381.800005,129.100002,221.000003,89.300001
764,280868.804,280974.604,281091.604,281163.004,105.800002,71.400001,383.800006,117.000002,222.800004,89.600001
765,281252.604,281358.504,281476.004,281577.204,105.900002,101.200002,388.400006,117.500001,223.400003,63.800001
766,281641.004,281735.504,281863.804,281936.704,94.500001,72.900001,383.100005,128.300002,222.800003,87.400001
767,282024.104,282125.304,282256.604,282330.404,101.200002,73.800001,398.100006,131.300002,232.500004,91.800001
768,282422.204,282506.404,282646.704,282720.104,84.200002,73.400001,389.600006,140.300002,224.500004,91.700001
769,282811.804,282911.604,283044.404,283116.704,99.800002,72.300001,401.200006,132.800002,232.600004,96.300001
770,283213.004,283311.404,283440.904,283548.304,98.400002,107.400001,394.900006,129.500002,227.900004,59.600001
771,283607.904,283706.204,283830.104,283902.304,98.300002,72.200001,384.100006,123.900001,222.200003,89.700002
772,283992.004,284100.604,284215.904,284287.104,108.600001,71.200001,382.800006,115.300002,223.900003,87.700002
773,284374.804,284486.504,284596.204,284667.104,111.700001,70.900001,386.100005,109.700002,221.400003,93.800001
774,284760.904,284854.104,284988.104,285062.304,93.200002,74.200001,393.600006,134.000002,227.200004,92.200001
775,285154.504,285257.504,285383.804,285456.904,103.000002,73.100001,389.400006,126.300002,229.300004,87.000001
776,285543.904,285645.204,285778.704,285851.304,101.300001,72.600002,399.400006,133.500002,234.800003,92.000001
777,285943.304,286048.104,286167.504,286239.504,104.800001,72.000001,391.300006,119.400002,224.200003,95.100002
778,286334.604,286431.104,286561.704,286662.804,96.500001,101.100002,394.200006,130.600002,227.100003,66.000001
779,286728.804,286825.404,286947.604,287019.904,96.600001,72.300001,380.300005,122.200002,218.800003,89.200001
780,287109.104,287197.604,287331.004,287402.904,88.500002,71.900001,382.100006,133.400002,221.900004,88.300001
781,287491.204,287580.204,287705.704,287777.404,89.000001,71.700001,374.000006,125.500002,214.500003,87.800002
782,287865.204,287972.004,288095.004,288167.504,106.800001,72.500001,394.300005,123.000002,229.800003,92.000001
783,288259.504,288359.004,288485.804,288558.404,99.500002,72.600001,391.800006,126.800002,226.300004,92.900001
784,288651.304,288753.204,288886.304,288960.204,101.900002,73.900001,399.300006,133.100002,235.000004,90.400001
785,289050.604,289152.404,289281.304,289353.804,101.800002,72.500001,397.400006,128.900002,230.700004,94.200001
786,289448.004,289545.604,289676.204,289748.804,97.600002,72.600001,395.400006,130.600002,228.200004,94.600001
787,289843.404,289939.304,290065.804,290137.704,95.900001,71.900001,386.100006,126.500002,222.400003,91.800002
788,290229.504,290322.204,290447.404,290518.804,92.700001,71.400001,377.700005,125.200002,217.900003,88.400001
789,290607.204,290714.604,290831.904,290904.304,107.400002,72.400001,387.700006,117.300002,224.700004,90.600001
790,290994.904,291092.204,291224.904,291297.004,97.300002,72.100001,393.300006,132.700002,230.000004,91.200001
791,291388.204,291490.504,291622.504,291694.504,102.300002,72.000001,400.000006,132.000002,234.300004,93.700001
792,291788.204,291888.604,292013.404,292122.704,100.400001,109.300002,392.100006,124.800002,225.200003,57.600001
793,292180.304,292280.904,292415.404,292489.904,100.600001,74.500001,395.700006,134.500002,235.100003,86.100002
794,292576.004,292674.904,292803.704,292910.204,98.900001,106.500002,394.600006,128.800002,227.700003,60.400001
795,292970.604,293064.704,293192.504,293264.904,94.100001,72.400001,380.900005,127.800002,221.900003,86.600001
796,293351.504,293443.304,293574.504,293646.704,91.800002,72.200001,384.400006,131.200002,223.000004,89.200001
797,293735.904,293841.604,293960.404,294031.404,105.700002,71.000001,387.200006,118.800001,224.500003,91.700002
798,294123.104,294215.704,294347.504,294420.104,92.600001,72.600001,388.700006,131.800002,224.400003,91.700002
799,294511.804,294609.204,294736.704,294808.704,97.400001,72.000001,390.900005,127.500002,224.900003,94.000001
800,294902.704,295000.004,295132.004,295241.304,97.300002,109.300001,395.600006,132.000002,229.300004,57.000001
801,295298.304,295398.804,295531.104,295603.804,100.500002,72.700001,401.000006,132.300002,232.800004,95.500001
802,295699.304,295797.704,295926.004,296026.004,98.400002,100.000001,393.500006,128.300002,226.700004,66.800001
803,296092.804,296192.904,296317.304,296419.304,100.100002,102.000002,388.800006,124.400001,224.500003,62.300001
804,296481.604,296572.004,296699.504,296770.504,90.400001,71.000001,375.500006,127.500002,217.900003,86.600002
805,296857.104,296962.804,297077.804,297177.904,105.700001,100.100001,381.600005,115.000002,220.700003,60.800001
806,297238.704,297344.904,297461.504,297533.804,106.200002,72.300001,383.500006,116.600002,222.800004,88.400001
807,297622.204,297719.704,297845.004,297917.604,97.500001,72.600001,387.400006,125.300002,222.800003,92.000002
808,298009.604,298109.804,298236.604,298309.604,100.200001,73.000001,389.700005,126.800002,227.000003,89.700001
809,298399.304,298499.004,298625.504,298729.504,99.700002,104.000001,393.200006,126.500002,226.200004,63.000001
810,298792.504,298891.904,299015.504,299088.704,99.400002,73.200001,385.400006,123.600002,223.000004,89.200001
811,299177.904,299274.404,299397.204,299469.704,96.500002,72.500001,380.300006,122.800001,219.300003,88.500002
812,299558.204,299649.904,299782.904,299854.204,91.700001,71.300001,386.400006,133.000002,224.700003,90.400002
813,299944.604,300034.604,300161.404,300232.604,90.000001,71.200001,377.700005,126.800002,216.800003,89.700001
814,300322.304,300428.304,300544.204,300615.504,106.000002,71.300002,384.100006,115.900001,221.900003,90.900001
815,300706.404,300805.104,300922.004,300994.704,98.700001,72.700001,385.000006,116.900002,215.600003,96.700002
816,301091.404,301172.904,301313.904,301387.204,81.500001,73.300001,385.300005,141.000002,222.500003,89.500001
817,301476.704,301576.404,301708.004,301780.904,99.700002,72.900001,396.000006,131.600002,231.300004,91.800001
818,301872.704,301972.405,302098.305,302198.505,99.700002,100.200001,389.500006,125.900002,225.600004,63.700001
819,302262.205,302361.705,302479.305,302553.305,99.500002,74.000001,378.100006,117.600001,217.100003,87.000002
820,302640.305,302734.705,302863.805,302963.005,94.400001,99.200002,384.000005,129.100002,223.500003,61.3
821,303024.305,303129.905,303245.905,303316.905,105.600002,71.000001,381.100006,116.000002,221.600004,88.500001
822,303405.405,303513.105,303629.605,303701.705,107.700002,72.100002,390.200006,116.500001,224.200003,93.900001
823,303795.605,303893.105,304024.505,304097.305,97.500001,72.800001,395.900006,131.400002,228.900003,94.200002
824,304191.505,304292.405,304418.105,304519.705,100.900001,101.600002,393.500006,125.700002,226.600003,65.300001
825,304585.005,304687.405,304813.005,304886.005,102.400001,73.000001,390.700005,125.600002,228.000003,89.700001
826,304975.705,305074.305,305205.705,305278.805,98.600002,73.100001,397.500006,131.400002,230.000004,94.400001
827,305373.205,305466.405,305594.705,305666.205,93.200002,71.500001,381.500006,128.300002,221.500004,88.500001
828,305754.705,305841.505,305974.305,306075.105,86.800001,100.800002,383.700006,132.800002,219.600003,63.300001
829,306138.405,306245.105,306361.305,306432.605,106.700001,71.300001,384.300006,116.200002,222.900003,90.100002
830,306522.705,306615.905,306747.505,306821.405,93.200001,73.900001,388.900005,131.600002,224.800003,90.200001
831,306911.605,306992.405,307128.205,307200.705,80.800002,72.500001,377.500006,135.800002,216.600004,88.400001
832,307289.105,307392.405,307526.705,307599.205,103.300002,72.500001,405.900006,134.300002,237.600004,95.800001
833,307695.005,307778.805,307917.005,307989.805,83.800001,72.800001,383.100006,138.200002,222.000003,88.300002
834,308078.105,308183.305,308314.605,308411.705,105.200001,97.100002,404.300006,131.300002,236.500003,70.700001
835,308482.405,308579.305,308699.805,308802.705,96.900001,102.900002,382.000005,120.500002,217.400003,61.7
836,308864.405,308977.005,309094.305,309167.205,112.600002,72.900001,392.100006,117.300002,229.900004,89.300001
837,309256.505,309366.705,309481.005,309578.805,110.200002,97.800001,390.000006,114.300002,224.500004,67.700001
838,309646.505,309742.605,309874.905,309948.405,96.100002,73.500002,391.000006,132.300001,228.400003,89.100001
839,310037.505,310119.005,310267.605,310340.705,81.500001,73.100001,395.700006,148.600002,230.100003,92.500002
840,310433.205,310535.105,310657.005,310731.905,101.900001,74.900001,388.100006,121.900002,223.800003,89.400002
841,310821.305,310921.105,311051.005,311122.805,99.800001,71.800001,394.900005,129.900002,229.700003,93.400001
842,311216.205,311316.105,311433.905,311533.405,99.900002,99.500001,382.500006,117.800002,217.700004,65.300001
843,311598.705,311689.205,311824.305,311895.605,90.500002,71.300001,385.800006,135.100002,225.600004,88.900001
844,311984.505,312092.905,312210.205,312313.405,108.400002,103.200002,389.300006,117.300001,225.700003,60.400001
845,312373.805,312481.905,312589.305,312661.705,108.100001,72.400001,379.500005,107.400002,215.500003,91.600001
846,312753.305,312850.605,312978.905,313051.805,97.300002,72.900001,391.400006,128.300002,225.600004,92.900001
847,313144.705,313245.105,313375.605,313450.105,100.400002,74.500001,392.900006,130.500002,230.900004,87.500001
848,313537.605,313622.205,313771.905,313844.605,84.600001,72.700001,397.700006,149.700003,234.300004,90.700001
849,313935.305,314035.605,314155.005,314228.205,100.300001,73.200001,379.400006,119.400002,219.700003,86.500002
850,314314.705,314413.705,314540.705,314611.405,99.000001,70.700001,387.400005,127.000002,226.000003,90.700001
851,314702.105,314796.705,314918.905,314989.905,94.600002,71.000001,377.700006,122.200002,216.800004,89.900001
852,315079.805,315187.305,315301.705,315374.905,107.500002,73.200001,381.700006,114.400001,221.900003,86.600002
853,315461.505,315570.705,315687.105,315759.005,109.200001,71.900001,390.200006,116.400002,225.600003,92.700002
854,315851.705,315947.505,316082.505,316154.805,95.800001,72.300001,394.300005,135.000002,230.800003,91.200001
855,316246.005,316349.005,316471.405,316544.105,103.000002,72.700001,390.000006,122.400002,225.400004,91.900001
856,316636.005,316730.705,316867.905,316940.905,94.700002,73.000001,395.300006,137.200002,231.900004,90.400001
857,317031.305,317136.005,317259.705,317331.905,104.700002,72.200001,392.600006,123.700002,228.400004,92.000001
858,317423.905,317523.305,317640.205,317713.805,99.400001,73.600001,378.900006,116.900002,216.300003,89.000002
859,317802.805,317896.605,318020.205,318091.505,93.800001,71.300001,375.600005,123.600002,217.400003,86.900001
860,318178.405,318268.105,318403.905,318477.005,89.700002,73.100001,388.700006,135.800002,225.500004,90.100001
861,318567.105,318676.405,318809.605,318883.605,109.300002,74.000001,409.100006,133.200002,242.500004,92.600001
862,318976.205,319072.505,319222.005,319297.805,96.300002,75.800001,415.200006,149.500002,245.800004,93.600001
863,319391.405,319482.705,319648.905,319722.305,91.300002,73.400001,424.600007,166.200002,257.500004,93.700002
864,319816.005,319925.005,320047.805,320152.805,109.000001,105.000002,399.400006,122.800002,231.800003,62.600001
865,320215.405,320316.405,320444.205,320518.405,101.000001,74.200001,391.100005,127.800002,228.800003,88.100001
866,320606.505,320701.605,320827.305,320900.305,95.100002,73.000001,385.200006,125.700002,220.800004,91.400001
867,320991.705,321083.605,321214.005,321286.505,91.900002,72.500002,386.400006,130.400001,222.300003,91.600001
868,321378.105,321478.205,321614.805,321690.205,100.100001,75.400002,406.300006,136.600002,236.700003,94.200001
869,321784.405,321871.505,322023.505,322099.405,87.100001,75.900001,406.400006,152.000003,239.100004,91.400001
870,322190.805,322279.505,322429.005,322504.305,88.700001,75.300001,407.600006,149.500003,238.200004,94.100001
871,322598.405,322685.705,322829.605,322903.105,87.300001,73.500001,393.500006,143.900003,231.200004,88.800001
872,322991.905,323096.405,323220.205,323293.105,104.500002,72.900001,391.900006,123.800001,228.300003,90.700002
873,323383.805,323482.305,323609.405,323681.805,98.500001,72.400001,386.200006,127.100002,225.600003,88.200002
874,323770.005,323863.905,323983.905,324058.305,93.900001,74.400001,371.800005,120.000002,213.900003,83.500001
875,324141.805,324234.605,324357.705,324430.405,92.800001,72.700001,379.400006,123.100002,215.900003,90.800002
876,324521.205,324621.505,324749.305,324823.405,100.300001,74.100001,392.900006,127.800002,228.100003,90.700002
877,324914.105,324999.705,325145.405,325221.705,85.600001,76.300001,397.500006,145.700002,231.300003,89.900002
878,325311.605,325394.705,325533.905,325608.305,83.100001,74.400001,387.200005,139.200002,222.300003,90.500001
879,325698.805,325801.205,325921.605,325994.105,102.400002,72.500001,387.200006,120.400002,222.800004,91.900001
880,326086.005,326185.005,326313.405,326386.505,99.000002,73.100002,392.300006,128.400001,227.400003,91.800001
881,326478.305,326571.705,326696.005,326769.305,93.400001,73.300001,376.800006,124.300002,217.700003,85.800002
882,326855.105,326963.005,327077.105,327148.705,107.900001,71.600001,384.700005,114.100002,222.000003,91.100001
883,327239.805,327349.405,327463.705,327536.105,109.600002,72.400001,390.200006,114.300002,223.900004,93.900001
884,327630.005,327727.105,327859.505,327935.205,97.100002,75.700002,395.000006,132.400001,229.500003,89.800001
885,328025.005,328128.005,328250.405,328324.605,103.000001,74.200001,388.800006,122.400002,225.400003,89.200002
886,328413.805,328518.005,328647.205,328719.005,104.200001,71.800001,397.400006,129.200002,233.400003,92.200002
887,328811.205,328909.605,329032.205,329104.405,98.400001,72.200001,384.100005,122.600002,221.000003,90.900001
888,329195.305,329291.105,329413.105,329485.105,95.800002,72.000001,376.800006,122.000002,217.800004,87.000001
889,329572.105,329662.205,329785.705,329857.105,90.100001,71.400001,371.300006,123.500002,213.600003,86.300002
890,329943.405,330047.105,330155.605,330226.305,103.700001,70.700001,373.700005,108.500002,212.200003,90.800001
891,330317.105,330407.105,330538.605,330610.305,90.000001,71.700001,378.900006,131.500002,221.500003,85.700002
892,330696.005,330791.305,330913.505,330986.105,95.300001,72.600001,372.800005,122.200002,217.500003,82.700001
893,331068.805,331161.605,331288.205,331360.205,92.800002,72.000001,376.800006,126.600002,219.400004,85.400001
894,331445.605,331539.405,331661.005,331732.105,93.800001,71.100001,373.800005,121.600002,215.400003,87.300001
895,331819.405,331917.905,332042.205,332114.505,98.500002,72.300001,386.700006,124.300002,222.800004,91.600001
896,332206.105,332304.905,332427.905,332500.205,98.800002,72.300001,384.900006,123.000002,221.800004,90.800001
897,332591.005,332686.905,332812.905,332884.705,95.900001,71.800001,385.300006,126.000002,221.900003,91.600002
898,332976.305,333068.205,333195.705,333267.805,91.900001,72.100001,378.400005,127.500002,219.400003,86.900001
899,333354.705,333458.705,333573.305,333643.905,104.000002,70.600001,375.400006,114.600002,218.600004,86.200001
900,333730.105,333834.505,333948.205,334018.005,104.400002,69.800001,377.700006,113.700001,218.100003,89.800002
901,334107.805,334202.305,334329.805,334401.805,94.500001,72.000001,384.900005,127.500002,222.000003,90.900001
902,334492.705,334591.605,334716.205,334788.405,98.900002,72.200001,384.300006,124.600002,223.500004,88.600001
903,334877.005,334970.905,335100.605,335173.005,93.900001,72.400001,385.700006,129.700002,223.600003,89.700002
904,335262.705,335357.805,335483.905,335555.805,95.100001,71.900001,379.000005,126.100002,221.200003,85.900001
905,335641.705,335732.005,335858.005,335928.705,90.300002,70.700001,373.000006,126.000002,216.300004,86.000001
906,336014.705,336120.505,336233.405,336303.505,105.800002,70.100001,377.900006,112.900001,218.700003,89.100002
907,336392.605,336484.005,336614.705,336687.105,91.400001,72.400001,380.800005,130.700002,222.100003,86.300001
908,336773.405,336866.305,336994.705,337067.105,92.900002,72.400001,382.100006,128.400002,221.300004,88.400001
909,337155.505,337254.305,337374.605,337447.705,98.800001,73.100001,384.700006,120.300002,219.100003,92.500002
910,337540.205,337635.805,337759.005,337832.405,95.600001,73.400001,378.900005,123.200002,218.800003,86.700001
911,337919.105,338015.605,338131.505,338204.305,96.500002,72.800001,371.400006,115.900002,212.400004,86.200001
912,338290.505,338380.005,338508.805,338579.705,89.500001,70.900001,376.400006,128.800002,218.300003,87.200002
913,338666.905,338771.105,338885.105,338985.005,104.200001,99.900001,381.100005,114.000002,218.200003,63.000001
914,339048.005,339139.605,339274.105,339347.005,91.600002,72.900001,390.000006,134.500002,226.100004,91.000001
915,339438.005,339538.005,339657.405,339731.205,100.000002,73.800001,380.600006,119.400001,219.400003,87.400002
916,339818.605,339918.705,340046.305,340119.705,100.100001,73.400001,393.100006,127.600002,227.700003,92.000002
917,340211.705,340308.705,340437.105,340510.105,97.000001,73.000001,388.300005,128.400002,225.400003,89.900001
918,340600.005,340691.205,340822.705,340894.005,91.200002,71.300001,384.200006,131.500002,222.700004,90.200001
919,340984.205,341087.705,341198.905,341269.805,103.500002,70.900001,371.600006,111.200001,214.700003,86.000002
920,341355.805,341462.205,341564.505,341662.005,106.400001,97.500001,371.500005,102.300002,208.700003,65.300001
921,341727.305,341819.505,341951.505,342024.505,92.200002,73.000002,384.300006,132.000001,224.200003,87.100001
922,342111.605,342210.905,342337.205,342410.605,99.300001,73.400001,388.800006,126.300002,225.600003,89.800002
923,342500.405,342599.105,342723.905,342796.705,98.700001,72.800001,386.100005,124.800002,223.500003,89.800001
924,342886.505,342986.705,343109.605,343182.505,100.200002,72.900001,388.100006,122.900002,223.100004,92.100001
925,343274.605,343369.305,343501.305,343609.105,94.700002,107.800001,393.700006,132.000002,226.700004,59.200001
926,343668.305,343760.305,343889.705,343960.805,92.000001,71.100001,377.200006,129.400002,221.400003,84.700002
927,344045.505,344153.505,344263.505,344360.605,108.000001,97.100001,381.000005,110.000002,218.000003,65.900001
928,344426.505,344517.805,344649.005,344722.205,91.300002,73.200001,384.700006,131.200002,222.500004,89.000001
929,344811.205,344893.605,345026.605,345100.405,82.400001,73.800001,380.700006,133.000002,215.400003,91.500002
930,345191.905,345290.905,345410.905,345512.605,99.000001,101.700002,386.100006,120.000002,219.000003,65.400001
931,345578.005,345676.905,345798.205,345872.605,98.900001,74.400001,386.700005,121.300002,220.200003,92.100001
932,345964.705,346062.105,346187.905,346260.505,97.400002,72.600001,381.400006,125.800002,223.200004,85.600001
933,346346.105,346441.605,346566.905,346639.205,95.500001,72.300001,381.500006,125.300002,220.800003,88.400002
934,346727.605,346834.005,346949.205,347020.105,106.400001,70.900001,380.200005,115.200002,221.600003,87.700001
935,347107.805,347213.805,347336.105,347407.905,106.000002,71.800001,389.500006,122.300002,228.300004,89.400001
936,347497.305,347599.005,347723.505,347795.705,101.700002,72.200002,387.600006,124.500001,226.200003,89.200001
937,347884.905,347985.105,348105.205,348206.305,100.200001,101.100002,388.900006,120.100002,220.300003,67.500001
938,348273.805,348374.005,348502.805,348575.105,100.200001,72.300001,394.500006,128.800002,229.000003,93.200002
939,348668.305,348765.105,348896.905,348969.605,96.800001,72.700001,392.300005,131.800002,228.600003,91.000001
940,349060.605,349153.705,349288.605,349360.105,93.100002,71.500001,388.800006,134.900002,228.000004,89.300001
941,349449.405,349555.105,349676.505,349776.805,105.700002,100.300001,385.800006,121.400002,227.100004,58.400001
942,349835.205,349939.205,350058.505,350130.205,104.000002,71.700001,387.300006,119.300001,223.300003,92.300002
943,350222.505,350316.005,350441.305,350515.505,93.500001,74.200001,379.000005,125.300002,218.800003,86.000001
944,350601.505,350701.105,350828.405,350901.605,99.600002,73.200001,393.400006,127.300002,226.900004,93.300001
945,350994.905,351097.205,351221.605,351294.705,102.300002,73.100001,389.100006,124.400002,226.700004,89.300001
946,351384.005,351479.605,351617.205,351688.905,95.600001,71.700001,396.100006,137.600003,233.200004,91.200001
947,351780.105,351875.805,352002.305,352075.105,95.700001,72.800001,379.400006,126.500002,222.200003,84.400002
948,352159.505,352263.405,352386.105,352458.505,103.900001,72.400001,385.100005,122.700002,226.600003,86.100001
949,352544.605,352649.005,352766.905,352839.105,104.400002,72.200001,380.100006,117.900002,222.300004,85.600001
950,352924.705,353014.605,353147.805,353220.505,89.900001,72.700001,383.200006,133.200002,223.100003,87.400002
951,353307.905,353408.205,353528.505,353601.405,100.300001,72.900001,385.400005,120.300002,220.600003,91.900001
952,353693.305,353795.905,353925.805,353998.205,102.600002,72.400001,396.100006,129.900002,232.500004,91.200001
953,354089.405,354186.605,354317.505,354390.505,97.200002,73.000001,395.200006,130.900002,228.100004,94.100001
954,354484.605,354581.605,354713.505,354785.305,97.000002,71.800001,391.500006,131.900002,228.900004,90.800001
955,354876.105,354970.605,355103.105,355175.605,94.500001,72.500002,386.600006,132.500002,227.000003,87.100001
956,355262.705,355369.505,355490.105,355562.305,106.800001,72.200001,387.600006,120.600002,227.400003,88.000002
957,355650.305,355755.605,355869.005,355938.905,105.300001,69.900001,381.800005,113.400002,218.700003,93.200001
958,356032.105,356124.905,356253.205,356326.105,92.800002,72.900001,380.200006,128.300002,221.100004,86.200001
959,356412.305,356510.305,356638.305,356711.805,98.000001,73.500001,390.100006,128.000002,226.000003,90.600002
960,356802.405,356883.505,357021.905,357095.605,81.100001,73.700001,375.800005,138.400002,219.500003,82.600001
961,357178.205,357276.805,357403.005,357475.705,98.600002,72.700001,383.200006,126.200002,224.800004,85.700001
962,357561.405,357658.105,357779.105,357852.505,96.700002,73.400001,377.100006,121.000001,217.700003,86.000002
963,357938.505,358027.905,358162.605,358234.405,89.400001,71.800001,379.500005,134.700002,224.100003,83.600001
964,358318.005,358422.905,358542.505,358639.805,104.900002,97.300001,386.300006,119.600002,224.500004,64.500001
965,358704.305,358809.405,358934.205,359006.705,105.100002,72.500001,390.400006,124.800002,229.900004,88.000001
966,359094.705,359196.205,359316.105,359389.605,101.500001,73.500001,381.500006,119.900002,221.400003,86.600002
967,359476.205,359559.105,359698.705,359772.305,82.900001,73.600001,385.500005,139.600002,222.500003,89.400001
968,359861.705,359962.805,360082.105,360155.805,101.100002,73.700001,385.600006,119.300002,220.400004,91.500001
969,360247.305,360347.705,360476.705,360549.105,100.400002,72.400001,391.200006,129.000002,229.400004,89.400001
970,360638.505,360735.605,360866.505,360939.505,97.100001,73.000001,385.800006,130.900002,228.000003,84.800002
971,361024.305,361114.705,361246.505,361317.405,90.400001,70.900001,379.800005,131.800002,222.200003,86.700001
972,361404.105,361512.305,361626.705,361697.905,108.200002,71.200001,382.300006,114.400002,222.600004,88.500001
973,361786.405,361877.305,362006.205,362079.005,90.900001,72.800001,376.500006,128.900002,219.800003,83.900002
974,362162.905,362260.205,362385.405,362456.905,97.300001,71.500001,385.000005,125.200002,222.500003,91.000001
975,362547.905,362649.105,362768.005,362841.905,101.200002,73.900001,385.400006,118.900002,220.100004,91.400001
976,362933.305,363035.505,363161.705,363233.905,102.200002,72.200001,390.600006,126.200002,228.400004,90.000001
977,363323.905,363417.105,363547.205,363645.105,93.200001,97.900002,385.200006,130.100002,223.300003,64.000001
978,363709.105,363801.605,363930.705,364002.905,92.500001,72.200001,379.600005,129.100002,221.600003,85.800001
979,364088.705,364196.405,364312.305,364384.105,107.700002,71.800001,384.000006,115.900002,223.600004,88.600001
980,364472.705,364571.305,364703.805,364776.905,98.600002,73.100001,394.100006,132.500002,231.100004,89.900001
981,364866.805,364964.405,365093.705,365166.405,97.600001,72.700001,390.700006,129.300002,226.900003,91.100002
982,365257.505,365362.105,365487.005,365560.005,104.600001,73.000001,394.700006,124.900002,229.500003,92.200002
983,365652.205,365750.005,365879.905,365951.305,97.800001,71.400001,392.700005,129.900002,227.700003,93.600001
984,366044.905,366138.905,366267.205,366338.905,94.000002,71.700001,382.100006,128.300002,222.300004,88.100001
985,366427.005,366537.805,366650.505,366721.305,110.800002,70.800001,382.900006,112.700002,223.500004,88.600001
986,366809.905,366915.005,367030.505,367130.205,105.100001,99.700002,382.300006,115.500002,220.600003,62.000001
987,367192.205,367282.305,367418.605,367492.005,90.100001,73.400001,387.700005,136.300002,226.400003,87.900001
988,367579.905,367677.905,367809.605,367883.005,98.000002,73.400001,396.700006,131.700002,229.700004,93.600001
989,367976.605,368078.905,368201.805,368274.705,102.300002,72.900001,386.600006,122.900002,225.200004,88.500001
990,368363.205,368466.705,368594.205,368665.505,103.500002,71.300002,398.200006,127.500001,231.000003,95.900001
991,368761.405,368859.005,368991.805,369065.005,97.600001,73.200001,388.400006,132.800002,230.400003,84.800002
992,369149.806,369245.206,369377.406,369449.106,95.400001,71.700001,389.000006,132.200002,227.600003,89.700002
993,369538.806,369629.706,369754.206,369824.906,90.900001,70.700001,373.900005,124.500002,215.400003,87.800001
994,369912.706,370015.406,370135.506,370206.806,102.700002,71.300002,386.600006,120.100001,222.800003,92.500001
995,370299.306,370396.706,370526.206,370599.906,97.400001,73.700001,389.700006,129.500002,226.900003,89.100002
996,370689.006,370791.606,370918.706,370991.406,102.600001,72.700001,394.100006,127.100002,229.700003,91.700002
997,371083.106,371186.906,371305.606,371378.406,103.800001,72.800001,386.500005,118.700002,222.500003,91.200001
998,371469.606,371565.506,371690.106,371762.406,95.900002,72.300001,383.500006,124.600002,220.500004,90.700001
999,371853.106,371946.406,372071.906,372142.606,93.300001,70.700001,377.400006,125.500002,218.800003,87.900002
1000,372230.506,372337.106,372453.506,372551.506,106.600001,98.000001,387.400005,116.400002,223.000003,66.400001
1001,372617.906,372709.106,372846.606,372920.106,91.200002,73.500001,389.200006,137.500002,228.700004,87.000001
1002,373007.106,373106.906,373237.306,373310.206,99.800002,72.900001,394.600006,130.400002,230.200004,91.500001
1003,373401.706,373502.706,373636.406,373710.106,101.000002,73.700001,397.800006,133.700002,234.700004,89.400001
1004,373799.506,373902.306,374027.706,374132.506,102.800002,104.800002,397.900006,125.400001,228.200003,64.900001
1005,374197.406,374294.006,374425.006,374497.306,96.600001,72.300001,390.900006,131.000002,227.600003,91.000002
1006,374588.306,374679.206,374805.006,374876.606,90.900001,71.600001,373.200005,125.800002,216.700003,84.900001
1007,374961.506,375070.506,375186.806,375291.106,109.000002,104.300001,389.600006,116.300002,225.300004,60.000001
1008,375351.106,375460.906,375584.506,375657.806,109.800002,73.300001,397.100006,123.600002,233.400004,90.400001
1009,375748.206,375852.306,375971.506,376043.706,104.100002,72.200001,389.300006,119.200001,223.300003,93.800002
1010,376137.506,376236.606,376360.606,376434.406,99.100001,73.800001,388.400006,124.000002,223.100003,91.500002
1011,376525.906,376611.106,376745.806,376847.006,85.200001,101.200001,385.100005,134.700002,219.900003,64.000001
1012,376911.006,377005.206,377137.206,377208.806,94.200002,71.600001,388.600006,132.000002,226.200004,90.800001
1013,377299.606,377407.106,377517.906,377590.706,107.500002,72.800002,379.800006,110.800001,218.300003,88.700001
1014,377679.406,377787.606,377904.106,377975.506,108.200001,71.400001,384.900006,116.500002,224.700003,88.800002
1015,378064.306,378175.906,378293.406,378365.606,111.600001,72.200001,392.200005,117.500002,229.100003,90.900001
1016,378456.506,378552.706,378686.006,378758.506,96.200002,72.500001,393.600006,133.300002,229.500004,91.600001
1017,378850.106,378931.906,379071.906,379145.106,81.800002,73.200001,385.800006,140.000002,221.800004,90.800001
1018,379235.906,379334.106,379464.706,379536.806,98.200002,72.100002,393.700006,130.600001,228.800003,92.800001
1019,379629.606,379729.006,379853.706,379925.706,99.400001,72.000001,381.200006,124.700002,224.100003,85.100002
1020,380010.806,380120.406,380229.706,380300.006,109.600001,70.300001,378.900005,109.300002,218.900003,89.700001
1021,380389.706,380497.806,380611.506,380717.106,108.100002,105.600001,382.500006,113.700002,221.800004,55.100001
1022,380772.206,380878.406,381002.606,381076.006,106.200002,73.400001,395.800006,124.200001,230.400003,92.000002
1023,381168.006,381263.606,381394.706,381467.506,95.600001,72.800001,389.900006,131.100002,226.700003,90.400002
1024,381557.906,381656.806,381783.906,381856.706,98.900001,72.800001,386.200005,127.100002,226.000003,87.400001
1025,381944.106,382045.106,382179.806,382251.606,101.000002,71.800001,400.400006,134.700002,235.700004,92.900001
1026,382344.506,382442.006,382567.006,382639.406,97.500002,72.400001,382.400006,125.000002,222.500004,87.500001
1027,382726.906,382841.906,382950.506,383021.906,115.000002,71.400001,387.400006,108.600001,223.600003,92.400002
1028,383114.306,383205.906,383328.906,383400.606,91.600001,71.700001,370.200005,123.000002,214.600003,83.900001
1029,383484.506,383591.306,383707.006,383808.206,106.800002,101.200001,389.400006,115.700002,222.500004,65.700001
1030,383873.906,383975.206,384100.906,384175.306,101.300002,74.400001,389.200006,125.700002,227.000004,87.800001
1031,384263.106,384362.606,384493.506,384565.506,99.500001,72.000001,392.700006,130.900002,230.400003,90.300002
1032,384655.806,384755.906,384883.106,384985.406,100.100001,102.300002,395.500006,127.200002,227.300003,65.900001
1033,385051.306,385149.006,385282.106,385355.206,97.700001,73.100001,392.000006,133.100002,230.800003,88.100002
1034,385443.306,385541.806,385670.006,385775.806,98.500001,105.800002,392.300005,128.200002,226.700003,59.8
1035,385835.606,385928.606,386046.606,386120.206,93.000002,73.600001,370.000006,118.000002,211.000004,85.400001
1036,386205.606,386314.406,386428.606,386537.006,108.800002,108.400002,382.500006,114.200001,223.000003,51.100001
1037,386588.106,386680.406,386814.206,386886.906,92.300001,72.700001,387.800005,133.800002,226.100003,89.000001
1038,386975.906,387075.606,387205.906,387279.006,99.700002,73.100001,391.400006,130.300002,230.000004,88.300001
1039,387367.306,387471.406,387602.206,387674.006,104.100002,71.800001,398.200006,130.800002,234.900004,91.500001
1040,387765.506,387863.906,387994.806,388067.406,98.400002,72.600001,392.300006,130.900002,229.300004,90.400001
1041,388157.806,388253.406,388380.706,388452.406,95.600001,71.700001,383.100006,127.300002,222.900003,88.500002
1042,388540.906,388648.006,388761.406,388832.506,107.100001,71.100001,378.100005,113.400002,220.500003,86.500001
1043,388919.006,389029.206,389148.506,389222.106,110.200002,73.600001,392.000006,119.300002,229.500004,88.900001
1044,389311.006,389409.206,389539.606,389612.806,98.200002,73.200001,392.900006,130.400002,228.600004,91.100001
1045,389703.906,389807.206,389937.906,390010.406,103.300002,72.500001,397.300006,130.700002,234.000004,90.800001
1046,390101.206,390186.906,390320.506,390423.906,85.700001,103.400002,384.000006,133.600002,219.300003,61.300001
1047,390485.206,390579.306,390710.806,390813.706,94.100001,102.900002,388.800005,131.500002,225.600003,60.3
1048,390874.006,390980.506,391097.206,391169.306,106.500002,72.100001,382.300006,116.700002,223.200004,87.000001
1049,391256.306,391362.406,391478.706,391573.606,106.100002,94.900002,385.600006,116.300001,222.400003,68.300001
1050,391641.906,391735.006,391870.306,391943.206,93.100001,72.900001,394.900006,135.300002,228.400003,93.600002
1051,392036.806,392119.706,392263.306,392336.106,82.900001,72.800001,385.600006,143.600002,226.500003,86.300002
1052,392422.406,392524.206,392657.006,392729.206,101.800001,72.200001,399.400006,132.800002,234.600003,92.600002
1053,392821.806,392922.606,393041.606,393139.706,100.800001,98.100001,384.500005,119.000002,219.800003,66.600001
1054,393206.306,393303.006,393425.206,393522.006,96.700002,96.800002,382.000006,122.200001,218.900003,66.300001
1055,393588.306,393682.606,393804.006,393875.106,94.300001,71.100001,377.000006,121.400002,215.700003,90.200002
1056,393965.306,394072.106,394178.306,394273.806,106.800001,95.500001,371.900005,106.200002,213.000003,63.400001
1057,394337.206,394439.606,394561.006,394634.206,102.400002,73.200002,383.700006,121.400001,223.800003,86.700001
1058,394720.906,394818.006,394944.606,395016.906,97.100001,72.300001,383.100006,126.600002,223.700003,87.100002
1059,395104.006,395206.606,395330.506,395402.006,102.600001,71.500001,390.300005,123.900002,226.500003,92.300001
1060,395494.306,395576.506,395715.306,395786.506,82.200002,71.200001,384.900006,138.800002,221.000004,92.700001
1061,395879.206,395976.406,396103.506,396199.506,97.200002,96.000002,389.300006,127.100001,224.300003,69.000001
1062,396268.506,396360.706,396485.906,396591.006,92.200001,105.100002,377.500005,125.200002,217.400003,55
1063,396646.006,396750.706,396866.806,396937.806,104.700002,71.000001,380.800006,116.100002,220.800004,89.000001
1064,397026.806,397127.406,397241.306,397310.606,100.600002,69.300001,373.700006,113.900001,214.500003,89.900002
1065,397400.506,397501.806,397619.706,397718.706,101.300001,99.000001,382.600005,117.900002,219.200003,64.400001
1066,397783.106,397883.106,398013.406,398086.606,100.000002,73.200001,393.400006,130.300002,230.300004,89.900001
1067,398176.506,398275.906,398398.806,398470.806,99.400002,72.000001,386.500006,122.900002,222.300004,92.200001
1068,398563.006,398659.106,398782.206,398854.706,96.100001,72.500001,377.900006,123.100002,219.200003,86.200002
1069,398940.906,399037.806,399164.606,399271.006,96.900001,106.400002,388.100005,126.800002,223.700003,58
1070,399329.006,399420.906,399542.206,399613.806,91.900002,71.600001,368.200006,121.300002,213.200004,83.400001
1071,399697.206,399802.806,399911.706,400016.506,105.600002,104.800002,373.800006,108.900001,214.500003,54.500001
1072,400071.006,400171.306,400280.306,400350.306,100.300001,70.000001,367.300005,109.000002,209.300003,88.000001
1073,400438.306,400527.206,400656.906,400727.506,88.900001,70.600001,376.700006,129.700002,218.600003,87.500002
1074,400815.006,400911.206,401035.006,401107.906,96.200001,72.900001,381.200005,123.800002,220.000003,88.300001
1075,401196.206,401296.506,401412.606,401484.706,100.300002,72.100001,378.000006,116.100002,216.400004,89.500001
1076,401574.206,401672.306,401800.706,401872.106,98.100001,71.400001,387.400006,128.400002,226.500003,89.500002
1077,401961.606,402059.406,402184.306,402256.206,97.800001,71.900001,384.400005,124.900002,222.700003,89.800001
1078,402346.006,402438.706,402569.006,402640.306,92.700002,71.300001,382.200006,130.300002,223.000004,87.900001
1079,402728.206,402817.606,402938.406,403009.406,89.400001,71.000001,363.500006,120.800002,210.200003,82.300002
1080,403091.706,403191.706,403300.906,403395.306,100.000001,94.400001,370.300005,109.200002,209.200003,66.700001
1081,403462.006,403566.206,403680.906,403751.506,104.200002,70.600001,379.000006,114.700001,218.900003,89.500002
1082,403841.006,403938.906,404057.706,404129.106,97.900001,71.400001,375.600005,118.800002,216.700003,87.500001
1083,404216.606,404311.306,404438.806,404540.706,94.700002,101.900001,389.000006,127.500002,222.200004,64.900001
1084,404605.606,404704.006,404822.706,404896.106,98.400002,73.400001,376.900006,118.700001,217.100003,86.400002
1085,404982.506,405079.506,405202.906,405273.506,97.000001,70.600001,383.400005,123.400002,220.400003,92.400001
1086,405365.906,405462.406,405588.606,405659.006,96.500002,70.400001,378.600006,126.200002,222.700004,85.500001
1087,405744.506,405839.606,405962.906,406061.506,95.100001,98.600002,378.900006,123.300002,218.400003,61.900001
1088,406123.406,406230.806,406336.806,406407.606,107.400001,70.800001,370.600005,106.000002,213.400003,86.400001
1089,406494.006,406599.606,406708.406,406813.806,105.600002,105.400002,374.900006,108.800001,214.400003,55.100001
1090,406868.906,406977.206,407088.306,407159.206,108.300001,70.900001,380.700005,111.100002,219.400003,90.400001
1091,407249.606,407346.206,407471.006,407543.406,96.600002,72.400001,381.300006,124.800002,221.400004,87.500001
1092,407630.906,407729.006,407851.606,407922.206,98.100002,70.600002,380.600006,122.600001,220.700003,89.300001
1093,408011.506,408104.506,408228.406,408326.306,93.000001,97.900002,381.000006,123.900002,216.900003,66.200001
1094,408392.506,408489.706,408609.106,408681.506,97.200001,72.400001,374.600005,119.400002,216.600003,85.600001
1095,408767.106,408854.506,408979.006,409048.706,87.400001,69.700001,369.100006,124.500002,211.900003,87.500002
1096,409136.206,409239.506,409348.006,409417.906,103.300001,69.900001,371.400005,108.500002,211.800003,89.700001
1097,409507.606,409598.206,409720.606,409792.606,90.600001,72.000001,371.900006,122.400002,213.000003,86.900002
1098,409879.506,409973.706,410095.206,410165.806,94.200001,70.600001,375.900005,121.500002,215.700003,89.600001
1099,410255.406,410346.906,410470.106,410541.706,91.500002,71.600002,370.000006,123.200001,214.700003,83.700001
1100,410625.406,410729.606,410839.206,410911.006,104.200001,71.800001,372.900005,109.600002,213.800003,87.300001
1101,410998.306,411102.606,411210.806,411308.906,104.300002,98.100001,376.000006,108.200002,212.500004,65.400001
1102,411374.306,411469.206,411589.306,411660.806,94.900001,71.500001,375.300006,120.100002,215.000003,88.800002
1103,411749.606,411849.306,411970.106,412071.406,99.700001,101.300001,388.200005,120.800002,220.500003,66.400001
1104,412137.806,412235.306,412362.706,412435.106,97.500002,72.400001,381.200006,127.400002,224.900004,83.900001
1105,412519.006,412619.006,412743.306,412849.806,100.000002,106.500002,390.700006,124.300001,224.300003,59.900001
1106,412909.706,413009.406,413126.306,413197.606,99.700001,71.300001,375.600005,116.900002,216.600003,87.700001
1107,413285.306,413394.206,413501.706,413599.506,108.900002,97.800001,378.700006,107.500002,216.400004,64.500001
1108,413664.006,413770.406,413881.806,413982.406,106.400002,100.600002,378.800006,111.400001,217.800003,60.400001
1109,414042.806,414148.606,414256.206,414327.206,105.800001,71.000001,372.300005,107.600002,213.400003,87.900001
1110,414415.106,414512.706,414635.406,414707.506,97.600002,72.100001,383.500006,122.700002,220.300004,91.100001
1111,414798.606,414879.306,415009.906,415082.106,80.700001,72.200001,372.700006,130.600002,211.300003,89.200002
1112,415171.306,415270.706,415396.606,415467.706,99.400001,71.100001,387.100005,125.900002,225.300003,90.700001
1113,415558.406,415662.806,415774.006,415844.506,104.400002,70.500001,374.000006,111.200002,215.600004,87.900001
1114,415932.406,416031.106,416154.506,416225.906,98.700001,71.400001,383.800006,123.400002,222.100003,90.300002
1115,416316.206,416411.006,416539.206,416636.006,94.800001,96.800001,388.800005,128.200002,223.000003,69.000001
1116,416705.006,416797.506,416916.506,416987.906,92.500002,71.400001,368.900006,119.000002,211.500004,86.000001
1117,417073.906,417177.906,417286.606,417357.606,104.000001,71.000001,367.100005,108.700002,212.700003,83.400001
1118,417441.006,417540.406,417645.606,417740.506,99.400002,94.900002,366.600006,105.200001,204.600003,67.100001
1119,417807.606,417898.806,418021.906,418093.906,91.200001,72.000001,375.700005,123.100002,214.300003,89.400001
1120,418183.306,418285.006,418399.706,418470.906,101.700002,71.200001,378.900006,114.700002,216.400004,91.300001
1121,418562.206,418658.406,418782.406,418853.506,96.200001,71.100001,384.200006,124.000002,220.200003,92.900002
1122,418946.406,419046.806,419165.706,419237.706,100.400001,72.000001,379.500005,118.900002,219.300003,88.200001
1123,419325.906,419422.506,419547.306,419618.206,96.600002,70.900001,388.200006,124.800002,221.400004,95.900001
1124,419714.106,419810.106,419931.106,420035.706,96.000002,104.600002,380.900006,121.000001,217.000003,59.300001
1125,420095.006,420193.706,420317.906,420425.006,98.700001,107.100002,387.300006,124.200002,222.900003,57.300001
1126,420482.306,420576.106,420697.006,420767.406,93.800001,70.400001,371.200005,120.900002,214.700003,86.100001
1127,420853.506,420959.106,421068.206,421139.006,105.600002,70.800001,371.700006,109.100001,214.700003,86.200002
1128,421225.206,421328.506,421440.206,421553.906,103.300001,113.700002,377.400005,111.700002,215.000003,48.7
1129,421602.606,421693.906,421821.206,421894.206,91.300002,73.000001,377.500006,127.300002,218.600004,85.900001
1130,421980.106,422076.606,422202.106,422274.306,96.500001,72.200001,381.900006,125.500002,222.000003,87.700002
1131,422362.006,422459.106,422579.906,422652.206,97.100001,72.300001,376.100005,120.800002,217.900003,85.900001
1132,422738.106,422833.206,422953.706,423053.506,95.100002,99.800001,374.000006,120.500002,215.600004,58.600001
1133,423112.106,423207.306,423325.606,423395.506,95.200001,69.900001,374.000005,118.300002,213.500003,90.600001
1134,423486.106,423577.706,423695.306,423764.906,91.600002,69.600001,370.200006,117.600002,209.200004,91.400001
1135,423856.306,423951.506,424079.106,424150.706,95.200001,71.600001,384.600006,127.600002,222.800003,90.200002
1136,424240.906,424321.106,424455.506,424527.506,80.200001,72.000001,376.900005,134.400002,214.600003,90.300001
1137,424617.806,424717.306,424839.806,424944.706,99.500002,104.900001,386.600006,122.500002,222.000004,59.700001
1138,425004.406,425099.006,425221.406,425292.706,94.600001,71.300001,376.600006,122.400002,217.000003,88.300002
1139,425381.006,425471.906,425595.106,425665.106,90.900001,70.000001,373.500005,123.200002,214.100003,89.400001
1140,425754.506,425860.406,425967.206,426067.806,105.900002,100.600002,372.100006,106.800001,212.700003,58.800001
1141,426126.606,426229.306,426343.306,426414.006,102.700001,70.700001,378.900005,114.000002,216.700003,91.500001
1142,426505.506,426598.406,426721.206,426792.906,92.900002,71.700001,373.400006,122.800002,215.700004,86.000001
1143,426878.906,426976.606,427102.206,427204.306,97.700001,102.100002,388.800006,125.600002,223.300003,63.400001
1144,427267.706,427361.806,427487.406,427559.306,94.100001,71.900001,381.100005,125.600002,219.700003,89.500001
1145,427648.806,427745.506,427867.806,427937.806,96.700002,70.000001,379.700006,122.300002,219.000004,90.700001
1146,428028.506,428124.306,428242.706,428314.706,95.800002,72.000001,376.100006,118.400001,214.200003,89.900002
1147,428404.606,428496.106,428614.606,428684.906,91.500001,70.300001,369.500005,118.500002,210.000003,89.200001
1148,428774.106,428861.606,428981.206,429077.406,87.500002,96.200002,364.300006,119.600001,207.100003,61.000001
1149,429138.406,429236.906,429352.506,429424.006,98.500001,71.500001,372.800005,115.600002,214.100003,87.200001
1150,429511.206,429603.706,429725.406,429797.306,92.500002,71.900001,377.000006,121.700001,214.200003,90.900002
1151,429888.206,429982.806,430100.706,430172.406,94.600001,71.700001,372.600005,117.900002,212.500003,88.400001
1152,430260.806,430361.506,430481.206,430576.806,100.700002,95.600001,387.100006,119.700002,220.400004,71.100001
1153,430647.906,430730.906,430867.206,430939.906,83.000001,72.700002,378.900006,136.300002,219.300003,86.900001
1154,431026.806,431129.606,431248.606,431349.406,102.800001,100.800002,386.200006,119.000002,221.800003,63.600001
1155,431413.006,431509.906,431631.706,431704.306,96.900001,72.600001,382.400005,121.800002,218.700003,91.100001
1156,431795.406,431888.106,432011.706,432112.606,92.700002,100.900002,376.700006,123.600001,216.300003,59.500001
1157,432172.106,432275.506,432388.406,432458.406,103.400001,70.000001,369.300005,112.900002,216.300003,83.000001
1158,432541.406,432630.406,432750.906,432820.706,89.000002,69.800002,369.200006,120.500001,209.500003,89.900001
1159,432910.606,433007.306,433132.206,433203.106,96.700001,70.900001,383.600006,124.900002,221.600003,91.100002
1160,433294.206,433392.806,433514.906,433587.306,98.600001,72.400001,381.800005,122.100002,220.700003,88.700001
1161,433676.006,433776.906,433905.906,433976.206,100.900002,70.300001,389.400006,129.000002,229.900004,89.200001
1162,434065.406,434148.106,434276.306,434347.306,82.700001,71.000001,374.200006,128.200002,210.900003,92.300002
1163,434439.606,434536.906,434659.606,434759.006,97.300001,99.400001,386.100005,122.700002,220.000003,66.700001
1164,434825.706,434928.406,435046.306,435118.306,102.700002,72.000001,383.200006,117.900002,220.600004,90.600001
1165,435208.906,435300.706,435422.406,435522.606,91.800001,100.200002,372.900006,121.700002,213.500003,59.200001
1166,435581.806,435682.606,435794.606,435864.106,100.800001,69.500001,370.800005,112.000002,212.800003,88.500001
1167,435952.606,436051.406,436159.106,436253.707,98.800002,94.600002,366.400006,107.700001,206.500003,65.300001
1168,436319.007,436410.107,436536.907,436608.707,91.100001,71.800001,375.900005,126.800002,217.900003,86.200001
1169,436694.907,436794.007,436913.307,436985.807,99.100002,72.500001,375.600006,119.300002,218.400004,84.700001
1170,437070.507,437169.307,437288.907,437394.007,98.800001,105.100002,387.200006,119.600002,218.400003,63.700001
1171,437457.707,437556.707,437675.507,437748.007,99.000001,72.500001,381.300005,118.800002,217.800003,91.000001
1172,437839.007,437940.007,438063.807,438133.107,101.000002,69.300001,386.600006,123.800002,224.800004,92.500001
1173,438225.607,438307.007,438434.507,438530.607,81.400001,96.100002,370.600006,127.500002,208.900003,65.600001
1174,438596.207,438692.407,438811.607,438913.407,96.200001,101.800001,377.300005,119.200002,215.400003,60.100001
1175,438973.507,439065.707,439181.307,439253.107,92.200002,71.800001,362.300006,115.600001,207.800003,82.700002
1176,439335.807,439423.107,439547.707,439618.607,87.300001,70.900001,371.400005,124.600002,211.900003,88.600001
1177,439707.207,439797.407,439919.507,439989.407,90.200001,69.900001,373.900006,122.100002,212.300003,91.700002
1178,440081.107,440159.807,440294.207,440365.807,78.700001,71.600001,372.100005,134.400002,213.100003,87.400001
1179,440453.207,440554.007,440677.607,440749.507,100.800002,71.900001,387.700006,123.600002,224.400004,91.400001
1180,440840.907,440922.907,441052.507,441122.707,82.000001,70.200001,373.200006,129.600002,211.600003,91.400002
1181,441214.107,441314.007,441440.507,441511.807,99.900001,71.300001,389.700005,126.500002,226.400003,92.000001
1182,441603.807,441707.407,441820.907,441921.207,103.600002,100.300001,382.200006,113.500002,217.100004,64.800001
1183,441986.007,442078.807,442201.407,442300.407,92.800001,99.000002,379.100006,122.600002,215.400003,64.700001
1184,442365.107,442455.407,442571.707,442643.607,90.300001,71.900001,363.500005,116.300002,206.600003,85.000001
1185,442728.607,442832.607,442937.507,443033.507,104.000002,96.000002,369.300006,104.900001,208.900003,64.400001
1186,443097.907,443194.407,443315.707,443387.507,96.500001,71.800001,379.800005,121.300002,217.800003,90.200001
1187,443477.707,443558.207,443694.307,443766.407,80.500002,72.100001,381.200006,136.100002,216.600004,92.500001
1188,443858.907,443940.207,444079.207,444150.507,81.300001,71.300001,379.400006,139.000002,220.300003,87.800002
1189,444238.307,444337.207,444460.207,444567.807,98.900001,107.600002,388.100005,123.000002,221.900003,58.6
1190,444626.407,444729.707,444844.707,444917.107,103.300002,72.400001,383.300006,115.000002,218.300004,92.600001
1191,445009.707,445107.107,445227.307,445328.207,97.400002,100.900002,384.400006,120.200001,217.600003,65.900001
1192,445394.107,445490.607,445608.607,445680.607,96.500001,72.000001,368.700005,118.000002,214.500003,82.200001
1193,445762.807,445871.807,445984.607,446055.007,109.000002,70.400001,376.400006,112.800002,221.800004,84.200001
1194,446139.207,446248.707,446355.107,446425.907,109.500002,70.800001,377.700006,106.400001,215.900003,91.000002
1195,446516.907,446614.207,446735.107,446806.507,97.300001,71.400001,382.400005,120.900002,218.200003,92.800001
1196,446899.307,447000.207,447123.307,447194.907,100.900002,71.600001,388.700006,123.100002,224.000004,93.100001
1197,447288.007,447388.907,447510.107,447581.707,100.900002,71.600001,385.300006,121.200001,222.100003,91.600002
1198,447673.307,447770.407,447895.307,447966.507,97.100001,71.200001,389.500006,124.900002,222.000003,96.300002
1199,448062.807,448160.107,448274.707,448382.207,97.300001,107.500001,373.600005,114.600002,211.900003,54.200001
1200,448436.407,448527.507,448652.107,448723.407,91.100002,71.300001,376.600006,124.600001,215.700003,89.600002
1201,448813.007,448921.807,449029.907,449100.207,108.800001,70.300001,372.300005,108.100002,216.900003,85.100001
1202,449185.307,449286.507,449399.107,449469.107,101.200002,70.000001,373.700006,112.600002,213.800004,89.900001
1203,449559.007,449654.607,449780.607,449853.007,95.600001,72.400001,383.200006,126.000002,221.600003,89.200002
1204,449942.207,450042.507,450162.307,450233.607,100.300001,71.300001,387.300005,119.800002,220.100003,95.900001
1205,450329.507,450429.707,450552.207,450625.207,100.200002,73.000001,382.000006,122.500002,222.700004,86.300001
1206,450711.507,450815.907,450939.707,451034.207,104.400002,94.500001,395.900006,123.800002,228.200004,73.200001
1207,451107.407,451207.307,451320.607,451432.407,99.900002,111.800002,375.900006,113.300001,213.200003,50.900001
1208,451483.307,451577.607,451703.407,451774.407,94.300001,71.000001,378.300005,125.800002,220.100003,87.200001
1209,451861.607,451966.507,452065.307,452134.307,104.900002,69.000001,358.200006,98.800001,203.700003,85.500002
1210,452219.807,452324.407,452433.507,452534.207,104.600001,100.700001,377.500005,109.100002,213.700003,63.100001
1211,452597.307,452695.907,452819.207,452890.707,98.600002,71.500001,382.700006,123.300002,221.900004,89.300001
1212,452980.007,453080.007,453204.207,453276.907,100.000001,72.700001,386.600006,124.200002,224.200003,89.700002
1213,453366.607,453468.307,453579.707,453652.407,101.700001,72.700001,378.200005,111.400002,213.100003,92.400001
1214,453744.807,453842.407,453967.007,454066.007,97.600002,99.000001,387.800006,124.600002,222.200004,66.600001
1215,454132.607,454232.107,454355.007,454426.507,99.500002,71.500001,382.800006,122.900001,222.400003,88.900002
1216,454515.407,454606.607,454726.507,454796.307,91.200001,69.800001,367.400005,119.900002,211.100003,86.500001
1217,454882.807,454971.907,455098.407,455169.007,89.100002,70.600002,375.200006,126.500001,215.600003,89.000001
1218,455258.007,455350.007,455480.507,455552.807,92.000001,72.300001,383.200006,130.500002,222.500003,88.400002
1219,455641.207,455736.707,455861.607,455960.707,95.500001,99.100001,385.400005,124.900002,220.400003,65.900001
1220,456026.607,456125.407,456255.507,456328.207,98.800002,72.700001,390.000006,130.100002,228.900004,88.400001
1221,456416.607,456500.407,456634.007,456705.907,83.800001,71.900001,379.000006,133.600002,217.400003,89.700002
1222,456795.607,456896.507,457012.807,457084.007,100.900001,71.200001,379.200005,116.300002,217.200003,90.800001
1223,457174.807,457255.507,457390.407,457461.807,80.700002,71.400001,378.000006,134.900002,215.600004,91.000001
1224,457552.807,457647.607,457773.807,457870.107,94.800001,96.300002,385.400006,126.200002,221.000003,68.100001
1225,457938.207,458029.307,458152.007,458222.607,91.100001,70.600001,369.600005,122.700002,213.800003,85.200001
1226,458307.807,458412.207,458516.407,458587.807,104.400002,71.400001,364.400006,104.200001,208.600003,84.400002
1227,458672.207,458763.807,458888.707,458958.807,91.600001,70.100001,382.900005,124.900002,216.500003,96.300001
1228,459055.107,459134.307,459268.807,459339.607,79.200002,70.800001,375.100006,134.500002,213.700004,90.600001
1229,459430.207,459512.807,459653.107,459725.907,82.600001,72.800001,386.800006,140.300002,222.900003,91.100002
1230,459817.007,459899.407,460033.907,460106.807,82.400001,72.900001,377.100005,134.500002,216.900003,87.300001
1231,460194.107,460294.707,460415.207,460486.407,100.600002,71.200001,384.300006,120.500002,221.100004,92.000001
1232,460578.407,460676.907,460794.007,460865.307,98.500002,71.300001,374.800006,117.100001,215.600003,87.900002
1233,460953.207,461047.007,461168.607,461239.607,93.800001,71.000001,370.500005,121.600002,215.400003,84.100001
1234,461323.707,461414.507,461531.907,461603.407,90.800002,71.500001,367.600006,117.400001,208.200003,87.900002
1235,461691.307,461789.007,461914.807,461986.307,97.700001,71.500001,386.400005,125.800002,223.500003,91.400001
1236,462077.707,462160.507,462291.007,462362.807,82.800002,71.800001,375.300006,130.500002,213.300004,90.200001
1237,462453.007,462553.307,462685.907,462757.707,100.300002,71.800001,393.500006,132.600002,232.900004,88.800001
1238,462846.507,462928.907,463066.207,463137.907,82.400001,71.700001,381.700006,137.300002,219.700003,90.300002
1239,463228.207,463330.807,463449.907,463548.707,102.600001,98.800001,387.000005,119.100002,221.700003,66.500001
1240,463615.207,463712.907,463836.507,463907.907,97.700002,71.400001,380.000006,123.600002,221.300004,87.300001
1241,463995.207,464085.707,464210.107,464280.207,90.500001,70.100001,372.600006,124.400002,214.900003,87.600002
1242,464367.807,464460.807,464581.407,464651.307,93.000001,69.900001,374.400005,120.600002,213.600003,90.900001
1243,464742.207,464838.707,464957.507,465029.807,96.500002,72.300001,376.400006,118.800001,215.300003,88.800002
1244,465118.607,465206.407,465332.607,465406.707,87.800001,74.100001,373.900005,126.200002,214.000003,85.800001
1245,465492.507,465578.607,465707.707,465781.407,86.100002,73.700001,373.700006,129.100002,215.200004,84.800001
1246,465866.207,465954.007,466078.807,466152.207,87.800001,73.400001,370.600005,124.800002,212.600003,84.600001
1247,466236.807,466335.907,466457.207,466529.207,99.100002,72.000001,380.400006,121.300002,220.400004,88.000001
1248,466617.207,466710.407,466838.207,466908.107,93.200002,69.900001,378.900006,127.800001,221.000003,88.000002
1249,466996.107,467088.607,467216.007,467286.507,92.500001,70.500001,375.100005,127.400002,219.900003,84.700001
1250,467371.207,467465.007,467584.407,467654.707,93.800002,70.300001,372.100006,119.400002,213.200004,88.600001
1251,467743.307,467839.107,467962.007,468033.307,95.800001,71.300001,376.000006,122.900002,218.700003,86.000002
1252,468119.307,468219.107,468336.207,468408.707,99.800001,72.500001,379.800005,117.100002,216.900003,90.400001
1253,468499.107,468580.207,468708.607,468782.007,81.100001,73.400001,369.800006,128.400002,209.500003,86.900002
1254,468868.907,468973.007,469092.307,469163.207,104.100001,70.900001,386.100005,119.300002,223.400003,91.800001
1255,469255.007,469360.607,469473.907,469546.007,105.600002,72.100001,376.800006,113.300002,218.900004,85.800001
1256,469631.807,469722.607,469842.007,469911.907,90.800001,69.900001,366.400006,119.400002,210.200003,86.300002
1257,469998.207,470087.107,470210.907,470306.407,88.900001,95.500001,374.300005,123.800002,212.700003,66.100001
1258,470372.507,470465.307,470587.007,470658.007,92.800001,71.000001,371.600006,121.700002,214.500003,86.100002
1259,470744.107,470845.907,470965.307,471036.407,101.800001,71.100001,383.000005,119.400002,221.200003,90.700001
1260,471127.107,471208.707,471342.407,471413.607,81.600002,71.200001,373.100006,133.700002,215.300004,86.600001
1261,471500.207,471604.707,471712.507,471784.907,104.500001,72.400001,369.400005,107.800002,212.300003,84.700001
1262,471869.607,471969.107,472080.707,472183.807,99.500002,103.100001,367.600006,111.600002,211.100004,53.400001
1263,472237.207,472330.607,472444.507,472514.107,93.400001,69.600001,360.600005,113.900002,207.300003,83.700001
1264,472597.807,472690.507,472810.007,472880.107,92.700002,70.100001,368.600006,119.500001,212.200003,86.300002
1265,472966.407,473049.807,473177.107,473250.207,83.400001,73.100001,368.600005,127.300002,210.700003,84.800001
1266,473335.007,473417.707,473550.707,473624.007,82.700001,73.300002,375.600006,133.000002,215.700003,86.600001
1267,473710.607,473793.907,473923.707,473993.907,83.300001,70.200001,367.500005,129.800002,213.100003,84.200001
1268,474078.107,474161.907,474285.707,474356.907,83.800002,71.200001,361.500006,123.800001,207.600003,82.700002
1269,474439.607,474516.307,474641.107,474711.507,76.700001,70.400001,354.800005,124.800002,201.500003,82.900001
1270,474794.407,474886.007,474997.107,475092.907,91.600001,95.800001,363.000005,111.100002,202.700003,64.500001
1271,475157.407,475239.007,475358.207,475428.807,81.600002,70.600001,356.300006,119.200001,200.800003,84.900002
1272,475513.707,475603.007,475729.607,475801.507,89.300001,71.900001,372.700005,126.600002,215.900003,84.900001
1273,475886.407,475981.107,476095.707,476167.007,94.700002,71.300001,367.700006,114.600001,209.300003,87.100002
1274,476254.107,476350.607,476462.207,476533.107,96.500001,70.900001,364.800005,111.600002,208.100003,85.800001
1275,476618.907,476701.407,476821.707,476892.507,82.500001,70.800001,356.400005,120.300002,202.800003,82.800001
1276,476975.307,477062.407,477167.207,477236.407,87.100002,69.200001,346.000006,104.800001,191.900003,84.900002
1277,477321.307,477415.807,477518.607,477587.407,94.500001,68.800001,351.900005,102.800002,197.300003,85.800001
1278,477673.207,477758.807,477869.707,477939.507,85.600001,69.800001,353.100005,110.900002,196.500003,86.800001
1279,478026.307,478125.207,478225.007,478294.507,98.900002,69.500001,354.600005,99.800001,198.700003,86.400001
1280,478380.907,478470.107,478581.807,478652.107,89.200002,70.300001,357.900006,111.700001,200.900003,86.700002
1281,478738.807,478822.807,478937.407,479007.807,84.000001,70.400001,357.400005,114.600002,198.600003,88.400001
1282,479096.207,479173.607,479292.107,479361.607,77.400001,69.500001,350.200005,118.500002,195.900003,84.800001
1283,479446.407,479545.207,479642.207,479712.207,98.800002,70.000001,347.100005,97.000001,195.800003,81.300001
1284,479793.507,479883.507,479984.107,480078.707,90.000002,94.600002,346.100006,100.600001,190.600003,60.900001
1285,480139.607,480231.507,480337.307,480407.207,91.900001,69.900001,355.500005,105.800002,197.700003,87.900001
1286,480495.107,480581.007,480687.807,480758.607,85.900001,70.800001,346.100005,106.800002,192.700003,82.600001
1287,480841.207,480933.207,481030.007,481133.407,92.000001,103.400001,346.300005,96.800002,188.800003,54.100001
1288,481187.507,481270.507,481384.907,481456.107,83.000001,71.200001,352.000005,114.400002,197.400003,83.400001
1289,481539.507,481619.807,481732.607,481803.107,80.300002,70.500001,346.500006,112.800001,193.100003,82.900002
1290,481886.007,481983.607,482083.707,482153.007,97.600001,69.300001,351.100005,100.100002,197.700003,84.100001
1291,482237.107,482322.707,482425.307,482495.207,85.600001,69.900001,340.100005,102.600002,188.200003,82.000001
1292,482577.207,482670.207,482770.507,482864.007,93.000001,93.500001,351.500005,100.300002,193.300003,64.700001
1293,482928.707,483004.007,483121.907,483191.607,75.300001,69.700001,350.400005,117.900002,193.200003,87.500001
1294,483279.107,483365.807,483478.507,483548.907,86.700002,70.400001,350.700006,112.700001,199.400003,80.900002
1295,483629.807,483714.007,483830.807,483901.007,84.200001,70.200001,354.700005,116.800002,201.000003,83.500001
1296,483984.507,484081.307,484186.307,484256.207,96.800001,69.900001,355.200005,105.000002,201.800003,83.500001
1297,484339.707,484413.107,484532.307,484637.107,73.400001,104.800002,346.200005,119.200002,192.600003,48.8
1298,484685.907,484777.707,484880.907,484950.707,91.800002,69.800001,346.600006,103.200001,195.000003,81.800002
1299,485032.507,485118.707,485223.107,485318.207,86.200001,95.100002,344.100005,104.400001,190.600002,58.400001
1300,485376.607,485465.107,485576.607,485673.507,88.500001,96.900001,360.200005,111.500002,200.000003,63.300001
1301,485736.807,485833.207,485936.307,486007.507,96.400001,71.200001,356.900005,103.100002,199.500003,86.200001
1302,486093.707,486175.607,486292.007,486362.007,81.900002,70.000001,355.500006,116.400001,198.300003,87.200002
1303,486449.207,486543.507,486645.107,486746.207,94.300001,101.100001,353.300005,101.600002,195.900003,56.300001
1304,486802.507,486898.907,486998.707,487092.207,96.400001,93.500001,353.700005,99.800002,196.200003,64.000001
1305,487156.207,487241.607,487337.907,487407.707,85.400001,69.800001,330.700005,96.300002,181.700003,79.200001
1306,487486.907,487580.607,487673.707,487771.507,93.700002,97.800001,342.800005,93.100001,186.800003,58.200001
1307,487829.707,487920.107,488017.707,488088.807,90.400002,71.100001,343.200005,97.600001,188.000003,84.100001
1308,488172.907,488251.207,488364.507,488433.907,78.300002,69.400001,347.700006,113.300001,191.600003,86.700002
1309,488520.607,488600.407,488715.207,488785.107,79.800001,69.900001,350.300005,114.800001,194.600002,85.800002
1310,488870.907,488947.507,489063.107,489133.207,76.600001,70.100001,342.200005,115.600002,192.200003,79.900001
1311,489213.107,489291.007,489411.607,489480.907,77.900001,69.300001,352.400005,120.600002,198.500003,84.600001
1312,489565.507,489655.707,489764.107,489853.307,90.200001,89.200001,353.400005,108.400002,198.600003,65.600001
1313,489918.907,490023.107,490107.407,490201.607,104.200002,94.200002,344.500005,84.300001,188.500003,61.8
1314,490263.407,490348.707,490455.807,490547.807,85.300002,92.000002,349.300006,107.100001,192.400003,64.900001
1315,490612.707,490702.007,490803.107,490896.007,89.300001,92.900001,349.200005,101.100002,190.400003,65.900001
1316,490961.907,491051.007,491144.507,491214.407,89.100001,69.900001,337.400005,93.500002,182.600003,84.900001
1317,491299.307,491394.607,491491.707,491560.407,95.300001,68.700001,346.700005,97.100002,192.400003,85.600001
1318,491646.007,491743.007,491841.607,491935.807,97.000002,94.200001,350.600005,98.600001,195.600003,60.800001
1319,491996.607,492090.707,492189.207,492287.607,94.100002,98.400002,347.100005,98.500001,192.600003,56.1
1320,492343.707,492432.007,492533.707,492627.507,88.300002,93.800002,342.800006,101.700001,190.000003,59.000001
1321,492686.507,492770.307,492877.707,492970.907,83.800001,93.200002,344.400005,107.400001,191.200002,60.000001
1322,493030.907,493114.007,493230.807,493322.107,83.100001,91.300001,356.700005,116.800002,199.900003,65.500001
1323,493387.607,493481.807,493582.407,493673.607,94.200001,91.200001,354.400005,100.600002,194.800003,68.400001
1324,493742.007,493835.107,493939.307,494032.607,93.100002,93.300002,355.200006,104.200001,197.300003,64.600001
1325,494097.207,494189.107,494295.807,494401.907,91.900001,106.100001,358.500005,106.700002,198.600003,53.800001
1326,494455.707,494544.407,494642.707,494735.307,88.700001,92.600001,342.300005,98.300002,187.000003,62.700001
1327,494798.007,494882.807,494986.907,495085.907,84.800001,99.000001,343.900005,104.100002,188.900003,56.000001
1328,495141.907,495224.407,495328.907,495424.507,82.500001,95.600001,341.200005,104.500002,187.000003,58.600001
1329,495483.107,495552.707,495668.907,495769.707,69.600001,100.800002,343.700005,116.200002,185.800003,57.1
1330,495826.807,495915.407,496011.907,496083.007,88.600002,71.100001,338.400005,96.500001,185.100003,82.200001
1331,496165.207,496239.107,496347.907,496448.807,73.900002,100.900002,340.500006,108.800001,182.700003,56.900001
1332,496505.707,496579.907,496688.507,496760.307,74.200001,71.800001,335.700005,108.600001,182.800002,81.100002
1333,496841.407,496913.707,497020.707,497092.507,72.300001,71.800001,332.500004,107.000001,179.300002,81.400001
1334,497173.907,497259.207,497359.407,497457.407,85.300002,98.000002,339.300006,100.200001,185.500003,55.800001
1335,497513.207,497602.007,497698.307,497768.707,88.800001,70.400001,336.200005,96.300001,185.100002,80.700002
1336,497849.407,497942.507,498027.507,498096.607,93.100001,69.100001,330.400004,85.000001,178.100002,83.200001
1337,498179.807,498275.007,498365.007,498434.907,95.200002,69.900001,337.900005,90.000001,185.200003,82.800001
1338,498517.707,498589.807,498703.807,498774.007,72.100002,70.200001,340.800006,114.000001,186.100003,84.500002
1339,498858.507,498947.507,499049.307,499150.207,89.000001,100.900002,347.100005,101.800001,190.800002,55.400001
1340,499205.607,499294.807,499394.007,499497.007,89.200001,103.000001,343.400005,99.200002,188.400003,52.000001
1341,499549.007,499633.707,499734.107,499804.807,84.700001,70.700001,336.700005,100.400002,185.100003,80.900001
1342,499885.707,499968.407,500072.607,500169.807,82.700001,97.200001,343.000005,104.200002,186.900003,58.900001
1343,500228.707,500310.007,500409.807,500480.007,81.300001,70.200001,330.900005,99.800002,181.100003,79.600001
1344,500559.607,500639.207,500745.807,500852.207,79.600001,106.400001,340.100005,106.600002,186.200003,47.500001
1345,500899.707,500984.507,501095.507,501168.007,84.800001,72.500001,347.700005,111.000002,195.800003,79.400001
1346,501247.407,501307.707,501431.307,501501.107,60.300001,69.800001,338.600005,123.600002,183.900003,84.900001
1347,501586.007,501662.207,501782.807,501853.907,76.200001,71.100001,350.100005,120.600002,196.800003,82.200001
1348,501936.107,502027.207,502135.507,502205.907,91.100002,70.400001,355.100006,108.300001,199.400003,85.300002
1349,502291.207,502380.507,502486.507,502555.107,89.300001,68.600001,347.000005,106.000002,195.300003,83.100001
1350,502638.207,502725.007,502832.307,502931.307,86.800001,99.000001,345.100005,107.300002,194.100003,52.000001
1351,502983.307,503067.007,503178.507,503248.907,83.700001,70.400001,343.400005,111.500002,195.200003,77.800001
1352,503326.708,503426.708,503525.008,503619.408,100.000002,94.400002,351.900005,98.300001,198.300003,59.2
1353,503678.608,503778.808,503879.508,503979.208,100.200002,99.700002,356.700006,100.700001,200.900003,56.100001
1354,504035.308,504123.208,504234.408,504329.908,87.900001,95.500001,355.700005,111.200002,199.100003,61.100001
1355,504391.008,504481.608,504596.208,504689.808,90.600001,93.600001,364.400005,114.600002,205.200003,65.600001
1356,504755.408,504848.608,504957.108,505049.908,93.200002,92.800002,358.900006,108.500001,201.700003,64.400001
1357,505114.308,505200.008,505312.208,505403.308,85.700001,91.100001,355.600005,112.200002,197.900003,66.600001
1358,505469.908,505555.208,505666.908,505761.108,85.300001,94.200001,353.500005,111.700002,197.000003,62.300001
1359,505823.408,505908.708,506014.408,506111.108,85.300002,96.700002,345.500006,105.700001,191.000003,57.800001
1360,506168.908,506264.808,506360.708,506454.008,95.900001,93.300002,345.300005,95.900001,191.800002,60.200001
1361,506514.208,506596.308,506702.908,506794.408,82.100001,91.500002,345.100005,106.600001,188.700002,64.900001
1362,506859.308,506946.708,507047.808,507116.608,87.400001,68.800001,344.800005,101.100002,188.500003,87.500001
1363,507204.108,507291.308,507393.808,507491.508,87.200001,97.700001,345.400005,102.500002,189.700003,58.000001
1364,507549.508,507636.308,507742.008,507835.908,86.800001,93.900001,348.700005,105.700002,192.500003,62.300001
1365,507898.208,507986.708,508090.708,508187.708,88.500002,97.000002,348.900005,104.000001,192.500003,59.4
1366,508247.108,508335.908,508435.808,508506.108,88.800002,70.300001,342.300006,99.900001,188.700003,83.300002
1367,508589.408,508672.808,508777.408,508881.508,83.400001,104.100002,341.200005,104.600001,188.000002,49.100001
1368,508930.608,509030.908,509120.508,509216.308,100.300001,95.800002,341.800005,89.600001,189.900002,56.100001
1369,509272.408,509371.808,509463.908,509558.808,99.400001,94.900001,348.200005,92.100002,191.500003,61.800001
1370,509620.608,509707.508,509806.908,509902.908,86.900001,96.000001,343.200005,99.400002,186.300003,60.900001
1371,509963.808,510052.708,510156.208,510226.408,88.900001,70.200001,346.800005,103.500002,192.400003,84.200001
1372,510310.608,510398.108,510505.108,510600.508,87.500002,95.400002,352.400005,107.000001,194.500003,62.5
1373,510663.008,510750.408,510856.308,510956.408,87.400002,100.100002,351.300006,105.900001,193.300003,57.900001
1374,511014.308,511105.208,511205.108,511275.908,90.900001,70.800001,347.300005,99.900002,190.800003,85.700001
1375,511361.608,511448.408,511553.208,511644.208,86.800001,91.000001,347.900005,104.800002,191.600003,65.300001
1376,511709.508,511810.508,511908.708,512000.908,101.000002,92.200001,354.800005,98.200001,199.200003,63.400001
1377,512064.308,512161.808,512257.708,512351.308,97.500002,93.600002,345.900006,95.900001,193.400003,58.900001
1378,512410.208,512505.408,512603.608,512696.108,95.200001,92.500002,348.400005,98.200001,193.400002,62.500001
1379,512758.608,512843.108,512951.808,513053.208,84.500001,101.400001,350.200005,108.700002,193.200003,55.600001
1380,513108.808,513195.308,513305.008,513374.208,86.500001,69.200001,352.100005,109.700002,196.200003,86.700001
1381,513460.908,513552.208,513663.008,513770.608,91.300002,107.600002,359.900006,110.800001,202.100003,50.200001
1382,513820.808,513908.608,514023.908,514123.308,87.800001,99.400001,358.900005,115.300002,203.100003,56.400001
1383,514179.708,514265.608,514381.808,514473.308,85.900001,91.500001,359.900005,116.200002,202.100003,66.300001
1384,514539.608,514626.608,514740.808,514837.408,87.000002,96.600002,357.400006,114.200001,201.200003,59.600001
1385,514897.008,514984.908,515096.308,515193.308,87.900001,97.000001,356.100005,111.400002,199.300003,59.800001
1386,515253.108,515338.908,515449.008,515546.608,85.800001,97.600001,350.000005,110.100002,195.900003,56.500001
1387,515603.108,515699.408,515803.108,515896.908,96.300002,93.800001,353.800005,103.700001,200.000003,60.000001
1388,515956.908,516064.508,516155.708,516247.808,107.600002,92.100002,354.800006,91.200001,198.800003,63.900001
1389,516311.708,516398.308,516505.708,516602.108,86.600001,96.400001,349.200005,107.400002,194.000003,58.800001
1390,516660.908,516748.308,516859.208,516930.408,87.400001,71.200001,355.200005,110.900002,198.300003,85.700001
1391,517016.108,517111.308,517212.508,517305.608,95.200002,93.100001,355.900005,101.200001,196.400003,66.400001
1392,517372.008,517458.908,517561.908,517654.908,86.900002,93.000002,346.000006,103.000001,189.900003,63.100001
1393,517718.008,517791.308,517907.508,517977.308,73.300001,69.800001,344.100005,116.200001,189.500002,84.800002
1394,518062.108,518156.408,518254.908,518324.508,94.300001,69.600001,348.300005,98.500002,192.800003,85.900001
1395,518410.408,518496.908,518603.208,518704.308,86.500001,101.100001,346.200005,106.300002,192.800003,52.300001
1396,518756.608,518836.908,518946.808,519015.908,80.300001,69.100001,342.400005,109.900002,190.200003,83.100001
1397,519099.008,519196.408,519296.308,519366.008,97.400002,69.700001,351.500005,99.900001,197.300003,84.500001
1398,519450.508,519537.108,519645.008,519714.708,86.600002,69.700001,348.600006,107.900001,194.500003,84.400002
1399,519799.108,519891.108,520002.008,520072.208,92.000001,70.200001,357.800005,110.900002,202.900003,84.700001
1400,520156.908,520249.708,520358.108,520458.508,92.800001,100.400001,356.100005,108.400002,201.200003,54.500001
1401,520513.008,520602.708,520717.008,520812.208,89.700002,95.200002,361.300006,114.300001,204.000003,62.100001
1402,520874.308,520963.208,521076.908,521167.308,88.900001,90.400001,359.900005,113.700002,202.600003,66.900001
1403,521234.208,521336.008,521436.608,521530.808,101.800002,94.200001,357.400005,100.600001,202.400003,60.800001
1404,521591.608,521679.108,521792.308,521890.408,87.500002,98.100002,351.700006,113.200001,200.700003,52.900001
1405,521943.308,522045.508,522143.008,522247.908,102.200001,104.900001,352.700005,97.500002,199.700003,48.100001
1406,522296.008,522380.708,522495.308,522565.808,84.700001,70.500001,350.400005,114.600002,199.300003,80.600001
1407,522646.408,522735.108,522849.208,522919.308,88.700001,70.100001,355.800005,114.100002,202.800003,82.900001
1408,523002.208,523094.408,523210.008,523282.308,92.200002,72.300002,361.600006,115.600001,207.800003,81.500001
1409,523363.808,523456.208,523566.808,523666.908,92.400001,100.100001,359.800005,110.600002,203.000003,56.700001
1410,523723.608,523812.808,523924.008,523994.008,89.200001,70.000001,352.800005,111.200002,200.400003,82.400001
1411,524076.408,524163.908,524275.308,524370.108,87.500002,94.800002,355.400006,111.400001,198.900003,61.700001
1412,524431.808,524516.408,524629.608,524732.308,84.600001,102.700001,353.300005,113.200002,197.800003,52.800001
1413,524785.108,524884.108,524986.608,525057.508,99.000001,70.900001,353.900005,102.500002,201.500003,81.500001
1414,525139.008,525238.908,525335.808,525434.108,99.900002,98.300002,352.800005,96.900001,196.800003,57.7
1415,525491.808,525579.608,525683.808,525776.308,87.800002,92.500002,349.700006,104.200001,192.000003,65.200001
1416,525841.508,525924.708,526034.508,526105.608,83.200001,71.100001,347.700005,109.800002,193.000003,83.600001
1417,526189.208,526277.008,526389.508,526489.808,87.800001,100.300001,356.400005,112.500002,200.300003,55.800001
1418,526545.608,526631.908,526750.808,526851.308,86.300001,100.500002,362.900006,118.900002,205.200003,57.200001
1419,526908.508,526993.808,527112.108,527212.408,85.300001,100.300001,358.200005,118.300002,203.600003,54.300001
1420,527266.708,527369.308,527474.308,527544.508,102.600001,70.200001,361.100005,105.000002,207.600003,83.300001
1421,527627.808,527713.208,527832.208,527929.308,85.400002,97.100002,360.600006,119.000001,204.400003,59.100001
1422,527988.408,528073.908,528191.708,528286.308,85.500001,94.600001,358.600005,117.800002,203.300003,60.700001
1423,528347.008,528448.308,528553.908,528648.308,101.300001,94.400001,362.300005,105.600002,206.900003,61.000001
1424,528709.308,528811.008,528912.208,529007.308,101.700002,95.100002,355.900006,101.200001,202.900003,57.900001
1425,529065.208,529164.108,529265.708,529335.708,98.900001,70.000001,351.700005,101.600002,200.500003,81.200001
1426,529416.908,529519.208,529619.008,529688.908,102.300001,69.900001,353.900005,99.800002,202.100003,81.900001
1427,529770.808,529862.108,529974.508,530045.108,91.300002,70.600001,357.600006,112.400001,203.700003,83.300002
1428,530128.408,530219.508,530332.208,530402.708,91.100001,70.500001,359.700005,112.700002,203.800003,85.400001
1429,530488.108,530587.108,530689.708,530760.208,99.000001,70.500001,356.800005,102.600002,201.600003,84.700001
1430,530844.908,530933.708,531047.208,531152.108,88.800002,104.900002,359.400006,113.500001,202.300003,52.200001
1431,531204.308,531296.708,531403.708,531473.908,92.400001,70.200001,354.100005,107.000002,199.400003,84.500001
1432,531558.408,531653.208,531756.008,531851.208,94.800001,95.200001,352.800005,102.800002,197.600003,60.000001
1433,531911.208,531997.108,532110.008,532212.508,85.900001,102.500002,352.900005,112.900002,198.800003,51.6
1434,532264.108,532358.308,532455.808,532526.208,94.200002,70.400001,342.800005,97.500001,191.700003,80.700001
1435,532606.908,532701.208,532800.408,532891.408,94.300002,91.000002,348.400006,99.200001,193.500003,63.900001
1436,532955.308,533052.008,533153.908,533254.208,96.700001,100.300001,356.900005,101.900002,198.600003,58.000001
1437,533312.208,533400.008,533510.308,533580.908,87.800001,70.600001,353.600005,110.300002,198.100003,84.900001
1438,533665.808,533754.408,533866.608,533937.208,88.600002,70.600001,357.000006,112.200001,200.800003,85.600002
1439,534022.808,534112.208,534229.608,534299.408,89.400001,69.800001,363.600005,117.400002,206.800003,87.000001
1440,534386.408,534473.808,534592.008,534683.708,87.400001,91.700001,361.000005,118.200002,205.600003,63.700001
1441,534747.408,534833.208,534955.908,535048.608,85.800002,92.700002,365.000006,122.700001,208.500003,63.800001
1442,535112.408,535198.108,535315.408,535409.308,85.700001,93.900001,359.200005,117.300002,203.000003,62.300001
1443,535471.608,535554.408,535676.708,535771.808,82.800001,95.100002,358.200005,122.300002,205.100003,58
1444,535829.808,535933.108,536038.208,536138.208,103.300002,100.000001,364.200006,105.100002,208.400004,55.800001
1445,536194.008,536293.408,536396.108,536466.508,99.400001,70.400001,351.100005,102.700002,202.100003,78.600001
1446,536545.108,536646.808,536746.208,536841.208,101.700002,95.000002,355.500005,99.400001,201.100003,59.4
1447,536900.608,536990.108,537101.008,537171.208,89.500002,70.200001,356.300006,110.900001,200.400003,85.700002
1448,537256.908,537348.608,537460.408,537530.308,91.700001,69.900001,359.300005,111.800002,203.500003,85.900001
1449,537616.208,537709.108,537816.708,537887.008,92.900001,70.300001,356.000005,107.600002,200.500003,85.200001
1450,537972.208,538069.308,538168.808,538239.408,97.100002,70.600001,354.000006,99.500001,196.600003,86.800002
1451,538326.208,538427.508,538535.408,538631.708,101.300001,96.300001,365.800005,107.900002,209.200003,60.300001
1452,538692.008,538778.608,538900.308,538995.808,86.600001,95.500002,365.900006,121.700002,208.300003,62.100001
1453,539057.908,539141.708,539260.408,539331.008,83.800001,70.600001,355.600005,118.700002,202.500003,82.500001
1454,539413.508,539513.708,539621.008,539691.608,100.200001,70.600001,360.100005,107.300002,207.500003,82.000001
1455,539773.608,539874.808,539978.608,540048.808,101.200002,70.200001,358.600006,103.800001,205.000003,83.400002
1456,540132.208,540232.408,540337.108,540407.108,100.200001,70.000001,360.200005,104.700002,204.900003,85.300001
1457,540492.408,540584.908,540697.108,540799.808,92.500001,102.700002,362.700005,112.200002,204.700003,55.3
1458,540855.108,540942.308,541056.208,541127.608,87.200002,71.400001,358.100006,113.900001,201.100003,85.600002
1459,541213.208,541301.208,541420.608,541513.508,88.000001,92.900001,365.100005,119.400002,207.400003,64.800001
1460,541578.308,541666.408,541793.808,541885.308,88.100001,91.500002,373.800006,127.400002,215.500003,66.800001
1461,541952.108,542059.208,542161.108,542254.208,107.100001,93.100001,366.400005,101.900002,209.000003,64.300001
1462,542318.508,542424.208,542526.008,542622.208,105.700002,96.200002,364.200006,101.800001,207.500003,60.500001
1463,542682.708,542787.708,542887.108,542957.808,105.000001,70.700001,356.100005,99.400002,204.400003,81.000001
1464,543038.808,543122.408,543231.208,543301.008,83.600001,69.800001,340.300005,108.800002,192.400003,78.100001
1465,543379.108,543467.808,543568.308,543637.708,88.700001,69.400001,342.500005,100.500002,189.200003,83.900001
1466,543721.608,543818.008,543926.508,543997.108,96.400002,70.600001,359.600005,108.500001,204.900003,84.100001
1467,544081.208,544178.308,544291.508,544361.308,97.100002,69.800001,368.200006,113.200002,210.300004,88.100001
1468,544449.408,544535.308,544656.408,544750.808,85.900001,94.400001,366.300005,121.100002,207.000003,64.900001
1469,544815.708,544902.708,545023.608,545094.908,87.000002,71.300002,364.600006,120.900001,207.900003,85.400001
1470,545180.308,545287.208,545390.608,545463.008,106.900001,72.400001,363.500005,103.400002,210.300003,80.800001
1471,545543.808,545635.208,545750.108,545820.008,91.400002,69.900001,362.200006,114.900001,206.300003,86.000002
1472,545906.008,546007.508,546111.508,546181.808,101.500001,70.300001,360.300005,104.000002,205.500003,84.500001
1473,546266.308,546356.308,546459.708,546558.208,90.000001,98.500001,346.400005,103.400002,193.400003,54.500001
1474,546612.708,546707.208,546814.708,546909.008,94.500002,94.300002,358.300006,107.500001,202.000003,62.000001
1475,546971.008,547066.708,547171.408,547269.208,95.700001,97.800002,356.100005,104.700001,200.400002,57.900001
1476,547327.108,547423.208,547536.108,547606.408,96.100001,70.300001,364.400005,112.900002,209.000003,85.100001
1477,547691.508,547778.008,547899.408,547996.208,86.500002,96.800002,365.000006,121.400001,207.900003,60.300001
1478,548056.508,548141.408,548262.808,548362.308,84.900001,99.500001,365.300005,121.400002,206.300003,59.500001
1479,548421.808,548511.208,548629.808,548732.608,89.400001,102.800002,366.500006,118.600002,208.000003,55.700001
1480,548788.308,548879.308,548999.608,549072.608,91.000001,73.000001,364.500005,120.300002,211.300003,80.200001
1481,549152.808,549243.308,549357.808,549428.108,90.500001,70.300001,361.500005,114.500002,205.000003,86.200001
1482,549514.308,549606.508,549715.608,549786.108,92.200002,70.500001,353.700006,109.100001,201.300003,81.900002
1483,549868.008,549954.708,550067.808,550136.708,86.700001,68.900001,352.000005,113.100002,199.800003,83.300001
1484,550220.008,550316.108,550419.008,550513.608,96.100001,94.600001,354.900005,102.900002,199.000003,61.300001
1485,550574.908,550669.708,550778.208,550872.208,94.800002,94.000002,361.400006,108.500001,203.300003,64.100001
1486,550936.308,551040.108,551146.908,551246.608,103.800001,99.700001,368.200005,106.800002,210.600003,57.900001
1487,551304.508,551390.408,551517.608,551588.008,85.900001,70.400001,367.700006,127.200002,213.100003,84.200002
1488,551672.208,551775.008,551884.208,551978.708,102.800001,94.500001,371.000005,109.200002,212.000003,64.500001
1489,552043.208,552130.108,552243.808,552343.408,86.900001,99.600002,357.500005,113.700002,200.600003,57.3
1490,552400.708,552503.608,552611.208,552706.608,102.900002,95.400001,368.000006,107.600002,210.500004,62.100001
1491,552768.708,552854.508,552973.808,553044.908,85.800001,71.100001,359.100005,119.300002,205.100003,82.900001
1492,553127.808,553216.208,553331.508,553404.008,88.400002,72.500001,353.900006,115.300001,203.700003,77.700002
1493,553481.708,553580.908,553683.908,553753.308,99.200001,69.400001,352.500005,103.000002,202.200003,80.900001
1494,553834.208,553914.508,554028.208,554129.108,80.300001,100.900001,350.300005,113.700002,194.000003,55.400001
1495,554184.508,554282.408,554394.208,554465.508,97.900001,71.300001,366.200005,111.800002,209.700003,85.200001
1496,554550.708,554652.408,554764.508,554858.308,101.700002,93.800001,373.100006,112.100002,213.800004,65.500001
1497,554923.808,555030.308,555137.008,555247.608,106.500002,110.600002,368.700006,106.700001,213.200003,44.900001
1498,555292.508,555380.008,555499.008,555571.808,87.500001,72.800001,359.700005,119.000002,206.500003,80.400001
1499,555652.208,555744.408,555855.308,555927.008,92.200001,71.700001,359.700005,110.900002,203.100003,84.900001
1500,556011.908,556116.008,556215.508,556315.508,104.100002,100.000002,358.300006,99.500001,203.600003,54.700001
1501,556370.208,556464.408,556569.608,556639.808,94.200001,70.200001,350.700005,105.200002,199.400003,81.100001
1502,556720.908,556816.908,556924.108,556993.908,96.000001,69.800001,354.400005,107.200002,203.200003,81.400001
1503,557075.308,557184.008,557275.008,557371.808,108.700002,96.800001,352.900005,91.000001,199.700003,56.400001
1504,557428.208,557518.608,557630.008,557729.808,90.400002,99.800002,356.100006,111.400001,201.800003,54.500001
1505,557784.308,557884.408,557989.208,558085.408,100.100001,96.200001,361.100005,104.800002,204.900003,60.000001
1506,558145.408,558229.808,558348.308,558420.608,84.400001,72.300001,354.800005,118.500002,202.900003,79.600001
1507,558500.208,558590.208,558706.308,558778.408,90.000002,72.100001,360.600006,116.100001,206.100003,82.400002
1508,558860.808,558951.808,559066.608,559137.008,91.000001,70.400001,360.200005,114.800002,205.800003,84.000001
1509,559221.008,559307.108,559420.608,559491.108,86.100001,70.500001,352.100005,113.500002,199.600003,82.000001
1510,559573.108,559670.308,559770.108,559867.708,97.200002,97.600002,351.300006,99.800001,197.000003,56.700001
1511,559924.408,560031.408,560130.708,560199.108,107.000001,68.400001,355.200005,99.300002,206.300003,80.500001
1512,560279.608,560370.008,560476.908,560573.208,90.400001,96.300001,348.900005,106.900002,197.300003,55.300001
1513,560628.508,560723.208,560832.008,560902.708,94.700001,70.700001,355.700005,108.800002,203.500003,81.500001
1514,560984.208,561073.308,561182.008,561253.808,89.100002,71.800001,350.500006,108.700001,197.800003,80.900002
1515,561334.708,561420.508,561529.508,561600.008,85.800001,70.500001,350.500005,109.000001,194.800002,85.200002
1516,561685.208,561785.408,561898.408,561968.608,100.200001,70.200001,368.000005,113.000002,213.200003,84.600001
1517,562053.208,562156.008,562263.008,562356.108,102.800002,93.100002,364.700006,107.000001,209.800003,61.800001
1518,562417.908,562516.408,562623.508,562693.208,98.500001,69.700001,357.900005,107.100002,205.600003,82.600001
1519,562775.808,562872.608,562973.808,563044.208,96.800001,70.400001,344.600005,101.200002,198.000003,76.200001
1520,563120.408,563204.708,563316.308,563417.408,84.300001,101.100002,349.500005,111.600002,195.900003,52.5
1521,563469.908,563559.708,563660.508,563731.608,89.800002,71.100001,343.900005,100.800001,190.600003,82.200001
1522,563813.808,563897.608,564008.808,564079.608,83.800002,70.800001,351.800006,111.200001,195.000003,86.000002
1523,564165.608,564251.408,564377.408,564448.308,85.800001,70.900001,366.200005,126.000002,211.800003,83.500001
1524,564531.808,564636.608,564745.508,564848.408,104.800002,102.900002,370.700006,108.900001,213.700003,54.100001
1525,564902.508,565008.808,565118.308,565219.308,106.300001,101.000001,374.200005,109.500002,215.800003,57.400001
1526,565276.708,565379.308,565485.308,565555.908,102.600002,70.600001,362.700006,106.000001,208.600003,83.500002
1527,565639.408,565741.908,565840.508,565910.408,102.500001,69.900001,355.000005,98.600002,201.100003,84.000001
1528,565994.408,566088.808,566201.608,566297.108,94.400001,95.500001,362.500005,112.800002,207.200003,59.800001
1529,566356.908,566453.008,566565.308,566664.008,96.100002,98.700002,363.100006,112.300001,208.400003,56.000001
1530,566720.008,566817.708,566926.508,566997.308,97.700001,70.800001,359.700005,108.800002,206.500003,82.400001
1531,567079.708,567170.108,567286.308,567357.508,90.400001,71.200001,360.300006,116.200002,206.600003,82.500002
1532,567440.008,567541.108,567642.308,567712.908,101.100001,70.600001,357.800005,101.200002,202.300003,84.900001
1533,567797.808,567898.308,568007.808,568077.208,100.500001,69.400001,366.400005,109.500002,210.000003,87.000001
1534,568164.208,568251.308,568373.708,568468.208,87.100002,94.500002,365.900006,122.400001,209.500003,61.900001
1535,568530.108,568633.908,568737.308,568807.508,103.800001,70.200001,357.800005,103.400002,207.200003,80.400001
1536,568887.908,568988.208,569090.008,569159.908,100.300002,69.900001,353.100005,101.800001,202.100003,81.100001
1537,569241.008,569343.808,569438.008,569506.708,102.800002,68.700001,351.100006,94.200001,197.000003,85.400002
1538,569592.108,569688.308,569796.008,569896.508,96.200001,100.500001,361.300005,107.700002,203.900003,56.900001
1539,569953.408,570051.508,570163.708,570234.508,98.100001,70.800001,365.400005,112.200002,210.300003,84.300001
1540,570318.808,570420.508,570532.109,570603.609,101.700002,71.500001,370.000006,111.600002,213.300004,85.200001
1541,570688.809,570795.109,570901.209,570973.009,106.300002,71.800001,366.000005,106.100001,212.400003,81.800001
1542,571054.809,571144.209,571265.609,571336.709,89.400002,71.100001,366.200006,121.400002,210.800004,84.300001
1543,571421.009,571511.109,571618.109,571690.309,90.100001,72.200001,348.100005,107.000002,197.100003,78.800001
1544,571769.109,571864.209,571965.009,572034.809,95.100001,69.800001,347.400005,100.800002,195.900003,81.700001
1545,572116.509,572211.509,572315.009,572385.509,95.000002,70.500001,352.400005,103.500001,198.500003,83.400001
1546,572468.909,572564.409,572679.309,572774.909,95.500002,95.600001,369.000006,114.900002,210.400004,63.000001
1547,572837.909,572921.609,573046.509,573146.209,83.700001,99.700002,365.400005,124.900002,208.600003,57.1
1548,573203.309,573310.809,573422.809,573494.709,107.500002,71.900001,375.700006,112.000002,219.500004,84.300001
1549,573579.009,573671.209,573785.209,573856.509,92.200001,71.300001,362.300005,114.000002,206.200003,84.800001
1550,573941.309,574044.009,574146.709,574217.309,102.700002,70.600002,362.600006,102.700001,205.400003,86.600001
1551,574303.909,574407.809,574518.309,574617.309,103.900001,99.000001,372.500005,110.500002,214.400003,59.100001
1552,574676.409,574778.009,574885.709,574956.509,101.600002,70.800002,360.700006,107.700001,209.300003,80.600001
1553,575037.109,575136.009,575242.709,575314.109,98.900001,71.400001,357.900005,106.700002,205.600003,80.900001
1554,575395.009,575490.209,575592.309,575687.609,95.200001,95.300001,353.000005,102.100002,197.300003,60.400001
1555,575748.009,575846.609,575963.909,576035.009,98.600002,71.100001,369.200006,117.300002,215.900004,82.200001
1556,576117.209,576222.509,576335.609,576407.209,105.300001,71.600001,373.800005,113.100002,218.400003,83.800001
1557,576491.009,576584.509,576700.209,576771.609,93.500002,71.400001,365.000006,115.700002,209.200004,84.400001
1558,576856.009,576959.509,577068.809,577162.109,103.500001,93.300001,373.800005,109.300002,212.800003,67.700001
1559,577229.809,577335.409,577447.409,577541.809,105.600002,94.400001,376.900006,112.000002,217.600004,64.900001
1560,577606.709,577708.109,577819.409,577890.709,101.400002,71.300001,363.800005,111.300001,212.700003,79.800001
1561,577970.509,578059.209,578172.709,578243.009,88.700002,70.300001,352.300006,113.500001,202.200003,79.800002
1562,578322.809,578419.309,578527.909,578597.709,96.500001,69.800001,356.700005,108.600002,205.100003,81.800001
1563,578679.509,578773.909,578888.009,578982.209,94.400001,94.200002,364.300005,114.100002,208.500003,61.6
1564,579043.809,579129.909,579255.009,579326.409,86.100002,71.400001,366.500006,125.100002,211.200004,83.900001
1565,579410.309,579504.309,579614.509,579685.309,94.000001,70.800001,359.300005,110.200002,204.200003,84.300001
1566,579769.609,579875.909,579983.609,580081.509,106.300002,97.900002,375.300006,107.700001,214.000003,63.400001
1567,580144.909,580233.609,580359.309,580430.609,88.700001,71.300001,371.600005,125.700002,214.400003,85.900001
1568,580516.509,580624.509,580725.409,580796.609,108.000002,71.200002,365.300006,100.900001,208.900003,85.200001
1569,580881.809,580970.609,581080.409,581150.109,88.800001,69.700001,350.700005,109.800002,198.600003,82.400001
1570,581232.509,581329.409,581439.509,581508.809,96.900001,69.300001,363.700005,110.100002,207.000003,87.400001
1571,581596.209,581691.009,581806.009,581905.509,94.800002,99.500001,368.300006,115.000002,209.800004,59.000001
1572,581964.509,582069.109,582178.909,582251.209,104.600002,72.300001,371.900005,109.800001,214.400003,85.200001
1573,582336.409,582432.209,582536.109,582607.509,95.800002,71.400002,356.600006,103.900001,199.700003,85.500001
1574,582693.009,582781.709,582900.309,582973.009,88.700001,72.700001,360.000005,118.600002,207.300003,80.000001
1575,583053.009,583140.609,583270.809,583372.909,87.600001,102.100002,377.400006,130.200002,217.800003,57.500001
1576,583430.409,583514.409,583639.009,583710.409,84.000001,71.400001,361.100005,124.600002,208.600003,81.100001
1577,583791.509,583879.309,583994.709,584064.809,87.800001,70.100001,357.100005,115.400002,203.200003,83.800001
1578,584148.609,584243.609,584357.109,584426.609,95.000002,69.500001,360.500006,113.500002,208.500004,82.500001
1579,584509.109,584601.009,584716.709,584786.909,91.900001,70.200001,361.800005,115.700002,207.600003,84.000001
1580,584870.909,584977.709,585080.409,585151.609,106.800002,71.200001,365.200006,102.700001,209.500003,84.500002
1581,585236.109,585323.209,585434.509,585505.409,87.100001,70.900001,356.100005,111.300002,198.400003,86.800001
1582,585592.209,585698.409,585808.409,585880.609,106.200002,72.200001,371.600006,110.000001,216.200003,83.200002
1583,585963.809,586055.709,586176.509,586283.109,91.900001,106.600001,370.600005,120.800002,212.700003,51.300001
1584,586334.409,586421.009,586538.209,586610.009,86.600001,71.800001,357.400005,117.200002,203.800003,81.800001
1585,586691.809,586794.409,586902.809,586971.809,102.600002,69.000001,366.400006,108.400002,211.000004,86.400001
1586,587058.209,587155.509,587269.509,587365.409,97.300001,95.900001,363.700005,114.000002,211.300003,56.500001
1587,587421.909,587517.309,587621.609,587692.109,95.400002,70.500001,350.100005,104.300001,199.700003,79.900001
1588,587772.009,587869.009,587972.809,588043.509,97.000002,70.700002,352.400006,103.800001,200.800003,80.900001
1589,588124.409,588227.809,588341.209,588413.009,103.400001,71.800001,372.400005,113.400002,216.800003,83.800001
1590,588496.809,588589.709,588711.709,588783.109,92.900002,71.400002,368.700006,122.000001,214.900003,82.400001
1591,588865.509,588955.309,589064.009,589135.709,89.800001,71.700001,353.400005,108.700002,198.500003,83.200001
1592,589218.909,589323.409,589434.709,589503.509,104.500002,68.800001,370.500006,111.300001,215.800003,85.900002
1593,589589.409,589689.709,589788.709,589860.509,100.300001,71.800001,350.600005,99.000002,199.300003,79.500001
1594,589940.009,590038.409,590135.409,590203.709,98.400001,68.300001,347.300005,97.000002,195.400003,83.600001
1595,590287.309,590384.609,590499.009,590568.109,97.300001,69.100001,364.300005,114.400002,211.700003,83.500001
1596,590651.609,590748.809,590856.709,590926.809,97.200002,70.100001,355.600006,107.900001,205.100003,80.400002
1597,591007.209,591103.509,591214.609,591284.509,96.300001,69.900001,358.900005,111.100002,207.400003,81.600001
1598,591366.109,591451.609,591563.709,591634.409,85.500001,70.700001,354.600005,112.100002,197.600003,86.300001
1599,591720.709,591806.609,591933.309,592004.809,85.900002,71.500002,367.500006,126.700001,212.600003,83.400001
1600,592088.209,592179.209,592303.909,592375.709,91.000001,71.800001,371.400005,124.700002,215.700003,83.900001
1601,592459.609,592549.309,592664.209,592768.209,89.700002,104.000002,363.300006,114.900001,204.600003,54.700001
1602,592822.909,592925.909,593040.909,593113.109,103.000001,72.200001,373.100005,115.000002,218.000003,82.900001
1603,593196.009,593289.409,593404.809,593474.209,93.400002,69.400001,358.100006,115.400001,208.800003,79.900002
1604,593554.109,593651.209,593760.909,593857.209,97.100001,96.300001,362.800005,109.700002,206.800003,59.700001
1605,593916.909,594014.509,594119.609,594190.309,97.600002,70.700001,356.000005,105.100001,202.700003,82.600001
1606,594272.909,594373.809,594479.509,594549.909,100.900002,70.400001,362.800006,105.700001,206.600003,85.800002
1607,594635.709,594740.209,594852.909,594923.509,104.500001,70.600001,371.400005,112.700002,217.200003,83.600001
1608,595007.109,595094.309,595223.409,595295.109,87.200002,71.700001,372.000006,129.100002,216.300004,84.000001
1609,595379.109,595469.009,595585.709,595656.809,89.900001,71.100001,361.700005,116.700002,206.600003,84.000001
1610,595740.809,595845.509,595955.509,596026.109,104.700002,70.600001,368.200006,110.000001,214.700003,82.900002
1611,596109.009,596212.709,596317.409,596386.509,103.700001,69.100001,364.600005,104.700002,208.400003,87.100001
1612,596473.609,596568.209,596681.409,596750.109,94.600002,68.700001,359.600006,113.200001,207.800003,83.100002
1613,596833.209,596934.109,597045.309,597115.009,100.900001,69.700001,368.400005,111.200002,212.100003,86.600001
1614,597201.609,597298.209,597403.909,597473.909,96.600001,70.000001,358.600005,105.700002,202.300003,86.300001
1615,597560.209,597647.709,597774.309,597845.409,87.500002,71.100001,368.700006,126.600002,214.100004,83.500001
1616,597928.909,598017.509,598131.309,598201.509,88.600001,70.200001,354.000005,113.800002,202.400003,81.400001
1617,598282.909,598382.009,598493.009,598562.709,99.100002,69.700001,360.300005,111.000001,210.100003,80.500001
1618,598643.209,598743.409,598852.309,598922.309,100.200002,70.000001,365.000006,108.900002,209.100004,85.900001
1619,599008.209,599112.409,599227.809,599297.809,104.200001,70.000001,375.300006,115.400002,219.600003,85.700002
1620,599383.509,599473.409,599595.909,599667.209,89.900001,71.300001,371.900005,122.500002,212.400003,88.200001
1621,599755.409,599847.909,599970.909,600040.709,92.500001,69.800001,372.400006,123.000002,215.500003,87.100002
1622,600127.809,600216.209,600342.109,600411.809,88.400001,69.700001,369.200005,125.900002,214.300003,85.200001
1623,600497.009,600600.009,600702.709,600772.309,103.000002,69.600001,361.500005,102.700001,205.700003,86.200001
1624,600858.509,600958.509,601068.909,601138.809,100.000002,69.900001,362.900006,110.400002,210.400004,82.600001
1625,601221.409,601320.409,601424.009,601491.609,99.000001,67.600001,356.400005,103.600002,202.600003,86.200001
1626,601577.809,601670.109,601784.909,601853.809,92.300002,68.900001,361.400006,114.800001,207.100003,85.400002
1627,601939.209,602026.009,602149.109,602219.809,86.800001,70.700001,364.500005,123.100002,209.900003,83.900001
1628,602303.709,602390.709,602504.909,602576.509,87.000001,71.600001,357.700005,114.200002,201.200003,84.900001
1629,602661.409,602751.009,602874.909,602945.609,89.600002,70.700001,370.800006,123.900002,213.500004,86.600001
1630,603032.209,603133.409,603230.509,603301.209,101.200001,70.700001,351.600005,97.100002,198.300003,82.600001
1631,603383.809,603488.509,603600.109,603670.109,104.700002,70.000001,370.300006,111.600001,216.300003,84.000002
1632,603754.109,603859.609,603963.909,604033.209,105.500001,69.300001,361.500005,104.300002,209.800003,82.400001
1633,604115.609,604213.209,604318.909,604416.709,97.600001,97.800002,355.500005,105.700002,203.300003,54.4
1634,604471.109,604565.909,604675.109,604745.609,94.800002,70.500001,358.200006,109.200001,204.000003,83.700002
1635,604829.309,604920.909,605032.509,605103.009,91.600001,70.500001,356.600005,111.600002,203.200003,82.900001
1636,605185.909,605273.109,605396.509,605466.409,87.200001,69.900001,365.900005,123.400002,210.600003,85.400001
1637,605551.809,605642.109,605764.609,605835.809,90.300002,71.200001,368.500006,122.500002,212.800004,84.500001
1638,605920.309,606026.009,606136.009,606205.709,105.700001,69.700001,373.500005,110.000002,215.700003,88.100001
1639,606293.809,606396.409,606509.409,606579.109,102.600002,69.700001,372.300006,113.000002,215.600004,87.000001
1640,606666.109,606754.809,606868.009,606936.909,88.700001,68.900001,355.500005,113.200002,201.900003,84.700001
1641,607021.609,607117.709,607231.309,607300.209,96.100002,68.900001,361.600006,113.600001,209.700003,83.000002
1642,607383.209,607476.609,607590.309,607660.409,93.400001,70.100001,363.400005,113.700002,207.100003,86.200001
1643,607746.609,607835.009,607953.309,608023.209,88.400001,69.900001,362.400006,118.300002,206.700003,85.800002
1644,608109.009,608194.409,608316.009,608385.709,85.400001,69.700001,366.300005,121.600002,207.000003,89.600001
1645,608475.309,608568.109,608678.709,608749.009,92.800001,70.300001,357.700005,110.600002,203.400003,84.000001
1646,608833.009,608941.009,609047.809,609117.809,108.000002,70.000001,365.400006,106.800002,214.800004,80.600001
1647,609198.409,609289.409,609404.209,609503.009,91.000001,98.800001,360.900005,114.800002,205.800003,56.300001
1648,609559.309,609659.709,609768.609,609838.109,100.400002,69.500001,363.500006,108.900001,209.300003,84.700002
1649,609922.809,610015.709,610127.709,610196.409,92.900001,68.700001,356.700005,112.000002,204.900003,83.100001
1650,610279.509,610378.609,610483.709,610553.109,99.100001,69.400001,359.300005,105.100002,204.200003,85.700001
1651,610638.809,610723.709,610848.509,610918.809,84.900001,70.300001,362.300006,124.800002,209.700003,82.300002
1652,611001.109,611092.909,611209.909,611280.909,91.800001,71.000001,365.100005,117.000002,208.800003,85.300001
1653,611366.209,611458.309,611576.809,611647.309,92.100001,70.500001,363.300005,118.500002,210.600003,82.200001
1654,611729.509,611817.409,611943.809,612013.809,87.900002,70.000001,369.800006,126.400002,214.300004,85.500001
1655,612099.309,612198.209,612297.509,612366.709,98.900001,69.200001,352.900005,99.300002,198.200003,85.500001
1656,612452.209,612548.109,612663.409,612732.909,95.900002,69.500001,361.700006,115.300001,211.200003,81.000002
1657,612813.909,612917.409,613018.609,613087.609,103.500001,69.000001,355.600005,101.200002,204.700003,81.900001
1658,613169.509,613265.309,613380.509,613449.809,95.800001,69.300001,363.600005,115.200002,211.000003,83.300001
1659,613533.109,613622.009,613742.009,613813.609,88.900002,71.600002,365.300006,120.000001,208.900003,84.800001
1660,613898.409,613987.209,614110.709,614180.109,88.800001,69.400001,372.100005,123.500002,212.300003,90.400001
1661,614270.509,614356.109,614485.309,614555.609,85.600002,70.300001,372.400006,129.200002,214.800004,87.300001
1662,614642.909,614744.909,614844.709,614914.209,102.000001,69.500001,352.800005,99.800002,201.800003,81.500001
1663,614995.709,615093.009,615204.009,615273.109,97.300002,69.100001,361.100006,111.000001,208.300003,83.700002
1664,615356.809,615460.509,615565.909,615635.709,103.700001,69.800001,364.700005,105.400002,209.100003,85.800001
1665,615721.509,615811.309,615928.709,615997.809,89.800001,69.100001,363.200005,117.400002,207.200003,86.900001
1666,616084.709,616172.109,616297.709,616368.809,87.400002,71.100001,369.800006,125.600002,213.000004,85.700001
1667,616454.509,616550.909,616651.109,616721.809,96.400001,70.700001,349.000005,100.200002,196.600003,81.700001
1668,616803.509,616908.309,617011.109,617080.609,104.800002,69.500001,360.700005,102.800001,207.600003,83.600001
1669,617164.209,617253.509,617364.109,617433.209,89.300002,69.100001,351.200006,110.600001,199.900003,82.200002
1670,617515.409,617620.309,617731.009,617800.709,104.900001,69.700001,369.400005,110.700002,215.600003,84.100001
1671,617884.809,617978.409,618097.909,618167.909,93.600002,70.000001,369.200006,119.500001,213.100003,86.100002
1672,618254.009,618345.409,618455.809,618527.309,91.400001,71.500001,361.400005,110.400002,201.800003,88.100001
1673,618615.409,618705.809,618826.909,618896.909,90.400001,70.000001,368.600006,121.100002,211.500003,87.100002
1674,618984.009,619077.009,619188.209,619258.509,93.000001,70.300001,356.400005,111.200002,204.200003,81.900001
1675,619340.409,619442.709,619553.109,619651.309,102.300001,98.200002,370.400005,110.400002,212.700003,59.5
1676,619710.809,619812.709,619917.809,619987.009,101.900002,69.200002,358.700006,105.100001,207.000003,82.500001
1677,620069.509,620166.009,620266.109,620335.409,96.500001,69.300001,346.900005,100.100002,196.600003,81.000001
1678,620416.409,620514.909,620628.609,620698.409,98.500001,69.800001,369.000005,113.700002,212.200003,87.000001
1679,620785.409,620876.509,620991.909,621061.809,91.100002,69.900001,361.400006,115.400002,206.500004,85.000001
1680,621146.809,621238.409,621347.509,621418.309,91.600001,70.800001,355.300005,109.100002,200.700003,83.800001
1681,621502.109,621591.809,621715.109,621785.909,89.700001,70.800001,366.600006,123.300002,213.000003,82.800002
1682,621868.709,621954.809,622069.109,622138.209,86.100001,69.100001,351.800005,114.300002,200.400003,82.300001
1683,622220.509,622319.509,622430.009,622499.309,99.000001,69.300001,365.600005,110.500002,209.500003,86.800001
1684,622586.109,622671.509,622782.109,622852.209,85.400002,70.100001,351.200005,110.600001,196.000003,85.100001
1685,622937.309,623037.909,623152.609,623222.709,100.600002,70.100001,373.200006,114.700002,215.300004,87.800001
1686,623310.509,623403.109,623520.109,623589.909,92.600001,69.800001,363.200005,117.000002,209.600003,83.800001
1687,623673.709,623773.809,623881.609,623950.009,100.100002,68.400001,365.000006,107.800002,207.900004,88.700001
1688,624038.709,624138.009,624250.809,624320.409,99.300001,69.600001,369.700005,112.800002,212.100003,88.000001
1689,624408.409,624493.809,624618.709,624689.109,85.400002,70.400001,363.700006,124.900002,210.300004,83.000001
1690,624772.109,624862.409,624988.109,625058.109,90.300001,70.000001,372.400005,125.700002,216.000003,86.400001
1691,625144.509,625234.309,625361.209,625431.209,89.800002,70.000001,374.800006,126.900002,216.700004,88.100001
