# Supplementary material for: Robust dynamical invariants in sequential neural activity
Source: Sci Rep. 2019 Jun 21;9:9048. doi: 10.1038/s41598-019-44953-2 (PMC6588702; doi:10.1038/s41598-019-44953-2)
Supplement: Supplementary file 4 — Dataset [file 41598_2019_44953_MOESM4_ESM.zip › data/control16/Control_exp9.txt]

%If you use these data please cite:
%%  I. Elices, R. Levi, D. Arroyo, F. B. Rodriguez, and P. Varona. Robust dynamical invariants in sequential neural activity
% (1:n-1)' firstLP' lastLP' firstPD' lastPD' burstLPd' burstPDd' Period' latenc' LPPDfst2fst' PDLP'
1,300.500004,427.800006,527.900008,608.400009,127.300002,80.500001,364.500006,100.100002,227.400004,56.600001
2,665.00001,785.000012,892.100013,969.100014,120.000002,77.000001,363.400005,107.100001,227.100003,59.300001
3,1028.40001,1150.50002,1256.50002,1334.70002,122.100002,78.200001,369.200006,106.000002,228.100004,62.900001
4,1397.60002,1499.00002,1638.50002,1721.50003,101.400001,83.000002,384.100006,139.500002,240.900003,60.200001
5,1781.70003,1888.10003,2028.30003,2119.00003,106.400001,90.700002,393.900005,140.200002,246.600003,56.6
6,2175.60003,2296.90003,2435.10004,2522.30004,121.300002,87.200002,406.600006,138.200002,259.500004,59.9
7,2582.20004,2729.40004,2843.00004,2924.70004,147.200003,81.700002,406.200007,113.600001,260.800004,63.700001
8,2988.40004,3104.00005,3235.80005,3315.50005,115.600001,79.700001,389.300005,131.800002,247.400003,62.200001
9,3377.70005,3514.70005,3625.10005,3702.60005,137.000002,77.500001,392.800006,110.400002,247.400004,67.900001
10,3770.50006,3930.50006,4003.70006,4081.90006,160.000003,78.200001,373.600006,73.200001,233.200004,62.200001
11,4144.10006,4263.40006,4367.30007,4446.40007,119.300002,79.100001,360.600005,103.900001,223.200003,58.300001
12,4504.70007,4602.50007,4734.10007,4815.00007,97.800002,80.900001,371.100006,131.600002,229.400004,60.800001
13,4875.80007,4979.70007,5113.70008,5197.90008,103.900001,84.200001,374.100005,134.000002,237.900003,52.000001
14,5249.90008,5356.90008,5490.40008,5577.20008,107.000002,86.800001,381.000006,133.500002,240.500004,53.700001
15,5630.90008,5747.20009,5875.80009,5965.70009,116.300002,89.900001,385.800006,128.600002,244.900004,51.000001
16,6016.70009,6136.40009,6262.20009,6357.5001,119.700001,95.300002,388.000005,125.800002,245.500003,47.2
17,6404.7001,6513.4001,6657.0001,6743.9001,108.700002,86.900001,394.400006,143.600002,252.300004,55.200001
18,6799.1001,6929.4001,7054.4001,7143.80011,130.300002,89.400001,398.100006,125.000002,255.300004,53.400001
19,7197.20011,7350.10011,7445.20011,7531.00011,152.900003,85.800001,392.200006,95.100001,248.000004,58.400001
20,7589.40011,7696.30012,7841.30012,7906.20012,106.900002,64.900001,400.900006,145.000002,251.900004,84.100001
21,7990.30012,8092.90012,8248.70012,8339.00012,102.600002,90.300001,407.400006,155.800002,258.400004,58.700001
22,8397.70012,8532.40013,8664.90013,8750.00013,134.700002,85.100001,414.900006,132.500002,267.200004,62.600001
23,8812.60013,8938.00013,9075.30013,9161.40014,125.400002,86.100002,412.900006,137.300002,262.700004,64.1
24,9225.50014,9337.10014,9466.40014,9547.00014,111.600002,80.600001,383.900006,129.300002,240.900004,62.400001
25,9609.40014,9713.00014,9842.50015,9923.80015,103.600002,81.300001,373.000006,129.500002,233.100004,58.600001
26,9982.40015,10106.5002,10205.1002,10286.0002,124.100002,80.900001,355.800005,98.600001,222.700003,52.200001
27,10338.2002,10453.9002,10549.0002,10623.6002,115.700002,74.600001,349.100005,95.100001,210.800003,63.700001
28,10687.3002,10790.3002,10911.4002,10991.4002,103.000002,80.000001,365.400006,121.100002,224.100004,61.300001
29,11052.7002,11169.7002,11298.4002,11382.0002,117.000001,83.600002,392.600006,128.700002,245.700003,63.300001
30,11445.3002,11567.4002,11701.6002,11785.9002,122.100001,84.300002,408.800006,134.200002,256.300003,68.200001
31,11854.1002,11987.9002,12106.6002,12191.2002,133.800002,84.600002,400.500006,118.700001,252.500003,63.400001
32,12254.6002,12377.1002,12504.6002,12587.7002,122.500001,83.100002,398.400006,127.500002,250.000003,65.300001
33,12653.0002,12761.6002,12893.2002,12974.2002,108.600001,81.000001,383.900005,131.600002,240.200003,62.700001
34,13036.9002,13173.2002,13277.0002,13337.8002,136.300002,60.800001,381.400006,103.800002,240.100004,80.500001
35,13418.3002,13527.7002,13644.1002,13734.2002,109.400002,90.100002,366.300005,116.400001,225.800003,50.4
36,13784.6002,13886.3002,14020.9002,14084.6002,101.700002,63.700001,378.100006,134.600002,236.300004,78.100001
37,14162.7002,14268.3002,14393.3002,14480.5002,105.600002,87.200002,375.500006,125.000001,230.600003,57.700001
38,14538.2002,14662.1002,14783.5002,14870.8002,123.900001,87.300002,393.200005,121.400002,245.300003,60.6
39,14931.4002,15049.5002,15176.7002,15243.1002,118.100002,66.400001,386.000006,127.200002,245.300004,74.300001
40,15317.4002,15432.7002,15560.1002,15644.6002,115.300002,84.500001,391.400006,127.400002,242.700004,64.200001
41,15708.8002,15813.9002,15940.5002,16001.9002,105.100002,61.4,370.100006,126.600002,231.700004,77.000002
42,16078.9002,16195.0002,16308.3002,16388.3002,116.100001,80.000001,371.300005,113.300002,229.400003,61.900001
43,16450.2002,16553.0002,16674.3002,16759.5003,102.800002,85.200002,363.700006,121.300001,224.100003,54.400001
44,16813.9003,16918.7003,17044.5003,17106.2003,104.800001,61.700001,375.900005,125.800002,230.600003,83.600001
45,17189.8003,17308.6003,17436.5003,17524.1003,118.800002,87.600001,397.700006,127.900002,246.700004,63.400001
46,17587.5003,17682.4003,17839.5003,17927.1003,94.900001,87.600001,401.700006,157.100003,252.000004,62.100001
47,17989.2003,18129.6003,18239.7003,18326.8003,140.400002,87.100001,404.300006,110.100002,250.500004,66.700001
48,18393.5003,18517.6003,18639.3003,18723.8003,124.100002,84.500001,394.000006,121.700002,245.800004,63.700001
49,18787.5003,18898.1003,19019.0003,19103.7003,110.600002,84.700002,377.000006,120.900001,231.500003,60.800001
50,19164.5003,19275.3003,19394.0003,19457.5003,110.800001,63.500001,370.300005,118.700002,229.500003,77.300001
51,19534.8003,19646.6003,19773.5003,19859.0003,111.800002,85.500001,390.600006,126.900002,238.700004,66.400001
52,19925.4003,20020.9003,20182.0003,20271.4003,95.500001,89.400001,409.600006,161.100003,256.600004,63.600001
53,20335.0003,20458.3003,20587.4003,20679.4003,123.300002,92.000001,401.200006,129.100002,252.400004,56.800001
54,20736.2003,20873.4003,20988.9003,21079.4003,137.200002,90.500001,400.700006,115.500002,252.700004,57.500001
55,21136.9003,21243.5003,21374.5003,21453.8003,106.600002,79.300001,381.100006,131.000002,237.600004,64.200001
56,21518.0003,21641.7003,21745.6003,21824.3003,123.700001,78.700001,365.100005,103.900002,227.600003,58.800001
57,21883.1003,21997.9003,22101.8003,22161.5003,114.800002,59.700001,350.800005,103.900001,218.700003,72.400001
58,22233.9003,22358.7003,22448.1003,22528.4003,124.800002,80.300001,355.300006,89.400002,214.200004,60.800001
59,22589.2003,22700.4003,22820.1003,22907.1003,111.200001,87.000001,375.800005,119.700002,230.900003,57.900001
60,22965.0003,23091.4003,23221.5003,23312.5003,126.400002,91.000001,406.600006,130.100002,256.500004,59.100001
61,23371.6003,23519.3004,23634.1004,23701.0004,147.700002,66.900001,410.200006,114.800002,262.500004,80.800001
62,23781.8004,23909.3004,24043.1004,24129.8004,127.500002,86.700002,412.600007,133.800002,261.300004,64.600001
63,24194.4004,24317.7004,24451.3004,24543.4004,123.300001,92.100002,407.500006,133.600002,256.900003,58.500001
64,24601.9004,24723.4004,24845.1004,24934.1004,121.500001,89.000002,389.600005,121.700002,243.200003,57.4
65,24991.5004,25099.2004,25233.0004,25296.3004,107.700002,63.300001,383.000006,133.800002,241.500004,78.200001
66,25374.5004,25474.4004,25602.5004,25691.0004,99.900002,88.500001,370.400006,128.100002,228.000004,53.900001
67,25744.9004,25840.1004,25976.1004,26064.5004,95.200001,88.400001,371.000005,136.000002,231.200003,51.400001
68,26115.9004,26215.1004,26345.8004,26408.0004,99.200002,62.200001,370.700006,130.700002,229.900004,78.600001
69,26486.6004,26600.6004,26721.3004,26809.3004,114.000001,88.000001,376.000005,120.700002,234.700003,53.300001
70,26862.6004,26977.3004,27099.7004,27187.9004,114.700002,88.200001,386.200006,122.400002,237.100004,60.900001
71,27248.8004,27365.3004,27492.8004,27587.3004,116.500002,94.500001,392.100006,127.500002,244.000004,53.600001
72,27640.9004,27754.6004,27883.8004,27947.9004,113.700002,64.1,388.800006,129.200002,242.900004,81.800002
73,28029.7004,28147.1004,28262.1004,28356.5004,117.400001,94.400002,377.600005,115.000002,232.400003,50.8
74,28407.3004,28522.1004,28648.6004,28712.1004,114.800002,63.500001,380.600006,126.500002,241.300004,75.800001
75,28787.9004,28899.3004,29016.6004,29100.6004,111.400002,84.000002,378.200006,117.300001,228.700003,65.500001
76,29166.1004,29283.9004,29413.8004,29477.3004,117.800001,63.500001,395.600006,129.900002,247.700003,84.400002
77,29561.7004,29655.7004,29819.7004,29910.9004,94.000001,91.200002,409.200006,164.000002,258.000003,60.000001
78,29970.9004,30103.3004,30232.0004,30298.4005,132.400002,66.400001,411.000006,128.700001,261.100003,83.500002
79,30381.9005,30501.9005,30625.8005,30718.3005,120.000002,92.500002,398.200006,123.900001,243.900003,61.800001
80,30780.1005,30898.2005,31011.4005,31096.1005,118.100001,84.700001,375.800005,113.200002,231.300003,59.800001
81,31155.9005,31289.6005,31385.5005,31470.2005,133.700002,84.700001,367.100006,95.900002,229.600004,52.800001
82,31523.0005,31635.9005,31736.3005,31796.2005,112.900001,59.900001,345.700005,100.400002,213.300003,72.500001
83,31868.7005,31984.5005,32075.8005,32158.8005,115.800002,83.000001,344.300005,91.300001,207.100003,54.200001
84,32213.0005,32320.4005,32441.9005,32502.2005,107.400002,60.300001,371.000006,121.500001,228.900003,81.800002
85,32584.0005,32701.5005,32834.1005,32899.1005,117.500001,65.000001,397.200005,132.600002,250.100003,82.100001
86,32981.2005,33078.2005,33234.6005,33330.0005,97.000002,95.400002,402.500006,156.400002,253.400004,53.7
87,33383.7005,33483.4005,33647.8005,33743.7005,99.700002,95.900002,416.700007,164.400002,264.100004,56.700001
88,33800.4005,33927.9005,34057.8005,34152.7005,127.500002,94.900001,408.900006,129.900002,257.400004,56.600001
89,34209.3005,34332.7005,34458.9005,34548.0005,123.400002,89.100002,402.200006,126.200001,249.600003,63.500001
90,34611.5005,34718.6005,34840.5005,34906.0005,107.100001,65.500001,371.500005,121.900002,229.000003,77.000001
91,34983.0005,35090.4005,35216.0005,35296.3005,107.400002,80.300001,375.900006,125.600002,233.000004,62.600001
92,35358.9005,35481.9005,35589.7005,35675.4005,123.000002,85.700002,371.800005,107.800001,230.800003,55.3
93,35730.7005,35856.3005,35972.2005,36065.9005,125.600002,93.700001,386.700006,115.900002,241.500004,51.500001
94,36117.4005,36237.0005,36367.6005,36465.1005,119.600002,97.500001,399.200006,130.600002,250.200004,51.500001
95,36516.6005,36651.6005,36762.1005,36827.0005,135.000002,64.900001,387.300006,110.500002,245.500004,76.900001
96,36903.9005,37019.5006,37135.0006,37219.1006,115.600002,84.100002,375.500006,115.500001,231.100003,60.300001
97,37279.4006,37392.5006,37509.2006,37595.7006,113.100001,86.500001,377.400005,116.700002,229.800003,61.100001
98,37656.8006,37774.4006,37892.4006,37985.2006,117.600002,92.800001,383.800006,118.000002,235.600004,55.400001
99,38040.6006,38163.8006,38289.1006,38353.3006,123.200002,64.200001,396.900006,125.300002,248.500004,84.200001
100,38437.5006,38555.6006,38680.6006,38768.5006,118.100002,87.900002,394.300006,125.000001,243.100003,63.300001
101,38831.8006,38949.3006,39067.7006,39154.8006,117.500001,87.100001,383.100005,118.400002,235.900003,60.100001
102,39214.9006,39332.2006,39458.5006,39541.9006,117.300002,83.400001,397.600006,126.300002,243.600004,70.600001
103,39612.5006,39707.5006,39861.1006,39927.8006,95.000002,66.700001,397.700006,153.600002,248.600004,82.400001
104,40010.2006,40111.2006,40265.9006,40350.6006,101.000002,84.700001,406.800006,154.700002,255.700004,66.400001
105,40417.0006,40552.1006,40673.4006,40758.3006,135.100002,84.900001,412.300006,121.300002,256.400004,71.000001
106,40829.3006,40947.6006,41069.0006,41159.4006,118.300002,90.400001,389.400006,121.400002,239.700004,59.300001
107,41218.7006,41321.2006,41447.6006,41511.3006,102.500002,63.700001,371.900006,126.400002,228.900004,79.300001
108,41590.6006,41728.5006,41810.2006,41903.8006,137.900002,93.600001,357.900005,81.700001,219.600003,44.700001
109,41948.5006,42076.9006,42180.3006,42243.0006,128.400002,62.7,374.400006,103.400002,231.800004,79.900002
110,42322.9006,42457.9006,42575.0006,42640.4006,135.000002,65.400001,405.000006,117.100001,252.100003,87.500002
111,42727.9006,42826.4006,42989.8006,43056.6006,98.500001,66.800001,416.800006,163.400003,261.900004,88.100001
112,43144.7006,43242.3006,43395.5006,43459.4006,97.600001,63.900001,402.000006,153.200003,250.800004,87.300001
113,43546.7006,43684.3007,43790.1007,43879.0007,137.600002,88.900001,398.300006,105.800002,243.400004,66.000001
114,43945.0007,44080.3007,44187.7007,44266.9007,135.300002,79.200002,394.000006,107.400001,242.700003,72.100001
115,44339.0007,44458.7007,44574.1007,44663.7007,119.700001,89.600002,381.000005,115.400002,235.100003,56.3
116,44720.0007,44831.2007,44955.6007,45019.7007,111.200002,64.100001,378.200006,124.400002,235.600004,78.500001
117,45098.2007,45197.6007,45325.1007,45409.8007,99.400001,84.700002,372.100006,127.500002,226.900003,60.500001
118,45470.3007,45585.0007,45695.5007,45780.0007,114.700001,84.500001,364.400005,110.500002,225.200003,54.700001
119,45834.7007,45937.1007,46059.0007,46149.7007,102.400002,90.700002,363.800005,121.900001,224.300003,48.8
120,46198.5007,46303.4007,46420.0007,46502.5007,104.900002,82.500001,364.900006,116.600002,221.500004,60.900001
121,46563.4007,46675.5007,46799.7007,46886.7007,112.100002,87.000002,381.800006,124.200001,236.300003,58.500001
122,46945.2007,47061.4007,47190.3007,47289.9007,116.200001,99.600002,393.700005,128.900002,245.100003,49
123,47338.9007,47465.0007,47592.2007,47658.3007,126.100002,66.100001,400.200006,127.200002,253.300004,80.800001
124,47739.1007,47862.3007,47975.9007,48039.3007,123.200002,63.400001,380.100006,113.600002,236.800004,79.900001
125,48119.2007,48233.2007,48354.9007,48443.8007,114.000002,88.900001,386.900006,121.700002,235.700004,62.300001
126,48506.1007,48604.8007,48741.4007,48824.8007,98.700001,83.400002,385.600006,136.600002,235.300003,66.900001
127,48891.7007,49027.6007,49143.3007,49209.3007,135.900002,66.000001,404.900006,115.700001,251.600003,87.300002
128,49296.6007,49394.9007,49551.9007,49617.5007,98.300001,65.600001,409.400006,157.000002,255.300003,88.500002
129,49706.0007,49845.4007,49955.9007,50039.3007,139.400002,83.400002,398.100006,110.500001,249.900003,64.800001
130,50104.1007,50220.1007,50335.8008,50411.8008,116.000001,76.000001,379.400005,115.700002,231.700003,71.700001
131,50483.5008,50606.4008,50705.8008,50786.6008,122.900002,80.800001,370.700006,99.400002,222.300004,67.600001
132,50854.2008,50965.8008,51075.6008,51159.1008,111.600001,83.500001,361.100005,109.800002,221.400003,56.200001
133,51215.3008,51353.3008,51438.6008,51533.4008,138.000002,94.800002,356.000005,85.300001,223.300003,37.9
134,51571.3008,51701.9008,51792.1008,51874.2008,130.600002,82.100001,359.900006,90.200002,220.800004,57.000001
135,51931.2008,52043.4008,52173.9008,52238.1008,112.200002,64.200001,389.300006,130.500001,242.700003,82.400002
136,52320.5008,52458.3008,52570.5008,52636.6008,137.800002,66.100001,402.100006,112.200001,250.000003,86.000002
137,52722.6008,52818.0008,52962.0008,53061.5008,95.400001,99.500002,396.700006,144.000002,239.400003,57.800001
138,53119.3008,53218.0008,53369.8008,53462.1008,98.700001,92.300002,402.400006,151.800002,250.500003,59.600001
139,53521.7008,53646.3008,53764.2008,53863.7008,124.600001,99.500002,391.800005,117.900002,242.500003,49.8
140,53913.5008,54046.9008,54160.6008,54225.0008,133.400002,64.400001,393.000006,113.700002,247.100004,81.500001
141,54306.5008,54424.4008,54537.8008,54621.7008,117.900002,83.900001,377.900006,113.400002,231.300004,62.700001
142,54684.4008,54794.3008,54918.9008,54981.8008,109.900001,62.900001,374.600005,124.600002,234.500003,77.200001
143,55059.0008,55161.1008,55285.4008,55374.9008,102.100002,89.500001,375.100006,124.300002,226.400004,59.200001
144,55434.1008,55527.4008,55675.8008,55758.5008,93.300001,82.700001,391.200006,148.400003,241.700004,66.800001
145,55825.3008,55940.1008,56058.5008,56137.1008,114.800002,78.600002,381.500006,118.400001,233.200003,69.700001
146,56206.8008,56324.9008,56439.5008,56530.2008,118.100001,90.700001,375.300005,114.600002,232.700003,51.900001
147,56582.1008,56691.9008,56800.2008,56880.3008,109.800002,80.100002,358.200005,108.300001,218.100003,60
148,56940.3008,57071.9008,57156.0009,57235.7009,131.600002,79.700001,355.400006,84.100002,215.700004,60.000001
149,57295.7009,57402.7009,57522.3009,57607.5009,107.000001,85.200001,370.100005,119.600002,226.600003,58.300001
150,57665.8009,57768.9009,57890.7009,57983.4009,103.100002,92.700001,369.100006,121.800002,224.900004,51.500001
151,58034.9009,58148.6009,58271.3009,58334.1009,113.700001,62.800001,378.000005,122.700002,236.400003,78.800001
152,58412.9009,58505.8009,58662.6009,58727.9009,92.900002,65.300001,401.800006,156.800002,249.700004,86.800001
153,58814.7009,58909.9009,59070.2009,59137.4009,95.200002,67.200001,410.500007,160.300002,255.500004,87.800002
154,59225.2009,59320.2009,59473.8009,59574.6009,95.000001,100.800002,403.900006,153.600002,248.600003,54.500001
155,59629.1009,59723.6009,59881.4009,59947.2009,94.500001,65.800001,403.800006,157.800002,252.300003,85.700002
156,60032.9009,60154.9009,60274.7009,60363.1009,122.000001,88.400001,391.400005,119.800002,241.800003,61.200001
157,60424.3009,60539.5009,60662.9009,60726.5009,115.200002,63.600001,382.400006,123.400002,238.600004,80.200001
158,60806.7009,60941.3009,61042.6009,61123.6009,134.600002,81.000001,382.100006,101.300002,235.900004,65.200001
159,61188.8009,61328.3009,61420.6009,61502.7009,139.500002,82.100001,371.700005,92.300001,231.800003,57.800001
160,61560.5009,61651.5009,61764.6009,61843.5009,91.000002,78.900002,340.900005,113.100001,204.100003,57.9
161,61901.4009,62006.8009,62120.1009,62205.0009,105.400002,84.900001,361.800006,113.300002,218.700004,58.200001
162,62263.2009,62389.7009,62507.0009,62599.8009,126.500002,92.800002,398.200006,117.300001,243.800003,61.600001
163,62661.4009,62756.7009,62907.1009,62975.4009,95.300001,68.300001,390.900006,150.400002,245.700003,76.900002
164,63052.3009,63153.9009,63302.4009,63366.0009,101.600001,63.600001,394.700005,148.500002,250.100003,81.000001
165,63447.0009,63560.8009,63673.8009,63755.7009,113.800002,81.900001,373.900006,113.000002,226.800004,65.200001
166,63820.901,63937.201,64048.901,64135.601,116.300002,86.700002,374.800006,111.700001,228.000003,60.100001
167,64195.701,64303.601,64416.201,64507.001,107.900001,90.800001,359.800005,112.600002,220.500003,48.500001
168,64555.501,64658.201,64778.601,64840.101,102.700001,61.500001,362.400005,120.400002,223.100003,77.800001
169,64917.901,65017.701,65131.901,65193.001,99.800002,61.1,350.100006,114.200002,214.000004,75.000002
170,65268.001,65377.901,65496.301,65559.601,109.900001,63.300001,372.700005,118.400002,228.300003,81.100001
171,65640.701,65752.801,65871.901,65933.801,112.100002,61.9,376.500006,119.100002,231.200004,83.400002
172,66017.201,66131.901,66247.701,66310.501,114.700001,62.800001,372.800005,115.800002,230.500003,79.500001
173,66390.001,66505.201,66621.901,66713.901,115.200002,92.000001,381.500006,116.700002,231.900004,57.600001
174,66771.501,66884.401,66999.001,67062.801,112.900002,63.800001,370.400005,114.600001,227.500003,79.100001
175,67141.901,67253.701,67370.501,67432.301,111.800002,61.800001,369.500006,116.800002,228.600004,79.100001
176,67511.401,67624.701,67745.301,67829.101,113.300002,83.800002,378.100006,120.600001,233.900003,60.400001
177,67889.501,68002.301,68119.201,68218.301,112.800001,99.100002,371.800005,116.900002,229.700003,43
178,68261.301,68373.701,68489.901,68553.901,112.400002,64.000001,371.300006,116.200002,228.600004,78.700001
179,68632.601,68759.701,68876.101,68963.001,127.100002,86.900002,396.100006,116.400001,243.500003,65.700001
180,69028.701,69168.601,69278.001,69344.401,139.900002,66.400001,402.100006,109.400001,249.300003,86.400002
181,69430.801,69523.001,69671.001,69736.101,92.200001,65.100001,386.700005,148.000002,240.200003,81.400001
182,69817.501,69948.101,70071.001,70158.401,130.600002,87.400001,404.300006,122.900002,253.500004,63.400001
183,70221.801,70343.701,70466.5011,70553.8011,121.900002,87.300001,396.300006,122.800002,244.700004,64.300001
184,70618.1011,70719.2011,70840.8011,70904.9011,101.100002,64.100001,365.400006,121.600002,222.700004,78.600001
185,70983.5011,71093.1011,71203.1011,71263.8011,109.600001,60.700001,358.700005,110.000002,219.600003,78.400001
186,71342.2011,71441.2011,71556.2011,71639.8011,99.000002,83.600002,352.100005,115.000001,214.000003,54.5
187,71694.3011,71791.7011,71912.2011,72000.2011,97.400002,88.000001,356.700006,120.500002,217.900004,50.800001
188,72051.0011,72159.4011,72270.7011,72333.5011,108.400001,62.800001,359.100005,111.300002,219.700003,76.600001
189,72410.1011,72517.2011,72634.3011,72696.2011,107.100002,61.900001,362.500005,117.100001,224.200003,76.400001
190,72772.6011,72887.4011,73006.9011,73068.2011,114.800002,61.300001,375.300006,119.500002,234.300004,79.700001
191,73147.9011,73251.3011,73373.9011,73454.5011,103.400002,80.600002,365.600005,122.600001,226.000003,59
192,73513.5011,73617.8011,73741.7011,73802.3011,104.300002,60.600001,366.000006,123.900002,228.200004,77.200001
193,73879.5011,73991.2011,74106.9011,74202.4011,111.700002,95.500002,369.500005,115.700001,227.400003,46.6
194,74249.0011,74364.3011,74484.1011,74545.4011,115.300002,61.300001,374.000006,119.800002,235.100004,77.600001
195,74623.0011,74735.6011,74840.8011,74931.0011,112.600002,90.200002,362.300005,105.200001,217.800003,54.3
196,74985.3011,75076.2011,75223.8011,75320.7011,90.900002,96.900001,398.400006,147.600002,238.500004,63.000001
197,75383.7011,75489.5011,75639.1011,75705.4011,105.800002,66.300001,401.100006,149.600002,255.400004,79.400001
198,75784.8011,75906.9011,76032.3011,76125.3011,122.100002,93.000001,402.200006,125.400002,247.500004,61.700001
199,76187.0011,76325.4011,76434.2011,76497.5011,138.400002,63.300001,389.100006,108.800002,247.200004,78.600001
200,76576.1011,76690.3011,76810.3011,76896.8011,114.200002,86.500001,379.400006,120.000002,234.200004,58.700001
201,76955.5011,77065.3011,77183.3011,77247.1012,109.800001,63.800001,365.500005,118.000002,227.800003,73.900001
202,77321.0012,77430.8012,77544.6012,77633.0012,109.800002,88.400001,362.500006,113.800002,223.600004,50.500001
203,77683.5012,77814.0012,77902.6012,77990.7012,130.500002,88.100001,360.000005,88.600001,219.100003,52.800001
204,78043.5012,78144.3012,78259.9012,78320.6012,100.800001,60.700001,354.200005,115.600002,216.400003,77.100001
205,78397.7012,78501.9012,78620.6012,78682.2012,104.200002,61.6,363.400006,118.700002,222.900004,78.900002
206,78761.1012,78875.1012,78987.4012,79051.7012,114.000001,64.300001,368.200005,112.300002,226.300003,77.600001
207,79129.3012,79237.9012,79353.6012,79415.5012,108.600002,61.900001,363.900006,115.700001,224.300003,77.700002
208,79493.2012,79600.8012,79712.4012,79773.7012,107.600001,61.300001,357.800005,111.600002,219.200003,77.300001
209,79851.0012,79965.1012,80082.5012,80146.9012,114.100002,64.400001,372.100005,117.400001,231.500003,76.200001
210,80223.1012,80332.2012,80440.7012,80523.4012,109.100002,82.700001,360.900006,108.500002,217.600004,60.600001
211,80584.0012,80685.3012,80806.4012,80889.1012,101.300001,82.700001,366.500005,121.100002,222.400003,61.400001
212,80950.5012,81070.2012,81173.9012,81264.3012,119.700002,90.400001,368.400006,103.700002,223.400004,54.600001
213,81318.9012,81411.4012,81555.0012,81621.4012,92.500001,66.400001,381.400005,143.600002,236.100003,78.900001
214,81700.3012,81793.4012,81937.9012,82001.9012,93.100002,64.000001,380.400006,144.500002,237.600004,78.800001
215,82080.7012,82205.6012,82320.9012,82383.7012,124.900002,62.800001,385.200006,115.300002,240.200004,82.200001
216,82465.9012,82586.9012,82706.0012,82789.6012,121.000002,83.600002,389.000006,119.100001,240.100003,65.300001
217,82854.9012,82965.3012,83082.1012,83167.2012,110.400001,85.100001,372.100005,116.800002,227.200003,59.800001
218,83227.0012,83330.9012,83462.2012,83545.2012,103.900002,83.000001,379.400006,131.300002,235.200004,61.200001
219,83606.4012,83709.3012,83827.3012,83888.7012,102.900001,61.400001,357.800005,118.000002,220.900003,75.500001
220,83964.2013,84075.5013,84188.7013,84249.7013,111.300002,61,368.300006,113.200002,224.500004,82.800002
221,84332.5013,84458.5013,84579.8013,84675.3013,126.000002,95.500002,401.200006,121.300001,247.300003,58.400001
222,84733.7013,84832.8013,84980.6013,85067.5013,99.100001,86.900002,395.000006,147.800002,246.900003,61.200001
223,85128.7013,85257.8013,85379.3013,85443.4013,129.100001,64.100001,395.400005,121.500002,250.600003,80.700001
224,85524.1013,85642.7013,85769.9013,85861.4013,118.600002,91.500001,387.900006,127.200002,245.800004,50.600001
225,85912.0013,86027.0013,86149.5013,86232.2013,115.000002,82.700001,383.300006,122.500002,237.500004,63.100001
226,86295.3013,86425.8013,86518.1013,86603.1013,130.500002,85.000001,360.900005,92.300001,222.800003,53.100001
227,86656.2013,86757.3013,86872.0013,86957.5013,101.100002,85.500002,354.000006,114.700001,215.800003,52.700001
228,87010.2013,87117.1013,87235.9013,87327.3013,106.900001,91.400001,372.900005,118.800002,225.700003,55.800001
229,87383.1013,87512.5013,87634.4013,87698.9013,129.400002,64.500001,398.000006,121.900002,251.300004,82.200001
230,87781.1013,87876.5013,88025.0013,88112.2013,95.400001,87.200001,394.600006,148.500003,243.900004,63.500001
231,88175.7013,88315.2013,88430.8013,88517.7013,139.500002,86.900001,408.600006,115.600002,255.100004,66.600001
232,88584.3013,88698.5013,88826.6013,88913.2013,114.200002,86.600001,388.800006,128.100002,242.300004,59.900001
233,88973.1013,89096.5013,89213.7013,89304.2013,123.400002,90.500002,383.200006,117.200001,240.600003,52.100001
234,89356.3013,89457.5013,89587.3013,89686.8013,101.200001,99.500001,370.600005,129.800002,231.000003,40.100001
235,89726.9013,89845.8013,89956.3013,90017.2013,118.900002,60.900001,368.100006,110.500001,229.400003,77.800002
236,90095.0013,90244.7013,90324.8013,90415.8013,149.700002,91.000001,379.500005,80.100001,229.800003,58.700001
237,90474.5013,90601.2014,90714.6014,90798.6014,126.700002,84.000001,389.800006,113.400002,240.100004,65.700001
238,90864.3014,90988.0014,91102.1014,91196.3014,123.700002,94.200001,383.700006,114.100002,237.800004,51.700001
239,91248.0014,91370.7014,91489.5014,91578.3014,122.700002,88.800002,388.400005,118.800001,241.500003,58.1
240,91636.4014,91748.2014,91873.3014,91957.7014,111.800002,84.400001,386.500006,125.100002,236.900004,65.200001
241,92022.9014,92144.6014,92255.8014,92320.6014,121.700002,64.800001,376.900006,111.200002,232.900004,79.200001
242,92399.8014,92512.9014,92634.6014,92697.1014,113.100002,62.500001,379.500006,121.700001,234.800003,82.200002
243,92779.3014,92898.6014,93013.2014,93077.4014,119.300001,64.200001,382.200005,114.600002,233.900003,84.100001
244,93161.5014,93316.9014,93430.7014,93496.4014,155.400003,65.700001,424.900007,113.800001,269.200004,90.000002
245,93586.4014,93690.0014,93842.5014,93908.5014,103.600001,66.000001,405.500006,152.500002,256.100003,83.400002
246,93991.9014,94091.4014,94240.3014,94331.6014,99.500001,91.300002,405.500006,148.900002,248.400003,65.800001
247,94397.4014,94494.7014,94645.9014,94733.1014,97.300001,87.200002,397.500006,151.200002,248.500003,61.800001
248,94794.9014,94914.8014,95029.0014,95092.6014,119.900001,63.600001,380.300005,114.200002,234.100003,82.600001
249,95175.2014,95290.3014,95411.7014,95502.7014,115.100002,91.000001,380.100006,121.400002,236.500004,52.600001
250,95555.3014,95695.2014,95783.4014,95844.9014,139.900002,61.500001,362.100005,88.200001,228.100003,72.500001
251,95917.4014,96058.4014,96138.9014,96216.9014,141.000002,78.000001,362.300006,80.500002,221.500004,62.800001
252,96279.7014,96393.9014,96509.3014,96596.4014,114.200001,87.100001,373.700005,115.400002,229.600003,57.000001
253,96653.4014,96773.7014,96896.8014,96962.6014,120.300002,65.800001,389.900006,123.100002,243.400004,80.700001
254,97043.3014,97174.7014,97288.2014,97373.7015,131.400002,85.500001,396.400006,113.500002,244.900004,66.000001
255,97439.7015,97573.8015,97678.1015,97774.9015,134.100002,96.800001,392.200006,104.300002,238.400004,57.000001
256,97831.9015,97925.9015,98077.6015,98141.9015,94.000001,64.300001,392.200006,151.700002,245.700003,82.200002
257,98224.1015,98343.5015,98457.3015,98523.5015,119.400001,66.200001,381.300005,113.800002,233.200003,81.900001
258,98605.4015,98718.6015,98837.6015,98900.6015,113.200002,63.000001,376.700006,119.000002,232.200004,81.500001
259,98982.1015,99086.6015,99209.8015,99273.9015,104.500002,64.100001,367.100005,123.200001,227.700003,75.300001
260,99349.2015,99451.5015,99581.7015,99659.3015,102.300002,77.600001,376.100006,130.200002,232.500004,66.000001
261,99725.3015,99842.3015,99955.7015,100018.501,117.000002,62.800001,376.200006,113.400001,230.400003,83.000002
262,100101.501,100213.701,100330.301,100413.701,112.200001,83.400001,371.900005,116.600002,228.800003,59.700001
263,100473.401,100603.101,100710.202,100792.502,129.700002,82.300001,383.800006,107.100002,236.800004,64.700001
264,100857.202,100971.702,101088.302,101172.602,114.500002,84.300002,378.000006,116.600001,231.100003,62.600001
265,101235.202,101354.302,101476.802,101540.902,119.100001,64.100001,388.000005,122.500002,241.600003,82.300001
266,101623.202,101742.702,101863.002,101927.902,119.500002,64.900001,381.400006,120.300002,239.800004,76.700001
267,102004.602,102117.602,102238.502,102301.102,113.000002,62.600001,377.000006,120.900001,233.900003,80.500002
268,102381.602,102487.302,102614.702,102701.902,105.700001,87.200001,379.300005,127.400002,233.100003,59.000001
269,102760.902,102880.602,102998.902,103088.402,119.700002,89.500001,385.300006,118.300002,238.000004,57.800001
270,103146.202,103271.802,103391.902,103456.702,125.600002,64.800001,396.200006,120.100002,245.700004,85.700001
271,103542.402,103634.802,103784.702,103879.702,92.400001,95.000001,397.100006,149.900003,242.300004,59.800001
272,103939.502,104031.902,104182.502,104276.502,92.400001,94.000002,397.700006,150.600002,243.000003,60.700001
273,104337.202,104455.702,104583.502,104678.402,118.500002,94.900002,396.600006,127.800001,246.300003,55.400001
274,104733.802,104849.902,104978.002,105042.902,116.100001,64.900001,387.000005,128.100002,244.200003,77.900001
275,105120.802,105239.002,105351.502,105413.002,118.200002,61.500001,368.700006,112.500002,230.700004,76.500001
276,105489.502,105596.902,105712.802,105794.202,107.400002,81.400001,363.700005,115.900001,223.300003,59.000001
277,105853.202,105955.002,106080.702,106167.302,101.800002,86.600001,373.400006,125.700002,227.500004,59.300001
278,106226.602,106344.702,106467.702,106533.802,118.100002,66.100001,390.900006,123.000001,241.100003,83.700002
279,106617.502,106713.402,106869.802,106935.902,95.900001,66.100001,405.000006,156.400002,252.300003,86.600002
280,107022.502,107123.902,107271.702,107337.002,101.400001,65.300001,404.200006,147.800002,249.200003,89.700002
281,107426.702,107526.002,107670.602,107761.502,99.300001,90.900002,397.700006,144.600002,243.900003,62.900001
282,107824.402,107943.802,108066.102,108129.102,119.400001,63.000001,387.800005,122.300002,241.700003,83.100001
283,108212.202,108328.702,108440.402,108525.802,116.500002,85.400001,372.500006,111.700002,228.200004,58.900001
284,108584.702,108702.302,108826.202,108914.802,117.600002,88.600001,390.200006,123.900002,241.500004,60.100001
285,108974.902,109132.102,109210.502,109276.902,157.200002,66.400001,381.800006,78.400001,235.600003,79.800002
286,109356.702,109488.102,109604.502,109694.102,131.400001,89.600002,399.300005,116.400002,247.800003,61.9
287,109756.002,109850.102,109995.702,110090.502,94.100002,94.800001,391.600006,145.600002,239.700004,57.100001
288,110147.602,110243.602,110402.702,110468.702,96.000002,66.000001,403.900006,159.100002,255.100004,82.800001
289,110551.502,110667.402,110778.102,110862.602,115.900002,84.500001,370.100006,110.700002,226.600004,59.000001
290,110921.602,111025.702,111147.702,111229.002,104.100001,81.300001,370.800005,122.000002,226.100003,63.400001
291,111292.402,111406.402,111522.202,111610.602,114.000002,88.400001,372.400006,115.800002,229.800004,54.200001
292,111664.802,111781.002,111898.602,111963.002,116.200002,64.400001,371.900005,117.600001,233.800003,73.700001
293,112036.702,112150.502,112269.902,112351.902,113.800002,82.000001,378.200006,119.400002,233.200004,63.000001
294,112414.902,112516.302,112638.202,112700.602,101.400002,62.400001,366.900006,121.900001,223.300003,81.200002
295,112781.802,112871.702,113025.402,113092.102,89.900001,66.700001,391.300005,153.700002,243.600003,81.000001
296,113173.102,113284.902,113430.202,113496.902,111.800002,66.700001,411.800007,145.300002,257.100004,88.000002
297,113584.902,113724.802,113841.702,113933.202,139.900002,91.500002,409.800006,116.900001,256.800003,61.500001
298,113994.702,114130.702,114243.702,114333.902,136.000002,90.200002,398.000006,113.000001,249.000003,58.800001
299,114392.702,114505.002,114630.702,114693.502,112.300001,62.800001,378.400005,125.700002,238.000003,77.600001
300,114771.102,114903.502,114994.202,115077.202,132.400002,83.000001,362.800006,90.700002,223.100004,56.700001
301,115133.902,115255.302,115363.502,115447.002,121.400001,83.500001,371.900005,108.200002,229.600003,58.800001
302,115505.802,115605.702,115738.902,115830.202,99.900002,91.300001,383.900006,133.200002,233.100004,59.500001
303,115889.702,115985.202,116139.602,116206.902,95.500001,67.300001,405.600006,154.400003,249.900004,88.400001
304,116295.302,116401.402,116546.702,116615.702,106.100002,69.000001,406.200006,145.300002,251.400004,85.800001
305,116701.502,116808.802,116958.202,117048.602,107.300002,90.400001,412.100006,149.400002,256.700004,65.000001
306,117113.602,117212.702,117362.402,117429.302,99.100002,66.900001,400.000006,149.700002,248.800004,84.300001
307,117513.602,117648.702,117756.302,117820.502,135.100002,64.200001,389.700006,107.600002,242.700004,82.800001
308,117903.302,118025.802,118142.802,118206.502,122.500002,63.700001,378.500006,117.000001,239.500003,75.300002
309,118281.802,118401.802,118519.902,118606.902,120.000001,87.000001,386.000005,118.100002,238.100003,60.900001
310,118667.802,118798.102,118904.302,118991.402,130.300002,87.100001,382.200006,106.200002,236.500004,58.600001
311,119050.002,119157.302,119277.102,119338.102,107.300002,61.000001,369.700005,119.800001,227.100003,81.600001
312,119419.702,119536.002,119652.202,119738.202,116.300002,86.000001,381.900006,116.200002,232.500004,63.400001
313,119801.602,119916.702,120042.902,120132.702,115.100002,89.800001,382.700006,126.200002,241.300004,51.600001
314,120184.302,120302.802,120420.102,120504.902,118.500002,84.800002,380.900006,117.300001,235.800003,60.300001
315,120565.202,120670.002,120799.902,120861.102,104.800001,61.200001,373.000005,129.900002,234.700003,77.100001
316,120938.202,121057.502,121180.302,121245.402,119.300002,65.100001,386.300006,122.800002,242.100004,79.100001
317,121324.502,121414.802,121565.702,121655.702,90.300001,90.000002,393.100006,150.900002,241.200003,61.900001
318,121717.602,121850.302,121959.502,122024.302,132.700002,64.800001,385.900005,109.200001,241.900003,79.200001
319,122103.502,122222.802,122330.002,122393.602,119.300002,63.600001,369.400006,107.200002,226.500004,79.300001
320,122472.902,122583.902,122694.902,122759.002,111.000002,64.100001,363.800005,111.000001,222.000003,77.700001
321,122836.702,122953.802,123073.902,123137.502,117.100002,63.600001,385.700006,120.100002,237.200004,84.900001
322,123222.402,123318.602,123471.002,123535.902,96.200002,64.900001,394.500006,152.400002,248.600004,81.000001
323,123616.902,123717.102,123864.502,123928.102,100.200002,63.600001,394.100006,147.400002,247.600004,82.900001
324,124011.002,124106.902,124255.502,124343.202,95.900001,87.700001,397.400006,148.600003,244.500004,65.200001
325,124408.402,124524.502,124646.902,124739.702,116.100002,92.800002,386.800006,122.400001,238.500003,55.500001
326,124795.202,124908.702,125024.702,125116.702,113.500001,92.000001,370.400005,116.000002,229.500003,48.900001
327,125165.602,125268.502,125382.002,125444.502,102.900002,62.500001,352.100005,113.500001,216.400003,73.200001
328,125517.702,125617.602,125725.002,125819.002,99.900002,94.000002,349.800006,107.400001,207.300003,48.500001
329,125867.502,125981.102,126102.202,126167.802,113.600001,65.600001,379.300005,121.100002,234.700003,79.000001
330,126246.802,126337.802,126491.802,126558.002,91.000002,66.200001,395.500006,154.000002,245.000004,84.300001
331,126642.302,126732.602,126882.302,126947.902,90.300001,65.600001,384.200006,149.700003,240.000004,78.600001
332,127026.502,127162.802,127265.902,127354.702,136.300002,88.800002,384.200006,103.100001,239.400003,56.000001
333,127410.702,127522.702,127646.202,127708.502,112.000001,62.300001,374.700005,123.500002,235.500003,76.900001
334,127785.402,127898.402,128017.202,128080.302,113.000002,63.100001,370.600006,118.800002,231.800004,75.700001
335,128156.002,128262.902,128389.402,128452.102,106.900001,62.700001,378.900005,126.500002,233.400003,82.800001
336,128534.902,128633.302,128786.502,128851.702,98.400002,65.200001,404.600006,153.200002,251.600004,87.800001
337,128939.502,129056.502,129199.502,129287.802,117.000002,88.300002,411.600006,143.000002,260.000004,63.3
338,129351.102,129493.202,129607.902,129693.702,142.100003,85.800002,406.300007,114.700001,256.800004,63.700001
339,129757.402,129899.902,130001.002,130094.702,142.500002,93.700002,390.800005,101.100001,243.600003,53.5
340,130148.202,130265.502,130396.102,130458.002,117.300002,61.900001,389.700006,130.600002,247.900004,79.900001
341,130537.902,130635.602,130759.802,130826.102,97.700002,66.300001,366.700006,124.200001,221.900003,78.500002
342,130904.602,131006.402,131150.602,131248.002,101.800001,97.400002,396.700006,144.200002,246.000003,53.300001
343,131301.302,131404.902,131564.102,131631.402,103.600001,67.300001,414.800006,159.200002,262.800003,84.700002
344,131716.102,131819.402,131979.702,132065.402,103.300001,85.700001,420.000006,160.300003,263.600004,70.700001
345,132136.102,132259.702,132385.502,132478.902,123.600002,93.400001,397.100006,125.800002,249.400004,54.300001
346,132533.202,132647.402,132771.802,132835.302,114.200002,63.500001,382.100006,124.400001,238.600003,80.000002
347,132915.302,133036.002,133146.202,133231.302,120.700001,85.100001,375.900005,110.200002,230.900003,59.900001
348,133291.202,133408.302,133536.902,133600.302,117.100002,63.400001,391.900006,128.600002,245.700004,82.800001
349,133683.102,133808.202,133942.702,134033.602,125.100002,90.900001,409.400006,134.500002,259.600004,58.900001
350,134092.502,134227.402,134344.302,134444.302,134.900002,100.000001,400.800006,116.900002,251.800004,49.000001
351,134493.302,134589.502,134733.802,134798.302,96.200002,64.500001,387.500006,144.300002,240.500004,82.500001
352,134880.802,134998.502,135110.902,135193.902,117.700002,83.000002,377.100005,112.400001,230.100003,64
353,135257.902,135364.202,135479.602,135567.402,106.300002,87.800001,361.100006,115.400002,221.700004,51.600001
354,135619.002,135724.802,135841.302,135935.502,105.800001,94.200002,365.000005,116.500002,222.300003,48.5
355,135984.002,136089.802,136217.402,136279.502,105.800002,62.100001,368.400006,127.600002,233.400004,72.900001
356,136352.402,136464.602,136584.302,136673.302,112.200001,89.000002,381.100005,119.700002,231.900003,60.2
357,136733.502,136851.102,136972.702,137038.702,117.600002,66.000001,390.500006,121.600002,239.200004,85.300001
358,137124.002,137218.302,137366.602,137433.002,94.300002,66.400001,391.700006,148.300002,242.600004,82.700001
359,137515.702,137646.502,137766.302,137831.402,130.800002,65.100001,397.800006,119.800002,250.600004,82.100001
360,137913.502,138034.902,138153.502,138241.302,121.400002,87.800001,388.500006,118.600002,240.000004,60.700001
361,138302.002,138412.802,138540.102,138605.202,110.800002,65.100001,377.600005,127.300001,238.100003,74.400001
362,138679.602,138798.802,138922.502,139003.802,119.200002,81.300001,391.800006,123.700002,242.900004,67.600001
363,139071.402,139191.902,139317.402,139381.902,120.500002,64.500001,389.900006,125.500002,246.000004,79.400001
364,139461.302,139579.902,139702.402,139769.202,118.600002,66.800001,388.300006,122.500002,241.100004,80.400001
365,139849.602,139966.102,140083.102,140146.002,116.500002,62.900001,380.400006,117.000001,233.500003,84.000002
366,140230.002,140321.802,140468.402,140559.502,91.800001,91.100001,393.900005,146.600002,238.400003,64.400001
367,140623.902,140731.302,140890.102,140979.602,107.400002,89.500002,420.900007,158.800002,266.200004,65.200001
368,141044.802,141143.502,141303.102,141368.602,98.700001,65.500001,403.700006,159.600003,258.300004,79.900001
369,141448.502,141585.502,141699.802,141763.702,137.000002,63.900001,399.200006,114.300001,251.300003,84.000002
370,141847.702,141968.102,142077.202,142172.102,120.400001,94.900002,375.900005,109.100002,229.500003,51.5
371,142223.602,142328.702,142457.402,142517.402,105.100002,60.000001,366.300006,128.700002,233.800004,72.500001
372,142589.902,142704.502,142807.202,142891.502,114.600001,84.300001,353.000005,102.700002,217.300003,51.400001
373,142942.902,143046.902,143159.602,143221.802,104.000002,62.200001,354.900005,112.700001,216.700003,76.000001
374,143297.802,143410.702,143522.502,143585.702,112.900002,63.200001,362.600006,111.800002,224.700004,74.700001
375,143660.402,143772.202,143894.602,143983.302,111.800001,88.700002,373.200005,122.400002,234.200003,50.3
376,144033.602,144152.302,144273.902,144369.502,118.700002,95.600001,382.400006,121.600002,240.300004,46.500001
377,144416.002,144523.502,144636.602,144718.702,107.500002,82.100001,364.300005,113.100001,220.600003,61.600001
378,144780.302,144889.502,144999.402,145085.802,109.200002,86.400001,365.000006,109.900002,219.100004,59.500001
379,145145.302,145253.702,145363.802,145453.902,108.400001,90.100001,363.900005,110.100002,218.500003,55.300001
380,145509.202,145641.702,145745.002,145808.602,132.500002,63.600001,384.000006,103.300002,235.800004,84.600001
381,145893.202,145989.402,146126.702,146193.402,96.200001,66.700001,384.900006,137.300002,233.500003,84.700002
382,146278.102,146386.202,146519.502,146616.802,108.100001,97.300002,393.800006,133.300002,241.400003,55.100001
383,146671.902,146764.002,146900.702,146966.102,92.100001,65.400001,377.600005,136.700002,228.800003,83.400001
384,147049.502,147179.302,147283.902,147346.902,129.800002,63.000001,376.100006,104.600002,234.400004,78.700001
385,147425.602,147542.502,147657.902,147750.002,116.900002,92.100002,374.600005,115.400001,232.300003,50.2
386,147800.202,147913.502,148027.402,148089.102,113.300002,61.700001,364.400006,113.900002,227.200004,75.500001
387,148164.602,148278.302,148392.902,148456.502,113.700002,63.600001,370.800005,114.600001,228.300003,78.900001
388,148535.402,148662.102,148776.802,148868.402,126.700002,91.600001,389.300006,114.700002,241.400004,56.300001
389,148924.702,149046.702,149166.202,149231.802,122.000002,65.600001,387.500006,119.500002,241.500004,80.400001
390,149312.202,149428.602,149546.302,149635.802,116.400002,89.500002,385.300006,117.700001,234.100003,61.700001
391,149697.502,149824.502,149935.502,150000.402,127.000002,64.900001,386.200005,111.000001,238.000003,83.300001
392,150083.702,150210.002,150330.102,150393.102,126.300002,63.000001,392.100006,120.100002,246.400004,82.700001
393,150475.802,150601.102,150719.902,150784.502,125.300002,64.600001,390.100006,118.800002,244.100004,81.400001
394,150865.902,150992.602,151098.202,151197.402,126.700002,99.200001,378.600006,105.600002,232.300004,47.100001
395,151244.502,151378.402,151482.602,151567.802,133.900002,85.200002,388.200006,104.200001,238.100003,64.900001
396,151632.702,151756.602,151882.002,151946.802,123.900001,64.800001,398.500005,125.400002,249.300003,84.400001
397,152031.202,152129.602,152290.402,152358.502,98.400002,68.100001,414.100007,160.800002,259.200004,86.800002
398,152445.302,152548.202,152694.902,152789.402,102.900001,94.500002,410.100006,146.700002,249.600003,66.000001
399,152855.402,152947.502,153091.002,153174.202,92.100001,83.200001,391.500006,143.500002,235.600003,72.700002
400,153246.902,153366.402,153485.502,153550.002,119.500001,64.500001,379.300005,119.100002,238.600003,76.200001
401,153626.202,153738.702,153854.502,153950.702,112.500002,96.200001,367.500006,115.800002,228.300004,43.000001
402,153993.702,154092.702,154207.002,154293.302,99.000001,86.300001,353.200005,114.300002,213.300003,53.600001
403,154346.902,154447.102,154567.602,154632.102,100.200001,64.500001,359.200005,120.500002,220.700003,74.000001
404,154706.102,154822.602,154951.302,155016.902,116.500002,65.600001,393.000006,128.700002,245.200004,82.200001
405,155099.102,155196.502,155345.502,155441.102,97.400002,95.600001,400.500006,149.000002,246.400004,58.500001
406,155499.602,155606.902,155763.602,155828.202,107.300002,64.600001,420.300006,156.700002,264.000004,91.700001
407,155919.902,156056.902,156184.202,156272.202,137.000002,88.000002,419.600007,127.300002,264.300004,67.300001
408,156339.502,156470.002,156589.202,156653.902,130.500002,64.700001,395.800006,119.200001,249.700003,81.400002
409,156735.302,156855.702,156977.102,157073.902,120.400001,96.800002,389.600005,121.400002,241.800003,51
410,157124.902,157229.202,157360.102,157424.302,104.300002,64.200001,377.800006,130.900002,235.200004,78.400001
411,157502.702,157637.002,157729.902,157792.802,134.300002,62.900001,364.600005,92.900001,227.200003,74.500001
412,157867.302,157995.502,158089.702,158175.902,128.200002,86.200001,367.000006,94.200002,222.400004,58.400001
413,158234.302,158353.002,158474.502,158563.402,118.700002,88.900002,393.000006,121.500001,240.200003,63.900001
414,158627.302,158721.802,158880.102,158946.602,94.500001,66.500001,401.400006,158.300002,252.800003,82.100002
415,159028.702,159123.202,159273.902,159365.102,94.500001,91.200002,395.800006,150.700002,245.200003,59.400001
416,159424.502,159540.502,159649.502,159733.902,116.000001,84.400001,370.900005,109.000002,225.000003,61.500001
417,159795.402,159906.002,160017.902,160100.502,110.600002,82.600002,366.300006,111.900001,222.500003,61.200001
418,160161.702,160265.402,160376.802,160471.702,103.700001,94.900001,353.800005,111.400002,215.100003,43.800001
419,160515.502,160620.102,160728.902,160819.102,104.600001,90.200001,353.700005,108.800002,213.400003,50.100001
420,160869.202,160974.802,161083.802,161144.302,105.600002,60.500001,348.400005,109.000001,214.600003,73.300001
421,161217.602,161322.102,161437.102,161538.602,104.500002,101.500001,357.700006,115.000002,219.500004,36.700001
422,161575.302,161684.202,161799.302,161887.202,108.900001,87.900001,370.700005,115.100002,224.000003,58.800001
423,161946.002,162056.502,162174.902,162268.202,110.500002,93.300001,373.600006,118.400002,228.900004,51.400001
424,162319.602,162430.702,162554.902,162617.702,111.100001,62.800001,379.700005,124.200002,235.300003,81.600001
425,162699.302,162813.202,162928.702,162993.202,113.900002,64.500001,372.300006,115.500002,229.400004,78.400001
426,163071.602,163185.702,163291.102,163354.902,114.100002,63.800001,363.100005,105.400001,219.500003,79.800001
427,163434.702,163521.802,163667.302,163757.102,87.100002,89.800001,382.500006,145.500002,232.600004,60.100001
428,163817.202,163916.402,164056.202,164120.602,99.200002,64.400001,392.000006,139.800002,239.000004,88.600001
429,164209.202,164306.702,164445.402,164510.302,97.500001,64.900001,382.800006,138.700002,236.200003,81.700002
430,164592.002,164742.202,164835.202,164920.402,150.200002,85.200002,393.100005,93.000001,243.200003,64.7
431,164985.102,165099.602,165208.502,165293.502,114.500002,85.000001,366.500006,108.900002,223.400004,58.100001
432,165351.602,165461.902,165563.202,165644.602,110.300002,81.400001,348.500005,101.300001,211.600003,55.500001
433,165700.102,165805.902,165920.202,166007.802,105.800002,87.600002,361.000006,114.300001,220.100003,53.300001
434,166061.102,166155.202,166298.302,166363.002,94.100001,64.700001,390.000005,143.100002,237.200003,88.100001
435,166451.102,166556.502,166701.302,166768.802,105.400002,67.500001,406.000006,144.800002,250.200004,88.300001
436,166857.102,166968.602,167094.002,167175.102,111.500002,81.100001,387.600006,125.400002,236.900004,69.600001
437,167244.702,167371.302,167486.602,167578.902,126.600002,92.300001,393.900006,115.300002,241.900004,59.700001
438,167638.602,167767.103,167879.903,167966.503,128.500002,86.600001,389.800006,112.800002,241.300004,61.900001
439,168028.403,168144.903,168262.503,168351.003,116.500002,88.500002,376.700005,117.600001,234.100003,54.1
440,168405.103,168514.103,168630.103,168692.303,109.000002,62.200001,372.500006,116.000002,225.000004,85.300001
441,168777.603,168871.103,169022.703,169090.303,93.500001,67.600001,393.000006,151.600003,245.100004,80.300001
442,169170.603,169267.203,169418.903,169483.503,96.600001,64.600001,392.700006,151.700003,248.300004,79.800001
443,169563.303,169679.503,169793.003,169881.203,116.200001,88.200001,372.300005,113.500002,229.700003,54.400001
444,169935.603,170049.303,170159.703,170222.903,113.700002,63.200001,364.300006,110.400002,224.100004,77.000001
445,170299.903,170411.003,170520.603,170583.703,111.100001,63.100001,354.800005,109.600002,220.700003,71.000001
446,170654.703,170765.403,170877.603,170940.403,110.700002,62.800001,362.400005,112.200001,222.900003,76.700001
447,171017.103,171122.503,171240.303,171334.303,105.400002,94.000001,365.400006,117.800002,223.200004,48.200001
448,171382.503,171494.003,171609.503,171674.503,111.500001,65.000001,371.600005,115.500002,227.000003,79.600001
449,171754.103,171842.103,171987.103,172081.003,88.000002,93.900001,385.000006,145.000002,233.000004,58.100001
450,172139.103,172237.303,172396.503,172466.703,98.200002,70.200001,413.900006,159.200002,257.400004,86.300001
451,172553.003,172652.603,172810.603,172879.603,99.600002,69.000001,408.200006,158.000002,257.600004,81.600001
452,172961.203,173098.803,173210.003,173278.103,137.600002,68.100001,399.900006,111.200002,248.800004,83.000001
453,173361.103,173458.303,173601.503,173691.603,97.200002,90.100001,393.700006,143.200002,240.400004,63.200001
454,173754.803,173871.103,173983.403,174047.803,116.300002,64.400001,371.300006,112.300002,228.600004,78.300001
455,174126.103,174240.803,174349.003,174437.203,114.700001,88.200001,364.700005,108.200002,222.900003,53.600001
456,174490.803,174607.403,174723.303,174821.003,116.600002,97.700001,371.900006,115.900002,232.500004,41.700001
457,174862.703,174969.903,175094.003,175157.403,107.200001,63.400001,372.200005,124.100002,231.300003,77.500001
458,175234.903,175343.703,175467.903,175530.103,108.800002,62.200001,375.500006,124.200002,233.000004,80.300001
459,175610.403,175726.503,175842.503,175936.303,116.100002,93.800002,377.700005,116.000001,232.100003,51.8
460,175988.103,176116.203,176237.303,176300.403,128.100002,63.100001,394.900006,121.100002,249.200004,82.600001
461,176383.003,176498.403,176624.203,176689.503,115.400002,65.300001,386.900006,125.800002,241.200004,80.400001
462,176769.903,176903.603,177004.403,177071.003,133.700002,66.600001,379.500006,100.800002,234.500004,78.400001
463,177149.403,177271.003,177388.403,177454.203,121.600002,65.800001,389.000006,117.400001,239.000003,84.200002
464,177538.403,177641.303,177792.803,177861.303,102.900001,68.500001,409.500006,151.500002,254.400003,86.600002
465,177947.903,178061.703,178212.403,178279.003,113.800001,66.600001,417.900006,150.700003,264.500004,86.800001
466,178365.803,178466.403,178617.503,178711.503,100.600001,94.000001,407.500006,151.100003,251.700004,61.800001
467,178773.303,178913.903,179031.003,179121.403,140.600002,90.400001,412.300006,117.100002,257.700004,64.200001
468,179185.603,179310.203,179426.803,179525.903,124.600002,99.100001,387.900006,116.600002,241.200004,47.600001
469,179573.503,179685.203,179810.303,179903.903,111.700002,93.600002,377.700005,125.100001,236.800003,47.3
470,179951.203,180088.403,180177.403,180239.903,137.200003,62.500001,364.300006,89.000001,226.200004,75.600001
471,180315.503,180424.703,180539.703,180604.003,109.200002,64.300001,367.200005,115.000001,224.200003,78.700001
472,180682.703,180796.403,180908.303,180995.903,113.700002,87.600001,370.900006,111.900002,225.600004,57.700001
473,181053.603,181167.803,181291.003,181357.303,114.200002,66.300001,383.000006,123.200001,237.400003,79.300002
474,181436.603,181551.603,181669.003,181731.403,115.000001,62.400001,374.700005,117.400002,232.400003,79.900001
475,181811.303,181928.403,182044.203,182109.503,117.100002,65.300001,377.200006,115.800002,232.900004,79.000001
476,182188.503,182300.903,182414.703,182502.303,112.400001,87.600001,372.800005,113.800002,226.200003,59.000001
477,182561.303,182675.503,182794.503,182859.803,114.200002,65.300001,374.200006,119.000002,233.200004,75.700001
478,182935.503,183052.503,183175.003,183266.103,117.000002,91.100001,387.500006,122.500002,239.500004,56.900001
479,183323.003,183423.303,183568.203,183663.003,100.300001,94.800002,396.200006,144.900002,245.200003,56.200001
480,183719.203,183817.703,183969.803,184036.503,98.500001,66.700001,398.800006,152.100002,250.600003,81.500002
481,184118.003,184215.503,184360.403,184424.603,97.500001,64.200001,394.700005,144.900002,242.400003,88.100001
482,184512.703,184615.703,184749.903,184814.003,103.000002,64.100001,380.800006,134.200002,237.200004,79.500001
483,184893.503,185010.103,185125.103,185187.403,116.600002,62.300001,370.200006,115.000002,231.600004,76.300001
484,185263.703,185378.103,185491.503,185554.503,114.400001,63.000001,366.400005,113.400002,227.800003,75.600001
485,185630.103,185739.803,185857.803,185920.503,109.700002,62.700001,368.600006,118.000001,227.700003,78.200002
486,185998.703,186134.503,186239.003,186302.703,135.800002,63.700001,387.600005,104.500001,240.300003,83.600001
487,186386.303,186503.403,186627.903,186725.903,117.100002,98.000001,395.300006,124.500002,241.600004,55.700001
488,186781.603,186921.803,187032.803,187098.203,140.200002,65.400001,393.700006,111.000002,251.200004,77.100001
489,187175.303,187308.903,187413.803,187478.203,133.600002,64.400001,381.500006,104.900002,238.500004,78.600001
490,187556.803,187662.203,187779.403,187863.903,105.400001,84.500001,366.400005,117.200002,222.600003,59.300001
491,187923.203,188033.203,188155.203,188258.103,110.000002,102.900001,375.900006,122.000002,232.000004,41.000001
492,188299.103,188410.403,188538.103,188605.203,111.300002,67.100001,382.000006,127.700001,239.000003,75.900002
493,188681.103,188796.803,188911.703,188976.703,115.700001,65.000001,372.300005,114.900002,230.600003,76.700001
494,189053.403,189165.503,189291.603,189358.503,112.100002,66.900001,383.300006,126.100002,238.200004,78.200001
495,189436.703,189548.703,189683.003,189747.303,112.000001,64.300001,395.100006,134.300002,246.300003,84.500002
496,189831.803,189931.903,190086.903,190153.403,100.100001,66.500001,407.300006,155.000003,255.100004,85.700001
497,190239.103,190333.503,190488.203,190585.903,94.400001,97.700002,399.800006,154.700002,249.100003,53.000001
498,190638.903,190774.503,190888.603,190954.103,135.600002,65.500001,398.500006,114.100001,249.700003,83.300002
499,191037.403,191160.203,191275.603,191340.103,122.800002,64.500001,375.700005,115.400001,238.200003,73.000001
500,191413.103,191522.603,191649.603,191710.703,109.500002,61.100001,373.900006,127.000002,236.500004,76.300001
501,191787.003,191918.003,192019.303,192081.403,131.000002,62.100001,367.100005,101.300001,232.300003,72.700001
502,192154.103,192255.703,192380.703,192444.503,101.600002,63.800001,376.600006,125.000002,226.600004,86.200001
503,192530.703,192624.603,192778.903,192846.303,93.900001,67.400001,398.000006,154.300003,248.200004,82.400001
504,192928.703,193025.503,193186.203,193254.303,96.800001,68.100001,405.200006,160.700003,257.500004,79.600001
505,193333.903,193435.203,193591.403,193657.903,101.300001,66.500001,407.300006,156.200003,257.500004,83.300001
506,193741.203,193841.403,193996.003,194060.503,100.200001,64.500001,401.000006,154.600003,254.800004,81.700001
507,194142.203,194267.303,194391.203,194478.103,125.100002,86.900001,399.100006,123.900002,249.000004,63.200001
508,194541.303,194664.203,194786.303,194850.303,122.900002,64,387.000006,122.100002,245.000004,78.000002
509,194928.303,195039.003,195166.703,195230.203,110.700001,63.500001,379.000005,127.700002,238.400003,77.100001
510,195307.303,195402.403,195524.303,195585.803,95.100002,61.5,359.300006,121.900002,217.000004,80.800002
511,195666.603,195797.103,195897.103,195961.403,130.500002,64.300001,368.500005,100.000001,230.500003,73.700001
512,196035.103,196151.903,196264.603,196351.503,116.800002,86.900001,374.000006,112.700002,229.500004,57.600001
513,196409.103,196514.803,196635.103,196723.103,105.700001,88.000001,365.700005,120.300002,226.000003,51.700001
514,196774.803,196890.103,196997.303,197060.203,115.300002,62.900001,360.000006,107.200001,222.500003,74.600002
515,197134.803,197243.103,197367.603,197428.903,108.300001,61.300001,372.900005,124.500002,232.800003,78.800001
516,197507.703,197611.703,197744.303,197809.403,104.000002,65.100001,377.600006,132.600002,236.600004,75.900001
517,197885.303,198002.803,198126.703,198192.303,117.500001,65.600001,389.200006,123.900002,241.400003,82.200002
518,198274.503,198405.003,198525.403,198613.503,130.500001,88.100002,403.900006,120.400002,250.900003,64.900001
519,198678.403,198807.303,198918.603,198984.203,128.900001,65.600001,387.600005,111.300002,240.200003,81.800001
520,199066.003,199187.603,199295.403,199359.703,121.600002,64.300001,371.400006,107.800002,229.400004,77.700001
521,199437.403,199554.503,199670.903,199735.303,117.100002,64.400001,373.100005,116.400001,233.500003,75.200001
522,199810.503,199917.903,200043.903,200105.003,107.400002,61.100001,372.000006,126.000002,233.400004,77.500001
523,200182.503,200304.703,200422.503,200511.503,122.200002,89.000001,387.100006,117.800002,240.000004,58.100001
524,200569.603,200701.603,200814.703,200878.503,132.000002,63.800001,389.700006,113.100001,245.100003,80.800002
525,200959.303,201054.403,201191.903,201255.703,95.100001,63.800001,379.700005,137.500002,232.600003,83.300001
526,201339.003,201459.003,201569.503,201649.503,120.000002,80.000001,380.300006,110.500002,230.500004,69.800001
527,201719.303,201832.203,201942.703,202026.103,112.900002,83.400001,368.900005,110.500001,223.400003,62.100001
528,202088.203,202209.503,202316.903,202378.203,121.300002,61.300001,368.700006,107.400002,228.700004,78.700001
529,202456.903,202572.703,202681.903,202746.303,115.800002,64.400001,372.600005,109.200001,225.000003,83.200001
530,202829.503,202947.603,203070.603,203134.303,118.100002,63.700001,383.500006,123.000002,241.100004,78.700001
531,203213.003,203334.503,203452.503,203516.703,121.500002,64.200001,382.100006,118.000002,239.500004,78.400001
532,203595.103,203710.903,203834.203,203898.803,115.800002,64.600001,385.800006,123.300001,239.100003,82.100002
533,203980.903,204081.203,204238.403,204304.703,100.300001,66.300001,406.500006,157.200002,257.500003,82.700002
534,204387.403,204497.103,204645.103,204710.603,109.700001,65.500001,413.800006,148.000002,257.700003,90.600002
535,204801.203,204904.203,205056.503,205154.103,103.000001,97.600001,408.300006,152.300003,255.300004,55.400001
536,205209.503,205308.703,205471.403,205539.003,99.200001,67.600001,411.900006,162.700003,261.900004,82.400001
537,205621.403,205745.003,205875.003,205973.403,123.600002,98.400001,396.400006,130.000002,253.600004,44.400001
538,206017.803,206121.803,206245.903,206310.503,104.000001,64.600001,366.400005,124.100002,228.100003,73.700001
539,206384.203,206522.203,206600.703,206690.103,138.000002,89.400001,349.800006,78.500002,216.500004,43.900001
540,206734.003,206858.103,206950.703,207011.303,124.100001,60.600001,352.900005,92.600002,216.700003,75.600001
541,207086.903,207195.803,207312.303,207404.903,108.900001,92.600002,370.000005,116.500002,225.400003,52
542,207456.903,207551.003,207695.303,207762.903,94.100002,67.600001,385.000006,144.300002,238.400004,79.000001
543,207841.903,207945.803,208091.703,208158.503,103.900002,66.800001,402.400006,145.900002,249.800004,85.800001
544,208244.303,208340.603,208494.903,208560.203,96.300002,65.300001,404.200006,154.300002,250.600004,88.300001
545,208648.503,208760.403,208897.303,208988.103,111.900002,90.800001,404.900006,136.900002,248.800004,65.300001
546,209053.403,209195.403,209300.903,209363.903,142.000002,63.000001,392.800006,105.500002,247.500004,82.300001
547,209446.203,209570.703,209679.203,209768.303,124.500002,89.100002,380.500006,108.500001,233.000003,58.400001
548,209826.703,209950.003,210066.603,210130.203,123.300001,63.600001,382.000005,116.600002,239.900003,78.500001
549,210208.703,210323.503,210437.503,210501.303,114.800002,63.800001,369.600006,114.000002,228.800004,77.000001
550,210578.303,210683.703,210794.803,210856.703,105.400001,61.900001,355.100005,111.100002,216.500003,76.700001
551,210933.403,211084.703,211174.903,211238.303,151.300002,63.400001,390.000006,90.200002,241.500004,85.100001
552,211323.403,211422.503,211564.003,211629.403,99.100001,65.400001,389.800006,141.500003,240.600004,83.800001
553,211713.203,211811.903,211953.503,212045.003,98.700001,91.500002,390.500006,141.600002,240.300003,58.700001
554,212103.703,212205.503,212328.503,212390.703,101.800001,62.200001,368.300005,123.000002,224.800003,81.300001
555,212472.003,212598.103,212697.303,212782.603,126.100002,85.300002,370.800006,99.200001,225.300003,60.200001
556,212842.803,212957.503,213072.503,213157.803,114.700001,85.300001,370.500005,115.000002,229.700003,55.500001
557,213213.303,213323.103,213434.703,213495.203,109.800002,60.500001,356.700005,111.600001,221.400003,74.800001
558,213570.003,213692.303,213797.103,213860.203,122.300002,63.100001,366.300006,104.800002,227.100004,76.100001
559,213936.303,214053.303,214170.203,214233.003,117.000002,62.800001,377.500006,116.900001,233.900003,80.800002
560,214313.803,214447.303,214556.903,214618.803,133.500002,61.900001,386.200005,109.600001,243.100003,81.200001
561,214700.003,214817.003,214937.903,215000.603,117.000002,62.700001,379.600006,120.900002,237.900004,79.000001
562,215079.603,215172.103,215313.303,215375.603,92.500001,62.300001,372.900005,141.200002,233.700003,76.900001
563,215452.503,215558.503,215671.403,215759.503,106.000002,88.100001,356.200006,112.900002,218.900004,49.200001
564,215808.703,215899.803,216029.003,216117.003,91.100001,88.000001,361.300005,129.200002,220.300003,53.000001
565,216170.003,216291.803,216394.603,216483.003,121.800002,88.400001,369.800006,102.800002,224.600004,56.800001
566,216539.803,216652.803,216772.303,216836.703,113.000001,64.400001,373.800005,119.500002,232.500003,76.900001
567,216913.603,217029.703,217138.603,217226.503,116.100002,87.900001,369.600006,108.900002,225.000004,56.700001
568,217283.203,217395.303,217502.303,217564.303,112.100001,62.000001,358.500005,107.000002,219.100003,77.400001
569,217641.703,217758.103,217861.003,217923.803,116.400002,62.800001,360.600005,102.900001,219.300003,78.500001
570,218002.303,218089.503,218232.403,218295.503,87.200002,63.100001,373.600006,142.900002,230.100004,80.400001
571,218375.903,218507.903,218616.303,218703.703,132.000002,87.400001,386.800006,108.400002,240.400004,59.000001
572,218762.703,218877.303,218994.003,219059.503,114.600002,65.500001,374.900005,116.700001,231.300003,78.100001
573,219137.603,219253.503,219365.903,219454.903,115.900002,89.000001,366.600006,112.400002,228.300004,49.300001
574,219504.203,219640.103,219732.903,219792.903,135.900002,60.000001,362.500005,92.800001,228.700003,73.800001
575,219866.703,220005.003,220085.503,220147.103,138.300002,61.6,359.000006,80.500002,218.800004,78.600002
576,220225.703,220332.203,220449.303,220512.103,106.500001,62.800001,363.900005,117.100002,223.600003,77.500001
577,220589.603,220699.403,220808.703,220898.803,109.800002,90.100002,362.600005,109.300001,219.100003,53.4
578,220952.203,221063.903,221192.103,221258.603,111.700002,66.500001,384.100006,128.200002,239.900004,77.700001
579,221336.303,221431.103,221581.303,221644.503,94.800002,63.200001,390.700006,150.200002,245.000004,82.500001
580,221727.003,221822.803,221968.503,222033.903,95.800001,65.400001,388.000006,145.700003,241.500004,81.100001
581,222115.003,222215.103,222355.903,222451.403,100.100001,95.500002,392.100006,140.800002,240.900003,55.700001
582,222507.103,222633.103,222752.403,222837.703,126.000001,85.300002,389.900005,119.300002,245.300003,59.3
583,222897.003,223006.803,223130.303,223214.603,109.800002,84.300001,376.600006,123.500002,233.300004,59.000001
584,223273.603,223400.803,223492.603,223581.203,127.200002,88.600002,354.200005,91.800001,219.000003,46.6
585,223627.803,223763.003,223849.403,223909.103,135.200002,59.700001,356.600006,86.400002,221.600004,75.300001
586,223984.403,224093.903,224205.003,224265.703,109.500001,60.700001,366.100005,111.100002,220.600003,84.800001
587,224350.503,224445.403,224582.103,224647.603,94.900001,65.500001,381.600006,136.700003,231.600004,84.500001
588,224732.103,224835.003,224975.403,225039.703,102.900001,64.300001,394.300006,140.400002,243.300003,86.700002
589,225126.403,225223.503,225361.003,225454.203,97.100001,93.200002,384.400005,137.500002,234.600003,56.6
590,225510.803,225628.003,225751.303,225814.003,117.200002,62.700001,381.400006,123.300002,240.500004,78.200001
591,225892.203,226009.903,226123.103,226211.103,117.700002,88.000002,372.600006,113.200001,230.900003,53.700001
592,226264.803,226370.203,226494.603,226558.103,105.400001,63.500001,369.700005,124.400002,229.800003,76.400001
593,226634.503,226742.403,226851.603,226913.003,107.900002,61.400001,356.400005,109.200001,217.100003,77.900001
594,226990.903,227113.303,227218.703,227282.203,122.400002,63.500001,368.000006,105.400002,227.800004,76.700001
595,227358.903,227474.103,227583.703,227648.603,115.200002,64.900001,362.600005,109.600001,224.800003,72.900001
596,227721.503,227828.203,227946.803,228008.203,106.700002,61.400001,360.800006,118.600002,225.300004,74.100001
597,228082.303,228194.303,228312.603,228395.503,112.000001,82.900001,372.200005,118.300002,230.300003,59.000001
598,228454.503,228570.703,228690.203,228754.503,116.200002,64.300001,387.600006,119.500002,235.700004,87.600001
599,228842.103,228947.803,229089.903,229155.903,105.700002,66.000001,400.100006,142.100002,247.800004,86.300001
600,229242.203,229351.503,229492.303,229578.703,109.300002,86.400001,401.700006,140.800002,250.100004,65.200001
601,229643.903,229740.203,229892.303,229955.403,96.300001,63.100001,392.500006,152.100003,248.400004,81.000001
602,230036.403,230157.303,230276.203,230338.503,120.900002,62.300001,384.700006,118.900001,239.800003,82.600002
603,230421.103,230571.803,230662.803,230723.303,150.700002,60.500001,377.700005,91.000001,241.700003,75.500001
604,230798.803,230928.603,231029.503,231115.303,129.800002,85.800001,375.900006,100.900002,230.700004,59.400001
605,231174.703,231308.103,231393.703,231481.503,133.400002,87.800001,363.700005,85.600001,219.000003,56.900001
606,231538.403,231652.303,231753.603,231813.403,113.900002,59.800001,352.700005,101.300001,215.200003,77.700001
607,231891.103,232000.403,232109.103,232185.903,109.300002,76.800001,360.500006,108.700002,218.000004,65.700001
608,232251.603,232368.303,232470.203,232557.003,116.700002,86.800001,359.900005,101.900001,218.600003,54.500001
609,232611.503,232698.903,232847.503,232913.403,87.400001,65.900001,378.400006,148.600003,236.000004,76.500001
610,232989.903,233089.403,233224.703,233288.703,99.500001,64.000001,383.000006,135.300002,234.800003,84.200002
611,233372.903,233466.303,233607.003,233671.803,93.400001,64.800001,383.700005,140.700002,234.100003,84.800001
612,233756.603,233876.403,233988.603,234052.703,119.800002,64.100001,374.400006,112.200002,232.000004,78.300001
613,234131.003,234245.403,234363.103,234458.603,114.400002,95.500002,374.200005,117.700001,232.100003,46.6
614,234505.203,234607.203,234735.903,234799.903,102.000002,64.000001,373.600006,128.700002,230.700004,78.900001
615,234878.804,234967.504,235115.904,235182.304,88.700001,66.400001,380.500006,148.400002,237.100003,77.000002
616,235259.304,235356.704,235500.504,235565.304,97.400001,64.800001,383.500005,143.800002,241.200003,77.500001
617,235642.804,235763.004,235882.104,235944.604,120.200002,62.500001,380.500006,119.100002,239.300004,78.700001
618,236023.304,236142.204,236255.904,236350.704,118.900002,94.800002,379.700006,113.700001,232.600003,52.300001
619,236403.004,236517.304,236638.704,236735.404,114.300001,96.700002,384.000005,121.400002,235.700003,51.6
620,236787.004,236880.904,237029.004,237097.004,93.900002,68.000001,391.100006,148.100002,242.000004,81.100001
621,237178.104,237281.104,237425.004,237491.904,103.000002,66.900001,400.000006,143.900002,246.900004,86.200001
622,237578.104,237672.204,237816.604,237883.004,94.100002,66.400001,384.200006,144.400002,238.500004,79.300001
623,237962.304,238076.504,238197.004,238286.604,114.200002,89.600002,383.800006,120.500001,234.700003,59.500001
624,238346.104,238459.504,238578.904,238640.304,113.400001,61.400001,372.000005,119.400002,232.800003,77.800001
625,238718.104,238823.304,238937.004,239020.704,105.200002,83.700002,361.600006,113.700001,218.900003,59.000001
626,239079.704,239189.404,239310.304,239400.304,109.700001,90.000001,375.200005,120.900002,230.600003,54.600001
627,239454.904,239602.604,239693.704,239756.704,147.700002,63.000001,381.200006,91.100002,238.800004,79.400001
628,239836.104,239961.804,240067.804,240148.704,125.700002,80.900001,379.600005,106.000001,231.700003,67.000001
629,240215.704,240340.104,240440.204,240502.904,124.400002,62.700001,362.300006,100.100002,224.500004,75.100001
630,240578.004,240688.904,240804.204,240866.504,110.900002,62.300001,361.400005,115.300001,226.200003,72.900001
631,240939.404,241048.404,241168.304,241231.804,109.000002,63.500001,368.100006,119.900002,228.900004,75.700001
632,241307.504,241417.504,241534.304,241596.604,110.000001,62.300001,374.700005,116.800002,226.800003,85.600001
633,241682.204,241771.604,241912.204,241976.704,89.400002,64.500001,378.800006,140.600002,230.000004,84.300001
634,242061.004,242160.904,242307.404,242373.004,99.900001,65.600001,392.600006,146.500003,246.400004,80.600001
635,242453.604,242551.204,242694.304,242785.704,97.600001,91.400002,389.400006,143.100002,240.700003,57.300001
636,242843.004,242981.704,243097.904,243161.404,138.700002,63.500001,400.500006,116.200001,254.900003,82.100002
637,243243.504,243362.004,243481.204,243568.304,118.500001,87.100001,382.700005,119.200002,237.700003,57.900001
638,243626.204,243729.404,243850.804,243914.404,103.200002,63.600001,364.400006,121.400002,224.600004,76.200001
639,243990.604,244135.504,244219.804,244282.104,144.900002,62.300001,360.300005,84.300001,229.200003,68.800001
640,244350.904,244478.304,244562.704,244622.204,127.400002,59.500001,347.800005,84.400001,211.800003,76.500001
641,244698.704,244804.404,244925.804,245013.104,105.700002,87.300001,371.800006,121.400002,227.100004,57.400001
642,245070.504,245194.804,245325.704,245392.404,124.300002,66.700001,400.800006,130.900002,255.200004,78.900001
643,245471.304,245566.304,245721.304,245786.704,95.000001,65.400001,399.800006,155.000003,250.000004,84.400001
644,245871.104,245971.104,246119.004,246185.804,100.000001,66.800001,397.000006,147.900002,247.900003,82.300002
645,246268.104,246360.704,246509.404,246575.404,92.600001,66.000001,390.500005,148.700002,241.300003,83.200001
646,246658.604,246785.104,246889.104,246954.104,126.500002,65.000001,371.900006,104.000002,230.500004,76.400001
647,247030.504,247151.004,247263.804,247326.204,120.500002,62.4,373.300006,112.800002,233.300004,77.600002
648,247403.804,247514.104,247625.004,247685.404,110.300001,60.400001,356.900005,110.900002,221.200003,75.300001
649,247760.704,247875.504,247990.404,248072.704,114.800002,82.300002,373.000005,114.900001,229.700003,61
650,248133.704,248274.404,248373.204,248437.404,140.700003,64.200001,381.200006,98.800001,239.500004,77.500001
651,248514.904,248641.504,248747.004,248808.604,126.600002,61.600001,372.600006,105.500002,232.100004,78.900001
652,248887.504,248994.904,249106.904,249167.504,107.400001,60.600001,356.000005,112.000002,219.400003,76.000001
653,249243.504,249351.104,249468.204,249531.804,107.600002,63.600001,368.000006,117.100001,224.700003,79.700002
654,249611.504,249699.504,249852.504,249944.404,88.000001,91.900001,389.700005,153.000002,241.000003,56.800001
655,250001.204,250136.204,250246.604,250312.204,135.000002,65.600001,391.400006,110.400002,245.400004,80.400001
656,250392.604,250493.404,250629.804,250695.604,100.800002,65.800001,381.600006,136.400002,237.200004,78.600001
657,250774.204,250896.104,251008.904,251075.504,121.900002,66.600001,379.700005,112.800001,234.700003,78.400001
658,251153.904,251261.904,251381.804,251444.904,108.000002,63.100001,369.000006,119.900002,227.900004,78.000001
659,251522.904,251624.804,251749.804,251812.604,101.900002,62.800001,367.600005,125.000001,226.900003,77.900001
660,251890.504,251980.004,252121.904,252207.004,89.500002,85.100001,378.100006,141.900002,231.400004,61.600001
661,252268.604,252396.504,252503.404,252565.804,127.900002,62.400001,376.500006,106.900002,234.800004,79.300001
662,252645.104,252763.604,252877.604,252939.104,118.500001,61.500001,373.700005,114.000002,232.500003,79.700001
663,253018.804,253128.204,253234.504,253294.504,109.400002,60.000001,349.800005,106.300001,215.700003,74.100001
664,253368.604,253475.004,253577.704,253661.404,106.400002,83.700001,349.100006,102.700002,209.100004,56.300001
665,253717.704,253826.704,253942.104,254027.404,109.000001,85.300001,368.000005,115.400002,224.400003,58.300001
666,254085.704,254223.104,254329.304,254393.504,137.400002,64.200001,389.600006,106.200002,243.600004,81.800001
667,254475.304,254573.104,254719.404,254784.404,97.800001,65.000001,394.100006,146.300003,244.100004,85.000001
668,254869.404,254970.704,255116.304,255181.804,101.300001,65.500001,393.300006,145.600003,246.900004,80.900001
669,255262.704,255361.704,255503.004,255568.404,99.000001,65.400001,387.500005,141.300002,240.300003,81.800001
670,255650.204,255770.104,255886.704,255950.704,119.900002,64.000001,379.900006,116.600002,236.500004,79.400001
671,256030.104,256142.104,256260.204,256322.204,112.000002,62,367.000006,118.100002,230.100004,74.900002
672,256397.104,256507.904,256615.904,256677.704,110.800001,61.800001,352.000005,108.000002,218.800003,71.400001
673,256749.104,256857.804,256968.504,257029.204,108.700001,60.700001,352.500005,110.700002,219.400003,72.400001
674,257101.604,257215.504,257337.804,257401.804,113.900002,64.000001,387.700006,122.300002,236.200004,87.500001
675,257489.304,257598.304,257739.004,257807.304,109.000002,68.300001,400.500006,140.700002,249.700004,82.500001
676,257889.804,258000.004,258149.804,258217.304,110.200001,67.500001,414.600006,149.800003,260.000004,87.100001
677,258304.404,258400.604,258545.504,258610.504,96.200001,65.000001,392.300006,144.900003,241.100004,86.200001
678,258696.704,258817.704,258938.904,259036.704,121.000002,97.800002,386.400006,121.200001,242.200003,46.400001
679,259083.104,259205.004,259323.304,259389.304,121.900001,66.000001,381.900005,118.300002,240.200003,75.700001
680,259465.004,259578.904,259686.204,259748.704,113.900002,62.500001,362.100006,107.300002,221.200004,78.400001
681,259827.104,259937.104,260048.504,260137.004,110.000001,88.500001,368.300005,111.400002,221.400003,58.400001
682,260195.404,260328.704,260451.504,260518.204,133.300002,66.700001,408.100006,122.800002,256.100004,85.300001
683,260603.504,260709.404,260859.404,260927.104,105.900002,67.700001,405.200006,150.000002,255.900004,81.600001
684,261008.704,261119.004,261257.104,261352.304,110.300002,95.200001,403.800006,138.100002,248.400004,60.200001
685,261412.504,261552.004,261672.104,261736.704,139.500002,64.600001,408.700006,120.100002,259.600004,84.500001
686,261821.204,261943.504,262066.404,262131.804,122.300002,65.400001,390.400006,122.900002,245.200004,79.800001
687,262211.604,262325.404,262450.404,262535.404,113.800002,85.000001,383.400006,125.000002,238.800004,59.600001
688,262595.004,262707.704,262826.504,262889.804,112.700002,63.300001,370.300005,118.800001,231.500003,75.500001
689,262965.304,263075.904,263194.504,263255.904,110.600002,61.400001,367.900006,118.600002,229.200004,77.300001
690,263333.204,263436.104,263567.704,263662.504,102.900002,94.800002,380.500006,131.600001,234.500003,51.200001
691,263713.704,263803.904,263958.904,264026.504,90.200001,67.600001,393.100005,155.000002,245.200003,80.300001
692,264106.804,264206.004,264355.504,264424.004,99.200002,68.500001,393.600006,149.500002,248.700004,76.400001
693,264500.404,264597.304,264757.804,264824.704,96.900002,66.900001,406.800006,160.500002,257.400004,82.500001
694,264907.204,265008.204,265159.704,265224.204,101.000002,64.500001,399.000006,151.500002,252.500004,82.000001
695,265306.204,265425.404,265549.304,265633.304,119.200002,84.000001,391.000006,123.900002,243.100004,63.900001
696,265697.204,265806.904,265940.004,266004.804,109.700002,64.800001,385.800006,133.100002,242.800004,78.200001
697,266083.004,266197.004,266312.704,266399.504,114.000002,86.800002,378.700006,115.700001,229.700003,62.200001
698,266461.704,266582.604,266701.204,266766.804,120.900001,65.600001,384.700005,118.600002,239.500003,79.600001
699,266846.404,266977.004,267095.104,267178.304,130.600002,83.200001,395.500006,118.100002,248.700004,63.600001
700,267241.904,267356.204,267478.904,267542.004,114.300002,63.100001,371.900006,122.700002,237.000004,71.800001
701,267613.804,267753.104,267836.004,267916.804,139.300002,80.800001,360.200005,82.900001,222.200003,57.200001
702,267974.004,268085.704,268198.404,268277.104,111.700002,78.700002,366.800006,112.700001,224.400003,63.700001
703,268340.804,268461.804,268573.904,268637.704,121.000001,63.800001,376.100005,112.100002,233.100003,79.200001
704,268716.904,268858.004,268944.604,269031.304,141.100002,86.700001,377.100006,86.600002,227.700004,62.700001
705,269094.004,269216.204,269336.804,269400.604,122.200002,63.800001,391.800006,120.600001,242.800003,85.200002
706,269485.804,269588.704,269730.304,269795.504,102.900001,65.200001,398.200006,141.600002,244.500003,88.500002
707,269884.004,269978.504,270134.904,270200.204,94.500001,65.300001,395.500005,156.400002,250.900003,79.300001
708,270279.504,270411.104,270522.704,270612.704,131.600002,90.000001,394.600006,111.600002,243.200004,61.400001
709,270674.104,270794.604,270903.404,270994.204,120.500002,90.800001,378.100006,108.800002,229.300004,58.000001
710,271052.204,271165.804,271289.104,271355.404,113.600002,66.300001,381.800006,123.300002,236.900004,78.600001
711,271434.004,271555.704,271656.204,271721.804,121.700001,65.600001,365.200005,100.500002,222.200003,77.400001
712,271799.204,271917.504,272030.104,272117.304,118.300002,87.200001,377.600006,112.600002,230.900004,59.500001
713,272176.804,272291.304,272411.704,272499.504,114.500001,87.800002,377.700005,120.400002,234.900003,55
714,272554.504,272678.204,272809.804,272903.404,123.700002,93.600002,404.800006,131.600002,255.300004,55.9
715,272959.304,273063.804,273220.904,273317.204,104.500002,96.300002,416.900007,157.100002,261.600004,59.000001
716,273376.204,273475.304,273629.004,273725.804,99.100001,96.800002,405.300006,153.700002,252.800003,55.700001
717,273781.504,273912.204,274029.904,274095.904,130.700002,66.000001,395.000006,117.700001,248.400003,80.600002
718,274176.504,274297.004,274420.704,274504.104,120.500001,83.400001,390.400005,123.700002,244.200003,62.800001
719,274566.904,274683.904,274798.504,274887.404,117.000002,88.900001,373.100006,114.600002,231.600004,52.600001
720,274940.004,275080.304,275168.304,275259.104,140.300002,90.800002,366.000005,88.000001,228.300003,46.9
721,275306.004,275417.904,275530.704,275592.804,111.900002,62.100001,362.300006,112.800002,224.700004,75.500001
722,275668.304,275786.704,275913.704,275979.504,118.400002,65.800001,390.700006,127.000001,245.400003,79.500002
723,276059.004,276157.304,276306.704,276371.504,98.300001,64.800001,393.100005,149.400002,247.700003,80.600001
724,276452.104,276546.604,276708.204,276803.304,94.500002,95.100002,407.200007,161.600002,256.100004,56.000001
725,276859.304,276960.704,277116.204,277179.304,101.400001,63.100001,401.300006,155.500002,256.900003,81.300002
726,277260.604,277376.804,277504.204,277567.004,116.200001,62.800001,386.300005,127.400002,243.600003,79.900001
727,277646.904,277759.204,277882.604,277946.704,112.300002,64.100001,378.200006,123.400002,235.700004,78.400001
728,278025.104,278139.504,278251.504,278317.404,114.400002,65.900001,363.900005,112.000001,226.400003,71.600001
729,278389.004,278497.704,278622.204,278686.504,108.700002,64.300001,373.300006,124.500002,233.200004,75.800001
730,278762.304,278889.604,278999.304,279064.204,127.300002,64.900001,383.300006,109.700001,237.000003,81.400002
731,279145.604,279241.604,279395.504,279461.704,96.000001,66.200001,398.900006,153.900002,249.900003,82.800002
732,279544.504,279643.304,279793.204,279885.804,98.800001,92.600002,404.400006,149.900002,248.700003,63.100001
733,279948.904,280046.004,280203.704,280268.404,97.100001,64.700001,407.200006,157.700002,254.800003,87.700002
734,280356.104,280493.604,280608.404,280675.104,137.500002,66.700001,399.000006,114.800001,252.300003,80.000002
735,280755.104,280868.304,280998.204,281090.704,113.200001,92.500002,390.000005,129.900002,243.100003,54.4
736,281145.104,281257.104,281378.604,281443.404,112.000002,64.800001,376.300006,121.500002,233.500004,78.000001
737,281521.404,281633.904,281751.104,281837.804,112.500002,86.700002,378.600006,117.200001,229.700003,62.200001
738,281900.004,282029.804,282141.804,282206.704,129.800002,64.900001,384.200005,112.000001,241.800003,77.500001
739,282284.204,282403.504,282519.204,282606.304,119.300002,87.100001,380.400006,115.700002,235.000004,58.300001
740,282664.604,282787.204,282905.304,282971.204,122.600002,65.900001,383.800006,118.100002,240.700004,77.200001
741,283048.404,283164.604,283290.204,283355.904,116.200001,65.700001,388.900006,125.600002,241.800003,81.400002
742,283437.304,283530.404,283684.304,283750.804,93.100001,66.500001,398.800005,153.900002,247.000003,85.300001
743,283836.104,283947.904,284098.604,284190.804,111.800002,92.200002,421.800007,150.700002,262.500004,67.100001
744,284257.904,284360.104,284514.104,284618.104,102.200001,104.000001,406.900006,154.000003,256.200004,46.700001
745,284664.804,284769.804,284914.704,284983.104,105.000001,68.400001,391.800006,144.900003,249.900004,73.500001
746,285056.604,285170.604,285294.604,285392.504,114.000001,97.900002,385.700005,124.000002,238.000003,49.8
747,285442.304,285543.104,285671.404,285734.604,100.800002,63.200001,371.400006,128.300002,229.100004,79.100001
748,285813.704,285930.704,286050.104,286143.504,117.000002,93.400002,382.600006,119.400001,236.400003,52.800001
749,286196.304,286323.304,286437.704,286527.104,127.000002,89.400002,384.700005,114.400001,241.400003,53.9
750,286581.004,286689.504,286811.004,286874.804,108.500002,63.800001,369.900006,121.500002,230.000004,76.100001
751,286950.904,287063.504,287174.904,287268.204,112.600002,93.300002,365.700005,111.400001,224.000003,48.4
752,287316.604,287430.104,287544.104,287632.504,113.500002,88.400001,372.600006,114.000002,227.500004,56.700001
753,287689.204,287801.704,287916.504,288001.204,112.500002,84.700002,369.200005,114.800001,227.300003,57.2
754,288058.404,288167.404,288274.704,288364.604,109.000002,89.900001,358.300006,107.300002,216.300004,52.100001
755,288416.704,288526.504,288630.504,288718.204,109.800001,87.700001,359.000005,104.000002,213.800003,57.500001
756,288775.704,288893.904,288997.404,289090.604,118.200002,93.200002,368.700006,103.500001,221.700003,53.800001
757,289144.404,289250.204,289387.004,289449.204,105.800001,62.200001,391.200005,136.800002,242.600003,86.400001
758,289535.604,289624.804,289765.404,289849.904,89.200002,84.500001,377.100006,140.600002,229.800004,62.800001
759,289912.704,290029.604,290145.504,290235.404,116.900002,89.900001,379.400006,115.900002,232.800004,56.700001
760,290292.104,290403.104,290526.504,290590.004,111.000001,63.500001,372.300005,123.400002,234.400003,74.400001
761,290664.404,290773.004,290882.204,290965.904,108.600002,83.700002,360.700006,109.200001,217.800003,59.200001
762,291025.104,291129.604,291235.904,291298.204,104.500001,62.300001,353.000005,106.300002,210.800003,79.900001
763,291378.104,291466.704,291601.004,291663.804,88.600001,62.800001,369.700005,134.300002,222.900003,84.000001
764,291747.804,291841.004,291988.604,292052.304,93.200002,63.700001,387.900006,147.600002,240.800004,83.400001
765,292135.704,292233.604,292382.404,292448.304,97.900002,65.900001,391.900006,148.800002,246.700004,79.300001
766,292527.604,292680.304,292766.604,292858.304,152.700002,91.700001,389.000006,86.300002,239.000004,58.300001
767,292916.604,293036.704,293146.204,293210.704,120.100002,64.500001,371.300005,109.500001,229.600003,77.200001
768,293287.904,293398.904,293525.104,293586.904,111.000002,61.800001,376.900006,126.200002,237.200004,77.900001
769,293664.804,293798.004,293892.504,293983.304,133.200002,90.800002,367.900005,94.500001,227.700003,49.4
770,294032.704,294137.404,294260.204,294323.704,104.700002,63.500001,363.800006,122.800002,227.500004,72.800001
771,294396.504,294530.104,294634.504,294699.804,133.600002,65.300001,381.900006,104.400001,238.000003,78.600002
772,294778.404,294877.704,295011.104,295102.604,99.300001,91.500001,387.100005,133.400002,232.700003,62.900001
773,295165.504,295260.104,295398.604,295490.904,94.600002,92.300001,382.700006,138.500002,233.100004,57.300001
774,295548.204,295641.704,295800.904,295867.504,93.500001,66.600001,397.400006,159.200003,252.700004,78.100001
775,295945.604,296064.804,296186.604,296273.804,119.200002,87.200001,387.300006,121.800002,241.000004,59.100001
776,296332.904,296440.904,296562.604,296626.604,108.000001,64.000001,372.300005,121.700002,229.700003,78.600001
777,296705.204,296814.304,296922.704,297012.404,109.100002,89.700002,359.300006,108.400001,217.500003,52.100001
778,297064.504,297175.004,297297.804,297361.004,110.500001,63.200001,369.500005,122.800002,233.300003,73.000001
779,297434.004,297539.904,297663.004,297723.904,105.900002,60.9,368.900006,123.100002,229.000004,79.000002
780,297802.904,297908.804,298026.204,298111.504,105.900001,85.300001,362.500005,117.400002,223.300003,53.900001
781,298165.404,298281.704,298401.704,298464.404,116.300002,62.7,378.100006,120.000002,236.300004,79.100002
782,298543.504,298659.304,298790.804,298882.304,115.800001,91.500002,397.700006,131.500002,247.300003,58.900001
783,298941.204,299057.404,299188.304,299253.204,116.200001,64.900001,387.300005,130.900002,247.100003,75.300001
784,299328.504,299442.204,299558.604,299623.804,113.700002,65.200001,376.400006,116.400002,230.100004,81.100001
785,299704.904,299820.004,299933.304,299996.304,115.100002,63.000001,367.700005,113.300001,228.400003,76.300001
786,300072.604,300183.704,300314.304,300377.304,111.100002,63.000001,385.400006,130.600002,241.700004,80.700001
787,300458.004,300579.204,300693.204,300755.004,121.200002,61.800001,376.000006,114.000002,235.200004,79.000001
788,300834.004,300965.704,301066.304,301130.704,131.700002,64.400001,378.100005,100.600001,232.300003,81.400001
789,301212.104,301333.704,301448.504,301537.004,121.600002,88.500001,376.500006,114.800002,236.400004,51.600001
790,301588.604,301729.904,301813.704,301875.004,141.300002,61.300001,356.100005,83.800001,225.100003,69.700001
791,301944.704,302070.705,302166.105,302249.805,126.000002,83.700001,361.600006,95.400002,221.400004,56.500001
792,302306.305,302414.505,302535.605,302622.205,108.200001,86.600001,373.600005,121.100002,229.300003,57.700001
793,302679.905,302793.605,302921.005,302985.305,113.700002,64.300001,381.100006,127.400002,241.100004,75.700001
794,303061.005,303181.405,303298.805,303382.505,120.400002,83.700001,387.100006,117.400002,237.800004,65.600001
795,303448.105,303573.205,303685.705,303752.405,125.100002,66.700001,382.500005,112.500001,237.600003,78.200001
796,303830.605,303966.105,304084.605,304151.705,135.500002,67.100001,407.700007,118.500002,254.000004,86.600002
797,304238.305,304340.505,304493.105,304558.105,102.200001,65.000001,402.700006,152.600002,254.800003,82.900002
798,304641.005,304801.205,304897.905,304990.605,160.200002,92.700002,408.400006,96.700001,256.900003,58.800001
799,305049.405,305169.305,305290.105,305355.105,119.900001,65.000001,387.000005,120.800002,240.700003,81.300001
800,305436.405,305554.905,305668.105,305729.105,118.500002,61.000001,370.300006,113.200002,231.700004,77.600001
801,305806.705,305908.805,306024.505,306119.905,102.100001,95.400002,353.000005,115.700002,217.800003,39.8
802,306159.705,306274.805,306372.505,306432.605,115.100002,60.100001,341.800005,97.700001,212.800003,68.900001
803,306501.505,306630.105,306722.905,306805.405,128.600002,82.500001,362.300006,92.800002,221.400004,58.400001
804,306863.805,306995.105,307096.805,307161.305,131.300002,64.500001,377.400005,101.700001,233.000003,79.900001
805,307241.205,307343.605,307493.605,307559.405,102.400002,65.800001,395.700006,150.000002,252.400004,77.500001
806,307636.905,307730.705,307883.505,307948.205,93.800002,64.700001,389.900006,152.800002,246.600004,78.600001
807,308026.805,308131.305,308271.805,308369.005,104.500002,97.200001,396.500006,140.500002,245.000004,54.300001
808,308423.305,308544.805,308670.105,308757.005,121.500002,86.900001,389.600006,125.300002,246.800004,55.900001
809,308812.905,308921.605,309052.505,309115.805,108.700001,63.300001,380.100005,130.900002,239.600003,77.200001
810,309193.005,309289.905,309416.905,309478.905,96.900002,62.000001,366.200006,127.000002,223.900004,80.300001
811,309559.205,309663.605,309775.205,309838.705,104.400001,63.500001,350.400005,111.600002,216.000003,70.900001
812,309909.605,310015.405,310131.405,310194.105,105.800002,62.700001,361.100005,116.000001,221.800003,76.600001
813,310270.705,310392.205,310507.305,310571.605,121.500002,64.300001,385.100006,115.100002,236.600004,84.200001
814,310655.805,310751.305,310893.205,310958.605,95.500002,65.400001,382.200006,141.900002,237.400004,79.400001
815,311038.005,311136.805,311279.805,311345.305,98.800001,65.500001,386.500006,143.000002,241.800003,79.200002
816,311424.505,311519.805,311667.605,311761.505,95.300001,93.900002,392.100005,147.800002,243.100003,55.1
817,311816.605,311935.805,312062.005,312126.705,119.200002,64.700001,390.700006,126.200002,245.400004,80.600001
818,312207.305,312320.805,312438.105,312525.805,113.500002,87.700001,374.100006,117.300002,230.800004,55.600001
819,312581.405,312691.305,312815.705,312877.405,109.900001,61.700001,370.700005,124.400002,234.300003,74.700001
820,312952.105,313095.305,313181.605,313242.905,143.200002,61.300001,370.100006,86.300002,229.500004,79.300001
821,313322.205,313411.105,313555.905,313620.705,88.900001,64.800001,378.900006,144.800002,233.700003,80.400002
822,313701.105,313795.805,313958.105,314026.105,94.700001,68.000001,409.600006,162.300002,257.000003,84.600002
823,314110.705,314208.005,314356.605,314424.005,97.300001,67.400001,397.900006,148.600002,245.900003,84.600002
824,314508.605,314603.405,314755.505,314821.505,94.800001,66.000001,401.800006,152.100002,246.900003,88.900002
825,314910.405,315009.705,315150.405,315216.705,99.300001,66.300001,384.500005,140.700002,240.000003,78.200001
826,315294.905,315432.105,315534.305,315595.905,137.200002,61.600001,382.600006,102.200002,239.400004,81.600001
827,315677.505,315799.105,315903.105,315989.105,121.600002,86.000002,368.200005,104.000001,225.600003,56.6
828,316045.705,316150.205,316263.805,316347.305,104.500002,83.500001,357.000006,113.600002,218.100004,55.400001
829,316402.705,316539.705,316613.505,316714.305,137.000002,100.800001,342.100005,73.800001,210.800003,30.500001
830,316744.805,316846.205,316963.105,317024.405,101.400001,61.300001,351.600005,116.900002,218.300003,72.000001
831,317096.405,317202.305,317312.305,317376.205,105.900002,63.900001,353.800005,110.000001,215.900003,74.000001
832,317450.205,317556.005,317660.505,317748.605,105.800002,88.100001,348.800006,104.500002,210.300004,50.400001
833,317799.005,317907.705,318023.105,318084.105,108.700001,61.000001,360.800005,115.400002,224.100003,75.700001
834,318159.805,318268.905,318378.805,318471.405,109.100002,92.600002,360.900005,109.900001,219.000003,49.3
835,318520.705,318633.305,318750.105,318812.705,112.600002,62.600001,367.000006,116.800002,229.400004,75.000001
836,318887.705,318986.305,319106.105,319190.705,98.600001,84.600001,367.200005,119.800002,218.400003,64.200001
837,319254.905,319348.805,319480.305,319544.505,93.900002,64.200001,373.500006,131.500002,225.400004,83.900001
838,319628.405,319731.105,319861.305,319925.405,102.700001,64.100001,381.000006,130.200002,232.900003,84.000002
839,320009.405,320107.105,320239.305,320324.505,97.700001,85.200001,377.000005,132.200002,229.900003,61.900001
840,320386.405,320514.805,320621.305,320684.605,128.400002,63.300001,378.400006,106.500002,234.900004,80.200001
841,320764.805,320890.905,320998.205,321059.405,126.100002,61.200001,374.000005,107.300001,233.400003,79.400001
842,321138.805,321251.505,321364.005,321425.405,112.700002,61.400001,359.700006,112.500002,225.200004,73.100001
843,321498.505,321601.805,321721.805,321782.905,103.300001,61.100001,359.500005,120.000002,223.300003,75.100001
844,321858.005,321974.405,322085.005,322173.305,116.400002,88.300002,374.400006,110.600001,227.000003,59.100001
845,322232.405,322324.705,322478.905,322545.105,92.300001,66.200001,397.400006,154.200002,246.500003,84.700002
846,322629.805,322727.205,322873.805,322941.405,97.400001,67.600001,393.700005,146.600002,244.000003,82.100001
847,323023.505,323118.205,323258.205,323322.505,94.700002,64.300001,382.800006,140.000002,234.700004,83.800001
848,323406.305,323530.705,323639.305,323703.705,124.400002,64.400001,376.700006,108.600002,233.000004,79.300001
849,323783.005,323893.405,324011.305,324071.905,110.400001,60.600001,367.200005,117.900002,228.300003,78.300001
850,324150.205,324268.405,324381.105,324467.505,118.200002,86.400001,374.000006,112.700002,230.900004,56.700001
851,324524.205,324644.905,324743.005,324828.405,120.700002,85.400001,359.100005,98.100001,218.800003,54.900001
852,324883.305,324999.505,325108.105,325169.505,116.200002,61.400001,366.600006,108.600001,224.800003,80.400002
853,325249.905,325376.105,325477.505,325570.005,126.200001,92.500001,374.000005,101.400002,227.600003,53.900001
854,325623.905,325747.905,325856.605,325920.805,124.000002,64.200001,376.400006,108.700002,232.700004,79.500001
855,326000.305,326121.005,326235.105,326334.505,120.700002,99.400002,379.500005,114.100001,234.800003,45.3
856,326379.805,326499.005,326624.605,326710.005,119.200002,85.400001,394.200006,125.600002,244.800004,64.000001
857,326774.005,326899.305,327016.505,327080.305,125.300002,63.800001,384.100006,117.200002,242.500004,77.800001
858,327158.105,327280.505,327394.905,327458.305,122.400002,63.400001,379.000006,114.400002,236.800004,78.800001
859,327537.105,327655.605,327763.805,327827.505,118.500001,63.700001,369.400005,108.200002,226.700003,79.000001
860,327906.505,328018.905,328136.005,328197.105,112.400002,61.100001,368.900006,117.100002,229.500004,78.300001
861,328275.405,328400.605,328519.505,328585.505,125.200002,66.000001,392.900006,118.900001,244.100003,82.800002
862,328668.305,328762.205,328905.905,328999.905,93.900001,94.000001,385.700005,143.700002,237.600003,54.100001
863,329054.005,329199.505,329291.905,329381.305,145.500002,89.400001,388.400006,92.400002,237.900004,61.100001
864,329442.405,329562.305,329667.605,329751.505,119.900002,83.900002,367.400006,105.300001,225.200003,58.300001
865,329809.805,329919.705,330029.505,330118.805,109.900001,89.300001,358.300005,109.800002,219.700003,49.300001
866,330168.105,330300.905,330389.705,330451.605,132.800002,61.900001,357.700005,88.800001,221.600003,74.200001
867,330525.805,330635.105,330754.605,330816.405,109.300002,61.800001,374.100006,119.500002,228.800004,83.500001
868,330899.905,330996.605,331147.405,331213.805,96.700001,66.400001,397.000006,150.800002,247.500003,83.100002
869,331296.905,331413.405,331549.805,331616.205,116.500001,66.400001,401.200006,136.400002,252.900003,81.900002
870,331698.105,331803.405,331955.605,332049.105,105.300001,93.500001,407.800006,152.200003,257.500004,56.800001
871,332105.905,332226.205,332341.305,332406.305,120.300002,65.000001,376.600005,115.100001,235.400003,76.200001
872,332482.505,332586.905,332716.305,332780.505,104.400002,64.200001,375.000006,129.400002,233.800004,77.000001
873,332857.505,332968.805,333080.205,333144.705,111.300002,64.500001,365.300005,111.400001,222.700003,78.100001
874,333222.805,333325.305,333430.905,333491.805,102.500002,60.9,347.800006,105.600002,208.100004,78.800002
875,333570.605,333692.505,333791.105,333853.105,121.900001,62.000001,361.200005,98.600002,220.500003,78.700001
876,333931.805,334044.805,334157.505,334222.905,113.000002,65.400001,368.000005,112.700001,225.700003,76.900001
877,334299.805,334413.505,334525.705,334587.505,113.700002,61.800001,366.800006,112.200002,225.900004,79.100001
878,334666.605,334777.805,334897.505,334983.405,111.200002,85.900002,373.200005,119.700001,230.900003,56.4
879,335039.805,335160.705,335283.205,335374.905,120.900002,91.700001,392.200006,122.500002,243.400004,57.100001
880,335432.005,335562.205,335674.105,335763.905,130.200002,89.800001,391.200006,111.900002,242.100004,59.300001
881,335823.205,335945.005,336067.805,336133.005,121.800002,65.200001,386.800006,122.800002,244.600004,77.000001
882,336210.005,336332.805,336444.805,336533.405,122.800002,88.600002,378.400006,112.000001,234.800003,55.000001
883,336588.405,336707.305,336821.505,336885.905,118.900001,64.400001,375.700005,114.200002,233.100003,78.200001
884,336964.105,337059.505,337206.905,337273.905,95.400002,67.000001,396.900006,147.400002,242.800004,87.100001
885,337361.005,337463.005,337613.005,337680.205,102.000002,67.200001,403.400006,150.000002,252.000004,84.200001
886,337764.405,337917.605,338013.705,338100.905,153.200002,87.200001,401.500006,96.100002,249.300004,65.000001
887,338165.905,338288.205,338408.005,338495.005,122.300002,87.000001,392.400006,119.800002,242.100004,63.300001
888,338558.305,338675.605,338791.005,338879.805,117.300002,88.800002,378.100006,115.400001,232.700003,56.600001
889,338936.405,339051.805,339169.105,339232.505,115.400001,63.400001,369.800005,117.300002,232.700003,73.700001
890,339306.205,339411.905,339525.805,339614.205,105.700002,88.400002,357.400005,113.900001,219.600003,49.4
891,339663.605,339765.705,339870.705,339929.405,102.100002,58.700001,337.400005,105.000001,207.100003,71.600001
892,340001.005,340102.605,340215.105,340296.505,101.600002,81.400001,353.200006,112.500002,214.100004,57.700001
893,340354.205,340465.105,340583.405,340647.305,110.900001,63.900001,373.600005,118.300002,229.200003,80.500001
894,340727.805,340861.405,340965.105,341030.905,133.600002,65.800001,385.700006,103.700002,237.300004,82.600001
895,341113.505,341216.305,341349.105,341414.605,102.800002,65.500001,381.400006,132.800001,235.600003,80.300002
896,341494.905,341592.705,341730.205,341795.005,97.800001,64.800001,377.900005,137.500002,235.300003,77.800001
897,341872.805,341991.405,342102.705,342196.705,118.600002,94.000001,373.300006,111.300002,229.900004,49.400001
898,342246.105,342350.105,342478.305,342544.305,104.000001,66.000001,368.300005,128.200002,232.200003,70.100001
899,342614.405,342727.205,342845.205,342907.005,112.800002,61.800001,369.400006,118.000002,230.800004,76.800001
900,342983.805,343102.605,343219.805,343283.505,118.800002,63.700001,377.300005,117.200001,236.000003,77.600001
901,343361.105,343470.505,343591.105,343655.405,109.400002,64.300001,372.300006,120.600002,230.000004,78.000001
902,343733.405,343869.105,343971.005,344033.805,135.700002,62.800001,382.500006,101.900002,237.600004,82.100001
903,344115.905,344204.205,344347.805,344434.605,88.300001,86.800001,379.100005,143.600002,231.900003,60.400001
904,344495.005,344615.705,344730.905,344816.505,120.700002,85.600001,384.900006,115.200002,235.900004,63.400001
905,344879.905,345002.205,345124.005,345223.005,122.300002,99.000001,390.100006,121.800002,244.100004,47.000001
906,345270.005,345395.005,345516.105,345584.305,125.000002,68.200001,388.900006,121.100002,246.100004,74.600001
907,345658.905,345778.505,345896.105,345960.105,119.600002,64.000001,382.600005,117.600001,237.200003,81.400001
908,346041.505,346167.105,346283.705,346349.305,125.600002,65.600001,391.700006,116.600002,242.200004,83.900001
909,346433.205,346538.005,346687.105,346755.805,104.800002,68.700001,404.300006,149.100002,253.900004,81.700001
910,346837.505,346962.305,347099.805,347196.805,124.800002,97.000002,413.000006,137.500002,262.300004,53.7
911,347250.505,347357.005,347505.405,347599.805,106.500002,94.400002,408.600007,148.400002,254.900004,59.300001
912,347659.105,347803.805,347912.005,348003.805,144.700002,91.800002,402.600006,108.200001,252.900003,57.900001
913,348061.705,348186.605,348305.905,348372.305,124.900001,66.400001,386.100005,119.300002,244.200003,75.500001
914,348447.805,348600.405,348691.905,348755.005,152.600003,63.100001,385.900006,91.500001,244.100004,78.700001
915,348833.705,348944.505,349053.805,349113.005,110.800002,59.200001,348.600005,109.300001,220.100003,69.300001
916,349182.305,349310.905,349393.305,349452.205,128.600002,58.900001,348.300005,82.400001,211.000003,78.400001
917,349530.605,349645.705,349763.105,349858.305,115.100002,95.200001,380.500006,117.400002,232.500004,52.800001
918,349911.105,350007.905,350167.505,350234.705,96.800002,67.200001,405.600006,159.600002,256.400004,82.000001
919,350316.705,350418.105,350575.505,350644.105,101.400002,68.600001,410.100006,157.400002,258.800004,82.700001
920,350726.805,350862.005,350981.805,351047.705,135.200002,65.900001,406.000006,119.800002,255.000004,85.100001
921,351132.805,351234.905,351388.005,351488.705,102.100002,100.700002,407.400006,153.100002,255.200004,51.5
922,351540.205,351642.605,351796.305,351865.005,102.400002,68.700001,400.400006,153.700002,256.100004,75.600001
923,351940.605,352061.605,352178.005,352245.105,121.000002,67.100001,381.800006,116.400002,237.400004,77.300001
924,352322.405,352427.305,352556.705,352649.305,104.900002,92.600001,377.600006,129.400002,234.300004,50.700001
925,352700.005,352804.805,352933.305,352994.205,104.800001,60.900001,370.800005,128.500002,233.300003,76.600001
926,353070.805,353184.705,353299.105,353388.005,113.900002,88.900001,372.800006,114.400002,228.300004,55.600001
927,353443.605,353552.805,353678.005,353744.205,109.200001,66.200001,380.600005,125.200002,234.400003,80.000001
928,353824.205,353939.005,354059.505,354125.505,114.800002,66.000001,381.600006,120.500002,235.300004,80.300001
929,354205.805,354326.005,354445.205,354540.605,120.200002,95.400001,390.500006,119.200002,239.400004,55.700001
930,354596.305,354732.705,354845.305,354912.105,136.400002,66.800001,397.000006,112.600002,249.000004,81.200001
931,354993.305,355097.305,355247.805,355316.105,104.000001,68.300001,403.100006,150.500003,254.500004,80.300001
932,355396.405,355521.305,355633.705,355698.905,124.900002,65.200001,383.300006,112.400001,237.300003,80.800002
933,355779.705,355898.305,356006.405,356072.105,118.600001,65.700001,372.200005,108.100002,226.700003,79.800001
934,356151.905,356269.005,356385.405,356450.205,117.100002,64.800001,379.800006,116.400002,233.500004,81.500001
935,356531.705,356651.405,356769.905,356836.505,119.700002,66.600001,387.500006,118.500001,238.200003,82.700002
936,356919.205,357021.705,357168.705,357269.405,102.500001,100.700002,404.100006,147.000002,249.500003,53.900001
937,357323.305,357431.205,357577.705,357642.205,107.900001,64.500001,406.400006,146.500002,254.400003,87.500002
938,357729.705,357827.605,357978.505,358070.905,97.900001,92.400002,397.500006,150.900002,248.800003,56.300001
939,358127.205,358247.005,358364.405,358462.705,119.800001,98.300002,385.500005,117.400002,237.200003,50
940,358512.705,358631.705,358746.805,358810.305,119.000002,63.500001,368.800006,115.100002,234.100004,71.200001
941,358881.505,358980.605,359106.605,359166.805,99.100001,60.200001,357.400005,126.000002,225.100003,72.100001
942,359238.905,359366.305,359452.505,359535.505,127.400002,83.000001,352.700005,86.200001,213.600003,56.100001
943,359591.605,359701.505,359819.505,359915.705,109.900002,96.200001,376.200006,118.000002,227.900004,52.100001
944,359967.805,360061.305,360209.905,360276.505,93.500001,66.600001,390.500006,148.600003,242.100004,81.800001
945,360358.305,360469.005,360604.105,360702.705,110.700001,98.600002,397.600006,135.100002,245.800003,53.200001
946,360755.905,360857.705,361018.305,361113.805,101.800001,95.500001,417.700006,160.600003,262.400004,59.800001
947,361173.605,361274.705,361429.805,361498.405,101.100001,68.600001,406.100006,155.100003,256.200004,81.300001
948,361579.705,361716.105,361829.505,361893.905,136.400002,64.400001,398.000006,113.400002,249.800004,83.800001
949,361977.705,362119.005,362218.705,362311.305,141.300002,92.600002,392.500006,99.700001,241.000003,58.900001
950,362370.205,362487.705,362603.705,362698.605,117.500001,94.900002,377.900005,116.000002,233.500003,49.5
951,362748.105,362858.405,362977.305,363042.105,110.300002,64.800001,372.000006,118.900002,229.200004,78.000001
952,363120.105,363226.705,363349.305,363414.505,106.600001,65.200001,373.500005,122.600002,229.200003,79.100001
953,363493.605,363627.005,363721.405,363807.705,133.400002,86.300001,373.400006,94.400002,227.800004,59.300001
954,363867.005,363980.205,364102.705,364165.305,113.200002,62.6,380.000006,122.500002,235.700004,81.700002
955,364247.005,364380.605,364489.005,364552.405,133.600002,63.400001,387.900005,108.400001,242.000003,82.500001
956,364634.905,364763.005,364872.505,364965.805,128.100002,93.300001,381.800006,109.500002,237.600004,50.900001
957,365016.705,365132.605,365252.005,365341.805,115.900002,89.800001,382.200006,119.400002,235.300004,57.100001
958,365398.905,365529.205,365632.105,365699.505,130.300002,67.400001,377.000005,102.900001,233.200003,76.400001
959,365775.905,365899.005,366005.105,366069.905,123.100002,64.800001,374.200006,106.100002,229.200004,80.200001
960,366150.105,366266.505,366372.905,366465.305,116.400002,92.400002,371.200006,106.400001,222.800003,56.000001
961,366521.305,366616.805,366772.605,366837.805,95.500001,65.200001,406.600006,155.800002,251.300003,90.100002
962,366927.905,367033.305,367184.105,367250.705,105.400001,66.600001,410.700006,150.800002,256.200003,87.900002
963,367338.605,367449.705,367588.105,367653.605,111.100001,65.500001,400.400006,138.400002,249.500003,85.400002
964,367739.005,367837.305,367994.005,368058.505,98.300001,64.5,402.200006,156.700003,255.000004,82.700002
965,368141.205,368276.105,368386.805,368483.405,134.900002,96.600002,390.800006,110.700001,245.600003,48.600001
966,368532.005,368655.205,368771.805,368836.105,123.200001,64.300001,380.000005,116.600002,239.800003,75.900001
967,368912.005,369029.105,369142.306,369206.606,117.100002,64.300001,368.000006,113.200002,230.300004,73.400001
968,369280.006,369389.306,369499.806,369590.306,109.300001,90.500001,357.300005,110.500002,219.800003,47.000001
969,369637.306,369749.706,369869.706,369934.106,112.400002,64.400001,374.600006,120.000001,232.400003,77.800002
970,370011.906,370107.106,370255.706,370322.006,95.200001,66.300001,396.400006,148.600002,243.800003,86.300002
971,370408.306,370521.106,370667.306,370733.006,112.800001,65.700001,410.400006,146.200002,259.000003,85.700002
972,370818.706,370929.106,371077.706,371143.006,110.400001,65.300001,408.600006,148.600002,259.000003,84.300002
973,371227.306,371325.506,371483.606,371549.306,98.200001,65.700001,403.300006,158.100003,256.300004,81.300001
974,371630.606,371730.906,371886.306,371949.006,100.300001,62.7,399.900006,155.400003,255.700004,81.500002
975,372030.506,372171.006,372285.706,372379.906,140.500002,94.200002,402.800006,114.700001,255.200003,53.400001
976,372433.306,372555.306,372671.806,372756.606,122.000002,84.800002,386.900005,116.500001,238.500003,63.6
977,372820.206,372928.506,373044.706,373109.506,108.300002,64.800001,363.900006,116.200002,224.500004,74.600001
978,373184.106,373292.906,373421.006,373484.106,108.800001,63.100001,377.500006,128.100002,236.900003,77.500002
979,373561.606,373672.406,373788.806,373850.106,110.800001,61.300001,364.800005,116.400002,227.200003,76.300001
980,373926.406,374043.206,374145.306,374236.706,116.800002,91.400002,359.900005,102.100001,218.900003,49.6
981,374286.306,374402.106,374515.406,374579.506,115.800002,64.100001,369.900006,113.300002,229.100004,76.700001
982,374656.206,374793.806,374903.006,374968.006,137.600002,65.000001,392.900006,109.200001,246.800003,81.100002
983,375049.106,375147.506,375291.206,375356.006,98.400001,64.800001,387.000005,143.700002,242.100003,80.100001
984,375436.106,375540.106,375672.406,375763.806,104.000002,91.400001,382.900006,132.300002,236.300004,55.200001
985,375819.006,375940.706,376059.006,376121.906,121.700002,62.900001,380.700006,118.300002,240.000004,77.800001
986,376199.706,376317.806,376438.506,376501.106,118.100002,62.600001,376.800005,120.700001,238.800003,75.400001
987,376576.506,376698.506,376815.306,376877.306,122.000002,62.000001,387.000006,116.800002,238.800004,86.200001
988,376963.506,377060.806,377208.206,377272.206,97.300002,64.000001,390.100006,147.400002,244.700004,81.400001
989,377353.606,377451.306,377608.106,377673.506,97.700001,65.400001,401.400006,156.800003,254.500004,81.500001
990,377755.006,377874.206,378001.206,378099.106,119.200002,97.900001,395.100006,127.000002,246.200004,51.000001
991,378150.106,378282.306,378401.006,378466.806,132.200002,65.800001,399.100006,118.700002,250.900004,82.400001
992,378549.206,378683.106,378795.506,378883.106,133.900002,87.600002,403.000006,112.400001,246.300003,69.100001
993,378952.206,379051.706,379204.406,379294.206,99.500001,89.800001,403.300006,152.700003,252.200004,61.300001
994,379355.506,379478.106,379607.506,379672.106,122.600002,64.600001,398.400006,129.400002,252.000004,81.800001
995,379753.906,379889.706,379998.606,380097.606,135.800002,99.000002,391.000006,108.900001,244.700003,47.300001
996,380144.906,380267.906,380379.906,380473.906,123.000001,94.000002,388.600005,112.000002,235.000003,59.6
997,380533.506,380630.206,380783.906,380852.306,96.700002,68.400001,405.200006,153.700002,250.400004,86.400001
998,380938.706,381066.006,381210.206,381318.706,127.300002,108.500002,429.700007,144.200002,271.500004,49.700001
999,381368.406,381477.706,381637.706,381733.906,109.300001,96.200001,422.700006,160.000003,269.300004,57.200001
1000,381791.106,381894.506,382043.006,382136.206,103.400002,93.200001,400.600006,148.500002,251.900004,55.500001
1001,382191.706,382315.406,382440.406,382504.206,123.700002,63.800001,390.300006,125.000002,248.700004,77.800001
1002,382582.006,382705.006,382817.906,382910.506,123.000002,92.600002,378.500006,112.900001,235.900003,50.000001
1003,382960.506,383072.306,383192.406,383256.606,111.800001,64.200001,367.600005,120.100002,231.900003,71.500001
1004,383328.106,383449.406,383537.006,383596.006,121.300002,59.000001,344.000005,87.600001,208.900003,76.100001
1005,383672.106,383774.806,383888.606,383952.006,102.700002,63.400001,355.300005,113.800001,216.500003,75.400001
1006,384027.406,384127.506,384265.506,384329.106,100.100002,63.600001,384.900006,138.000002,238.100004,83.200001
1007,384412.306,384515.706,384663.106,384726.306,103.400002,63.200001,397.500006,147.400002,250.800004,83.500001
1008,384809.806,384915.406,385062.506,385154.506,105.600002,92.000001,407.400006,147.100002,252.700004,62.700001
1009,385217.206,385321.906,385469.006,385534.706,104.700002,65.700001,401.700006,147.100002,251.800004,84.200001
1010,385618.906,385717.606,385859.006,385925.606,98.700002,66.600001,381.500006,141.400002,240.100004,74.800001
1011,386000.406,386123.606,386242.006,386331.106,123.200002,89.100002,388.200006,118.400001,241.600003,57.500001
1012,386388.606,386502.406,386627.906,386691.406,113.800001,63.500001,383.400005,125.500002,239.300003,80.600001
1013,386772.006,386887.906,386996.006,387089.106,115.900002,93.100001,370.300006,108.100002,224.000004,53.200001
1014,387142.306,387273.106,387383.006,387448.606,130.800002,65.600001,386.400006,109.900001,240.700003,80.100002
1015,387528.706,387627.806,387773.606,387859.906,99.100001,86.300002,393.900005,145.800002,244.900003,62.7
1016,387922.606,388061.606,388172.206,388267.006,139.000003,94.800002,397.600006,110.600001,249.600004,53.2
1017,388320.206,388438.506,388565.806,388668.506,118.300002,102.700002,389.800006,127.300002,245.600004,41.5
1018,388710.006,388835.706,388963.906,389030.606,125.700002,66.700001,395.800006,128.200002,253.900004,75.200001
1019,389105.806,389222.906,389345.806,389427.706,117.100002,81.900001,387.600006,122.900002,240.000004,65.700001
1020,389493.406,389611.406,389724.706,389786.306,118.000002,61.600001,372.300005,113.300001,231.300003,79.400001
1021,389865.706,389984.506,390091.906,390155.006,118.800002,63.100001,370.700006,107.400002,226.200004,81.400001
1022,390236.406,390356.806,390468.206,390532.206,120.400002,64.000001,376.300006,111.400001,231.800003,80.500002
1023,390612.706,390711.806,390865.706,390934.306,99.100001,68.600001,401.300006,153.900002,253.000003,79.700002
1024,391014.006,391114.306,391267.606,391333.106,100.300001,65.500001,403.000006,153.300002,253.600003,83.900002
1025,391417.006,391522.906,391667.806,391735.006,105.900001,67.200001,402.900006,144.900002,250.800003,84.900002
1026,391819.906,391946.906,392073.906,392163.906,127.000001,90.000002,408.700006,127.000002,254.000003,64.700001
1027,392228.606,392359.406,392467.306,392531.306,130.800002,64.000001,380.600005,107.900001,238.700003,77.900001
1028,392609.206,392725.406,392837.606,392924.006,116.200002,86.400001,369.500006,112.200002,228.400004,54.700001
1029,392978.706,393113.706,393205.606,393288.306,135.000002,82.700001,367.300005,91.900001,226.900003,57.700001
1030,393346.006,393469.706,393559.106,393618.806,123.700002,59.700001,347.700005,89.400001,213.100003,74.900001
1031,393693.706,393798.806,393916.706,394001.306,105.100002,84.600001,365.300006,117.900002,223.000004,57.700001
1032,394059.006,394193.206,394304.606,394370.006,134.200002,65.400001,391.900006,111.400002,245.600004,80.900001
1033,394450.906,394564.106,394708.606,394775.106,113.200001,66.500001,406.900006,144.500003,257.700004,82.700001
1034,394857.806,394961.906,395116.606,395182.706,104.100001,66.100001,408.100006,154.700003,258.800004,83.200001
1035,395265.906,395360.106,395516.506,395608.406,94.200001,91.900001,405.400006,156.400003,250.600004,62.900001
1036,395671.306,395772.106,395917.006,396015.006,100.800001,98.000001,394.300006,144.900003,245.700004,50.600001
1037,396065.606,396189.506,396310.306,396401.506,123.900002,91.200002,392.400006,120.800001,244.700003,56.500001
1038,396458.006,396571.306,396690.906,396779.606,113.300001,88.700001,375.500005,119.600002,232.900003,53.900001
1039,396833.506,396939.606,397059.306,397148.806,106.100002,89.500001,359.900006,119.700002,225.800004,44.600001
1040,397193.406,397325.606,397429.406,397513.006,132.200002,83.600001,383.000005,103.800001,236.000003,63.400001
1041,397576.406,397696.106,397822.206,397888.106,119.700002,65.900001,393.700006,126.100002,245.800004,82.000001
1042,397970.106,398084.906,398233.806,398298.906,114.800002,65.100001,413.400006,148.900002,263.700004,84.600001
1043,398383.506,398488.706,398648.106,398733.506,105.200002,85.400002,419.700007,159.400002,264.600004,69.700001
1044,398803.206,398914.106,399065.706,399129.206,110.900001,63.5,407.200006,151.600003,262.500004,81.200002
1045,399210.406,399310.206,399467.006,399556.706,99.800001,89.700001,404.600006,156.800003,256.600004,58.300001
1046,399615.006,399737.906,399859.506,399925.906,122.900002,66.400001,386.200005,121.600001,244.500003,75.300001
1047,400001.206,400117.506,400230.606,400294.706,116.300002,64.100001,370.100006,113.100002,229.400004,76.600001
1048,400371.306,400482.806,400604.506,400691.706,111.500002,87.200002,379.500006,121.700001,233.200003,59.100001
1049,400750.806,400885.906,400973.006,401036.906,135.100002,63.900001,361.700005,87.100001,222.200003,75.600001
1050,401112.506,401235.806,401341.106,401404.706,123.300002,63.600001,371.100006,105.300001,228.600003,78.900002
1051,401483.606,401578.106,401726.606,401823.106,94.500001,96.500002,395.600005,148.500002,243.000003,56.1
1052,401879.206,401984.106,402135.006,402202.406,104.900002,67.400001,403.900006,150.900002,255.800004,80.700001
1053,402283.106,402382.506,402535.406,402628.306,99.400002,92.900002,402.200006,152.900002,252.300004,57
1054,402685.306,402810.806,402928.806,403025.906,125.500002,97.100002,390.400006,118.000002,243.500004,49.8
1055,403075.706,403198.106,403321.606,403383.806,122.400002,62.200001,388.300006,123.500002,245.900004,80.200001
1056,403464.006,403579.906,403691.406,403754.606,115.900002,63.200001,367.300006,111.500001,227.400003,76.700002
1057,403831.306,403943.806,404065.306,404129.706,112.500001,64.400001,380.000005,121.500002,234.000003,81.600001
1058,404211.306,404296.806,404448.706,404514.306,85.500001,65.600001,387.100006,151.900003,237.400004,84.100001
1059,404598.406,404734.706,404843.606,404933.406,136.300002,89.800001,395.800006,108.900002,245.200004,60.800001
1060,404994.206,405115.706,405239.006,405330.606,121.500002,91.600001,393.400006,123.300002,244.800004,57.000001
1061,405387.606,405542.206,405632.206,405698.906,154.600002,66.700001,393.300006,90.000001,244.600003,82.000002
1062,405780.906,405878.306,406024.206,406091.206,97.400001,67.000001,392.400005,145.900002,243.300003,82.100001
1063,406173.306,406270.206,406423.106,406489.106,96.900002,66.000001,396.700006,152.900002,249.800004,80.900001
1064,406570.006,406697.106,406818.006,406907.406,127.100002,89.400001,396.900006,120.900002,248.000004,59.500001
1065,406966.906,407082.906,407200.606,407291.006,116.000002,90.400001,380.500006,117.700002,233.700004,56.400001
1066,407347.406,407461.206,407578.806,407671.006,113.800002,92.200002,377.000006,117.600001,231.400003,53.400001
1067,407724.406,407819.906,407974.106,408040.606,95.500001,66.500001,396.000005,154.200002,249.700003,79.800001
1068,408120.406,408270.306,408380.206,408483.506,149.900003,103.300002,410.200007,109.900001,259.800004,47.100001
1069,408530.606,408685.906,408788.706,408855.006,155.300002,66.300001,401.500006,102.800001,258.100003,77.100002
1070,408932.106,409050.706,409179.706,409275.606,118.600001,95.900002,391.400005,129.000002,247.600003,47.9
1071,409323.506,409430.706,409549.706,409610.106,107.200002,60.400001,360.500006,119.000002,226.200004,73.900001
1072,409684.006,409783.106,409896.206,409985.806,99.100001,89.600001,350.700005,113.100002,212.200003,48.900001
1073,410034.706,410144.706,410259.006,410321.606,110.000002,62.600001,365.400005,114.300001,224.300003,78.500001
1074,410400.106,410504.806,410620.706,410685.706,104.700002,65.000001,363.900006,115.900002,220.600004,78.300001
1075,410764.006,410855.606,411005.306,411071.506,91.600001,66.200001,385.300006,149.700002,241.300003,77.800002
1076,411149.306,411242.506,411401.506,411469.406,93.200001,67.900001,404.200006,159.000002,252.200003,84.100002
1077,411553.506,411669.206,411799.106,411867.006,115.700001,67.900001,393.600005,129.900002,245.600003,80.100001
1078,411947.106,412047.606,412203.306,412267.506,100.500002,64.200001,402.400006,155.700002,256.200004,82.000001
1079,412349.506,412473.106,412604.206,412695.106,123.600002,90.900002,402.500006,131.100002,254.700004,56.9
1080,412752.006,412877.806,413002.306,413068.406,125.800002,66.100001,390.500006,124.500002,250.300004,74.100001
1081,413142.506,413254.406,413381.406,413447.006,111.900002,65.600001,376.800006,127.000002,238.900004,72.300001
1082,413519.306,413669.006,413741.306,413803.706,149.700002,62.400001,364.800005,72.300001,222.000003,80.400001
1083,413884.106,413995.606,414114.106,414179.606,111.500002,65.500001,375.000006,118.500002,230.000004,79.500001
1084,414259.106,414352.006,414501.306,414564.606,92.900001,63.3,390.100006,149.300003,242.200004,84.600002
1085,414649.206,414798.706,414897.306,414961.406,149.500002,64.100001,398.600006,98.600001,248.100003,86.400002
1086,415047.806,415165.906,415295.506,415360.506,118.100001,65.000001,391.300006,129.600002,247.700003,78.600002
1087,415439.106,415566.206,415689.306,415754.306,127.100001,65.000001,395.500005,123.100002,250.200003,80.300001
1088,415834.606,415936.906,416089.106,416179.006,102.300002,89.900002,409.300007,152.200002,254.500004,64.900001
1089,416243.906,416344.006,416501.506,416594.206,100.100001,92.700002,410.200006,157.500002,257.600003,59.900001
1090,416654.106,416804.706,416909.706,416975.806,150.600002,66.100001,401.600006,105.000001,255.600003,79.900002
1091,417055.706,417176.306,417300.206,417391.906,120.600001,91.700002,392.300005,123.900002,244.500003,56.1
1092,417448.006,417569.206,417686.106,417751.206,121.200002,65.100001,384.000006,116.900002,238.100004,80.800001
1093,417832.006,417940.806,418063.706,418129.206,108.800002,65.500001,372.900006,122.900002,231.700004,75.700001
1094,418204.906,418327.906,418457.506,418526.606,123.000002,69.100001,404.700006,129.600002,252.600004,83.000001
1095,418609.606,418740.606,418851.906,418918.106,131.000002,66.200001,387.100006,111.300001,242.300003,78.600002
1096,418996.706,419116.306,419239.806,419306.106,119.600001,66.300001,389.800005,123.500002,243.100003,80.400001
1097,419386.506,419532.306,419628.306,419693.106,145.800003,64.800001,384.400006,96.000001,241.800004,77.800001
1098,419770.906,419882.306,420003.406,420068.506,111.400002,65.100001,373.300006,121.100002,232.500004,75.700001
1099,420144.206,420255.306,420370.306,420432.906,111.100001,62.600001,365.700005,115.000002,226.100003,77.000001
1100,420509.906,420601.106,420748.906,420843.206,91.200001,94.300001,387.500006,147.800003,239.000004,54.200001
1101,420897.406,421034.806,421149.306,421217.006,137.400002,67.700001,398.100006,114.500002,251.900004,78.500001
1102,421295.506,421400.206,421535.306,421600.906,104.700001,65.600001,383.800006,135.100002,239.800003,78.400002
1103,421679.306,421794.006,421915.306,421978.906,114.700001,63.600001,372.000005,121.300002,236.000003,72.400001
1104,422051.306,422164.306,422296.206,422388.206,113.000002,92.000001,396.900006,131.900002,244.900004,60.000001
1105,422448.206,422590.806,422721.006,422786.806,142.600002,65.800001,420.700006,130.200002,272.800004,82.100001
1106,422868.906,423013.406,423121.106,423207.406,144.500002,86.300001,404.900006,107.700002,252.200004,66.400001
1107,423273.806,423370.206,423524.506,423619.506,96.400002,95.000001,400.100006,154.300002,250.700004,54.400001
1108,423673.906,423792.806,423919.906,423984.606,118.900002,64.700001,382.900006,127.100002,246.000004,72.200001
1109,424056.806,424166.406,424280.106,424343.006,109.600002,62.900001,361.600005,113.700001,223.300003,75.400001
1110,424418.406,424525.806,424639.506,424701.406,107.400002,61.900001,355.100006,113.700002,221.100004,72.100001
1111,424773.506,424881.806,424999.506,425061.106,108.300001,61.600001,366.800005,117.700002,226.000003,79.200001
1112,425140.306,425260.906,425385.406,425451.806,120.600002,66.400001,392.800006,124.500002,245.100004,81.300001
1113,425533.106,425633.506,425786.206,425851.906,100.400001,65.700001,400.300006,152.700003,253.100004,81.500001
1114,425933.406,426038.106,426183.506,426283.006,104.700001,99.500001,402.300006,145.400003,250.100004,52.700001
1115,426335.706,426465.106,426595.506,426692.606,129.400002,97.100001,409.600006,130.400002,259.800004,52.700001
1116,426745.306,426868.706,426979.906,427047.306,123.400002,67.400002,377.300006,111.200001,234.600003,75.300001
1117,427122.606,427238.106,427360.206,427423.206,115.500001,63.000001,377.600005,122.100002,237.600003,77.000001
1118,427500.206,427613.006,427731.706,427795.106,112.800002,63.400001,370.700006,118.700002,231.500004,75.800001
1119,427870.906,428011.906,428097.206,428159.406,141.000002,62.200001,361.800005,85.300001,226.300003,73.300001
1120,428232.706,428373.906,428467.306,428529.906,141.200002,62.600001,377.500006,93.400002,234.600004,80.300001
1121,428610.206,428744.706,428862.006,428951.106,134.500002,89.100001,408.300006,117.300002,251.800004,67.400001
1122,429018.506,429119.606,429277.406,429345.806,101.100001,68.400001,408.800006,157.800003,258.900004,81.500001
1123,429427.306,429536.606,429686.506,429781.006,109.300002,94.500001,413.000006,149.900002,259.200004,59.300001
1124,429840.306,429967.506,430085.706,430150.106,127.200002,64.400001,389.100006,118.200002,245.400004,79.300001
1125,430229.406,430350.706,430475.706,430569.006,121.300002,93.300001,393.400006,125.000002,246.300004,53.800001
1126,430622.806,430743.106,430865.306,430930.906,120.300002,65.600001,383.400005,122.200001,242.500003,75.300001
1127,431006.206,431120.806,431234.206,431298.106,114.600002,63.900001,370.300006,113.400002,228.000004,78.400001
1128,431376.506,431482.506,431612.006,431714.106,106.000002,102.100001,375.500006,129.500002,235.500004,37.900001
1129,431752.006,431867.706,431991.006,432055.706,115.700001,64.700001,376.400005,123.300002,239.000003,72.700001
1130,432128.406,432230.106,432358.206,432445.106,101.700002,86.900001,367.200006,128.100002,229.800004,50.500001
1131,432495.606,432628.906,432727.706,432818.606,133.300002,90.900001,372.000005,98.800001,232.100003,49.000001
1132,432867.606,432980.906,433103.306,433168.506,113.300002,65.200001,378.100006,122.400002,235.700004,77.200001
1133,433245.706,433370.706,433490.406,433555.606,125.000002,65.2,386.700006,119.700002,244.700004,76.800002
1134,433632.406,433726.706,433880.706,433947.506,94.300001,66.800001,395.300006,154.000002,248.300003,80.200002
1135,434027.706,434145.706,434271.206,434334.806,118.000001,63.600001,383.400005,125.500002,243.500003,76.300001
1136,434411.106,434533.206,434650.506,434738.106,122.100002,87.600001,384.600006,117.300002,239.400004,57.600001
1137,434795.706,434905.506,435035.206,435129.106,109.800002,93.900001,381.400006,129.700002,239.500004,48.000001
1138,435177.106,435325.306,435415.906,435480.306,148.200002,64.400001,383.600005,90.600001,238.800003,80.400001
1139,435560.706,435661.206,435817.106,435884.706,100.500002,67.600001,405.700006,155.900002,256.400004,81.700001
1140,435966.406,436068.906,436223.706,436292.207,102.500002,68.500001,405.500006,154.800002,257.300004,79.700001
1141,436371.907,436512.507,436627.107,436718.107,140.600003,91.000002,405.900006,114.600001,255.200004,59.7
1142,436777.807,436903.907,437034.707,437128.607,126.100002,93.900002,404.700007,130.800002,256.900004,53.900001
1143,437182.507,437299.107,437426.007,437492.207,116.600001,66.200001,387.300005,126.900002,243.500003,77.600001
1144,437569.807,437686.707,437818.107,437905.507,116.900002,87.400001,390.900006,131.400002,248.300004,55.200001
1145,437960.707,438098.807,438197.907,438260.907,138.100002,63.000001,372.900006,99.100002,237.200004,72.700001
1146,438333.607,438439.707,438562.007,438650.307,106.100001,88.300001,370.700005,122.300002,228.400003,54.000001
1147,438704.307,438843.307,438941.907,439004.707,139.000002,62.800001,376.400006,98.600002,237.600004,76.000001
1148,439080.707,439203.707,439324.907,439389.307,123.000002,64.400001,388.800006,121.200001,244.200003,80.200002
1149,439469.507,439560.307,439722.307,439789.707,90.800001,67.400001,405.700006,162.000002,252.800003,85.500002
1150,439875.207,440015.607,440140.207,440229.607,140.400002,89.400001,414.800006,124.600002,265.000004,60.400001
1151,440290.007,440408.807,440526.707,440591.907,118.800002,65.200001,377.400005,117.900001,236.700003,75.500001
1152,440667.407,440777.007,440907.207,440970.207,109.600002,63.000001,375.400006,130.200002,239.800004,72.600001
1153,441042.807,441153.607,441275.207,441365.307,110.800002,90.100001,373.200006,121.600002,232.400004,50.700001
1154,441416.007,441520.807,441640.307,441729.807,104.800001,89.500001,368.900005,119.500002,224.300003,55.100001
1155,441784.907,441930.207,442024.407,442088.607,145.300002,64.200001,389.000006,94.200002,239.500004,85.300001
1156,442173.907,442269.207,442424.607,442530.607,95.300001,106.000001,400.500006,155.400003,250.700004,43.800001
1157,442574.407,442724.007,442828.707,442919.607,149.600002,90.900001,404.500006,104.700002,254.300004,59.300001
1158,442978.907,443095.307,443213.207,443278.107,116.400002,64.900001,378.900006,117.900001,234.300003,79.700002
1159,443357.807,443476.807,443587.907,443650.707,119.000001,62.800001,370.700005,111.100002,230.100003,77.800001
1160,443728.507,443838.807,443969.307,444031.707,110.300002,62.400001,374.000006,130.500002,240.800004,70.800001
1161,444102.507,444233.507,444341.907,444428.107,131.000002,86.200001,380.300005,108.400001,239.400003,54.700001
1162,444482.807,444594.707,444724.507,444811.707,111.900002,87.200001,388.600006,129.800002,241.700004,59.700001
1163,444871.407,444986.407,445105.907,445171.607,115.000002,65.700001,371.000006,119.500002,234.500004,70.800001
1164,445242.407,445349.807,445474.207,445537.707,107.400001,63.500001,372.700005,124.400002,231.800003,77.400001
1165,445615.107,445725.607,445847.707,445911.607,110.500002,63.900001,370.200006,122.100002,232.600004,73.700001
1166,445985.307,446103.307,446222.207,446287.407,118.000001,65.200001,381.800005,118.900002,236.900003,79.700001
1167,446367.107,446505.607,446621.207,446684.307,138.500002,63.100001,402.600006,115.600002,254.100004,85.400001
1168,446769.707,446887.007,447017.207,447109.307,117.300002,92.100001,399.500006,130.200002,247.500004,59.900001
1169,447169.207,447299.307,447410.907,447477.107,130.100002,66.200001,384.200006,111.600002,241.700004,76.300001
1170,447553.407,447674.907,447786.007,447874.107,121.500002,88.100001,377.400006,111.100002,232.600004,56.700001
1171,447930.807,448042.207,448173.907,448262.907,111.400001,89.000002,387.600005,131.700002,243.100003,55.5
1172,448318.407,448459.307,448574.507,448641.807,140.900003,67.300001,407.300007,115.200001,256.100004,83.900002
1173,448725.707,448826.407,448980.907,449047.707,100.700001,66.800001,404.500006,154.500002,255.200003,82.500002
1174,449130.207,449226.907,449371.007,449466.407,96.700001,95.400002,391.100005,144.100002,240.800003,54.9
1175,449521.307,449636.907,449762.307,449855.507,115.600002,93.200001,388.300006,125.400002,241.000004,54.100001
1176,449909.607,450040.307,450154.907,450218.207,130.700002,63.300001,383.500006,114.600002,245.300004,74.900001
1177,450293.107,450413.707,450520.607,450582.107,120.600002,61.500001,366.200005,106.900001,227.500003,77.200001
1178,450659.307,450777.507,450894.907,450959.507,118.200002,64.600001,381.800006,117.400002,235.600004,81.600001
1179,451041.107,451149.007,451291.807,451359.607,107.900002,67.800001,399.700006,142.800002,250.700004,81.200001
1180,451440.807,451542.807,451690.107,451755.607,102.000002,65.500001,397.700006,147.300002,249.300004,82.900001
1181,451838.507,451943.307,452092.907,452157.807,104.800001,64.900001,404.400006,149.600003,254.400004,85.100001
1182,452242.907,452371.507,452485.607,452575.507,128.600002,89.900001,392.100006,114.100002,242.700004,59.500001
1183,452635.007,452755.807,452877.107,452965.507,120.800002,88.400002,386.900006,121.300001,242.100003,56.400001
1184,453021.907,453174.707,453268.007,453359.307,152.800002,91.300002,385.400005,93.300001,246.100003,48
1185,453407.307,453524.707,453644.307,453709.507,117.400002,65.200001,379.400006,119.600002,237.000004,77.200001
1186,453786.707,453901.007,454033.707,454125.407,114.300002,91.700001,401.000006,132.700002,247.000004,62.300001
1187,454187.707,454337.307,454449.107,454515.907,149.600002,66.800001,405.400006,111.800002,261.400004,77.200001
1188,454593.107,454711.107,454828.407,454892.807,118.000002,64.400001,378.200006,117.300001,235.300003,78.500002
1189,454971.307,455076.707,455198.007,455289.907,105.400001,91.900001,370.800005,121.300002,226.700003,52.200001
1190,455342.107,455453.807,455576.307,455640.907,111.700002,64.600001,374.300006,122.500002,234.200004,75.500001
1191,455716.407,455825.307,455944.307,456007.807,108.900001,63.500001,364.600005,119.000002,227.900003,73.200001
1192,456081.007,456189.207,456308.607,456402.007,108.200002,93.400001,370.800006,119.400002,227.600004,49.800001
1193,456451.807,456567.907,456690.807,456791.807,116.100001,101.000002,380.900005,122.900002,239.000003,40.9
1194,456832.707,456942.907,457073.707,457140.307,110.200002,66.600001,379.400006,130.800002,241.000004,71.800001
1195,457212.107,457327.907,457464.707,457530.907,115.800002,66.200001,401.300006,136.800002,252.600004,82.500001
1196,457613.407,457738.207,457873.307,457939.807,124.800002,66.500001,417.600006,135.100002,259.900004,91.200001
1197,458031.007,458129.607,458279.807,458346.707,98.600002,66.900001,397.400006,150.200002,248.800004,81.700001
1198,458428.407,458564.007,458683.507,458775.107,135.600002,91.600001,402.900006,119.500002,255.100004,56.200001
1199,458831.307,458981.507,459072.307,459137.707,150.200002,65.400001,382.200006,90.800002,241.000004,75.800001
1200,459213.507,459322.507,459452.607,459553.407,109.000001,100.800002,380.800005,130.100002,239.100003,40.9
1201,459594.307,459721.907,459832.507,459896.807,127.600002,64.300001,371.500006,110.600002,238.200004,69.000001
1202,459965.807,460091.607,460202.107,460265.207,125.800002,63.1,374.600006,110.500002,236.300004,75.200002
1203,460340.407,460454.507,460585.707,460650.107,114.100001,64.400001,388.800005,131.200002,245.300003,79.100001
1204,460729.207,460854.507,460983.907,461051.107,125.300002,67.200001,403.300006,129.400002,254.700004,81.400001
1205,461132.507,461227.907,461389.407,461484.607,95.400002,95.200002,410.500007,161.500002,256.900004,58.400001
1206,461543.007,461662.507,461795.707,461862.307,119.500001,66.600001,399.400005,133.200002,252.700003,80.100001
1207,461942.407,462061.207,462193.407,462280.507,118.800002,87.100002,401.900006,132.200002,251.000004,63.8
1208,462344.307,462467.907,462585.807,462654.507,123.600002,68.700001,388.100006,117.900002,241.500004,77.900001
1209,462732.407,462846.707,462961.707,463057.507,114.300002,95.800001,374.700006,115.000002,229.300004,49.600001
1210,463107.107,463216.907,463347.007,463411.007,109.800001,64.000001,378.200005,130.100002,239.900003,74.300001
1211,463485.307,463621.007,463720.307,463782.107,135.700002,61.800001,372.800006,99.300002,235.000004,76.000001
1212,463858.107,463966.307,464082.907,464177.007,108.200002,94.100002,368.200006,116.600001,224.800003,49.300001
1213,464226.307,464341.407,464456.707,464519.407,115.100001,62.700001,368.600005,115.300002,230.400003,75.500001
1214,464594.907,464704.807,464822.607,464914.607,109.900002,92.000002,372.500006,117.800001,227.700003,52.800001
1215,464967.407,465098.807,465200.807,465296.607,131.400002,95.800001,382.800005,102.000001,233.400003,53.600001
1216,465350.207,465487.207,465603.007,465670.007,137.000002,67.000001,403.200006,115.800002,252.800004,83.400001
1217,465753.407,465850.707,465999.407,466064.507,97.300002,65.100001,390.200006,148.700002,246.000004,79.100001
1218,466143.607,466258.407,466381.807,466479.607,114.800002,97.800001,380.200006,123.400002,238.200004,44.200001
1219,466523.807,466640.807,466774.207,466839.107,117.000001,64.900001,390.200006,133.400002,250.400003,74.900002
1220,466914.007,467028.707,467156.407,467222.307,114.700001,65.900001,395.900005,127.700002,242.400003,87.600001
1221,467309.907,467419.707,467577.007,467645.107,109.800002,68.100001,418.300007,157.300002,267.100004,83.100002
1222,467728.207,467846.807,468001.407,468068.307,118.600001,66.900001,423.900006,154.600003,273.200004,83.800001
1223,468152.107,468282.007,468416.307,468482.707,129.900002,66.400001,417.500006,134.300002,264.200004,86.900001
1224,468569.607,468692.007,468815.907,468881.107,122.400002,65.200001,388.200006,123.900002,246.300004,76.700001
1225,468957.807,469074.007,469189.807,469285.307,116.200002,95.500002,369.700006,115.800001,232.000003,42.200001
1226,469327.507,469465.907,469552.107,469651.007,138.400002,98.900001,361.800005,86.200001,224.600003,38.300001
1227,469689.307,469798.507,469926.407,469989.707,109.200002,63.300001,377.500006,127.900001,237.100003,77.100002
1228,470066.807,470171.107,470295.307,470360.807,104.300001,65.500001,370.500005,124.200002,228.500003,76.500001
1229,470437.307,470557.207,470671.907,470735.907,119.900002,64.000001,374.400006,114.700002,234.600004,75.800001
1230,470811.707,470919.707,471048.407,471138.507,108.000001,90.100002,384.700005,128.700002,236.700003,57.9
1231,471196.407,471318.007,471454.007,471522.207,121.600002,68.200001,407.000006,136.000002,257.600004,81.200001
1232,471603.407,471695.107,471861.807,471929.207,91.700002,67.400001,412.300007,166.700002,258.400004,86.500002
1233,472015.707,472112.607,472270.607,472336.807,96.900001,66.200001,404.400006,158.000002,254.900003,83.300002
1234,472420.107,472557.207,472671.307,472736.907,137.100002,65.600001,398.000006,114.100001,251.200003,81.200002
1235,472818.107,472936.707,473058.607,473143.507,118.600001,84.900001,384.900005,121.900002,240.500003,59.500001
1236,473203.007,473348.607,473444.407,473538.007,145.600002,93.600001,386.400006,95.800002,241.400004,51.400001
1237,473589.407,473689.807,473811.807,473897.907,100.400002,86.100002,368.600006,122.000001,222.400003,60.100001
1238,473958.007,474077.607,474195.707,474291.507,119.600001,95.800001,385.400005,118.100002,237.700003,51.900001
1239,474343.407,474443.607,474603.407,474671.907,100.200002,68.500001,411.000006,159.800002,260.000004,82.500001
1240,474754.407,474857.307,475013.007,475078.907,102.900002,65.900001,409.300006,155.700002,258.600004,84.800001
1241,475163.707,475284.707,475415.807,475480.207,121.000002,64.400001,400.900006,131.100002,252.100004,84.400001
1242,475564.607,475694.507,475810.507,475876.507,129.900002,66.000001,394.900006,116.000002,245.900004,83.000001
1243,475959.507,476097.507,476207.207,476271.707,138.000002,64.500001,391.100006,109.700002,247.700004,78.900001
1244,476350.607,476474.707,476591.107,476681.907,124.100002,90.800001,387.200006,116.400002,240.500004,55.900001
1245,476737.807,476882.407,476978.807,477040.807,144.600002,62,380.900006,96.400002,241.000004,77.900002
1246,477118.707,477250.907,477348.007,477410.307,132.200002,62.300001,366.100005,97.100001,229.300003,74.500001
1247,477484.807,477601.807,477727.207,477791.907,117.000002,64.700001,386.100006,125.400002,242.400004,79.000001
1248,477870.907,477972.307,478135.807,478204.307,101.400001,68.500001,414.200006,163.500003,264.900004,80.800001
1249,478285.107,478427.007,478540.307,478608.607,141.900002,68.300001,403.800006,113.300002,255.200004,80.300001
1250,478688.907,478844.207,478951.607,479042.207,155.300002,90.600001,411.400006,107.400002,262.700004,58.100001
1251,479100.307,479223.407,479356.707,479422.007,123.100002,65.300001,404.700006,133.300002,256.400004,83.000001
1252,479505.007,479623.207,479747.107,479836.207,118.200002,89.100001,385.500006,123.900002,242.100004,54.300001
1253,479890.507,480003.707,480131.707,480225.507,113.200002,93.800001,385.300006,128.000002,241.200004,50.300001
1254,480275.807,480386.507,480512.707,480579.207,110.700001,66.500001,376.500005,126.200002,236.900003,73.100001
1255,480652.307,480767.507,480893.407,480956.607,115.200002,63.200001,384.100006,125.900002,241.100004,79.800001
1256,481036.407,481153.907,481272.007,481338.507,117.500002,66.500001,383.600006,118.100002,235.600004,81.500001
1257,481420.007,481519.307,481667.507,481735.707,99.300001,68.200001,399.600006,148.200002,247.500003,83.900002
1258,481819.607,481922.207,482085.407,482154.207,102.600001,68.800001,416.400006,163.200003,265.800004,81.800001
1259,482236.007,482343.007,482497.907,482563.407,107.000001,65.500001,412.600006,154.900003,261.900004,85.200001
1260,482648.607,482782.707,482899.807,482965.507,134.100002,65.700001,399.000006,117.100002,251.200004,82.100001
1261,483047.607,483167.407,483295.807,483380.507,119.800002,84.700001,399.100006,128.400002,248.200004,66.200001
1262,483446.707,483601.107,483688.207,483778.607,154.400002,90.400001,383.100006,87.100002,241.500004,51.200001
1263,483829.807,483969.007,484059.107,484141.907,139.200002,82.800001,365.900005,90.100001,229.300003,53.800001
1264,484195.707,484308.507,484414.307,484501.807,112.800002,87.500002,356.600005,105.800001,218.600003,50.5
1265,484552.307,484669.307,484791.407,484857.407,117.000002,66.000001,385.700006,122.100002,239.100004,80.600001
1266,484938.007,485035.907,485183.207,485248.307,97.900002,65.100001,395.500006,147.300002,245.200004,85.200001
1267,485333.507,485433.607,485597.707,485693.507,100.100002,95.800001,417.400006,164.100002,264.200004,57.400001
1268,485750.907,485879.407,486014.907,486083.507,128.500002,68.600001,415.100006,135.500002,264.000004,82.500001
1269,486166.007,486293.207,486425.807,486495.707,127.200002,69.900001,406.800006,132.600002,259.800004,77.100001
1270,486572.807,486708.307,486830.307,486915.607,135.500003,85.300002,406.900007,122.000001,257.500004,64.100001
1271,486979.707,487131.607,487230.107,487294.107,151.900002,64.000001,390.500005,98.500001,250.400003,76.100001
1272,487370.207,487481.307,487602.607,487665.407,111.100002,62.800001,370.100006,121.300002,232.400004,74.900001
1273,487740.307,487849.407,487977.907,488041.007,109.100002,63.100001,379.400006,128.500001,237.600003,78.700002
1274,488119.707,488240.307,488370.107,488459.507,120.600001,89.400002,398.900005,129.800002,250.400003,59.1
1275,488518.607,488634.807,488767.407,488833.007,116.200002,65.600001,395.500006,132.600002,248.800004,81.100001
1276,488914.107,489035.307,489165.407,489232.207,121.200002,66.800001,399.400006,130.100002,251.300004,81.300001
1277,489313.507,489417.407,489569.007,489635.807,103.900002,66.800001,410.300006,151.600002,255.500004,88.000001
1278,489723.807,489827.807,489997.307,490066.907,104.000002,69.600001,429.900007,169.500003,273.500005,86.800001
1279,490153.707,490266.007,490410.807,490509.307,112.300002,98.500001,410.800006,144.800002,257.100004,55.200001
1280,490564.507,490688.207,490824.907,490892.207,123.700002,67.300001,401.600006,136.700002,260.400004,73.900001
1281,490966.107,491113.307,491220.507,491286.207,147.200002,65.700001,394.400006,107.200002,254.400004,74.300001
1282,491360.507,491510.207,491605.907,491670.407,149.700002,64.500001,388.000006,95.700001,245.400003,78.100002
1283,491748.507,491869.107,491992.107,492089.007,120.600001,96.900002,389.900005,123.000002,243.600003,49.4
1284,492138.407,492271.907,492387.107,492485.407,133.500002,98.300002,393.900006,115.200002,248.700004,46.9
1285,492532.307,492653.507,492774.107,492840.607,121.200002,66.500001,385.500006,120.600002,241.800004,77.200001
1286,492917.807,493034.907,493162.007,493227.507,117.100002,65.500001,386.500006,127.100002,244.200004,76.800001
1287,493304.307,493427.507,493545.807,493610.007,123.200002,64.200001,383.000006,118.300001,241.500003,77.300002
1288,493687.307,493804.307,493935.407,493999.307,117.000001,63.900001,388.200005,131.100002,248.100003,76.200001
1289,494075.507,494196.007,494323.507,494390.207,120.500002,66.700001,389.600006,127.500002,248.000004,74.900001
1290,494465.107,494583.507,494719.907,494786.607,118.400002,66.700001,397.600006,136.400002,254.800004,76.100001
1291,494862.707,494985.007,495122.707,495189.507,122.300002,66.800001,406.000006,137.700002,260.000004,79.200001
1292,495268.707,495409.007,495530.207,495597.807,140.300002,67.600001,408.300006,121.200002,261.500004,79.200001
1293,495677.007,495780.207,495941.707,496009.507,103.200002,67.800001,416.800006,161.500002,264.700004,84.300001
1294,496093.807,496190.907,496359.707,496425.007,97.100002,65.300001,411.000006,168.800002,265.900004,79.800001
1295,496504.807,496628.607,496755.107,496841.507,123.800002,86.400002,401.100006,126.500002,250.300004,64.4
1296,496905.907,497021.907,497147.807,497213.907,116.000002,66.100001,382.400006,125.900002,241.900004,74.400001
1297,497288.307,497395.207,497536.007,497601.007,106.900002,65.000001,382.400006,140.800002,247.700004,69.700001
1298,497670.707,497796.107,497898.207,497961.007,125.400002,62.800001,367.400005,102.100001,227.500003,77.100001
1299,498038.107,498171.407,498297.307,498366.507,133.300002,69.200001,411.100006,125.900002,259.200004,82.700001
1300,498449.207,498558.307,498726.307,498796.807,109.100002,70.500001,433.200007,168.000003,277.100005,85.600001
1301,498882.407,498988.107,499160.907,499256.307,105.700002,95.400001,435.300006,172.800002,278.500004,61.400001
1302,499317.707,499420.107,499597.107,499663.907,102.400002,66.800001,433.900007,177.000003,279.400005,87.700001
1303,499751.607,499886.907,500008.707,500100.607,135.300002,91.900001,409.200006,121.800002,257.100004,60.200001
1304,500160.807,500319.707,500426.507,500525.107,158.900002,98.600001,417.800006,106.800002,265.700004,53.500001
1305,500578.607,500700.507,500828.107,500894.607,121.900002,66.500001,391.100006,127.600002,249.500004,75.100001
1306,500969.707,501088.607,501215.107,501309.207,118.900002,94.100001,389.100006,126.500002,245.400004,49.600001
1307,501358.807,501477.507,501616.407,501683.407,118.700002,67.000001,404.200006,138.900002,257.600004,79.600001
1308,501763.007,501912.107,502022.707,502089.807,149.100002,67.100001,407.900006,110.600002,259.700004,81.100001
1309,502170.907,502301.207,502436.907,502502.207,130.300002,65.300001,414.800006,135.700002,266.000004,83.500001
1310,502585.707,502738.207,502846.107,502943.707,152.500002,97.600001,408.100006,107.900002,260.400004,50.100001
1311,502993.807,503115.307,503252.707,503319.807,121.500002,67.100001,403.300006,137.400002,258.900004,77.300001
1312,503397.108,503502.408,503637.508,503731.008,105.300002,93.500001,378.800006,135.100002,240.400004,44.900001
1313,503775.908,503915.008,504021.408,504084.708,139.100002,63.3,390.000006,106.400002,245.500004,81.200002
1314,504165.908,504286.208,504417.908,504484.908,120.300001,67.000001,401.300006,131.700002,252.000003,82.300002
1315,504567.208,504673.108,504832.208,504900.608,105.900001,68.400001,418.900006,159.100003,265.000004,85.500001
1316,504986.108,505101.708,505239.408,505333.308,115.600002,93.900001,410.700006,137.700002,253.300004,63.500001
1317,505396.808,505524.108,505655.608,505749.408,127.300002,93.800001,410.500006,131.500002,258.800004,57.900001
1318,505807.308,505927.208,506062.008,506148.608,119.900002,86.600001,403.000006,134.800002,254.700004,61.700001
1319,506210.308,506330.008,506457.708,506523.908,119.700002,66.200001,389.900006,127.700002,247.400004,76.300001
1320,506600.208,506711.508,506839.508,506930.008,111.300002,90.500002,384.500006,128.000001,239.300003,54.700001
1321,506984.708,507099.108,507223.608,507289.008,114.400001,65.400001,380.100005,124.500002,238.900003,75.800001
1322,507364.808,507477.008,507620.508,507719.408,112.200002,98.900002,403.300006,143.500002,255.700004,48.7
1323,507768.108,507885.508,508013.508,508080.308,117.400002,66.800001,385.500006,128.000002,245.400004,73.300001
1324,508153.608,508257.108,508393.208,508481.908,103.500002,88.700001,382.300006,136.100002,239.600004,54.000001
1325,508535.908,508647.008,508784.908,508851.408,111.100001,66.500001,394.300006,137.900002,249.000003,78.800002
1326,508930.208,509067.808,509193.308,509262.008,137.600002,68.700001,412.400006,125.500002,263.100004,80.600001
1327,509342.608,509464.508,509596.708,509665.808,121.900002,69.100001,405.800006,132.200002,254.100004,82.600001
1328,509748.408,509862.808,509986.808,510054.808,114.400002,68.000001,384.400006,124.000001,238.400003,78.000002
1329,510132.808,510248.308,510367.008,510433.708,115.500001,66.700001,375.000005,118.700002,234.200003,74.100001
1330,510507.808,510623.708,510754.508,510819.008,115.900002,64.500001,394.500006,130.800002,246.700004,83.300001
1331,510902.308,511000.408,511169.108,511262.108,98.100001,93.000001,418.600006,168.700003,266.800004,58.800001
1332,511320.908,511426.408,511587.608,511683.508,105.500002,95.900002,418.100007,161.200002,266.700004,55.500001
1333,511739.008,511869.808,511997.808,512095.108,130.800001,97.300002,404.300006,128.000002,258.800003,48.200001
1334,512143.308,512266.108,512391.508,512458.308,122.800001,66.800001,388.500005,125.400002,248.200003,73.500001
1335,512531.808,512646.908,512776.308,512874.308,115.100002,98.000001,386.900006,129.400002,244.500004,44.400001
1336,512918.708,513050.808,513148.908,513237.108,132.100002,88.200001,367.900006,98.100002,230.200004,49.500001
1337,513286.608,513394.808,513526.908,513592.608,108.200001,65.700001,384.200005,132.100002,240.300003,78.200001
1338,513670.808,513794.908,513930.908,513998.708,124.100002,67.800001,413.400006,136.000002,260.100004,85.500001
1339,514084.208,514183.808,514352.308,514421.808,99.600002,69.500001,423.300007,168.500002,268.100004,85.700002
1340,514507.508,514661.208,514777.508,514844.708,153.700002,67.200001,419.800006,116.300002,270.000004,82.600001
1341,514927.308,515033.208,515185.708,515252.408,105.900002,66.700001,410.700006,152.500002,258.400004,85.600001
1342,515338.008,515468.508,515597.708,515663.308,130.500002,65.600001,407.100006,129.200002,259.700004,81.800001
1343,515745.108,515860.508,515993.208,516090.108,115.400002,96.900001,395.400006,132.700002,248.100004,50.400001
1344,516140.508,516251.208,516388.508,516475.808,110.700002,87.300001,394.000006,137.300002,248.000004,58.700001
1345,516534.508,516643.908,516779.108,516844.508,109.400002,65.400001,390.300006,135.200002,244.600004,80.300001
1346,516924.808,517045.808,517181.408,517249.408,121.000002,68.000001,399.900006,135.600002,256.600004,75.300001
1347,517324.708,517448.508,517581.108,517646.108,123.800002,65.000001,399.700006,132.600002,256.400004,78.300001
1348,517724.408,517856.308,517973.208,518070.708,131.900002,97.500002,393.300006,116.900001,248.800003,47.000001
1349,518117.708,518241.008,518374.908,518469.708,123.300001,94.800002,402.700006,133.900002,257.200003,50.700001
1350,518520.408,518620.908,518782.708,518849.108,100.500001,66.400001,408.600006,161.800002,262.300003,79.900002
1351,518929.008,519073.208,519192.308,519284.208,144.200002,91.900001,413.200006,119.100002,263.300004,58.000001
1352,519342.208,519465.308,519598.108,519686.308,123.100002,88.200001,402.400006,132.800002,255.900004,58.300001
1353,519744.608,519865.608,519991.808,520058.508,121.000002,66.700001,394.000006,126.200001,247.200003,80.100002
1354,520138.608,520279.608,520378.408,520444.708,141.000002,66.300001,383.200005,98.800001,239.800003,77.100001
1355,520521.808,520633.708,520765.908,520832.208,111.900002,66.300001,391.900006,132.200002,244.100004,81.500001
1356,520913.708,521046.708,521167.808,521233.508,133.000002,65.700001,407.300006,121.100002,254.100004,87.500001
1357,521321.008,521435.308,521579.908,521677.308,114.300002,97.400002,411.400006,144.600002,258.900004,55.1
1358,521732.408,521859.908,521984.908,522051.408,127.500002,66.500001,394.400006,125.000002,252.500004,75.400001
1359,522126.808,522249.108,522383.808,522474.308,122.300002,90.500001,404.200006,134.700002,257.000004,56.700001
1360,522531.008,522654.308,522787.908,522855.208,123.300002,67.300001,403.700006,133.600002,256.900004,79.500001
1361,522934.708,523072.608,523193.508,523262.908,137.900002,69.400001,399.600006,120.900002,258.800004,71.400001
1362,523334.308,523456.608,523598.108,523689.408,122.300002,91.300002,410.900006,141.500002,263.800004,55.8
1363,523745.208,523870.808,523998.708,524068.808,125.600002,70.100001,401.700006,127.900002,253.500004,78.100001
1364,524146.908,524251.308,524427.408,524498.508,104.400002,71.100001,434.200007,176.100003,280.500005,82.600001
1365,524581.108,524689.208,524870.208,524965.408,108.100001,95.200002,442.100006,181.000003,289.100004,57.8
1366,525023.208,525128.708,525308.308,525404.308,105.500002,96.000001,439.600007,179.600003,285.100005,58.500001
1367,525462.808,525591.908,525736.108,525804.108,129.100002,68.000001,422.400006,144.200002,273.300004,81.100001
1368,525885.208,526012.108,526136.808,526204.608,126.900002,67.800001,396.900006,124.700002,251.600004,77.500001
1369,526282.108,526425.008,526524.908,526589.208,142.900002,64.300001,377.400006,99.900002,242.800004,70.300001
1370,526659.508,526780.508,526887.508,526949.508,121.000002,62.000001,362.300005,107.000001,228.000003,72.300001
1371,527021.808,527141.408,527243.908,527328.308,119.600002,84.400001,357.500006,102.500002,222.100004,51.000001
1372,527379.308,527489.508,527623.808,527689.508,110.200001,65.700001,389.200005,134.300002,244.500003,79.000001
1373,527768.508,527863.808,528022.608,528091.508,95.300002,68.900001,401.700006,158.800002,254.100004,78.700001
1374,528170.208,528269.908,528435.208,528504.308,99.700002,69.100001,417.300007,165.300002,265.000004,83.200002
1375,528587.508,528695.008,528852.308,528947.708,107.500001,95.400001,417.100006,157.300003,264.800004,56.900001
1376,529004.608,529140.508,529272.308,529363.908,135.900002,91.600001,420.600006,131.800002,267.700004,61.300001
1377,529425.208,529550.208,529677.808,529775.508,125.000002,97.700001,399.800006,127.600002,252.600004,49.500001
1378,529825.008,529942.908,530079.308,530168.708,117.900002,89.400001,397.000006,136.400002,254.300004,53.300001
1379,530222.008,530336.808,530470.508,530562.208,114.800002,91.700001,392.300006,133.700002,248.500004,52.100001
1380,530614.308,530726.508,530866.608,530933.008,112.200001,66.400001,394.900006,140.100003,252.300004,76.200001
1381,531009.208,531147.708,531261.308,531326.708,138.500002,65.400001,395.900006,113.600001,252.100003,78.400002
1382,531405.108,531522.708,531651.008,531736.408,117.600001,85.400001,390.000005,128.300002,245.900003,58.700001
1383,531795.108,531909.208,532042.708,532131.508,114.100002,88.800001,393.400006,133.500002,247.600004,57.000001
1384,532188.508,532301.708,532439.508,532505.508,113.200002,66.000001,394.000006,137.800002,251.000004,77.000001
1385,532582.508,532691.108,532840.208,532906.108,108.600002,65.900001,402.600006,149.100002,257.700004,79.000001
1386,532985.108,533104.408,533228.208,533313.908,119.300002,85.700001,394.100006,123.800002,243.100004,65.300001
1387,533379.208,533500.508,533635.608,533730.208,121.300002,94.600001,402.300006,135.100002,256.400004,51.300001
1388,533781.508,533927.008,534043.908,534134.008,145.500002,90.100001,418.500006,116.900002,262.400004,66.000001
1389,534200.008,534305.808,534480.408,534575.808,105.800002,95.400002,438.300007,174.600002,280.400004,62.500001
1390,534638.308,534742.408,534915.708,535014.308,104.100001,98.600001,429.400006,173.300003,277.400004,53.400001
1391,535067.708,535218.908,535346.908,535435.608,151.200002,88.700002,431.300007,128.000002,279.200004,63.400001
1392,535499.008,535643.708,535764.708,535848.408,144.700002,83.700001,415.100006,121.000002,265.700004,65.700001
1393,535914.108,536035.008,536163.608,536251.108,120.900002,87.500002,394.800006,128.600001,249.500003,57.800001
1394,536308.908,536433.708,536545.408,536648.308,124.800001,102.900002,376.200005,111.700002,236.500003,36.8
1395,536685.108,536810.808,536926.308,537016.308,125.700002,90.000001,385.800006,115.500002,241.200004,54.600001
1396,537070.908,537193.208,537325.408,537391.708,122.300002,66.300001,400.700006,132.200002,254.500004,79.900001
1397,537471.608,537572.408,537744.908,537812.308,100.800001,67.400001,428.600006,172.500003,273.300004,87.900001
1398,537900.208,538006.008,538166.608,538259.108,105.800002,92.500002,422.200007,160.600002,266.400004,63.300001
1399,538322.408,538434.708,538589.608,538678.708,112.300001,89.100001,425.300006,154.900003,267.200004,69.000001
1400,538747.708,538919.708,539028.908,539124.408,172.000003,95.500002,430.900006,109.200001,281.200004,54.2
1401,539178.608,539319.108,539434.808,539526.708,140.500002,91.900002,404.100006,115.700002,256.200004,56
1402,539582.708,539707.808,539837.408,539902.908,125.100002,65.500001,397.200006,129.600002,254.700004,77.000001
1403,539979.908,540095.108,540222.808,540286.508,115.200002,63.700001,382.800006,127.700002,242.900004,76.200001
1404,540362.708,540505.308,540608.608,540697.908,142.600002,89.300001,389.200006,103.300002,245.900004,54.000001
1405,540751.908,540872.308,541009.308,541075.408,120.400002,66.100001,407.500006,137.000002,257.400004,84.000001
1406,541159.408,541259.308,541430.108,541497.408,99.900001,67.300001,421.800006,170.800003,270.700004,83.800001
1407,541581.208,541681.308,541854.208,541949.808,100.100002,95.600002,426.800007,172.900002,273.000004,58.200001
1408,542008.008,542152.208,542268.608,542336.608,144.200002,68.000001,410.300006,116.400001,260.600003,81.700002
1409,542418.308,542557.708,542678.808,542766.308,139.400002,87.500001,408.700006,121.100002,260.500004,60.700001
1410,542827.008,542936.108,543069.408,543136.108,109.100001,66.700001,385.900006,133.300002,242.400003,76.800002
1411,543212.908,543325.308,543447.008,543512.908,112.400001,65.900001,377.700005,121.700002,234.100003,77.700001
1412,543590.608,543707.508,543829.808,543893.908,116.900002,64.100001,378.100006,122.300002,239.200004,74.800001
1413,543968.708,544090.908,544223.108,544316.308,122.200002,93.200001,396.000006,132.200002,254.400004,48.400001
1414,544364.708,544485.708,544621.708,544711.908,121.000001,90.200002,401.600006,136.000002,257.000003,54.400001
1415,544766.308,544925.008,545029.508,545122.108,158.700002,92.600001,411.700006,104.500002,263.200004,55.900001
1416,545178.008,545298.108,545430.808,545497.808,120.100002,67.000001,398.700006,132.700002,252.800004,78.900001
1417,545576.708,545722.508,545848.208,545942.108,145.800002,93.900001,418.900006,125.700002,271.500004,53.500001
1418,545995.608,546125.008,546257.908,546349.408,129.400002,91.500001,407.700006,132.900002,262.300004,53.900001
1419,546403.308,546525.308,546660.108,546726.308,122.000002,66.200001,402.700006,134.800002,256.800004,79.700001
1420,546806.008,546923.508,547049.308,547139.808,117.500002,90.500001,388.700006,125.800002,243.300004,54.900001
1421,547194.708,547293.508,547470.208,547563.508,98.800001,93.300001,430.100006,176.700003,275.500004,61.300001
1422,547624.808,547733.308,547913.508,547982.708,108.500002,69.200001,443.300007,180.200003,288.700005,85.400001
1423,548068.108,548174.508,548345.408,548439.908,106.400001,94.500001,425.800006,170.900003,277.300004,54.000001
1424,548493.908,548619.508,548764.008,548850.208,125.600002,86.200002,422.000006,144.500002,270.100004,65.7
1425,548915.908,549045.208,549183.408,549271.208,129.300002,87.800002,417.200007,138.200002,267.500004,61.900001
1426,549333.108,549450.208,549586.308,549653.908,117.100001,67.600001,395.400006,136.100002,253.200003,74.600002
1427,549728.508,549884.608,549975.908,550076.108,156.100002,100.200002,388.100005,91.300001,247.400003,40.5
1428,550116.608,550235.908,550376.408,550471.508,119.300002,95.100002,413.200007,140.500002,259.800004,58.300001
1429,550529.808,550669.508,550800.908,550867.108,139.700002,66.200001,420.500006,131.400002,271.100004,83.200001
1430,550950.308,551075.108,551210.408,551307.008,124.800002,96.600001,409.800006,135.300002,260.100004,53.100001
1431,551360.108,551509.208,551628.408,551719.008,149.100002,90.600001,416.300006,119.200002,268.300004,57.400001
1432,551776.408,551896.908,552027.208,552118.208,120.500002,91.000001,393.400006,130.300002,250.800004,51.600001
1433,552169.808,552277.608,552413.808,552510.708,107.800002,96.900001,386.600006,136.200002,244.000004,45.700001
1434,552556.408,552668.908,552807.108,552895.008,112.500001,87.900002,397.400006,138.200002,250.700003,58.800001
1435,552953.808,553113.408,553209.808,553304.608,159.600002,94.800002,403.200006,96.400001,256.000003,52.400001
1436,553357.008,553484.408,553619.108,553685.808,127.400002,66.700001,409.200006,134.700002,262.100004,80.400001
1437,553766.208,553872.808,554037.608,554106.608,106.600001,69.000001,424.600006,164.800003,271.400004,84.200001
1438,554190.808,554295.208,554471.008,554567.508,104.400002,96.500002,432.800007,175.800002,280.200004,56.100001
1439,554623.608,554722.008,554872.608,554963.008,98.400001,90.400002,395.400005,150.600002,249.000003,56
1440,555019.008,555142.208,555269.908,555353.308,123.200002,83.400001,401.500006,127.700002,250.900004,67.200001
1441,555420.508,555540.208,555672.208,555737.808,119.700002,65.600001,392.400006,132.000002,251.700004,75.100001
1442,555812.908,555932.908,556053.508,556117.008,120.000002,63.500001,379.700006,120.600002,240.600004,75.600001
1443,556192.608,556308.808,556435.808,556529.808,116.200002,94.000001,389.300006,127.000002,243.200004,52.100001
1444,556581.908,556695.008,556822.608,556886.908,113.100001,64.300001,376.800005,127.600002,240.700003,71.800001
1445,556958.708,557079.508,557215.608,557307.308,120.800002,91.700002,399.300006,136.100002,256.900004,50.7
1446,557358.008,557480.808,557613.908,557680.708,122.800002,66.800001,403.500006,133.100002,255.900004,80.800001
1447,557761.508,557859.608,558026.908,558125.008,98.100002,98.100002,423.800007,167.300002,265.400004,60.300001
1448,558185.308,558293.808,558454.308,558552.308,108.500001,98.000001,423.300006,160.500003,269.000004,56.300001
1449,558608.608,558714.508,558877.208,558946.808,105.900001,69.600001,416.800006,162.700003,268.600004,78.600001
1450,559025.408,559169.508,559299.108,559364.908,144.100002,65.800001,418.700006,129.600002,273.700004,79.200001
1451,559444.108,559609.208,559712.608,559778.308,165.100003,65.700001,412.200007,103.400001,268.500004,78.000002
1452,559856.308,559977.908,560111.708,560176.708,121.600001,65.000001,402.100006,133.800002,255.400003,81.700002
1453,560258.408,560355.208,560530.808,560623.108,96.800001,92.300001,429.800006,175.600003,272.400004,65.100001
1454,560688.208,560794.308,560969.908,561039.708,106.100001,69.800001,437.200006,175.600003,281.700004,85.700001
1455,561125.408,561226.108,561398.108,561491.408,100.700002,93.300002,422.900007,172.000002,272.700004,56.900001
1456,561548.308,561667.908,561818.708,561909.408,119.600002,90.700001,421.100006,150.800002,270.400004,60.000001
1457,561969.408,562114.808,562222.608,562290.108,145.400002,67.500001,395.800006,107.800002,253.200004,75.100001
1458,562365.208,562502.008,562608.108,562700.208,136.800002,92.100001,387.600006,106.100002,242.900004,52.600001
1459,562752.808,562869.508,563005.808,563071.208,116.700001,65.400001,402.000006,136.300002,253.000003,83.600002
1460,563154.808,563285.308,563417.308,563483.708,130.500002,66.400001,414.100006,132.000002,262.500004,85.200001
1461,563568.908,563717.308,563845.208,563931.208,148.400002,86.000001,430.200006,127.900002,276.300004,67.900001
1462,563999.108,564144.108,564279.008,564346.808,145.000002,67.800001,433.200007,134.900002,279.900004,85.500002
1463,564432.308,564573.308,564698.508,564767.508,141.000002,69.000001,416.100006,125.200002,266.200004,80.900001
1464,564848.408,564982.008,565089.108,565153.908,133.600002,64.800001,383.100006,107.100001,240.700003,77.600002
1465,565231.508,565346.608,565466.008,565557.308,115.100001,91.300001,376.200005,119.400002,234.500003,50.400001
1466,565607.708,565747.508,565844.108,565931.108,139.800002,87.000001,382.900006,96.600002,236.400004,59.500001
1467,565990.608,566116.608,566251.708,566344.608,126.000002,92.900001,411.000006,135.100002,261.100004,57.000001
1468,566401.608,566501.508,566665.808,566763.908,99.900002,98.100001,413.400006,164.300002,264.200004,51.100001
1469,566815.008,566943.808,567081.908,567178.108,128.800002,96.200002,413.600006,138.100002,266.900004,50.5
1470,567228.608,567359.308,567488.608,567589.208,130.700002,100.600002,402.300006,129.300002,260.000004,41.7
1471,567630.908,567744.008,567874.608,567968.508,113.100002,93.900001,384.500006,130.600002,243.700004,46.900001
1472,568015.408,568147.408,568244.608,568307.408,132.000002,62.8,363.000005,97.200002,229.200004,71.000001
1473,568378.408,568490.808,568623.308,568687.408,112.400002,64.100001,390.400006,132.500002,244.900004,81.400001
1474,568768.808,568866.308,569019.108,569109.508,97.500002,90.400001,400.700006,152.800002,250.300004,60.000001
1475,569169.508,569274.308,569441.308,569510.408,104.800002,69.100001,424.400007,167.000002,271.800004,83.500002
1476,569593.908,569724.708,569858.808,569925.108,130.800002,66.300001,410.200006,134.100002,264.900004,79.000001
1477,570004.108,570125.508,570266.808,570359.508,121.400002,92.700001,410.800006,141.300002,262.700004,55.400001
1478,570414.909,570534.409,570658.909,570745.409,119.500002,86.500002,388.500006,124.500001,244.000003,58.000001
1479,570803.409,570922.909,571058.809,571123.609,119.500001,64.800001,395.700006,135.900002,255.400003,75.500002
1480,571199.109,571314.309,571445.409,571511.009,115.200001,65.600001,392.600005,131.100002,246.300003,80.700001
1481,571591.709,571738.409,571855.609,571924.209,146.700003,68.600001,415.400007,117.200001,263.900004,82.900002
1482,572007.109,572142.209,572266.209,572335.009,135.100002,68.800001,407.600006,124.000001,259.100003,79.700002
1483,572414.709,572552.209,572667.109,572761.409,137.500002,94.300002,396.000006,114.900001,252.400003,49.300001
1484,572810.709,572926.909,573063.409,573127.909,116.200001,64.500001,395.100005,136.500002,252.700003,77.900001
1485,573205.809,573329.209,573463.809,573530.609,123.400002,66.800001,403.800006,134.600002,258.000004,79.000001
1486,573609.609,573733.209,573872.109,573938.509,123.600002,66.400001,406.600007,138.900002,262.500004,77.700002
1487,574016.209,574132.409,574268.509,574357.309,116.200001,88.800002,398.300005,136.100002,252.300003,57.2
1488,574414.509,574532.109,574667.709,574734.509,117.600002,66.800001,396.500006,135.600002,253.200004,76.500001
1489,574811.009,574933.909,575061.509,575128.909,122.900002,67.400001,398.000006,127.600002,250.500004,80.100001
1490,575209.009,575313.309,575473.509,575542.509,104.300002,69.000001,415.200006,160.200002,264.500004,81.700001
1491,575624.209,575770.109,575898.009,575965.509,145.900003,67.500001,422.700007,127.900002,273.800005,81.400001
1492,576046.909,576147.009,576321.309,576413.809,100.100001,92.500001,426.200006,174.300003,274.400004,59.300001
1493,576473.109,576616.209,576732.909,576801.109,143.100002,68.200001,408.900006,116.700002,259.800004,80.900001
1494,576882.009,577015.109,577138.309,577203.209,133.100002,64.900001,396.600006,123.200002,256.300004,75.400001
1495,577278.609,577398.409,577519.409,577610.109,119.800002,90.700001,380.200006,121.000002,240.800004,48.700001
1496,577658.809,577781.509,577884.309,577948.309,122.700002,64.000001,359.900005,102.800001,225.500003,70.400001
1497,578018.709,578147.209,578253.809,578351.409,128.500002,97.600001,382.100006,106.600002,235.100004,49.400001
1498,578400.809,578537.409,578660.609,578729.309,136.600002,68.700001,414.100006,123.200002,259.800004,85.600001
1499,578814.909,578917.509,579088.609,579156.509,102.600002,67.900001,420.800006,171.100002,273.700004,79.200001
1500,579235.709,579334.609,579498.909,579566.609,98.900002,67.700001,414.800006,164.300002,263.200004,83.900001
1501,579650.509,579783.809,579916.709,580006.009,133.300002,89.300002,414.300007,132.900002,266.200004,58.800001
1502,580064.809,580186.209,580312.309,580398.109,121.400001,85.800002,394.700006,126.100002,247.500003,61.400001
1503,580459.509,580573.109,580701.409,580798.809,113.600001,97.400002,391.400005,128.300002,241.900003,52.1
1504,580850.909,580990.309,581087.509,581152.709,139.400002,65.200001,380.800006,97.200002,236.600004,79.000001
1505,581231.709,581372.409,581493.409,581561.309,140.700002,67.900001,414.100006,121.000002,261.700004,84.500001
1506,581645.809,581750.809,581906.609,581999.009,105.000002,92.400001,410.400006,155.800002,260.800004,57.200001
1507,582056.209,582181.409,582319.809,582410.709,125.200002,90.900002,410.700006,138.400002,263.600004,56.2
1508,582466.909,582584.009,582721.609,582786.609,117.100002,65.000001,397.000006,137.600002,254.700004,77.300001
1509,582863.909,582979.509,583100.109,583165.109,115.600002,65.000001,376.200006,120.600002,236.200004,75.000001
1510,583240.109,583349.309,583471.409,583557.709,109.200002,86.300002,372.000005,122.100001,231.300003,54.4
1511,583612.109,583771.109,583854.709,583920.609,159.000003,65.900001,381.200006,83.600001,242.600004,72.700001
1512,583993.309,584113.309,584233.509,584329.909,120.000002,96.400001,391.200006,120.200002,240.200004,54.600001
1513,584384.509,584516.109,584649.009,584715.909,131.600002,66.900001,415.600006,132.900002,264.500004,84.200001
1514,584800.109,584951.809,585076.509,585174.709,151.700002,98.200002,430.500007,124.700002,276.400004,55.900001
1515,585230.609,585339.609,585501.209,585591.709,109.000001,90.500001,423.400006,161.600003,270.600004,62.300001
1516,585654.009,585782.309,585921.009,585988.909,128.300002,67.900001,414.100006,138.700002,267.000004,79.200001
1517,586068.109,586190.709,586334.309,586425.109,122.600002,90.800001,413.900006,143.600002,266.200004,56.900001
1518,586482.009,586645.209,586745.309,586810.009,163.200003,64.700001,401.500006,100.100001,263.300004,73.500001
1519,586883.509,587025.109,587131.509,587216.309,141.600002,84.800001,386.900006,106.400002,248.000004,54.100001
1520,587270.409,587390.909,587496.909,587560.209,120.500002,63.300001,363.100005,106.000001,226.500003,73.300001
1521,587633.509,587752.009,587881.809,587946.309,118.500002,64.500001,391.900006,129.800002,248.300004,79.100001
1522,588025.409,588123.809,588293.809,588362.109,98.400002,68.300001,415.500006,170.000002,268.400004,78.800001
1523,588440.909,588540.409,588721.009,588791.209,99.500002,70.200001,434.400007,180.600003,280.100005,84.100001
1524,588875.309,588973.209,589147.509,589216.409,97.900001,68.900001,427.100006,174.300003,272.200004,86.000001
1525,589302.409,589397.709,589572.609,589639.909,95.300002,67.300001,417.900007,174.900002,270.200004,80.400002
1526,589720.309,589843.309,589973.109,590062.909,123.000001,89.800002,397.900005,129.800002,252.800003,55.3
1527,590118.209,590231.309,590371.109,590435.509,113.100002,64.400001,389.800006,139.800002,252.900004,72.500001
1528,590508.009,590649.009,590755.609,590845.409,141.000002,89.800001,387.500006,106.600002,247.600004,50.100001
1529,590895.509,591034.009,591129.809,591220.109,138.500002,90.300001,376.300006,95.800002,234.300004,51.700001
1530,591271.809,591381.709,591503.209,591565.909,109.900001,62.700001,368.100005,121.500002,231.400003,74.000001
1531,591639.909,591757.709,591886.709,591951.309,117.800002,64.600001,389.200006,129.000002,246.800004,77.800001
1532,592029.109,592152.509,592275.509,592362.809,123.400002,87.300001,389.400006,123.000002,246.400004,55.700001
1533,592418.509,592538.509,592661.909,592752.209,120.000002,90.300002,387.600005,123.400001,243.400003,53.9
1534,592806.109,592926.309,593058.109,593151.009,120.200002,92.900002,403.600007,131.800002,252.000004,58.700001
1535,593209.709,593347.909,593475.309,593543.409,138.200002,68.100001,416.500006,127.400001,265.600003,82.800002
1536,593626.209,593764.809,593884.609,593978.709,138.600002,94.100001,408.800006,119.800002,258.400004,56.300001
1537,594035.009,594156.409,594285.009,594382.009,121.400002,97.000001,399.300006,128.600002,250.000004,52.300001
1538,594434.309,594552.909,594690.509,594756.209,118.600002,65.700001,397.900006,137.600002,256.200004,76.000001
1539,594832.209,594943.609,595084.009,595181.909,111.400001,97.900002,398.200006,140.400002,251.800003,48.500001
1540,595230.409,595330.609,595506.009,595573.809,100.200001,67.800001,424.900006,175.400003,275.600004,81.500001
1541,595655.309,595797.509,595932.109,596034.109,142.200002,102.000002,423.600006,134.600002,276.800004,44.8
1542,596078.909,596202.209,596348.209,596449.309,123.300002,101.100002,417.300006,146.000002,269.300004,46.9
1543,596496.209,596615.209,596752.609,596817.309,119.000002,64.700001,397.800006,137.400002,256.400004,76.700001
1544,596894.009,597011.509,597146.209,597238.909,117.500002,92.700002,396.800006,134.700002,252.200004,51.9
1545,597290.809,597408.909,597545.609,597635.609,118.100002,90.000001,400.900006,136.700002,254.800004,56.100001
1546,597691.709,597800.709,597929.709,597997.509,109.000002,67.800001,381.600006,129.000002,238.000004,75.800001
1547,598073.309,598198.609,598327.309,598394.609,125.300002,67.300001,396.800006,128.700002,254.000004,75.500001
1548,598470.109,598590.309,598712.309,598778.209,120.200002,65.9,384.900006,122.000002,242.200004,76.800002
1549,598855.009,598981.909,599121.009,599188.509,126.900002,67.500001,416.000006,139.100002,266.000004,82.500001
1550,599271.009,599373.009,599540.309,599608.609,102.000001,68.300001,422.200006,167.300003,269.300004,84.600001
1551,599693.209,599858.309,599977.309,600043.409,165.100003,66.100001,434.500007,119.000001,284.100004,84.300002
1552,600127.709,600273.009,600385.509,600474.109,145.300002,88.600002,412.100006,112.500001,257.800003,65.700001
1553,600539.809,600663.609,600799.809,600891.509,123.800002,91.700001,405.600006,136.200002,260.000004,53.900001
1554,600945.409,601108.009,601206.009,601271.909,162.600002,65.900001,401.900006,98.000002,260.600004,75.400001
1555,601347.309,601462.209,601592.709,601689.709,114.900001,97.000002,389.200006,130.500002,245.400003,46.800001
1556,601736.509,601855.309,601990.109,602076.609,118.800001,86.500002,400.800006,134.800002,253.600003,60.700001
1557,602137.309,602274.909,602381.309,602444.509,137.600002,63.200001,382.900005,106.400001,244.000003,75.700001
1558,602520.209,602647.709,602760.509,602847.109,127.500002,86.600001,385.400006,112.800002,240.300004,58.500001
1559,602905.609,603024.709,603157.509,603250.209,119.100002,92.700001,402.600006,132.800002,251.900004,58.000001
1560,603308.209,603448.809,603587.909,603656.709,140.600002,68.800001,427.500006,139.100002,279.700004,79.000001
1561,603735.709,603840.109,604008.609,604076.509,104.400002,67.900001,426.000007,168.500002,272.900004,85.200002
1562,604161.709,604315.709,604445.209,604513.609,154.000002,68.400001,432.900006,129.500002,283.500004,81.000001
1563,604594.609,604730.709,604864.209,604958.909,136.100002,94.700002,416.100006,133.500002,269.600004,51.8
1564,605010.709,605142.109,605267.009,605334.309,131.400002,67.300001,400.400006,124.900002,256.300004,76.800001
1565,605411.109,605533.209,605664.309,605755.509,122.100002,91.200001,398.400006,131.100002,253.200004,54.000001
1566,605809.509,605961.809,606057.909,606124.609,152.300003,66.700001,395.900006,96.100001,248.400004,80.800001
1567,606205.409,606303.609,606468.909,606535.009,98.200002,66.100001,411.000006,165.300002,263.500004,81.400001
1568,606616.409,606752.609,606893.709,606984.609,136.200002,90.900002,430.400007,141.100002,277.300004,62.200001
1569,607046.809,607170.509,607320.509,607388.009,123.700002,67.500001,421.700006,150.000002,273.700004,80.500001
1570,607468.509,607596.509,607746.209,607834.109,128.000002,87.900001,428.200006,149.700002,277.700004,62.600001
1571,607896.709,608024.009,608161.409,608251.409,127.300002,90.000002,415.300007,137.400002,264.700004,60.600001
1572,608312.009,608451.209,608583.309,608675.509,139.200002,92.200001,419.500006,132.100002,271.300004,56.000001
1573,608731.509,608856.109,608986.709,609054.309,124.600002,67.600001,395.700006,130.600002,255.200004,72.900001
1574,609127.209,609246.609,609380.909,609469.409,119.400001,88.500002,401.300006,134.300002,253.700003,59.100001
1575,609528.509,609640.609,609785.709,609852.009,112.100001,66.300001,400.500006,145.100003,257.200004,77.000001
1576,609929.009,610066.609,610213.909,610283.109,137.600002,69.200001,433.300006,147.300002,284.900004,79.200001
1577,610362.309,610519.709,610651.409,610719.909,157.400002,68.500001,448.600007,131.700002,289.100004,91.000002
1578,610810.909,610921.809,611098.709,611190.709,110.900001,92.000001,440.000006,176.900003,287.800004,60.200001
1579,611250.909,611394.009,611520.909,611589.409,143.100002,68.500001,422.700007,126.900002,270.000004,84.200002
1580,611673.609,611831.909,611958.009,612045.309,158.300002,87.300001,436.400006,126.100002,284.400004,64.700001
1581,612110.009,612233.709,612369.709,612458.109,123.700002,88.400001,406.100006,136.000002,259.700004,58.000001
1582,612516.109,612659.409,612764.609,612830.309,143.300002,65.700001,387.400006,105.200002,248.500004,73.200001
1583,612903.509,613036.309,613136.209,613198.209,132.800002,62.000001,368.500005,99.900001,232.700003,73.800001
1584,613272.009,613404.809,613502.909,613589.009,132.800002,86.100001,373.500006,98.100002,230.900004,56.500001
1585,613645.509,613770.509,613894.309,613961.809,125.000002,67.500001,392.800006,123.800002,248.800004,76.500001
1586,614038.309,614135.209,614306.109,614377.009,96.900001,70.900001,426.800006,170.900003,267.800004,88.100001
1587,614465.109,614583.309,614746.709,614815.109,118.200002,68.400001,436.500007,163.400002,281.600004,86.500002
1588,614901.609,615009.909,615185.609,615283.109,108.300001,97.500001,443.600006,175.700003,284.000004,62.100001
1589,615345.209,615486.109,615624.309,615693.109,140.900002,68.800001,430.700007,138.200003,279.100005,82.800001
1590,615775.909,615916.709,616049.409,616144.709,140.800002,95.300001,420.500006,132.700002,273.500004,51.700001
1591,616196.409,616322.809,616474.509,616565.009,126.400002,90.500002,426.700006,151.700002,278.100004,58.1
1592,616623.109,616772.709,616878.309,616967.409,149.600003,89.100002,401.100006,105.600001,255.200004,56.8
1593,617024.209,617131.209,617272.309,617340.709,107.000002,68.400001,385.900006,141.100002,248.100004,69.400001
1594,617410.109,617515.609,617661.009,617725.909,105.500002,64.900001,394.400006,145.400002,250.900004,78.600001
1595,617804.509,617952.809,618079.309,618179.509,148.300002,100.200002,426.300006,126.500002,274.800004,51.3
1596,618230.809,618336.309,618520.409,618591.609,105.500002,71.200001,443.200007,184.100003,289.600005,82.400001
1597,618674.009,618780.109,618963.109,619033.809,106.100002,70.700001,442.300007,183.000002,289.100004,82.500002
1598,619116.309,619250.609,619407.209,619498.609,134.300002,91.400001,447.200006,156.600002,290.900004,64.900001
1599,619563.509,619694.809,619839.809,619930.909,131.300002,91.100002,428.200007,145.000002,276.300004,60.800001
1600,619991.709,620104.409,620244.709,620341.509,112.700001,96.800002,402.400006,140.300002,253.000003,52.600001
1601,620394.109,620548.709,620650.509,620716.609,154.600002,66.100001,396.200005,101.800001,256.400003,73.700001
1602,620790.309,620927.209,621032.509,621119.909,136.900003,87.400001,380.100006,105.300001,242.200004,50.500001
1603,621170.409,621297.809,621405.409,621467.809,127.400002,62.400001,369.100006,107.600002,235.000004,71.700001
1604,621539.509,621677.109,621782.309,621846.109,137.600002,63.800001,383.900005,105.200001,242.800003,77.300001
1605,621923.409,622045.809,622184.509,622249.509,122.400002,65.000001,402.100006,138.700002,261.100004,76.000001
1606,622325.509,622450.209,622584.909,622649.109,124.700002,64.200001,402.300006,134.700002,259.400004,78.700001
1607,622727.809,622857.209,623000.209,623096.909,129.400002,96.700002,425.600007,143.000002,272.400004,56.500001
1608,623153.409,623260.609,623450.109,623519.509,107.200001,69.400001,445.800006,189.500003,296.700004,79.700001
1609,623599.209,623700.909,623879.109,623968.309,101.700002,89.200001,431.100007,178.200003,279.900005,62.000001
1610,624030.309,624176.609,624291.809,624356.309,146.300002,64.500001,402.700006,115.200002,261.500004,76.700001
1611,624433.009,624545.009,624688.409,624784.409,112.000001,96.000001,397.400006,143.400003,255.400004,46.000001
1612,624830.409,624974.909,625080.309,625173.409,144.500002,93.100002,398.500006,105.400001,249.900003,55.500001
1613,625228.909,625365.109,625493.909,625562.109,136.200002,68.200001,413.600006,128.800002,265.000004,80.400001
1614,625642.509,625797.509,625923.609,626022.309,155.000002,98.700001,433.900006,126.100002,281.100004,54.100001
1615,626076.409,626206.209,626352.309,626419.809,129.800002,67.500001,428.100007,146.100002,275.900004,84.700002
1616,626504.509,626648.909,626774.109,626862.609,144.400002,88.500001,420.600006,125.200002,269.600004,62.500001
1617,626925.109,627054.709,627182.309,627278.709,129.600002,96.400001,402.400006,127.600002,257.200004,48.800001
1618,627327.509,627444.509,627572.409,627639.109,117.000002,66.700001,380.300006,127.900002,244.900004,68.700001
1619,627707.809,627813.409,627952.609,628046.109,105.600001,93.500002,387.800005,139.200002,244.800003,49.5
1620,628095.609,628231.309,628361.109,628428.809,135.700002,67.700001,415.500007,129.800002,265.500004,82.300002
1621,628511.109,628611.109,628789.009,628858.209,100.000001,69.200001,428.600006,177.900003,277.900004,81.500001
1622,628939.709,629087.909,629216.209,629305.109,148.200002,88.900001,432.700006,128.300002,276.500004,67.300001
1623,629372.409,629483.009,629651.709,629721.409,110.600002,69.700001,429.000007,168.700003,279.300005,80.000001
1624,629801.409,629934.009,630077.809,630165.709,132.600002,87.900001,429.800006,143.800002,276.400004,65.500001
1625,630231.209,630349.409,630498.109,630589.509,118.200002,91.400002,413.100006,148.700002,266.900004,54.8
1626,630644.309,630761.509,630897.909,630965.309,117.200002,67.400001,393.400006,136.400002,253.600004,72.400001
1627,631037.709,631152.209,631286.009,631350.609,114.500002,64.600001,383.500006,133.800002,248.300004,70.600001
1628,631421.209,631561.709,631662.509,631728.209,140.500002,65.7,382.900006,100.800002,241.300004,75.900002
1629,631804.109,631919.109,632057.009,632146.509,115.000001,89.500002,398.100006,137.900002,252.900003,55.700001
1630,632202.209,632320.809,632454.009,632522.509,118.600001,68.500001,396.800005,133.200002,251.800003,76.500001
1631,632599.009,632717.909,632854.909,632942.309,118.900002,87.400002,402.300006,137.000002,255.900004,59
1632,633001.309,633127.209,633271.009,633336.509,125.900002,65.500001,415.700007,143.800002,269.700004,80.500002
1633,633417.009,633541.409,633676.309,633744.509,124.400002,68.200001,401.800006,134.900002,259.300004,74.300001
1634,633818.809,633936.709,634080.109,634182.409,117.900001,102.300001,410.300006,143.400003,261.300004,46.700001
1635,634229.109,634344.609,634479.509,634547.609,115.500001,68.100001,398.600006,134.900002,250.400003,80.100002
1636,634627.709,634729.509,634902.609,634971.609,101.800001,69.000001,426.400006,173.100003,274.900004,82.500001
1637,635054.109,635164.609,635347.409,635416.009,110.500002,68.600001,448.400007,182.800002,293.300004,86.500002
1638,635502.509,635610.209,635797.209,635865.709,107.700001,68.500001,444.900006,187.000003,294.700004,81.700001
1639,635947.409,636088.909,636227.409,636320.009,141.500002,92.600001,430.000007,138.500003,280.000005,57.400001
1640,636377.409,636509.909,636643.509,636736.109,132.500002,92.600001,406.700006,133.600002,266.100004,48.000001
1641,636784.109,636911.209,637028.909,637092.209,127.100002,63.300001,379.600005,117.700001,244.800003,71.500001
1642,637163.709,637290.209,637400.609,637465.109,126.500002,64.500001,373.800006,110.400002,236.900004,72.400001
1643,637537.51,637643.91,637791.51,637882.21,106.400002,90.700001,402.700006,147.600002,254.000004,58.000001
1644,637940.21,638082.71,638227.01,638294.91,142.500002,67.900001,440.000007,144.300002,286.800004,85.300002
1645,638380.21,638482.31,638674.81,638767.41,102.100001,92.600001,449.000006,192.500003,294.600004,61.800001
1646,638829.21,638941.31,639124.81,639194.71,112.100002,69.900001,446.500007,183.500003,295.600005,81.000001
1647,639275.71,639421.71,639547.81,639636.41,146.000002,88.600001,426.000006,126.100002,272.100004,65.300001
1648,639701.71,639821.61,639973.51,640063.11,119.900002,89.600002,420.200007,151.900002,271.800004,58.800001
1649,640121.91,640236.81,640384.71,640474.91,114.900001,90.200002,409.600006,147.900002,262.800003,56.600001
1650,640531.51,640647.01,640793.91,640859.71,115.500001,65.800001,402.700006,146.900003,262.400004,74.500001
1651,640934.21,641080.11,641195.71,641284.51,145.900002,88.800001,404.100006,115.600002,261.500004,53.800001
1652,641338.31,641459.81,641609.01,641698.51,121.500001,89.500001,412.800006,149.200003,270.700004,52.600001
1653,641751.11,641857.51,642013.21,642080.41,106.400001,67.200001,404.200006,155.700003,262.100004,74.900001
1654,642155.31,642295.51,642426.21,642522.51,140.200002,96.300001,423.800006,130.700002,270.900004,56.600001
1655,642579.11,642686.21,642871.01,642942.51,107.100002,71.500001,443.700007,184.800003,291.900005,80.300001
1656,643022.81,643179.81,643293.71,643389.81,157.000002,96.100001,420.500006,113.900002,270.900004,53.500001
1657,643443.31,643569.81,643712.01,643797.91,126.500002,85.900001,418.800006,142.200002,268.700004,64.200001
1658,643862.11,644005.21,644115.01,644215.61,143.100002,100.600002,397.600006,109.800002,252.900004,44.1
1659,644259.71,644402.61,644517.31,644615.61,142.900002,98.300002,396.200006,114.700002,257.600004,40.3
1660,644655.91,644798.21,644917.31,645005.41,142.300002,88.100001,412.300006,119.100002,261.400004,62.800001
1661,645068.21,645168.31,645340.61,645410.51,100.100002,69.900001,425.000007,172.300002,272.400004,82.700002
1662,645493.21,645655.81,645774.61,645863.91,162.600002,89.300001,432.000006,118.800002,281.400004,61.300001
1663,645925.21,646040.01,646164.61,646256.21,114.800002,91.600001,386.100006,124.600002,239.400004,55.100001
1664,646311.31,646428.71,646562.31,646662.91,117.400002,100.600001,396.100006,133.600002,251.000004,44.500001
1665,646707.41,646867.11,646998.01,647066.71,159.700002,68.700001,438.000006,130.900002,290.600004,78.700001
1666,647145.41,647276.91,647428.91,647517.01,131.500002,88.100002,433.800007,152.000002,283.500004,62.200001
1667,647579.21,647691.11,647847.51,647939.71,111.900001,92.200001,414.900006,156.400003,268.300004,54.400001
1668,647994.11,648111.11,648248.91,648338.01,117.000002,89.100001,400.000006,137.800002,254.800004,56.100001
1669,648394.11,648520.21,648675.11,648743.91,126.100002,68.800001,429.900006,154.900002,281.000004,80.100001
1670,648824.01,648971.21,649125.51,649193.91,147.200002,68.400001,450.000007,154.300003,301.500005,80.100001
1671,649274.01,649416.41,649570.21,649662.71,142.400002,92.500002,446.200007,153.800002,296.200004,57.500001
1672,649720.21,649852.71,650009.71,650077.51,132.500002,67.800001,435.600006,157.000002,289.500004,78.300001
1673,650155.81,650276.71,650414.91,650482.31,120.900002,67.400001,399.600006,138.200002,259.100004,73.100001
1674,650555.41,650698.41,650816.21,650911.71,143.000002,95.500001,398.200006,117.800002,260.800004,41.900001
1675,650953.61,651082.81,651200.31,651292.91,129.200002,92.600001,392.400006,117.500002,246.700004,53.100001
1676,651346.01,651463.51,651611.41,651705.91,117.500002,94.500001,417.300006,147.900002,265.400004,57.400001
1677,651763.31,651894.81,652057.41,652129.21,131.500002,71.800001,443.600007,162.600002,294.100004,77.700002
1678,652206.91,652310.81,652512.91,652603.81,103.900001,90.900002,463.800007,202.100003,306.000004,66.900001
1679,652670.71,652802.31,652967.91,653062.11,131.600002,94.200001,446.400006,165.600002,297.200004,55.000001
1680,653117.11,653248.21,653403.61,653493.71,131.100002,90.100002,436.600007,155.400002,286.500004,60.000001
1681,653553.71,653663.91,653810.71,653903.71,110.200001,93.000001,401.900006,146.800003,257.000004,51.900001
1682,653955.61,654100.21,654210.01,654309.41,144.600002,99.400002,395.000006,109.800001,254.400003,41.200001
1683,654350.61,654502.01,654608.31,654673.81,151.400002,65.500001,405.400006,106.300001,257.700003,82.200002
1684,654756.01,654880.61,655018.21,655103.81,124.600001,85.600001,407.000006,137.600003,262.200004,59.200001
1685,655163.01,655268.31,655419.51,655507.91,105.300001,88.400001,404.700006,151.200003,256.500004,59.800001
1686,655567.71,655681.91,655825.81,655891.51,114.200001,65.700001,403.700006,143.900003,258.100004,79.900001
1687,655971.41,656087.71,656240.31,656306.31,116.300001,66.000001,409.300006,152.600003,268.900004,74.400001
1688,656380.71,656502.71,656651.41,656747.11,122.000002,95.700001,415.500006,148.700002,270.700004,49.100001
1689,656796.21,656910.61,657068.31,657156.41,114.400002,88.100001,417.600006,157.700002,272.100004,57.400001
1690,657213.81,657375.91,657487.01,657575.81,162.100003,88.800002,419.200006,111.100001,273.200004,57.2
1691,657633.01,657745.71,657901.41,657967.81,112.700002,66.400001,415.700007,155.700002,268.400004,80.900002
1692,658048.71,658205.31,658349.01,658449.91,156.600002,100.900002,454.500006,143.700002,300.300004,53.3
1693,658503.21,658610.31,658794.61,658887.51,107.100002,92.900001,442.700007,184.300003,291.400005,58.400001
1694,658945.91,659078.41,659228.51,659316.91,132.500002,88.400002,430.100006,150.100002,282.600004,59.1
1695,659376.01,659499.31,659635.91,659729.11,123.300002,93.200002,404.800007,136.600002,259.900004,51.700001
1696,659780.81,659891.81,660028.21,660119.11,111.000001,90.900002,386.800005,136.400002,247.400003,48.5
1697,660167.61,660294.61,660409.41,660495.71,127.000002,86.300001,380.500006,114.800002,241.800004,52.400001
1698,660548.11,660697.81,660809.71,660901.91,149.700002,92.200001,411.000006,111.900002,261.600004,57.200001
1699,660959.11,661097.51,661241.81,661310.61,138.400002,68.800001,433.800007,144.300002,282.700004,82.300002
1700,661392.91,661548.51,661680.71,661771.91,155.600002,91.200001,442.100006,132.200002,287.800004,63.100001
1701,661835.01,661936.71,662110.21,662204.51,101.700002,94.300002,423.100006,173.500002,275.200004,53.6
1702,662258.11,662377.11,662530.21,662624.21,119.000002,94.000002,419.300007,153.100002,272.100004,53.200001
1703,662677.41,662837.81,662950.91,663041.81,160.400002,90.900001,422.800006,113.100002,273.500004,58.400001
1704,663100.21,663218.21,663359.31,663427.71,118.000002,68.400001,406.100006,141.100002,259.100004,78.600001
1705,663506.31,663607.61,663797.01,663893.51,101.300002,96.500002,447.900007,189.400002,290.700004,60.700001
1706,663954.21,664068.01,664247.91,664339.51,113.800001,91.600001,447.100006,179.900003,293.700004,61.800001
1707,664401.31,664553.81,664674.91,664766.01,152.500003,91.100002,422.300007,121.100001,273.600004,57.600001
1708,664823.61,664950.31,665094.31,665187.01,126.700002,92.700001,418.300006,144.000002,270.700004,54.900001
1709,665241.91,665370.71,665487.21,665576.31,128.800002,89.100001,382.800006,116.500002,245.300004,48.400001
1710,665624.71,665745.31,665854.11,665940.31,120.600001,86.200001,364.100005,108.800002,229.400003,48.500001
1711,665988.81,666120.21,666228.71,666321.71,131.400002,93.000001,379.700006,108.500002,239.900004,46.800001
1712,666368.51,666494.21,666641.41,666708.91,125.700002,67.500001,419.400006,147.200002,272.900004,79.000001
1713,666787.91,666939.91,667092.11,667187.61,152.000002,95.500002,459.500007,152.200002,304.200004,59.800001
1714,667247.41,667398.91,667529.01,667619.91,151.500002,90.900001,440.100006,130.100002,281.600004,67.600001
1715,667687.51,667795.11,667975.01,668065.01,107.600002,90.000001,440.400007,179.900003,287.500005,62.900001
1716,668127.91,668257.61,668404.51,668497.11,129.700002,92.600001,425.300006,146.900002,276.600004,56.100001
1717,668553.21,668719.51,668817.01,668912.61,166.300003,95.600002,407.600006,97.500001,263.800004,48.2
1718,668960.81,669101.01,669206.01,669295.81,140.200002,89.800001,386.500006,105.000002,245.200004,51.500001
1719,669347.31,669458.91,669597.31,669689.91,111.600002,92.600001,394.700006,138.400002,250.000004,52.100001
1720,669742.01,669861.51,670003.91,670093.41,119.500002,89.500001,407.000006,142.400002,261.900004,55.600001
1721,670149.01,670268.31,670408.21,670498.11,119.300002,89.900001,406.300006,139.900002,259.200004,57.200001
1722,670555.31,670676.11,670803.51,670892.11,120.800002,88.600001,390.100006,127.400002,248.200004,53.300001
1723,670945.41,671059.51,671183.11,671247.91,114.100002,64.800001,379.600006,123.600001,237.700003,77.100002
1724,671325.01,671456.11,671581.91,671669.11,131.100001,87.200002,398.900005,125.800002,256.900003,54.8
1725,671723.91,671844.91,671988.91,672077.01,121.000002,88.100002,412.900007,144.000002,265.000004,59.800001
1726,672136.81,672261.91,672398.21,672489.41,125.100001,91.200001,413.400006,136.300003,261.400004,60.800001
1727,672550.21,672649.01,672838.91,672909.11,98.800001,70.200001,444.000006,189.900003,288.700004,85.100001
1728,672994.21,673099.01,673292.91,673361.01,104.800002,68.100001,451.000007,193.900003,298.700005,84.200001
1729,673445.21,673576.51,673731.61,673819.11,131.300002,87.500002,439.200007,155.100002,286.400004,65.300001
1730,673884.41,673989.71,674174.21,674258.71,105.300001,84.500001,439.400006,184.500003,289.800004,65.100001
1731,674323.81,674456.01,674598.91,674683.51,132.200002,84.600002,424.200007,142.900002,275.100004,64.500001
1732,674748.01,674914.51,675001.51,675089.21,166.500002,87.700002,393.300005,87.000001,253.500003,52.1
1733,675141.31,675242.21,675382.91,675464.11,100.900002,81.200001,376.200006,140.700002,241.600004,53.400001
1734,675517.51,675657.41,675765.41,675853.21,139.900002,87.800001,396.400006,108.000002,247.900004,60.700001
1735,675913.91,676049.71,676182.91,676274.81,135.800002,91.900001,421.600006,133.200002,269.000004,60.700001
1736,676335.51,676435.71,676621.71,676689.31,100.200002,67.600001,439.400007,186.000002,286.200004,85.600002
1737,676774.91,676907.71,677059.21,677149.01,132.800002,89.800001,434.400006,151.500002,284.300004,60.300001
1738,677209.31,677326.51,677471.71,677559.81,117.200002,88.100001,408.600006,145.200002,262.400004,58.100001
1739,677617.91,677765.11,677873.11,677960.71,147.200002,87.600001,395.500006,108.000002,255.200004,52.700001
1740,678013.41,678124.31,678265.11,678357.11,110.900002,92.000001,399.200006,140.800002,251.700004,55.500001
1741,678412.61,678545.61,678689.01,678778.91,133.000002,89.900002,426.400006,143.400002,276.400004,60.1
1742,678839.01,678938.01,679113.61,679202.61,99.000002,89.000001,424.900007,175.600003,274.600005,61.300001
1743,679263.91,679390.91,679539.71,679630.11,127.000002,90.400001,420.600006,148.800002,275.800004,54.400001
1744,679684.51,679835.71,679942.31,680031.81,151.200002,89.500001,404.100006,106.600002,257.800004,56.800001
1745,680088.61,680217.21,680357.41,680445.41,128.600002,88.000001,416.000006,140.200002,268.800004,59.200001
1746,680504.61,680636.71,680774.61,680840.71,132.100002,66.100001,413.200006,137.900002,270.000004,77.100001
1747,680917.81,681039.91,681188.21,681255.11,122.100002,66.900001,414.300007,148.300002,270.400004,77.000002
1748,681332.11,681441.61,681595.71,681693.31,109.500001,97.600001,413.900006,154.100003,263.600004,52.700001
1749,681746.01,681854.31,682037.51,682106.51,108.300001,69.000001,441.900006,183.200003,291.500004,81.400001
1750,682187.91,682332.91,682463.31,682550.81,145.000003,87.500002,419.200007,130.400001,275.400004,56.300001
1751,682607.11,682736.11,682890.61,682978.21,129.000002,87.600001,430.400006,154.500002,283.500004,59.300001
1752,683037.51,683172.71,683316.91,683407.81,135.200002,90.900002,431.400006,144.200002,279.400004,61.1
1753,683468.91,683588.61,683727.71,683827.51,119.700002,99.800002,401.100006,139.100002,258.800004,42.5
1754,683870.01,683986.21,684125.71,684218.51,116.200002,92.800002,400.500006,139.500002,255.700004,52
1755,684270.51,684413.51,684522.11,684585.51,143.000003,63.400001,390.200006,108.600001,251.600004,75.200001
1756,684660.71,684771.71,684937.11,685034.21,111.000002,97.100002,424.900007,165.400002,276.400004,51.400001
1757,685085.61,685189.01,685382.21,685451.71,103.400001,69.500001,447.200006,193.200003,296.600004,81.100001
1758,685532.81,685687.71,685831.71,685921.41,154.900003,89.700001,457.200007,144.000002,298.900005,68.600001
1759,685990.01,686119.71,686271.81,686359.11,129.700002,87.300002,431.400006,152.100002,281.800004,62.3
1760,686421.41,686545.31,686693.51,686779.91,123.900002,86.400001,421.800007,148.200003,272.100005,63.300001
1761,686843.21,686965.21,687110.21,687198.91,122.000002,88.700001,408.800006,145.000002,267.000004,53.100001
1762,687252.01,687402.51,687509.51,687598.21,150.500002,88.700001,396.800006,107.000002,257.500004,50.600001
1763,687648.81,687795.51,687917.41,688011.01,146.700002,93.600001,411.500006,121.900002,268.600004,49.300001
1764,688060.31,688203.81,688330.51,688415.11,143.500002,84.600001,413.300006,126.700002,270.200004,58.500001
1765,688473.61,688613.61,688731.41,688822.71,140.000002,91.300001,399.000006,117.800002,257.800004,49.900001
1766,688872.61,688987.41,689146.31,689234.71,114.800002,88.400001,422.600006,158.900002,273.700004,60.500001
1767,689295.21,689422.41,689571.01,689665.41,127.200002,94.400002,427.500007,148.600002,275.800004,57.300001
1768,689722.71,689861.21,690014.31,690082.41,138.500002,68.100001,441.300006,153.100002,291.600004,81.600001
1769,690164.01,690299.01,690453.71,690542.91,135.000002,89.200001,438.700007,154.700003,289.700005,59.800001
1770,690602.71,690721.91,690871.41,690967.01,119.200002,95.600001,413.500006,149.500002,268.700004,49.200001
1771,691016.21,691173.81,691285.01,691381.41,157.600002,96.400001,419.600006,111.200002,268.800004,54.400001
1772,691435.81,691562.91,691723.91,691794.61,127.100002,70.700002,441.700007,161.000002,288.100004,82.900001
1773,691877.51,692025.91,692173.51,692274.11,148.400002,100.600002,449.300006,147.600002,296.000004,52.7
1774,692326.81,692473.31,692617.41,692708.71,146.500003,91.300001,444.100007,144.100002,290.600005,62.200001
1775,692770.91,692895.11,693052.11,693142.01,124.200002,89.900002,430.800007,157.000002,281.200004,59.700001
1776,693201.71,693317.11,693469.51,693536.81,115.400001,67.300001,412.100006,152.400003,267.800004,77.000001
1777,693613.81,693759.51,693875.51,693962.11,145.700002,86.600001,405.700006,116.000002,261.700004,57.400001
1778,694019.51,694137.21,694282.01,694372.61,117.700001,90.600001,412.900006,144.800003,262.500004,59.800001
1779,694432.41,694581.91,694728.21,694797.41,149.500002,69.200001,448.900007,146.300002,295.800004,83.900002
1780,694881.31,695029.41,695159.81,695252.51,148.100002,92.700001,435.900006,130.400002,278.500004,64.700001
1781,695317.21,695423.31,695599.11,695665.91,106.100002,66.800001,434.200007,175.800002,281.900004,85.500002
1782,695751.41,695900.21,696029.01,696121.81,148.800002,92.800001,425.600006,128.800002,277.600004,55.200001
1783,696177.01,696305.71,696439.31,696525.11,128.700002,85.800001,411.100006,133.600002,262.300004,63.000001
1784,696588.11,696725.51,696842.31,696908.31,137.400002,66.000001,390.500006,116.800002,254.200004,70.300001
1785,696978.61,697123.91,697243.71,697307.61,145.300002,63.900001,406.500006,119.800002,265.100004,77.500001
1786,697385.11,697494.51,697645.91,697711.91,109.400001,66.000001,403.300006,151.400003,260.800004,76.500001
1787,697788.41,697918.11,698061.81,698153.91,129.700002,92.100001,417.900006,143.700002,273.400004,52.400001
1788,698206.31,698324.51,698485.31,698575.21,118.200002,89.900002,420.700006,160.800002,279.000004,51.8
1789,698627.01,698745.11,698890.01,698983.31,118.100002,93.300002,406.200006,144.900002,263.000004,49.9
1790,699033.21,699153.71,699285.61,699376.01,120.500002,90.400002,395.600006,131.900002,252.400004,52.8
1791,699428.81,699557.31,699709.81,699778.81,128.500002,69.000002,424.200007,152.500002,281.000004,74.200001
1792,699853.01,699969.31,700132.71,700227.01,116.300001,94.300001,424.700006,163.400003,279.700004,50.700001
1793,700277.71,700402.31,700542.01,700610.11,124.600002,68.100001,413.100006,139.700002,264.300004,80.700001
1794,700690.81,700838.81,700976.31,701046.31,148.000002,70.000001,441.700007,137.500002,285.500004,86.200002
1795,701132.51,701239.21,701435.71,701529.51,106.700001,93.800002,461.000007,196.500003,303.200004,64.000001
1796,701593.51,701745.81,701891.81,701960.41,152.300002,68.600001,450.700006,146.000002,298.300004,83.800001
1797,702044.21,702179.81,702316.91,702407.71,135.600002,90.800002,420.900007,137.100002,272.700004,57.400001
1798,702465.11,702570.71,702725.71,702812.21,105.600001,86.500002,398.800005,155.000002,260.600003,51.7
1799,702863.91,702990.91,703102.91,703192.21,127.000002,89.300001,377.400006,112.000002,239.000004,49.100001
1800,703241.31,703371.21,703481.41,703546.21,129.900002,64.800001,371.400006,110.200002,240.100004,66.500001
1801,703612.71,703735.81,703853.31,703942.11,123.100001,88.800002,379.900005,117.500002,240.600003,50.5
1802,703992.61,704128.01,704235.81,704324.71,135.400002,88.900001,382.500006,107.800002,243.200004,50.400001
1803,704375.11,704490.71,704641.311,704733.411,115.600002,92.100001,408.200006,150.600002,266.200004,49.900001
1804,704783.311,704901.911,705055.911,705124.311,118.600002,68.400001,418.500006,154.000002,272.600004,77.500001
1805,705201.811,705330.111,705492.711,705591.111,128.300002,98.400001,442.100007,162.600003,290.900005,52.800001
1806,705643.911,705781.711,705931.211,706001.311,137.800002,70.100001,437.100006,149.500002,287.300004,79.700001
1807,706081.011,706205.511,706355.411,706424.611,124.500002,69.200001,424.600007,149.900003,274.400005,81.000001
1808,706505.611,706634.211,706773.011,706842.211,128.600002,69.200001,412.500006,138.800002,267.400004,75.900001
1809,706918.111,707042.711,707197.911,707288.711,124.600002,90.800001,424.100006,155.200002,279.800004,53.500001
1810,707342.211,707484.511,707618.311,707685.211,142.300002,66.900001,419.600006,133.800002,276.100004,76.600001
1811,707761.811,707873.311,708032.611,708123.111,111.500002,90.500001,417.600007,159.300003,270.800005,56.300001
1812,708179.411,708308.611,708466.311,708533.011,129.200002,66.700001,433.200006,157.700002,286.900004,79.600001
1813,708612.611,708740.911,708900.611,708990.311,128.300002,89.700002,439.500007,159.700002,288.000004,61.800001
1814,709052.111,709176.611,709334.311,709402.911,124.500002,68.600001,425.800006,157.700002,282.200004,75.000001
1815,709477.911,709614.711,709782.711,709878.311,136.800002,95.600001,458.800007,168.000003,304.800005,58.400001
1816,709936.711,710072.911,710235.711,710305.211,136.200002,69.500001,448.900007,162.800002,299.000004,80.400002
1817,710385.611,710514.711,710664.911,710752.511,129.100001,87.600001,427.500006,150.200003,279.300004,60.600001
1818,710813.111,710931.311,711087.111,711183.211,118.200002,96.100001,420.100006,155.800002,274.000004,50.000001
1819,711233.211,711359.611,711527.611,711596.311,126.400002,68.700001,446.500007,168.000003,294.400005,83.400001
1820,711679.711,711815.211,711985.411,712077.111,135.500002,91.700002,459.100007,170.200002,305.700004,61.700001
1821,712138.811,712272.011,712429.411,712499.211,133.200002,69.800001,439.400006,157.400002,290.600004,79.000001
1822,712578.211,712711.211,712864.211,712954.611,133.000002,90.400001,432.400007,153.000003,286.000005,56.000001
1823,713010.611,713163.111,713282.911,713372.711,152.500002,89.800001,416.700006,119.800002,272.300004,54.600001
1824,713427.311,713563.911,713681.411,713770.111,136.600002,88.700001,391.500006,117.500002,254.100004,48.700001
1825,713818.811,713965.611,714055.511,714136.711,146.800002,81.200001,380.300005,89.900001,236.700003,62.400001
1826,714199.111,714313.311,714462.011,714531.511,114.200002,69.500001,410.500007,148.700002,262.900004,78.100002
1827,714609.611,714753.011,714899.511,714969.511,143.400002,70.000001,442.100006,146.500002,289.900004,82.200001
1828,715051.711,715187.811,715331.711,715422.911,136.100002,91.200002,432.500007,143.900002,280.000004,61.300001
1829,715484.211,715606.211,715761.211,715860.311,122.000001,99.100001,425.300006,155.000003,277.000004,49.200001
1830,715909.511,716060.111,716183.311,716269.311,150.600002,86.000001,421.200006,123.200002,273.800004,61.400001
1831,716330.711,716484.311,716588.011,716675.411,153.600002,87.400001,401.600006,103.700002,257.300004,56.900001
1832,716732.311,716842.011,716989.311,717079.811,109.700002,90.500001,407.200006,147.300002,257.000004,59.700001
1833,717139.511,717274.411,717423.711,717492.511,134.900002,68.800001,433.500007,149.300002,284.200004,80.500002
1834,717573.011,717697.411,717845.811,717934.311,124.400002,88.500001,421.900006,148.400002,272.800004,60.600001
1835,717994.911,718138.511,718260.211,718347.711,143.600002,87.500001,408.300006,121.700002,265.300004,55.500001
1836,718403.211,718539.011,718656.511,718743.711,135.800002,87.200001,398.400006,117.500002,253.300004,57.900001
1837,718801.611,718920.811,719078.311,719166.211,119.200002,87.900001,423.100006,157.500002,276.700004,58.500001
1838,719224.711,719341.311,719506.711,719599.911,116.600002,93.200002,431.000007,165.400002,282.000004,55.800001
1839,719655.711,719763.411,719930.111,719998.211,107.700001,68.100001,417.600006,166.700003,274.400004,75.100001
1840,720073.311,720185.811,720340.511,720410.211,112.500002,69.700001,415.100006,154.700002,267.200004,78.200001
1841,720488.411,720623.511,720773.111,720871.011,135.100002,97.900002,436.000007,149.600002,284.700004,53.400001
1842,720924.411,721053.611,721221.711,721292.011,129.200002,70.300001,447.100006,168.100002,297.300004,79.500001
1843,721371.511,721504.111,721659.711,721749.911,132.600002,90.200001,438.600007,155.600003,288.200005,60.200001
1844,721810.111,721921.711,722080.911,722174.911,111.600001,94.000001,416.300006,159.200003,270.800004,51.500001
1845,722226.411,722370.011,722485.111,722552.711,143.600002,67.600001,400.500006,115.100002,258.700004,74.200001
1846,722626.911,722765.311,722874.511,722959.511,138.400002,85.000001,398.200006,109.200002,247.600004,65.600001
1847,723025.111,723144.211,723299.911,723394.111,119.100002,94.200001,425.300006,155.700002,274.800004,56.300001
1848,723450.411,723599.411,723751.911,723822.511,149.000002,70.600001,452.400007,152.500003,301.500005,80.300001
1849,723902.811,724053.111,724185.111,724272.911,150.300002,87.800002,438.300007,132.000002,282.300004,68.200001
1850,724341.111,724483.411,724602.911,724692.511,142.300002,89.600002,416.300006,119.500001,261.800003,64.900001
1851,724757.411,724894.711,725024.211,725112.311,137.300002,88.100001,418.200006,129.500002,266.800004,63.300001
1852,725175.611,725296.611,725445.111,725538.211,121.000002,93.100001,417.700006,148.500002,269.500004,55.100001
1853,725593.311,725741.511,725855.311,725948.211,148.200002,92.900001,404.200006,113.800002,262.000004,49.300001
1854,725997.511,726137.911,726252.311,726341.111,140.400002,88.800001,402.800006,114.400002,254.800004,59.200001
1855,726400.311,726519.311,726658.711,726756.411,119.000002,97.700002,405.800006,139.400002,258.400004,49.7
1856,726806.111,726927.711,727070.311,727162.311,121.600002,92.000002,405.800006,142.600002,264.200004,49.6
1857,727211.911,727359.811,727477.011,727571.011,147.900003,94.000002,410.000006,117.200001,265.100004,50.9
1858,727621.911,727760.311,727884.611,727971.411,138.400002,86.800002,408.500006,124.300002,262.700004,59
1859,728030.411,728156.011,728303.311,728395.711,125.600002,92.400001,422.800007,147.300003,272.900005,57.500001
1860,728453.211,728575.011,728734.711,728804.511,121.800002,69.800001,428.900006,159.700002,281.500004,77.600001
1861,728882.111,729009.011,729148.211,729238.211,126.900002,90.000001,415.100006,139.200002,266.100004,59.000001
1862,729297.211,729443.111,729559.111,729628.211,145.900003,69.100001,413.000007,116.000001,261.900004,82.000002
1863,729710.211,729814.611,729999.811,730068.311,104.400001,68.500001,441.700006,185.200003,289.600004,83.600001
1864,730151.911,730284.111,730447.211,730536.611,132.200002,89.400001,447.400007,163.100003,295.300005,62.700001
1865,730599.311,730724.611,730880.911,730972.511,125.300002,91.600001,433.600006,156.300002,281.600004,60.400001
1866,731032.911,731158.211,731293.511,731384.011,125.300002,90.500001,409.200006,135.300002,260.600004,58.100001
1867,731442.111,731591.811,731709.911,731775.111,149.700003,65.200001,406.700006,118.100001,267.800004,73.700001
1868,731848.811,731972.711,732087.911,732172.611,123.900002,84.700001,383.000006,115.200002,239.100004,59.200001
1869,732231.811,732344.411,732487.811,732584.711,112.600002,96.900001,407.200006,143.400002,256.000004,54.300001
1870,732639.011,732768.111,732934.011,733002.911,129.100002,68.900001,446.700007,165.900003,295.000005,82.800001
1871,733085.711,733234.911,733388.611,733483.511,149.200002,94.900002,456.800007,153.700002,302.900004,59.000001
1872,733542.511,733668.111,733825.311,733895.711,125.600002,70.400001,432.800006,157.200002,282.800004,79.600001
1873,733975.311,734106.511,734247.811,734342.211,131.200002,94.400002,421.800006,141.300002,272.500004,54.9
1874,734397.111,734513.911,734669.011,734737.011,116.800002,68.000001,411.200006,155.100002,271.900004,71.300001
1875,734808.311,734956.311,735089.011,735186.611,148.000003,97.600001,425.800007,132.700002,280.700005,47.500001
1876,735234.111,735354.711,735516.111,735585.011,120.600002,68.900001,429.700006,161.400002,282.000004,78.800001
1877,735663.811,735794.311,735949.211,736044.711,130.500002,95.500002,442.400007,154.900002,285.400004,61.500001
1878,736106.211,736232.611,736386.611,736476.311,126.400002,89.700001,425.200006,154.000002,280.400004,55.100001
1879,736531.411,736658.111,736802.911,736893.811,126.700002,90.900002,415.300006,144.800002,271.500004,52.9
1880,736946.711,737055.211,737200.611,737290.911,108.500002,90.300001,395.900006,145.400002,253.900004,51.700001
1881,737342.611,737460.911,737607.911,737698.211,118.300002,90.300002,413.800006,147.000002,265.300004,58.2
1882,737756.411,737874.511,738024.911,738120.611,118.100002,95.700002,416.100007,150.400002,268.500004,51.900001
1883,738172.511,738322.011,738441.811,738533.911,149.500002,92.100001,414.000006,119.800002,269.300004,52.600001
1884,738586.511,738712.111,738875.811,738970.311,125.600002,94.500002,439.700006,163.700002,289.300004,55.9
1885,739026.211,739139.011,739332.111,739402.011,112.800002,69.900001,459.400007,193.100003,305.900005,83.600001
1886,739485.611,739590.711,739787.511,739857.011,105.100002,69.500001,453.900007,196.800003,301.900005,82.500001
1887,739939.511,740100.011,740227.611,740321.811,160.500002,94.200002,439.500007,127.600002,288.100004,57.200001
1888,740379.011,740508.611,740657.011,740747.511,129.600001,90.500001,429.500006,148.400003,278.000004,61.000001
1889,740808.511,740923.311,741068.411,741157.111,114.800002,88.700001,407.400006,145.100002,259.900004,58.800001
1890,741215.911,741352.611,741460.611,741527.011,136.700002,66.400001,380.400006,108.000002,244.700004,69.300001
1891,741596.311,741733.611,741850.011,741936.911,137.300002,86.900002,398.800006,116.400001,253.700003,58.200001
1892,741995.111,742110.011,742271.111,742339.711,114.900001,68.600001,425.400006,161.100003,276.000004,80.800001
1893,742420.511,742576.911,742707.911,742801.911,156.400002,94.000002,441.400007,131.000002,287.400004,60.000001
1894,742861.911,742968.311,743145.111,743237.811,106.400001,92.700001,435.400006,176.800003,283.200004,59.500001
1895,743297.311,743423.911,743567.711,743659.911,126.600002,92.200001,417.300006,143.800002,270.400004,54.700001
1896,743714.611,743840.111,743987.911,744082.311,125.500002,94.400002,420.300006,147.800002,273.300004,52.6
1897,744134.911,744300.411,744405.511,744472.911,165.500003,67.400001,412.300007,105.100002,270.600005,74.300001
1898,744547.211,744665.511,744815.411,744906.511,118.300001,91.100001,418.600006,149.900003,268.200004,59.300001
1899,744965.811,745094.311,745250.211,745336.911,128.500002,86.700001,430.900006,155.900002,284.400004,59.800001
1900,745396.711,745514.511,745666.411,745755.111,117.800002,88.700002,418.200007,151.900002,269.700004,59.800001
1901,745814.911,745926.711,746058.611,746152.611,111.800001,94.000002,383.700005,131.900002,243.700003,46
1902,746198.611,746339.211,746454.511,746520.611,140.600002,66.100001,395.200006,115.300002,255.900004,73.200001
1903,746593.811,746709.111,746858.511,746926.811,115.300002,68.300001,407.000006,149.400002,264.700004,74.000001
1904,747000.811,747112.311,747280.111,747348.211,111.500002,68.100001,423.000006,167.800002,279.300004,75.600001
1905,747423.811,747541.611,747701.211,747769.011,117.800002,67.800001,421.800007,159.600003,277.400005,76.600001
1906,747845.611,747957.711,748118.711,748207.411,112.100001,88.700001,425.700006,161.000003,273.100004,63.900001
1907,748271.311,748374.911,748567.011,748637.111,103.600002,70.100001,454.200007,192.100003,295.700005,88.400001
1908,748725.511,748829.511,749021.911,749114.711,104.000001,92.800002,447.700007,192.400003,296.400004,58.500001
1909,749173.211,749305.811,749466.311,749555.911,132.600002,89.600001,444.000006,160.500002,293.100004,61.300001
1910,749617.211,749741.811,749891.411,749978.411,124.600002,87.000002,420.000006,149.600002,274.200004,58.8
1911,750037.211,750155.011,750293.711,750383.711,117.800002,90.000002,399.000006,138.700002,256.500004,52.5
1912,750436.211,750577.111,750689.611,750753.211,140.900002,63.600001,389.500006,112.500002,253.400004,72.500001
1913,750825.711,750958.511,751064.911,751148.411,132.800002,83.500001,377.700006,106.400002,239.200004,55.000001
1914,751203.411,751359.411,751466.211,751551.311,156.000002,85.100001,406.100006,106.800002,262.800004,58.200001
1915,751609.511,751731.011,751865.111,751949.911,121.500002,84.800001,399.600006,134.100002,255.600004,59.200001
1916,752009.111,752129.211,752263.411,752354.711,120.100002,91.300001,393.900006,134.200002,254.300004,48.300001
1917,752403.011,752523.111,752668.411,752756.111,120.100001,87.700001,413.400006,145.300003,265.400004,60.300001
1918,752816.411,752942.211,753088.911,753181.511,125.800002,92.600001,419.900006,146.700002,272.500004,54.800001
1919,753236.311,753362.511,753512.711,753603.411,126.200002,90.700002,422.400006,150.200002,276.400004,55.3
1920,753658.711,753770.111,753929.811,754027.511,111.400002,97.700002,413.700007,159.700002,271.100004,44.900001
1921,754072.411,754216.611,754345.111,754443.811,144.200002,98.700001,423.000006,128.500002,272.700004,51.600001
1922,754495.411,754599.611,754795.511,754866.711,104.200001,71.200001,459.400007,195.900003,300.100004,88.100002
1923,754954.811,755071.111,755258.411,755351.511,116.300001,93.100002,458.900007,187.300003,303.600004,62.200001
1924,755413.711,755553.111,755695.111,755783.511,139.400002,88.400001,430.800006,142.000002,281.400004,61.000001
1925,755844.511,755973.411,756123.011,756208.911,128.900002,85.900001,427.700006,149.600002,278.500004,63.300001
1926,756272.211,756424.911,756541.811,756627.411,152.700003,85.600002,409.700006,116.900001,269.600004,54.5
1927,756681.911,756804.511,756920.411,757014.211,122.600002,93.800001,375.100006,115.900002,238.500004,42.800001
1928,757057.011,757171.511,757286.711,757349.811,114.500002,63.100001,367.600006,115.200001,229.700003,74.800002
1929,757424.611,757570.011,757682.011,757772.311,145.400002,90.300002,405.100006,112.000001,257.400003,57.400001
1930,757829.711,757956.511,758106.511,758172.811,126.800001,66.300001,425.400006,150.000003,276.800004,82.300001
1931,758255.111,758404.611,758542.911,758610.411,149.500002,67.500001,437.500006,138.300002,287.800004,82.200001
1932,758692.611,758796.111,758963.411,759032.311,103.500002,68.900001,422.500007,167.300002,270.800004,82.800002
1933,759115.111,759280.111,759406.711,759472.911,165.000002,66.200001,437.500006,126.600002,291.600004,79.700001
1934,759552.611,759665.311,759819.811,759911.811,112.700002,92.000002,413.100006,154.500002,267.200004,53.9
1935,759965.711,760109.711,760221.911,760317.711,144.000003,95.800002,396.900006,112.200001,256.200004,44.9
1936,760362.611,760524.711,760617.111,760681.511,162.100003,64.400001,396.600006,92.400001,254.500004,77.700001
1937,760759.211,760886.711,761030.811,761123.611,127.500002,92.800002,414.500006,144.100002,271.600004,50.1
1938,761173.711,761297.711,761441.911,761509.311,124.000002,67.400001,417.200007,144.200002,268.200004,81.600002
1939,761590.911,761696.511,761870.011,761969.311,105.600001,99.300001,428.400006,173.500003,279.100004,50.000001
1940,762019.311,762170.411,762319.811,762409.411,151.100002,89.600002,455.500007,149.400002,300.500004,65.400001
1941,762474.811,762609.211,762743.611,762835.411,134.400002,91.800001,414.300006,134.400002,268.800004,53.700001
1942,762889.111,763014.311,763159.511,763253.111,125.200002,93.600001,413.500006,145.200002,270.400004,49.500001
1943,763302.611,763442.911,763565.411,763629.511,140.300002,64.100001,404.300006,122.500002,262.800004,77.400001
1944,763706.911,763842.211,763950.611,764042.311,135.300002,91.700001,381.500006,108.400002,243.700004,46.100001
1945,764088.411,764223.411,764332.611,764421.711,135.000002,89.100002,392.300006,109.200001,244.200003,59.000001
1946,764480.711,764623.911,764746.011,764812.511,143.200002,66.500001,414.200006,122.100002,265.300004,82.400001
1947,764894.911,764999.111,765169.811,765264.111,104.200001,94.300001,427.600006,170.700003,274.900004,58.400001
1948,765322.511,765429.411,765605.911,765676.111,106.900002,70.200001,436.600007,176.500002,283.400004,83.000002
1949,765759.111,765920.711,766047.511,766136.511,161.600002,89.000001,436.800006,126.800002,288.400004,59.400001
1950,766195.911,766331.111,766472.811,766561.311,135.200002,88.500002,425.600007,141.700002,276.900004,60.200001
1951,766621.511,766742.811,766887.511,766974.711,121.300001,87.200001,410.000006,144.700003,266.000004,56.800001
1952,767031.511,767176.211,767300.711,767384.111,144.700002,83.400001,412.300006,124.500002,269.200004,59.700001
1953,767443.811,767594.611,767702.911,767793.411,150.800002,90.500001,398.300006,108.300002,259.100004,48.700001
1954,767842.111,767957.711,768101.111,768195.111,115.600001,94.000001,402.300006,143.400003,259.000004,49.300001
1955,768244.411,768359.011,768496.211,768593.011,114.600001,96.800002,396.700006,137.200002,251.800003,48.100001
1956,768641.111,768759.611,768908.611,768976.111,118.500001,67.500001,411.700006,149.000003,267.500004,76.700001
1957,769052.811,769175.311,769320.411,769407.811,122.500002,87.400001,414.800006,145.100002,267.600004,59.800001
1958,769467.611,769585.011,769720.611,769805.711,117.400002,85.100001,396.800006,135.600002,253.000004,58.700001
1959,769864.411,769977.311,770109.111,770193.911,112.900002,84.800001,388.100006,131.800002,244.700004,58.600001
1960,770252.511,770366.011,770499.711,770594.611,113.500001,94.900002,392.100005,133.700002,247.200003,50
1961,770644.611,770764.411,770901.111,770970.611,119.800002,69.500001,401.700006,136.700002,256.500004,75.700001
1962,771046.311,771190.211,771335.711,771403.711,143.900003,68.000001,434.300007,145.500002,289.400005,76.900001
1963,771480.611,771613.211,771769.912,771863.312,132.600002,93.400002,437.600006,156.700002,289.300004,54.9
1964,771918.212,772043.712,772194.512,772287.012,125.500002,92.500001,424.600007,150.800003,276.300005,55.800001
1965,772342.812,772455.912,772608.312,772699.512,113.100001,91.200001,411.800006,152.400003,265.500004,55.100001
1966,772754.612,772876.812,773029.812,773119.412,122.200002,89.600001,422.600006,153.000002,275.200004,57.800001
1967,773177.212,773302.112,773446.512,773538.512,124.900002,92.000002,415.600006,144.400002,269.300004,54.3
1968,773592.812,773707.512,773858.712,773946.312,114.700002,87.600002,408.500007,151.200002,265.900004,55.000001
1969,774001.312,774121.612,774274.612,774369.412,120.300001,94.800001,420.200006,153.000003,273.300004,52.100001
1970,774421.512,774574.212,774734.712,774804.612,152.700002,69.900001,465.900007,160.500002,313.200004,82.800002
1971,774887.412,774994.812,775190.112,775289.412,107.400001,99.300002,459.200007,195.300003,302.700004,57.200001
1972,775346.612,775491.412,775647.412,775740.612,144.800002,93.200001,456.000006,156.000002,300.800004,62.000001
1973,775802.612,775934.412,776080.312,776170.612,131.800002,90.300002,428.300007,145.900002,277.700004,60.300001
1974,776230.912,776357.112,776495.112,776588.612,126.200002,93.500001,405.900006,138.000002,264.200004,48.200001
1975,776636.812,776778.112,776889.912,776976.312,141.300002,86.400001,392.100006,111.800002,253.100004,52.600001
1976,777028.912,777151.312,777268.712,777354.912,122.400001,86.200001,380.100005,117.400002,239.800003,54.100001
1977,777409.012,777540.712,777670.712,777760.712,131.700002,90.000002,409.500006,130.000002,261.700004,57.8
1978,777818.512,777949.012,778103.412,778171.012,130.500002,67.600001,435.700007,154.400003,284.900005,83.200001
1979,778254.212,778415.912,778535.712,778636.212,161.700002,100.500002,435.700006,119.800002,281.500004,53.7
1980,778689.912,778791.112,778966.712,779056.712,101.200002,90.000001,427.000007,175.600003,276.800005,60.200001
1981,779116.912,779262.112,779400.712,779496.512,145.200002,95.800001,430.700006,138.600002,283.800004,51.100001
1982,779547.612,779666.412,779825.012,779919.312,118.800002,94.300002,420.100006,158.600002,277.400004,48.4
1983,779967.712,780114.112,780237.212,780323.912,146.400003,86.700002,414.500007,123.100001,269.500004,58.300001
1984,780382.212,780523.312,780634.312,780727.512,141.100002,93.200002,392.300005,111.000001,252.100003,47
1985,780774.512,780892.412,781040.312,781105.812,117.900002,65.500001,407.600007,147.900002,265.800004,76.300002
1986,781182.112,781302.012,781442.312,781508.212,119.900001,65.900001,402.700006,140.300002,260.200003,76.600002
1987,781584.812,781693.812,781843.412,781931.912,109.000001,88.500002,400.800005,149.600002,258.600003,53.7
1988,781985.612,782109.212,782263.512,782354.912,123.600002,91.400001,425.000007,154.300003,277.900005,55.700001
1989,782410.612,782531.212,782680.112,782775.012,120.600002,94.900001,416.300006,148.900002,269.500004,51.900001
1990,782826.912,782955.812,783097.512,783166.712,128.900002,69.200001,415.600006,141.700002,270.600004,75.800001
1991,783242.512,783366.712,783517.112,783609.912,124.200002,92.800002,423.700007,150.400002,274.600004,56.300001
1992,783666.212,783797.612,783967.912,784039.412,131.400001,71.500001,453.200006,170.300003,301.700004,80.000001
1993,784119.412,784233.212,784426.712,784495.512,113.800002,68.800001,460.600007,193.500003,307.300005,84.500001
1994,784580.012,784687.312,784879.512,784970.912,107.300002,91.400001,451.400007,192.200003,299.500005,60.500001
1995,785031.412,785165.112,785315.712,785407.812,133.700002,92.100001,429.900006,150.600002,284.300004,53.500001
1996,785461.312,785592.112,785753.312,785838.212,130.800002,84.900001,437.900007,161.200003,292.000005,61.000001
1997,785899.212,786034.312,786157.212,786251.112,135.100002,93.900001,398.000006,122.900002,258.000004,46.100001
1998,786297.212,786420.412,786547.912,786634.012,123.200002,86.100002,387.800006,127.500001,250.700003,51.000001
1999,786685.012,786810.112,786929.712,787015.612,125.100001,85.900001,388.600005,119.600002,244.700003,58.000001
2000,787073.612,787200.612,787353.912,787446.812,127.000002,92.900002,428.800007,153.300002,280.300004,55.600001
2001,787502.412,787607.512,787802.012,787898.112,105.100001,96.100002,452.700006,194.500003,299.600004,57
2002,787955.112,788063.412,788270.612,788339.412,108.300002,68.800001,467.400007,207.200003,315.500005,83.100001
2003,788422.512,788558.312,788714.012,788799.512,135.800002,85.500001,445.100007,155.700003,291.500005,68.100001
2004,788867.612,789001.212,789142.612,789233.812,133.600002,91.200002,425.700006,141.400002,275.000004,59.5
2005,789293.312,789417.812,789562.712,789651.812,124.500002,89.100002,417.400007,144.900002,269.400004,58.900001
2006,789710.712,789821.012,789964.312,790051.712,110.300001,87.400002,400.100006,143.300002,253.600003,59.100001
2007,790110.812,790225.812,790373.312,790465.212,115.000001,91.900002,405.600006,147.500002,262.500003,51.200001
2008,790516.412,790631.012,790785.012,790852.112,114.600001,67.100001,414.900006,154.000003,268.600004,79.200001
2009,790931.312,791040.312,791181.712,791244.312,109.000001,62.6,388.100006,141.400003,250.400004,75.100002
2010,791319.412,791432.112,791587.012,791671.412,112.700001,84.400001,414.400006,154.900003,267.600004,62.400001
2011,791733.812,791866.412,792022.612,792121.412,132.600002,98.800002,441.900006,156.200002,288.800004,54.3
2012,792175.712,792321.012,792467.812,792535.912,145.300003,68.100001,438.500007,146.800002,292.100005,78.300001
2013,792614.212,792741.012,792882.312,792973.212,126.800002,90.900001,417.600006,141.300002,268.100004,58.600001
2014,793031.812,793152.112,793304.112,793394.212,120.300002,90.100001,420.800006,152.000002,272.300004,58.400001
2015,793452.612,793594.012,793715.012,793808.512,141.400002,93.500002,413.900007,121.000002,262.400004,58.000001
2016,793866.512,794009.612,794162.512,794232.012,143.100002,69.500001,447.600006,152.900002,296.000004,82.100001
2017,794314.112,794471.612,794613.912,794683.112,157.500003,69.200001,455.400007,142.300002,299.800005,86.400001
2018,794769.512,794919.512,795056.212,795144.512,150.000002,88.300002,440.500007,136.700002,286.700004,65.500001
2019,795210.012,795338.912,795479.012,795564.212,128.900001,85.200001,413.100006,140.100003,269.000004,58.900001
2020,795623.112,795770.912,795881.912,795965.312,147.800002,83.400001,403.500006,111.000002,258.800004,61.300001
2021,796026.612,796168.612,796273.712,796360.712,142.000002,87.000002,390.500006,105.100001,247.100003,56.400001
2022,796417.112,796535.812,796681.212,796767.612,118.700001,86.400002,417.600006,145.400002,264.100003,67.100001
2023,796834.712,796982.612,797126.012,797194.612,147.900002,68.600001,444.900006,143.400002,291.300004,85.000001
2024,797279.612,797430.712,797580.312,797668.312,151.100003,88.000001,454.900007,149.600002,300.700005,66.200001
2025,797734.512,797866.312,798015.012,798105.312,131.800002,90.300002,429.300007,148.700002,280.500004,58.500001
2026,798163.812,798288.812,798431.812,798522.012,125.000001,90.200001,416.900006,143.000003,268.000004,58.700001
2027,798580.712,798698.212,798850.312,798916.712,117.500002,66.400001,414.000006,152.100002,269.600004,78.000001
2028,798994.712,799120.312,799277.412,799366.012,125.600002,88.600001,442.100007,157.100002,282.700004,70.800002
2029,799436.812,799551.412,799732.412,799800.912,114.600001,68.500001,454.200006,181.000003,295.600004,90.100001
2030,799891.012,800000.212,800184.712,800253.312,109.200002,68.600001,449.000007,184.500003,293.700005,86.700001
2031,800340.012,800444.212,800624.412,800713.412,104.200002,89.000002,432.200006,180.200002,284.400004,58.8
2032,800772.212,800892.512,801043.012,801127.812,120.300002,84.800002,411.700007,150.500002,270.800004,56.100001
2033,801183.912,801309.612,801437.812,801520.112,125.700001,82.300002,394.800005,128.200002,253.900003,58.6
2034,801578.712,801714.112,801820.112,801905.512,135.400002,85.400001,384.900006,106.000002,241.400004,58.100001
2035,801963.612,802096.812,802249.412,802347.812,133.200002,98.400002,440.700007,152.600002,285.800004,56.500001
2036,802404.312,802514.612,802708.212,802802.812,110.300001,94.600002,460.400007,193.600003,303.900004,61.900001
2037,802864.712,802977.512,803175.512,803245.312,112.800001,69.800001,466.600007,198.000003,310.800004,86.000002
2038,803331.312,803482.312,803652.912,803722.012,151.000002,69.100001,470.200007,170.600002,321.600004,79.500002
2039,803801.512,803940.012,804083.112,804171.712,138.500002,88.600001,429.200006,143.100002,281.600004,59.000001
2040,804230.712,804399.512,804505.112,804593.512,168.800002,88.400001,421.200006,105.600002,274.400004,58.400001
2041,804651.912,804794.812,804925.012,805013.212,142.900002,88.200002,420.800007,130.200002,273.100004,59.500001
2042,805072.712,805209.612,805329.812,805397.112,136.900002,67.300001,397.400005,120.200001,257.100003,73.000001
2043,805470.112,805594.612,805743.212,805812.812,124.500002,69.600001,419.800007,148.600003,273.100005,77.100001
2044,805889.912,806041.412,806207.212,806275.612,151.500002,68.400001,472.400007,165.800002,317.300004,86.700002
2045,806362.312,806467.212,806658.112,806752.512,104.900001,94.400002,449.700006,190.900003,295.800004,59.5
2046,806812.012,806920.512,807107.012,807177.112,108.500002,70.100001,449.100007,186.500003,295.000005,84.000001
2047,807261.112,807412.612,807541.212,807631.812,151.500002,90.600002,428.200007,128.600002,280.100004,57.500001
2048,807689.312,807862.812,807980.212,808068.712,173.500002,88.500001,437.400006,117.400002,290.900004,58.000001
2049,808126.712,808250.612,808400.812,808469.812,123.900002,69.000001,419.300006,150.200002,274.100004,76.200001
2050,808546.012,808692.712,808815.412,808905.312,146.700002,89.900002,413.600006,122.700002,269.400004,54.3
2051,808959.612,809082.712,809208.412,809301.512,123.100002,93.100002,392.400006,125.700002,248.800004,50.5
2052,809352.012,809465.212,809621.112,809717.112,113.200002,96.000002,409.600006,155.900002,269.100004,44.5
2053,809761.612,809912.512,810033.812,810126.512,150.900003,92.700002,416.000007,121.300001,272.200004,51.100001
2054,810177.612,810345.512,810444.912,810539.012,167.900002,94.100001,411.500006,99.400002,267.300004,50.100001
2055,810589.112,810709.912,810862.212,810954.812,120.800002,92.600001,424.800006,152.300002,273.100004,59.100001
2056,811013.912,811137.512,811291.312,811360.712,123.600002,69.400001,423.500006,153.800002,277.400004,76.700001
2057,811437.412,811601.312,811721.112,811816.112,163.900003,95.000001,435.300007,119.800002,283.700005,56.600001
2058,811872.712,812012.512,812174.212,812243.412,139.800002,69.200001,458.100007,161.700002,301.500004,87.400002
2059,812330.812,812452.512,812647.112,812718.112,121.700001,71.000001,472.700007,194.600003,316.300004,85.400002
2060,812803.512,812919.212,813101.312,813171.512,115.700001,70.200001,454.200006,182.100003,297.800004,86.200001
2061,813257.712,813396.512,813553.712,813643.412,138.800003,89.700001,450.700007,157.200002,296.000005,65.000001
2062,813708.412,813836.212,813991.912,814075.912,127.800002,84.000002,432.500007,155.700002,283.500004,65.000001
2063,814140.912,814296.512,814407.512,814498.812,155.600002,91.300001,411.400006,111.000002,266.600004,53.500001
2064,814552.312,814710.512,814829.912,814918.212,158.200002,88.300001,425.400006,119.400002,277.600004,59.500001
2065,814977.712,815105.212,815248.512,815341.112,127.500002,92.600002,419.400006,143.300002,270.800004,56
2066,815397.112,815518.412,815658.612,815749.612,121.300002,91.000002,412.600007,140.200002,261.500004,60.100001
2067,815809.712,815929.012,816076.212,816167.812,119.300001,91.600002,415.200006,147.200002,266.500003,57.100001
2068,816224.912,816382.012,816495.912,816587.512,157.100002,91.600001,423.400006,113.900002,271.000004,60.800001
2069,816648.312,816770.412,816925.112,817012.512,122.100002,87.400001,425.900006,154.700002,276.800004,61.700001
2070,817074.212,817224.212,817341.812,817425.212,150.000003,83.400002,414.200007,117.600001,267.600004,63.200001
2071,817488.412,817608.312,817759.212,817849.712,119.900001,90.500001,426.400006,150.900003,270.800004,65.100001
2072,817914.812,818030.012,818217.512,818288.712,115.200002,71.200001,460.400007,187.500002,302.700004,86.500002
2073,818375.212,818479.612,818651.912,818740.612,104.400001,88.700001,434.200006,172.300003,276.700004,68.800001
2074,818809.412,818942.812,819079.712,819170.112,133.400002,90.400002,418.300006,136.900002,270.300004,57.6
2075,819227.712,819350.112,819493.112,819578.112,122.400002,85.000002,410.700007,143.000002,265.400004,60.300001
2076,819638.412,819789.712,819909.812,819996.712,151.300002,86.900001,418.400006,120.100002,271.400004,60.100001
2077,820056.812,820176.512,820339.112,820428.512,119.700002,89.400001,426.900006,162.600002,282.300004,55.200001
2078,820483.712,820610.312,820766.212,820835.012,126.600002,68.800001,436.400007,155.900002,282.500004,85.100002
2079,820920.112,821044.812,821188.212,821276.412,124.700002,88.200001,418.300006,143.400002,268.100004,62.000001
2080,821338.412,821463.712,821619.812,821710.612,125.300002,90.800001,433.300006,156.100002,281.400004,61.100001
2081,821771.712,821895.712,822054.712,822147.712,124.000002,93.000001,430.300007,159.000003,283.000005,54.300001
2082,822202.012,822332.612,822474.912,822541.912,130.600002,67.000001,418.900006,142.300002,272.900004,79.000001
2083,822620.912,822747.712,822890.212,822985.912,126.800002,95.700001,417.400006,142.500002,269.300004,52.400001
2084,823038.312,823161.612,823305.212,823371.812,123.300002,66.600001,414.100006,143.600002,266.900004,80.600001
2085,823452.412,823584.412,823737.412,823827.712,132.000002,90.300001,440.100007,153.000003,285.000005,64.800001
2086,823892.512,824015.012,824195.712,824265.512,122.500002,69.800002,464.100007,180.700002,303.200004,91.100001
2087,824356.612,824463.812,824650.212,824718.312,107.200001,68.100001,447.100007,186.400003,293.600004,85.400002
2088,824803.712,824938.712,825083.812,825177.112,135.000002,93.300001,431.300006,145.100002,280.100004,57.900001
2089,825235.012,825366.012,825507.512,825601.912,131.000002,94.400001,418.700006,141.500002,272.500004,51.800001
2090,825653.712,825781.012,825922.512,825989.612,127.300002,67.100001,412.000006,141.500002,268.800004,76.100001
2091,826065.712,826216.112,826329.112,826417.212,150.400003,88.100002,408.600006,113.000001,263.400004,57.1
2092,826474.312,826588.312,826745.412,826835.412,114.000002,90.000002,423.900007,157.100002,271.100004,62.800001
2093,826898.212,827002.012,827213.912,827286.812,103.800001,72.900002,471.800007,211.900003,315.700004,83.200001
2094,827370.012,827486.112,827688.512,827761.112,116.100002,72.600001,473.900007,202.400003,318.500005,82.800001
2095,827843.912,827994.412,828132.112,828221.412,150.500002,89.300001,447.600007,137.700002,288.200004,70.100002
2096,828291.512,828423.312,828567.312,828655.812,131.800001,88.500001,426.600006,144.000003,275.800004,62.300001
2097,828718.112,828845.212,828994.212,829089.412,127.100002,95.200001,423.500006,149.000002,276.100004,52.200001
2098,829141.612,829268.012,829412.712,829481.612,126.400002,68.900001,416.200006,144.700002,271.100004,76.200001
2099,829557.812,829707.412,829863.712,829959.712,149.600003,96.000001,455.600007,156.300002,305.900005,53.700001
2100,830013.412,830165.712,830318.812,830389.212,152.300002,70.400001,454.300007,153.100003,305.400005,78.500001
2101,830467.712,830601.112,830764.012,830858.712,133.400002,94.700002,442.400007,162.900002,296.300004,51.400001
2102,830910.112,831084.912,831199.512,831289.512,174.800002,90.000001,436.400006,114.600002,289.400004,57.000001
2103,831346.512,831486.012,831603.712,831690.812,139.500002,87.100001,398.800006,117.700002,257.200004,54.500001
2104,831745.312,831888.812,831999.612,832086.612,143.500002,87.000001,399.900006,110.800002,254.300004,58.600001
2105,832145.212,832298.512,832409.112,832495.912,153.300002,86.800001,412.900006,110.600002,263.900004,62.200001
2106,832558.112,832694.312,832848.912,832939.812,136.200002,90.900002,444.000007,154.600002,290.800004,62.300001
2107,833002.112,833113.912,833299.812,833395.412,111.800001,95.600002,452.200006,185.900003,297.700004,58.9
2108,833454.312,833563.912,833744.912,833839.712,109.600002,94.800001,443.400007,181.000003,290.600005,58.000001
2109,833897.712,834033.312,834193.112,834287.612,135.600002,94.500002,447.800007,159.800002,295.400004,57.900001
2110,834345.512,834462.112,834636.212,834726.312,116.600001,90.100001,443.000006,174.100003,290.700004,62.200001
2111,834788.512,834947.012,835063.712,835154.612,158.500003,90.900002,427.600007,116.700001,275.200004,61.500001
2112,835216.112,835352.312,835504.212,835595.912,136.200002,91.700001,437.100006,151.900002,288.100004,57.300001
2113,835653.212,835799.812,835948.912,836040.212,146.600002,91.300001,444.600007,149.100003,295.700005,57.600001
2114,836097.812,836230.412,836387.712,836483.812,132.600002,96.100002,438.300006,157.300002,289.900004,52.3
2115,836536.112,836658.512,836808.012,836891.112,122.400002,83.100002,419.000007,149.500002,271.900004,64.000001
2116,836955.112,837116.012,837233.612,837321.112,160.900002,87.500001,427.100006,117.600002,278.500004,61.100001
2117,837382.212,837508.912,837665.512,837750.912,126.700002,85.400001,427.400006,156.600002,283.300004,58.700001
2118,837809.612,837934.312,838096.312,838189.512,124.700002,93.200001,437.000007,162.000003,286.700005,57.100001
2119,838246.612,838391.712,838550.712,838620.612,145.100002,69.900001,458.800007,159.000002,304.100004,84.800002
2120,838705.412,838826.112,839014.613,839112.213,120.700001,97.600002,469.600007,188.500003,309.200004,62.800001
2121,839175.013,839289.113,839474.813,839567.813,114.100001,93.000002,454.200006,185.700003,299.800004,61.4
2122,839629.213,839786.113,839929.213,839997.213,156.900003,68.000001,452.300007,143.100002,300.000005,84.300001
2123,840081.513,840216.213,840369.213,840458.713,134.700002,89.500002,442.300007,153.000002,287.700004,65.100001
2124,840523.813,840698.113,840803.613,840890.813,174.300002,87.200001,424.900006,105.500002,279.800004,57.900001
2125,840948.713,841085.113,841215.213,841301.413,136.400002,86.200001,407.400006,130.100002,266.500004,54.700001
2126,841356.113,841493.213,841603.313,841687.513,137.100002,84.200001,386.800006,110.100002,247.200004,55.400001
2127,841742.913,841857.013,842003.413,842094.213,114.100002,90.800001,409.800006,146.400002,260.500004,58.500001
2128,842152.713,842258.413,842435.413,842505.713,105.700002,70.300001,434.600007,177.000002,282.700004,81.600002
2129,842587.313,842695.913,842891.013,842958.213,108.600001,67.200001,454.200006,195.100003,303.700004,83.300001
2130,843041.513,843196.813,843354.713,843450.113,155.300003,95.400001,468.500007,157.900002,313.200005,59.900001
2131,843510.013,843648.813,843806.213,843897.013,138.800002,90.800001,451.800007,157.400003,296.200005,64.800001
2132,843961.813,844093.913,844240.613,844328.413,132.100002,87.800001,423.100006,146.700002,278.800004,56.500001
2133,844384.913,844543.713,844659.713,844747.313,158.800003,87.600002,421.900007,116.000001,274.800004,59.500001
2134,844806.813,844953.213,845076.613,845165.713,146.400002,89.100001,422.400006,123.400002,269.800004,63.500001
2135,845229.213,845389.313,845532.713,845601.913,160.100002,69.200001,459.800007,143.400002,303.500004,87.100002
2136,845689.013,845807.813,845975.913,846072.913,118.800002,97.000001,442.000006,168.100002,286.900004,58.100001
2137,846131.013,846280.013,846420.513,846491.613,149.000003,71.100001,439.100007,140.500002,289.500005,78.500001
2138,846570.113,846719.413,846874.013,846975.513,149.300002,101.500002,456.100007,154.600002,303.900004,50.700001
2139,847026.213,847157.513,847322.913,847393.013,131.300002,70.100001,448.300006,165.400002,296.700004,81.500001
2140,847474.513,847603.213,847771.813,847863.413,128.700002,91.600001,450.100007,168.600003,297.300005,61.200001
2141,847924.613,848057.013,848216.313,848286.713,132.400002,70.400001,443.800007,159.300002,291.700004,81.700002
2142,848368.413,848532.213,848646.313,848736.613,163.800002,90.300001,432.800006,114.100002,277.900004,64.600001
2143,848801.213,848953.113,849114.913,849208.313,151.900002,93.400001,476.000007,161.800003,313.700005,68.900001
2144,849277.213,849384.113,849589.913,849661.213,106.900002,71.300001,462.800007,205.800003,312.700005,78.800001
2145,849740.013,849873.613,850037.713,850127.413,133.600002,89.700001,449.900007,164.100003,297.700005,62.500001
2146,850189.913,850321.213,850469.913,850556.613,131.300002,86.700001,430.200006,148.700002,280.000004,63.500001
2147,850620.113,850744.513,850879.813,850963.913,124.400002,84.100001,399.700006,135.300002,259.700004,55.900001
2148,851019.813,851154.213,851261.013,851346.313,134.400002,85.300001,381.800006,106.800002,241.200004,55.300001
2149,851401.613,851537.913,851656.113,851741.713,136.300002,85.600001,399.100006,118.200002,254.500004,59.000001
2150,851800.713,851921.413,852083.913,852153.213,120.700002,69.300001,429.000006,162.500002,283.200004,76.500001
2151,852229.713,852380.813,852520.313,852591.513,151.100002,71.200001,445.400007,139.500003,290.600005,83.600001
2152,852675.113,852828.413,852977.013,853069.113,153.300002,92.100002,456.000007,148.600002,301.900004,62.000001
2153,853131.113,853260.613,853410.713,853502.113,129.500002,91.400001,431.600006,150.100002,279.600004,60.600001
2154,853562.713,853722.713,853834.913,853921.313,160.000002,86.400001,418.500006,112.200002,272.200004,59.900001
2155,853981.213,854123.413,854241.313,854330.313,142.200002,89.000002,403.800006,117.900002,260.100004,54.7
2156,854385.013,854532.313,854665.113,854733.213,147.300003,68.100001,430.100007,132.800002,280.100005,81.900001
2157,854815.113,854924.613,855129.513,855199.013,109.500001,69.500001,470.600007,204.900003,314.400004,86.700002
2158,855285.713,855396.513,855584.613,855679.713,110.800001,95.100002,455.500007,188.100003,298.900004,61.500001
2159,855741.213,855895.913,856027.613,856097.713,154.700002,70.100001,439.200006,131.700002,286.400004,82.700001
2160,856180.413,856315.113,856453.513,856542.013,134.700002,88.500001,424.100006,138.400002,273.100004,62.500001
2161,856604.513,856730.713,856873.113,856967.013,126.200002,93.900002,417.200007,142.400002,268.600004,54.700001
2162,857021.713,857167.913,857282.513,857374.713,146.200002,92.200001,400.200006,114.600002,260.800004,47.200001
2163,857421.913,857531.313,857682.813,857772.013,109.400001,89.200002,407.400006,151.500002,260.900003,57.300001
2164,857829.313,857978.113,858113.113,858203.613,148.800002,90.500001,435.700006,135.000002,283.800004,61.400001
2165,858265.013,858404.813,858533.013,858623.513,139.800002,90.500001,417.700006,128.200002,268.000004,59.200001
2166,858682.713,858803.613,858942.313,859035.413,120.900002,93.100002,407.400006,138.700002,259.600004,54.7
2167,859090.113,859208.313,859347.413,859438.213,118.200002,90.800002,397.300006,139.100002,257.300004,49.2
2168,859487.413,859632.113,859747.013,859836.313,144.700003,89.300002,401.500006,114.900001,259.600004,52.6
2169,859888.913,860012.213,860177.713,860245.613,123.300002,67.900001,438.200007,165.500003,288.800005,81.500001
2170,860327.113,860434.313,860623.813,860693.913,107.200001,70.100001,451.300007,189.500003,296.700004,84.500002
2171,860778.413,860893.413,861078.413,861148.213,115.000001,69.800001,449.700006,185.000003,300.000004,79.900001
2172,861228.113,861374.013,861535.813,861634.313,145.900002,98.500001,459.400007,161.800003,307.700005,53.200001
2173,861687.513,861842.513,861981.313,862048.513,155.000002,67.200001,444.600007,138.800003,293.800005,83.600001
2174,862132.113,862261.413,862403.513,862491.013,129.300002,87.500001,416.300006,142.100002,271.400004,57.400001
2175,862548.413,862705.613,862816.413,862903.913,157.200002,87.500001,411.600006,110.800002,268.000004,56.100001
2176,862960.013,863089.413,863218.013,863307.813,129.400002,89.800001,399.900006,128.600002,258.000004,52.100001
2177,863359.913,863476.713,863624.713,863723.413,116.800002,98.700001,413.800006,148.000002,264.800004,50.300001
2178,863773.713,863894.313,864053.413,864121.313,120.600002,67.900001,429.700007,159.100002,279.700004,82.100002
2179,864203.413,864328.213,864485.413,864552.613,124.800001,67.200001,428.800006,157.200003,282.000004,79.600001
2180,864632.213,864782.213,864908.913,864998.113,150.000002,89.200001,427.200006,126.700002,276.700004,61.300001
2181,865059.413,865188.713,865323.713,865413.113,129.300002,89.400002,414.100007,135.000002,264.300004,60.400001
2182,865473.513,865602.513,865743.713,865814.213,129.000001,70.500001,413.500006,141.200003,270.200004,72.800001
2183,865887.013,866013.913,866163.313,866231.813,126.900002,68.500001,422.800006,149.400002,276.300004,78.000001
2184,866309.813,866442.913,866611.913,866682.413,133.100002,70.500001,451.000007,169.000003,302.100005,78.400001
2185,866760.813,866871.013,867077.313,867148.413,110.200001,71.100002,472.200007,206.300003,316.500004,84.600001
2186,867233.013,867405.513,867545.113,867612.613,172.500002,67.500001,468.300007,139.600002,312.100004,88.700002
2187,867701.313,867808.613,867995.613,868082.213,107.300001,86.600001,447.800006,187.000003,294.300004,66.900001
2188,868149.113,868294.913,868434.313,868524.413,145.800003,90.100001,437.100007,139.400002,285.200005,61.800001
2189,868586.213,868702.013,868846.513,868938.613,115.800002,92.100001,407.800006,144.500002,260.300004,55.400001
2190,868994.013,869132.913,869265.713,869360.213,138.900002,94.500001,409.600006,132.800002,271.700004,43.400001
2191,869403.613,869524.913,869645.313,869709.713,121.300002,64.400001,378.500006,120.400002,241.700004,72.400001
2192,869782.113,869918.213,870033.613,870121.513,136.100002,87.900001,398.200006,115.400002,251.500004,58.800001
2193,870180.313,870296.713,870444.713,870538.813,116.400001,94.100001,412.400006,148.000003,264.400004,53.900001
2194,870592.713,870711.813,870864.613,870959.613,119.100002,95.000001,417.600006,152.800002,271.900004,50.700001
2195,871010.313,871136.713,871283.013,871354.213,126.400002,71.200001,424.400006,146.300002,272.700004,80.500001
2196,871434.713,871550.613,871735.713,871805.913,115.900002,70.200001,453.200007,185.100003,301.000005,82.000001
2197,871887.913,872042.713,872198.213,872293.813,154.800002,95.600001,463.800007,155.500003,310.300005,57.900001
2198,872351.713,872483.313,872632.613,872732.313,131.600002,99.700002,426.800006,149.300002,280.900004,46.2
2199,872778.513,872903.813,873047.513,873142.813,125.300002,95.300002,418.800007,143.700002,269.000004,54.500001
2200,873197.313,873347.813,873465.413,873556.513,150.500002,91.100001,414.600006,117.600002,268.100004,55.400001
2201,873611.913,873760.113,873872.313,873973.413,148.200002,101.100001,407.100006,112.200002,260.400004,45.600001
2202,874019.013,874143.113,874295.313,874365.413,124.100002,70.100001,419.500006,152.200002,276.300004,73.100001
2203,874438.513,874569.113,874730.213,874820.213,130.600002,90.000002,442.600007,161.100002,291.700004,60.900001
2204,874881.113,875005.913,875175.713,875264.913,124.800002,89.200001,439.800006,169.800002,294.600004,56.000001
2205,875320.913,875450.513,875620.613,875688.913,129.600002,68.300001,449.800007,170.100003,299.700005,81.800001
2206,875770.713,875900.713,876066.513,876156.713,130.000002,90.200002,444.500007,165.800002,295.800004,58.500001
2207,876215.213,876350.713,876512.213,876580.513,135.500002,68.300001,441.700006,161.500002,297.000004,76.400001
2208,876656.913,876779.613,876937.913,877028.413,122.700002,90.500002,424.500007,158.300002,281.000004,53.000001
2209,877081.413,877233.413,877359.713,877429.313,152.000002,69.600001,423.800006,126.300002,278.300004,75.900001
2210,877505.213,877630.613,877788.313,877856.613,125.400002,68.300001,432.800006,157.700002,283.100004,81.400001
2211,877938.013,878086.913,878241.513,878329.513,148.900003,88.000001,457.600007,154.600002,303.500005,66.100001
2212,878395.613,878528.413,878681.813,878771.513,132.800002,89.700002,435.800007,153.400002,286.200004,59.900001
2213,878831.413,878970.013,879111.613,879180.713,138.600002,69.100001,424.600006,141.600002,280.200004,75.300001
2214,879256.013,879429.113,879538.413,879625.113,173.100003,86.700001,429.400006,109.300001,282.400004,60.300001
2215,879685.413,879835.113,879955.113,880039.313,149.700003,84.200002,414.000007,120.000001,269.700004,60.100001
2216,880099.413,880269.513,880369.913,880466.213,170.100002,96.300001,410.800006,100.400002,270.500004,44.000001
2217,880510.213,880667.813,880781.613,880849.813,157.600002,68.200001,414.400006,113.800002,271.400004,74.800001
2218,880924.613,881053.113,881207.713,881275.313,128.500002,67.600001,434.100006,154.600002,283.100004,83.400001
2219,881358.713,881467.113,881663.613,881732.913,108.400002,69.300001,455.000007,196.500003,304.900005,80.800001
2220,881813.713,881971.813,882113.813,882204.513,158.100002,90.700001,452.700007,142.000003,300.100005,61.900001
2221,882266.413,882399.113,882559.013,882628.613,132.700002,69.600001,440.500006,159.900002,292.600004,78.300001
2222,882706.913,882839.413,882975.513,883068.613,132.500002,93.100002,415.100007,136.100002,268.600004,53.400001
2223,883122.013,883263.313,883394.113,883491.913,141.300002,97.800001,414.400006,130.800002,272.100004,44.500001
2224,883536.413,883671.313,883799.413,883866.913,134.900002,67.500001,404.200006,128.100002,263.000004,73.700001
2225,883940.613,884070.313,884226.913,884295.613,129.700002,68.700001,438.600006,156.600002,286.300004,83.600001
2226,884379.213,884536.913,884694.513,884797.313,157.700003,102.800002,468.200007,157.600002,315.300005,50.1
2227,884847.413,885007.713,885143.113,885213.413,160.300003,70.300001,447.500007,135.400002,295.700005,81.500001
2228,885294.913,885398.813,885568.713,885658.713,103.900001,90.000001,427.200006,169.900003,273.800004,63.400001
2229,885722.113,885839.913,885996.813,886084.313,117.800002,87.500002,422.000007,156.900002,274.700004,59.800001
2230,886144.113,886264.513,886412.313,886480.613,120.400001,68.300001,412.700006,147.800003,268.200004,76.200001
2231,886556.813,886672.213,886832.713,886929.013,115.400001,96.300001,423.700006,160.500003,275.900004,51.500001
2232,886980.513,887103.513,887273.313,887344.213,123.000002,70.900001,443.000007,169.800002,292.800004,79.300002
2233,887423.513,887555.013,887722.713,887811.613,131.500002,88.900001,449.200006,167.700002,299.200004,61.100001
2234,887872.713,888029.213,888159.613,888229.013,156.500003,69.400001,434.500007,130.400002,286.900005,78.200001
2235,888307.213,888425.213,888573.913,888661.313,118.000002,87.400001,408.600006,148.700002,266.700004,54.500001
2236,888715.813,888867.013,888983.013,889075.813,151.200002,92.800001,414.900006,116.000002,267.200004,54.900001
2237,889130.713,889246.813,889399.213,889487.813,116.100002,88.600001,413.800006,152.400002,268.500004,56.700001
2238,889544.513,889690.213,889821.013,889889.813,145.700002,68.800001,421.300007,130.800002,276.500004,76.000002
2239,889965.813,890090.013,890251.913,890343.013,124.200001,91.100001,439.400006,161.900003,286.100004,62.200001
2240,890405.213,890586.413,890724.213,890818.113,181.200003,93.900001,474.400007,137.800002,319.000005,61.500001
2241,890879.613,891016.813,891171.913,891244.413,137.200002,72.500002,438.200007,155.100002,292.300004,73.400001
2242,891317.813,891449.313,891611.413,891679.613,131.500002,68.200001,438.300006,162.100002,293.600004,76.500001
2243,891756.113,891868.713,892039.113,892128.213,112.600002,89.100002,431.500007,170.400002,283.000004,59.400001
2244,892187.613,892327.813,892456.513,892548.213,140.200002,91.700001,414.700006,128.700002,268.900004,54.100001
2245,892602.313,892726.813,892876.213,892975.413,124.500002,99.200001,421.700006,149.400002,273.900004,48.600001
2246,893024.013,893185.813,893311.113,893378.213,161.800003,67.100001,431.500007,125.300001,287.100004,77.300002
2247,893455.513,893590.213,893729.413,893827.613,134.700002,98.200001,424.000006,139.200002,273.900004,51.900001
2248,893879.513,894005.313,894167.413,894238.013,125.800002,70.600001,438.800006,162.100002,287.900004,80.300001
2249,894318.313,894488.413,894616.613,894686.813,170.100003,70.200001,448.200007,128.200002,298.300005,79.700001
2250,894766.513,894902.313,895056.913,895152.613,135.800002,95.700002,441.400007,154.600002,290.400004,55.300001
2251,895207.913,895359.113,895480.313,895573.013,151.200002,92.700001,423.000006,121.200002,272.400004,57.900001
2252,895630.913,895782.013,895891.613,895987.113,151.100002,95.500001,403.500006,109.600002,260.700004,47.300001
2253,896034.413,896165.813,896286.113,896381.113,131.400002,95.000001,393.200006,120.300002,251.700004,46.500001
2254,896427.613,896542.413,896700.913,896769.813,114.800002,68.900001,422.700006,158.500002,273.300004,80.500001
2255,896850.313,897003.813,897157.813,897227.313,153.500002,69.500001,462.600007,154.000003,307.500005,85.600001
2256,897312.913,897416.713,897609.013,897702.513,103.800002,93.500002,451.800007,192.300002,296.100004,62.200001
2257,897764.713,897897.413,898055.013,898123.613,132.700002,68.600001,434.400006,157.600002,290.300004,75.500001
2258,898199.113,898361.513,898485.813,898574.913,162.400003,89.100002,437.900007,124.300001,286.700004,62.100001
2259,898637.013,898776.213,898907.413,898996.513,139.200002,89.100001,418.400006,131.200002,270.400004,58.900001
2260,899055.413,899196.613,899320.113,899411.413,141.200002,91.300001,412.000006,123.500002,264.700004,56.000001
2261,899467.413,899601.913,899733.313,899803.013,134.500002,69.700001,413.900006,131.400002,265.900004,78.300001
2262,899881.313,900011.513,900182.513,900252.713,130.200002,70.200001,456.500007,171.000003,301.200005,85.100001
2263,900337.813,900491.713,900637.813,900709.513,153.900002,71.700001,456.100007,146.100003,300.000005,84.400001
2264,900793.913,900928.713,901085.213,901174.213,134.800002,89.000002,444.000006,156.500002,291.300004,63.7
2265,901237.913,901365.613,901510.313,901602.113,127.700002,91.800001,424.500007,144.700003,272.400005,60.300001
2266,901662.413,901780.113,901924.113,902020.313,117.700002,96.200001,402.500006,144.000002,261.700004,44.600001
2267,902064.913,902214.513,902330.413,902431.113,149.600002,100.700001,403.700006,115.900002,265.500004,37.500001
2268,902468.613,902599.213,902721.013,902787.913,130.600002,66.900001,397.800006,121.800002,252.400004,78.500001
2269,902866.413,903000.313,903150.313,903219.113,133.900002,68.800001,437.400006,150.000002,283.900004,84.700001
2270,903303.813,903455.713,903600.513,903672.113,151.900003,71.600001,450.800007,144.800002,296.700005,82.500001
2271,903754.613,903885.713,904053.513,904143.713,131.100002,90.200002,450.600007,167.800002,298.900004,61.500001
2272,904205.213,904328.813,904495.313,904583.113,123.600002,87.800001,438.800006,166.500002,290.100004,60.900001
2273,904644.013,904799.113,904914.813,905008.513,155.100003,93.700002,415.300006,115.700001,270.800004,50.8
2274,905059.313,905171.713,905330.713,905398.113,112.400002,67.400001,413.200007,159.000002,271.400004,74.400002
2275,905472.513,905605.513,905733.113,905801.313,133.000002,68.200001,407.200006,127.600001,260.600003,78.400002
2276,905879.713,906019.314,906164.814,906235.614,139.600002,70.800001,438.100006,145.500002,285.100004,82.200001
2277,906317.814,906426.714,906616.714,906687.714,108.900002,71.000001,450.900007,190.000003,298.900005,81.000001
2278,906768.714,906940.214,907078.314,907167.414,171.500002,89.100001,464.200007,138.100003,309.600005,65.500001
2279,907232.914,907373.014,907516.414,907612.014,140.100002,95.600001,431.700006,143.400002,283.500004,52.600001
2280,907664.614,907796.014,907949.814,908038.314,131.400002,88.500001,434.300007,153.800003,285.200005,60.600001
2281,908098.914,908238.514,908369.314,908464.414,139.600002,95.100001,417.000006,130.800002,270.400004,51.500001
2282,908515.914,908655.214,908776.614,908845.514,139.300002,68.900001,398.700006,121.400002,260.700004,69.100001
2283,908914.614,909053.714,909182.014,909249.514,139.100002,67.500001,411.100006,128.300002,267.400004,76.200001
2284,909325.714,909466.914,909623.314,909694.114,141.200002,70.800001,449.600007,156.400002,297.600004,81.200002
2285,909775.314,909884.814,910083.414,910156.514,109.500001,73.100001,461.900007,198.600003,308.100004,80.700002
2286,910237.214,910396.314,910536.414,910605.914,159.100002,69.500001,446.000006,140.100002,299.200004,77.300001
2287,910683.214,910807.314,910972.614,911062.614,124.100002,90.000001,437.800007,165.300003,289.400005,58.400001
2288,911121.014,911271.414,911399.814,911495.114,150.400002,95.300001,426.300006,128.400002,278.800004,52.200001
2289,911547.314,911713.314,911823.914,911923.814,166.000003,99.900002,429.200007,110.600001,276.600004,52.700001
2290,911976.514,912108.914,912282.314,912353.014,132.400001,70.700001,463.000006,173.400003,305.800004,86.500001
2291,912439.514,912546.114,912769.514,912841.114,106.600002,71.600001,480.200008,223.400003,330.000005,78.600002
2292,912919.714,913099.314,913231.814,913331.014,179.600002,99.200002,468.400007,132.500002,312.100004,57.100001
2293,913388.114,913540.614,913692.214,913760.614,152.500002,68.400001,454.200006,151.600002,304.100004,81.700001
2294,913842.314,913961.714,914134.614,914221.514,119.400002,86.900001,442.100007,172.900003,292.300005,62.900001
2295,914284.414,914438.214,914569.714,914660.514,153.800002,90.800002,430.900006,131.500002,285.300004,54.8
2296,914715.314,914849.514,914979.414,915049.914,134.200002,70.500001,407.600006,129.900002,264.100004,73.000001
2297,915122.914,915257.214,915388.514,915455.014,134.300002,66.500001,405.900006,131.300002,265.600004,73.800001
2298,915528.814,915670.514,915794.414,915863.114,141.700003,68.700001,407.400007,123.900001,265.600004,73.100002
2299,915936.214,916061.914,916211.014,916307.914,125.700001,96.900001,420.400006,149.100003,274.800004,48.700001
2300,916356.614,916521.314,916646.714,916716.114,164.700002,69.400001,441.900006,125.400002,290.100004,82.400001
2301,916798.514,916938.314,917092.414,917165.314,139.800002,72.900001,446.400007,154.100003,293.900005,79.600001
2302,917244.914,917393.914,917557.114,917659.814,149.000002,102.700001,470.200007,163.200003,312.200005,55.300001
2303,917715.114,917848.814,918009.614,918081.414,133.700002,71.800001,445.700007,160.800002,294.500004,79.400002
2304,918160.814,918307.714,918441.214,918540.614,146.900002,99.400001,430.800006,133.500002,280.400004,51.000001
2305,918591.614,918730.814,918865.914,918935.014,139.200002,69.100001,414.800006,135.100002,274.300004,71.400001
2306,919006.414,919168.314,919281.514,919350.114,161.900003,68.600001,427.200007,113.200001,275.100004,83.500002
2307,919433.614,919583.614,919740.914,919813.114,150.000002,72.200001,463.500007,157.300002,307.300004,84.000002
2308,919897.114,920013.614,920216.614,920287.614,116.500001,71.000001,474.200007,203.000003,319.500004,83.700002
2309,920371.314,920509.114,920670.014,920739.414,137.800002,69.400001,450.500006,160.900002,298.700004,82.400001
2310,920821.814,920959.414,921097.514,921195.614,137.600002,98.100002,428.200007,138.100002,275.700004,54.400001
2311,921250.014,921379.314,921532.014,921603.614,129.300002,71.600001,431.300006,152.700002,282.000004,77.700001
2312,921681.314,921825.014,921954.714,922021.614,143.700002,66.900001,415.600006,129.700002,273.400004,75.300001
2313,922096.914,922228.114,922353.514,922418.814,131.200002,65.300001,397.800006,125.400002,256.600004,75.900001
2314,922494.714,922639.714,922755.114,922841.014,145.000002,85.900001,405.700006,115.400002,260.400004,59.400001
2315,922900.414,923050.214,923172.814,923258.614,149.800003,85.800002,418.900007,122.600001,272.400004,60.700001
2316,923319.314,923446.114,923600.514,923690.314,126.800001,89.800001,429.800006,154.400003,281.200004,58.800001
2317,923749.114,923868.014,924038.214,924109.014,118.900002,70.800001,441.900007,170.200002,289.100004,82.000002
2318,924191.014,924343.314,924505.814,924575.814,152.300002,70.000001,470.300007,162.500002,314.800004,85.500002
2319,924661.314,924795.114,924957.814,925028.614,133.800002,70.800001,444.800006,162.700002,296.500004,77.500001
2320,925106.114,925240.314,925381.614,925473.814,134.200002,92.200002,424.300006,141.300002,275.500004,56.6
2321,925530.414,925653.814,925803.814,925874.514,123.400002,70.700001,419.300007,150.000003,273.400005,75.200001
2322,925949.714,926092.514,926225.014,926324.414,142.800002,99.400001,422.900006,132.500002,275.300004,48.200001
2323,926372.614,926486.314,926649.914,926719.814,113.700002,69.900001,426.500006,163.600002,277.300004,79.300001
2324,926799.114,926931.714,927088.214,927157.114,132.600002,68.900001,439.000007,156.500003,289.100005,81.000001
2325,927238.114,927376.714,927528.114,927598.214,138.600002,70.100001,445.200007,151.400002,290.000004,85.100002
2326,927683.314,927813.914,927953.414,928042.314,130.600002,88.900001,415.800006,139.500002,270.100004,56.800001
2327,928099.114,928220.214,928376.614,928465.114,121.100002,88.500001,423.600006,156.400002,277.500004,57.600001
2328,928522.714,928643.914,928793.814,928887.414,121.200002,93.600002,418.500006,149.900002,271.100004,53.8
2329,928941.214,929063.514,929218.014,929289.514,122.300002,71.500001,423.700007,154.500002,276.800004,75.400002
2330,929364.914,929483.614,929642.814,929714.414,118.700001,71.600001,428.000006,159.200003,277.900004,78.500001
2331,929792.914,929897.414,930101.114,930172.914,104.500002,71.800001,461.600007,203.700003,308.200005,81.600001
2332,930254.514,930374.614,930575.814,930645.114,120.100002,69.300001,473.900007,201.200003,321.300005,83.300001
2333,930728.414,930867.414,931019.114,931111.414,139.000002,92.300002,447.500007,151.700002,290.700004,64.500001
2334,931175.914,931311.314,931455.314,931552.614,135.400002,97.300001,428.800006,144.000002,279.400004,52.100001
2335,931604.714,931719.414,931876.314,931968.714,114.700002,92.400001,418.800006,156.900002,271.600004,54.800001
2336,932023.514,932169.914,932304.314,932371.414,146.400002,67.100001,423.900007,134.400002,280.800004,76.000002
2337,932447.414,932563.814,932734.214,932802.514,116.400001,68.300001,432.000006,170.400003,286.800004,76.900001
2338,932879.414,933029.614,933167.714,933257.314,150.200002,89.600002,436.300006,138.100002,288.300004,58.4
2339,933315.714,933438.514,933591.214,933660.714,122.800002,69.500001,417.200007,152.700003,275.500005,72.200001
2340,933732.914,933857.314,934009.814,934107.114,124.400002,97.300001,421.300006,152.500002,276.900004,47.100001
2341,934154.214,934307.814,934420.714,934511.114,153.600002,90.400001,413.500006,112.900002,266.500004,56.600001
2342,934567.714,934684.714,934857.814,934928.014,117.000002,70.200002,442.600007,173.100002,290.100004,82.300001
2343,935010.314,935167.214,935322.114,935392.914,156.900002,70.800001,470.800007,154.900002,311.800004,88.200002
2344,935481.114,935655.314,935770.114,935840.314,174.200002,70.200001,440.300006,114.800002,289.000004,81.100001
2345,935921.414,936061.914,936214.014,936282.814,140.500002,68.800001,443.000007,152.100003,292.600005,81.600001
2346,936364.414,936497.614,936645.014,936737.114,133.200002,92.100001,425.500006,147.400002,280.600004,52.800001
2347,936789.914,936925.114,937062.314,937128.814,135.200002,66.500001,412.900006,137.200002,272.400004,74.000001
2348,937202.814,937330.714,937448.114,937533.214,127.900002,85.100001,390.400006,117.400002,245.300004,60.000001
2349,937593.214,937747.014,937856.214,937922.714,153.800003,66.500001,403.700006,109.200001,263.000004,74.200001
2350,937996.914,938119.814,938272.514,938360.514,122.900002,88.000002,425.300007,152.700002,275.600004,61.700001
2351,938422.214,938544.614,938677.814,938769.814,122.400001,92.000002,401.200006,133.200002,255.600003,53.600001
2352,938823.414,938981.814,939089.114,939183.914,158.400002,94.800001,408.900006,107.300002,265.700004,48.400001
2353,939232.314,939348.114,939494.214,939586.414,115.800001,92.200001,408.200006,146.100003,261.900004,54.100001
2354,939640.514,939765.414,939900.614,939997.314,124.900002,96.700001,406.000006,135.200002,260.100004,49.200001
2355,940046.514,940195.114,940336.814,940431.014,148.600002,94.200002,442.900006,141.700002,290.300004,58.4
2356,940489.414,940599.314,940777.614,940864.614,109.900002,87.000001,440.800007,178.300003,288.200005,65.600001
2357,940930.214,941065.114,941211.714,941311.014,134.900002,99.300002,432.900006,146.600002,281.500004,52.1
2358,941363.114,941487.114,941630.614,941727.014,124.000002,96.400002,415.800007,143.500002,267.500004,51.900001
2359,941778.914,941891.114,942048.714,942147.014,112.200001,98.300001,416.700006,157.600003,269.800004,48.600001
2360,942195.614,942340.414,942460.114,942559.914,144.800002,99.800001,410.300006,119.700002,264.500004,46.000001
2361,942605.914,942731.414,942895.914,942966.914,125.500002,71.000001,438.800006,164.500002,290.000004,77.800001
2362,943044.714,943177.114,943327.214,943398.914,132.400002,71.700001,429.500007,150.100003,282.500005,75.300001
2363,943474.214,943603.914,943759.314,943852.714,129.700002,93.400002,434.400006,155.400002,285.100004,55.9
2364,943908.614,944068.314,944170.114,944235.414,159.700003,65.300001,401.400006,101.800001,261.500004,74.600001
2365,944310.014,944452.314,944562.014,944627.514,142.300002,65.500001,399.200006,109.700002,252.000004,81.700001
2366,944709.214,944856.014,944999.314,945069.114,146.800002,69.800001,445.100007,143.300003,290.100005,85.200001
2367,945154.314,945265.714,945470.014,945539.514,111.400002,69.500001,470.500007,204.300003,315.700005,85.300001
2368,945624.814,945732.914,945925.014,945992.914,108.100002,67.900001,450.200007,192.100002,300.200004,82.100002
2369,946075.014,946224.514,946363.414,946430.914,149.500002,67.500001,437.700006,138.900002,288.400004,81.800001
2370,946512.714,946634.014,946798.814,946890.114,121.300002,91.300002,434.400007,164.800002,286.100004,57.000001
2371,946947.114,947100.514,947221.114,947287.714,153.400002,66.600001,420.600006,120.600002,274.000004,80.000001
2372,947367.714,947497.414,947659.714,947730.214,129.700002,70.500001,450.100007,162.300002,292.000004,87.600002
2373,947817.814,947937.314,948130.914,948200.614,119.500001,69.700001,467.500007,193.600003,313.100004,84.700002
2374,948285.314,948442.914,948593.914,948694.314,157.600002,100.400002,463.700006,151.000002,308.600004,54.7
2375,948749.014,948867.614,949026.614,949098.414,118.600002,71.800001,427.000007,159.000003,277.600005,77.600001
2376,949176.014,949343.914,949470.214,949538.014,167.900002,67.800001,439.300006,126.300002,294.200004,77.300001
2377,949615.314,949747.714,949869.014,949962.714,132.400002,93.700002,392.700006,121.300002,253.700004,45.3
2378,950008.014,950137.414,950248.414,950342.214,129.400002,93.800001,382.800006,111.000002,240.400004,48.600001
2379,950390.814,950530.314,950648.214,950735.514,139.500002,87.300001,405.900006,117.900002,257.400004,61.200001
2380,950796.714,950941.114,951073.114,951139.814,144.400002,66.700001,425.400006,132.000002,276.400004,82.300001
2381,951222.114,951366.414,951505.414,951575.914,144.300002,70.500001,433.900007,139.000003,283.300005,80.100001
2382,951656.014,951788.714,951932.514,952027.114,132.700002,94.600001,427.600006,143.800002,276.500004,56.500001
2383,952083.614,952229.714,952343.914,952431.314,146.100002,87.400001,404.100006,114.200002,260.300004,56.400001
2384,952487.714,952633.914,952741.914,952830.114,146.200002,88.200001,401.500006,108.000002,254.200004,59.100001
2385,952889.214,952990.614,953172.214,953269.514,101.400002,97.300002,440.200007,181.600002,283.000004,59.900001
2386,953329.414,953438.114,953644.614,953717.014,108.700001,72.400001,470.000007,206.500003,315.200004,82.400002
2387,953799.414,953960.214,954106.214,954176.514,160.800002,70.300001,458.000007,146.000002,306.800004,80.900002
2388,954257.414,954424.214,954570.114,954639.514,166.800002,69.400001,457.300006,145.900002,312.700004,75.200001
2389,954714.714,954843.314,955004.314,955074.814,128.600002,70.500001,431.900007,161.000003,289.600005,71.800001
2390,955146.614,955296.614,955421.414,955513.214,150.000002,91.800001,419.000006,124.800002,274.800004,52.400001
2391,955565.614,955704.414,955829.514,955915.814,138.800002,86.300001,409.500006,125.100002,263.900004,59.300001
2392,955975.114,956101.514,956222.214,956315.114,126.400002,92.900001,384.800006,120.700002,247.100004,44.800001
2393,956359.914,956472.914,956627.114,956718.114,113.000002,91.000001,416.800006,154.200002,267.200004,58.600001
2394,956776.714,956903.614,957058.714,957129.514,126.900002,70.800001,440.600007,155.100002,282.000004,87.800002
2395,957217.314,957327.514,957516.514,957587.514,110.200001,71.000001,456.300006,189.000003,299.200004,86.100001
2396,957673.614,957820.114,957972.714,958041.814,146.500003,69.100001,454.000007,152.600002,299.100005,85.800001
2397,958127.614,958264.514,958418.114,958488.214,136.900002,70.100001,440.000007,153.600003,290.500005,79.400001
2398,958567.614,958687.514,958834.914,958923.714,119.900002,88.800001,414.200006,147.400002,267.300004,58.100001
2399,958981.814,959129.614,959249.014,959346.214,147.800002,97.200001,413.300006,119.400002,267.200004,48.900001
2400,959395.114,959521.714,959681.814,959752.614,126.600002,70.800001,439.200007,160.100002,286.700004,81.700002
2401,959834.314,959982.514,960122.314,960191.814,148.200002,69.500001,435.900006,139.800002,288.000004,78.400001
2402,960270.214,960401.314,960542.514,960634.214,131.100002,91.700002,418.700006,141.200002,272.300004,54.7
2403,960688.914,960817.314,960967.914,961053.614,128.400002,85.700001,429.400007,150.600003,279.000005,64.700001
2404,961118.314,961242.714,961390.714,961486.714,124.400002,96.000001,420.700006,148.000002,272.400004,52.300001
2405,961539.014,961659.614,961816.414,961909.114,120.600002,92.700002,430.100006,156.800002,277.400004,60
2406,961969.114,962093.814,962248.214,962315.814,124.700002,67.600001,424.300007,154.400003,279.100005,77.600001
2407,962393.414,962520.614,962677.814,962746.314,127.200002,68.500001,437.500006,157.200002,284.400004,84.600001
2408,962830.914,962994.814,963134.814,963204.514,163.900003,69.700001,462.600007,140.000002,303.900005,89.000001
2409,963293.514,963426.814,963595.014,963686.714,133.300002,91.700001,457.500007,168.200003,301.500005,64.300001
2410,963751.014,963887.314,964042.814,964113.814,136.300002,71.000001,440.100007,155.500002,291.800004,77.300002
2411,964191.114,964327.414,964471.514,964559.814,136.300002,88.300001,428.200006,144.100002,280.400004,59.500001
2412,964619.314,964743.014,964891.814,964959.314,123.700002,67.500001,417.100006,148.800002,272.500004,77.100001
2413,965036.414,965188.314,965297.914,965364.314,151.900002,66.400001,402.700006,109.600002,261.500004,74.800001
2414,965439.114,965579.414,965700.114,965789.414,140.300002,89.300001,402.700006,120.700002,261.000004,52.400001
2415,965841.814,965960.414,966120.314,966187.414,118.600002,67.100001,425.800007,159.900002,278.500004,80.200002
2416,966267.614,966388.314,966547.514,966615.914,120.700001,68.400001,428.500006,159.200003,279.900004,80.200001
2417,966696.114,966826.514,966982.314,967051.314,130.400002,69.000001,438.900006,155.800002,286.200004,83.700001
2418,967135.014,967282.214,967434.714,967503.614,147.200003,68.900001,449.800007,152.500002,299.700005,81.200001
2419,967584.814,967712.614,967859.914,967929.014,127.800002,69.100001,424.800006,147.300002,275.100004,80.600001
2420,968009.614,968125.014,968293.414,968386.314,115.400002,92.900001,430.200007,168.400003,283.800005,53.500001
2421,968439.814,968605.014,968725.314,968819.814,165.200002,94.500002,434.800006,120.300002,285.500004,54.8
2422,968874.614,969006.514,969174.914,969248.314,131.900002,73.400001,456.600007,168.400003,300.300005,82.900001
2423,969331.214,969442.914,969657.414,969728.314,111.700002,70.900001,477.200007,214.500003,326.200005,80.100001
2424,969808.414,969946.014,970112.914,970206.614,137.600002,93.700001,455.700007,166.900003,304.500005,57.500001
2425,970264.114,970397.914,970551.814,970639.414,133.800002,87.600002,439.000007,153.900002,287.700004,63.700001
2426,970703.114,970874.714,970986.914,971079.014,171.600002,92.100001,431.400006,112.200002,283.800004,55.500001
2427,971134.514,971296.514,971413.114,971504.714,162.000002,91.600002,419.900006,116.600002,278.600004,49.7
2428,971554.414,971672.214,971789.514,971877.414,117.800002,87.900001,376.600006,117.300002,235.100004,53.600001
2429,971931.014,972045.614,972199.014,972269.114,114.600002,70.100001,416.600006,153.400002,268.000004,78.500001
2430,972347.614,972498.514,972655.114,972726.314,150.900002,71.200001,462.700007,156.600003,307.500005,84.000001
2431,972810.314,972967.014,973118.515,973188.115,156.700002,69.600001,457.900007,151.500003,308.200005,80.100001
2432,973268.215,973407.515,973577.515,973672.515,139.300002,95.000002,464.100007,170.000002,309.300004,59.800001
2433,973732.315,973880.015,974030.615,974099.915,147.700002,69.300001,447.500006,150.600002,298.300004,79.900001
2434,974179.815,974304.815,974449.115,974520.215,125.000002,71.100001,413.400007,144.300002,269.300004,73.000002
2435,974593.215,974714.215,974864.315,974954.915,121.000001,90.600001,416.000006,150.100003,271.100004,54.300001
2436,975009.215,975139.715,975277.715,975366.215,130.500002,88.500001,408.000006,138.000002,268.500004,51.000001
2437,975417.215,975560.815,975689.815,975759.715,143.600002,69.900001,421.400006,129.000002,272.600004,78.900001
2438,975838.615,975976.415,976119.015,976210.615,137.800002,91.600002,434.100007,142.600002,280.400004,62.100001
2439,976272.715,976380.615,976575.115,976644.315,107.900001,69.200001,451.500006,194.500003,302.400004,79.900001
2440,976724.215,976864.315,977034.015,977104.615,140.100002,70.600001,461.800007,169.700003,309.800005,81.400001
2441,977186.015,977328.215,977480.215,977570.515,142.200002,90.300001,444.100007,152.000003,294.200005,59.600001
2442,977630.115,977770.815,977891.415,977984.315,140.700002,92.900001,407.900006,120.600002,261.300004,53.700001
2443,978038.015,978176.115,978300.615,978394.815,138.100002,94.200001,407.900006,124.500002,262.600004,51.100001
2444,978445.915,978586.215,978704.415,978774.815,140.300002,70.400001,401.400006,118.200002,258.500004,72.500001
2445,978847.315,978967.015,979122.115,979192.615,119.700002,70.500001,423.600006,155.100002,274.800004,78.300001
2446,979270.915,979395.815,979564.115,979637.315,124.900002,73.200001,439.800007,168.300003,293.200005,73.400001
2447,979710.715,979828.915,980003.515,980074.015,118.200002,70.500001,435.100006,174.600002,292.800004,71.800001
2448,980145.815,980292.715,980421.015,980488.415,146.900002,67.400001,426.000007,128.300002,275.200004,83.400002
2449,980571.815,980692.315,980857.515,980928.515,120.500001,71.000001,439.400006,165.200003,285.700004,82.700001
2450,981011.215,981157.415,981297.315,981370.015,146.200002,72.700002,437.200007,139.900002,286.100004,78.400001
2451,981448.415,981570.715,981730.015,981821.415,122.300002,91.400001,431.200006,159.300002,281.600004,58.200001
2452,981879.615,982026.215,982144.215,982212.515,146.600002,68.300001,406.900006,118.000002,264.600004,74.000001
2453,982286.515,982431.315,982545.515,982642.015,144.800002,96.500002,404.700006,114.200002,259.000004,49.2
2454,982691.215,982810.115,982963.115,983033.615,118.900002,70.500001,418.500006,153.000002,271.900004,76.100001
2455,983109.715,983232.115,983379.615,983471.415,122.400002,91.800002,416.300007,147.500002,269.900004,54.600001
2456,983526.015,983645.015,983800.615,983869.915,119.000001,69.300001,418.300006,155.600003,274.600004,74.400001
2457,983944.315,984062.115,984232.715,984303.315,117.800002,70.600001,437.400006,170.600002,288.400004,78.400001
2458,984381.715,984500.915,984677.715,984746.115,119.200002,68.400001,443.300007,176.800003,296.000005,78.900001
2459,984825.015,984997.015,985115.415,985207.415,172.000003,92.000002,442.400007,118.400001,290.400004,60.000001
2460,985267.415,985404.015,985567.015,985635.815,136.600002,68.800001,451.400006,163.000002,299.600004,83.000001
2461,985718.815,985833.215,986036.415,986111.115,114.400002,74.700001,471.700007,203.200003,317.600005,79.400001
2462,986190.515,986306.415,986499.815,986571.815,115.900002,72.000001,457.900007,193.400003,309.300005,76.600001
2463,986648.415,986786.915,986958.815,987027.815,138.500002,69.000001,462.400007,171.900003,310.400005,83.000001
2464,987110.815,987241.115,987397.115,987495.415,130.300002,98.300002,431.800007,156.000002,286.300004,47.200001
2465,987542.615,987671.315,987837.415,987929.515,128.700001,92.100001,440.900006,166.100003,294.800004,54.000001
2466,987983.515,988109.815,988241.615,988328.415,126.300002,86.800001,395.000006,131.800002,258.100004,50.100001
2467,988378.515,988525.615,988658.415,988726.315,147.100002,67.900001,428.000006,132.800002,279.900004,80.200001
2468,988806.515,988936.515,989124.415,989196.615,130.000002,72.200001,469.300007,187.900003,317.900005,79.200001
2469,989275.815,989454.915,989602.715,989674.115,179.100003,71.400001,476.100007,147.800002,326.900005,77.800001
2470,989751.915,989895.015,990075.615,990146.615,143.100003,71.000001,478.600008,180.600002,323.700005,83.900002
2471,990230.515,990369.815,990533.115,990624.215,139.300002,91.100001,454.900006,163.300002,302.600004,61.200001
2472,990685.415,990816.815,990973.215,991042.715,131.400002,69.500001,433.100007,156.400003,287.800005,75.800001
2473,991118.515,991238.715,991400.215,991468.315,120.200002,68.100001,424.000006,161.500002,281.700004,74.200001
2474,991542.515,991684.415,991810.315,991902.515,141.900002,92.200001,413.100006,125.900002,267.800004,53.100001
2475,991955.615,992075.115,992234.315,992327.015,119.500002,92.700002,423.300007,159.200002,278.700004,51.900001
2476,992378.915,992526.415,992653.315,992723.115,147.500002,69.800001,419.700006,126.900002,274.400004,75.500001
2477,992798.615,992924.415,993078.715,993167.415,125.800002,88.700001,434.300006,154.300002,280.100004,65.500001
2478,993232.915,993359.115,993534.715,993606.315,126.200002,71.600001,453.400007,175.600003,301.800005,80.000001
2479,993686.315,993829.015,993987.315,994058.315,142.700002,71.000001,450.700007,158.300003,301.000005,78.700001
2480,994137.015,994261.515,994432.515,994503.115,124.500002,70.600001,446.100006,171.000002,295.500004,80.000001
2481,994583.115,994711.815,994876.715,994969.415,128.700002,92.700001,448.000007,164.900003,293.600005,61.700001
2482,995031.115,995154.115,995301.915,995397.515,123.000002,95.600002,416.600006,147.800002,270.800004,50.2
2483,995447.715,995565.315,995720.515,995789.715,117.600002,69.200001,419.300007,155.200002,272.800004,77.300002
2484,995867.015,995996.115,996169.315,996238.515,129.100001,69.200001,453.300006,173.200003,302.300004,81.800001
2485,996320.315,996461.315,996643.515,996716.615,141.000002,73.100001,475.000007,182.200003,323.200005,78.700001
2486,996795.315,996909.815,997126.015,997197.115,114.500002,71.100001,489.200008,216.200003,330.700005,87.400002
2487,997284.515,997421.215,997597.715,997666.615,136.700002,68.900001,466.600007,176.500002,313.200004,84.500002
2488,997751.115,997895.615,998048.115,998141.315,144.500002,93.200001,450.000006,152.500002,297.000004,59.800001
2489,998201.115,998330.815,998488.715,998559.615,129.700002,70.900001,430.400007,157.900003,287.600005,71.900001
2490,998631.515,998803.815,998919.015,998986.315,172.300002,67.300001,429.900006,115.200002,287.500004,75.100001
2491,999061.415,999197.615,999335.115,999401.715,136.200002,66.600001,412.100006,137.500002,273.700004,71.800001
2492,999473.515,999600.715,999732.915,999820.315,127.200002,87.400001,404.700006,132.200002,259.400004,57.900001
2493,999878.215,1000000.41,1000163.51,1000232.31,122.200002,68.800001,433.800007,163.100003,285.300005,79.700001
2494,1000312.01,1000462.41,1000620.21,1000691.81,150.400002,71.600001,460.200007,157.800002,308.200004,80.400002
2495,1000772.21,1000924.21,1001055.71,1001126.11,152.000002,70.400001,443.300006,131.500002,283.500004,89.400001
2496,1001215.51,1001318.61,1001510.71,1001581.01,103.100002,70.300001,447.200007,192.100003,295.200005,81.700001
2497,1001662.71,1001803.81,1001949.41,1002022.11,141.100002,72.700001,435.500006,145.600002,286.700004,76.100001
2498,1002098.21,1002248.71,1002371.51,1002463.61,150.500003,92.100002,418.100007,122.800001,273.300004,52.700001
2499,1002516.31,1002661.71,1002790.11,1002889.51,145.400002,99.400001,423.000006,128.400002,273.800004,49.800001
2500,1002939.31,1003053.61,1003237.21,1003306.61,114.300002,69.400001,447.200007,183.600002,297.900004,79.900002
2501,1003386.51,1003537.91,1003686.61,1003758.21,151.400002,71.600001,455.900006,148.700002,300.100004,84.200001
2502,1003842.41,1003953.51,1004143.51,1004212.21,111.100002,68.700001,458.300007,190.000003,301.100005,88.500001
2503,1004300.71,1004411.01,1004586.61,1004685.21,110.300002,98.600001,438.900007,175.600003,285.900005,54.400001
2504,1004739.61,1004876.21,1005017.51,1005117.11,136.600002,99.600001,426.400006,141.300002,277.900004,48.900001
2505,1005166.01,1005324.01,1005445.91,1005547.51,158.000002,101.600002,425.000006,121.900002,279.900004,43.5
2506,1005591.01,1005731.91,1005870.91,1005939.11,140.900003,68.200001,418.400007,139.000002,279.900005,70.300001
2507,1006009.41,1006141.11,1006273.51,1006366.61,131.700002,93.100001,407.700006,132.400002,264.100004,50.500001
2508,1006417.11,1006564.11,1006695.02,1006762.22,147.000002,67.200001,417.800006,130.900002,277.900004,72.700001
2509,1006834.92,1006987.42,1007119.12,1007188.32,152.500002,69.200001,430.000006,131.700002,284.200004,76.600001
2510,1007264.92,1007432.02,1007548.22,1007618.92,167.100003,70.700001,430.300007,116.200002,283.300005,76.300001
2511,1007695.22,1007846.22,1007981.12,1008051.82,151.000002,70.700001,435.100006,134.900002,285.900004,78.500001
2512,1008130.32,1008266.72,1008413.52,1008502.12,136.400002,88.600001,432.800007,146.800003,283.200005,61.000001
2513,1008563.12,1008728.72,1008844.52,1008933.92,165.600002,89.400001,429.200006,115.800002,281.400004,58.400001
2514,1008992.32,1009148.22,1009278.72,1009348.02,155.900002,69.300001,430.600007,130.500002,286.400004,74.900002
2515,1009422.92,1009571.42,1009697.42,1009793.92,148.500002,96.500001,422.600006,126.000002,274.500004,51.600001
2516,1009845.52,1009971.82,1010141.12,1010212.72,126.300002,71.600001,444.600006,169.300002,295.600004,77.400001
2517,1010290.12,1010422.22,1010594.52,1010666.02,132.100002,71.500001,456.400007,172.300003,304.400005,80.500001
2518,1010746.52,1010875.92,1011034.12,1011102.22,129.400002,68.100001,433.500007,158.200003,287.600005,77.800001
2519,1011180.02,1011333.32,1011458.32,1011558.32,153.300002,100.000001,424.200006,125.000002,278.300004,45.900001
2520,1011604.22,1011742.22,1011876.62,1011943.32,138.000002,66.700001,418.500006,134.400002,272.400004,79.400001
2521,1012022.72,1012171.82,1012299.52,1012368.72,149.100003,69.200001,419.700007,127.700001,276.800004,73.700002
2522,1012442.42,1012565.32,1012723.92,1012790.62,122.900001,66.700001,423.300006,158.600003,281.500004,75.100001
2523,1012865.72,1012986.52,1013138.92,1013229.42,120.800002,90.500001,422.900006,152.400002,273.200004,59.200001
2524,1013288.62,1013455.22,1013566.12,1013636.82,166.600003,70.700001,426.000007,110.900001,277.500004,77.800002
2525,1013714.62,1013883.52,1014028.22,1014104.62,168.900002,76.400001,467.300006,144.700002,313.600004,77.300001
2526,1014181.92,1014290.42,1014495.32,1014567.02,108.500002,71.700001,461.700007,204.900003,313.400005,76.600001
2527,1014643.62,1014778.72,1014949.22,1015018.52,135.100002,69.300001,459.900007,170.500003,305.600005,85.000001
2528,1015103.52,1015237.22,1015398.22,1015490.72,133.700002,92.500001,446.700007,161.000003,294.700005,59.500001
2529,1015550.22,1015694.62,1015831.92,1015920.72,144.400002,88.800001,425.400006,137.300002,281.700004,54.900001
2530,1015975.62,1016105.92,1016236.32,1016304.32,130.300002,68.000001,404.000006,130.400002,260.700004,75.300001
2531,1016379.62,1016522.92,1016650.62,1016719.02,143.300002,68.400001,419.200006,127.700002,271.000004,79.800001
2532,1016798.82,1016931.22,1017079.82,1017149.52,132.400002,69.700001,428.100007,148.600003,281.000005,77.400001
2533,1017226.92,1017356.12,1017502.82,1017570.42,129.200002,67.600001,416.100006,146.700002,275.900004,72.600001
2534,1017643.02,1017756.72,1017912.22,1017981.92,113.700002,69.700001,417.000006,155.500002,269.200004,78.100001
2535,1018060.02,1018209.42,1018357.52,1018428.22,149.400003,70.700001,450.800007,148.100002,297.500005,82.600001
2536,1018510.82,1018690.72,1018819.42,1018913.42,179.900003,94.000001,463.300007,128.700002,308.600005,60.700001
2537,1018974.12,1019102.22,1019261.12,1019363.92,128.100002,102.800002,440.400006,158.900002,287.000004,50.6
2538,1019414.52,1019544.62,1019689.12,1019785.12,130.100002,96.000001,418.500007,144.500003,274.600005,47.900001
2539,1019833.02,1019988.62,1020102.92,1020169.42,155.600002,66.500001,408.400006,114.300002,269.900004,72.000001
2540,1020241.42,1020374.42,1020507.32,1020572.32,133.000002,65.000001,402.500006,132.900002,265.900004,71.600001
2541,1020643.92,1020793.92,1020916.52,1020983.22,150.000002,66.700001,418.100006,122.600002,272.600004,78.800001
2542,1021062.02,1021190.32,1021367.32,1021437.62,128.300002,70.300001,459.300007,177.000003,305.300005,83.700001
2543,1021521.32,1021633.62,1021830.52,1021901.12,112.300002,70.600002,464.400007,196.900002,309.200004,84.600001
2544,1021985.72,1022141.22,1022300.22,1022371.12,155.500002,70.900002,464.500007,159.000002,314.500004,79.100001
2545,1022450.22,1022592.92,1022748.62,1022816.52,142.700002,67.900001,445.200006,155.700002,298.400004,78.900001
2546,1022895.42,1023038.82,1023183.22,1023251.52,143.400002,68.300001,429.600007,144.400003,287.800005,73.500001
2547,1023325.02,1023446.52,1023602.02,1023694.22,121.500002,92.200001,420.600006,155.500002,277.000004,51.400001
2548,1023745.62,1023896.32,1024021.22,1024110.32,150.700002,89.100001,421.500006,124.900002,275.600004,56.800001
2549,1024167.12,1024290.02,1024445.82,1024536.72,122.900002,90.900002,424.900007,155.800002,278.700004,55.300001
2550,1024592.02,1024715.82,1024886.02,1024956.42,123.800001,70.400001,443.300006,170.200003,294.000004,78.900001
2551,1025035.32,1025174.02,1025319.92,1025388.32,138.700002,68.400001,426.300007,145.900002,284.600004,73.300002
2552,1025461.62,1025583.32,1025741.22,1025830.32,121.700001,89.100001,425.600006,157.900003,279.600004,56.900001
2553,1025887.22,1026034.32,1026155.82,1026248.32,147.100002,92.500001,412.300006,121.500002,268.600004,51.200001
