# Supplementary material for: Robust dynamical invariants in sequential neural activity
Source: Sci Rep. 2019 Jun 21;9:9048. doi: 10.1038/s41598-019-44953-2 (PMC6588702; doi:10.1038/s41598-019-44953-2)
Supplement: Supplementary file 4 — Dataset [file 41598_2019_44953_MOESM4_ESM.zip › data/control16/Control_exp8.txt]

%If you use these data please cite:
%%  I. Elices, R. Levi, D. Arroyo, F. B. Rodriguez, and P. Varona. Robust dynamical invariants in sequential neural activity
% (1:n-1)' firstLP' lastLP' firstPD' lastPD' burstLPd' burstPDd' Period' latenc' LPPDfst2fst' PDLP'
1,385.800006,590.500009,706.300011,787.300012,204.700003,81.000001,470.400007,115.800002,320.500005,68.900001
2,856.200013,1055.40002,1173.10002,1280.80002,199.200003,107.700002,466.800007,117.700001,316.900004,42.200001
3,1323.00002,1529.90002,1639.00002,1719.20003,206.900003,80.200002,460.500007,109.100001,316.000004,64.300001
4,1783.50003,1964.70003,2084.30003,2166.60003,181.200002,82.300001,441.700006,119.600002,300.800004,58.600001
5,2225.20003,2417.80004,2517.40004,2600.00004,192.600003,82.600001,434.700007,99.600002,292.200005,59.900001
6,2659.90004,2837.10004,2963.90004,3074.50005,177.200002,110.600002,451.900006,126.800002,304.000004,37.3
7,3111.80005,3298.10005,3426.90005,3508.00005,186.300003,81.100001,463.700007,128.800002,315.100005,67.500001
8,3575.50005,3757.30006,3877.80006,3960.10006,181.800003,82.300001,452.700007,120.500002,302.300005,68.100001
9,4028.20006,4210.50006,4333.10006,4413.60007,182.300003,80.500001,456.800007,122.600002,304.900005,71.400001
10,4485.00007,4660.90007,4776.30007,4859.50007,175.900002,83.200001,440.300006,115.400002,291.300004,65.800001
11,4925.30007,5094.20008,5218.30008,5299.10008,168.900003,80.800001,435.400007,124.100002,293.000005,61.600001
12,5360.70008,5543.30008,5650.00008,5730.90009,182.600003,80.900001,429.100006,106.700001,289.300004,58.900001
13,5789.80009,5949.80009,6087.00009,6201.50009,160.000003,114.500001,448.100007,137.200002,297.200005,36.400001
14,6237.90009,6424.6001,6549.2001,6631.0001,186.700003,81.800001,460.300007,124.600002,311.300005,67.200001
15,6698.2001,6904.3001,6996.9001,7079.30011,206.100003,82.400001,453.100007,92.600001,298.700004,72.000002
16,7151.30011,7359.10011,7467.10011,7574.20011,207.800003,107.100002,473.600007,108.000001,315.800004,50.700001
17,7624.90011,7833.50012,7939.00012,8049.90012,208.600003,110.900002,468.800007,105.500001,314.100004,43.800001
18,8093.70012,8245.60012,8405.40013,8487.10013,151.900002,81.700001,462.300006,159.800002,311.700004,68.900001
19,8556.00013,8716.50013,8871.60013,8981.80013,160.500003,110.200002,465.500007,155.100002,315.600005,39.7
20,9021.50013,9193.10014,9321.80014,9404.30014,171.600003,82.500001,440.200007,128.700002,300.300005,57.400001
21,9461.70014,9625.70014,9765.30015,9845.30015,164.000002,80.000001,444.000007,139.600003,303.600005,60.400001
22,9905.70015,10077.1002,10214.9002,10295.8002,171.400002,80.900001,460.500006,137.800002,309.200004,70.400001
23,10366.2002,10554.3002,10673.7002,10756.3002,188.100003,82.600001,458.900007,119.400002,307.500005,68.800001
24,10825.1002,10987.5002,11141.3002,11223.3002,162.400003,82.000001,466.300007,153.800002,316.200005,68.100001
25,11291.4002,11449.3002,11608.9002,11691.2002,157.900003,82.300001,470.400007,159.600002,317.500005,70.600001
26,11761.8002,11917.9002,12077.4002,12161.5002,156.100003,84.100001,471.200007,159.500002,315.600005,71.500001
27,12233.0002,12394.9002,12550.0002,12632.3002,161.900003,82.300001,466.300007,155.100002,317.000005,67.000001
28,12699.3002,12871.9002,12996.3002,13078.6002,172.600003,82.300001,441.300007,124.400002,297.000005,62.000001
29,13140.6002,13342.4002,13431.6002,13512.8002,201.800003,81.200001,433.200006,89.200001,291.000004,61.000001
30,13573.8002,13750.6002,13870.8002,13952.3002,176.800003,81.500001,443.700007,120.200002,297.000005,65.200001
31,14017.5002,14194.5002,14320.7002,14401.6002,177.000003,80.900002,448.300007,126.200001,303.200004,64.200001
32,14465.8002,14649.5002,14774.5002,14853.2002,183.700002,78.700001,453.200006,125.000002,308.700004,65.800001
33,14919.0002,15105.8002,15224.3002,15335.8002,186.800003,111.500002,458.800007,118.500002,305.300005,42
34,15377.8002,15581.9002,15698.8002,15813.9002,204.100003,115.100002,474.700007,116.900002,321.000005,38.6
35,15852.5002,16044.4002,16171.2002,16254.1002,191.900003,82.900001,473.200007,126.800002,318.700005,71.600001
36,16325.7002,16487.3002,16633.3002,16716.7002,161.600003,83.400001,454.300007,146.000002,307.600005,63.300001
37,16780.0003,16954.9003,17082.2003,17162.9003,174.900003,80.700001,450.800007,127.300002,302.200005,67.900001
38,17230.8003,17429.9003,17549.8003,17662.2003,199.100003,112.400001,470.500007,119.900002,319.000005,39.100001
39,17701.3003,17900.8003,18011.9003,18121.9003,199.500003,110.000002,463.400007,111.100001,310.600004,42.800001
40,18164.7003,18324.0003,18490.3003,18572.8003,159.300002,82.500001,474.100007,166.300003,325.600005,66.000001
41,18638.8003,18831.2003,18955.9003,19071.7003,192.400003,115.800002,463.300007,124.700001,317.100004,30.400001
42,19102.1003,19306.5003,19407.7003,19489.0003,204.400003,81.300001,450.100006,101.200001,305.600004,63.200001
43,19552.2003,19741.0003,19855.5003,19970.7003,188.800003,115.200002,454.500007,114.500002,303.300005,36
44,20006.7003,20205.4003,20318.8003,20402.5003,198.700003,83.700001,465.000007,113.400002,312.100005,69.200001
45,20471.7003,20633.0003,20790.1003,20873.1003,161.300002,83.000001,469.200007,157.100003,318.400005,67.800001
46,20940.9003,21099.7003,21258.5003,21340.9003,158.800002,82.400001,468.500007,158.800003,317.600005,68.500001
47,21409.4003,21627.5003,21733.8003,21838.6003,218.100003,104.800001,472.000007,106.300002,324.400005,42.800001
48,21881.4003,22091.0003,22192.3003,22297.5003,209.600003,105.200001,454.900007,101.300002,310.900005,38.800001
49,22336.3003,22541.9003,22639.7003,22721.4003,205.600003,81.700002,449.500007,97.800001,303.400004,64.400001
50,22785.8003,22969.8003,23092.3003,23175.3003,184.000002,83.000001,451.300006,122.500002,306.500004,61.800001
51,23237.1003,23447.4003,23557.2004,23638.7004,210.300003,81.500001,475.700007,109.800002,320.100005,74.100001
52,23712.8004,23870.2004,24021.4004,24105.0004,157.400003,83.600001,461.900007,151.200002,308.600005,69.700001
53,24174.7004,24330.1004,24494.5004,24577.2004,155.400003,82.700001,472.200007,164.400002,319.800005,69.700001
54,24646.9004,24808.2004,24964.5004,25087.1004,161.300003,122.600002,475.200007,156.300002,317.600005,35
55,25122.1004,25275.1004,25422.2004,25537.2004,153.000003,115.000002,451.100007,147.100002,300.100005,36
56,25573.2004,25746.1004,25867.8004,25951.4004,172.900003,83.600002,439.100007,121.700001,294.600004,60.900001
57,26012.3004,26191.9004,26306.3004,26387.0004,179.600002,80.700001,437.800006,114.400002,294.000004,63.100001
58,26450.1004,26632.7004,26752.6004,26834.1004,182.600003,81.500001,450.700007,119.900002,302.500005,66.700001
59,26900.8004,27052.2004,27211.5004,27293.0004,151.400002,81.500002,462.500007,159.300002,310.700004,70.300001
60,27363.3004,27570.9004,27679.5004,27785.8004,207.600003,106.300002,467.400007,108.600001,316.200004,44.900001
61,27830.7004,28019.8004,28141.5004,28247.4004,189.100003,105.900002,460.300007,121.700001,310.800004,43.600001
62,28291.0004,28471.7004,28590.7004,28707.2004,180.700002,116.500002,447.300006,119.000002,299.700004,31.1
63,28738.3004,28921.2004,29042.3004,29124.2004,182.900003,81.900001,449.800007,121.100002,304.000005,63.900001
64,29188.1004,29354.9004,29494.6004,29576.8004,166.800002,82.200001,453.300007,139.700003,306.500005,64.600001
65,29641.4004,29818.6004,29926.0004,30007.7004,177.200002,81.700001,429.400006,107.400002,284.600004,63.100001
66,30070.8004,30240.6005,30366.6005,30447.9005,169.800003,81.300002,442.600007,126.000001,295.800004,65.500001
67,30513.4005,30721.8005,30819.7005,30901.0005,208.400003,81.300001,454.500006,97.900001,306.300004,66.900001
68,30967.9005,31152.8005,31280.6005,31361.5005,184.900003,80.900001,464.600007,127.800002,312.700005,71.000001
69,31432.5005,31632.0005,31738.2005,31820.3005,199.500003,82.100001,457.200007,106.200002,305.700005,69.400001
70,31889.7005,32053.4005,32206.8005,32288.7005,163.700003,81.900001,470.600007,153.400002,317.100005,71.600001
71,32360.3005,32521.9005,32669.0005,32752.4005,161.600003,83.400001,463.100007,147.100002,308.700005,71.000001
72,32823.4005,32988.6005,33128.1005,33244.6005,165.200003,116.500001,457.300007,139.500002,304.700005,36.100001
73,33280.7005,33483.9005,33589.0005,33669.6005,203.200003,80.600001,453.400007,105.100002,308.300005,64.500001
74,33734.1005,33938.2005,34036.4005,34119.1005,204.100003,82.700001,446.500006,98.200001,302.300004,61.500001
75,34180.6005,34348.4005,34480.7005,34562.7005,167.800003,82.000001,449.100007,132.300002,300.100005,67.000001
76,34629.7005,34843.9005,34943.8005,35051.6005,214.200003,107.800001,469.500007,99.900002,314.100005,47.600001
77,35099.2005,35257.8005,35406.9005,35489.1005,158.600002,82.200001,463.000007,149.100003,307.700005,73.100001
78,35562.2005,35736.5005,35871.8005,35955.5005,174.300003,83.700001,459.500007,135.300002,309.600005,66.200001
79,36021.7005,36175.2005,36332.1005,36415.0005,153.500002,82.900002,459.000007,156.900002,310.400004,65.700001
80,36480.7005,36672.0005,36782.3005,36888.1006,191.300002,105.800002,444.900006,110.300002,301.600004,37.5
81,36925.6006,37135.4006,37232.5006,37314.2006,209.800003,81.700001,451.700007,97.100002,306.900005,63.100001
82,37377.3006,37568.9006,37685.8006,37800.7006,191.600003,114.900001,456.200007,116.900002,308.500005,32.800001
83,37833.5006,38027.3006,38156.7006,38239.1006,193.800003,82.400001,475.900007,129.400002,323.200005,70.300001
84,38309.4006,38530.9006,38623.8006,38707.1006,221.500003,83.300001,466.400007,92.900002,314.400005,68.700001
85,38775.8006,38962.3006,39089.2006,39198.9006,186.500003,109.700002,464.100007,126.900001,313.400004,41.000001
86,39239.9006,39434.1006,39545.9006,39628.4006,194.200003,82.500002,458.200007,111.800001,306.000004,69.700001
87,39698.1006,39889.4006,40003.3006,40085.7006,191.300002,82.400001,451.100006,113.900002,305.200004,63.500001
88,40149.2006,40336.9006,40454.6006,40563.3006,187.700003,108.700001,457.000007,117.700002,305.400005,42.900001
89,40606.2006,40809.6006,40915.3006,40998.7006,203.400003,83.400001,458.400007,105.700002,309.100005,65.900001
90,41064.6006,41266.7006,41364.6006,41445.9006,202.100003,81.300002,446.100007,97.900001,300.000004,64.800001
91,41510.7006,41673.9006,41809.1006,41891.5006,163.200002,82.400001,444.200006,135.200002,298.400004,63.400001
92,41954.9006,42159.0006,42260.4006,42341.6006,204.100003,81.200001,453.900007,101.400002,305.500005,67.200001
93,42408.8006,42565.1006,42723.6006,42831.8006,156.300002,108.200001,467.300007,158.500003,314.800005,44.300001
94,42876.1006,43038.9006,43189.7006,43275.1006,162.800002,85.400001,467.900007,150.800003,313.600005,68.900001
95,43344.0006,43504.2006,43667.9007,43778.4007,160.200002,110.500001,472.700007,163.700003,323.900005,38.300001
96,43816.7007,43975.9007,44144.9007,44251.5007,159.200002,106.600001,476.000007,169.000003,328.200005,41.200001
97,44292.7007,44507.3007,44627.5007,44729.7007,214.600003,102.200002,481.600007,120.200002,334.800005,44.6
98,44774.3007,44983.0007,45086.3007,45167.3007,208.700003,81.000001,457.800007,103.300002,312.000005,64.800001
99,45232.1007,45428.5007,45556.3007,45637.1007,196.400003,80.800001,472.200007,127.800002,324.200005,67.200001
100,45704.3007,45867.8007,46021.0007,46103.5007,163.500002,82.500001,468.500007,153.200003,316.700005,69.300001
101,46172.8007,46392.7007,46491.6007,46596.1007,219.900003,104.500001,472.100007,98.900002,318.800005,48.800001
102,46644.9007,46845.3007,46954.6007,47062.8007,200.400003,108.200001,465.700007,109.300002,309.700005,47.800001
103,47110.6007,47263.9007,47411.7007,47521.7007,153.300002,110.000002,447.200007,147.800002,301.100004,36.100001
104,47557.8007,47738.2007,47858.1007,47939.7007,180.400002,81.600001,439.600006,119.900002,300.300004,57.700001
105,47997.4007,48177.0007,48284.6007,48365.5007,179.600003,80.900002,428.700007,107.600001,287.200004,60.600001
106,48426.1007,48586.6007,48716.2007,48795.9007,160.500002,79.700001,435.400006,129.600002,290.100004,65.600001
107,48861.5007,49031.9007,49159.1007,49241.2007,170.400003,82.100001,441.500007,127.200002,297.600005,61.800001
108,49303.0007,49483.7007,49613.1007,49694.1007,180.700002,81.000001,462.900007,129.400002,310.100004,71.800002
109,49765.9007,49966.3007,50077.5007,50186.7007,200.400003,109.200002,463.600006,111.200001,311.600004,42.8
110,50229.5007,50391.0008,50549.8008,50631.8008,161.500003,82.000001,470.700007,158.800002,320.300005,68.400001
111,50700.2008,50914.5008,51022.9008,51132.7008,214.300004,109.800002,470.600008,108.400001,322.700005,38.100001
112,51170.8008,51369.6008,51473.3008,51582.6008,198.800002,109.300002,444.600006,103.700002,302.500004,32.8
113,51615.4008,51818.9008,51912.9008,51996.0008,203.500003,83.100001,442.900007,94.000002,297.500005,62.300001
114,52058.3008,52250.2008,52364.2008,52446.0008,191.900003,81.800002,452.000006,114.000001,305.900004,64.3
115,52510.3008,52666.6008,52821.4008,52935.4008,156.300003,114.000002,467.000007,154.800002,311.100005,41.9
116,52977.3008,53138.0008,53292.1008,53375.0008,160.700003,82.900001,471.600007,154.100002,314.800005,73.900001
117,53448.9008,53610.4008,53758.5008,53841.5008,161.500003,83.000001,458.200007,148.100002,309.600005,65.600001
118,53907.1008,54068.6008,54226.8008,54336.2008,161.500003,109.400002,472.700007,158.200002,319.700005,43.6
119,54379.8008,54553.0008,54689.0008,54793.1008,173.200003,104.100001,458.000007,136.000002,309.200005,44.700001
120,54837.8008,55043.8008,55131.0008,55212.2008,206.000003,81.200001,435.200007,87.200002,293.200005,60.800001
121,55273.0008,55430.5008,55566.4008,55647.9008,157.500002,81.500001,442.600006,135.900002,293.400004,67.700001
122,55715.6008,55914.2008,56021.1008,56134.7008,198.600003,113.600001,455.800007,106.900002,305.500005,36.700001
123,56171.4008,56325.1008,56484.1008,56567.9008,153.700002,83.800001,459.500007,159.000003,312.700005,63.000001
124,56630.9008,56849.9008,56940.7008,57058.6009,219.000003,117.900002,460.100007,90.800001,309.800004,32.400001
125,57091.0009,57285.0009,57395.7009,57503.6009,194.000003,107.900002,453.800006,110.700001,304.700004,41.2
126,57544.8009,57751.6009,57833.7009,57914.3009,206.800004,80.600001,428.600007,82.100001,288.900005,59.100001
127,57973.4009,58122.8009,58259.8009,58340.4009,149.400002,80.600001,429.600006,137.000002,286.400004,62.600001
128,58403.0009,58587.3009,58696.0009,58777.2009,184.300003,81.200001,441.700007,108.700002,293.000005,67.500001
129,58844.7009,59058.3009,59161.5009,59273.0009,213.600003,111.500001,469.100007,103.200002,316.800005,40.800001
130,59313.8009,59520.2009,59627.9009,59738.1009,206.400003,110.200001,472.700007,107.700002,314.100005,48.400001
131,59786.5009,59947.4009,60099.4009,60212.4009,160.900002,113.000001,466.800007,152.000003,312.900005,40.900001
132,60253.3009,60416.7009,60565.4009,60674.2009,163.400002,108.800002,470.200007,148.700002,312.100004,49.300001
133,60723.5009,60888.3009,61036.2009,61118.3009,164.800002,82.100001,463.800007,147.900003,312.700005,69.000001
134,61187.3009,61368.0009,61492.6009,61572.7009,180.700002,80.100002,446.500006,124.600002,305.300004,61.1
135,61633.8009,61792.8009,61932.7009,62014.1009,159.000003,81.400001,437.400007,139.900002,298.900005,57.100001
136,62071.2009,62261.2009,62360.7009,62477.9009,190.000003,117.200002,436.400006,99.500001,289.500004,29.7
137,62507.6009,62693.9009,62814.7009,62897.8009,186.300003,83.100001,453.200007,120.800002,307.100005,63.000001
138,62960.8009,63154.7009,63269.5009,63351.4009,193.900003,81.900001,465.100007,114.800002,308.700005,74.500001
139,63425.9009,63587.5009,63734.501,63844.401,161.600003,109.900001,463.500007,147.000002,308.600005,45.000001
140,63889.401,64088.701,64200.701,64284.801,199.300003,84.100001,466.400007,112.000002,311.300005,71.000001
141,64355.801,64518.101,64660.701,64772.401,162.300002,111.700001,457.200007,142.600003,304.900005,40.600001
142,64813.001,65000.301,65126.501,65237.401,187.300003,110.900002,465.500007,126.200001,313.500004,41.100001
143,65278.501,65466.101,65583.801,65665.501,187.600003,81.700001,450.800006,117.700001,305.300004,63.800001
144,65729.301,65897.001,66017.901,66100.801,167.700003,82.900001,429.100007,120.900002,288.600005,57.600001
145,66158.401,66311.801,66451.401,66532.101,153.400002,80.700001,437.400006,139.600002,293.000004,63.700001
146,66595.801,66785.501,66897.001,66976.501,189.700003,79.500001,446.200007,111.500002,301.200005,65.500001
147,67042.001,67227.701,67345.101,67453.401,185.700003,108.300001,455.300007,117.400002,303.100005,43.900001
148,67497.301,67700.401,67795.801,67902.501,203.100003,106.700002,446.400006,95.400001,298.500004,41.2
149,67943.701,68121.401,68238.701,68321.201,177.700003,82.500001,445.000007,117.300002,295.000005,67.500001
150,68388.701,68571.301,68683.501,68764.301,182.600003,80.800002,441.900007,112.200001,294.800004,66.300001
151,68830.601,69026.901,69136.401,69243.501,196.300003,107.100002,460.400007,109.500001,305.800004,47.500001
152,69291.001,69453.001,69602.801,69684.301,162.000002,81.500001,465.400006,149.800002,311.800004,72.100001
153,69756.401,69914.401,70056.201,70138.101,158.000003,81.900001,449.600007,141.800002,299.800005,67.900001
154,70206.001,70408.401,70512.5011,70615.4011,202.400003,102.900001,454.400007,104.100002,306.500005,45.000001
155,70660.4011,70856.9011,70947.9011,71030.2011,196.500003,82.300001,432.400006,91.000001,287.500004,62.600001
156,71092.8011,71261.9011,71383.4011,71463.5011,169.100003,80.100001,435.300007,121.500002,290.600005,64.600001
157,71528.1011,71713.7011,71832.6011,71913.4011,185.600003,80.800002,451.200007,118.900001,304.500004,65.900001
158,71979.3011,72165.7011,72285.5011,72405.3011,186.400002,119.800002,455.800006,119.800002,306.200004,29.8
159,72435.1011,72592.2011,72746.9011,72827.5011,157.100003,80.600001,460.100007,154.700002,311.800005,67.700001
160,72895.2011,73102.7011,73207.5011,73288.6011,207.500003,81.100001,463.600007,104.800002,312.300005,70.200001
161,73358.8011,73556.3011,73654.7011,73735.5011,197.500003,80.800001,441.700007,98.400002,295.900005,65.000001
162,73800.5011,73954.3011,74093.2011,74173.8011,153.800002,80.600001,439.600006,138.900002,292.700004,66.300001
163,74240.1011,74399.4011,74523.4011,74604.2011,159.300003,80.800002,427.300007,124.000001,283.300004,63.200001
164,74667.4011,74865.8011,74969.4011,75050.3011,198.400003,80.900001,450.800006,103.600001,302.000004,67.900001
165,75118.2011,75330.5011,75424.3011,75505.6011,212.300004,81.300001,458.900007,93.800001,306.100005,71.500001
166,75577.1011,75732.5011,75886.8011,75967.3011,155.400003,80.500001,460.900007,154.300002,309.700005,70.700001
167,76038.0011,76232.2011,76348.2011,76430.5011,194.200003,82.300001,464.300007,116.000002,310.200005,71.800001
168,76502.3011,76705.1011,76799.7011,76906.6011,202.800003,106.900002,448.100007,94.600001,297.400004,43.800001
169,76950.4011,77142.9012,77261.2012,77342.1012,192.500003,80.900001,455.800006,118.300001,310.800004,64.100001
170,77406.2012,77582.7012,77695.9012,77801.3012,176.500003,105.400001,436.800007,113.200002,289.700005,41.700001
171,77843.0012,78006.8012,78125.1012,78205.5012,163.800002,80.400001,423.200006,118.300002,282.100004,60.700001
172,78266.2012,78418.2012,78545.8012,78625.7012,152.000003,79.900002,421.600007,127.600001,279.600004,62.100001
173,78687.8012,78890.5012,78989.3012,79067.6012,202.700003,78.300001,448.200006,98.800001,301.500004,68.400001
174,79136.0012,79326.3012,79429.6012,79509.7012,190.300003,80.100001,445.400007,103.300002,293.600005,71.700001
175,79581.4012,79764.3012,79881.1012,79962.9012,182.900003,81.800002,450.900007,116.800001,299.700004,69.400001
176,80032.3012,80177.0012,80324.6012,80432.5012,144.700002,107.900002,444.800006,147.600002,292.300004,44.6
177,80477.1012,80623.3012,80778.2012,80857.6012,146.200002,79.400001,452.600007,154.900003,301.100005,72.100001
178,80929.7012,81132.6012,81231.4012,81344.5012,202.900003,113.100002,456.100007,98.800001,301.700004,41.300001
179,81385.8012,81535.2012,81693.1012,81773.7012,149.400002,80.600002,455.900007,157.900002,307.300004,68.000001
180,81841.7012,81994.3012,82140.6012,82251.4012,152.600002,110.800002,451.300006,146.300002,298.900004,41.6
181,82293.0012,82490.2012,82587.0012,82692.1012,197.200003,105.100001,443.500007,96.800002,294.000005,44.400001
182,82736.5012,82900.7012,83027.3012,83107.9012,164.200002,80.600001,437.600006,126.600002,290.800004,66.200001
183,83174.1012,83355.9012,83462.1012,83543.6012,181.800003,81.500001,435.500007,106.200002,288.000005,66.000001
184,83609.6012,83755.3012,83903.0013,83983.6013,145.700002,80.600001,444.300007,147.700002,293.400004,70.300002
185,84053.9013,84203.0013,84350.6013,84432.0013,149.100002,81.400001,447.600006,147.600002,296.700004,69.500001
186,84501.5013,84653.0013,84801.5013,84882.3013,151.500002,80.800001,454.300007,148.500003,300.000005,73.500001
187,84955.8013,85110.2013,85257.2013,85372.9013,154.400002,115.700002,454.600007,147.000002,301.400004,37.500001
188,85410.4013,85575.4013,85714.9013,85795.7013,165.000002,80.800001,455.600007,139.500002,304.500004,70.300002
189,85866.0013,86021.2013,86168.4013,86251.4013,155.200002,83.000001,449.400006,147.200002,302.400004,64.000001
190,86315.4013,86485.3013,86607.3013,86687.7013,169.900003,80.400001,437.100007,122.000002,291.900005,64.800001
191,86752.5013,86916.9013,87045.7013,87126.4013,164.400002,80.700001,434.900006,128.800002,293.200004,61.000001
192,87187.4013,87340.2013,87487.1013,87566.9013,152.800002,79.800001,444.100007,146.900003,299.700005,64.600001
193,87631.5013,87832.7013,87932.4013,88013.5013,201.200003,81.100002,451.500007,99.700001,300.900004,69.500001
194,88083.0013,88286.2013,88386.7013,88490.2013,203.200003,103.500002,452.300006,100.500001,303.700004,45.1
195,88535.3013,88690.1013,88834.7013,88916.7013,154.800003,82.000001,445.100007,144.600002,299.400005,63.700001
196,88980.4013,89131.1013,89279.8013,89360.8013,150.700002,81.000002,447.700007,148.700002,299.400004,67.300001
197,89428.1013,89625.4013,89730.2013,89811.0013,197.300003,80.800001,447.500006,104.800001,302.100004,64.600001
198,89875.6013,90042.2013,90158.9013,90240.2013,166.600003,81.300002,424.300007,116.700001,283.300004,59.700001
199,90299.9013,90461.9013,90596.6013,90678.3014,162.000002,81.700001,447.800006,134.700002,296.700004,69.400001
200,90747.7014,90927.9014,91039.7014,91120.3014,180.200003,80.600001,439.200007,111.800002,292.000005,66.600001
201,91186.9014,91368.1014,91481.0014,91562.0014,181.200002,81.000001,442.300006,112.900002,294.100004,67.200001
202,91629.2014,91815.5014,91920.8014,92026.7014,186.300003,105.900001,442.700007,105.300002,291.600005,45.200001
203,92071.9014,92271.5014,92376.5014,92487.1014,199.600003,110.600001,457.600007,105.000002,304.600005,42.400001
204,92529.5014,92676.1014,92821.1014,92928.2014,146.600002,107.100002,441.000006,145.000002,291.600004,42.3
205,92970.5014,93150.7014,93253.5014,93333.8014,180.200003,80.300001,425.100007,102.800002,283.000005,61.800001
206,93395.6014,93548.3014,93680.3014,93786.2014,152.700002,105.900002,429.700006,132.000002,284.700004,39.1
207,93825.3014,93988.3014,94123.7014,94206.3014,163.000003,82.600001,442.500007,135.400002,298.400005,61.500001
208,94267.8014,94483.5014,94583.9014,94689.8014,215.700003,105.900002,466.700007,100.400001,316.100004,44.700001
209,94734.5014,94889.7014,95033.4014,95115.7014,155.200002,82.300001,453.200006,143.700002,298.900004,72.000001
210,95187.7014,95347.3014,95492.3014,95575.3014,159.600003,83.000001,455.800007,145.000002,304.600005,68.200001
211,95643.5014,95802.3014,95952.7014,96062.1014,158.800003,109.400001,463.400007,150.400002,309.200005,44.800001
212,96106.9014,96270.5014,96419.3014,96501.2014,163.600003,81.900001,460.600007,148.800002,312.400005,66.300001
213,96567.5014,96747.4014,96864.4014,96947.0014,179.900003,82.600002,439.900007,117.000001,296.900004,60.400001
214,97007.4014,97177.0014,97298.7014,97380.6015,169.600002,81.900001,432.300006,121.700002,291.300004,59.100001
215,97439.7015,97608.5015,97745.1015,97826.7015,168.800002,81.600001,452.400007,136.600003,305.400005,65.400001
216,97892.1015,98046.2015,98208.6015,98290.8015,154.100002,82.200002,465.300007,162.400002,316.500004,66.600001
217,98357.4015,98518.0015,98666.3015,98779.5015,160.600002,113.200002,467.000007,148.300002,308.900004,44.900001
218,98824.4015,98983.9015,99138.1015,99246.5015,159.500002,108.400002,466.300007,154.200002,313.700004,44.200001
219,99290.7015,99448.9015,99616.2015,99725.0015,158.200002,108.800002,481.000007,167.300002,325.500004,46.700001
220,99771.7015,99926.1015,100079.201,100163.201,154.400002,84.000002,457.100007,153.100002,307.500004,65.600001
221,100228.801,100424.401,100531.101,100634.201,195.600002,103.100002,450.800006,106.700002,302.300004,45.4
222,100679.602,100880.702,100978.202,101085.002,201.100003,106.800001,443.100007,97.500002,298.600005,37.700001
223,101122.702,101295.802,101424.302,101535.302,173.100002,111.000002,450.700007,128.500002,301.600004,38.100001
224,101573.402,101779.502,101883.102,101965.202,206.100003,82.100001,461.000006,103.600001,309.700004,69.200001
225,102034.402,102185.702,102344.402,102425.802,151.300003,81.400001,461.200007,158.700002,310.000005,69.800001
226,102495.602,102702.502,102803.702,102884.702,206.900003,81.000001,458.000007,101.200002,308.100005,68.900001
227,102953.602,103159.602,103262.402,103374.302,206.000003,111.900001,456.800007,102.800002,308.800005,36.100001
228,103410.402,103590.302,103705.002,103785.702,179.900003,80.700002,434.700006,114.700001,294.600004,59.4
229,103845.102,104044.502,104133.402,104213.302,199.400003,79.900001,426.300007,88.900002,288.300005,58.100001
230,104271.402,104462.102,104557.802,104637.002,190.700003,79.200001,433.700006,95.700001,286.400004,68.100001
231,104705.102,104904.202,105001.902,105082.102,199.100003,80.200001,446.700007,97.700002,296.800005,69.700001
232,105151.802,105303.402,105449.302,105531.002,151.600002,81.700002,453.300007,145.900002,297.500004,74.100001
233,105605.102,105768.502,105908.202,105990.902,163.400002,82.700001,458.500006,139.700002,303.100004,72.700001
234,106063.602,106224.202,106371.802,106475.302,160.600003,103.500002,463.700007,147.600002,308.200005,52
235,106527.302,106689.502,106835.902,106946.002,162.200003,110.100002,469.300007,146.400002,308.600005,50.6
236,106996.602,107174.002,107305.502,107413.802,177.400003,108.300002,460.500007,131.500002,308.900005,43.3
237,107457.102,107614.202,107756.202,107839.802,157.100003,83.600001,449.800007,142.000002,299.100005,67.100001
238,107906.902,108086.502,108208.202,108289.102,179.600003,80.900002,448.600007,121.700001,301.300004,66.400001
239,108355.502,108528.502,108651.502,108733.202,173.000002,81.700001,442.800006,123.000002,296.000004,65.100001
240,108798.302,109010.502,109114.902,109224.502,212.200003,109.600002,471.500007,104.400002,316.600005,45.3
241,109269.802,109424.302,109585.402,109668.302,154.500003,82.900001,476.100007,161.100002,315.600005,77.600001
242,109745.902,109902.502,110055.002,110137.702,156.600003,82.700001,470.100007,152.500002,309.100005,78.300001
243,110216.002,110370.902,110517.702,110633.402,154.900003,115.700002,462.600007,146.800002,301.700005,45.2
244,110678.602,110840.102,110990.902,111073.902,161.500003,83.000001,470.100007,150.800002,312.300005,74.800001
245,111148.702,111302.002,111451.902,111560.902,153.300003,109.000001,456.100007,149.900002,303.200005,43.900001
246,111604.802,111783.902,111901.502,112010.602,179.100003,109.100002,446.700007,117.600001,296.700004,40.900001
247,112051.502,112223.402,112345.102,112426.602,171.900002,81.500001,435.400006,121.700002,293.600004,60.300001
248,112486.902,112644.702,112785.802,112897.902,157.800003,112.100001,450.400007,141.100002,298.900005,39.400001
249,112937.302,113139.002,113247.502,113330.802,201.700003,83.300001,461.700007,108.500002,310.200005,68.200001
250,113399.002,113563.602,113721.002,113829.802,164.600002,108.800001,478.700007,157.400003,322.000005,47.900001
251,113877.702,114036.302,114195.902,114302.102,158.600002,106.200001,475.400007,159.600003,318.200005,51.000001
252,114353.102,114515.702,114668.702,114781.502,162.600002,112.800001,470.600007,153.000003,315.600005,42.200001
253,114823.702,114982.902,115135.602,115241.702,159.200002,106.100001,466.100007,152.700003,311.900005,48.100001
254,115289.802,115449.102,115594.202,115711.002,159.300002,116.800002,455.500007,145.100002,304.400004,34.300001
255,115745.302,115932.302,116066.202,116176.702,187.000003,110.500001,473.600007,133.900002,320.900005,42.200001
256,116218.902,116393.702,116522.602,116604.102,174.800002,81.500002,448.800006,128.900002,303.700004,63.6
257,116667.702,116825.302,116967.502,117049.902,157.600003,82.400001,443.200007,142.200002,299.800005,61.000001
258,117110.902,117309.102,117406.502,117489.202,198.200003,82.700002,445.400007,97.400001,295.600004,67.100001
259,117556.302,117698.802,117860.502,117942.002,142.500002,81.500001,451.400006,161.700002,304.200004,65.700001
260,118007.702,118202.302,118316.302,118420.602,194.600003,104.300002,460.300007,114.000002,308.600005,47.4
261,118468.002,118671.902,118779.702,118892.102,203.900003,112.400002,464.300007,107.800002,311.700005,40.2
262,118932.302,119118.802,119237.102,119318.702,186.500003,81.600001,450.800007,118.300002,304.800005,64.400001
263,119383.102,119572.102,119694.802,119803.902,189.000003,109.100001,464.300007,122.700002,311.700005,43.500001
264,119847.402,120026.902,120150.202,120231.702,179.500003,81.500002,448.100007,123.300001,302.800004,63.800001
265,120295.502,120496.202,120593.302,120673.502,200.700003,80.200001,445.000006,97.100001,297.800004,67.000001
266,120740.502,120935.202,121040.202,121121.502,194.700003,81.300001,452.300007,105.000002,299.700005,71.300001
267,121192.802,121353.302,121495.702,121578.402,160.500002,82.700002,459.000007,142.400002,302.900004,73.400001
268,121651.802,121866.702,121961.302,122044.002,214.900003,82.700002,463.900007,94.600001,309.500004,71.700001
269,122115.702,122300.702,122413.902,122521.402,185.000002,107.500002,456.900006,113.200002,298.200004,51.2
270,122572.602,122774.202,122883.302,123000.602,201.600003,117.300002,464.900007,109.100002,310.700005,36.9
271,123037.502,123219.402,123341.802,123423.802,181.900003,82.000001,452.200007,122.400002,304.300005,65.900001
272,123489.702,123655.402,123782.302,123866.602,165.700003,84.300001,444.800007,126.900002,292.600005,67.900001
273,123934.502,124125.302,124249.702,124331.202,190.800003,81.500002,469.100007,124.400001,315.200004,72.400001
274,124403.602,124555.802,124711.402,124794.802,152.200002,83.400002,461.300007,155.600002,307.800004,70.100001
275,124864.902,125028.202,125185.802,125293.902,163.300002,108.100002,477.800007,157.600002,320.900004,48.800001
276,125342.702,125506.202,125668.602,125773.802,163.500002,105.200001,480.700007,162.400003,325.900005,49.600001
277,125823.402,125986.102,126146.202,126230.802,162.700002,84.600001,474.300007,160.100003,322.800005,66.900001
278,126297.702,126457.602,126610.302,126693.202,159.900002,82.900001,471.700007,152.700003,312.600005,76.200001
279,126769.402,126961.202,127070.602,127188.402,191.800003,117.800002,451.200007,109.400001,301.200004,32.200001
280,127220.602,127421.802,127528.402,127609.602,201.200003,81.200002,448.700006,106.600001,307.800004,59.7
281,127669.302,127826.902,127974.202,128085.802,157.600003,111.600002,457.600007,147.300002,304.900005,41.1
282,128126.902,128280.902,128438.702,128521.702,154.000003,83.000001,466.700007,157.800002,311.800005,71.900001
283,128593.602,128764.602,128917.002,129024.402,171.000003,107.400002,479.300007,152.400002,323.400005,48.5
284,129072.902,129235.702,129394.802,129502.402,162.800003,107.600002,480.500007,159.100002,321.900005,51
285,129553.402,129718.702,129870.802,129979.702,165.300003,108.900002,474.200008,152.100002,317.400005,47.900001
286,130027.602,130184.802,130339.402,130448.402,157.200002,109.000002,463.600006,154.600002,311.800004,42.8
287,130491.202,130644.302,130806.702,130889.502,153.100003,82.800001,461.300007,162.400002,315.500005,63.000001
288,130952.502,131113.602,131259.502,131342.502,161.100003,83.000001,448.900007,145.900002,307.000005,58.900001
289,131401.402,131603.902,131705.102,131787.002,202.500003,81.900001,453.800007,101.200002,303.700005,68.200001
290,131855.202,132021.002,132157.502,132240.202,165.800002,82.700002,456.000007,136.500002,302.300004,71.000001
291,132311.202,132463.302,132622.602,132703.802,152.100002,81.200001,461.300006,159.300002,311.400004,68.700001
292,132772.502,132926.902,133091.102,133173.402,154.400003,82.300001,472.300008,164.200002,318.600005,71.400002
293,133244.802,133436.102,133554.802,133664.102,191.300002,109.300002,466.600006,118.700002,310.000004,47.3
294,133711.402,133913.702,134025.402,134134.602,202.300003,109.200002,469.300007,111.700002,314.000005,46.1
295,134180.702,134366.702,134484.502,134566.902,186.000003,82.400001,449.500007,117.800002,303.800005,63.300001
296,134630.202,134828.002,134929.902,135010.402,197.800003,80.500001,440.800007,101.900002,299.700005,60.600001
297,135071.002,135263.502,135359.502,135438.202,192.500003,78.700001,435.300006,96.000001,288.500004,68.100001
298,135506.302,135688.702,135807.102,135922.602,182.400003,115.500001,455.700007,118.400002,300.800005,39.400001
299,135962.002,136162.002,136267.502,136349.702,200.000003,82.200001,460.900007,105.500002,305.500005,73.200001
300,136422.902,136582.102,136736.602,136845.602,159.200002,109.000001,467.300007,154.500003,313.700005,44.600001
301,136890.202,137095.202,137212.702,137320.202,205.000003,107.500001,472.900007,117.500002,322.500005,42.900001
302,137363.102,137566.702,137676.502,137779.202,203.600003,102.700001,466.000007,109.800002,313.400005,49.900001
303,137829.102,137991.702,138133.402,138214.102,162.600002,80.700002,453.400007,141.700002,304.300004,68.400001
304,138282.502,138438.902,138581.102,138663.902,156.400002,82.800001,449.300006,142.200002,298.600004,67.900001
305,138731.802,138935.302,139042.702,139147.502,203.500003,104.800001,466.600007,107.400002,310.900005,50.900001
306,139198.402,139357.502,139512.602,139620.902,159.100003,108.300002,473.600007,155.100002,314.200005,51.1
307,139672.002,139829.202,139988.602,140104.302,157.200003,115.700002,475.400007,159.400002,316.600005,43.1
308,140147.402,140324.902,140459.902,140572.402,177.500003,112.500002,473.700007,135.000002,312.500005,48.7
309,140621.102,140789.402,140946.302,141028.502,168.300003,82.200001,483.200008,156.900002,325.200005,75.800002
310,141104.302,141266.402,141425.902,141537.502,162.100002,111.600002,475.600007,159.500002,321.600004,42.400001
311,141579.902,141756.502,141885.202,141966.802,176.600002,81.600001,449.800006,128.700002,305.300004,62.900001
312,142029.702,142218.202,142329.102,142409.602,188.500003,80.500001,445.800007,110.900002,299.400005,65.900001
313,142475.502,142656.802,142771.702,142855.402,181.300003,83.700002,444.200007,114.900001,296.200004,64.300001
314,142919.702,143114.202,143232.702,143336.502,194.500003,103.800002,462.900007,118.500001,313.000004,46.100001
315,143382.602,143556.102,143685.002,143788.102,173.500002,103.100002,454.800006,128.900002,302.400004,49.3
316,143837.402,144037.702,144147.402,144261.302,200.300003,113.900002,460.900007,109.700002,310.000005,37
317,144298.302,144453.502,144617.402,144699.102,155.200003,81.700001,475.900007,163.900002,319.100005,75.100001
318,144774.202,144940.502,145089.202,145202.802,166.300003,113.600002,476.000007,148.700002,315.000005,47.4
319,145250.202,145416.502,145566.102,145679.102,166.300003,113.000002,471.400007,149.600002,315.900005,42.5
320,145721.602,145905.902,146024.902,146106.502,184.300003,81.600001,445.400007,119.000002,303.300005,60.500001
321,146167.002,146329.202,146466.602,146573.002,162.200002,106.400001,451.300007,137.400003,299.600005,45.300001
322,146618.302,146782.602,146913.902,147025.802,164.300002,111.900002,447.400006,131.300002,295.600004,39.9
323,147065.702,147267.802,147382.502,147462.602,202.100003,80.100001,469.300007,114.700002,316.800005,72.400001
324,147535.002,147745.002,147853.102,147960.202,210.000004,107.100002,475.600008,108.100001,318.100005,50.400001
325,148010.602,148176.502,148326.802,148434.802,165.900002,108.000002,475.100007,150.300002,316.200004,50.900001
326,148485.702,148644.002,148801.902,148883.302,158.300002,81.400002,471.800007,157.900002,316.200004,74.200001
327,148957.502,149115.502,149272.102,149382.202,158.000002,110.100002,469.300007,156.600002,314.600004,44.600001
328,149426.802,149630.902,149738.002,149843.802,204.100003,105.800002,467.300007,107.100001,311.200004,50.300001
329,149894.102,150105.002,150205.402,150311.802,210.900003,106.400002,460.400006,100.400001,311.300004,42.7
330,150354.502,150519.402,150656.302,150736.502,164.900003,80.200001,445.000007,136.900002,301.800005,63.000001
331,150799.502,150997.402,151098.702,151179.502,197.900003,80.800001,443.100007,101.300002,299.200005,63.100001
332,151242.602,151427.802,151558.202,151639.102,185.200002,80.900002,465.800007,130.400002,315.600004,69.300001
333,151708.402,151884.802,152016.602,152122.802,176.400002,106.200002,460.100006,131.800002,308.200004,45.7
334,152168.502,152364.702,152483.702,152595.902,196.200003,112.200002,464.900007,119.000002,315.200005,37.5
335,152633.402,152823.602,152943.602,153052.802,190.200003,109.200002,466.600007,120.000002,310.200005,47.2
336,153100.002,153316.302,153408.402,153515.502,216.300004,107.100002,467.400007,92.100001,308.400005,51.9
337,153567.402,153736.202,153883.902,153994.802,168.800003,110.900002,479.000007,147.700002,316.500005,51.6
338,154046.402,154221.402,154359.302,154442.402,175.000003,83.100001,468.300007,137.900002,312.900005,72.300001
339,154514.702,154673.502,154819.702,154930.202,158.800003,110.500002,458.000007,146.200002,305.000005,42.5
340,154972.702,155163.402,155278.402,155361.402,190.700003,83.000001,454.600007,115.000002,305.700005,65.900001
341,155427.302,155589.202,155729.702,155811.302,161.900002,81.600001,449.200007,140.500003,302.400005,65.200001
342,155876.502,156062.702,156185.502,156266.702,186.200003,81.200002,463.600007,122.800001,309.000004,73.400001
343,156340.102,156553.302,156656.002,156765.002,213.200003,109.000002,468.800007,102.700001,315.900004,43.900001
344,156808.902,156977.202,157131.102,157213.202,168.300002,82.100002,475.400007,153.900002,322.200004,71.100001
345,157284.302,157452.002,157603.502,157706.302,167.700002,102.800002,477.300007,151.500002,319.200004,55.300001
346,157761.602,157959.202,158075.902,158183.402,197.600003,107.500001,474.200007,116.700002,314.300005,52.400001
347,158235.802,158397.502,158555.602,158663.602,161.700002,108.000001,476.000007,158.100003,319.800005,48.200001
348,158711.802,158871.402,159028.702,159138.802,159.600002,110.100001,468.600007,157.300003,316.900005,41.600001
349,159180.402,159367.502,159481.502,159593.502,187.100003,112.000002,453.000007,114.000001,301.100004,39.900001
350,159633.402,159806.102,159926.102,160008.902,172.700002,82.800001,443.500006,120.000002,292.700004,68.000001
351,160076.902,160266.902,160385.802,160468.402,190.000003,82.600001,461.400007,118.900002,308.900005,69.900001
352,160538.302,160747.002,160852.602,160934.302,208.700003,81.700001,470.000007,105.600002,314.300005,74.000001
353,161008.302,161168.702,161316.902,161428.902,160.400003,112.000001,465.000007,148.200002,308.600005,44.400001
354,161473.302,161626.102,161787.002,161893.802,152.800002,106.800001,472.900007,160.900003,313.700005,52.400001
355,161946.202,162163.502,162258.502,162364.402,217.300003,105.900001,465.100007,95.000002,312.300005,46.900001
356,162411.302,162600.502,162706.702,162787.102,189.200003,80.400001,441.700007,106.200002,295.400005,65.900001
357,162853.002,163019.602,163141.902,163223.002,166.600002,81.100001,437.000006,122.300002,288.900004,67.000001
358,163290.002,163441.402,163585.302,163666.802,151.400002,81.500001,445.300007,143.900003,295.300005,68.500001
359,163735.302,163901.802,164048.602,164130.602,166.500002,82.000001,469.800007,146.800003,313.300005,74.500001
360,164205.102,164373.902,164523.402,164628.102,168.800002,104.700001,482.100007,149.500003,318.300005,59.100001
361,164687.202,164860.202,165001.302,165110.302,173.000003,109.000001,473.500007,141.100002,314.100005,50.400001
362,165160.702,165323.302,165477.202,165587.402,162.600003,110.200001,477.200007,153.900002,316.500005,50.500001
363,165637.902,165796.002,165962.602,166046.502,158.100003,83.900001,476.900007,166.600002,324.700005,68.300001
364,166114.802,166312.602,166435.702,166518.002,197.800003,82.300001,468.400007,123.100002,320.900005,65.200001
365,166583.202,166791.902,166886.202,166968.302,208.700003,82.100001,449.800007,94.300002,303.000005,64.700001
366,167033.002,167212.802,167351.902,167434.502,179.800003,82.600001,471.800007,139.100002,318.900005,70.300001
367,167504.802,167666.902,167816.103,167899.903,162.100002,83.800001,473.500007,149.200003,311.300005,78.400001
368,167978.303,168148.903,168299.703,168383.203,170.600003,83.500001,477.000007,150.800002,321.400005,72.100001
369,168455.303,168615.503,168777.103,168887.803,160.200003,110.700002,481.500007,161.600002,321.800005,49
370,168936.803,169105.303,169244.503,169356.103,168.500003,111.600002,464.300007,139.200002,307.700005,45
371,169401.103,169605.603,169722.903,169832.103,204.500003,109.200002,473.000007,117.300002,321.800005,42
372,169874.103,170056.203,170184.203,170266.203,182.100003,82.000001,454.100007,128.000002,310.100005,62.000001
373,170328.203,170527.803,170632.403,170739.803,199.600003,107.400001,453.400007,104.600002,304.200005,41.800001
374,170781.603,170971.803,171093.703,171178.103,190.200003,84.400002,462.100007,121.900001,312.100004,65.600001
375,171243.703,171436.203,171564.103,171677.503,192.500003,113.400001,474.500007,127.900002,320.400005,40.700001
376,171718.203,171870.703,172037.003,172120.203,152.500002,83.200001,472.900007,166.300003,318.800005,70.900001
377,172191.103,172392.103,172508.203,172618.203,201.000003,110.000001,476.000007,116.100002,317.100005,48.900001
378,172667.103,172865.203,172974.303,173082.303,198.100003,108.000001,461.400007,109.100002,307.200005,46.200001
379,173128.503,173301.303,173422.303,173503.103,172.800002,80.800001,437.700006,121.000002,293.800004,63.100001
380,173566.203,173745.003,173853.003,173934.503,178.800003,81.500001,431.500007,108.000002,286.800005,63.200001
381,173997.703,174168.903,174291.203,174373.903,171.200002,82.700001,448.900006,122.300002,293.500004,72.700001
382,174446.603,174644.203,174756.403,174838.403,197.600003,82.000001,467.600007,112.200002,309.800005,75.800001
383,174914.203,175115.203,175221.603,175335.503,201.000003,113.900002,464.600007,106.400002,307.400005,43.3
384,175378.803,175591.503,175702.903,175810.303,212.700004,107.400002,483.500008,111.400001,324.100005,52.000001
385,175862.303,176022.403,176177.803,176288.103,160.100002,110.300002,475.900007,155.400002,315.500004,50.100001
386,176338.203,176496.503,176645.003,176760.503,158.300002,115.500002,466.800007,148.500002,306.800004,44.500001
387,176805.003,176960.203,177114.003,177194.503,155.200002,80.500001,457.200006,153.800002,309.000004,67.700001
388,177262.203,177435.503,177566.803,177648.503,173.300003,81.700001,447.100007,131.300002,304.600005,60.800001
389,177709.303,177915.803,178013.703,178092.803,206.500003,79.100001,445.800007,97.900002,304.400005,62.300001
390,178155.103,178328.103,178453.503,178535.603,173.000002,82.100001,450.500006,125.400002,298.400004,70.000001
391,178605.603,178762.703,178921.003,179036.803,157.100003,115.800002,469.700007,158.300002,315.400005,38.5
392,179075.303,179239.203,179388.303,179497.503,163.900003,109.200002,472.100007,149.100002,313.000005,49.9
393,179547.403,179719.003,179854.603,179964.103,171.600003,109.500002,465.500007,135.600002,307.200005,48.8
394,180012.903,180173.303,180324.503,180406.203,160.400003,81.700001,468.300007,151.200002,311.600005,75.000001
395,180481.203,180651.103,180792.203,180875.503,169.900003,83.300001,466.900007,141.100002,311.000005,72.600001
396,180948.103,181116.603,181249.703,181361.703,168.500003,112.000001,462.000007,133.100002,301.600005,48.400001
397,181410.103,181567.703,181718.703,181802.203,157.600003,83.500001,463.800007,151.000002,308.600005,71.700001
398,181873.903,182062.203,182175.503,182257.103,188.300003,81.600001,453.200007,113.300002,301.600005,70.000001
399,182327.103,182504.103,182618.403,182701.403,177.000003,83.000001,436.500006,114.300001,291.300004,62.200001
400,182763.603,182940.903,183062.803,183144.803,177.300003,82.000001,448.500007,121.900002,299.200005,67.300001
401,183212.103,183395.003,183524.203,183606.803,182.900003,82.600001,467.800007,129.200002,312.100005,73.100001
402,183679.903,183836.403,183988.903,184096.903,156.500002,108.000001,467.100007,152.500003,309.000005,50.100001
403,184147.003,184309.403,184457.503,184540.003,162.400002,82.500001,462.500007,148.100003,310.500005,69.500001
404,184609.503,184767.603,184920.603,185030.303,158.100002,109.700001,475.400007,153.000003,311.100005,54.600001
405,185084.903,185251.003,185395.803,185501.403,166.100002,105.600001,471.200007,144.800003,310.900005,54.700001
406,185556.103,185718.303,185864.503,185972.203,162.200002,107.700001,466.100007,146.200003,308.400005,50.000001
407,186022.203,186209.903,186321.903,186404.103,187.700003,82.200002,444.500007,112.000001,299.700004,62.600001
408,186466.703,186634.003,186761.003,186843.603,167.300002,82.600001,439.100006,127.000002,294.300004,62.200001
409,186905.803,187107.303,187205.803,187287.303,201.500003,81.500001,450.600007,98.500002,300.000005,69.100001
410,187356.403,187539.303,187660.603,187741.103,182.900003,80.500002,454.100007,121.300001,304.200004,69.400001
411,187810.503,187965.903,188121.303,188231.603,155.400002,110.300002,469.700007,155.400002,310.800004,48.600001
412,188280.203,188493.303,188592.603,188697.103,213.100003,104.500002,473.600007,99.300001,312.400004,56.700001
413,188753.803,188935.503,189060.703,189166.603,181.700002,105.900002,462.300007,125.200002,306.900004,49.500001
414,189216.103,189420.103,189530.403,189637.703,204.000003,107.300002,465.000006,110.300001,314.300004,43.4
415,189681.103,189866.103,189987.003,190068.803,185.000003,81.800001,451.200007,120.900002,305.900005,63.500001
416,190132.303,190294.303,190416.503,190498.003,162.000003,81.500002,430.300007,122.200001,284.200004,64.600001
417,190562.603,190744.903,190868.303,190948.803,182.300002,80.500001,457.000006,123.400002,305.700004,70.800001
418,191019.603,191226.403,191323.603,191405.803,206.800003,82.200001,459.600007,97.200002,304.000005,73.400001
419,191479.203,191634.903,191783.403,191891.303,155.700003,107.900001,458.100007,148.500002,304.200005,46.000001
420,191937.303,192103.103,192244.803,192326.903,165.800003,82.100001,465.300007,141.700002,307.500005,75.700001
421,192402.603,192578.003,192708.503,192822.703,175.400003,114.200001,464.800007,130.500002,305.900005,44.700001
422,192867.403,193031.803,193176.503,193289.403,164.400002,112.900001,469.400007,144.700003,309.100005,47.400001
423,193336.803,193548.603,193658.603,193773.303,211.800003,114.700001,478.200007,110.000002,321.800005,41.700001
424,193815.003,194002.103,194124.103,194229.403,187.100003,105.300001,460.400007,122.000002,309.100005,46.000001
425,194275.403,194455.503,194572.303,194654.903,180.100003,82.600002,444.500007,116.800001,296.900004,65.000001
426,194719.903,194894.703,195025.503,195108.403,174.800002,82.900001,459.000006,130.800002,305.600004,70.500001
427,195178.903,195372.503,195488.603,195573.503,193.600003,84.900001,461.200007,116.100002,309.700005,66.600001
428,195640.103,195803.703,195960.703,196043.603,163.600003,82.900001,473.100007,157.000002,320.600005,69.600001
429,196113.203,196278.503,196434.703,196546.303,165.300003,111.600002,478.700007,156.200002,321.500005,45.6
430,196591.903,196757.703,196907.503,197019.303,165.800003,111.800002,476.100008,149.800002,315.600005,48.700001
431,197068.003,197229.903,197385.403,197493.603,161.900002,108.200002,468.000007,155.500002,317.400004,42.400001
432,197536.003,197713.503,197838.703,197921.603,177.500002,82.900001,449.400006,125.200002,302.700004,63.800001
433,197985.403,198143.403,198279.003,198361.803,158.000003,82.800001,444.100007,135.600002,293.600005,67.700001
434,198429.503,198581.303,198742.003,198824.703,151.800002,82.700002,464.800007,160.700002,312.500004,69.600001
435,198894.303,199090.403,199207.703,199318.703,196.100003,111.000002,472.500007,117.300001,313.400004,48.100001
436,199366.803,199542.003,199685.303,199795.803,175.200002,110.500001,479.300007,143.300003,318.500005,50.300001
437,199846.103,200009.203,200158.803,200242.803,163.100002,84.000001,472.900007,149.600003,312.700005,76.200001
438,200319.003,200482.303,200631.803,200744.103,163.300002,112.300001,468.700007,149.500003,312.800005,43.600001
439,200787.703,200974.403,201088.503,201198.803,186.700003,110.300002,449.300007,114.100001,300.800004,38.200001
440,201237.003,201405.703,201536.303,201618.103,168.700002,81.800001,447.200006,130.600002,299.300004,66.100001
441,201684.203,201866.603,201988.903,202069.603,182.400003,80.700001,455.300007,122.300002,304.700005,69.900001
442,202139.503,202319.903,202435.803,202518.003,180.400003,82.200001,446.800007,115.900002,296.300005,68.300001
443,202586.303,202736.803,202885.203,202993.803,150.500002,108.600002,455.800007,148.400002,298.900004,48.300001
444,203042.103,203228.603,203344.503,203454.203,186.500002,109.700002,454.700006,115.900002,302.400004,42.6
445,203496.803,203672.103,203782.303,203863.103,175.300003,80.800001,432.500007,110.200002,285.500005,66.200001
446,203929.303,204102.603,204213.303,204295.203,173.300002,81.900001,432.900006,110.700002,284.000004,67.000001
447,204362.203,204555.403,204666.203,204771.103,193.200003,104.900001,459.500007,110.800002,304.000005,50.600001
448,204821.703,204978.703,205131.703,205215.103,157.000002,83.400001,467.400007,153.000003,310.000005,74.000001
449,205289.103,205449.203,205604.603,205716.703,160.100002,112.100001,474.200007,155.400003,315.500005,46.600001
450,205763.303,205934.603,206083.103,206194.003,171.300003,110.900002,484.300007,148.500002,319.800005,53.6
451,206247.603,206448.303,206554.103,206660.503,200.700003,106.400001,460.300007,105.800002,306.500005,47.400001
452,206707.903,206880.503,207000.203,207082.703,172.600003,82.500001,441.300007,119.700002,292.300005,66.500001
453,207149.203,207318.103,207438.603,207520.903,168.900002,82.300001,438.200006,120.500002,289.400004,66.500001
454,207587.403,207779.903,207886.303,207967.703,192.500003,81.400001,453.800007,106.400002,298.900005,73.500001
455,208041.203,208196.503,208345.003,208427.603,155.300002,82.600001,461.500007,148.500003,303.800005,75.100001
456,208502.703,208653.303,208813.003,208896.103,150.600002,83.100001,467.200007,159.700003,310.300005,73.800001
457,208969.903,209127.303,209283.403,209366.103,157.400002,82.700001,467.700007,156.100003,313.500005,71.500001
458,209437.603,209589.303,209741.803,209826.603,151.700002,84.800002,455.300007,152.500002,304.200004,66.300001
459,209892.903,210065.903,210194.603,210276.503,173.000002,81.900001,444.000006,128.700002,301.700004,60.400001
460,210336.903,210494.603,210620.803,210701.503,157.700003,80.700002,425.800007,126.200001,283.900004,61.200001
461,210762.703,210917.403,211051.503,211134.403,154.700002,82.900001,437.400006,134.100002,288.800004,65.700001
462,211200.103,211365.003,211507.903,211589.203,164.900003,81.300001,455.400007,142.900002,307.800005,66.300001
463,211655.503,211877.903,211977.303,212060.003,222.400003,82.700001,477.600007,99.400002,321.800005,73.100001
464,212133.103,212297.703,212448.703,212556.003,164.600002,107.300001,475.600007,151.000003,315.600005,52.700001
465,212608.703,212761.803,212910.603,213020.703,153.100002,110.100001,451.400007,148.800003,301.900005,39.400001
466,213060.103,213230.703,213360.003,213472.303,170.600002,112.300002,449.200007,129.300002,299.900004,37.000001
467,213509.303,213715.503,213823.703,213907.003,206.200003,83.300001,464.300006,108.200001,314.400004,66.600001
468,213973.603,214127.403,214288.303,214370.603,153.800003,82.300001,468.800007,160.900002,314.700005,71.800001
469,214442.403,214608.703,214757.003,214871.003,166.300003,114.000002,474.900008,148.300002,314.600005,46.300001
470,214917.303,215081.403,215234.603,215318.303,164.100002,83.700001,472.300007,153.200002,317.300004,71.300002
471,215389.603,215548.903,215711.603,215831.703,159.300002,120.100002,476.500007,162.700002,322.000004,34.400001
472,215866.103,216027.203,216197.803,216306.503,161.100002,108.700001,489.000007,170.600003,331.700005,48.600001
473,216355.103,216550.603,216677.703,216786.003,195.500003,108.300001,476.000007,127.100002,322.600005,45.100001
474,216831.103,217056.203,217145.003,217226.003,225.100003,81.000001,457.400007,88.800002,313.900005,62.500001
475,217288.503,217492.903,217577.903,217660.003,204.400003,82.100001,434.000006,85.000001,289.400004,62.500001
476,217722.503,217894.403,218020.503,218102.103,171.900003,81.600001,451.200007,126.100002,298.000005,71.600001
477,218173.703,218358.903,218467.803,218550.103,185.200003,82.300002,448.000007,108.900001,294.100004,71.600001
478,218621.703,218834.303,218930.503,219011.503,212.600003,81.000002,464.500007,96.200001,308.800004,74.700001
479,219086.203,219244.403,219387.703,219498.503,158.200002,110.800002,457.600006,143.300002,301.500004,45.3
480,219543.803,219696.903,219847.503,219931.003,153.100003,83.500001,455.100007,150.600002,303.700005,67.900001
481,219998.903,220178.103,220294.203,220374.803,179.200003,80.600001,440.400007,116.100002,295.300005,64.500001
482,220439.303,220616.203,220722.903,220804.903,176.900002,82.000001,430.700006,106.700002,283.600004,65.100001
483,220870.003,221055.903,221175.203,221256.103,185.900003,80.900001,456.900007,119.300002,305.200005,70.800001
484,221326.903,221531.703,221635.003,221746.903,204.800003,111.900001,464.400007,103.300002,308.100005,44.400001
485,221791.303,221954.103,222101.203,222183.003,162.800002,81.800001,468.600007,147.100003,309.900005,76.900001
486,222259.903,222419.303,222571.503,222655.603,159.400002,84.100001,468.400007,152.200003,311.600005,72.700001
487,222728.303,222893.503,223047.003,223131.003,165.200002,84.000001,479.900007,153.500003,318.700005,77.200001
488,223208.203,223365.803,223530.103,223644.003,157.600002,113.900002,480.700007,164.300003,321.900005,44.9
489,223688.903,223853.303,224000.003,224108.103,164.400003,108.100001,469.900007,146.700002,311.100005,50.700001
490,224158.803,224333.603,224458.603,224540.903,174.800003,82.300001,443.500007,125.000002,299.800005,61.400001
491,224602.303,224805.703,224900.803,224983.303,203.400003,82.500002,441.100006,95.100001,298.500004,60.1
492,225043.403,225230.703,225339.903,225422.603,187.300003,82.700001,446.100007,109.200002,296.500005,66.900001
493,225489.503,225693.503,225806.203,225887.403,204.000003,81.200001,470.600007,112.700002,316.700005,72.700001
494,225960.103,226117.403,226267.503,226351.203,157.300002,83.700001,465.700007,150.100003,307.400005,74.600001
495,226425.803,226627.203,226741.403,226825.203,201.400003,83.800001,471.500007,114.200002,315.600005,72.100001
496,226897.303,227086.903,227200.303,227317.303,189.600003,117.000001,460.500007,113.400002,303.000005,40.500001
497,227357.803,227546.103,227667.503,227749.803,188.300003,82.300001,454.500007,121.400002,309.700005,62.500001
498,227812.303,228022.203,228116.603,228197.503,209.900003,80.900001,454.700006,94.400001,304.300004,69.500001
499,228267.003,228437.503,228562.203,228644.603,170.500003,82.400001,445.700007,124.700002,295.200005,68.100001
500,228712.703,228911.003,229013.303,229095.303,198.300003,82.000001,452.300007,102.300002,300.600005,69.700001
501,229165.003,229317.803,229470.203,229576.203,152.800002,106.000002,461.000007,152.400002,305.200004,49.800001
502,229626.003,229821.303,229931.803,230040.103,195.300003,108.300002,462.500007,110.500001,305.800004,48.400001
503,230088.503,230238.803,230400.503,230512.103,150.300002,111.600002,468.200007,161.700002,312.000004,44.600001
504,230556.703,230719.203,230862.503,230945.303,162.500002,82.800001,463.200006,143.300002,305.800004,74.600001
505,231019.903,231216.203,231322.003,231404.303,196.300003,82.300001,447.700007,105.800002,302.100005,63.300001
506,231467.603,231635.503,231755.003,231834.703,167.900003,79.700002,429.300007,119.500001,287.400004,62.200001
507,231896.903,232085.803,232185.803,232266.803,188.900002,81.000001,437.000006,100.000002,288.900004,67.100001
508,232333.903,232518.403,232629.503,232736.803,184.500003,107.300002,448.800007,111.100001,295.600004,45.900001
509,232782.703,232932.403,233082.503,233164.903,149.700002,82.400001,455.900007,150.100002,299.800004,73.700002
510,233238.603,233395.903,233537.303,233620.103,157.300002,82.800001,458.700006,141.400002,298.700004,77.200001
511,233697.303,233847.403,233997.503,234080.303,150.100003,82.800001,459.000007,150.100002,300.200005,76.000001
512,234156.303,234311.503,234462.103,234575.903,155.200003,113.800001,465.600007,150.600002,305.800005,46.000001
513,234621.903,234823.403,234925.204,235033.104,201.500003,107.900001,457.400007,101.800002,303.300005,46.200001
514,235079.304,235255.004,235381.504,235462.004,175.700003,80.500002,447.600007,126.500001,302.200004,64.900001
515,235526.904,235682.004,235820.104,235900.804,155.100002,80.700001,438.600006,138.100002,293.200004,64.700001
516,235965.504,236137.604,236256.704,236338.904,172.100003,82.200002,447.300007,119.100001,291.200004,73.900001
517,236412.804,236569.204,236712.304,236820.204,156.400002,107.900002,457.300007,143.100002,299.500004,49.900001
518,236870.104,237031.504,237170.704,237280.204,161.400002,109.500002,457.300006,139.200002,300.600004,47.2
519,237327.404,237488.704,237635.604,237719.304,161.300003,83.700001,468.500007,146.900002,308.200005,76.600001
520,237795.904,237958.904,238109.304,238193.304,163.000003,84.000001,468.400007,150.400002,313.400005,71.000001
521,238264.304,238475.904,238579.104,238689.304,211.600004,110.200002,471.900007,103.200001,314.800005,46.9
522,238736.204,238894.804,239053.004,239158.204,158.600003,105.200002,471.200007,158.200002,316.800005,49.2
523,239207.404,239407.904,239519.404,239601.004,200.500003,81.600001,462.500007,111.500002,312.000005,68.900001
524,239669.904,239842.104,239960.304,240042.404,172.200003,82.100001,436.800007,118.200002,290.400005,64.300001
525,240106.704,240273.404,240389.504,240469.304,166.700002,79.800001,424.400006,116.100002,282.800004,61.800001
526,240531.104,240727.704,240820.104,240899.804,196.600003,79.700002,434.800007,92.400001,289.000004,66.100001
527,240965.904,241158.304,241258.004,241337.904,192.400003,79.900001,440.800006,99.700001,292.100004,68.800001
528,241406.704,241583.104,241699.004,241805.304,176.400003,106.300001,444.600007,115.900002,292.300005,46.000001
529,241851.304,242007.604,242159.104,242269.204,156.300002,110.100002,464.100007,151.500002,307.800004,46.200001
530,242315.404,242473.004,242622.604,242737.304,157.600002,114.700002,464.800007,149.600002,307.200004,42.900001
531,242780.204,242937.404,243088.504,243172.004,157.200002,83.500002,463.000007,151.100002,308.300004,71.200001
532,243243.204,243444.304,243554.204,243665.204,201.100003,111.000002,463.100007,109.900001,311.000004,41.100001
533,243706.304,243884.504,244006.804,244090.204,178.200002,83.400001,451.100006,122.300002,300.500004,67.200001
534,244157.404,244330.304,244455.104,244537.804,172.900003,82.700001,444.600007,124.800002,297.700005,64.200001
535,244602.004,244779.904,244908.804,245018.604,177.900003,109.800002,459.100007,128.900001,306.800004,42.500001
536,245061.104,245220.004,245372.504,245455.104,158.900002,82.600002,463.400007,152.500002,311.400004,69.400001
537,245524.504,245684.904,245837.504,245951.004,160.400002,113.500002,468.500007,152.600002,313.000004,42.000001
538,245993.004,246149.104,246306.304,246389.004,156.100002,82.700001,468.900007,157.200002,313.300004,72.900002
539,246461.904,246662.904,246774.904,246858.704,201.000003,83.800001,468.700007,112.000001,313.000004,71.900002
540,246930.604,247092.604,247247.304,247331.604,162.000002,84.300002,477.200007,154.700002,316.700004,76.200001
541,247407.804,247564.504,247714.604,247797.304,156.700002,82.700001,454.300006,150.100002,306.800004,64.800001
542,247862.104,248030.304,248157.504,248238.504,168.200003,81.000001,443.100007,127.200002,295.400005,66.700001
543,248305.204,248505.504,248600.004,248682.904,200.300003,82.900002,438.800007,94.500001,294.800004,61.100001
544,248744.004,248943.204,249038.004,249118.304,199.200003,80.300001,444.600006,94.800001,294.000004,70.300001
545,249188.604,249377.604,249489.504,249573.404,189.000003,83.900001,456.100007,111.900002,300.900005,71.300001
546,249644.704,249864.904,249947.504,250029.004,220.200003,81.500001,452.500007,82.600002,302.800005,68.200001
547,250097.204,250278.004,250399.204,250481.104,180.800002,81.900001,456.400007,121.200002,302.000004,72.500002
548,250553.604,250748.704,250852.804,250935.104,195.100002,82.300001,450.600006,104.100002,299.200004,69.100001
549,251004.204,251205.804,251311.604,251420.204,201.600003,108.600001,464.000007,105.800002,307.400005,48.000001
550,251468.204,251677.304,251787.504,251870.204,209.100003,82.700001,467.400007,110.200002,319.300005,65.400001
551,251935.604,252089.904,252254.204,252360.604,154.300002,106.400001,470.900007,164.300003,318.600005,45.900001
552,252406.504,252608.204,252716.104,252797.404,201.700003,81.300001,456.000007,107.900002,309.600005,65.100001
553,252862.504,253019.704,253162.004,253245.304,157.200002,83.300002,444.400007,142.300002,299.500004,61.600001
554,253306.904,253481.804,253592.604,253675.504,174.900002,82.900001,438.900006,110.800002,285.700004,70.300001
555,253745.804,253891.504,254045.504,254126.304,145.700002,80.800001,453.300007,154.000003,299.700005,72.800001
556,254199.104,254354.804,254499.004,254582.004,155.700002,83.000002,454.600007,144.200002,299.900004,71.700001
557,254653.704,254824.304,254963.404,255072.204,170.600002,108.800002,468.700007,139.100002,309.700004,50.200001
558,255122.404,255278.604,255427.804,255510.604,156.200002,82.800001,462.400007,149.200002,305.400004,74.200002
559,255584.804,255749.904,255882.804,255991.504,165.100002,108.700002,457.800006,132.900002,298.000004,51.1
560,256042.604,256249.304,256349.604,256456.704,206.700003,107.100002,466.600007,100.300002,307.000005,52.5
561,256509.204,256697.404,256808.004,256888.604,188.200003,80.600001,438.200007,110.600002,298.800005,58.800001
562,256947.404,257143.304,257240.204,257320.604,195.900003,80.400001,439.900006,96.900001,292.800004,66.700001
563,257387.304,257564.504,257677.304,257759.804,177.200003,82.500001,442.400007,112.800002,290.000005,69.900001
564,257829.704,257984.204,258126.004,258248.604,154.500002,122.600002,450.900007,141.800002,296.300004,32.000001
565,258280.604,258472.704,258575.404,258683.804,192.100003,108.400002,448.000006,102.700001,294.800004,44.8
566,258728.604,258923.004,259030.304,259111.204,194.400003,80.900001,453.200007,107.300002,301.700005,70.600001
567,259181.804,259381.904,259486.304,259569.604,200.100003,83.300001,464.000007,104.400002,304.500005,76.200001
568,259645.804,259802.804,259948.704,260031.504,157.000002,82.800001,461.500007,145.900003,302.900005,75.800001
569,260107.304,260281.704,260412.904,260520.604,174.400002,107.700002,463.500007,131.200002,305.600004,50.200001
570,260570.804,260730.804,260887.004,261000.504,160.000002,113.500001,473.000007,156.200003,316.200005,43.300001
571,261043.804,261226.604,261348.704,261456.104,182.800003,107.400002,455.800007,122.100001,304.900004,43.500001
572,261499.604,261695.904,261798.704,261880.704,196.300003,82.000001,445.600006,102.800001,299.100004,64.500001
573,261945.204,262108.704,262228.304,262307.304,163.500003,79.000001,431.800007,119.600002,283.100005,69.700001
574,262377.004,262552.904,262671.604,262753.404,175.900002,81.800001,447.900006,118.700002,294.600004,71.500001
575,262824.904,262973.904,263116.404,263200.704,149.000003,84.300001,449.200007,142.500002,291.500005,73.400001
576,263274.104,263440.204,263583.504,263690.404,166.100003,106.900001,469.200007,143.300002,309.400005,52.900001
577,263743.304,263900.704,264042.104,264125.104,157.400002,83.000001,456.300007,141.400003,298.800005,74.500001
578,264199.604,264363.504,264500.804,264584.004,163.900002,83.200002,454.300007,137.300002,301.200004,69.900001
579,264653.904,264865.004,264971.704,265075.904,211.100003,104.200002,468.300007,106.700001,317.800004,46.300001
580,265122.204,265306.204,265428.104,265509.404,184.000002,81.300001,453.900006,121.900002,305.900004,66.700001
581,265576.104,265744.404,265864.704,265946.704,168.300003,82.000001,436.000007,120.300002,288.600005,65.400001
582,266012.104,266186.704,266305.804,266387.504,174.600002,81.700001,447.200007,119.100002,293.700004,71.800002
583,266459.304,266612.404,266760.304,266842.504,153.100002,82.200001,458.900006,147.900002,301.000004,75.700001
584,266918.204,267071.504,267223.404,267338.204,153.300003,114.800002,463.400007,151.900002,305.200005,43.4
585,267381.604,267544.504,267691.804,267800.604,162.900003,108.800002,463.900007,147.300002,310.200005,44.9
586,267845.504,268005.804,268155.504,268267.104,160.300003,111.600001,463.300007,149.700002,310.000005,41.700001
587,268308.804,268505.004,268624.704,268730.404,196.200003,105.700001,465.100007,119.700002,315.900005,43.500001
588,268773.904,268945.904,269067.004,269179.404,172.000003,112.400002,441.500007,121.100001,293.100004,36.000001
589,269215.404,269363.404,269499.904,269580.004,148.000002,80.100001,431.700006,136.500002,284.500004,67.100001
590,269647.104,269816.704,269932.804,270013.704,169.600003,80.900002,435.100007,116.100001,285.700004,68.500001
591,270082.204,270274.104,270384.104,270465.204,191.900002,81.100001,456.500006,110.000002,301.900004,73.500001
592,270538.704,270699.704,270846.504,270953.004,161.000003,106.500002,466.900007,146.800002,307.800005,52.6
593,271005.604,271165.004,271317.904,271400.704,159.400003,82.800001,474.600007,152.900002,312.300005,79.500001
594,271480.204,271646.004,271784.504,271894.204,165.800003,109.700002,464.700007,138.500002,304.300005,50.7
595,271944.904,272109.804,272263.004,272345.704,164.900003,82.700001,480.400007,153.200002,318.100005,79.600001
596,272425.304,272587.104,272732.204,272842.904,161.800003,110.700002,467.300007,145.100002,306.900005,49.7
597,272892.604,273091.704,273201.904,273283.804,199.100003,81.900001,462.000007,110.200002,309.300005,70.800001
598,273354.604,273540.804,273645.004,273726.304,186.200003,81.300001,440.700007,104.200002,290.400005,69.000001
599,273795.304,273971.104,274087.404,274168.704,175.800002,81.300001,439.500006,116.300002,292.100004,66.100001
600,274234.804,274420.404,274534.504,274616.104,185.600003,81.600001,457.500007,114.100002,299.700005,76.200001
601,274692.304,274849.504,274996.004,275103.704,157.200003,107.700001,465.000007,146.500002,303.700005,53.600001
602,275157.304,275319.104,275461.404,275544.704,161.800003,83.300001,463.600007,142.300002,304.100005,76.200001
603,275620.904,275785.404,275929.804,276011.104,164.500003,81.300001,469.300007,144.400002,308.900005,79.100001
604,276090.204,276245.304,276385.104,276492.904,155.100002,107.800002,450.500007,139.800002,294.900004,47.800001
605,276540.704,276723.504,276836.704,276918.504,182.800003,81.800001,442.300006,113.200001,296.000004,64.500001
606,276983.004,277138.204,277265.004,277346.704,155.200003,81.700001,428.400007,126.800002,282.000005,64.700001
607,277411.404,277556.604,277707.104,277788.504,145.200002,81.400001,451.100006,150.500002,295.700004,74.000001
608,277862.504,278021.304,278161.304,278242.204,158.800003,80.900001,453.300007,140.000002,298.800005,73.600001
609,278315.804,278462.004,278611.104,278715.704,146.200002,104.600001,451.300007,149.100003,295.300005,51.400001
610,278767.104,278923.704,279070.404,279174.104,156.600002,103.700002,459.700007,146.700002,303.300004,52.700001
611,279226.804,279374.604,279527.304,279634.404,147.800002,107.100002,455.800007,152.700002,300.500004,48.200001
612,279682.604,279886.304,279981.904,280087.604,203.700003,105.700002,451.400006,95.600001,299.300004,46.4
613,280134.004,280328.904,280434.604,280554.304,194.900003,119.700002,450.700007,105.700002,300.600005,30.4
614,280584.704,280755.104,280871.004,280951.704,170.400003,80.700002,427.400006,115.900001,286.300004,60.4
615,281012.104,281177.404,281297.504,281377.104,165.300003,79.600001,428.900007,120.100002,285.400005,63.900001
616,281441.004,281610.904,281724.204,281804.504,169.900002,80.300001,432.100006,113.300002,283.200004,68.600001
617,281873.104,282073.404,282178.204,282260.604,200.300003,82.400001,459.700007,104.800002,305.100005,72.200001
618,282332.804,282541.404,282639.104,282721.204,208.600003,82.100001,460.600007,97.700002,306.300005,72.200001
619,282793.404,282999.504,283101.804,283206.204,206.100003,104.400001,466.800007,102.300002,308.400005,54.000001
620,283260.204,283434.904,283568.204,283676.604,174.700003,108.400002,466.300007,133.300001,308.000004,49.900001
621,283726.504,283929.504,284034.204,284140.704,203.000003,106.500002,463.400007,104.700001,307.700004,49.200001
622,284189.904,284378.604,284489.204,284570.304,188.700003,81.100001,447.000006,110.600001,299.300004,66.600001
623,284636.904,284812.004,284926.704,285009.404,175.100003,82.700001,435.700007,114.700002,289.800005,63.200001
624,285072.604,285263.904,285380.104,285487.704,191.300003,107.600002,465.500007,116.200001,307.500004,50.400001
625,285538.104,285696.804,285842.104,285925.904,158.700002,83.800002,461.700007,145.300002,304.000004,73.900001
626,285999.804,286161.104,286312.704,286419.504,161.300002,106.800002,471.800007,151.600002,312.900004,52.100001
627,286471.604,286632.704,286783.204,286865.304,161.100002,82.100002,469.800007,150.500002,311.600004,76.100001
628,286941.404,287111.904,287248.204,287355.304,170.500002,107.100002,470.400007,136.300002,306.800004,56.500001
629,287411.804,287575.004,287715.904,287826.604,163.200002,110.700002,460.100007,140.900002,304.100004,45.300001
630,287871.904,288044.504,288164.104,288276.604,172.600002,112.500002,440.400006,119.600002,292.200004,35.7
631,288312.304,288479.004,288602.704,288685.904,166.700003,83.200001,437.000007,123.700002,290.400005,63.400001
632,288749.304,288920.304,289039.404,289120.604,171.000002,81.200001,446.800006,119.100002,290.100004,75.500001
633,289196.104,289399.604,289490.604,289573.204,203.500003,82.600001,457.000007,91.000002,294.500005,79.900001
634,289653.104,289823.704,289955.004,290036.704,170.600003,81.700001,461.100007,131.300002,301.900005,77.500001
635,290114.204,290288.604,290423.904,290536.304,174.400003,112.400001,470.000007,135.300002,309.700005,47.900001
636,290584.204,290749.604,290888.104,290998.604,165.400003,110.500001,465.200007,138.500002,303.900005,50.800001
637,291049.404,291209.404,291349.504,291462.804,160.000002,113.300002,453.200007,140.100002,300.100004,39.800001
638,291502.604,291683.904,291802.804,291883.804,181.300002,81.000001,447.300006,118.900002,300.200004,66.100001
639,291949.904,292146.004,292235.404,292315.704,196.100003,80.300001,434.100007,89.400002,285.500005,68.300001
640,292384.004,292565.804,292680.504,292761.704,181.800003,81.200001,449.700007,114.700001,296.500004,72.000002
641,292833.704,293017.004,293125.004,293237.604,183.300002,112.600002,448.600006,108.000002,291.300004,44.7
642,293282.304,293430.204,293576.704,293657.604,147.900002,80.900001,447.900007,146.500003,294.400005,72.600001
643,293730.204,293884.104,294029.004,294108.904,153.900002,79.900002,453.000007,144.900002,298.800004,74.300001
644,294183.204,294333.004,294486.004,294567.004,149.800002,81.000001,454.600006,153.000002,302.800004,70.800001
645,294637.804,294813.204,294927.004,295009.204,175.400003,82.200001,439.100007,113.800002,289.200005,67.700001
646,295076.904,295240.904,295362.104,295443.404,164.000002,81.300001,434.000006,121.200002,285.200004,67.500001
647,295510.904,295664.304,295789.704,295871.104,153.400003,81.400001,423.300007,125.400002,278.800005,63.100001
648,295934.204,296098.804,296221.204,296329.804,164.600002,108.600002,443.000006,122.400002,287.000004,47.4
649,296377.204,296565.404,296680.104,296788.204,188.200003,108.100001,462.900007,114.700002,302.900005,51.900001
650,296840.104,297038.604,297143.904,297250.904,198.500003,107.000001,463.100007,105.300002,303.800005,52.300001
651,297303.204,297456.004,297609.804,297691.404,152.800002,81.600001,461.200007,153.800003,306.600005,73.000001
652,297764.404,297931.204,298075.804,298194.204,166.800003,118.400001,474.100007,144.600002,311.400005,44.300001
653,298238.504,298402.404,298538.504,298650.704,163.900003,112.200001,459.800007,136.100002,300.000005,47.600001
654,298698.304,298852.504,298999.204,299080.904,154.200002,81.700002,449.200007,146.700002,300.900004,66.600001
655,299147.504,299313.904,299436.404,299516.104,166.400002,79.700001,438.200006,122.500002,288.900004,69.600001
656,299585.704,299746.204,299863.604,299946.404,160.500003,82.800002,428.300007,117.400001,277.900004,67.600001
657,300014.004,300165.104,300307.704,300388.604,151.100002,80.900001,445.300006,142.600002,293.700004,70.700001
658,300459.304,300615.304,300762.004,300844.404,156.000003,82.400001,461.900007,146.700002,302.700005,76.800001
659,300921.204,301088.604,301224.204,301306.704,167.400003,82.500001,463.900007,135.600002,303.000005,78.400001
660,301385.104,301567.104,301689.404,301773.504,182.000003,84.100001,468.400007,122.300002,304.300005,80.000001
661,301853.504,302016.105,302153.605,302263.505,162.600002,109.900002,465.500007,137.500002,300.100004,55.500001
662,302319.005,302488.105,302625.805,302707.905,169.100002,82.100002,466.600007,137.700002,306.800004,77.700001
663,302785.605,302940.605,303086.205,303195.005,155.000002,108.800002,455.400007,145.600002,300.600004,46.000001
664,303241.005,303393.705,303551.705,303658.405,152.700002,106.700002,463.300007,158.000002,310.700004,45.900001
665,303704.305,303860.705,303998.005,304112.505,156.400002,114.500002,443.100006,137.300002,293.700004,34.9
666,304147.405,304303.105,304438.505,304518.605,155.700002,80.100002,434.900007,135.400002,291.100004,63.700001
667,304582.305,304774.805,304864.905,304946.305,192.500002,81.400001,429.100006,90.100002,282.600004,65.100001
668,305011.405,305193.705,305298.005,305378.705,182.300003,80.700001,439.300007,104.300001,286.600004,72.000002
669,305450.705,305643.905,305744.905,305825.405,193.200002,80.500001,443.900006,101.000002,294.200004,69.200001
670,305894.605,306080.005,306188.105,306270.305,185.400003,82.200001,445.100007,108.100002,293.500005,69.400001
671,306339.705,306483.505,306631.805,306740.305,143.800002,108.500002,447.400006,148.300002,292.100004,46.8
672,306787.105,306945.605,307091.805,307197.305,158.500003,105.500002,460.100007,146.200002,304.700005,49.9
673,307247.205,307454.005,307563.505,307669.305,206.800003,105.800002,472.300007,109.500002,316.300005,50.2
674,307719.505,307886.705,308026.305,308131.705,167.200003,105.400002,468.400007,139.600002,306.800005,56.2
675,308187.905,308357.005,308495.505,308607.005,169.100003,111.500002,461.100007,138.500002,307.600005,42
676,308649.005,308851.205,308953.305,309060.105,202.200003,106.800001,453.800007,102.100002,304.300005,42.700001
677,309102.805,309299.505,309401.305,309511.605,196.700003,110.300002,445.700007,101.800001,298.500004,36.900001
678,309548.505,309698.105,309838.705,309920.505,149.600002,81.800001,435.500006,140.600002,290.200004,63.500001
679,309984.005,310185.105,310289.205,310368.405,201.100003,79.200001,455.900007,104.100002,305.200005,71.500001
680,310439.905,310595.505,310740.405,310821.105,155.600002,80.700002,455.100007,144.900002,300.500004,73.900001
681,310895.005,311072.205,311201.105,311305.505,177.200002,104.400002,465.800007,128.900002,306.100004,55.300001
682,311360.805,311525.905,311669.005,311775.905,165.100002,106.900002,462.300007,143.100002,308.200004,47.200001
683,311823.105,312019.405,312132.205,312240.605,196.300002,108.400002,464.000006,112.800002,309.100004,46.5
684,312287.105,312476.905,312575.005,312655.005,189.800003,80.000001,437.200007,98.100002,287.900005,69.300001
685,312724.305,312895.305,313011.705,313093.205,171.000003,81.500001,436.200006,116.400001,287.400004,67.300001
686,313160.505,313321.905,313451.705,313534.505,161.400003,82.800001,443.000007,129.800002,291.200005,69.000001
687,313603.505,313804.305,313909.405,314016.205,200.800003,106.800001,467.500007,105.100002,305.900005,54.800001
688,314071.005,314223.005,314359.905,314442.705,152.000002,82.800002,446.100007,136.900002,288.900004,74.400001
689,314517.105,314691.705,314820.205,314902.405,174.600002,82.200001,464.000007,128.500002,303.100004,78.700002
690,314981.105,315149.505,315279.405,315385.805,168.400002,106.400002,459.600006,129.900002,298.300004,54.9
691,315440.705,315608.705,315734.305,315844.405,168.000003,110.100001,454.800007,125.600002,293.600005,51.100001
692,315895.505,316065.205,316197.105,316301.505,169.700003,104.400001,459.700007,131.900002,301.600005,53.700001
693,316355.205,316548.105,316652.405,316734.605,192.900003,82.200002,447.500007,104.300001,297.200004,68.100001
694,316802.705,316973.105,317089.805,317171.105,170.400002,81.300001,431.100006,116.700002,287.100004,62.700001
695,317233.805,317383.405,317513.005,317594.505,149.600002,81.500002,429.300007,129.600002,279.200004,68.600001
696,317663.105,317841.305,317955.805,318038.405,178.200002,82.600001,447.100006,114.500002,292.700004,71.800001
697,318110.205,318315.405,318406.705,318511.505,205.200003,104.800001,449.000007,91.300002,296.500005,47.700001
698,318559.205,318737.305,318851.805,318931.905,178.100003,80.100001,442.300006,114.500001,292.600004,69.600001
699,319001.505,319148.305,319304.605,319385.505,146.800003,80.900001,457.800007,156.300002,303.100005,73.800001
700,319459.305,319623.005,319763.305,319844.305,163.700003,81.000001,458.700007,140.300002,304.000005,73.700001
701,319918.005,320081.805,320225.405,320306.305,163.800003,80.900001,457.500007,143.600002,307.400005,69.200001
702,320375.505,320579.305,320690.805,320796.205,203.800003,105.400001,470.500007,111.500002,315.300005,49.800001
703,320846.005,321031.705,321141.505,321221.905,185.700003,80.400002,443.200007,109.800001,295.500004,67.300001
704,321289.205,321451.205,321574.705,321656.305,162.000002,81.600001,432.600006,123.500002,285.500004,65.500001
705,321721.805,321890.105,322020.205,322100.805,168.300003,80.600002,453.500007,130.100001,298.400004,74.500001
706,322175.305,322401.005,322481.505,322562.305,225.700003,80.800002,463.500007,80.500001,306.200004,76.500001
707,322638.805,322806.605,322944.705,323051.805,167.800002,107.100002,465.500007,138.100002,305.900004,52.500001
708,323104.305,323265.405,323414.105,323526.205,161.100002,112.100002,472.200007,148.700002,309.800004,50.300001
709,323576.505,323743.105,323882.305,323989.905,166.600002,107.600002,470.900007,139.200002,305.800004,57.500001
710,324047.405,324220.605,324348.805,324457.005,173.200002,108.200002,465.500007,128.200002,301.400004,55.900001
711,324512.905,324689.505,324822.705,324932.505,176.600002,109.800002,466.500007,133.200002,309.800004,46.900001
712,324979.405,325178.305,325283.005,325364.205,198.900003,81.200001,453.600006,104.700001,303.600004,68.800001
713,325433.005,325640.105,325724.305,325838.205,207.100003,113.900001,443.400007,84.200002,291.300005,38.200001
714,325876.405,326037.905,326161.105,326243.805,161.500002,82.700001,437.100006,123.200002,284.700004,69.700001
715,326313.505,326470.905,326608.705,326689.505,157.400003,80.800001,449.000007,137.800002,295.200005,73.000001
716,326762.505,326926.605,327064.705,327146.705,164.100003,82.000001,458.600007,138.100002,302.200005,74.400001
717,327221.105,327388.005,327521.705,327629.905,166.900002,108.200002,463.000007,133.700002,300.600004,54.200001
718,327684.105,327835.205,327976.905,328058.805,151.100002,81.900001,450.500007,141.700002,292.800004,75.800002
719,328134.605,328302.805,328442.905,328523.905,168.200002,81.000001,463.900006,140.100002,308.300004,74.600001
720,328598.505,328780.605,328895.705,329001.705,182.100003,106.000002,446.000007,115.100002,297.200005,42.8
721,329044.505,329244.405,329325.105,329405.405,199.900003,80.300002,422.800006,80.700001,280.600004,61.9
722,329467.305,329617.205,329741.705,329820.905,149.900003,79.200001,417.200007,124.500002,274.400005,63.600001
723,329884.505,330052.205,330164.505,330244.005,167.700002,79.500001,431.700006,112.300002,280.000004,72.200001
724,330316.205,330458.805,330611.705,330692.905,142.600002,81.200002,448.800007,152.900002,295.500004,72.100001
725,330765.005,330917.405,331067.405,331170.805,152.400002,103.400002,460.100007,150.000002,302.400004,54.300001
726,331225.105,331377.805,331525.505,331635.905,152.700002,110.400002,459.600006,147.700002,300.400004,48.8
727,331684.705,331841.605,331997.005,332110.105,156.900003,113.100002,467.400007,155.400002,312.300005,42
728,332152.105,332305.405,332456.105,332539.005,153.300003,82.900001,457.500007,150.700002,304.000005,70.600001
729,332609.605,332815.205,332918.705,333031.005,205.600003,112.300002,458.000007,103.500002,309.100005,36.6
730,333067.605,333230.405,333371.005,333452.105,162.800003,81.100001,447.100007,140.600002,303.400005,62.600001
731,333514.705,333685.405,333816.505,333898.005,170.700002,81.500001,454.200007,131.100002,301.800004,70.900002
732,333968.905,334177.305,334283.805,334366.105,208.400003,82.300001,475.100007,106.500001,314.900004,77.900002
733,334444.005,334609.105,334741.605,334825.005,165.100002,83.400001,454.600006,132.500002,297.600004,73.600001
734,334898.605,335064.605,335213.605,335297.705,166.000003,84.100001,470.700007,149.000002,315.000005,71.600001
735,335369.305,335528.405,335680.305,335763.105,159.100003,82.800001,466.700007,151.900002,311.000005,72.900001
736,335836.005,335995.105,336141.005,336248.905,159.100003,107.900001,466.900007,145.900002,305.000005,54.000001
737,336302.905,336480.805,336604.205,336685.105,177.900003,80.900001,448.100007,123.400002,301.300005,65.900001
738,336751.005,336914.705,337043.705,337125.205,163.700002,81.500002,439.500007,129.000002,292.700004,65.300001
739,337190.505,337379.705,337487.505,337569.705,189.200002,82.200001,451.100006,107.800002,297.000004,71.900001
740,337641.605,337799.705,337946.205,338029.105,158.100003,82.900001,458.700007,146.500002,304.600005,71.200001
741,338100.305,338267.705,338408.705,338492.605,167.400003,83.900001,467.900007,141.000002,308.400005,75.600001
742,338568.205,338727.305,338880.605,338963.105,159.100002,82.500001,470.300007,153.300003,312.400005,75.400001
743,339038.505,339253.305,339353.805,339463.805,214.800003,110.000001,474.900007,100.500002,315.300005,49.600001
744,339513.405,339673.905,339814.205,339898.905,160.500003,84.700001,455.600007,140.300002,300.800005,70.100001
745,339969.005,340164.705,340282.405,340364.505,195.700003,82.100001,465.200007,117.700002,313.400005,69.700001
746,340434.205,340620.405,340741.105,340848.205,186.200003,107.100002,466.200007,120.700001,306.900004,52.200001
747,340900.405,341061.805,341210.005,341314.505,161.400002,104.500002,469.700007,148.200002,309.600004,55.600001
748,341370.105,341527.305,341671.505,341797.105,157.200002,125.600002,457.400007,144.200002,301.400004,30.400001
749,341827.505,341983.605,342147.805,342261.305,156.100002,113.500002,474.800007,164.200002,320.300004,41.000001
750,342302.305,342488.905,342616.305,342700.605,186.600002,84.300002,471.000007,127.400002,314.000004,72.700001
751,342773.305,342988.505,343088.205,343170.905,215.200003,82.700002,463.600007,99.700001,314.900004,66.000001
752,343236.905,343399.205,343526.305,343608.005,162.300002,81.700001,433.500006,127.100002,289.400004,62.400001
753,343670.405,343846.905,343953.305,344036.905,176.500003,83.600002,432.900007,106.400001,282.900004,66.400001
754,344103.305,344282.205,344404.505,344486.205,178.900002,81.700001,457.700006,122.300002,301.200004,74.800001
755,344561.005,344744.405,344871.205,344986.005,183.400003,114.800002,468.700007,126.800002,310.200005,43.7
756,345029.705,345230.605,345337.805,345449.105,200.900003,111.300002,461.800007,107.200002,308.100005,42.4
757,345491.505,345701.005,345813.705,345920.605,209.500003,106.900002,483.700007,112.700002,322.200005,54.6
758,345975.205,346196.805,346281.405,346387.605,221.600004,106.200002,468.100007,84.600001,306.200005,55.7
759,346443.305,346597.405,346744.805,346826.305,154.100003,81.500001,451.500007,147.400002,301.500005,68.500001
760,346894.805,347092.505,347189.205,347270.905,197.700003,81.700001,443.700007,96.700002,294.400005,67.600001
761,347338.505,347501.305,347628.105,347710.105,162.800002,82.000001,438.000006,126.800002,289.600004,66.400001
762,347776.505,347957.705,348078.505,348160.005,181.200003,81.500001,460.300007,120.800002,302.000005,76.800001
763,348236.805,348435.805,348537.405,348620.105,199.000003,82.700001,462.900007,101.600002,300.600005,79.600001
764,348699.705,348858.005,349011.405,349093.905,158.300002,82.500001,472.100007,153.400003,311.700005,77.900001
765,349171.805,349325.805,349476.905,349561.305,154.000002,84.400001,458.700007,151.100003,305.100005,69.200001
766,349630.505,349797.705,349944.205,350060.205,167.200002,116.000001,478.100007,146.500003,313.700005,48.400001
767,350108.605,350270.105,350413.505,350496.905,161.500002,83.400001,461.100007,143.400003,304.900005,72.800001
768,350569.705,350753.205,350868.305,350982.005,183.500003,113.700002,451.800007,115.100001,298.600004,39.500001
769,351021.505,351197.705,351323.805,351405.705,176.200002,81.900001,448.400006,126.100002,302.300004,64.200001
770,351469.905,351629.005,351760.505,351842.905,159.100003,82.400001,444.600007,131.500002,290.600005,71.600001
771,351914.505,352064.205,352217.805,352300.805,149.700002,83.000002,461.200007,153.600002,303.300004,74.900001
772,352375.705,352582.105,352677.805,352785.705,206.400003,107.900002,465.900007,95.700001,302.100004,55.900001
773,352841.605,353019.505,353149.905,353257.105,177.900002,107.200002,470.900007,130.400002,308.300004,55.400001
774,353312.505,353474.305,353621.405,353730.205,161.800002,108.800002,471.800007,147.100002,308.900004,54.100001
775,353784.305,353990.905,354084.205,354197.205,206.600003,113.000002,458.900007,93.300001,299.900004,46.000001
776,354243.205,354441.705,354554.905,354637.805,198.500003,82.900002,463.700007,113.200001,311.700004,69.100001
777,354706.905,354889.705,355003.505,355084.805,182.800002,81.300001,440.700006,113.800002,296.600004,62.800001
778,355147.605,355325.505,355442.205,355523.305,177.900003,81.100001,440.700007,116.700002,294.600005,65.000001
779,355588.305,355782.305,355885.205,355966.705,194.000003,81.500001,451.200006,102.900001,296.900004,72.800001
780,356039.505,356233.005,356336.305,356456.305,193.500003,120.000002,449.800007,103.300002,296.800005,33
781,356489.305,356697.105,356798.105,356881.205,207.800003,83.100001,459.400007,101.000002,308.800005,67.500001
782,356948.705,357096.805,357252.605,357332.405,148.100002,79.800002,456.000007,155.800002,303.900004,72.300001
783,357404.705,357551.205,357707.305,357818.005,146.500002,110.700002,462.500007,156.100002,302.600004,49.200001
784,357867.205,358028.905,358174.905,358286.705,161.700002,111.800002,466.500007,146.000002,307.700004,47.000001
785,358333.705,358529.105,358639.105,358744.405,195.400002,105.300002,456.100006,110.000002,305.400004,45.4
786,358789.805,358962.405,359078.205,359161.305,172.600003,83.100001,437.400007,115.800002,288.400005,65.900001
787,359227.205,359399.005,359519.805,359602.105,171.800002,82.300001,442.500006,120.800002,292.600004,67.600001
788,359669.705,359852.205,359970.005,360052.405,182.500003,82.400001,456.300007,117.800002,300.300005,73.600001
789,360126.005,360282.105,360437.905,360521.405,156.100003,83.500001,468.200007,155.800002,311.900005,72.800001
790,360594.205,360752.405,360900.405,361008.105,158.200003,107.700001,467.900007,148.000002,306.200005,54.000001
791,361062.105,361228.905,361378.205,361461.605,166.800003,83.400001,469.400007,149.300002,316.100005,69.900001
792,361531.505,361693.905,361848.705,361958.605,162.400003,109.900002,477.000007,154.800002,317.200005,49.9
793,362008.505,362165.905,362314.105,362396.005,157.400003,81.900001,458.600007,148.200002,305.600005,71.100001
794,362467.105,362674.205,362768.305,362849.105,207.100003,80.800001,448.700007,94.100002,301.200005,66.700001
795,362915.805,363093.505,363210.305,363290.305,177.700003,80.000001,438.000006,116.800001,294.500004,63.500001
796,363353.805,363533.205,363648.305,363752.905,179.400003,104.600001,449.400007,115.100002,294.500005,50.300001
797,363803.205,363998.305,364095.805,364178.405,195.100003,82.600002,449.500007,97.500001,292.600004,74.300001
798,364252.705,364415.905,364556.305,364665.805,163.200002,109.500002,460.100007,140.400002,303.600004,47.000001
799,364712.805,364868.105,365017.705,365101.205,155.300002,83.500001,458.700006,149.600002,304.900004,70.300001
800,365171.505,365330.005,365477.005,365586.405,158.500003,109.400002,455.300007,147.000002,305.500005,40.4
801,365626.805,365833.305,365931.805,366013.105,206.500003,81.300001,455.100007,98.500002,305.000005,68.800001
802,366081.905,366244.305,366365.505,366447.205,162.400002,81.700001,429.400006,121.200002,283.600004,64.100001
803,366511.305,366667.505,366794.805,366874.805,156.200003,80.000001,429.900007,127.300002,283.500005,66.400001
804,366941.205,367131.405,367240.005,367347.905,190.200003,107.900002,454.700007,108.600001,298.800004,48.000001
805,367395.905,367587.305,367689.705,367804.905,191.400002,115.200002,456.400006,102.400002,293.800004,47.4
806,367852.305,368021.005,368159.705,368242.605,168.700003,82.900001,466.100007,138.700002,307.400005,75.800001
807,368318.405,368484.905,368619.005,368729.305,166.500003,110.300001,461.800007,134.100002,300.600005,50.900001
808,368780.205,368935.405,369087.905,369200.606,155.200003,112.700002,470.800007,152.500002,307.700005,50.4
809,369251.006,369415.106,369553.906,369636.406,164.100003,82.500001,458.800007,138.800002,302.900005,73.400001
810,369709.806,369890.706,370000.106,370082.206,180.900003,82.100002,438.900007,109.400001,290.300004,66.500001
811,370148.706,370309.506,370442.206,370525.106,160.800002,82.900001,448.000006,132.700002,293.500004,71.600001
812,370596.706,370764.006,370882.006,370963.906,167.300003,81.900001,437.600007,118.000002,285.300005,70.400001
813,371034.306,371216.906,371331.706,371413.006,182.600003,81.300001,452.800007,114.800001,297.400004,74.100002
814,371487.106,371637.006,371780.406,371861.706,149.900002,81.300001,448.600006,143.400002,293.300004,74.000001
815,371935.706,372091.306,372248.406,372355.506,155.600003,107.100002,472.700007,157.100002,312.700005,52.9
816,372408.406,372614.906,372714.406,372822.006,206.500003,107.600001,465.500007,99.500002,306.000005,51.900001
817,372873.906,373024.806,373181.606,373287.806,150.900003,106.200001,459.900007,156.800002,307.700005,46.000001
818,373333.806,373518.406,373637.106,373717.306,184.600003,80.200001,449.900007,118.700002,303.300005,66.400001
819,373783.706,373976.606,374073.006,374154.306,192.900003,81.300001,439.700006,96.400001,289.300004,69.100001
820,374223.406,374408.806,374523.706,374605.606,185.400003,81.900001,454.100007,114.900002,300.300005,71.900001
821,374677.506,374831.006,374976.706,375060.306,153.500002,83.600001,457.500007,145.700003,299.200005,74.700001
822,375135.006,375308.706,375449.306,375557.306,173.700003,108.000001,470.600007,140.600002,314.300005,48.300001
823,375605.606,375764.706,375905.306,376015.406,159.100002,110.100002,454.300007,140.600002,299.700004,44.500001
824,376059.906,376217.606,376378.606,376461.606,157.700002,83.000002,474.400007,161.000002,318.700004,72.700001
825,376534.306,376692.706,376852.706,376960.606,158.400002,107.900001,479.300007,160.000003,318.400005,53.000001
826,377013.606,377176.006,377329.906,377442.706,162.400002,112.800001,474.000007,153.900003,316.300005,44.900001
827,377487.606,377689.906,377783.306,377891.606,202.300003,108.300002,445.400007,93.400001,295.700004,41.400001
828,377933.006,378110.206,378225.306,378305.906,177.200002,80.600001,435.300006,115.100002,292.300004,62.400001
829,378368.306,378521.506,378652.206,378732.606,153.200002,80.400002,425.200006,130.700002,283.900004,60.9
830,378793.506,378987.506,379083.506,379164.206,194.000003,80.700001,436.100007,96.000002,290.000005,65.400001
831,379229.606,379403.206,379526.706,379607.506,173.600003,80.800002,450.100007,123.500001,297.100004,72.200001
832,379679.706,379833.406,379984.606,380066.506,153.700002,81.900001,466.300007,151.200002,304.900004,79.500002
833,380146.006,380323.606,380458.606,380569.906,177.600002,111.300002,470.600007,135.000002,312.600004,46.700001
834,380616.606,380779.406,380932.506,381014.306,162.800002,81.800002,476.000007,153.100002,315.900004,78.300001
835,381092.606,381254.706,381402.906,381511.706,162.100002,108.800002,471.400007,148.200002,310.300004,52.300001
836,381564.006,381739.406,381885.906,381967.006,175.400002,81.100001,478.300007,146.500003,321.900005,75.300001
837,382042.306,382255.606,382363.406,382471.806,213.300003,108.400001,482.900007,107.800002,321.100005,53.400001
838,382525.206,382693.106,382828.506,382936.306,167.900003,107.800001,461.500007,135.400002,303.300005,50.400001
839,382986.706,383185.306,383285.606,383368.506,198.600003,82.900002,453.400007,100.300001,298.900004,71.600001
840,383440.106,383615.106,383735.906,383816.106,175.000002,80.200001,446.400006,120.800002,295.800004,70.400001
841,383886.506,384051.506,384176.306,384258.306,165.000003,82.000001,440.600007,124.800002,289.800005,68.800001
842,384327.106,384509.806,384627.406,384709.706,182.700003,82.300002,456.300007,117.600001,300.300004,73.700001
843,384783.406,384936.006,385086.906,385168.806,152.600002,81.900001,456.900007,150.900002,303.500004,71.500002
844,385240.306,385404.106,385546.106,385659.706,163.800002,113.600002,460.300006,142.000002,305.800004,40.9
845,385700.606,385857.606,386014.306,386097.706,157.000003,83.400001,474.200007,156.700002,313.700005,77.100001
846,386174.806,386333.406,386477.906,386561.706,158.600003,83.800001,467.600007,144.500002,303.100005,80.700001
847,386642.406,386797.806,386951.006,387059.706,155.400003,108.700002,470.500007,153.200002,308.600005,53.2
848,387112.906,387296.206,387413.506,387522.406,183.300003,108.900002,452.800007,117.300002,300.600005,43.3
849,387565.706,387740.406,387859.906,387942.006,174.700003,82.100001,444.300007,119.500002,294.200005,68.000001
850,388010.006,388180.206,388296.006,388377.506,170.200002,81.500001,438.500006,115.800002,286.000004,71.000001
851,388448.506,388632.906,388750.306,388832.106,184.400003,81.800001,459.300007,117.400002,301.800005,75.700001
852,388907.806,389127.106,389213.006,389320.206,219.300003,107.200001,465.600007,85.900002,305.200005,53.200001
853,389373.406,389551.906,389678.106,389761.406,178.500003,83.300001,469.300007,126.200002,304.700005,81.300001
854,389842.706,390010.806,390150.706,390262.706,168.100003,112.000001,472.100007,139.900002,308.000005,52.100001
855,390314.806,390484.206,390625.206,390733.206,169.400003,108.000001,471.600007,141.000002,310.400005,53.200001
856,390786.406,390945.806,391085.706,391198.406,159.400003,112.700001,463.000007,139.900002,299.300005,51.000001
857,391249.406,391398.806,391547.306,391629.206,149.400002,81.900001,447.400007,148.500003,297.900005,67.600001
858,391696.806,391867.006,391983.906,392064.606,170.200002,80.700001,432.800006,116.900002,287.100004,65.000001
859,392129.606,392294.206,392421.906,392503.606,164.600003,81.700001,442.100007,127.700002,292.300005,68.100001
860,392571.706,392771.606,392876.106,392957.306,199.900003,81.200002,459.200007,104.500001,304.400004,73.600001
861,393030.906,393240.006,393341.506,393422.706,209.100003,81.200001,472.800007,101.500001,310.600004,81.000002
862,393503.706,393661.406,393805.006,393919.006,157.700002,114.000002,463.600007,143.600002,301.300004,48.300001
863,393967.306,394143.906,394286.506,394398.906,176.600002,112.400002,482.400007,142.600002,319.200004,50.800001
864,394449.706,394610.606,394762.506,394871.306,160.900002,108.800002,479.400007,151.900002,312.800004,57.800001
865,394929.106,395085.906,395237.006,395349.306,156.800002,112.300002,468.000007,151.100002,307.900004,47.800001
866,395397.106,395543.706,395697.906,395803.906,146.600002,106.000002,454.800007,154.200002,300.800004,48.000001
867,395851.906,396018.706,396147.906,396229.206,166.800002,81.300001,442.700006,129.200002,296.000004,65.400001
868,396294.606,396462.006,396588.506,396668.806,167.400003,80.300001,439.700007,126.500002,293.900005,65.500001
869,396734.306,396904.306,397028.306,397108.306,170.000002,80.000001,440.200006,124.000002,294.000004,66.200001
870,397174.506,397346.506,397468.706,397549.206,172.000003,80.500001,442.900007,122.200002,294.200005,68.200001
871,397617.406,397808.706,397921.006,398027.706,191.300003,106.700002,456.700007,112.300001,303.600004,46.400001
872,398074.106,398268.206,398372.406,398480.106,194.100003,107.700002,445.600006,104.200001,298.300004,39.6
873,398519.706,398724.006,398833.406,398940.706,204.300003,107.300002,466.300007,109.400002,313.700005,45.3
874,398986.006,399145.806,399292.506,399404.806,159.800003,112.300002,467.600007,146.700002,306.500005,48.8
875,399453.606,399627.506,399765.006,399846.106,173.900003,81.100001,470.600007,137.500002,311.400005,78.100001
876,399924.206,400091.406,400237.306,400351.906,167.200003,114.600002,478.700007,145.900002,313.100005,51
877,400402.906,400608.206,400707.806,400790.906,205.300004,83.100001,459.300007,99.600001,304.900005,71.300001
878,400862.206,401039.506,401162.006,401244.406,177.300003,82.400001,451.800007,122.500002,299.800005,69.600001
879,401314.006,401485.306,401603.506,401686.306,171.300003,82.800002,437.800007,118.200001,289.500004,65.500001
880,401751.806,401912.206,402038.106,402120.806,160.400002,82.700001,438.500006,125.900002,286.300004,69.500001
881,402190.306,402342.406,402489.306,402570.306,152.100002,81.000001,457.700007,146.900003,299.000005,77.700001
882,402648.006,402813.306,402962.306,403046.406,165.300002,84.100001,480.100007,149.000003,314.300005,81.700001
883,403128.106,403290.606,403444.306,403526.906,162.500002,82.600001,479.800007,153.700003,316.200005,81.000001
884,403607.906,403768.106,403915.606,404000.606,160.200003,85.000001,472.500007,147.500002,307.700005,79.800001
885,404080.406,404252.706,404395.706,404478.506,172.300003,82.800001,474.400007,143.000002,315.300005,76.300001
886,404554.806,404707.606,404870.306,404953.806,152.800003,83.500001,477.100007,162.700002,315.500005,78.100001
887,405031.906,405186.506,405342.106,405427.106,154.600003,85.000001,464.800007,155.600002,310.200005,69.600001
888,405496.706,405688.206,405805.606,405887.706,191.500003,82.100001,458.700007,117.400002,308.900005,67.700001
889,405955.406,406119.706,406250.406,406359.506,164.300003,109.100001,448.400007,130.700002,295.000005,44.300001
890,406403.806,406595.506,406696.206,406779.206,191.700003,83.000001,442.500006,100.700001,292.400004,67.100001
891,406846.306,407028.306,407151.106,407232.106,182.000003,81.000001,462.700007,122.800002,304.800005,76.900001
892,407309.006,407505.306,407614.106,407725.506,196.300003,111.400002,459.700007,108.800002,305.100005,43.2
893,407768.706,407921.506,408077.906,408161.006,152.800003,83.100001,464.000007,156.400002,309.200005,71.700001
894,408232.706,408405.906,408545.106,408629.706,173.200003,84.600001,468.500007,139.200002,312.400005,71.500001
895,408701.206,408866.406,409015.106,409098.306,165.200003,83.200001,471.900007,148.700002,313.900005,74.800001
896,409173.106,409324.006,409481.906,409593.206,150.900002,111.300001,467.900007,157.900003,308.800005,47.800001
897,409641.006,409847.206,409954.906,410038.306,206.200003,83.400001,461.600007,107.700002,313.900005,64.300001
898,410102.606,410270.706,410400.506,410482.706,168.100003,82.200002,443.800007,129.800001,297.900004,63.700001
899,410546.406,410719.406,410843.206,410926.406,173.000002,83.200001,439.700006,123.800002,296.800004,59.700001
900,410986.106,411159.906,411295.006,411376.106,173.800003,81.100001,462.400007,135.100002,308.900005,72.400001
901,411448.506,411641.906,411750.906,411862.006,193.400003,111.100001,466.100007,109.000002,302.400005,52.600001
902,411914.606,412075.506,412219.206,412328.306,160.900002,109.100001,467.300007,143.700003,304.600005,53.600001
903,412381.906,412542.606,412686.406,412769.806,160.700002,83.400001,464.100007,143.800003,304.500005,76.200001
904,412846.006,413013.606,413147.806,413232.806,167.600002,85.000002,458.700007,134.200002,301.800004,71.900001
905,413304.706,413476.906,413614.806,413723.006,172.200002,108.200002,470.200007,137.900002,310.100004,51.900001
906,413774.906,413985.706,414091.806,414206.206,210.800003,114.400002,475.100007,106.100001,316.900004,43.800001
907,414250.006,414431.806,414551.706,414634.606,181.800003,82.900002,455.500007,119.900001,301.700004,70.900001
908,414705.506,414878.206,414993.306,415077.506,172.700002,84.200001,437.400006,115.100002,287.800004,65.400001
909,415142.906,415330.706,415426.606,415508.206,187.800003,81.600002,434.000007,95.900001,283.700004,68.700001
910,415576.906,415777.106,415883.706,415963.306,200.200003,79.600001,462.100006,106.600001,306.800004,75.700001
911,416039.006,416242.806,416348.306,416458.206,203.800004,109.900002,474.300008,105.500001,309.300005,55.100001
912,416513.306,416668.206,416823.306,416931.206,154.900002,107.900002,470.900007,155.100002,310.000004,53.000001
913,416984.206,417144.106,417289.306,417372.906,159.900002,83.600001,459.300006,145.200002,305.100004,70.600001
914,417443.506,417594.106,417756.206,417840.106,150.600003,83.900001,470.800007,162.100002,312.700005,74.200001
915,417914.306,418105.506,418220.906,418333.006,191.200003,112.100002,465.300007,115.400002,306.600005,46.6
916,418379.606,418557.806,418668.406,418750.006,178.200003,81.600001,437.800007,110.600002,288.800005,67.400001
917,418817.406,418979.506,419097.406,419179.606,162.100002,82.200001,426.100006,117.900002,280.000004,63.900001
918,419243.506,419436.406,419545.306,419658.506,192.900003,113.200001,455.400007,108.900002,301.800005,40.400001
919,419698.906,419857.606,420008.506,420091.506,158.700002,83.000001,466.100007,150.900003,309.600005,73.500001
920,420165.006,420325.706,420473.306,420554.906,160.700002,81.600001,465.400007,147.600003,308.300005,75.500001
921,420630.406,420811.706,420946.806,421056.206,181.300003,109.400001,478.800007,135.100002,316.400005,53.000001
922,421109.206,421271.106,421418.706,421501.206,161.900002,82.500001,469.100007,147.600003,309.500005,77.100001
923,421578.306,421731.606,421884.606,421994.206,153.300002,109.600001,461.900007,153.000003,306.300005,46.000001
924,422040.206,422215.906,422346.706,422455.106,175.700003,108.400002,461.800007,130.800001,306.500004,46.900001
925,422502.006,422674.006,422798.706,422881.806,172.000002,83.100001,450.000006,124.700002,296.700004,70.200001
926,422952.006,423097.806,423263.306,423344.906,145.800003,81.600001,468.800007,165.500002,311.300005,75.900001
927,423420.806,423576.906,423726.306,423809.806,156.100003,83.500001,459.800007,149.400002,305.500005,70.800001
928,423880.606,424033.506,424183.706,424266.106,152.900003,82.400001,460.400007,150.200002,303.100005,74.900001
929,424341.006,424491.306,424636.506,424720.606,150.300002,84.100001,449.900007,145.200003,295.500005,70.300001
930,424790.906,424985.406,425099.906,425182.006,194.500003,82.100002,467.600007,114.500001,309.000004,76.500001
931,425258.506,425457.206,425568.206,425682.006,198.700003,113.800002,473.700007,111.000001,309.700004,50.200001
932,425732.206,425910.906,426052.606,426135.506,178.700003,82.900001,484.700007,141.700002,320.400005,81.400001
933,426216.906,426384.406,426535.306,426619.806,167.500003,84.500001,476.300007,150.900002,318.400005,73.400001
934,426693.206,426854.206,426997.306,427104.406,161.000003,107.100001,459.100007,143.100002,304.100005,47.900001
935,427152.306,427327.206,427458.606,427540.006,174.900003,81.400001,458.900007,131.400002,306.300005,71.200001
936,427611.206,427773.006,427908.306,427989.506,161.800002,81.200002,448.500007,135.300002,297.100004,70.200001
937,428059.706,428243.406,428360.306,428443.906,183.700002,83.600001,459.200006,116.900002,300.600004,75.000001
938,428518.906,428680.306,428819.906,428902.906,161.400003,83.000001,460.600007,139.600002,301.000005,76.600001
939,428979.506,429143.106,429286.606,429371.806,163.600003,85.200001,468.700007,143.500002,307.100005,76.400001
940,429448.206,429627.706,429768.406,429885.306,179.500003,116.900002,480.100007,140.700002,320.200005,43
941,429928.306,430087.206,430242.206,430327.106,158.900003,84.900001,477.300008,155.000002,313.900005,78.500002
942,430405.606,430580.606,430721.506,430839.206,175.000002,117.700002,477.700007,140.900002,315.900004,44.100001
943,430883.306,431045.706,431206.306,431317.306,162.400002,111.000002,477.700007,160.600002,323.000004,43.700001
944,431361.006,431548.006,431670.706,431753.106,187.000003,82.400002,458.800007,122.700001,309.700004,66.700001
945,431819.806,431983.706,432125.206,432208.206,163.900002,83.000001,453.400006,141.500002,305.400004,65.000001
946,432273.206,432481.406,432568.706,432651.206,208.200003,82.500001,449.400007,87.300002,295.500005,71.400001
947,432722.606,432907.906,433031.006,433112.606,185.300003,81.600001,461.300007,123.100002,308.400005,71.300001
948,433183.906,433391.306,433500.606,433605.806,207.400003,105.200001,475.100007,109.300002,316.700005,53.200001
949,433659.006,433821.306,433967.706,434081.106,162.300002,113.400001,470.000007,146.400003,308.700005,47.900001
950,434129.006,434282.506,434426.906,434536.706,153.500002,109.800002,455.900007,144.400002,297.900004,48.200001
951,434584.906,434774.306,434880.006,434961.606,189.400003,81.600001,443.300006,105.700001,295.100004,66.600001
952,435028.206,435189.206,435312.006,435392.906,161.000003,80.900001,436.000007,122.800002,283.800005,71.300001
953,435464.206,435644.906,435757.006,435840.006,180.700003,83.000002,450.400007,112.100001,292.800004,74.600001
954,435914.606,436080.606,436224.507,436307.707,166.000002,83.200001,467.400007,143.900002,309.900004,74.300002
955,436382.007,436543.807,436684.207,436766.907,161.800002,82.700001,464.600007,140.400002,302.200004,79.700002
956,436846.607,437010.407,437159.007,437242.607,163.800002,83.600001,475.100007,148.600002,312.400004,79.100002
957,437321.707,437480.207,437638.607,437723.107,158.500002,84.500002,471.700007,158.400002,316.900004,70.300001
958,437793.407,437981.107,438100.407,438207.307,187.700002,106.900002,463.600007,119.300002,307.000004,49.700001
959,438257.007,438436.007,438559.207,438637.807,179.000002,78.600001,448.900006,123.200002,302.200004,68.100001
960,438705.907,438868.407,438993.807,439074.207,162.500003,80.400001,437.000007,125.400002,287.900005,68.700001
961,439142.907,439305.007,439425.907,439509.007,162.100002,83.100001,433.100006,120.900002,283.000004,67.000001
962,439576.007,439717.607,439868.707,439978.007,141.600002,109.300001,448.300007,151.100003,292.700005,46.300001
963,440024.307,440197.807,440315.007,440397.107,173.500002,82.100001,445.800007,117.200002,290.700004,73.000002
964,440470.107,440617.307,440775.107,440857.207,147.200002,82.100001,461.800006,157.800002,305.000004,74.700001
965,440931.907,441088.407,441238.707,441322.707,156.500003,84.000001,462.100007,150.300002,306.800005,71.300001
966,441394.007,441556.107,441713.707,441818.407,162.100003,104.700002,477.200007,157.600002,319.700005,52.8
967,441871.207,442035.607,442191.407,442273.707,164.400003,82.300001,475.100007,155.800002,320.200005,72.600001
968,442346.307,442556.307,442654.507,442757.207,210.000004,102.700002,465.600007,98.200001,308.200005,54.7
969,442811.907,442966.707,443099.107,443181.607,154.800003,82.500001,433.200007,132.400002,287.200005,63.500001
970,443245.107,443426.007,443534.207,443615.407,180.900003,81.200001,433.400006,108.200001,289.100004,63.100001
971,443678.507,443855.607,443976.207,444058.707,177.100003,82.500001,453.000007,120.600002,297.700005,72.800001
972,444131.507,444283.307,444433.107,444513.907,151.800002,80.800001,459.900007,149.800003,301.600005,77.500001
973,444591.407,444802.607,444897.407,445006.307,211.200003,108.900002,466.400007,94.800001,306.000004,51.500001
974,445057.807,445221.607,445374.207,445457.907,163.800002,83.700001,476.500007,152.600003,316.400005,76.400001
975,445534.307,445690.507,445843.107,445926.007,156.200002,82.900001,470.900007,152.600003,308.800005,79.200001
976,446005.207,446180.607,446317.907,446430.507,175.400003,112.600001,470.900007,137.300002,312.700005,45.600001
977,446476.107,446698.307,446802.207,446906.907,222.200003,104.700001,485.400007,103.900002,326.100005,54.600001
978,446961.507,447160.507,447269.307,447378.707,199.000003,109.400001,462.400007,108.800002,307.800005,45.200001
979,447423.907,447594.107,447719.207,447802.407,170.200003,83.200001,444.200007,125.100002,295.300005,65.700001
980,447868.107,448067.707,448169.707,448250.507,199.600003,80.800001,444.400006,102.000001,301.600004,62.000001
981,448312.507,448525.107,448620.507,448702.307,212.600004,81.800001,459.900007,95.400001,308.000005,70.100001
982,448772.407,448971.207,449086.707,449168.707,198.800003,82.000001,468.500007,115.500002,314.300005,72.200001
983,449240.907,449446.507,449558.807,449641.907,205.600003,83.100001,478.300007,112.300002,317.900005,77.300001
984,449719.207,449924.607,450033.507,450117.207,205.400003,83.700001,475.600007,108.900002,314.300005,77.600001
985,450194.807,450353.407,450508.207,450620.507,158.600003,112.300002,474.300007,154.800002,313.400005,48.6
986,450669.107,450875.207,450983.707,451091.307,206.100004,107.600002,471.300008,108.500001,314.600005,49.100001
987,451140.407,451320.907,451432.607,451515.007,180.500002,82.400001,437.500006,111.700002,292.200004,62.900001
988,451577.907,451750.707,451865.207,451946.107,172.800003,80.900002,427.000006,114.500001,287.300004,58.8
989,452004.907,452214.107,452304.907,452386.207,209.200004,81.300001,448.500007,90.800001,300.000005,67.200001
990,452453.407,452673.307,452775.507,452857.207,219.900003,81.700001,482.000007,102.200002,322.100005,78.200001
991,452935.407,453097.007,453245.007,453355.207,161.600003,110.200002,469.300007,148.000002,309.600005,49.5
992,453404.707,453586.407,453713.107,453821.107,181.700003,108.000001,470.100007,126.700002,308.400005,53.700001
993,453874.807,454045.807,454190.907,454273.207,171.000003,82.300001,476.800007,145.100002,316.100005,78.400001
994,454351.607,454520.107,454660.507,454742.507,168.500003,82.000001,469.300007,140.400002,308.900005,78.400001
995,454820.907,454987.907,455128.107,455242.807,167.000003,114.700002,470.000007,140.200002,307.200005,48.1
996,455290.907,455460.007,455612.007,455694.207,169.100003,82.200001,478.600007,152.000002,321.100005,75.300001
997,455769.507,455971.507,456082.207,456166.007,202.000004,83.800001,469.800007,110.700001,312.700005,73.300001
998,456239.307,456410.107,456536.207,456617.007,170.800003,80.800001,446.000007,126.100002,296.900005,68.300001
999,456685.307,456884.107,456979.907,457062.007,198.800003,82.100001,446.500007,95.800002,294.600005,69.800001
1000,457131.807,457312.107,457442.507,457524.707,180.300002,82.200002,461.900007,130.400002,310.700004,69.000001
1001,457593.707,457799.007,457898.207,458002.507,205.300003,104.300002,456.800006,99.200001,304.500004,48
1002,458050.507,458256.707,458363.407,458469.107,206.200004,105.700002,475.400008,106.700001,312.900005,56.800001
1003,458525.907,458673.707,458824.907,458933.207,147.800002,108.300002,458.700006,151.200002,299.000004,51.4
1004,458984.607,459183.207,459282.607,459365.707,198.600003,83.100001,455.400007,99.400002,298.000005,74.300001
1005,459440.007,459601.107,459750.507,459863.407,161.100003,112.900001,471.900007,149.400002,310.500005,48.500001
1006,459911.907,460092.807,460229.907,460313.107,180.900003,83.200001,483.800007,137.100002,318.000005,82.600001
1007,460395.707,460553.507,460699.507,460809.307,157.800003,109.800002,462.300007,146.000002,303.800005,48.7
1008,460858.007,461043.507,461165.107,461277.007,185.500003,111.900002,460.900007,121.600002,307.100005,41.9
1009,461318.907,461530.407,461618.907,461701.007,211.500003,82.100001,449.800007,88.500002,300.000005,67.700001
1010,461768.707,461943.307,462059.607,462142.707,174.600002,83.100001,443.200006,116.300002,290.900004,69.200001
1011,462211.907,462414.607,462521.907,462603.907,202.700004,82.000001,469.100007,107.300001,310.000005,77.100001
1012,462681.007,462838.907,462982.307,463065.107,157.900003,82.800001,462.800007,143.400002,301.300005,78.700001
1013,463143.807,463317.307,463459.007,463540.707,173.500003,81.700001,476.400007,141.700002,315.200005,79.500001
1014,463620.207,463784.907,463927.907,464011.007,164.700003,83.100001,469.400007,143.000002,307.700005,78.600001
1015,464089.607,464253.707,464399.407,464515.407,164.100003,116.000002,476.400008,145.700002,309.800005,50.600001
1016,464566.007,464740.807,464877.307,464961.207,174.800002,83.900001,464.200006,136.500002,311.300004,69.000001
1017,465030.207,465232.507,465351.307,465433.007,202.300004,81.700001,476.300008,118.800001,321.100005,73.500002
1018,465506.507,465679.407,465809.807,465892.807,172.900002,83.000001,458.000006,130.400002,303.300004,71.700001
1019,465964.507,466135.107,466258.407,466340.107,170.600003,81.700001,445.100007,123.300002,293.900005,69.500001
1020,466409.607,466589.207,466708.207,466820.807,179.600003,112.600002,457.200007,119.000001,298.600004,46.000001
1021,466866.807,467020.907,467168.507,467253.307,154.100002,84.800002,459.200007,147.600002,301.700004,72.700001
1022,467326.007,467480.807,467639.507,467749.507,154.800002,110.000002,475.700007,158.700002,313.500004,52.200001
1023,467801.707,468020.607,468128.707,468237.507,218.900003,108.800001,488.800007,108.100002,327.000005,53.000001
1024,468290.507,468455.407,468602.607,468687.907,164.900003,85.300001,474.700007,147.200002,312.100005,77.300001
1025,468765.207,468941.507,469077.807,469161.707,176.300003,83.900001,470.700007,136.300002,312.600005,74.200001
1026,469235.907,469441.307,469553.007,469662.507,205.400003,109.500002,478.100007,111.700002,317.100005,51.5
1027,469714.007,469896.507,470016.207,470122.007,182.500003,105.800001,460.200007,119.700002,302.200005,52.200001
1028,470174.207,470332.007,470465.407,470547.507,157.800002,82.100002,443.700007,133.400002,291.200004,70.400001
1029,470617.907,470792.907,470911.507,470994.407,175.000002,82.900001,443.400006,118.600002,293.600004,66.900001
1030,471061.307,471224.407,471353.007,471434.307,163.100003,81.300001,445.700007,128.600002,291.700005,72.700001
1031,471507.007,471698.907,471817.907,471900.707,191.900003,82.800001,469.200007,119.000002,310.900005,75.500001
1032,471976.207,472131.207,472292.707,472374.707,155.000002,82.000001,471.800007,161.500003,316.500005,73.300001
1033,472448.007,472655.807,472770.307,472854.207,207.800003,83.900001,481.000007,114.500002,322.300005,74.800001
1034,472929.007,473088.507,473243.407,473328.307,159.500003,84.900001,473.500007,154.900002,314.400005,74.200001
1035,473402.507,473573.407,473724.907,473807.707,170.900003,82.800001,479.400007,151.500002,322.400005,74.200001
1036,473881.907,474106.907,474217.007,474329.907,225.000004,112.900002,502.800008,110.100001,335.100005,54.800001
1037,474384.707,474558.707,474696.307,474780.807,174.000002,84.500001,475.400007,137.600003,311.600005,79.300001
1038,474860.107,475036.607,475178.907,475296.307,176.500003,117.400001,476.200007,142.300002,318.800005,40.000001
1039,475336.307,475557.207,475659.107,475743.007,220.900003,83.900001,472.900007,101.900002,322.800005,66.200001
1040,475809.207,475978.807,476106.007,476187.107,169.600003,81.100001,444.600007,127.200002,296.800005,66.700001
1041,476253.807,476413.007,476549.007,476630.607,159.200002,81.600001,449.400006,136.000002,295.200004,72.600001
1042,476703.207,476866.507,477003.407,477085.507,163.300003,82.100001,450.200007,136.900002,300.200005,67.900001
1043,477153.407,477306.207,477463.107,477572.407,152.800002,109.300001,459.200007,156.900003,309.700005,40.200001
1044,477612.607,477787.407,477932.707,478015.307,174.800003,82.600001,470.300007,145.300002,320.100005,67.600001
1045,478082.907,478263.307,478396.707,478505.407,180.400003,108.700001,474.000007,133.400002,313.800005,51.500001
1046,478556.907,478744.707,478867.407,478977.607,187.800003,110.200001,465.400007,122.700002,310.500005,44.700001
1047,479022.307,479215.407,479340.607,479423.807,193.100003,83.200001,473.500007,125.200002,318.300005,72.000001
1048,479495.807,479681.107,479804.707,479888.007,185.300003,83.300001,461.200007,123.600002,308.900005,69.000001
1049,479957.007,480148.707,480268.307,480380.107,191.700003,111.800001,460.300007,119.600002,311.300005,37.200001
1050,480417.307,480640.907,480727.507,480842.207,223.600003,114.700002,457.100007,86.600001,310.200004,32.200001
1051,480874.407,481103.207,481184.907,481265.707,228.800003,80.800001,454.800006,81.700001,310.500004,63.500001
1052,481329.207,481487.707,481629.907,481711.507,158.500003,81.600001,444.700007,142.200002,300.700005,62.400001
1053,481773.907,481956.507,482081.007,482190.007,182.600003,109.000001,462.700007,124.500002,307.100005,46.600001
1054,482236.607,482424.707,482551.407,482662.807,188.100003,111.400001,469.600007,126.700002,314.800005,43.400001
1055,482706.207,482896.107,483023.907,483106.307,189.900003,82.400001,471.800007,127.800002,317.700005,71.700001
1056,483178.007,483374.107,483498.107,483581.607,196.100003,83.500001,477.300007,124.000002,320.100005,73.700001
1057,483655.307,483814.507,483966.307,484074.607,159.200002,108.300001,471.300007,151.800003,311.000005,52.000001
1058,484126.607,484291.207,484438.407,484545.607,164.600003,107.200001,461.100007,147.200002,311.800005,42.100001
1059,484587.707,484769.407,484893.807,484998.707,181.700003,104.900002,455.000007,124.400001,306.100004,44.000001
1060,485042.707,485207.807,485349.907,485454.507,165.100002,104.600002,453.400006,142.100002,307.200004,41.6
1061,485496.107,485702.307,485797.307,485878.407,206.200004,81.100001,443.000007,95.000001,301.200005,60.700001
1062,485939.107,486104.207,486242.607,486324.807,165.100003,82.200001,456.200007,138.400002,303.500005,70.500001
1063,486395.307,486584.807,486696.907,486779.807,189.500003,82.900002,454.400007,112.100001,301.600004,69.900001
1064,486849.707,487036.907,487164.407,487247.707,187.200002,83.300002,469.200007,127.500002,314.700004,71.200001
1065,487318.907,487520.107,487641.707,487724.607,201.200003,82.900002,477.800007,121.600001,322.800004,72.100001
1066,487796.707,488009.507,488124.307,488207.407,212.800003,83.100001,486.100007,114.800002,327.600005,75.400001
1067,488282.807,488481.007,488601.307,488684.007,198.200003,82.700001,473.600007,120.300002,318.500005,72.400001
1068,488756.407,488960.507,489063.307,489173.107,204.100003,109.800001,461.300007,102.800002,306.900005,44.600001
1069,489217.707,489391.807,489515.007,489597.907,174.100003,82.900002,444.800007,123.200001,297.300004,64.600001
1070,489662.507,489825.107,489949.007,490032.207,162.600002,83.200001,430.100006,123.900002,286.500004,60.400001
1071,490092.607,490288.907,490380.707,490462.207,196.300003,81.500001,434.800006,91.800001,288.100004,65.200001
1072,490527.407,490717.807,490840.007,490921.407,190.400003,81.400001,463.700007,122.200002,312.600005,69.700001
1073,490991.107,491195.507,491306.407,491416.407,204.400003,110.000002,473.400007,110.900002,315.300005,48.1
1074,491464.507,491679.107,491781.207,491898.007,214.600004,116.800002,477.200008,102.100001,316.700005,43.700001
1075,491941.707,492101.307,492257.507,492340.307,159.600002,82.800001,470.200007,156.200002,315.800004,71.600002
1076,492411.907,492568.307,492719.007,492828.907,156.400002,109.900002,467.700006,150.700002,307.100004,50.7
1077,492879.607,493042.207,493197.507,493281.207,162.600003,83.700001,475.600008,155.300002,317.900005,74.000002
1078,493355.207,493521.807,493667.807,493751.407,166.600002,83.600001,463.400006,146.000002,312.600004,67.200001
1079,493818.607,494009.107,494123.507,494204.607,190.500003,81.100001,449.200007,114.400002,304.900005,63.200001
1080,494267.807,494427.907,494564.907,494645.307,160.100003,80.400001,439.500007,137.000002,297.100005,62.000001
1081,494707.307,494900.107,495001.307,495101.807,192.800003,100.500002,440.200006,101.200001,294.000004,45.7
1082,495147.507,495354.807,495449.707,495530.107,207.300003,80.400001,447.600007,94.900002,302.200005,65.000001
1083,495595.107,495781.807,495903.007,495983.607,186.700003,80.600001,454.500007,121.200002,307.900005,66.000001
1084,496049.607,496233.407,496355.007,496461.107,183.800002,106.100002,456.900007,121.600002,305.400004,45.400001
1085,496506.507,496712.807,496820.507,496900.907,206.300003,80.400001,468.400007,107.700001,314.000004,74.000002
1086,496974.907,497144.807,497291.807,497406.907,169.900002,115.100002,469.500006,147.000002,316.900004,37.5
1087,497444.407,497606.507,497769.107,497852.407,162.100003,83.300002,478.800008,162.600002,324.700005,70.800001
1088,497923.207,498092.407,498247.807,498355.807,169.200002,108.000002,478.500007,155.400002,324.600004,45.900001
1089,498401.707,498569.507,498729.307,498846.207,167.800002,116.900001,480.900007,159.800003,327.600005,36.400001
1090,498882.607,499095.907,499199.007,499281.907,213.300003,82.900001,460.900007,103.100002,316.400005,61.600001
1091,499343.507,499545.507,499647.207,499727.907,202.000003,80.700002,448.700006,101.700001,303.700004,64.3
1092,499792.207,499974.807,500084.307,500163.707,182.600003,79.400001,437.100007,109.500002,292.100005,65.600001
1093,500229.307,500400.907,500532.407,500614.807,171.600003,82.400001,455.200007,131.500002,303.100005,69.700001
1094,500684.507,500871.307,500996.207,501107.507,186.800003,111.300002,464.900007,124.900001,311.700004,41.900001
1095,501149.407,501306.507,501464.607,501580.007,157.100002,115.400002,470.400007,158.100002,315.200004,39.800001
1096,501619.807,501779.807,501942.007,502023.707,160.000002,81.700001,477.800007,162.200003,322.200005,73.900001
1097,502097.607,502253.707,502413.507,502524.607,156.100002,111.100001,469.600007,159.800003,315.900005,42.600001
1098,502567.207,502764.907,502872.507,502953.707,197.700003,81.200002,452.600007,107.600001,305.300004,66.100001
1099,503019.807,503209.307,503301.807,503384.908,189.500002,83.100001,425.300006,92.500002,282.000004,60.200001
1100,503445.108,503605.708,503727.808,503809.608,160.600002,81.800001,431.100006,122.100002,282.700004,66.600001
1101,503876.208,504059.408,504170.908,504251.908,183.200003,81.000001,450.100007,111.500002,294.700005,74.400001
1102,504326.308,504477.808,504636.608,504719.908,151.500002,83.300001,462.500007,158.800003,310.300005,68.900001
1103,504788.808,505024.208,505113.708,505222.908,235.400003,109.200001,486.100007,89.500002,324.900005,52.000001
1104,505274.908,505439.208,505590.508,505672.608,164.300003,82.100001,477.800007,151.300002,315.600005,80.100001
1105,505752.708,505916.708,506059.208,506163.708,164.000003,104.500001,469.200007,142.500002,306.500005,58.200001
1106,506221.908,506393.008,506526.608,506609.508,171.100003,82.900001,462.200007,133.600002,304.700005,74.600001
1107,506684.108,506830.808,506975.708,507058.808,146.700002,83.100001,442.600007,144.900003,291.600005,67.900001
1108,507126.708,507302.908,507424.308,507506.008,176.200002,81.700001,450.600006,121.400002,297.600004,71.300001
1109,507577.308,507745.208,507869.908,507950.408,167.900003,80.500001,438.000007,124.700002,292.600005,64.900001
1110,508015.308,508191.808,508319.508,508403.308,176.500003,83.800001,459.300007,127.700002,304.200005,71.300001
1111,508474.608,508675.808,508794.808,508876.408,201.200003,81.600001,481.800007,119.000002,320.200005,80.000001
1112,508956.408,509111.908,509265.008,509373.608,155.500002,108.600001,471.000007,153.100003,308.600005,53.800001
1113,509427.408,509624.508,509743.508,509852.408,197.100003,108.900001,476.300007,119.000002,316.100005,51.300001
1114,509903.708,510061.808,510229.808,510336.408,158.100003,106.600002,478.500007,168.000002,326.100005,45.8
1115,510382.208,510578.008,510708.608,510812.808,195.800003,104.200002,490.500008,130.600002,326.400005,59.900001
1116,510872.708,511087.608,511190.108,511296.008,214.900003,105.900002,471.500007,102.500001,317.400004,48.200001
1117,511344.208,511531.908,511661.008,511744.108,187.700002,83.100002,465.300007,129.100002,316.800004,65.400001
1118,511809.508,511971.108,512114.608,512197.908,161.600002,83.300001,450.400006,143.500002,305.100004,62.000001
1119,512259.908,512467.508,512562.108,512644.108,207.600003,82.000001,447.000007,94.600002,302.200005,62.800001
1120,512706.908,512906.108,513001.108,513080.708,199.200003,79.600001,435.100006,95.000001,294.200004,61.300001
1121,513142.008,513307.908,513444.408,513553.408,165.900003,109.000002,453.500007,136.500002,302.400005,42.1
1122,513595.508,513773.308,513898.608,514010.708,177.800003,112.100001,456.000007,125.300002,303.100005,40.800001
1123,514051.508,514257.608,514370.708,514453.508,206.100003,82.800001,475.300007,113.100002,319.200005,73.300001
1124,514526.808,514719.008,514841.408,514954.008,192.200003,112.600001,473.800007,122.400002,314.600005,46.600001
1125,515000.608,515164.608,515327.708,515411.208,164.000003,83.500001,484.600007,163.100002,327.100005,74.000001
1126,515485.208,515647.408,515805.908,515916.908,162.200003,111.000002,480.500007,158.500002,320.700005,48.8
1127,515965.708,516124.708,516284.808,516394.308,159.000003,109.500002,473.900008,160.100002,319.100005,45.300001
1128,516439.608,516655.708,516762.808,516866.808,216.100003,104.000002,477.700007,107.100001,323.200004,50.500001
1129,516917.308,517128.108,517218.808,517301.008,210.800003,82.200001,446.100006,90.700001,301.500004,62.400001
1130,517363.408,517564.808,517660.508,517742.108,201.400003,81.600001,440.200007,95.700002,297.100005,61.500001
1131,517803.608,518002.608,518103.308,518184.108,199.000003,80.800002,445.200007,100.700001,299.700004,64.700001
1132,518248.808,518432.208,518555.308,518637.508,183.400002,82.200001,460.300006,123.100002,306.500004,71.600001
1133,518709.108,518914.108,519033.008,519115.308,205.000003,82.300001,479.200008,118.900002,323.900005,73.000002
1134,519188.308,519373.808,519507.508,519613.508,185.500002,106.000002,477.300007,133.700002,319.200004,52.100001
1135,519665.608,519879.808,519994.408,520106.108,214.200003,111.700001,483.800007,114.600002,328.800005,43.300001
1136,520149.408,520368.208,520478.208,520562.408,218.800003,84.200001,487.900007,110.000002,328.800005,74.900001
1137,520637.308,520799.308,520951.008,521058.708,162.000003,107.700001,475.200007,151.700002,313.700005,53.800001
1138,521112.508,521298.908,521420.308,521502.408,186.400003,82.100001,458.200007,121.400002,307.800005,68.300001
1139,521570.708,521744.108,521871.508,521953.908,173.400003,82.400002,446.000007,127.400001,300.800004,62.800001
1140,522016.708,522239.008,522318.308,522398.408,222.300003,80.100001,447.300006,79.300001,301.600004,65.600001
1141,522464.008,522628.308,522759.108,522841.708,164.300003,82.600001,446.200007,130.800002,295.100005,68.500001
1142,522910.208,523070.908,523218.108,523301.208,160.700002,83.100001,460.200007,147.200003,307.900005,69.200001
1143,523370.408,523524.808,523680.408,523787.308,154.400002,106.900002,467.300007,155.600002,310.000004,50.400001
1144,523837.708,523996.208,524148.808,524258.608,158.500002,109.800002,469.200007,152.600002,311.100004,48.300001
1145,524306.908,524478.708,524620.208,524737.608,171.800002,117.400002,470.300007,141.500002,313.300004,39.600001
1146,524777.208,524947.808,525097.008,525181.408,170.600002,84.400001,477.900007,149.200003,319.800005,73.700001
1147,525255.108,525462.508,525573.808,525655.008,207.400003,81.200001,473.600007,111.300002,318.700005,73.700001
1148,525728.708,525910.608,526037.108,526118.708,181.900003,81.600001,454.300007,126.500002,308.400005,64.300001
1149,526183.008,526347.908,526481.508,526562.208,164.900002,80.700001,447.600006,133.600002,298.500004,68.400001
1150,526630.608,526793.908,526922.908,527004.008,163.300003,81.100001,444.000007,129.000002,292.300005,70.600001
1151,527074.608,527272.108,527378.708,527461.808,197.500003,83.100001,456.400007,106.600002,304.100005,69.200001
1152,527531.008,527691.208,527846.608,527927.508,160.200002,80.900001,465.200007,155.400003,315.600005,68.700001
1153,527996.208,528152.908,528319.708,528426.208,156.700002,106.500001,481.300007,166.800003,323.500005,51.300001
1154,528477.508,528646.308,528795.508,528911.608,168.800002,116.100001,478.100007,149.200003,318.000005,44.000001
1155,528955.608,529127.708,529284.408,529393.608,172.100003,109.200002,489.900007,156.700002,328.800005,51.9
1156,529445.508,529634.908,529776.008,529860.208,189.400003,84.200002,494.800008,141.100002,330.500005,80.100001
1157,529940.308,530111.708,530253.308,530360.608,171.400002,107.300002,472.700007,141.600002,313.000004,52.400001
1158,530413.008,530611.808,530721.808,530829.608,198.800003,107.800002,464.400007,110.000001,308.800004,47.800001
1159,530877.408,531045.708,531185.308,531267.208,168.300002,81.900001,455.500006,139.600002,307.900004,65.700001
1160,531332.908,531530.208,531639.508,531754.308,197.300003,114.800002,457.800007,109.300002,306.600005,36.4
1161,531790.708,531976.708,532104.108,532185.808,186.000003,81.700001,467.400007,127.400002,313.400005,72.300001
1162,532258.108,532460.308,532570.308,532653.708,202.200003,83.400001,466.500007,110.000002,312.200005,70.900001
1163,532724.608,532890.608,533038.208,533150.108,166.000003,111.900002,474.700007,147.600002,313.600005,49.2
1164,533199.308,533357.808,533515.308,533626.808,158.500003,111.500002,474.800007,157.500002,316.000005,47.3
1165,533674.108,533889.508,533999.308,534109.808,215.400004,110.500002,491.900008,109.800001,325.200005,56.200001
1166,534166.008,534327.808,534473.208,534555.608,161.800002,82.400001,465.900007,145.400002,307.200004,76.300002
1167,534631.908,534793.708,534929.208,535036.708,161.800002,107.500002,450.300006,135.500002,297.300004,45.5
1168,535082.208,535250.008,535376.108,535456.608,167.800003,80.500001,436.200007,126.100002,293.900005,61.800001
1169,535518.408,535698.608,535805.508,535886.208,180.200003,80.700001,428.700006,106.900001,287.100004,60.900001
1170,535947.108,536126.008,536249.108,536356.908,178.900003,107.800001,450.700007,123.100002,302.000005,40.900001
1171,536397.808,536578.108,536713.208,536818.108,180.300003,104.900001,471.500007,135.100002,315.400005,51.200001
1172,536869.308,537075.608,537179.808,537286.908,206.300003,107.100001,466.400007,104.200002,310.500005,48.800001
1173,537335.708,537501.008,537654.008,537762.608,165.300002,108.600001,474.700007,153.000003,318.300005,47.800001
1174,537810.408,537978.208,538122.308,538235.408,167.800002,113.100001,466.600007,144.100003,311.900005,41.600001
1175,538277.008,538482.308,538605.008,538687.108,205.300003,82.100001,483.800007,122.700002,328.000005,73.700001
1176,538760.808,538957.008,539081.708,539189.508,196.200003,107.800002,479.300007,124.700002,320.900005,50.6
1177,539240.108,539434.408,539550.208,539654.808,194.300003,104.600001,462.000007,115.800002,310.100005,47.300001
1178,539702.108,539888.108,540002.208,540108.708,186.000003,106.500001,445.700007,114.100002,300.100005,39.100001
1179,540147.808,540329.908,540441.908,540556.708,182.100003,114.800002,446.500006,112.000001,294.100004,37.6
1180,540594.308,540796.308,540913.908,541022.108,202.000003,108.200002,471.400008,117.600002,319.600005,43.600001
1181,541065.708,541265.408,541375.808,541460.608,199.700002,84.800001,467.000006,110.400002,310.100004,72.100001
1182,541532.708,541691.208,541844.308,541948.608,158.500003,104.300002,468.100007,153.100002,311.600005,52.2
1183,542000.808,542162.908,542307.808,542417.508,162.100003,109.700002,464.100007,144.900002,307.000005,47.4
1184,542464.908,542630.308,542782.708,542891.008,165.400003,108.300002,471.800007,152.400002,317.800005,45.7
1185,542936.708,543119.808,543238.408,543344.908,183.100003,106.500001,448.600007,118.600002,301.700005,40.400001
1186,543385.308,543542.108,543681.508,543762.308,156.800002,80.800002,439.700007,139.400002,296.200004,62.700001
1187,543825.008,544025.408,544122.108,544202.708,200.400003,80.600001,442.700006,96.700001,297.100004,65.000001
1188,544267.708,544423.208,544556.108,544637.108,155.500003,81.000001,444.900007,132.900002,288.400005,75.500001
1189,544712.608,544908.508,545022.508,545103.808,195.900003,81.300002,466.500007,114.000001,309.900004,75.300001
1190,545179.108,545331.708,545493.108,545599.508,152.600002,106.400002,473.500007,161.400002,314.000004,53.100001
1191,545652.608,545813.008,545960.308,546042.908,160.400002,82.600002,467.200007,147.300002,307.700004,76.900001
1192,546119.808,546289.308,546435.708,546517.608,169.500002,81.900001,481.100007,146.400003,315.900005,83.300001
1193,546600.908,546777.808,546913.108,547021.608,176.900003,108.500001,476.200007,135.300002,312.200005,55.500001
1194,547077.108,547267.008,547387.008,547497.308,189.900003,110.300001,470.200007,120.000002,309.900005,50.000001
1195,547547.308,547727.808,547869.708,547978.708,180.500003,109.000002,480.300007,141.900002,322.400005,48.9
1196,548027.608,548190.008,548339.508,548446.008,162.400003,106.500001,464.700007,149.500002,311.900005,46.300001
1197,548492.308,548687.808,548792.308,548902.508,195.500003,110.200001,453.100007,104.500002,300.000005,42.900001
1198,548945.408,549114.208,549245.308,549325.808,168.800002,80.500002,448.200007,131.100002,299.900004,67.800001
1199,549393.608,549565.508,549689.608,549771.208,171.900002,81.600001,446.300006,124.100002,296.000004,68.700001
1200,549839.908,550039.308,550140.908,550223.308,199.400003,82.400001,457.400007,101.600002,301.000005,74.000001
1201,550297.308,550455.708,550603.408,550686.608,158.400002,83.200001,466.400007,147.700003,306.100005,77.100001
1202,550763.708,550971.508,551076.308,551184.708,207.800003,108.400001,472.500007,104.800002,312.600005,51.500001
1203,551236.208,551392.908,551545.608,551652.608,156.700002,107.000001,467.700007,152.700003,309.400005,51.300001
1204,551703.908,551915.008,552014.808,552126.308,211.100003,111.500001,464.800007,99.800002,310.900005,42.400001
1205,552168.708,552360.908,552468.708,552575.008,192.200003,106.300002,450.700007,107.800001,300.000004,44.400001
1206,552619.408,552822.008,552917.008,552997.208,202.600003,80.200001,445.500006,95.000001,297.600004,67.700001
1207,553064.908,553261.308,553361.908,553441.008,196.400003,79.100001,444.500007,100.600002,297.000005,68.400001
1208,553509.408,553675.108,553803.708,553886.808,165.700002,83.100002,450.200007,128.600002,294.300004,72.800001
1209,553959.608,554118.308,554264.708,554346.408,158.700002,81.700001,460.300007,146.400002,305.100004,73.500002
1210,554419.908,554645.908,554724.508,554833.208,226.000003,108.700002,462.800006,78.600001,304.600004,49.5
1211,554882.708,555038.708,555190.308,555297.308,156.000003,107.000002,467.600007,151.600002,307.600005,53
1212,555350.308,555508.008,555659.308,555767.308,157.700003,108.000002,469.900007,151.300002,309.000005,52.9
1213,555820.208,555977.208,556125.408,556209.108,157.000003,83.700001,459.700007,148.200002,305.200005,70.800001
1214,556279.908,556476.508,556592.808,556701.208,196.600003,108.400001,466.200007,116.300002,312.900005,44.900001
1215,556746.108,556933.408,557064.608,557170.908,187.300003,106.300001,467.200007,131.200002,318.500005,42.400001
1216,557213.308,557419.408,557514.508,557621.908,206.100003,107.400001,444.200007,95.100002,301.200005,35.600001
1217,557657.508,557854.308,557946.508,558026.608,196.800003,80.100001,425.900006,92.200001,289.000004,56.800001
1218,558083.408,558263.308,558366.508,558445.508,179.900003,79.000001,423.000006,103.200001,283.100004,60.900001
1219,558506.408,558668.208,558795.808,558906.608,161.800003,110.800001,439.200007,127.600002,289.400005,39.000001
1220,558945.608,559141.508,559257.908,559338.708,195.900003,80.800001,464.800007,116.400002,312.300005,71.700001
1221,559410.408,559613.708,559726.008,559832.308,203.300003,106.300001,469.400007,112.300002,315.600005,47.500001
1222,559879.808,560089.608,560190.908,560299.808,209.800003,108.900002,465.300007,101.300001,311.100004,45.300001
1223,560345.108,560571.208,560662.308,560770.808,226.100003,108.500001,475.400007,91.100002,317.200005,49.700001
1224,560820.508,560981.508,561137.808,561220.208,161.000002,82.400001,469.400007,156.300003,317.300005,69.700001
1225,561289.908,561497.308,561617.508,561724.308,207.400003,106.800001,481.900007,120.200002,327.600005,47.500001
1226,561771.808,561956.408,562080.608,562182.608,184.600003,102.000001,458.200007,124.200002,308.800005,47.400001
1227,562230.008,562424.508,562525.408,562635.708,194.500003,110.300002,444.300007,100.900001,295.400004,38.600001
1228,562674.308,562861.208,562965.508,563048.608,186.900002,83.100001,439.400006,104.300002,291.200004,65.100001
1229,563113.708,563273.508,563411.708,563494.308,159.800002,82.600002,448.800007,138.200002,298.000004,68.200001
1230,563562.508,563747.208,563869.408,563951.408,184.700002,82.000002,460.700007,122.200002,306.900004,71.800001
1231,564023.208,564217.108,564339.808,564422.708,193.900002,82.900002,468.300007,122.700002,316.600004,68.800001
1232,564491.508,564701.108,564806.208,564910.708,209.600003,104.500002,470.800007,105.100001,314.700004,51.600001
1233,564962.308,565124.808,565271.808,565380.008,162.500002,108.200002,467.500007,147.000002,309.500004,49.800001
1234,565429.808,565586.808,565741.708,565856.808,157.000002,115.100002,461.400006,154.900002,311.900004,34.4
1235,565891.208,566081.808,566206.608,566311.808,190.600003,105.200002,467.600007,124.800002,315.400005,47
1236,566358.808,566566.408,566662.208,566742.008,207.600003,79.800001,447.000007,95.800002,303.400005,63.800001
1237,566805.808,567008.808,567093.608,567174.708,203.000003,81.100002,434.100007,84.800001,287.800004,65.200001
1238,567239.908,567410.308,567522.208,567603.508,170.400002,81.300001,428.100006,111.900002,282.300004,64.500001
1239,567668.008,567838.408,567965.008,568077.908,170.400002,112.900002,449.900007,126.600002,297.000004,40.000001
1240,568117.908,568296.208,568417.508,568498.808,178.300002,81.300001,447.600006,121.300002,299.600004,66.700001
1241,568565.508,568744.608,568871.008,568952.708,179.100003,81.700001,456.400007,126.400002,305.500005,69.200001
1242,569021.908,569204.808,569321.508,569430.608,182.900003,109.100001,452.500007,116.700002,299.600005,43.800001
1243,569474.408,569648.608,569775.508,569857.608,174.200002,82.100002,449.000007,126.900002,301.100004,65.800001
1244,569923.408,570099.408,570226.708,570306.908,176.000002,80.200001,454.600006,127.300002,303.300004,71.100001
1245,570378.008,570563.209,570687.609,570799.409,185.200003,111.800002,463.600007,124.400002,309.600005,42.2
1246,570841.609,571002.809,571149.109,571231.509,161.200003,82.400001,462.500007,146.300002,307.500005,72.600001
1247,571304.109,571466.909,571615.709,571726.909,162.800003,111.200001,464.000007,148.800002,311.600005,41.200001
1248,571768.109,571969.509,572080.309,572186.609,201.400003,106.300001,461.500007,110.800002,312.200005,43.000001
1249,572229.609,572394.109,572521.309,572603.109,164.500002,81.800001,437.300006,127.200002,291.700004,63.800001
1250,572666.909,572883.009,572963.109,573043.009,216.100004,79.900001,440.400007,80.100001,296.200005,64.300001
1251,573107.309,573290.809,573402.709,573483.609,183.500003,80.900002,442.400007,111.900001,295.400004,66.100001
1252,573549.709,573726.809,573851.709,573932.909,177.100002,81.200001,453.300006,124.900002,302.000004,70.100001
1253,574003.009,574187.409,574310.109,574391.809,184.400003,81.700001,459.500007,122.700002,307.100005,70.700001
1254,574462.509,574645.509,574770.009,574851.209,183.000003,81.200001,461.400007,124.500002,307.500005,72.700001
1255,574923.909,575073.109,575234.409,575316.609,149.200002,82.200001,463.500007,161.300003,310.500005,70.800001
1256,575387.409,575590.409,575697.209,575802.209,203.000003,105.000001,471.400007,106.800002,309.800005,56.600001
1257,575858.809,576054.609,576169.109,576282.609,195.800003,113.500001,460.100007,114.500002,310.300005,36.300001
1258,576318.909,576505.509,576620.109,576703.309,186.600003,83.200002,445.800006,114.600001,301.200004,61.4
1259,576764.709,576933.709,577061.109,577142.009,169.000003,80.900001,440.300007,127.400002,296.400005,63.000001
1260,577205.009,577383.909,577494.309,577574.909,178.900003,80.600002,432.700006,110.400001,289.300004,62.8
1261,577637.709,577832.209,577927.909,578009.709,194.500003,81.800001,439.500007,95.700002,290.200005,67.500001
1262,578077.209,578250.009,578378.609,578459.509,172.800003,80.900001,450.200007,128.600002,301.400005,67.900001
1263,578527.409,578719.409,578834.309,578939.709,192.000003,105.400002,457.200007,114.900001,306.900004,44.900001
1264,578984.609,579172.109,579286.309,579367.609,187.500002,81.300001,449.600006,114.200002,301.700004,66.600001
1265,579434.209,579619.909,579753.109,579859.309,185.700003,106.200002,468.100007,133.200002,318.900005,43
1266,579902.309,580086.809,580205.309,580312.909,184.500003,107.600001,453.100007,118.500002,303.000005,42.500001
1267,580355.409,580536.809,580664.909,580770.809,181.400003,105.900001,460.100007,128.100002,309.500005,44.700001
1268,580815.509,580989.309,581116.109,581227.709,173.800002,111.600002,446.100006,126.800002,300.600004,33.9
1269,581261.609,581422.009,581566.509,581645.009,160.400003,78.500001,443.800007,144.500002,304.900005,60.400001
1270,581705.409,581909.409,582003.109,582084.109,204.000003,81.000001,436.800007,93.700002,297.700005,58.100001
1271,582142.209,582344.709,582437.709,582517.509,202.500003,79.800001,446.500006,93.000001,295.500004,71.200001
1272,582588.709,582772.909,582893.409,582976.009,184.200003,82.600001,455.000007,120.500002,304.700005,67.700001
1273,583043.709,583195.609,583362.009,583442.209,151.900002,80.200001,468.500007,166.400003,318.300005,70.000001
1274,583512.209,583724.109,583835.109,583917.209,211.900003,82.100001,480.300007,111.000002,322.900005,75.300001
1275,583992.509,584148.909,584295.709,584379.809,156.400002,84.100001,458.600007,146.800003,303.200005,71.300001
1276,584451.109,584605.409,584773.009,584854.709,154.300002,81.700001,474.200007,167.600003,321.900005,70.600001
1277,584925.309,585136.109,585253.009,585335.109,210.800003,82.100001,483.400007,116.900002,327.700005,73.600001
1278,585408.709,585569.709,585719.209,585825.209,161.000003,106.000001,464.600007,149.500002,310.500005,48.100001
1279,585873.309,586043.309,586173.009,586280.509,170.000003,107.500001,446.600007,129.700002,299.700005,39.400001
1280,586319.909,586520.309,586609.109,586690.509,200.400003,81.400001,430.400006,88.800001,289.200004,59.800001
1281,586750.309,586954.909,587048.209,587129.009,204.600003,80.800001,444.200007,93.300002,297.900005,65.500001
1282,587194.509,587366.509,587499.009,587578.809,172.000002,79.800002,458.100007,132.500002,304.500004,73.800001
1283,587652.609,587838.709,587958.709,588068.509,186.100002,109.800002,463.100007,120.000002,306.100004,47.200001
1284,588115.709,588273.609,588428.609,588537.109,157.900002,108.500002,471.300007,155.000002,312.900004,49.900001
1285,588587.009,588772.109,588899.009,588982.109,185.100002,83.100002,466.800007,126.900002,312.000004,71.700001
1286,589053.809,589210.209,589361.109,589468.509,156.400002,107.400002,464.400007,150.900002,307.300004,49.700001
1287,589518.209,589741.809,589838.909,589945.809,223.600003,106.900002,477.000007,97.100001,320.700004,49.400001
1288,589995.209,590155.509,590309.009,590414.009,160.300002,105.000002,467.400007,153.500002,313.800004,48.600001
1289,590462.609,590620.009,590776.409,590857.509,157.400002,81.100001,457.500006,156.400002,313.800004,62.600001
1290,590920.109,591129.109,591223.709,591305.309,209.000004,81.600001,445.600007,94.600001,303.600005,60.400001
1291,591365.709,591562.409,591652.409,591731.709,196.700003,79.300001,422.800006,90.000001,286.700004,56.800001
1292,591788.509,591939.509,592074.409,592179.809,151.000003,105.400001,435.600007,134.900002,285.900005,44.300001
1293,592224.109,592388.909,592517.709,592598.009,164.800002,80.300001,440.100006,128.800002,293.600004,66.200001
1294,592664.209,592862.609,592959.709,593074.709,198.400003,115.000002,447.600007,97.100002,295.500005,37.1
1295,593111.809,593313.409,593428.309,593533.009,201.600003,104.700001,470.900007,114.900002,316.500005,49.700001
1296,593582.709,593787.909,593892.209,593999.709,205.200003,107.500001,465.500007,104.300002,309.500005,48.500001
1297,594048.209,594220.809,594362.309,594468.809,172.600003,106.500001,466.800007,141.500002,314.100005,46.200001
1298,594515.009,594714.709,594831.409,594941.809,199.700003,110.400001,473.900007,116.700002,316.400005,47.100001
1299,594988.909,595172.309,595285.809,595390.109,183.400003,104.300002,448.200007,113.500001,296.900004,47.000001
1300,595437.109,595609.909,595722.209,595804.209,172.800002,82.000001,429.700006,112.300002,285.100004,62.600001
1301,595866.809,596035.109,596161.309,596242.809,168.300003,81.500002,440.500007,126.200001,294.500004,64.500001
1302,596307.309,596494.209,596609.309,596690.109,186.900002,80.800001,453.800006,115.100002,302.000004,71.000001
1303,596761.109,596909.109,597062.009,597173.909,148.000003,111.900002,454.100007,152.900002,300.900005,41.3
1304,597215.209,597370.609,597526.809,597633.509,155.400003,106.700001,466.200007,156.200002,311.600005,47.900001
1305,597681.409,597894.209,598004.209,598085.609,212.800003,81.400001,477.500007,110.000002,322.800005,73.300001
1306,598158.909,598365.109,598471.409,598575.609,206.200003,104.200001,465.700007,106.300002,312.500005,49.000001
1307,598624.609,598779.709,598932.009,599013.309,155.100003,81.300001,457.300007,152.300002,307.400005,68.600001
1308,599081.909,599257.509,599377.409,599457.509,175.600003,80.100002,439.300007,119.900001,295.500004,63.700001
1309,599521.209,599677.309,599803.609,599884.709,156.100002,81.100001,423.100006,126.300002,282.400004,59.600001
1310,599944.309,600102.109,600239.409,600321.109,157.800002,81.700001,442.800006,137.300002,295.100004,66.000001
1311,600387.109,600580.209,600683.409,600766.009,193.100003,82.600001,448.200007,103.200002,296.300005,69.300001
1312,600835.309,600986.709,601148.909,601230.109,151.400002,81.200001,464.800007,162.200003,313.600005,70.000001
1313,601300.109,601496.009,601614.809,601698.709,195.900003,83.900001,470.300007,118.800002,314.700005,71.700001
1314,601770.409,601925.609,602086.309,602169.809,155.200002,83.500001,468.400007,160.700003,315.900005,69.000001
1315,602238.809,602399.109,602558.709,602640.509,160.300002,81.800001,475.000007,159.600003,319.900005,73.300001
1316,602713.809,602919.809,603019.509,603134.409,206.000003,114.900001,454.800007,99.700002,305.700005,34.200001
1317,603168.609,603340.709,603471.709,603552.309,172.100002,80.600002,443.600007,131.000002,303.100004,59.900001
1318,603612.209,603795.909,603903.909,603984.709,183.700002,80.800001,439.300006,108.000002,291.700004,66.800001
1319,604051.509,604240.009,604333.409,604416.809,188.500003,83.400002,423.800006,93.400001,281.900004,58.5
1320,604475.309,604636.109,604769.309,604849.209,160.800003,79.900001,444.400007,133.200002,294.000005,70.500001
1321,604919.709,605091.309,605215.409,605295.109,171.600003,79.700002,442.800007,124.100001,295.700004,67.400001
1322,605362.509,605542.609,605657.209,605769.909,180.100002,112.700002,445.800006,114.600002,294.700004,38.4
1323,605808.309,605983.109,606105.609,606185.809,174.800003,80.200001,444.400007,122.500002,297.300005,66.900001
1324,606252.709,606413.909,606552.709,606633.509,161.200002,80.800002,449.600007,138.800002,300.000004,68.800001
1325,606702.309,606889.309,606998.409,607080.609,187.000002,82.200001,448.800006,109.100002,296.100004,70.500001
1326,607151.109,607337.309,607466.709,607549.709,186.200003,83.000001,470.900007,129.400002,315.600005,72.300001
1327,607622.009,607780.509,607935.209,608019.909,158.500003,84.700001,469.200007,154.700002,313.200005,71.300001
1328,608091.209,608285.909,608403.009,608515.709,194.700003,112.700002,468.200007,117.100002,311.800005,43.7
1329,608559.409,608730.009,608852.909,608935.709,170.600003,82.800001,439.700007,122.900002,293.500005,63.400001
1330,608999.109,609168.009,609289.309,609370.209,168.900002,80.900001,435.200006,121.300002,290.200004,64.100001
1331,609434.309,609622.209,609717.509,609799.509,187.900003,82.000002,429.600007,95.300001,283.200004,64.400001
1332,609863.909,610008.109,610159.909,610241.709,144.200002,81.800001,449.600006,151.800002,296.000004,71.800001
1333,610313.509,610509.809,610616.509,610696.409,196.300003,79.900001,456.800007,106.700002,303.000005,73.900001
1334,610770.309,610975.509,611078.309,611185.909,205.200003,107.600001,461.500007,102.800002,308.000005,45.900001
1335,611231.809,611446.209,611546.209,611625.909,214.400003,79.700001,459.500007,100.000002,314.400005,65.400001
1336,611691.309,611883.009,611994.209,612094.809,191.700003,100.600002,454.400007,111.200001,302.900004,50.900001
1337,612145.709,612318.609,612435.009,612516.109,172.900002,81.100001,430.500006,116.400002,289.300004,60.100001
1338,612576.209,612735.209,612863.009,612943.809,159.000002,80.800002,432.600007,127.800002,286.800004,65.000001
1339,613008.809,613206.809,613309.309,613389.409,198.000002,80.100001,454.500006,102.500002,300.500004,73.900001
1340,613463.309,613665.209,613776.409,613856.609,201.900003,80.200001,466.600007,111.200002,313.100005,73.300001
1341,613929.909,614124.409,614236.509,614316.809,194.500003,80.300001,460.700007,112.100002,306.600005,73.800001
1342,614390.609,614556.509,614697.409,614810.509,165.900003,113.100001,466.200007,140.900002,306.800005,46.300001
1343,614856.809,615018.409,615168.609,615250.309,161.600002,81.700001,462.700007,150.200003,311.800005,69.200001
1344,615319.509,615507.609,615625.509,615729.809,188.100003,104.300001,457.500007,117.900002,306.000005,47.200001
1345,615777.009,615960.809,616068.809,616149.209,183.800003,80.400001,436.400006,108.000001,291.800004,64.200001
1346,616213.409,616363.709,616495.509,616576.709,150.300003,81.200002,423.800007,131.800001,282.100004,60.500001
1347,616637.209,616794.809,616928.209,617009.809,157.600002,81.600001,440.100006,133.400002,291.000004,67.500001
1348,617077.309,617269.209,617378.409,617459.309,191.900003,80.900001,449.800007,109.200002,301.100005,67.800001
1349,617527.109,617701.309,617824.509,617905.609,174.200002,81.100002,447.400007,123.200002,297.400004,68.900001
1350,617974.509,618154.609,618273.909,618382.909,180.100002,109.000002,450.400006,119.300002,299.400004,42
1351,618424.909,618576.209,618745.009,618826.909,151.300003,81.900001,471.700007,168.800002,320.100005,69.700001
1352,618896.609,619055.909,619208.409,619317.509,159.300003,109.100002,468.000007,152.500002,311.800005,47.1
1353,619364.609,619528.309,619677.009,619789.509,163.700003,112.500002,468.200007,148.700002,312.400005,43.3
1354,619832.809,619990.109,620137.709,620219.209,157.300003,81.500001,453.600007,147.600002,304.900005,67.200001
1355,620286.409,620465.709,620573.209,620654.209,179.300003,81.000001,430.200006,107.500001,286.800004,62.400001
1356,620716.609,620875.309,621006.909,621086.909,158.700003,80.000001,435.100007,131.600002,290.300005,64.800001
1357,621151.709,621332.309,621454.109,621535.309,180.600003,81.200002,456.200007,121.800001,302.400004,72.600001
1358,621607.909,621834.209,621913.109,621995.709,226.300003,82.600001,456.000006,78.900001,305.200004,68.200001
1359,622063.909,622239.109,622356.309,622436.909,175.200003,80.600001,434.200007,117.200002,292.400005,61.200001
1360,622498.109,622656.409,622784.509,622864.009,158.300002,79.500001,433.400006,128.100002,286.400004,67.500001
1361,622931.509,623129.709,623234.409,623350.009,198.200003,115.600002,457.800007,104.700002,302.900005,39.3
1362,623389.309,623579.209,623695.009,623778.109,189.900003,83.100001,459.700007,115.800002,305.700005,70.900001
1363,623849.009,624000.409,624152.609,624265.209,151.400002,112.600001,460.600007,152.200003,303.600005,44.400001
1364,624309.609,624496.409,624621.709,624728.709,186.800003,107.000001,469.900007,125.300002,312.100005,50.800001
1365,624779.509,624970.209,625082.809,625166.109,190.700003,83.300002,460.100007,112.600001,303.300004,73.500001
1366,625239.609,625396.309,625552.209,625634.709,156.700002,82.500002,461.900007,155.900002,312.600004,66.800001
1367,625701.509,625871.509,626018.509,626127.309,170.000002,108.800002,469.000007,147.000002,317.000004,43.200001
1368,626170.509,626352.609,626478.109,626586.309,182.100002,108.200002,455.400006,125.500002,307.600004,39.6
1369,626625.909,626791.509,626929.909,627011.709,165.600003,81.800001,448.700007,138.400002,304.000005,62.900001
1370,627074.609,627254.109,627363.509,627443.309,179.500003,79.800002,430.600007,109.400001,288.900004,61.900001
1371,627505.209,627661.809,627782.609,627863.709,156.600002,81.100001,422.800006,120.800002,277.400004,64.300001
1372,627928.009,628103.009,628219.109,628299.009,175.000002,79.900001,437.800006,116.100002,291.100004,66.800001
1373,628365.809,628549.809,628658.309,628738.809,184.000003,80.500001,438.800007,108.500002,292.500005,65.800001
1374,628804.609,628986.309,629108.609,629215.809,181.700003,107.200002,455.100007,122.300001,304.000004,43.900001
1375,629259.709,629444.909,629567.109,629649.909,185.200002,82.800002,462.100007,122.200002,307.400004,71.900001
1376,629721.809,629872.909,630032.509,630114.909,151.100002,82.400001,464.300007,159.600002,310.700004,71.200002
1377,630186.109,630403.909,630501.109,630584.709,217.800003,83.600001,471.900007,97.200001,315.000004,73.300002
1378,630658.009,630818.709,630978.509,631084.809,160.700002,106.300002,475.600007,159.800002,320.500004,48.800001
1379,631133.609,631285.409,631440.209,631521.109,151.800002,80.900001,450.600006,154.800002,306.600004,63.100001
1380,631584.209,631783.309,631884.109,631965.309,199.100003,81.200001,442.500007,100.800002,299.900005,61.400001
1381,632026.709,632221.909,632317.009,632397.709,195.200003,80.700001,437.700006,95.100001,290.300004,66.700001
1382,632464.409,632641.509,632762.909,632843.809,177.100003,80.900001,451.500007,121.400002,298.500005,72.100001
1383,632915.909,633113.109,633229.009,633311.409,197.200003,82.400001,469.400007,115.900002,313.100005,73.900001
1384,633385.309,633594.309,633704.209,633787.009,209.000003,82.800001,475.900007,109.900002,318.900005,74.200001
1385,633861.209,634018.109,634169.209,634252.909,156.900003,83.700001,461.300007,151.100002,308.000005,69.600001
1386,634322.509,634501.709,634625.309,634705.509,179.200003,80.200001,449.700007,123.600002,302.800005,66.700001
1387,634772.209,634983.409,635066.209,635147.409,211.200003,81.200001,437.200006,82.800001,294.000004,62.000001
1388,635209.409,635399.009,635489.909,635571.609,189.600003,81.700001,429.500007,90.900002,280.500005,67.300001
1389,635638.909,635832.509,635939.309,636020.309,193.600003,81.000001,453.800007,106.800001,300.400004,72.400002
1390,636092.709,636299.309,636390.809,636472.909,206.600003,82.100001,450.400006,91.500001,298.100004,70.200001
1391,636543.109,636696.509,636842.909,636923.909,153.400003,81.000001,452.700007,146.400002,299.800005,71.900001
1392,636995.809,637200.209,637290.609,637398.109,204.400003,107.500002,451.900007,90.400001,294.800004,49.600001
1393,637447.709,637621.31,637746.81,637827.31,173.600002,80.500001,448.100006,125.500002,299.100004,68.500001
1394,637895.81,638060.51,638175.61,638255.91,164.700003,80.300001,420.400007,115.100002,279.800005,60.300001
1395,638316.21,638507.71,638596.01,638675.31,191.500003,79.300001,417.000006,88.300001,279.800004,57.900001
1396,638733.21,638888.91,639009.81,639090.31,155.700002,80.500001,425.100006,120.900002,276.600004,68.000001
1397,639158.31,639304.51,639451.71,639531.91,146.200002,80.200001,445.800007,147.200003,293.400005,72.200001
1398,639604.11,639807.71,639905.61,639987.31,203.600003,81.700002,447.600007,97.900001,301.500004,64.400001
1399,640051.71,640206.51,640354.11,640437.31,154.800002,83.200001,455.400006,147.600002,302.400004,69.800001
1400,640507.11,640664.31,640815.41,640897.01,157.200003,81.600001,460.200007,151.100002,308.300005,70.300001
1401,640967.31,641133.41,641280.21,641388.71,166.100003,108.500001,468.000007,146.800002,312.900005,46.600001
1402,641435.31,641601.31,641744.91,641829.61,166.000003,84.700001,467.100007,143.600002,309.600005,72.800001
1403,641902.41,642063.61,642217.21,642299.41,161.200002,82.200001,469.200007,153.600003,314.800005,72.200001
1404,642371.61,642577.21,642691.41,642774.61,205.600003,83.200001,470.700007,114.200002,319.800005,67.700001
1405,642842.31,643034.61,643158.91,643276.61,192.300003,117.700002,462.900007,124.300002,316.600005,28.6
1406,643305.21,643476.11,643599.51,643681.71,170.900003,82.200002,441.300007,123.400001,294.300004,64.800001
1407,643746.51,643942.21,644036.51,644118.11,195.700002,81.600001,433.000006,94.300002,290.000004,61.400001
1408,644179.51,644354.61,644475.61,644586.21,175.100003,110.600002,444.900007,121.000001,296.100004,38.200001
1409,644624.41,644845.81,644937.91,645019.31,221.400003,81.400002,464.500007,92.100001,313.500004,69.600001
1410,645088.91,645287.91,645396.31,645507.71,199.000003,111.400002,461.100006,108.400001,307.400004,42.3
1411,645550.01,645741.01,645856.31,645938.21,191.000003,81.900001,459.400007,115.300002,306.300005,71.200001
1412,646009.41,646200.31,646312.31,646395.31,190.900003,83.000001,452.800007,112.000002,302.900005,66.900001
1413,646462.21,646619.21,646776.41,646881.51,157.000002,105.100001,465.800007,157.200003,314.200005,46.500001
1414,646928.01,647105.21,647227.91,647309.01,177.200003,81.100002,443.500007,122.700001,299.900004,62.500001
1415,647371.51,647578.61,647667.41,647748.81,207.100003,81.400001,440.600006,88.800001,295.900004,63.300001
1416,647812.11,647971.91,648109.51,648190.61,159.800003,81.100001,446.800007,137.600002,297.400005,68.300001
1417,648258.91,648458.11,648563.01,648645.81,199.200003,82.800002,460.000007,104.900001,304.100004,73.100001
1418,648718.91,648922.31,649029.41,649144.81,203.400003,115.400002,464.500007,107.100001,310.500004,38.600001
1419,649183.41,649339.01,649485.31,649567.91,155.600002,82.600001,452.200006,146.300002,301.900004,67.700001
1420,649635.61,649838.51,649941.41,650023.01,202.900003,81.600001,451.900007,102.900002,305.800005,64.500001
1421,650087.51,650276.51,650376.61,650455.61,189.000003,79.000002,427.800006,100.100001,289.100004,59.7
1422,650515.31,650697.01,650794.11,650874.81,181.700003,80.700001,413.400007,97.100002,278.800005,53.900001
1423,650928.71,651120.41,651214.81,651295.31,191.700002,80.500001,428.800006,94.400002,286.100004,62.200001
1424,651357.51,651540.51,651651.51,651731.21,183.000003,79.700002,444.100007,111.000001,294.000004,70.400001
1425,651801.61,651985.71,652101.31,652182.11,184.100002,80.800001,453.100006,115.600002,299.700004,72.600001
1426,652254.71,652409.11,652562.71,652668.51,154.400003,105.800002,468.400007,153.600002,308.000005,54.6
1427,652723.11,652890.81,653026.21,653109.61,167.700003,83.400001,462.000007,135.400002,303.100005,75.500001
1428,653185.11,653344.51,653498.21,653581.21,159.400003,83.000001,469.400007,153.700002,313.100005,73.300001
1429,653654.51,653814.01,653957.21,654040.41,159.500003,83.200001,461.000007,143.200002,302.700005,75.100001
1430,654115.51,654271.81,654421.61,654505.01,156.300002,83.400001,456.200007,149.800003,306.100005,66.700001
1431,654571.71,654743.51,654870.91,654952.01,171.800002,81.100002,442.600006,127.400002,299.200004,62.3
1432,655014.31,655209.91,655298.11,655378.31,195.600003,80.200001,426.200007,88.200002,283.800005,62.200001
1433,655440.51,655594.71,655725.11,655806.31,154.200002,81.200001,427.900006,130.400002,284.600004,62.100001
1434,655868.41,656040.21,656169.91,656250.91,171.800003,81.000001,449.600007,129.700002,301.500005,67.100001
1435,656318.01,656500.01,656624.11,656705.71,182.000003,81.600002,459.100007,124.100001,306.100004,71.400001
1436,656777.11,657000.21,657088.71,657199.51,223.100003,110.800002,469.300007,88.500001,311.600004,46.900001
1437,657246.41,657408.41,657554.91,657665.01,162.000002,110.100002,464.700007,146.500002,308.500004,46.100001
1438,657711.11,657922.81,658026.31,658141.71,211.700003,115.400002,471.800007,103.500001,315.200004,41.200001
1439,658182.91,658338.21,658498.51,658605.71,155.300002,107.200002,467.000007,160.300002,315.600004,44.200001
1440,658649.91,658832.41,658957.01,659039.21,182.500002,82.200001,449.900006,124.600002,307.100004,60.600001
1441,659099.81,659264.11,659390.31,659472.31,164.300003,82.000001,430.900007,126.200002,290.500005,58.400001
1442,659530.71,659690.01,659819.11,659899.51,159.300002,80.400001,428.900006,129.100002,288.400004,60.100001
1443,659959.61,660151.91,660245.71,660325.91,192.300003,80.200002,431.500007,93.800001,286.100004,65.200001
1444,660391.11,660564.71,660685.41,660766.01,173.600002,80.600001,437.600006,120.700002,294.300004,62.700001
1445,660828.71,661004.81,661122.21,661230.41,176.100003,108.200002,443.300007,117.400001,293.500004,41.600001
1446,661272.01,661462.41,661566.21,661647.51,190.400003,81.300001,444.100006,103.800001,294.200004,68.600001
1447,661716.11,661870.21,662011.31,662092.11,154.100003,80.800001,449.400007,141.100002,295.200005,73.400001
1448,662165.51,662325.11,662470.21,662551.41,159.600002,81.200001,459.400007,145.100003,304.700005,73.500001
1449,662624.91,662790.31,662932.31,663014.01,165.400002,81.700002,467.100007,142.000002,307.400004,78.000001
1450,663092.01,663252.81,663391.61,663502.41,160.800002,110.800002,454.200007,138.800002,299.600004,43.800001
1451,663546.21,663731.11,663848.91,663931.11,184.900002,82.200001,446.100006,117.800002,302.700004,61.200001
1452,663992.31,664198.11,664287.51,664368.41,205.800003,80.900001,440.700007,89.400002,295.200005,64.600001
1453,664433.01,664642.01,664727.21,664808.91,209.000003,81.700001,434.100006,85.200001,294.200004,58.200001
1454,664867.11,665063.61,665161.71,665242.11,196.500003,80.400001,438.400007,98.100002,294.600005,63.400001
1455,665305.51,665489.71,665598.61,665680.11,184.200003,81.500001,446.300006,108.900001,293.100004,71.700001
1456,665751.81,665905.51,666056.81,666139.91,153.700003,83.100001,456.600007,151.300002,305.000005,68.500001
1457,666208.41,666367.91,666516.61,666600.71,159.500003,84.100001,462.200007,148.700002,308.200005,69.900001
1458,666670.61,666839.01,666976.41,667094.51,168.400003,118.100001,461.000007,137.400002,305.800005,37.100001
1459,667131.61,667291.51,667450.51,667534.51,159.900002,84.000001,467.500007,159.000003,318.900005,64.600001
1460,667599.11,667789.01,667910.01,667993.31,189.900003,83.300001,459.000007,121.000002,310.900005,64.800001
1461,668058.11,668221.31,668353.41,668435.01,163.200002,81.600001,435.600006,132.100002,295.300004,58.700001
1462,668493.71,668688.91,668788.01,668869.11,195.200003,81.100001,432.700007,99.100002,294.300005,57.300001
1463,668926.41,669078.91,669218.51,669298.21,152.500002,79.700001,433.400006,139.600002,292.100004,61.600001
1464,669359.81,669534.81,669652.51,669732.91,175.000003,80.400001,437.100007,117.700002,292.700005,64.000001
1465,669796.91,669978.31,670097.31,670180.31,181.400002,83.000001,446.200006,119.000002,300.400004,62.800001
1466,670243.11,670431.81,670539.11,670619.61,188.700003,80.500001,441.500007,107.300002,296.000005,65.000001
1467,670684.61,670873.41,670989.31,671069.31,188.800003,80.000001,446.100007,115.900002,304.700005,61.400001
1468,671130.71,671294.61,671423.11,671504.31,163.900002,81.200001,438.600006,128.500002,292.400004,65.000001
1469,671569.31,671768.11,671875.01,671980.21,198.800003,105.200001,458.900007,106.900002,305.700005,48.000001
1470,672028.21,672174.81,672327.81,672411.61,146.600002,83.800002,453.300007,153.000002,299.600004,69.900001
1471,672481.51,672637.31,672789.21,672870.11,155.800002,80.900002,458.100007,151.900002,307.700004,69.500001
1472,672939.61,673109.91,673242.61,673351.61,170.300002,109.000002,445.600006,132.700002,303.000004,33.6
1473,673385.21,673541.41,673679.71,673761.61,156.200003,81.900001,433.800007,138.300002,294.500005,57.400001
1474,673819.01,674013.91,674108.91,674188.61,194.900003,79.700001,426.600006,95.000001,289.900004,57.000001
1475,674245.61,674415.81,674545.21,674627.51,170.200003,82.300001,447.100007,129.400002,299.600005,65.200001
1476,674692.71,674898.21,675002.71,675083.71,205.500003,81.000002,459.900007,104.500001,310.000004,68.900001
1477,675152.61,675336.41,675460.71,675573.01,183.800002,112.300002,461.400006,124.300002,308.100004,41
1478,675614.01,675818.31,675930.71,676032.21,204.300003,101.500002,464.600007,112.400002,316.700005,46.4
1479,676078.61,676258.51,676376.31,676481.41,179.900003,105.100001,442.400007,117.800002,297.700005,39.600001
1480,676521.01,676721.31,676810.11,676890.91,200.300003,80.800001,427.300006,88.800001,289.100004,57.400001
1481,676948.31,677112.51,677238.51,677320.21,164.200003,81.700001,432.200007,126.000002,290.200005,60.300001
1482,677380.51,677566.11,677681.81,677788.31,185.600003,106.500002,452.400006,115.700001,301.300004,44.6
1483,677832.91,678020.41,678136.11,678243.11,187.500003,107.000002,455.400007,115.700002,303.200005,45.2
1484,678288.31,678443.31,678597.11,678704.41,155.000003,107.300001,457.400007,153.800002,308.800005,41.300001
1485,678745.71,678956.51,679055.91,679165.91,210.800003,110.000001,461.000007,99.400002,310.200005,40.800001
1486,679206.71,679364.21,679518.01,679600.21,157.500002,82.200001,461.300007,153.800003,311.300005,67.800001
1487,679668.01,679866.31,679978.71,680086.81,198.300003,108.100002,460.400007,112.400001,310.700004,41.600001
1488,680128.41,680328.31,680444.71,680553.21,199.900003,108.500002,459.700007,116.400001,316.300004,34.900001
1489,680588.11,680783.51,680886.31,680967.71,195.400002,81.400001,439.000006,102.800002,298.200004,59.400001
1490,681027.11,681219.51,681318.61,681398.61,192.400003,80.000002,432.600007,99.100001,291.500004,61.100001
1491,681459.71,681667.51,681757.01,681837.41,207.800003,80.400001,437.800006,89.500001,297.300004,60.100001
1492,681897.51,682077.01,682202.91,682282.41,179.500003,79.500001,453.400007,125.900002,305.400005,68.500001
1493,682350.91,682523.81,682654.71,682733.61,172.900002,78.900002,450.100007,130.900002,303.800004,67.400001
1494,682801.01,682988.11,683107.31,683209.81,187.100002,102.500002,458.100006,119.200002,306.300004,49.3
1495,683259.11,683446.61,683563.71,683673.91,187.500003,110.200002,456.000007,117.100002,304.600005,41.2
1496,683715.11,683902.21,684024.01,684130.91,187.100003,106.900001,462.100007,121.800002,308.900005,46.300001
1497,684177.21,684358.61,684472.71,684555.11,181.400003,82.400002,442.600007,114.100001,295.500004,64.700001
1498,684619.81,684790.91,684914.01,684995.31,171.100002,81.300001,433.000006,123.100002,294.200004,57.500001
1499,685052.81,685253.91,685351.91,685431.91,201.100003,80.000001,439.700007,98.000002,299.100005,60.600001
1500,685492.51,685695.41,685785.71,685864.31,202.900003,78.600001,437.000006,90.300001,293.200004,65.200001
1501,685929.51,686087.31,686226.01,686305.81,157.800002,79.800001,445.000007,138.700003,296.500005,68.700001
1502,686374.51,686527.81,686675.41,686757.21,153.300002,81.800001,452.400007,147.600002,300.900004,69.700002
1503,686826.91,686979.91,687138.21,687219.31,153.000002,81.100001,463.600006,158.300002,311.300004,71.200001
1504,687290.51,687449.11,687592.31,687675.31,158.600003,83.000001,449.800007,143.200002,301.800005,65.000001
1505,687740.31,687899.41,688063.91,688144.41,159.100002,80.500001,472.400007,164.500003,323.600005,68.300001
1506,688212.71,688373.11,688523.11,688632.21,160.400003,109.100001,465.400007,150.000002,310.400005,45.900001
1507,688678.11,688842.21,688991.81,689075.31,164.100003,83.500001,470.200007,149.600002,313.700005,73.000001
1508,689148.31,689358.11,689458.51,689565.71,209.800003,107.200001,459.100007,100.400002,310.200005,41.700001
1509,689607.41,689773.31,689905.91,689986.91,165.900002,81.000002,438.300006,132.600002,298.500004,58.8
1510,690045.71,690245.91,690339.81,690419.01,200.200003,79.200001,432.800007,93.900002,294.100005,59.500001
1511,690478.51,690686.91,690773.21,690854.51,208.400003,81.300002,437.600006,86.300001,294.700004,61.6
1512,690916.11,691124.41,691228.41,691310.01,208.300004,81.600001,456.300007,104.000001,312.300005,62.400001
1513,691372.41,691589.31,691696.51,691818.21,216.900003,121.700002,471.500007,107.200002,324.100005,25.7
1514,691843.91,692000.51,692156.81,692239.31,156.600003,82.500001,462.500007,156.300002,312.900005,67.100001
1515,692306.41,692500.51,692626.71,692709.11,194.100003,82.400001,470.700007,126.200002,320.300005,68.000001
1516,692777.11,692980.21,693090.31,693172.81,203.100003,82.500001,464.300007,110.100002,313.200005,68.600001
1517,693241.41,693399.01,693559.11,693667.91,157.600002,108.800001,470.000007,160.100003,317.700005,43.500001
1518,693711.41,693924.31,694034.51,694139.01,212.900003,104.500001,472.300007,110.200002,323.100005,44.700001
1519,694183.71,694388.71,694487.91,694570.11,205.000003,82.200001,446.700007,99.200002,304.200005,60.300001
1520,694630.41,694793.71,694925.51,695005.91,163.300002,80.400001,434.300006,131.800002,295.100004,58.800001
1521,695064.71,695219.11,695358.31,695438.41,154.400003,80.100001,436.700007,139.200002,293.600005,63.000001
1522,695501.41,695685.41,695800.51,695880.61,184.000003,80.100001,444.100006,115.100001,299.100004,64.900001
1523,695945.51,696122.21,696237.01,696351.91,176.700003,114.900001,441.700007,114.800002,291.500005,35.300001
1524,696387.21,696572.31,696695.31,696775.81,185.100003,80.500001,458.300007,123.000002,308.100005,69.700001
1525,696845.51,697041.11,697154.01,697261.01,195.600003,107.000002,464.500007,112.900001,308.500004,49.000001
1526,697310.01,697467.41,697624.51,697707.11,157.400002,82.600002,465.800007,157.100002,314.500004,68.700001
1527,697775.81,697972.21,698091.41,698173.81,196.400003,82.400002,466.500007,119.200001,315.600004,68.500001
1528,698242.31,698447.51,698565.31,698674.01,205.200003,108.700002,479.100007,117.800001,323.000004,47.400001
1529,698721.41,698941.21,699051.41,699158.71,219.800003,107.300001,485.100007,110.200002,330.000005,47.800001
1530,699206.51,699394.11,699516.51,699620.21,187.600003,103.700001,456.800007,122.400002,310.000005,43.100001
1531,699663.31,699856.31,699962.61,700042.61,193.000003,80.000001,446.700006,106.300001,299.300004,67.400001
1532,700110.01,700266.91,700401.11,700481.61,156.900003,80.500001,430.300007,134.200002,291.100005,58.700001
1533,700540.31,700727.91,700831.51,700912.61,187.600003,81.100001,432.600006,103.600001,291.200004,60.300001
1534,700972.91,701130.51,701259.01,701340.31,157.600003,81.300001,431.200007,128.500002,286.100005,63.800001
1535,701404.11,701591.31,701710.11,701791.31,187.200003,81.200002,457.000007,118.800001,306.000004,69.800001
1536,701861.11,702012.21,702167.01,702249.21,151.100002,82.200001,449.200006,154.800002,305.900004,61.100001
1537,702310.31,702500.91,702624.81,702731.91,190.600003,107.100002,465.000007,123.900002,314.500005,43.4
1538,702775.31,702969.51,703086.61,703198.91,194.200003,112.300001,465.700007,117.100002,311.300005,42.100001
1539,703241.01,703409.31,703556.41,703637.91,168.300003,81.500001,467.900007,147.100002,315.400005,71.000001
1540,703708.91,703881.01,704015.61,704125.31,172.100003,109.700001,460.900007,134.600002,306.700005,44.500001
1541,704169.81,704380.91,704482.31,704586.71,211.100003,104.400001,466.500007,101.400002,312.500005,49.600001
1542,704636.311,704806.311,704927.511,705039.911,170.000002,112.400002,435.500006,121.200002,291.200004,31.9
1543,705071.811,705230.511,705359.411,705438.911,158.700003,79.500001,424.500007,128.900002,287.600005,57.400001
1544,705496.311,705694.911,705783.511,705862.111,198.600003,78.600001,424.200006,88.600001,287.200004,58.400001
1545,705920.511,706113.111,706215.011,706293.611,192.600003,78.600002,438.800007,101.900001,294.500004,65.700001
1546,706359.311,706542.111,706669.411,706750.411,182.800002,81.000001,460.600006,127.300002,310.100004,69.500001
1547,706819.911,707004.711,707133.311,707213.911,184.800003,80.600001,463.300007,128.600002,313.400005,69.300001
1548,707283.211,707438.911,707588.411,707669.111,155.700003,80.700001,455.800007,149.500002,305.200005,69.900001
1549,707739.011,707893.611,708056.511,708136.211,154.600002,79.700001,464.700007,162.900003,317.500005,67.500001
1550,708203.711,708397.011,708516.211,708626.511,193.300003,110.300001,465.300007,119.200002,312.500005,42.500001
1551,708669.011,708823.411,708972.611,709083.111,154.400002,110.500001,452.500007,149.200003,303.600005,38.400001
1552,709121.511,709303.211,709425.011,709530.811,181.700002,105.800002,447.300006,121.800002,303.500004,38
1553,709568.811,709755.311,709857.511,709939.111,186.500003,81.600001,429.100007,102.200002,288.700005,58.800001
1554,709997.911,710204.311,710289.811,710369.911,206.400003,80.100001,435.300006,85.500001,291.900004,63.300001
1555,710433.211,710608.911,710733.011,710837.211,175.700003,104.200001,446.700007,124.100002,299.800005,42.700001
1556,710879.911,711064.911,711181.711,711262.611,185.000003,80.900002,444.900007,116.800001,301.800004,62.200001
1557,711324.811,711507.311,711632.311,711742.511,182.500002,110.200002,457.500006,125.000002,307.500004,39.8
1558,711782.311,711973.011,712085.611,712163.611,190.700003,78.000001,446.900007,112.600002,303.300005,65.600001
1559,712229.211,712423.911,712530.611,712635.511,194.700003,104.900001,450.200007,106.700002,301.400005,43.900001
1560,712679.411,712857.811,712971.311,713079.311,178.400002,108.000002,436.000006,113.500002,291.900004,36.1
1561,713115.411,713313.211,713407.711,713486.511,197.800003,78.800001,430.400007,94.500002,292.300005,59.300001
1562,713545.811,713720.911,713828.611,713907.911,175.100002,79.300001,424.900006,107.700002,282.800004,62.800001
1563,713970.711,714141.611,714261.711,714340.611,170.900003,78.900002,438.900007,120.100001,291.000004,69.000001
1564,714409.611,714589.011,714702.711,714782.611,179.400002,79.900001,439.000006,113.700002,293.100004,66.000001
1565,714848.611,715020.911,715145.611,715252.111,172.300003,106.500002,444.500007,124.700001,297.000004,41.000001
1566,715293.111,715467.511,715587.411,715687.311,174.400002,99.900002,441.100006,119.900002,294.300004,46.9
1567,715734.211,715940.211,716037.211,716117.611,206.000003,80.400001,450.700007,97.000002,303.000005,67.300001
1568,716184.911,716336.211,716499.511,716579.411,151.300002,79.900001,464.500007,163.300003,314.600005,70.000001
1569,716649.411,716876.211,716962.011,717042.711,226.800003,80.700001,464.000007,85.800002,312.600005,70.700001
1570,717113.411,717279.211,717423.711,717503.811,165.800002,80.100002,457.800007,144.500002,310.300004,67.400001
1571,717571.211,717776.711,717883.811,717995.711,205.500003,111.900002,462.400007,107.100001,312.600004,37.900001
1572,718033.611,718248.111,718335.211,718438.811,214.500003,103.600002,446.400006,87.100001,301.600004,41.2
1573,718480.011,718641.111,718766.711,718882.711,161.100003,116.000002,433.900007,125.600001,286.700004,31.200001
1574,718913.911,719076.911,719207.711,719287.711,163.000002,80.000001,435.600006,130.800002,293.800004,61.800001
1575,719349.511,719524.411,719648.111,719729.111,174.900003,81.000001,443.900007,123.700002,298.600005,64.300001
1576,719793.411,719944.811,720102.811,720182.411,151.400002,79.600002,455.200007,158.000002,309.400004,66.200001
1577,720248.611,720461.611,720567.911,720684.511,213.000003,116.600002,469.700007,106.300001,319.300004,33.800001
1578,720718.311,720881.211,721029.111,721111.611,162.900002,82.500001,463.100006,147.900002,310.800004,69.800001
1579,721181.411,721395.811,721497.711,721611.611,214.400004,113.900002,464.200007,101.900001,316.300005,34
1580,721645.611,721807.311,721940.011,722044.211,161.700003,104.200001,438.300007,132.700002,294.400005,39.700001
1581,722083.911,722280.511,722372.611,722454.511,196.600003,81.900001,427.800006,92.100001,288.700004,57.200001
1582,722511.711,722670.211,722807.511,722887.811,158.500003,80.300001,443.900007,137.300002,295.800005,67.800001
1583,722955.611,723138.311,723258.411,723337.611,182.700003,79.200002,448.300007,120.100001,302.800004,66.300001
1584,723403.911,723615.211,723716.511,723797.111,211.300003,80.600001,465.000006,101.300001,312.600004,71.800001
1585,723868.911,724068.011,724172.511,724280.111,199.100003,107.600002,460.000007,104.500002,303.600005,48.8
1586,724328.911,724492.111,724637.811,724718.011,163.200003,80.200001,459.100007,145.700002,308.900005,70.000001
1587,724788.011,724994.111,725103.511,725204.811,206.100003,101.300001,468.400007,109.400002,315.500005,51.600001
1588,725256.411,725430.811,725552.311,725633.511,174.400003,81.200001,445.100007,121.500002,295.900005,68.000001
1589,725701.511,725899.711,725992.611,726095.511,198.200003,102.900002,437.800006,92.900001,291.100004,43.8
1590,726139.311,726322.511,726419.811,726498.811,183.200003,79.000002,418.400007,97.300001,280.500004,58.900001
1591,726557.711,726751.911,726839.711,726949.711,194.200002,110.000001,428.100006,87.800002,282.000004,36.100001
1592,726985.811,727158.311,727287.011,727367.911,172.500003,80.900002,449.000007,128.700001,301.200004,66.900001
1593,727434.811,727622.711,727742.611,727822.811,187.900002,80.200001,449.800006,119.900002,307.800004,61.800001
1594,727884.611,728042.411,728201.911,728305.011,157.800003,103.100002,468.500007,159.500002,317.300005,48.1
1595,728353.111,728555.211,728666.411,728779.711,202.100003,113.300002,463.600007,111.200002,313.300005,37
1596,728816.711,729015.311,729130.311,729211.811,198.600003,81.500001,466.000007,115.000002,313.600005,70.900001
1597,729282.711,729444.411,729601.411,729714.011,161.700003,112.600002,470.400007,157.000002,318.700005,39.1
1598,729753.111,729906.511,730060.111,730141.211,153.400002,81.100001,451.700007,153.600003,307.000005,63.600001
1599,730204.811,730362.411,730496.511,730604.311,157.600002,107.800002,434.400006,134.100002,291.700004,34.9
1600,730639.211,730858.611,730934.511,731015.311,219.400004,80.800001,434.000007,75.900001,295.300005,57.900001
1601,731073.211,731272.311,731370.511,731451.311,199.100003,80.800001,442.300006,98.200001,297.300004,64.200001
1602,731515.511,731676.911,731816.111,731897.711,161.400003,81.600001,449.100007,139.200002,300.600005,66.900001
1603,731964.611,732149.511,732268.411,732378.911,184.900003,110.500001,449.500007,118.900002,303.800005,35.200001
1604,732414.111,732567.911,732728.111,732809.911,153.800002,81.800002,463.000007,160.200002,314.000004,67.200001
1605,732877.111,733062.611,733194.011,733274.911,185.500002,80.900002,465.200007,131.400002,316.900004,67.400001
1606,733342.311,733561.711,733661.711,733768.111,219.400003,106.400002,473.900007,100.000001,319.400004,48.100001
1607,733816.211,733995.211,734120.511,734228.411,179.000002,107.900002,450.600006,125.300002,304.300004,38.4
1608,734266.811,734472.411,734575.811,734677.811,205.600003,102.000002,452.500007,103.400002,309.000005,41.5
1609,734719.311,734918.111,735016.111,735095.911,198.800003,79.800001,434.100007,98.000002,296.800005,57.500001
1610,735153.411,735332.111,735434.011,735514.211,178.700002,80.200001,420.400006,101.900002,280.600004,59.600001
1611,735573.811,735773.311,735863.911,735943.311,199.500003,79.400001,430.700006,90.600001,290.100004,61.200001
1612,736004.511,736178.711,736295.611,736375.311,174.200003,79.700001,435.000007,116.900002,291.100005,64.200001
1613,736439.511,736623.711,736744.511,736826.711,184.200003,82.200002,453.600007,120.800001,305.000004,66.400001
1614,736893.111,737053.611,737203.211,737284.311,160.500002,81.100001,462.400006,149.600002,310.100004,71.200001
1615,737355.511,737514.611,737675.411,737786.011,159.100003,110.600002,473.500008,160.800002,319.900005,43.000001
1616,737829.011,738026.911,738141.911,738223.011,197.900002,81.100001,458.500006,115.000002,312.900004,64.500001
1617,738287.511,738467.111,738583.311,738665.611,179.600003,82.300001,440.400007,116.200002,295.800005,62.300001
1618,738727.911,738900.711,739019.411,739099.711,172.800002,80.300001,431.200006,118.700002,291.500004,59.400001
1619,739159.111,739363.011,739463.011,739542.011,203.900003,79.000001,447.600007,100.000002,303.900005,64.700001
1620,739606.711,739788.711,739915.311,739995.211,182.000003,79.900001,458.200007,126.600002,308.600005,69.700001
1621,740064.911,740278.611,740382.711,740492.711,213.700003,110.000001,469.900007,104.100002,317.800005,42.100001
1622,740534.811,740737.111,740855.111,740960.811,202.300003,105.700001,472.500007,118.000002,320.300005,46.500001
1623,741007.311,741169.811,741311.711,741394.711,162.500002,83.000002,458.100007,141.900002,304.400004,70.700001
1624,741465.411,741694.011,741782.911,741893.111,228.600003,110.200002,474.000007,88.900001,317.500004,46.300001
1625,741939.411,742111.211,742256.211,742338.811,171.800002,82.600002,465.300007,145.000002,316.800004,65.900001
1626,742404.711,742567.411,742715.611,742798.011,162.700002,82.400002,455.900006,148.200002,310.900004,62.6
1627,742860.611,743049.111,743173.011,743277.811,188.500003,104.800002,459.300007,123.900002,312.400005,42.1
1628,743319.911,743516.711,743620.311,743733.011,196.800003,112.700001,447.800007,103.600002,300.400005,34.700001
1629,743767.711,743991.611,744064.711,744145.911,223.900003,81.200002,439.100007,73.100001,297.000004,60.900001
1630,744206.811,744378.511,744506.011,744586.511,171.700002,80.500001,440.700006,127.500002,299.200004,61.000001
1631,744647.511,744819.411,744958.211,745039.711,171.900003,81.500001,457.400007,138.800002,310.700005,65.200001
1632,745104.911,745298.811,745421.411,745504.011,193.900003,82.600001,468.600007,122.600002,316.500005,69.500001
1633,745573.511,745774.311,745893.511,745974.011,200.800003,80.500001,473.000007,119.200002,320.000005,72.500001
1634,746046.511,746243.711,746357.111,746464.911,197.200003,107.800001,460.100007,113.400002,310.600005,41.700001
1635,746506.611,746715.511,746818.611,746897.211,208.900003,78.600002,451.900007,103.100001,312.000004,61.300001
1636,746958.511,747137.711,747263.511,747366.711,179.200002,103.200002,451.800006,125.800002,305.000004,43.6
1637,747410.311,747617.011,747707.011,747787.211,206.700003,80.200001,435.000007,90.000002,296.700005,58.100001
1638,747845.311,748041.611,748144.211,748222.411,196.300003,78.200001,438.500006,102.600001,298.900004,61.400001
1639,748283.811,748491.411,748585.011,748665.411,207.600003,80.400001,450.300007,93.600002,301.200005,68.700001
1640,748734.111,748924.211,749044.911,749125.411,190.100003,80.500001,458.000007,120.700002,310.800005,66.700001
1641,749192.111,749391.911,749512.511,749623.311,199.800003,110.800001,474.700007,120.600002,320.400005,43.500001
1642,749666.811,749882.111,749984.211,750094.711,215.300003,110.500001,472.200007,102.100002,317.400005,44.300001
1643,750139.011,750303.611,750448.811,750559.811,164.600002,111.000001,462.800007,145.200003,309.800005,42.000001
1644,750601.811,750760.111,750923.311,751032.711,158.300002,109.400001,475.400007,163.200003,321.500005,44.500001
1645,751077.211,751244.911,751402.311,751483.711,167.700002,81.400001,476.200007,157.400003,325.100005,69.700001
1646,751553.411,751778.811,751886.411,751995.611,225.400003,109.200002,483.300007,107.600002,333.000005,41.1
1647,752036.711,752226.611,752364.211,752476.311,189.900003,112.100002,477.500007,137.600002,327.500005,37.9
1648,752514.211,752688.111,752822.611,752903.511,173.900003,80.900001,449.700007,134.500002,308.400005,60.400001
1649,752963.911,753165.911,753259.211,753340.411,202.000003,81.200002,435.700007,93.300001,295.300004,59.200001
1650,753399.611,753574.811,753694.311,753801.211,175.200002,106.900002,444.600006,119.500002,294.700004,43
1651,753844.211,754030.311,754156.011,754238.311,186.100003,82.300001,461.200007,125.700002,311.800005,67.100001
1652,754305.411,754511.011,754618.611,754727.511,205.600003,108.900001,460.100007,107.600002,313.200005,38.000001
1653,754765.511,754963.611,755092.211,755196.511,198.100003,104.300001,477.300007,128.600002,326.700005,46.300001
1654,755242.811,755460.511,755565.211,755644.411,217.700003,79.200001,471.200007,104.700002,322.400005,69.600001
1655,755714.011,755910.011,756012.111,756121.811,196.000003,109.700002,443.600007,102.100001,298.100004,35.800001
1656,756157.611,756345.111,756449.011,756529.511,187.500002,80.500001,432.200006,103.900002,291.400004,60.300001
1657,756589.811,756769.811,756869.411,756949.311,180.000003,79.900001,414.600006,99.600001,279.600004,55.100001
1658,757004.411,757194.211,757290.811,757369.611,189.800003,78.800001,429.600007,96.600002,286.400005,64.400001
1659,757434.011,757632.111,757741.911,757821.311,198.100003,79.400001,456.800006,109.800001,307.900004,69.500001
1660,757890.811,758087.211,758200.711,758284.611,196.400003,83.900001,458.900007,113.500002,309.900005,65.100001
1661,758349.711,758572.711,758666.611,758771.311,223.000004,104.700002,467.500007,93.900001,316.900005,45.9
1662,758817.211,759030.511,759139.111,759242.411,213.300003,103.300002,475.000007,108.600002,321.900005,49.8
1663,759292.211,759502.411,759602.111,759702.311,210.200003,100.200001,456.000007,99.700002,309.900005,45.900001
1664,759748.211,759969.111,760054.311,760135.811,220.900003,81.500001,450.300007,85.200002,306.100005,62.700001
1665,760198.511,760357.511,760492.511,760575.411,159.000002,82.900001,443.900006,135.000002,294.000004,67.000001
1666,760642.411,760806.611,760958.511,761039.911,164.200003,81.400001,464.800007,151.900002,316.100005,67.300001
1667,761107.211,761318.011,761421.511,761530.611,210.800004,109.100002,470.300007,103.500001,314.300005,46.9
1668,761577.511,761734.611,761887.911,762000.211,157.100003,112.300002,465.200007,153.300002,310.400005,42.5
1669,762042.711,762206.211,762358.311,762441.111,163.500003,82.800001,470.100007,152.100002,315.600005,71.700001
1670,762512.811,762673.311,762827.911,762937.211,160.500003,109.300002,471.300007,154.600002,315.100005,46.9
1671,762984.111,763144.111,763297.711,763381.711,160.000003,84.000001,468.900007,153.600002,313.600005,71.300001
1672,763453.011,763617.511,763774.811,763888.111,164.500003,113.300002,479.500007,157.300002,321.800005,44.4
1673,763932.511,764118.611,764237.011,764319.511,186.100003,82.500001,446.600007,118.400002,304.500005,59.600001
1674,764379.111,764584.011,764687.511,764768.211,204.900003,80.700001,452.200007,103.500002,308.400005,63.100001
1675,764831.311,765059.911,765146.911,765227.511,228.600003,80.600001,465.800007,87.000002,315.600005,69.600001
1676,765297.111,765486.911,765610.611,765695.311,189.800003,84.700002,464.500007,123.700001,313.500004,66.300001
1677,765761.611,765917.311,766078.011,766185.311,155.700002,107.300002,468.300007,160.700002,316.400004,44.600001
1678,766229.911,766429.311,766563.411,766645.611,199.400003,82.200001,486.200007,134.100002,333.500005,70.500001
1679,766716.111,766926.511,767034.911,767144.111,210.400003,109.200001,473.400007,108.400002,318.800005,45.400001
1680,767189.511,767378.311,767493.811,767574.811,188.800003,81.000001,447.200007,115.500002,304.300005,61.900001
1681,767636.711,767805.411,767927.811,768011.211,168.700002,83.400001,434.400006,122.400002,291.100004,59.900001
1682,768071.111,768242.211,768367.311,768448.211,171.100003,80.900001,435.800007,125.100002,296.200005,58.700001
1683,768506.911,768693.711,768809.011,768889.211,186.800002,80.200001,450.000006,115.300002,302.100004,67.700001
1684,768956.911,769139.911,769257.911,769340.511,183.000003,82.600001,448.200007,118.000002,301.000005,64.600001
1685,769405.111,769629.211,769733.011,769841.411,224.100003,108.400002,480.300007,103.800002,327.900005,44
1686,769885.411,770084.711,770206.511,770313.011,199.300003,106.500002,477.100007,121.800002,321.100005,49.5
1687,770362.511,770572.111,770682.611,770764.311,209.600003,81.700001,471.800007,110.500002,320.100005,70.000001
1688,770834.311,771002.711,771141.911,771225.611,168.400003,83.700001,462.500007,139.200002,307.600005,71.200001
1689,771296.811,771463.311,771612.411,771719.811,166.500003,107.400002,466.200007,149.100002,315.600005,43.2
1690,771763.012,771953.112,772088.312,772195.312,190.100003,107.000002,478.700007,135.200002,325.300005,46.4
1691,772241.712,772447.812,772564.312,772646.612,206.100003,82.300001,470.000007,116.500002,322.600005,65.100001
1692,772711.712,772873.712,773011.112,773115.612,162.000003,104.500001,446.000007,137.400002,299.400005,42.100001
1693,773157.712,773347.412,773448.712,773529.912,189.700003,81.200001,432.400006,101.300001,291.000004,60.200001
1694,773590.112,773761.212,773872.312,773954.212,171.100003,81.900001,421.200007,111.100002,282.200005,57.100001
1695,774011.312,774202.912,774299.712,774380.212,191.600003,80.500001,432.900006,96.800001,288.400004,64.000001
1696,774444.212,774637.012,774752.412,774831.912,192.800003,79.500001,455.900007,115.400002,308.200005,68.200001
1697,774900.112,775102.412,775214.612,775296.512,202.300003,81.900001,462.900007,112.200002,314.500005,66.500001
1698,775363.012,775588.612,775679.412,775787.912,225.600003,108.500001,471.200007,90.800002,316.400005,46.300001
1699,775834.212,775992.712,776152.612,776262.912,158.500002,110.300001,473.200007,159.900003,318.400005,44.500001
1700,776307.412,776532.712,776642.712,776750.912,225.300003,108.200001,483.800007,110.000002,335.300005,40.300001
1701,776791.212,777031.312,777128.312,777234.412,240.100004,106.100002,489.300007,97.000001,337.100005,46.1
1702,777280.512,777477.912,777601.912,777706.212,197.400003,104.300002,467.100007,124.000002,321.400005,41.4
1703,777747.612,777912.912,778059.812,778141.712,165.300003,81.900001,453.500007,146.900002,312.200005,59.400001
1704,778201.112,778397.112,778498.712,778579.212,196.000003,80.500001,440.100007,101.600002,297.600005,62.000001
1705,778641.212,778842.412,778938.612,779019.612,201.200003,81.000001,441.200006,96.200001,297.400004,62.800001
1706,779082.412,779242.012,779380.112,779461.312,159.600003,81.200001,441.300007,138.100002,297.700005,62.400001
1707,779523.712,779706.912,779837.812,779919.412,183.200003,81.600002,460.400007,130.900001,314.100004,64.700001
1708,779984.112,780177.312,780307.012,780412.212,193.200003,105.200002,477.200007,129.700001,322.900004,49.100001
1709,780461.312,780671.012,780780.512,780892.212,209.700003,111.700001,467.200007,109.500002,319.200005,36.300001
1710,780928.512,781113.412,781241.512,781323.012,184.900002,81.500002,460.900007,128.100002,313.000004,66.400001
1711,781389.412,781574.012,781696.512,781809.412,184.600002,112.900002,458.800006,122.500002,307.100004,38.8
1712,781848.212,782037.612,782170.112,782280.912,189.400003,110.800002,474.600008,132.500002,321.900005,41.900001
1713,782322.812,782524.312,782653.712,782768.212,201.500003,114.500002,486.800007,129.400001,330.900004,41.400001
1714,782809.612,783021.712,783132.412,783245.712,212.100003,113.300001,473.500007,110.700002,322.800005,37.400001
1715,783283.112,783451.412,783586.312,783667.512,168.300002,81.200002,446.800006,134.900002,303.200004,62.4
1716,783729.912,783891.412,784025.912,784107.912,161.500003,82.000001,437.200007,134.500002,296.000005,59.200001
1717,784167.112,784372.412,784466.912,784548.912,205.300003,82.000002,445.800007,94.500001,299.800004,64.000001
1718,784612.912,784807.412,784931.512,785013.612,194.500003,82.100002,466.600007,124.100001,318.600004,65.900001
1719,785079.512,785271.612,785392.212,785473.412,192.100002,81.200001,461.100006,120.600002,312.700004,67.200001
1720,785540.612,785702.512,785858.812,785975.712,161.900003,116.900002,473.400008,156.300002,318.200005,38.300001
1721,786014.012,786173.212,786332.612,786416.512,159.200002,83.900002,470.700007,159.400002,318.600004,68.200001
1722,786484.712,786677.612,786801.412,786886.512,192.900002,85.100002,471.500007,123.800002,316.700004,69.700001
1723,786956.212,787146.712,787275.312,787386.412,190.500002,111.100002,468.900007,128.600002,319.100004,38.700001
1724,787425.112,787593.112,787741.812,787824.812,168.000002,83.000002,462.300006,148.700002,316.700004,62.6
1725,787887.412,788057.512,788197.112,788280.012,170.100003,82.900001,452.100007,139.600002,309.700005,59.500001
1726,788339.512,788540.612,788647.312,788728.012,201.100003,80.700001,452.700007,106.700002,307.800005,64.200001
1727,788792.212,788979.712,789113.912,789195.912,187.500003,82.000001,471.300007,134.200002,321.700005,67.600001
1728,789263.512,789470.912,789582.512,789688.312,207.400003,105.800001,472.500007,111.600002,319.000005,47.700001
1729,789736.012,789966.512,790055.612,790138.012,230.500003,82.400001,471.700007,89.100002,319.600005,69.700001
1730,790207.712,790397.012,790529.412,790638.112,189.300003,108.700001,472.500007,132.400002,321.700005,42.100001
1731,790680.212,790870.512,790993.712,791103.112,190.300003,109.400001,467.100007,123.200002,313.500005,44.200001
1732,791147.312,791335.312,791463.012,791573.112,188.000003,110.100001,470.800007,127.700002,315.700005,45.000001
1733,791618.112,791841.512,791955.912,792063.812,223.400003,107.900002,493.800007,114.400002,337.800005,48.1
1734,792111.912,792286.012,792434.912,792547.012,174.100003,112.100002,478.400008,148.900002,323.000005,43.300001
1735,792590.312,792757.812,792917.712,793034.912,167.500002,117.200002,484.600007,159.900002,327.400004,40.000001
1736,793074.912,793278.312,793390.312,793500.812,203.400003,110.500002,467.200007,112.000001,315.400004,41.300001
1737,793542.112,793749.312,793857.112,793939.112,207.200003,82.000002,458.400007,107.800001,315.000004,61.400001
1738,794000.512,794188.712,794310.412,794391.212,188.200002,80.800001,451.100006,121.700002,309.900004,60.400001
1739,794451.612,794647.712,794765.412,794879.912,196.100003,114.500002,464.900007,117.700002,313.800005,36.6
1740,794916.512,795110.912,795228.912,795313.012,194.400003,84.100001,463.600007,118.000002,312.400005,67.100001
1741,795380.112,795585.712,795705.412,795788.212,205.600003,82.800001,478.100007,119.700002,325.300005,70.000001
1742,795858.212,796056.712,796192.412,796301.712,198.500003,109.300002,491.700008,135.700002,334.200005,48.200001
1743,796349.912,796566.212,796679.612,796789.012,216.300003,109.400002,488.000007,113.400001,329.700004,48.900001
1744,796837.912,797002.212,797157.212,797278.712,164.300002,121.500001,477.100007,155.000003,319.300005,36.300001
1745,797315.012,797536.912,797638.912,797746.012,221.900003,107.100001,480.800007,102.000002,323.900005,49.800001
1746,797795.812,798004.912,798122.312,798229.012,209.100003,106.700002,476.300007,117.400002,326.500005,43.1
1747,798272.112,798487.612,798590.512,798692.412,215.500003,101.900001,467.800007,102.900002,318.400005,47.500001
1748,798739.912,798939.912,799040.612,799123.412,200.000003,82.800001,443.800007,100.700002,300.700005,60.300001
1749,799183.712,799383.012,799484.412,799567.612,199.300003,83.200001,448.000006,101.400001,300.700004,64.100001
1750,799631.712,799823.512,799953.812,800037.412,191.800003,83.600001,472.600007,130.300002,322.100005,66.900001
1751,800104.312,800304.612,800418.712,800528.312,200.300003,109.600002,463.000007,114.100002,314.400005,39
1752,800567.312,800761.512,800867.212,800973.412,194.200003,106.200001,446.800007,105.700002,299.900005,40.700001
1753,801014.112,801181.512,801305.812,801386.012,167.400003,80.200002,431.200006,124.300001,291.700004,59.3
1754,801445.312,801641.112,801732.212,801812.212,195.800003,80.000001,427.200007,91.100002,286.900005,60.300001
1755,801872.512,802051.112,802166.712,802247.212,178.600002,80.500001,439.700006,115.600002,294.200004,65.000001
1756,802312.212,802516.112,802623.512,802704.512,203.900003,81.000001,458.500007,107.400002,311.300005,66.200001
1757,802770.712,802927.712,803081.112,803198.612,157.000003,117.500002,468.000007,153.400002,310.400005,40.1
1758,803238.712,803455.912,803560.912,803669.512,217.200003,108.600002,478.900007,105.000002,322.200005,48.1
1759,803717.612,803880.912,804032.312,804114.112,163.300003,81.800001,472.400007,151.400002,314.700005,75.900001
1760,804190.012,804359.212,804506.612,804591.412,169.200003,84.800001,472.500007,147.400002,316.600005,71.100001
1761,804662.512,804827.512,804983.012,805094.812,165.000003,111.800002,479.600008,155.500002,320.500005,47.300001
1762,805142.112,805314.212,805467.412,805580.612,172.100002,113.200002,477.300007,153.200002,325.300004,38.800001
1763,805619.412,805804.412,805919.212,806027.612,185.000002,108.400002,449.800006,114.800002,299.800004,41.6
1764,806069.212,806250.612,806374.912,806457.412,181.400003,82.500001,454.700007,124.300002,305.700005,66.500001
1765,806523.912,806702.312,806828.312,806910.012,178.400003,81.700001,450.900007,126.000002,304.400005,64.800001
1766,806974.812,807161.312,807287.912,807370.412,186.500003,82.500001,466.200007,126.600002,313.100005,70.600001
1767,807441.012,807608.312,807754.612,807838.812,167.300002,84.200002,466.700007,146.300002,313.600004,68.900001
1768,807907.712,808075.912,808225.912,808308.812,168.200002,82.900001,475.700007,150.000003,318.200005,74.600001
1769,808383.412,808553.412,808702.412,808810.812,170.000002,108.400001,475.400007,149.000003,319.000005,48.000001
1770,808858.812,809071.312,809175.412,809259.512,212.500003,84.100001,466.900007,104.100002,316.600005,66.200001
1771,809325.712,809486.112,809641.512,809756.512,160.400002,115.000001,467.600007,155.400003,315.800005,36.800001
1772,809793.312,809975.812,810098.812,810179.512,182.500003,80.700002,451.700007,123.000001,305.500004,65.500001
1773,810245.012,810444.012,810542.912,810623.012,199.000003,80.100001,446.700006,98.900001,297.900004,68.700001
1774,810691.712,810878.412,811006.112,811087.512,186.700003,81.400001,466.000007,127.700002,314.400005,70.200001
1775,811157.712,811312.112,811466.812,811583.012,154.400002,116.200002,459.900007,154.700003,309.100005,34.6
1776,811617.612,811835.912,811939.612,812048.212,218.300003,108.600001,472.600007,103.700002,322.000005,42.000001
1777,812090.212,812253.712,812417.712,812500.512,163.500003,82.800001,481.400007,164.000002,327.500005,71.100001
1778,812571.612,812727.612,812891.612,812998.812,156.000003,107.200002,471.700007,164.000002,320.000005,44.5
1779,813043.312,813234.812,813349.112,813431.112,191.500003,82.000001,453.800007,114.300002,305.800005,66.000001
1780,813497.112,813670.512,813789.012,813871.312,173.400003,82.300002,436.800007,118.500001,291.900004,62.600001
1781,813933.912,814102.912,814228.812,814310.612,169.000002,81.800001,439.600006,125.900002,294.900004,62.900001
1782,814373.512,814542.712,814663.212,814743.912,169.200003,80.700002,437.800007,120.500001,289.700004,67.400001
1783,814811.312,815002.912,815127.512,815209.612,191.600002,82.100002,466.400007,124.600002,316.200004,68.100001
1784,815277.712,815479.912,815599.812,815682.412,202.200003,82.600002,472.700007,119.900001,322.100004,68.000001
1785,815750.412,815911.812,816068.212,816174.712,161.400002,106.500002,474.600007,156.400002,317.800004,50.300001
1786,816225.012,816393.212,816552.912,816662.612,168.200002,109.700001,484.200007,159.700003,327.900005,46.600001
1787,816709.212,816873.612,817030.812,817139.012,164.400002,108.200001,479.600007,157.200003,321.600005,49.800001
1788,817188.812,817355.012,817504.912,817587.512,166.200003,82.600001,471.500007,149.900002,316.100005,72.800001
1789,817660.312,817867.412,817977.112,818081.312,207.100003,104.200001,475.200007,109.700002,316.800005,54.200001
1790,818135.512,818362.012,818459.412,818568.112,226.500004,108.700002,477.400007,97.400001,323.900005,44.8
1791,818612.912,818799.012,818927.212,819007.612,186.100003,80.400001,461.900007,128.200002,314.300005,67.200001
1792,819074.812,819242.312,819373.112,819455.712,167.500003,82.600001,441.000007,130.800002,298.300005,60.100001
1793,819515.812,819683.412,819803.812,819886.012,167.600002,82.200001,434.200006,120.400002,288.000004,64.000001
1794,819950.012,820144.812,820266.512,820348.512,194.800003,82.000001,467.500007,121.700002,316.500005,69.000001
1795,820417.512,820631.412,820734.512,820817.712,213.900003,83.200001,470.200007,103.100002,317.000005,70.000001
1796,820887.712,821048.612,821210.612,821318.312,160.900003,107.700002,478.900007,162.000002,322.900005,48.3
1797,821366.612,821527.712,821692.712,821776.112,161.100003,83.400001,477.000007,165.000002,326.100005,67.500001
1798,821843.612,822009.712,822165.312,822250.212,166.100003,84.900001,478.900008,155.600002,321.700005,72.300002
1799,822322.512,822492.612,822643.212,822763.412,170.100002,120.200002,478.200007,150.600002,320.700004,37.300001
1800,822800.712,822968.212,823123.012,823234.312,167.500002,111.300002,478.600007,154.800002,322.300004,45.000001
1801,823279.312,823481.912,823598.812,823707.512,202.600003,108.700001,471.000007,116.900002,319.500005,42.800001
1802,823750.312,823931.412,824056.512,824139.512,181.100003,83.000002,457.200007,125.100001,306.200004,68.000001
1803,824207.512,824377.012,824499.212,824581.212,169.500002,82.000001,434.200006,122.200002,291.700004,60.500001
1804,824641.712,824804.212,824933.112,825015.112,162.500003,82.000002,437.400007,128.900001,291.400004,64.000001
1805,825079.112,825273.512,825385.612,825466.912,194.400003,81.300001,456.000006,112.100001,306.500004,68.200001
1806,825535.112,825742.712,825856.112,825938.612,207.600004,82.500001,472.600007,113.400001,321.000005,69.100001
1807,826007.712,826172.012,826330.512,826438.612,164.300003,108.100002,479.300008,158.500002,322.800005,48.400001
1808,826487.012,826653.512,826806.812,826917.312,166.500002,110.500002,479.900007,153.300002,319.800004,49.600001
1809,826966.912,827136.212,827285.912,827394.612,169.300002,108.700001,479.400007,149.700003,319.000005,51.700001
1810,827446.312,827622.012,827766.612,827850.912,175.700003,84.300001,478.600007,144.600002,320.300005,74.000001
1811,827924.912,828091.812,828239.612,828325.012,166.900003,85.400001,469.300007,147.800002,314.700005,69.200001
1812,828394.212,828571.412,828688.912,828800.212,177.200003,111.300002,445.000007,117.500001,294.700004,39.000001
1813,828839.212,829021.412,829140.212,829223.312,182.200002,83.100001,449.300006,118.800002,301.000004,65.200001
1814,829288.512,829467.712,829593.112,829675.812,179.200003,82.700001,456.300007,125.400002,304.600005,69.000001
1815,829744.812,829953.512,830063.612,830174.412,208.700003,110.800002,474.100007,110.100002,318.800005,44.5
1816,830218.912,830425.712,830543.412,830649.412,206.800003,106.000002,482.600007,117.700002,324.500005,52.1
1817,830701.512,830901.912,831018.312,831125.912,200.400003,107.600002,474.500007,116.400002,316.800005,50.1
1818,831176.012,831334.212,831489.112,831595.112,158.200003,106.000002,468.900007,154.900002,313.100005,49.8
1819,831644.912,831860.412,831964.512,832072.112,215.500004,107.600002,478.400008,104.100001,319.600005,51.200001
1820,832123.312,832290.112,832445.412,832551.712,166.800002,106.300002,478.300007,155.300002,322.100004,49.900001
1821,832601.612,832790.812,832916.712,832998.712,189.200003,82.000002,463.200007,125.900001,315.100004,66.100001
1822,833064.812,833233.112,833377.112,833459.812,168.300002,82.700002,457.600006,144.000002,312.300004,62.6
1823,833522.412,833720.712,833821.712,833904.512,198.300003,82.800001,440.300007,101.000002,299.300005,58.200001
1824,833962.712,834150.912,834256.212,834335.112,188.200003,78.900002,435.000006,105.300001,293.500004,62.6
1825,834397.712,834594.312,834697.312,834777.212,196.600003,79.900001,441.800007,103.000002,299.600005,62.300001
1826,834839.512,835020.312,835142.512,835245.712,180.800003,103.200001,451.400007,122.200002,303.000005,45.200001
1827,835290.912,835476.312,835597.312,835709.912,185.400003,112.600002,453.600007,121.000001,306.400004,34.600001
1828,835744.512,835898.212,836065.412,836147.512,153.700002,82.100002,472.900007,167.200002,320.900004,69.900001
1829,836217.412,836420.312,836545.412,836626.812,202.900003,81.400002,481.200007,125.100001,328.000004,71.800001
1830,836698.612,836912.512,837010.512,837127.512,213.900003,117.000002,471.100007,98.000001,311.900004,42.200001
1831,837169.712,837378.812,837489.012,837571.212,209.100003,82.200001,473.400007,110.200002,319.300005,71.900001
1832,837643.112,837825.612,837952.112,838032.912,182.500003,80.800002,454.200007,126.500001,309.000004,64.400001
1833,838097.312,838292.012,838396.712,838504.812,194.700003,108.100002,444.000006,104.700001,299.400004,36.5
1834,838541.312,838703.812,838831.812,838914.813,162.500003,83.000001,435.900007,128.000002,290.500005,62.400001
1835,838977.213,839180.613,839285.913,839366.413,203.400003,80.500002,462.800007,105.300001,308.700004,73.600001
1836,839440.013,839662.313,839757.513,839841.113,222.300003,83.600002,469.200007,95.200001,317.500004,68.100001
1837,839909.213,840065.813,840225.613,840331.513,156.600002,105.900002,473.700007,159.800002,316.400004,51.400001
1838,840382.913,840597.113,840702.313,840785.113,214.200003,82.800002,475.300007,105.200001,319.400004,73.100001
1839,840858.213,841013.413,841170.213,841284.413,155.200002,114.200002,460.100007,156.800002,312.000004,33.900001
1840,841318.313,841529.413,841647.313,841754.213,211.100003,106.900001,479.500007,117.900002,329.000005,43.600001
1841,841797.813,842002.513,842108.913,842228.013,204.700003,119.100002,456.100007,106.400001,311.100004,25.900001
1842,842253.913,842416.513,842547.913,842630.713,162.600002,82.800001,433.900006,131.400002,294.000004,57.100001
1843,842687.813,842882.713,842984.913,843066.013,194.900003,81.100002,440.000007,102.200001,297.100004,61.800001
1844,843127.813,843309.913,843428.113,843537.713,182.100002,109.600002,450.300006,118.200002,300.300004,40.4
1845,843578.113,843764.413,843887.813,843997.513,186.300003,109.700002,458.800007,123.400002,309.700005,39.4
1846,844036.913,844223.213,844340.613,844421.813,186.300003,81.200001,453.600007,117.400002,303.700005,68.700001
1847,844490.513,844675.913,844789.013,844901.913,185.400003,112.900002,451.000007,113.100001,298.500004,39.600001
1848,844941.513,845139.613,845246.613,845326.313,198.100003,79.700001,452.200006,107.000001,305.100004,67.400001
1849,845393.713,845579.613,845692.713,845773.413,185.900003,80.700001,442.600007,113.100002,299.000005,62.900001
1850,845836.313,846009.013,846132.713,846213.813,172.700003,81.100002,440.400007,123.700001,296.400004,62.900001
1851,846276.713,846454.813,846577.413,846658.213,178.100002,80.800001,452.100006,122.600002,300.700004,70.600001
1852,846728.813,846933.713,847036.313,847118.313,204.900003,82.000001,461.900007,102.600002,307.500005,72.400001
1853,847190.713,847390.613,847504.313,847613.913,199.900003,109.600001,465.300007,113.700002,313.600005,42.100001
1854,847656.013,847817.913,847970.113,848081.513,161.900002,111.400001,468.100007,152.200003,314.100005,42.600001
1855,848124.113,848355.213,848447.713,848559.913,231.100003,112.200002,481.300007,92.500002,323.600005,45.5
1856,848605.413,848814.013,848914.313,849033.013,208.600003,118.700002,465.700007,100.300002,308.900005,38.1
1857,849071.113,849229.213,849385.613,849466.813,158.100003,81.200001,464.000007,156.400002,314.500005,68.300001
1858,849535.113,849743.713,849852.513,849933.413,208.600003,80.900001,469.500007,108.800002,317.400005,71.200001
1859,850004.613,850178.713,850305.113,850410.913,174.100003,105.800001,451.500007,126.400002,300.500005,45.200001
1860,850456.113,850631.713,850750.913,850832.813,175.600002,81.900001,443.800006,119.200002,294.800004,67.100001
1861,850899.913,851100.313,851195.713,851277.413,200.400003,81.700001,438.100007,95.400002,295.800005,60.600001
1862,851338.013,851505.913,851632.313,851714.613,167.900002,82.300002,439.100006,126.400002,294.300004,62.5
1863,851777.113,851935.213,852087.213,852169.113,158.100003,81.900001,462.500007,152.000002,310.100005,70.500001
1864,852239.613,852398.113,852553.413,852663.013,158.500003,109.600002,469.100007,155.300002,313.800005,45.7
1865,852708.713,852869.013,853018.013,853128.513,160.300003,110.500002,465.900007,149.000002,309.300005,46.1
1866,853174.613,853347.313,853490.913,853573.713,172.700003,82.800001,467.300007,143.600002,316.300005,68.200001
1867,853641.913,853798.413,853958.513,854069.813,156.500003,111.300002,471.500007,160.100002,316.600005,43.6
1868,854113.413,854327.413,854420.513,854526.713,214.000003,106.200001,457.700007,93.100002,307.100005,44.400001
1869,854571.113,854747.513,854859.713,854941.213,176.400003,81.500002,431.700007,112.200001,288.600004,61.600001
1870,855002.813,855193.813,855290.113,855371.913,191.000002,81.800001,431.100006,96.300002,287.300004,62.000001
1871,855433.913,855646.313,855739.113,855819.213,212.400003,80.100001,455.600007,92.800002,305.200005,70.300001
1872,855889.513,856065.913,856189.413,856269.813,176.400002,80.400001,447.200006,123.500002,299.900004,66.900001
1873,856336.713,856522.713,856637.713,856745.913,186.000003,108.200002,452.200007,115.000002,301.000005,43
1874,856788.913,856941.213,857098.113,857180.613,152.300002,82.500001,462.700007,156.900003,309.200005,71.000001
1875,857251.613,857409.013,857564.613,857647.313,157.400002,82.700001,466.900007,155.600003,313.000005,71.200001
1876,857718.513,857894.613,858035.813,858118.613,176.100003,82.800001,472.600007,141.200002,317.300005,72.500001
1877,858191.113,858357.213,858510.313,858615.413,166.100003,105.100001,474.600007,153.100002,319.200005,50.300001
1878,858665.713,858873.213,858989.413,859096.413,207.500003,107.000002,481.700007,116.200002,323.700005,51
1879,859147.413,859337.813,859448.413,859553.713,190.400003,105.300001,451.400007,110.600002,301.000005,45.100001
1880,859598.813,859777.913,859898.313,859979.513,179.100003,81.200002,440.600007,120.400001,299.500004,59.900001
1881,860039.413,860195.513,860335.313,860415.113,156.100002,79.800001,439.800006,139.800002,295.900004,64.100001
1882,860479.213,860674.513,860786.413,860868.413,195.300003,82.000001,455.200007,111.900002,307.200005,66.000001
1883,860934.413,861139.113,861252.913,861361.013,204.700003,108.100001,475.200007,113.800002,318.500005,48.600001
1884,861409.613,861608.613,861717.113,861800.613,199.000003,83.500001,463.600007,108.500002,307.500005,72.600001
1885,861873.213,862039.313,862190.613,862274.313,166.100002,83.700001,470.000007,151.300003,317.400005,68.900001
1886,862343.213,862499.913,862651.313,862761.813,156.700002,110.500001,463.800007,151.400003,308.100005,45.200001
1887,862807.013,862964.913,863119.813,863205.313,157.900002,85.500002,467.500007,154.900002,312.800004,69.200001
1888,863274.513,863469.313,863588.813,863671.013,194.800003,82.200002,464.200007,119.500001,314.300004,67.700001
1889,863738.713,863920.513,864041.213,864147.413,181.800002,106.200002,445.300006,120.700002,302.500004,36.6
1890,864184.013,864380.513,864480.313,864561.313,196.500003,81.000001,434.100007,99.800002,296.300005,56.800001
1891,864618.113,864808.413,864899.413,864980.413,190.300003,81.000001,424.800006,91.000001,281.300004,62.500001
1892,865042.913,865211.413,865332.213,865413.113,168.500003,80.900002,434.900007,120.800001,289.300004,64.700001
1893,865477.813,865679.313,865782.213,865861.813,201.500003,79.600001,452.800006,102.900001,304.400004,68.800001
1894,865930.613,866125.413,866237.013,866318.913,194.800003,81.900001,458.400007,111.600002,306.400005,70.100001
1895,866389.013,866581.913,866694.513,866802.913,192.900003,108.400001,461.300007,112.600002,305.500005,47.400001
1896,866850.313,867059.113,867165.013,867270.613,208.800003,105.600001,467.200007,105.900002,314.700005,46.900001
1897,867317.513,867547.013,867640.613,867722.213,229.500003,81.600001,475.300007,93.600002,323.100005,70.600001
1898,867792.813,867957.413,868103.513,868186.813,164.600003,83.300001,460.800007,146.100002,310.700005,66.800001
1899,868253.613,868415.813,868572.313,868681.913,162.200002,109.600001,471.400007,156.500003,318.700005,43.100001
1900,868725.013,868935.513,869049.013,869155.113,210.500003,106.100001,472.200007,113.500002,324.000005,42.100001
1901,869197.213,869407.513,869506.213,869587.013,210.300003,80.800001,452.600007,98.700002,309.000005,62.800001
1902,869649.813,869812.213,869939.513,870019.813,162.400002,80.300001,434.100006,127.300002,289.700004,64.100001
1903,870083.913,870255.013,870374.913,870456.113,171.100003,81.200001,440.400007,119.900002,291.000005,68.200001
1904,870524.313,870721.913,870827.113,870939.213,197.600003,112.100002,455.400007,105.200001,302.800004,40.500001
1905,870979.713,871137.713,871289.813,871405.113,158.000002,115.300002,464.800007,152.100002,310.100004,39.400001
1906,871444.513,871602.013,871755.213,871839.613,157.500002,84.400001,465.000006,153.200002,310.700004,69.900001
1907,871909.513,872068.013,872221.213,872326.613,158.500003,105.400002,466.300007,153.200002,311.700005,49.2
1908,872375.813,872535.913,872694.213,872798.013,160.100003,103.800002,467.900007,158.300002,318.400005,45.7
1909,872843.713,873021.813,873149.913,873231.013,178.100003,81.100001,448.300007,128.100002,306.200005,61.000001
1910,873292.013,873493.013,873593.013,873673.113,201.000003,80.100001,442.600007,100.000002,301.000005,61.500001
1911,873734.613,873934.313,874032.013,874112.313,199.700003,80.300001,444.400006,97.700001,297.400004,66.700001
1912,874179.013,874381.913,874481.113,874561.713,202.900003,80.600001,455.100007,99.200002,302.100005,72.400001
1913,874634.113,874826.513,874936.713,875017.513,192.400003,80.800001,449.200007,110.200002,302.600005,65.800001
1914,875083.313,875265.913,875381.713,875486.013,182.600002,104.300002,450.000006,115.800002,298.400004,47.3
1915,875533.313,875727.513,875830.613,875913.613,194.200003,83.000001,451.800007,103.100002,297.300005,71.500001
1916,875985.113,876150.913,876303.913,876417.413,165.800003,113.500002,469.400007,153.000002,318.800005,37.1
1917,876454.513,876617.313,876770.813,876854.113,162.800003,83.300001,471.700007,153.500002,316.300005,72.100001
1918,876926.213,877135.413,877241.313,877359.813,209.200003,118.500002,466.100007,105.900002,315.100005,32.5
1919,877392.313,877561.013,877696.513,877803.513,168.700003,107.000001,446.900007,135.500002,304.200005,35.700001
1920,877839.213,878038.913,878141.913,878248.013,199.700003,106.100002,449.700007,103.000001,302.700004,40.900001
1921,878288.913,878504.013,878596.313,878676.813,215.100003,80.500001,453.800006,92.300001,307.400004,65.900001
1922,878742.713,878936.113,879050.113,879133.313,193.400003,83.200001,457.300007,114.000002,307.400005,66.700001
1923,879200.013,879360.713,879520.313,879601.813,160.700002,81.500001,471.000007,159.600003,320.300005,69.200001
1924,879671.013,879876.913,879996.513,880098.113,205.900003,101.600001,483.200007,119.600002,325.500005,56.100001
1925,880154.213,880360.313,880485.713,880593.413,206.100003,107.700002,493.700008,125.400002,331.500005,54.500001
1926,880647.913,880851.913,880986.113,881098.013,204.000003,111.900001,496.900007,134.200002,338.200005,46.800001
1927,881144.813,881309.313,881472.913,881579.813,164.500003,106.900002,485.500007,163.600002,328.100005,50.5
1928,881630.313,881817.913,881941.213,882054.113,187.600003,112.900002,459.900007,123.300002,310.900005,36.1
1929,882090.213,882292.113,882389.113,882471.513,201.900003,82.400001,440.700007,97.000002,298.900005,59.400001
1930,882530.913,882696.713,882816.713,882901.113,165.800002,84.400001,435.100006,120.000002,285.800004,64.900001
1931,882966.013,883170.313,883288.213,883369.213,204.300003,81.000001,473.400007,117.900002,322.200005,70.200001
1932,883439.413,883645.113,883764.813,883848.313,205.700003,83.500001,479.900007,119.700002,325.400005,71.000001
1933,883919.313,884096.413,884244.513,884354.013,177.100003,109.500002,481.900008,148.100002,325.200005,47.200001
1934,884401.213,884568.113,884733.113,884815.513,166.900002,82.400001,486.800007,165.000003,331.900005,72.500001
1935,884888.013,885053.613,885205.813,885313.913,165.600002,108.100001,475.000007,152.200003,317.800005,49.100001
1936,885363.013,885538.013,885688.113,885796.313,175.000003,108.200001,481.800007,150.100002,325.100005,48.500001
1937,885844.813,886016.313,886171.913,886279.813,171.500003,107.900002,479.400007,155.600002,327.100005,44.4
1938,886324.213,886523.613,886640.613,886746.613,199.400003,106.000002,466.000007,117.000002,316.400005,43.6
1939,886790.213,886960.813,887082.013,887164.613,170.600003,82.600001,438.700007,121.200002,291.800005,64.300001
1940,887228.913,887384.213,887515.513,887595.213,155.300002,79.700001,425.200006,131.300002,286.600004,58.900001
1941,887654.113,887837.313,887941.513,888021.813,183.200003,80.300002,429.900006,104.200001,287.400004,62.2
1942,888084.013,888252.913,888380.513,888460.813,168.900003,80.300001,439.000007,127.600002,296.500005,62.200001
1943,888523.013,888700.013,888824.913,888906.313,177.000003,81.400001,448.400007,124.900002,301.900005,65.100001
1944,888971.413,889168.813,889281.513,889365.113,197.400003,83.600002,459.200007,112.700001,310.100004,65.500001
1945,889430.613,889590.213,889751.713,889858.213,159.600002,106.500002,476.000007,161.500002,321.100004,48.400001
1946,889906.613,890068.413,890230.813,890312.013,161.800002,81.200002,478.300007,162.400002,324.200004,72.900001
1947,890384.913,890608.113,890705.813,890787.813,223.200003,82.000001,472.700007,97.700002,320.900005,69.800001
1948,890857.613,891062.813,891176.713,891287.013,205.200003,110.300001,472.400007,113.900002,319.100005,43.000001
1949,891330.013,891505.313,891635.213,891717.013,175.300002,81.800002,450.600007,129.900002,305.200004,63.600001
1950,891780.613,891943.413,892080.413,892162.013,162.800002,81.600001,442.100006,137.000002,299.800004,60.700001
1951,892222.713,892390.913,892510.313,892592.213,168.200003,81.900002,432.100007,119.400001,287.600004,62.600001
1952,892654.813,892842.513,892952.913,893065.913,187.700002,113.000002,444.100006,110.400002,298.100004,33
1953,893098.913,893315.513,893422.113,893504.313,216.600003,82.200001,478.700007,106.600002,323.200005,73.300001
1954,893577.613,893738.213,893886.913,893970.913,160.600003,84.000001,464.500007,148.700002,309.300005,71.200001
1955,894042.113,894216.213,894356.513,894466.513,174.100003,110.000002,470.600007,140.300002,314.400005,46.2
1956,894512.713,894730.113,894835.913,894916.913,217.400004,81.000001,476.600007,105.800001,323.200005,72.400001
1957,894989.313,895148.613,895306.513,895388.613,159.300003,82.100001,468.800007,157.900002,317.200005,69.500001
1958,895458.113,895649.413,895772.613,895881.613,191.300003,109.000002,466.100007,123.200002,314.500005,42.6
1959,895924.213,896103.313,896225.013,896305.413,179.100003,80.400001,444.500007,121.700002,300.800005,63.300001
1960,896368.713,896559.313,896659.413,896739.413,190.600003,80.000001,425.500006,100.100001,290.700004,54.800001
1961,896794.213,896976.713,897081.413,897161.813,182.500003,80.400001,429.000007,104.700002,287.200005,61.400001
1962,897223.213,897407.013,897534.013,897614.513,183.800002,80.500001,463.300007,127.000002,310.800004,72.000002
1963,897686.513,897846.113,898009.813,898091.313,159.600002,81.500002,472.400007,163.700002,323.300004,67.600001
1964,898158.913,898380.213,898489.413,898570.613,221.300003,81.200001,485.200007,109.200002,330.500005,73.500001
1965,898644.113,898810.013,898960.913,899065.913,165.900002,105.000001,476.100007,150.900003,316.800005,54.300001
1966,899120.213,899289.513,899433.913,899517.013,169.300002,83.100001,470.700007,144.400003,313.700005,73.900001
1967,899590.913,899752.213,899901.513,899984.513,161.300002,83.000001,461.600007,149.300003,310.600005,68.000001
1968,900052.513,900253.913,900356.013,900439.813,201.400003,83.800002,451.800007,102.100001,303.500004,64.500001
1969,900504.313,900676.413,900799.313,900878.913,172.100002,79.600001,437.600006,122.900002,295.000004,63.000001
1970,900941.913,901140.913,901241.313,901322.213,199.000003,80.900001,447.800007,100.400002,299.400005,67.500001
1971,901389.713,901595.013,901701.313,901814.113,205.300003,112.800002,466.900007,106.300001,311.600004,42.500001
1972,901856.613,902019.013,902163.713,902274.913,162.400002,111.200002,465.900007,144.700002,307.100004,47.600001
1973,902322.513,902502.413,902642.913,902725.213,179.900002,82.300002,475.700007,140.500002,320.400004,73.000001
1974,902798.213,902966.513,903113.713,903228.613,168.300002,114.900002,471.900007,147.200002,315.500004,41.500001
1975,903270.113,903433.613,903592.413,903675.513,163.500002,83.100001,479.600007,158.800003,322.300005,74.200001
1976,903749.713,903922.613,904072.013,904154.713,172.900002,82.700001,479.800007,149.400003,322.300005,74.800001
1977,904229.513,904386.513,904546.213,904630.513,157.000002,84.300001,468.700007,159.700003,316.700005,67.700001
1978,904698.213,904881.313,905001.713,905083.913,183.100003,82.200001,449.800007,120.400002,303.500005,64.100001
1979,905148.013,905310.413,905435.413,905541.013,162.400002,105.600002,433.800006,125.000002,287.400004,40.8
1980,905581.813,905769.213,905869.813,905952.314,187.400003,82.500001,432.700007,100.600002,288.000005,62.200001
1981,906014.514,906185.414,906311.814,906393.514,170.900002,81.700001,447.500006,126.400002,297.300004,68.500001
1982,906462.014,906649.514,906767.014,906878.914,187.500003,111.900002,462.600007,117.500002,305.000005,45.7
1983,906924.614,907076.914,907241.214,907324.114,152.300002,82.900001,470.400007,164.300003,316.600005,70.900001
1984,907395.014,907566.514,907716.614,907827.114,171.500003,110.500002,473.000007,150.100002,321.600005,40.9
1985,907868.014,908033.514,908200.814,908283.214,165.500003,82.400001,488.400008,167.300002,332.800005,73.200002
1986,908356.414,908538.314,908688.114,908771.514,181.900002,83.400001,487.300007,149.800003,331.700005,72.200001
1987,908843.714,909016.114,909166.714,909277.714,172.400002,111.000001,483.300007,150.600003,323.000005,49.300001
1988,909327.014,909524.514,909631.814,909715.614,197.500003,83.800001,456.600007,107.300002,304.800005,68.000001
1989,909783.614,909959.014,910083.814,910166.214,175.400002,82.400002,442.400006,124.800002,300.200004,59.8
1990,910226.014,910380.514,910515.414,910598.114,154.500003,82.700001,433.900007,134.900002,289.400005,61.800001
1991,910659.914,910838.614,910956.414,911039.314,178.700003,82.900002,446.500007,117.800001,296.500004,67.100001
1992,911106.414,911299.314,911429.014,911511.614,192.900002,82.600002,477.300007,129.700002,322.600004,72.100001
1993,911583.714,911743.714,911896.214,912002.814,160.000002,106.600002,470.900007,152.500002,312.500004,51.800001
1994,912054.614,912219.414,912367.814,912452.414,164.800002,84.600002,467.600007,148.400002,313.200004,69.800001
1995,912522.214,912687.314,912837.114,912921.514,165.100002,84.400002,470.600007,149.800002,314.900004,71.300001
1996,912992.814,913188.114,913300.414,913383.014,195.300003,82.600001,461.500007,112.300001,307.600004,71.300002
1997,913454.314,913654.514,913762.614,913870.314,200.200003,107.700002,462.000006,108.100001,308.300004,46
1998,913916.314,914113.114,914214.314,914296.014,196.800003,81.700001,446.300007,101.200002,298.000005,66.600001
1999,914362.614,914550.514,914652.814,914733.514,187.900003,80.700002,433.400007,102.300001,290.200004,62.500001
2000,914796.014,914961.114,915089.914,915198.114,165.100002,108.200002,439.900006,128.800002,293.900004,37.8
2001,915235.914,915423.014,915535.614,915645.814,187.100003,110.200001,450.700007,112.600002,299.700005,40.800001
2002,915686.614,915839.414,915998.914,916107.814,152.800002,108.900002,470.200007,159.500002,312.300004,49.000001
2003,916156.814,916322.914,916468.214,916576.314,166.100002,108.100002,466.600007,145.300002,311.400004,47.100001
2004,916623.414,916831.414,916939.414,917046.714,208.000003,107.300002,468.800007,108.000001,316.000004,45.500001
2005,917092.214,917270.214,917390.214,917471.514,178.000002,81.300001,444.100006,120.000002,298.000004,64.800001
2006,917536.314,917696.914,917829.514,917912.514,160.600003,83.000001,438.400007,132.600002,293.200005,62.200001
2007,917974.714,918148.414,918268.914,918351.114,173.700002,82.200001,449.900007,120.500002,294.200004,73.500002
2008,918424.614,918577.814,918733.414,918817.214,153.200002,83.800001,465.400007,155.600002,308.800004,72.800002
2009,918890.014,919061.914,919201.914,919306.714,171.900002,104.800002,473.200007,140.000002,311.900004,56.500001
2010,919363.214,919528.414,919675.114,919788.114,165.200002,113.000002,473.300007,146.700002,311.900004,48.400001
2011,919836.514,920008.714,920146.714,920232.314,172.200002,85.600002,470.800007,138.000002,310.200004,75.000001
2012,920307.314,920481.014,920627.714,920710.814,173.700002,83.100002,479.700007,146.700002,320.400004,76.200001
2013,920787.014,920955.414,921109.614,921217.414,168.400002,107.800001,479.000007,154.200003,322.600005,48.600001
2014,921266.014,921437.814,921571.614,921679.414,171.800002,107.800002,460.200007,133.800002,305.600004,46.800001
2015,921726.214,921898.414,922019.514,922101.614,172.200002,82.100001,439.700006,121.100002,293.300004,64.300001
2016,922165.914,922328.414,922459.614,922539.914,162.500003,80.300001,439.900007,131.200002,293.700005,65.900001
2017,922605.814,922762.014,922906.414,922987.314,156.200002,80.900002,448.600007,144.400002,300.600004,67.100001
2018,923054.414,923247.514,923353.714,923460.214,193.100002,106.500002,450.900006,106.200002,299.300004,45.1
2019,923505.314,923691.014,923811.814,923926.214,185.700003,114.400002,458.500007,120.800002,306.500005,37.6
2020,923963.814,924154.414,924264.614,924380.214,190.600003,115.600001,454.000007,110.200002,300.800005,37.600001
2021,924417.814,924575.514,924740.914,924823.414,157.700002,82.500001,480.500007,165.400003,323.100005,74.900001
2022,924898.314,925057.214,925207.914,925316.514,158.900002,108.600001,467.800007,150.700003,309.600005,49.600001
2023,925366.114,925530.214,925682.014,925787.714,164.100002,105.700001,479.600007,151.800003,315.900005,58.000001
2024,925845.714,926003.114,926160.714,926268.114,157.400003,107.400001,472.000007,157.600002,315.000005,49.600001
2025,926317.714,926483.214,926635.214,926742.514,165.500003,107.300002,475.700007,152.000002,317.500005,50.9
2026,926793.414,927000.114,927101.814,927208.214,206.700003,106.400001,456.800007,101.700002,308.400005,42.000001
2027,927250.214,927426.914,927552.814,927635.214,176.700003,82.400001,448.100007,125.900002,302.600005,63.100001
2028,927698.314,927853.614,928005.114,928087.214,155.300002,82.100002,450.700006,151.500002,306.800004,61.8
2029,928149.014,928329.914,928459.314,928566.814,180.900003,107.500002,463.700007,129.400002,310.300005,45.9
2030,928612.714,928800.914,928921.014,929004.714,188.200003,83.700001,467.100007,120.100002,308.300005,75.100001
2031,929079.814,929241.414,929385.514,929470.214,161.600003,84.700001,463.000007,144.100002,305.700005,72.600001
2032,929542.814,929713.714,929854.114,929961.214,170.900003,107.100002,467.500007,140.400002,311.300005,49.1
2033,930010.314,930202.514,930323.214,930429.314,192.200003,106.100001,471.200007,120.700002,312.900005,52.200001
2034,930481.514,930691.114,930789.214,930895.814,209.600003,106.600001,465.200007,98.100002,307.700005,50.900001
2035,930946.714,931138.714,931248.214,931354.814,192.000003,106.600001,454.400007,109.500002,301.500005,46.300001
2036,931401.114,931559.914,931684.014,931765.014,158.800002,81.000001,421.100006,124.100002,282.900004,57.200001
2037,931822.214,932018.314,932110.114,932190.214,196.100003,80.100001,427.800007,91.800002,287.900005,59.800001
2038,932250.014,932407.514,932539.614,932622.214,157.500002,82.600001,436.100006,132.100002,289.600004,63.900001
2039,932686.114,932874.014,932991.314,933100.814,187.900003,109.500001,459.700007,117.300002,305.200005,45.000001
2040,933145.814,933330.014,933440.614,933524.414,184.200003,83.800002,452.200007,110.600001,294.800004,73.600001
2041,933598.014,933763.314,933902.514,934012.214,165.300002,109.700002,462.000007,139.200002,304.500004,47.800001
2042,934060.014,934217.514,934365.914,934478.214,157.500002,112.300002,464.000006,148.400002,305.900004,45.8
2043,934524.014,934723.614,934832.414,934943.814,199.600003,111.400002,469.100007,108.800002,308.400005,49.3
2044,934993.114,935156.714,935305.914,935415.414,163.600003,109.500002,469.800007,149.200002,312.800005,47.5
2045,935462.914,935666.414,935782.914,935864.514,203.500004,81.600001,465.800007,116.500001,320.000005,64.200001
2046,935928.714,936089.414,936231.614,936314.614,160.700003,83.000001,447.200007,142.200002,302.900005,61.300001
2047,936375.914,936580.014,936677.414,936758.314,204.100003,80.900001,441.800007,97.400002,301.500005,59.400001
2048,936817.714,937033.514,937122.314,937203.014,215.800003,80.700001,450.500006,88.800001,304.600004,65.200001
2049,937268.214,937465.714,937575.514,937687.514,197.500003,112.000002,458.900007,109.800002,307.300005,39.6
2050,937727.114,937930.614,938035.414,938142.314,203.500003,106.900001,458.400007,104.800002,308.300005,43.200001
2051,938185.514,938386.514,938487.614,938591.414,201.000003,103.800001,455.100007,101.100002,302.100005,49.200001
2052,938640.614,938824.714,938946.714,939052.014,184.100003,105.300002,460.800007,122.000001,306.100004,49.400001
2053,939101.414,939307.114,939409.914,939518.314,205.700003,108.400002,467.100007,102.800001,308.500004,50.200001
2054,939568.514,939749.514,939892.214,939999.314,181.000002,107.100002,484.400007,142.700002,323.700004,53.600001
2055,940052.914,940243.914,940360.914,940464.514,191.000003,103.600002,457.200007,117.000001,308.000004,45.600001
2056,940510.114,940689.314,940798.814,940880.514,179.200002,81.700001,432.000006,109.500002,288.700004,61.600001
2057,940942.114,941095.114,941224.414,941334.114,153.000002,109.700002,428.900007,129.300002,282.300004,36.900001
2058,941371.014,941567.014,941679.314,941761.014,196.000002,81.700001,460.600006,112.300002,308.300004,70.600001
2059,941831.614,942018.514,942136.314,942219.714,186.900003,83.400001,462.600007,117.800002,304.700005,74.500001
2060,942294.214,942466.514,942605.314,942687.714,172.300003,82.400001,468.400007,138.800002,311.100005,74.900001
2061,942762.614,942922.914,943077.514,943185.314,160.300003,107.800002,470.300007,154.600002,314.900005,47.6
2062,943232.914,943443.214,943547.614,943654.214,210.300003,106.600002,471.900007,104.400002,314.700005,50.6
2063,943704.814,943866.314,944014.314,944125.114,161.500003,110.800002,469.600007,148.000002,309.500005,49.3
2064,944174.414,944390.914,944487.714,944604.014,216.500004,116.300002,466.600007,96.800001,313.300005,37
2065,944641.014,944842.014,944944.214,945055.114,201.000003,110.900001,455.600007,102.200002,303.200005,41.500001
2066,945096.614,945260.714,945397.014,945478.714,164.100002,81.700001,448.400007,136.300003,300.400005,66.300001
2067,945545.014,945758.214,945847.014,945930.014,213.200003,83.000001,452.900006,88.800001,302.000004,67.900001
2068,945997.914,946194.714,946303.314,946410.114,196.800003,106.800002,461.500007,108.600002,305.400005,49.3
2069,946459.414,946656.314,946763.514,946868.914,196.900003,105.400001,455.600007,107.200002,304.100005,46.100001
2070,946915.014,947105.314,947216.314,947298.914,190.300003,82.600001,451.400007,111.000002,301.300005,67.500001
2071,947366.414,947574.514,947675.614,947779.414,208.100003,103.800002,462.200007,101.100001,309.200004,49.200001
2072,947828.614,948046.114,948138.314,948244.214,217.500003,105.900002,469.000007,92.200001,309.700004,53.400001
2073,948297.614,948460.914,948613.114,948721.314,163.300002,108.200002,475.400007,152.200002,315.500004,51.700001
2074,948773.014,948936.814,949078.314,949161.814,163.800002,83.500002,462.400007,141.500002,305.300004,73.600001
2075,949235.414,949405.014,949555.114,949639.014,169.600002,83.900002,476.000007,150.100002,319.700004,72.400001
2076,949711.414,949879.414,950030.614,950138.514,168.000002,107.900001,477.700007,151.200003,319.200005,50.600001
2077,950189.114,950380.114,950491.714,950599.714,191.000003,108.000002,454.300007,111.600001,302.600004,43.700001
2078,950643.414,950811.714,950943.714,951048.414,168.300002,104.700002,447.900006,132.000002,300.300004,42.9
2079,951091.314,951258.214,951388.814,951498.814,166.900003,110.000001,447.400007,130.600002,297.500005,39.900001
2080,951538.714,951712.914,951845.414,951927.914,174.200003,82.500001,458.000007,132.500002,306.700005,68.800001
2081,951996.714,952182.014,952299.214,952409.514,185.300003,110.300002,459.800007,117.200001,302.500004,47.000001
2082,952456.514,952646.414,952762.214,952868.014,189.900003,105.800002,464.500007,115.800001,305.700004,53.000001
2083,952921.014,953076.614,953226.514,953337.914,155.600002,111.400002,463.100007,149.900002,305.500004,46.200001
2084,953384.114,953553.014,953701.414,953783.214,168.900002,81.800001,475.000007,148.400002,317.300004,75.900002
2085,953859.114,954015.914,954171.814,954253.414,156.800002,81.600001,467.100007,155.900002,312.700004,72.800002
2086,954326.214,954475.914,954630.214,954744.714,149.700002,114.500002,456.100006,154.300002,304.000004,37.6
2087,954782.314,954971.814,955081.414,955184.314,189.500003,102.900001,447.700007,109.600002,299.100005,45.700001
2088,955230.014,955423.414,955515.914,955622.914,193.400003,107.000002,431.300006,92.500001,285.900004,38.4
2089,955661.314,955841.014,955944.214,956047.014,179.700003,102.800001,429.100007,103.200002,282.900005,43.400001
2090,956090.414,956246.914,956379.414,956460.514,156.500002,81.100001,437.800006,132.500002,289.000004,67.700001
2091,956528.214,956679.514,956830.014,956947.114,151.300003,117.100002,457.200007,150.500002,301.800005,38.3
2092,956985.414,957144.714,957285.814,957392.914,159.300003,107.100001,459.800007,141.100002,300.400005,52.300001
2093,957445.214,957603.014,957754.814,957859.814,157.800002,105.000001,467.500007,151.800003,309.600005,52.900001
2094,957912.714,958078.714,958219.014,958302.414,166.000002,83.400001,463.100007,140.300003,306.300005,73.400001
2095,958375.814,958541.314,958692.314,958802.414,165.500002,110.100001,475.000007,151.000003,316.500005,48.400001
2096,958850.814,959009.614,959172.114,959252.714,158.800002,80.600001,475.400007,162.500003,321.300005,73.500001
2097,959326.214,959532.814,959640.814,959747.914,206.600003,107.100001,471.900007,108.000002,314.600005,50.200001
2098,959798.114,959976.514,960092.614,960173.714,178.400003,81.100002,443.400007,116.100001,294.500004,67.800001
2099,960241.514,960394.114,960531.514,960642.314,152.600002,110.800002,439.300006,137.400002,290.000004,38.5
2100,960680.814,960851.114,960968.414,961049.814,170.300003,81.400001,431.100007,117.300002,287.600005,62.100001
2101,961111.914,961289.914,961412.914,961493.414,178.000002,80.500001,452.300006,123.000002,301.000004,70.800001
2102,961564.214,961751.314,961870.614,961951.014,187.100003,80.400001,459.400007,119.300002,306.400005,72.600001
2103,962023.614,962210.614,962323.814,962430.114,187.000003,106.300001,455.300007,113.200002,300.200005,48.800001
2104,962478.914,962688.014,962784.714,962889.214,209.100003,104.500001,455.600007,96.700002,305.800005,45.300001
2105,962934.514,963128.014,963250.514,963353.414,193.500003,102.900001,469.900007,122.500002,316.000005,51.000001
2106,963404.414,963633.314,963731.814,963836.914,228.900003,105.100001,485.400007,98.500002,327.400005,52.900001
2107,963889.814,964107.414,964213.714,964294.714,217.600003,81.000001,480.000007,106.300002,323.900005,75.100001
2108,964369.814,964531.614,964678.814,964760.314,161.800003,81.500001,465.100007,147.200002,309.000005,74.600001
2109,964834.914,964992.414,965140.514,965248.914,157.500003,108.400001,458.700007,148.100002,305.600005,44.700001
2110,965293.614,965477.714,965593.514,965698.514,184.100003,105.000002,450.000007,115.800001,299.900004,45.100001
2111,965743.614,965924.114,966040.514,966122.014,180.500002,81.500001,441.500006,116.400002,296.900004,63.100001
2112,966185.114,966348.214,966488.614,966569.714,163.100003,81.100001,460.000007,140.400002,303.500005,75.400001
2113,966645.114,966792.114,966949.414,967062.414,147.000002,113.000001,458.900007,157.300003,304.300005,41.600001
2114,967104.014,967318.714,967420.614,967529.214,214.700003,108.600001,475.600007,101.900002,316.600005,50.400001
2115,967579.614,967752.714,967883.214,967989.414,173.100003,106.200001,461.900007,130.500002,303.600005,52.100001
2116,968041.514,968242.214,968343.814,968449.814,200.700003,106.000002,455.400007,101.600001,302.300004,47.100001
2117,968496.914,968669.014,968787.714,968895.714,172.100002,108.000002,435.900006,118.700002,290.800004,37.1
2118,968932.814,969096.614,969222.914,969304.614,163.800003,81.700001,440.200007,126.300002,290.100005,68.400001
2119,969373.014,969518.614,969679.714,969787.714,145.600002,108.000002,461.900007,161.100002,306.700004,47.200001
2120,969834.914,970023.514,970134.714,970245.314,188.600002,110.600002,452.000006,111.200002,299.800004,41.6
2121,970286.914,970434.614,970586.314,970669.114,147.700003,82.800001,454.300007,151.700002,299.400005,72.100001
2122,970741.214,970963.314,971061.914,971172.314,222.100003,110.400002,479.200007,98.600002,320.700005,48.1
2123,971220.414,971377.214,971532.114,971614.014,156.800003,81.900001,464.300007,154.900002,311.700005,70.700001
2124,971684.714,971857.314,971998.214,972106.514,172.600003,108.300002,470.600007,140.900002,313.500005,48.8
2125,972155.314,972311.614,972456.714,972565.314,156.300003,108.600001,452.100007,145.100002,301.400005,42.100001
2126,972607.414,972779.814,972899.114,973006.314,172.400003,107.200002,440.200007,119.300001,291.700004,41.300001
2127,973047.615,973248.315,973336.415,973418.815,200.700003,82.400001,437.100006,88.100001,288.800004,65.900001
2128,973484.715,973631.815,973789.415,973870.615,147.100002,81.200001,461.400007,157.600003,304.700005,75.500001
2129,973946.115,974137.115,974248.615,974330.715,191.000003,82.100002,463.000007,111.500001,302.500004,78.400001
2130,974409.115,974567.215,974718.215,974802.415,158.100002,84.200002,465.000007,151.000002,309.100004,71.700001
2131,974874.115,975076.815,975189.415,975296.615,202.700003,107.200002,473.500007,112.600001,315.300004,51.000001
2132,975347.615,975511.315,975669.815,975782.715,163.700002,112.900001,475.800007,158.500003,322.200005,40.700001
2133,975823.415,975984.615,976143.315,976254.415,161.200002,111.100001,476.300007,158.700003,319.900005,45.300001
2134,976299.715,976485.215,976606.515,976707.515,185.500003,101.000001,457.600007,121.300002,306.800005,49.800001
2135,976757.315,976969.015,977052.815,977159.815,211.700003,107.000002,450.200007,83.800001,295.500004,47.700001
2136,977207.515,977366.115,977490.315,977571.915,158.600002,81.600001,433.600006,124.200002,282.800004,69.200001
2137,977641.115,977831.815,977937.015,978017.815,190.700003,80.800002,446.500007,105.200001,295.900004,69.800001
2138,978087.615,978262.715,978391.415,978472.515,175.100002,81.100001,455.700006,128.700002,303.800004,70.800001
2139,978543.315,978736.415,978848.015,978948.515,193.100003,100.500001,458.900007,111.600002,304.700005,53.700001
2140,979002.215,979224.715,979310.815,979415.715,222.500004,104.900001,464.700007,86.100001,308.600005,51.200001
2141,979466.915,979685.615,979777.215,979885.915,218.700003,108.700001,469.400007,91.600002,310.300005,50.400001
2142,979936.315,980091.415,980235.115,980342.115,155.100002,107.000001,450.800007,143.700003,298.800005,45.000001
2143,980387.115,980556.115,980676.715,980787.115,169.000002,110.400002,439.300006,120.600002,289.600004,39.3
2144,980826.415,981028.215,981118.215,981200.515,201.800003,82.300001,436.500007,90.000002,291.800005,62.400001
2145,981262.915,981431.515,981549.515,981630.815,168.600002,81.300001,439.700007,118.000002,286.600004,71.800002
2146,981702.615,981884.615,982007.515,982089.215,182.000002,81.700001,459.400006,122.900002,304.900004,72.800001
2147,982162.015,982314.315,982457.515,982540.215,152.300003,82.700001,452.300007,143.200002,295.500005,74.100001
2148,982614.315,982771.415,982915.315,983023.415,157.100002,108.100001,461.100007,143.900003,301.000005,52.000001
2149,983075.415,983237.415,983381.915,983464.315,162.000002,82.400001,465.900007,144.500003,306.500005,77.000001
2150,983541.315,983710.715,983848.115,983951.515,169.400002,103.400002,463.200007,137.400002,306.800004,53.000001
2151,984004.515,984214.715,984311.315,984419.915,210.200003,108.600002,467.300007,96.600001,306.800004,51.900001
2152,984471.815,984677.415,984769.615,984872.915,205.600003,103.300002,446.600006,92.200001,297.800004,45.5
2153,984918.415,985083.315,985205.315,985312.015,164.900003,106.700001,433.800007,122.000002,286.900005,40.200001
2154,985352.215,985552.115,985633.115,985713.715,199.900003,80.600001,423.600006,81.000001,280.900004,62.100001
2155,985775.815,985939.015,986069.915,986174.515,163.200003,104.600001,446.200007,130.900002,294.100005,47.500001
2156,986222.015,986403.915,986515.615,986620.415,181.900003,104.800002,446.100007,111.700001,293.600004,47.700001
2157,986668.115,986864.115,986973.515,987053.415,196.000002,79.900001,457.900006,109.400002,305.400004,72.600001
2158,987126.015,987317.515,987431.915,987540.015,191.500003,108.100001,463.000007,114.400002,305.900005,49.000001
2159,987589.015,987796.215,987902.415,988005.415,207.200003,103.000001,472.800007,106.200002,313.400005,56.400001
2160,988061.815,988258.315,988374.715,988477.415,196.500003,102.700001,471.200007,116.400002,312.900005,55.600001
2161,988533.015,988689.415,988839.515,988941.915,156.400003,102.400001,458.100007,150.100002,306.500005,49.200001
2162,988991.115,989168.115,989287.715,989391.915,177.000003,104.200001,443.700007,119.600002,296.600005,42.900001
2163,989434.815,989597.115,989720.215,989824.315,162.300002,104.100002,436.500006,123.100002,285.400004,47
2164,989871.315,990018.115,990164.715,990274.315,146.800002,109.600001,446.400007,146.600003,293.400005,43.400001
2165,990317.715,990467.815,990625.515,990705.715,150.100002,80.200002,459.300007,157.700002,307.800004,71.300001
2166,990777.015,990930.115,991087.615,991168.215,153.100002,80.600002,466.400007,157.500002,310.600004,75.200001
2167,991243.415,991399.915,991551.615,991654.715,156.500002,103.100002,463.600007,151.700002,308.200004,52.300001
2168,991707.015,991905.415,992004.615,992106.215,198.400003,101.600002,444.100006,99.200001,297.600004,44.9
2169,992151.115,992351.815,992437.715,992519.115,200.700003,81.400002,430.200007,85.900001,286.600004,62.200001
2170,992581.315,992781.515,992870.215,992951.115,200.200003,80.900001,437.900006,88.700001,288.900004,68.100001
2171,993019.215,993195.915,993319.115,993399.615,176.700003,80.500001,450.800007,123.200002,299.900005,70.400001
2172,993470.015,993645.215,993765.515,993846.815,175.200002,81.300001,451.700007,120.300002,295.500004,74.900002
2173,993921.715,994121.515,994227.715,994341.415,199.800003,113.700002,463.800006,106.200001,306.000004,44.1
2174,994385.515,994589.415,994688.915,994799.815,203.900004,110.900002,457.700007,99.500001,303.400005,43.4
2175,994843.215,995002.215,995149.915,995231.515,159.000003,81.600001,460.500007,147.700002,306.700005,72.200001
2176,995303.715,995504.915,995612.615,995714.615,201.200003,102.000001,463.700007,107.700002,308.900005,52.800001
2177,995767.415,995956.215,996063.215,996165.615,188.800003,102.400002,442.600007,107.000001,295.800004,44.400001
2178,996210.015,996376.115,996484.915,996593.315,166.100002,108.400001,417.600006,108.800002,274.900004,34.300001
2179,996627.615,996777.815,996910.315,996989.715,150.200002,79.400001,424.200006,132.500002,282.700004,62.100001
2180,997051.815,997208.115,997333.115,997412.915,156.300003,79.800002,430.700007,125.000001,281.300004,69.600001
2181,997482.515,997670.515,997779.015,997880.715,188.000002,101.700002,452.300006,108.500002,296.500004,54.1
2182,997934.815,998133.015,998235.415,998316.915,198.200003,81.500001,450.700007,102.400002,300.600005,68.600001
2183,998385.515,998548.415,998682.215,998795.415,162.900003,113.200001,453.100007,133.800002,296.700005,43.200001
2184,998838.615,998998.015,999135.615,999215.315,159.400002,79.700001,446.600007,137.600002,297.000004,69.900002
2185,999285.215,999467.015,999574.515,999653.815,181.800002,79.300001,434.200006,107.500002,289.300004,65.600001
2186,999719.415,999897.715,999998.515,1000079.31,178.300003,80.800001,423.800006,100.800001,279.100004,63.900001
2187,1000143.21,1000305.11,1000426.11,1000508.31,161.900003,82.200001,436.700007,121.000002,282.900005,71.600001
2188,1000579.91,1000800.41,1000879.81,1000961.21,220.500003,81.400001,452.800007,79.400001,299.900004,71.500002
2189,1001032.71,1001189.21,1001336.21,1001416.91,156.500002,80.700001,457.100006,147.000002,303.500004,72.900001
2190,1001489.81,1001651.21,1001797.51,1001902.11,161.400003,104.600002,465.300007,146.300002,307.700005,53
2191,1001955.11,1002120.21,1002262.11,1002363.11,165.100003,101.000001,462.800007,141.900002,307.000005,54.800001
2192,1002417.91,1002601.11,1002708.31,1002821.81,183.200003,113.500001,438.400007,107.200002,290.400005,34.500001
2193,1002856.31,1003014.31,1003142.71,1003222.61,158.000002,79.900001,434.100006,128.400002,286.400004,67.800001
2194,1003290.41,1003444.51,1003575.61,1003678.61,154.100002,103.000002,435.600007,131.100002,285.200004,47.400001
2195,1003726.01,1003909.11,1004031.81,1004134.61,183.100002,102.800002,458.000007,122.700002,305.800004,49.400001
2196,1004184.01,1004373.41,1004479.41,1004583.31,189.400002,103.900001,450.800006,106.000002,295.400004,51.500001
2197,1004634.81,1004793.81,1004933.11,1005045.21,159.000003,112.100001,453.500007,139.300002,298.300005,43.100001
2198,1005088.31,1005243.11,1005395.01,1005497.61,154.800002,102.600001,460.400007,151.900003,306.700005,51.100001
2199,1005548.71,1005701.51,1005853.51,1005958.51,152.800002,105.000002,460.800007,152.000002,304.800004,51.000001
2200,1006009.51,1006191.21,1006308.51,1006412.11,181.700002,103.600002,446.600006,117.300002,299.000004,44
2201,1006456.11,1006632.71,1006756.52,1006864.12,176.600003,107.600001,450.100007,123.800002,300.400005,42.100001
2202,1006906.22,1007078.62,1007201.12,1007281.42,172.400003,80.300002,442.200007,122.500001,294.900004,67.000001
2203,1007348.42,1007515.82,1007637.62,1007749.02,167.400002,111.400002,433.700006,121.800002,289.200004,33.1
2204,1007782.12,1007936.62,1008068.52,1008149.52,154.500002,81.000002,433.900007,131.900002,286.400004,66.500001
2205,1008216.02,1008363.82,1008523.62,1008604.32,147.800002,80.700001,459.600006,159.800002,307.600004,71.300001
2206,1008675.62,1008869.42,1008987.92,1009094.02,193.800003,106.100002,467.800007,118.500002,312.300005,49.4
2207,1009143.42,1009301.02,1009444.62,1009549.32,157.600003,104.700001,461.500007,143.600002,301.200005,55.600001
2208,1009604.92,1009762.02,1009911.62,1009993.42,157.100003,81.800001,459.100007,149.600002,306.700005,70.600001
2209,1010064.02,1010235.02,1010372.22,1010477.72,171.000003,105.500001,464.800007,137.200002,308.200005,51.100001
2210,1010528.82,1010712.22,1010831.32,1010935.82,183.400003,104.500001,453.800007,119.100002,302.500005,46.800001
2211,1010982.62,1011154.62,1011266.32,1011347.12,172.000002,80.800001,433.500006,111.700002,283.700004,69.000001
2212,1011416.12,1011585.92,1011703.52,1011783.92,169.800003,80.400001,431.100007,117.600002,287.400005,63.300001
2213,1011847.22,1012009.52,1012134.92,1012246.52,162.300002,111.600002,436.300006,125.400002,287.700004,37
2214,1012283.52,1012461.32,1012578.22,1012682.62,177.800003,104.400001,447.200007,116.900002,294.700005,48.100001
2215,1012730.72,1012929.42,1013028.52,1013136.22,198.700003,107.700002,450.200007,99.100001,297.800004,44.700001
2216,1013180.92,1013333.12,1013473.12,1013555.12,152.200002,82.000001,441.200006,140.000002,292.200004,67.000001
2217,1013622.12,1013823.42,1013912.52,1014019.92,201.300003,107.400002,443.300007,89.100001,290.400004,45.500001
2218,1014065.42,1014263.02,1014360.32,1014465.22,197.600003,104.900002,446.300006,97.300001,294.900004,46.5
2219,1014511.72,1014698.32,1014805.82,1014909.32,186.600003,103.500001,447.100007,107.500002,294.100005,49.500001
2220,1014958.82,1015131.12,1015249.82,1015329.72,172.300003,79.900002,435.600007,118.700001,291.000004,64.700001
2221,1015394.42,1015590.52,1015685.82,1015764.72,196.100002,78.900001,435.100006,95.300002,291.400004,64.800001
2222,1015829.52,1015986.02,1016125.32,1016205.82,156.500002,80.500002,446.900007,139.300002,295.800004,70.600001
2223,1016276.42,1016429.32,1016581.02,1016661.62,152.900002,80.600001,456.100006,151.700002,304.600004,70.900001
2224,1016732.52,1016893.02,1017036.72,1017116.92,160.500003,80.200001,458.400007,143.700002,304.200005,74.000001
2225,1017190.92,1017356.72,1017488.52,1017603.52,165.800003,115.000001,457.400007,131.800002,297.600005,44.800001
2226,1017648.32,1017812.62,1017957.22,1018065.62,164.300003,108.400001,465.100007,144.600002,308.900005,47.800001
2227,1018113.42,1018271.82,1018422.72,1018526.72,158.400002,104.000001,468.800007,150.900003,309.300005,55.500001
2228,1018582.22,1018740.12,1018880.72,1018993.32,157.900002,112.600001,458.500007,140.600003,298.500005,47.400001
2229,1019040.72,1019246.72,1019342.82,1019447.12,206.000003,104.300002,452.500007,96.100001,302.100004,46.100001
2230,1019493.22,1019668.22,1019789.92,1019892.32,175.000002,102.400002,447.100006,121.700002,296.700004,48
2231,1019940.32,1020138.32,1020231.92,1020341.72,198.000003,109.800001,441.200007,93.600002,291.600005,39.800001
2232,1020381.52,1020538.32,1020665.12,1020749.12,156.800002,84.000001,436.700006,126.800002,283.600004,69.100001
2233,1020818.22,1021005.72,1021115.12,1021218.62,187.500003,103.500001,453.800007,109.400002,296.900005,53.400001
2234,1021272.02,1021467.22,1021572.62,1021676.92,195.200003,104.300001,451.700007,105.400002,300.600005,46.800001
2235,1021723.72,1021928.02,1022028.22,1022129.42,204.300003,101.200002,454.500007,100.200001,304.500004,48.800001
2236,1022178.22,1022357.42,1022468.02,1022573.22,179.200002,105.200002,441.400006,110.600002,289.800004,46.4
2237,1022619.62,1022793.12,1022924.32,1023030.22,173.500003,105.900001,463.000007,131.200002,304.700005,52.400001
2238,1023082.62,1023235.72,1023390.72,1023471.72,153.100002,81.000001,465.900007,155.000003,308.100005,76.800001
2239,1023548.52,1023713.02,1023853.22,1023934.92,164.500003,81.700001,461.200007,140.200002,304.700005,74.800001
2240,1024009.72,1024180.82,1024315.92,1024422.02,171.100002,106.100002,460.500007,135.100002,306.200004,48.200001
2241,1024470.22,1024675.92,1024779.02,1024883.92,205.700003,104.900002,453.800007,103.100001,308.800004,40.100001
2242,1024924.02,1025138.02,1025233.02,1025338.22,214.000003,105.200002,457.000006,95.000001,309.000004,42.8
2243,1025381.02,1025578.72,1025681.02,1025760.72,197.700003,79.700001,447.500007,102.300002,300.000005,67.800001
2244,1025828.52,1026002.02,1026129.02,1026211.02,173.500003,82.000001,451.400007,127.000002,300.500005,68.900001
2245,1026279.92,1026432.32,1026587.42,1026690.82,152.400002,103.400002,468.000007,155.100002,307.500004,57.100001
2246,1026747.92,1026910.92,1027051.12,1027159.32,163.000002,108.200002,459.900007,140.200002,303.200004,48.500001
2247,1027207.82,1027371.52,1027515.62,1027595.82,163.700002,80.200001,461.600006,144.100002,307.800004,73.600001
2248,1027669.42,1027887.92,1027991.22,1028097.02,218.500004,105.800002,482.100008,103.300001,321.800005,54.500001
2249,1028151.52,1028363.02,1028459.32,1028566.12,211.500003,106.800002,467.400007,96.300001,307.800004,52.800001
2250,1028618.92,1028819.42,1028919.52,1029001.22,200.500003,81.700001,448.800006,100.100001,300.600004,66.500001
2251,1029067.72,1029233.42,1029359.72,1029442.32,165.700003,82.600001,439.300007,126.300002,292.000005,64.700001
2252,1029507.02,1029682.42,1029792.32,1029871.52,175.400002,79.200001,424.100006,109.900002,285.300004,59.600001
2253,1029931.12,1030118.82,1030219.62,1030298.72,187.700003,79.100002,438.500007,100.800001,288.500004,70.900001
2254,1030369.62,1030547.92,1030653.22,1030734.82,178.300002,81.600001,435.000006,105.300002,283.600004,69.800001
2255,1030804.62,1030975.32,1031101.72,1031207.02,170.700003,105.300001,450.900007,126.400002,297.100005,48.500001
2256,1031255.52,1031441.62,1031557.22,1031660.52,186.100003,103.300002,459.400007,115.600001,301.700004,54.400001
2257,1031714.92,1031869.12,1032021.12,1032101.52,154.200002,80.400002,464.700007,152.000002,306.200004,78.100001
2258,1032179.62,1032341.52,1032486.92,1032570.02,161.900002,83.100001,465.200007,145.400002,307.300004,74.800002
2259,1032644.82,1032798.52,1032948.22,1033031.92,153.700002,83.700001,457.400006,149.700002,303.400004,70.300001
2260,1033102.22,1033308.42,1033410.92,1033514.72,206.200003,103.800002,457.900007,102.500002,308.700005,45.4
2261,1033560.12,1033761.72,1033859.52,1033939.82,201.600003,80.300001,442.800007,97.800002,299.400005,63.100001
2262,1034002.92,1034199.12,1034295.42,1034398.12,196.200003,102.700002,444.400006,96.300001,292.500004,49.2
2263,1034447.32,1034623.22,1034741.12,1034822.72,175.900003,81.600001,445.800007,117.900002,293.800005,70.400001
2264,1034893.12,1035076.12,1035198.12,1035278.62,183.000003,80.500001,462.000007,122.000002,305.000005,76.500001
2265,1035355.12,1035504.32,1035653.52,1035736.42,149.200002,82.900002,455.100007,149.200002,298.400004,73.800001
2266,1035810.22,1035962.52,1036117.72,1036236.52,152.300002,118.800002,465.500007,155.200002,307.500004,39.200001
2267,1036275.72,1036436.12,1036591.02,1036697.02,160.400002,106.000002,474.600007,154.900002,315.300004,53.300001
2268,1036750.32,1036941.02,1037061.02,1037177.22,190.700003,116.200002,470.100007,120.000001,310.700004,43.200001
2269,1037220.42,1037389.52,1037529.12,1037636.02,169.100002,106.900002,467.400007,139.600002,308.700004,51.800001
2270,1037687.82,1037842.82,1038007.02,1038112.52,155.000002,105.500001,478.500007,164.200003,319.200005,53.800001
2271,1038166.32,1038392.32,1038479.82,1038582.92,226.000003,103.100001,465.200007,87.500002,313.500005,48.600001
2272,1038631.52,1038803.02,1038925.32,1039039.22,171.500002,113.900002,441.200006,122.300002,293.800004,33.5
2273,1039072.72,1039284.22,1039375.32,1039454.52,211.500004,79.200001,444.900007,91.100001,302.600005,63.100001
2274,1039517.62,1039671.32,1039811.12,1039916.32,153.700002,105.200002,446.700007,139.800002,293.500004,48.000001
2275,1039964.32,1040144.52,1040257.12,1040367.32,180.200002,110.200002,440.800006,112.600002,292.800004,37.8
2276,1040405.12,1040585.52,1040714.02,1040820.82,180.400003,106.800001,458.200007,128.500002,308.900005,42.500001
2277,1040863.32,1041029.82,1041163.42,1041266.82,166.500003,103.400001,449.000007,133.600002,300.100005,45.500001
2278,1041312.32,1041493.32,1041622.62,1041728.52,181.000002,105.900002,464.800007,129.300002,310.300004,48.600001
2279,1041777.12,1041982.22,1042089.62,1042198.92,205.100003,109.300002,467.400007,107.400001,312.500004,45.600001
2280,1042244.52,1042405.42,1042554.52,1042660.32,160.900002,105.800002,469.300007,149.100002,310.000004,53.500001
2281,1042713.82,1042873.52,1043018.32,1043127.32,159.700002,109.000002,454.500006,144.800002,304.500004,41
2282,1043168.32,1043337.42,1043470.72,1043572.22,169.100003,101.500001,452.400007,133.300002,302.400005,48.500001
2283,1043620.72,1043782.32,1043907.82,1043988.52,161.600003,80.700002,434.800007,125.500001,287.100004,67.000001
2284,1044055.52,1044230.32,1044338.82,1044421.12,174.800002,82.300001,434.600006,108.500002,283.300004,69.000001
2285,1044490.12,1044668.92,1044787.12,1044893.72,178.800003,106.600001,454.900007,118.200002,297.000005,51.300001
2286,1044945.02,1045162.72,1045250.22,1045360.62,217.700003,110.400002,467.600007,87.500001,305.200004,52.000001
2287,1045412.62,1045578.12,1045717.12,1045830.62,165.500002,113.500002,460.000007,139.000002,304.500004,42.000001
2288,1045872.62,1046083.32,1046190.92,1046271.92,210.700003,81.000002,473.800007,107.600001,318.300004,74.500001
2289,1046346.42,1046508.32,1046654.12,1046761.72,161.900002,107.600002,467.500007,145.800002,307.700004,52.200001
2290,1046813.92,1046977.82,1047123.92,1047227.32,163.900002,103.400002,470.300007,146.100002,310.000004,56.900001
2291,1047284.22,1047460.92,1047578.32,1047692.72,176.700002,114.400002,445.600006,117.400002,294.100004,37.1
2292,1047729.82,1047906.72,1048029.82,1048108.82,176.900003,79.000001,440.000007,123.100002,300.000005,61.000001
2293,1048169.82,1048327.22,1048453.62,1048533.02,157.400002,79.400001,424.300006,126.400002,283.800004,61.100001
2294,1048594.12,1048785.72,1048877.22,1048957.12,191.600003,79.900002,428.600007,91.500001,283.100004,65.600001
2295,1049022.72,1049217.32,1049319.82,1049428.22,194.600003,108.400002,448.100006,102.500001,297.100004,42.6
2296,1049470.82,1049629.32,1049776.52,1049858.12,158.500003,81.600001,461.700007,147.200002,305.700005,74.400001
2297,1049932.52,1050093.92,1050232.82,1050314.82,161.400003,82.000001,456.700007,138.900002,300.300005,74.400001
2298,1050389.22,1050559.52,1050700.72,1050805.82,170.300003,105.100001,472.800007,141.200002,311.500005,56.200001
2299,1050862.02,1051027.02,1051168.42,1051251.02,165.000003,82.600001,463.100007,141.400002,306.400005,74.100001
2300,1051325.12,1051501.02,1051628.52,1051740.22,175.900003,111.700002,462.600007,127.500001,303.400004,47.500001
2301,1051787.72,1051948.92,1052094.12,1052196.22,161.200002,102.100002,461.700007,145.200002,306.400004,53.200001
2302,1052249.42,1052428.52,1052541.72,1052644.92,179.100002,103.200002,442.300006,113.200002,292.300004,46.8
2303,1052691.72,1052866.02,1052978.62,1053058.52,174.300003,79.900001,431.700007,112.600002,286.900005,64.900001
2304,1053123.42,1053276.32,1053409.12,1053491.62,152.900002,82.500001,434.200006,132.800002,285.700004,66.000001
2305,1053557.62,1053751.82,1053861.12,1053976.72,194.200003,115.600001,460.300007,109.300002,303.500005,41.200001
2306,1054017.92,1054226.32,1054315.62,1054397.42,208.400003,81.800001,455.000007,89.300002,297.700005,75.500001
2307,1054472.92,1054625.52,1054775.02,1054856.02,152.600002,81.000002,459.400007,149.500002,302.100004,76.300001
2308,1054932.32,1055082.52,1055230.02,1055311.92,150.200002,81.900001,452.300006,147.500002,297.700004,72.700001
2309,1055384.62,1055537.22,1055683.52,1055787.72,152.600003,104.200001,447.300007,146.300002,298.900005,44.200001
2310,1055831.92,1056014.32,1056125.42,1056234.52,182.400003,109.100002,443.700007,111.100001,293.500004,41.100001
2311,1056275.62,1056446.02,1056571.32,1056682.92,170.400002,111.600002,448.100006,125.300002,295.700004,40.8
2312,1056723.72,1056884.22,1057009.12,1057089.22,160.500003,80.100001,434.800007,124.900002,285.400005,69.300001
2313,1057158.52,1057332.52,1057440.32,1057547.42,174.000002,107.100002,431.800006,107.800002,281.800004,42.9
2314,1057590.32,1057761.02,1057884.62,1057964.72,170.700003,80.100001,447.800007,123.600002,294.300005,73.400001
2315,1058038.12,1058231.42,1058337.32,1058419.22,193.300003,81.900002,452.400007,105.900001,299.200004,71.300001
2316,1058490.52,1058656.72,1058803.82,1058917.12,166.200002,113.300002,472.100007,147.100002,313.300004,45.500001
2317,1058962.62,1059125.12,1059267.52,1059350.02,162.500002,82.500002,460.900007,142.400002,304.900004,73.500001
2318,1059423.52,1059600.22,1059734.92,1059841.92,176.700002,107.000002,468.000007,134.700002,311.400004,49.600001
2319,1059891.52,1060059.72,1060205.12,1060316.92,168.200002,111.800002,473.900007,145.400002,313.600004,48.500001
2320,1060365.42,1060531.02,1060668.62,1060752.22,165.600002,83.600001,461.000007,137.600002,303.200004,74.200002
2321,1060826.42,1060989.02,1061142.82,1061249.62,162.600002,106.800002,474.900007,153.800002,316.400004,51.700001
2322,1061301.32,1061489.92,1061596.62,1061708.52,188.600002,111.900002,448.300006,106.700002,295.300004,41.1
2323,1061749.62,1061923.92,1062037.82,1062120.62,174.300003,82.800001,436.300007,113.900002,288.200005,65.300001
2324,1062185.92,1062385.22,1062478.32,1062582.62,199.300003,104.300002,444.100006,93.100001,292.400004,47.4
2325,1062630.02,1062813.22,1062927.82,1063009.02,183.200003,81.200001,454.100007,114.600002,297.800005,75.100001
2326,1063084.12,1063297.12,1063389.32,1063492.62,213.000003,103.300001,457.400007,92.200002,305.200005,48.900001
2327,1063541.52,1063719.32,1063843.52,1063953.52,177.800003,110.000001,453.200007,124.200002,302.000005,41.200001
2328,1063994.72,1064204.52,1064295.02,1064399.52,209.800003,104.500002,451.500006,90.500001,300.300004,46.7
2329,1064446.22,1064649.72,1064748.72,1064851.02,203.500004,102.300002,459.900007,99.000001,302.500005,55.1
2330,1064906.12,1065062.42,1065203.12,1065318.32,156.300003,115.200001,456.600007,140.700002,297.000005,44.400001
2331,1065362.72,1065538.92,1065670.62,1065778.02,176.200003,107.400001,463.000007,131.700002,307.900005,47.700001
2332,1065825.72,1066013.12,1066137.92,1066221.92,187.400003,84.000001,468.700007,124.800002,312.200005,72.500001
2333,1066294.42,1066467.52,1066602.02,1066709.52,173.100003,107.500001,463.200007,134.500002,307.600005,48.100001
2334,1066757.62,1066950.22,1067061.82,1067169.72,192.600003,107.900002,456.900007,111.600001,304.200004,44.800001
2335,1067214.52,1067416.82,1067517.52,1067597.52,202.300003,80.000001,447.200006,100.700001,303.000004,64.200001
2336,1067661.72,1067862.92,1067956.62,1068036.52,201.200003,79.900001,443.500007,93.700002,294.900005,68.700001
2337,1068105.22,1068300.92,1068413.92,1068526.32,195.700003,112.400001,465.300007,113.000002,308.700005,44.200001
2338,1068570.52,1068759.02,1068871.12,1068953.82,188.500003,82.700002,458.000007,112.100001,300.600004,74.700001
2339,1069028.52,1069182.52,1069334.72,1069417.22,154.000002,82.500002,463.100007,152.200002,306.200004,74.400001
2340,1069491.62,1069692.12,1069803.72,1069885.82,200.500003,82.100002,473.500007,111.600001,312.100004,79.300001
2341,1069965.12,1070159.42,1070264.62,1070373.42,194.300003,108.800002,452.000006,105.200001,299.500004,43.7
2342,1070417.12,1070618.72,1070715.72,1070797.62,201.600003,81.900001,446.100007,97.000002,298.600005,65.600001
2343,1070863.22,1071054.52,1071149.12,1071229.32,191.300003,80.200002,431.600007,94.600001,285.900004,65.500001
2344,1071294.82,1071456.72,1071597.52,1071678.12,161.900002,80.600001,454.000006,140.800002,302.700004,70.700001
2345,1071748.82,1071901.72,1072047.22,1072128.72,152.900003,81.500001,451.200007,145.500002,298.400005,71.300001
2346,1072200.02,1072356.92,1072511.52,1072594.22,156.900002,82.700001,470.800007,154.600003,311.500005,76.600001
2347,1072670.82,1072864.52,1072971.42,1073076.92,193.700003,105.500001,459.900007,106.900002,300.600005,53.800001
2348,1073130.72,1073281.82,1073427.52,1073510.32,151.100002,82.800002,452.600007,145.700002,296.800004,73.000001
2349,1073583.32,1073772.52,1073880.82,1073962.02,189.200002,81.200001,451.000006,108.300002,297.500004,72.300001
2350,1074034.32,1074219.32,1074340.62,1074422.12,185.000003,81.500001,460.600007,121.300002,306.300005,72.800001
2351,1074494.92,1074655.52,1074803.32,1074913.62,160.600003,110.300001,468.800007,147.800002,308.400005,50.100001
2352,1074963.72,1075128.12,1075285.02,1075367.72,164.400003,82.700001,480.800007,156.900002,321.300005,76.800001
2353,1075444.52,1075605.82,1075754.72,1075862.92,161.300003,108.200002,465.200007,148.900002,310.200005,46.8
2354,1075909.72,1076084.72,1076204.72,1076315.12,175.000003,110.400001,446.900007,120.000002,295.000005,41.500001
2355,1076356.62,1076526.12,1076649.42,1076730.92,169.500002,81.500002,436.700006,123.300002,292.800004,62.4
2356,1076793.32,1076991.12,1077091.72,1077172.32,197.800003,80.600001,442.000007,100.600002,298.400005,63.000001
2357,1077235.32,1077411.92,1077541.42,1077621.72,176.600003,80.300001,458.700007,129.500002,306.100005,72.300001
2358,1077694.02,1077894.62,1077992.82,1078073.72,200.600003,80.900002,453.300007,98.200001,298.800004,73.600001
2359,1078147.32,1078334.02,1078457.52,1078539.62,186.700002,82.100001,465.800007,123.500002,310.200004,73.500002
2360,1078613.12,1078824.72,1078933.02,1079044.82,211.600003,111.800002,472.600007,108.300001,319.900004,40.900001
2361,1079085.72,1079299.02,1079406.22,1079512.42,213.300003,106.200002,478.800007,107.200001,320.500004,52.100001
2362,1079564.52,1079769.02,1079876.52,1079981.92,204.500003,105.400002,461.300007,107.500001,312.000004,43.900001
2363,1080025.82,1080208.52,1080321.02,1080401.32,182.700002,80.300001,438.000006,112.500002,295.200004,62.500001
2364,1080463.82,1080643.82,1080743.52,1080823.42,180.000003,79.900002,422.100006,99.700001,279.700004,62.5
2365,1080885.92,1081053.02,1081181.12,1081260.92,167.100003,79.800001,445.000007,128.100002,295.200005,70.000001
2366,1081330.92,1081529.52,1081638.22,1081720.52,198.600003,82.300001,465.100007,108.700002,307.300005,75.500001
2367,1081796.02,1081961.92,1082102.32,1082206.22,165.900002,103.900001,464.800007,140.400003,306.300005,54.600001
2368,1082260.82,1082417.82,1082563.92,1082671.02,157.000002,107.100002,460.800007,146.100002,303.100004,50.600001
2369,1082721.62,1082878.72,1083034.62,1083118.22,157.100002,83.600002,468.800007,155.900002,313.000004,72.200001
2370,1083190.42,1083386.22,1083508.32,1083615.32,195.800003,107.000001,477.100007,122.100002,317.900005,52.200001
2371,1083667.52,1083837.02,1083984.22,1084088.02,169.500002,103.800001,477.100007,147.200003,316.700005,56.600001
2372,1084144.62,1084320.82,1084445.92,1084552.02,176.200003,106.100001,459.400007,125.100002,301.300005,52.000001
2373,1084604.02,1084756.82,1084909.02,1084989.32,152.800002,80.300002,448.600007,152.200002,305.000004,63.300001
2374,1085052.62,1085212.32,1085346.92,1085429.52,159.700002,82.600001,439.000006,134.600002,294.300004,62.100001
2375,1085491.62,1085672.82,1085787.92,1085870.32,181.200003,82.400001,440.500007,115.100002,296.300005,61.800001
2376,1085932.12,1086104.32,1086228.32,1086309.92,172.200002,81.600001,444.200006,124.000002,296.200004,66.400001
2377,1086376.32,1086553.92,1086685.92,1086794.32,177.600003,108.400001,462.600007,132.000002,309.600005,44.600001
2378,1086838.92,1087040.22,1087150.82,1087252.82,201.300003,102.000001,465.800007,110.600002,311.900005,51.900001
2379,1087304.72,1087458.82,1087610.32,1087713.22,154.100002,102.900001,459.900007,151.500003,305.600005,51.400001
2380,1087764.62,1087952.62,1088066.62,1088172.12,188.000003,105.500002,454.700007,114.000001,302.000004,47.200001
2381,1088219.32,1088417.02,1088513.22,1088626.22,197.700003,113.000002,442.200006,96.200001,293.900004,35.3
2382,1088661.52,1088842.22,1088974.32,1089082.22,180.700003,107.900002,471.600007,132.100002,312.800005,50.9
2383,1089133.12,1089342.92,1089435.82,1089542.62,209.800003,106.800001,452.400007,92.900002,302.700005,42.900001
2384,1089585.52,1089744.82,1089875.82,1089956.82,159.300002,81.000002,429.900006,131.000002,290.300004,58.6
2385,1090015.42,1090214.92,1090304.62,1090386.72,199.500003,82.100001,433.000007,89.700002,289.200005,61.700001
2386,1090448.42,1090620.62,1090743.12,1090823.52,172.200003,80.400002,449.200007,122.500001,294.700004,74.100001
2387,1090897.62,1091049.62,1091192.32,1091300.72,152.000002,108.400002,449.900006,142.700002,294.700004,46.8
2388,1091347.52,1091552.72,1091653.52,1091760.32,205.200003,106.800001,463.900007,100.800002,306.000005,51.100001
2389,1091811.42,1091972.92,1092112.92,1092222.72,161.500003,109.800001,458.200007,140.000002,301.500005,46.900001
2390,1092269.62,1092475.52,1092580.02,1092660.42,205.900003,80.400001,464.200007,104.500002,310.400005,73.400001
2391,1092733.82,1092941.62,1093049.52,1093131.22,207.800003,81.700001,471.100007,107.900002,315.700005,73.700001
2392,1093204.92,1093359.12,1093510.02,1093611.92,154.200002,101.900001,458.300007,150.900003,305.100005,51.300001
2393,1093663.22,1093848.72,1093966.12,1094069.92,185.500003,103.800002,452.800007,117.400001,302.900004,46.100001
2394,1094116.02,1094285.82,1094405.32,1094518.22,169.800002,112.900002,438.900006,119.500002,289.300004,36.7
2395,1094554.92,1094733.02,1094846.82,1094959.42,178.100003,112.600002,441.000007,113.800001,291.900004,36.500001
2396,1094995.92,1095160.22,1095304.62,1095386.32,164.300002,81.700002,459.900007,144.400002,308.700004,69.500001
2397,1095455.82,1095654.42,1095761.52,1095843.12,198.600003,81.600001,464.600006,107.100001,305.700004,77.300001
2398,1095920.42,1096078.42,1096226.32,1096309.62,158.000003,83.300001,462.900007,147.900002,305.900005,73.700001
2399,1096383.32,1096539.82,1096693.02,1096776.22,156.500003,83.200001,463.100007,153.200002,309.700005,70.200001
2400,1096846.42,1097044.32,1097153.32,1097263.52,197.900003,110.200002,468.100007,109.000002,306.900005,51
2401,1097314.52,1097476.22,1097626.12,1097732.62,161.700003,106.500001,460.200007,149.900002,311.600005,42.100001
2402,1097774.72,1097954.92,1098089.42,1098171.02,180.200003,81.600001,460.400007,134.500002,314.700005,64.100001
2403,1098235.12,1098398.12,1098538.12,1098618.72,163.000002,80.600002,448.800007,140.000002,303.000004,65.200001
2404,1098683.92,1098888.32,1098982.52,1099063.12,204.400003,80.600001,442.400006,94.200001,298.600004,63.200001
2405,1099126.32,1099285.32,1099428.12,1099508.32,159.000003,80.200001,453.400007,142.800002,301.800005,71.400001
2406,1099579.72,1099764.82,1099873.92,1099956.52,185.100003,82.600002,450.400007,109.100001,294.200004,73.600001
2407,1100030.12,1100199.02,1100337.02,1100419.42,168.900002,82.400002,458.300007,138.000002,306.900004,69.000001
2408,1100488.42,1100694.32,1100803.02,1100912.52,205.900003,109.500002,469.900007,108.700001,314.600004,45.800001
2409,1100958.32,1101143.52,1101262.32,1101370.42,185.200002,108.100002,454.700006,118.800002,304.000004,42.6
2410,1101413.02,1101594.82,1101716.72,1101821.02,181.800003,104.300001,458.500007,121.900002,303.700005,50.500001
2411,1101871.52,1102057.32,1102175.02,1102282.82,185.800003,107.800001,461.000007,117.700002,303.500005,49.700001
2412,1102332.52,1102519.62,1102646.12,1102754.32,187.100003,108.200001,475.200007,126.500002,313.600005,53.400001
2413,1102807.72,1102955.02,1103106.12,1103220.32,147.300002,114.200001,457.800007,151.100003,298.400005,45.200001
2414,1103265.52,1103461.72,1103570.32,1103650.22,196.200003,79.900002,451.800007,108.600001,304.800004,67.100001
2415,1103717.32,1103919.62,1104019.02,1104100.32,202.300003,81.300001,449.300006,99.400001,301.700004,66.300001
2416,1104166.62,1104331.32,1104455.32,1104538.52,164.700003,83.200001,435.500007,124.000002,288.700005,63.600001
2417,1104602.12,1104798.82,1104911.12,1104991.72,196.700003,80.600002,465.600007,112.300001,309.000004,76.000001
2418,1105067.72,1105280.02,1105384.92,1105494.12,212.300003,109.200001,479.100007,104.900002,317.200005,52.700001
2419,1105546.82,1105700.32,1105857.82,1105965.12,153.500002,107.300001,471.800007,157.500003,311.000005,53.500001
2420,1106018.62,1106186.12,1106334.12,1106444.12,167.500002,110.000001,477.600007,148.000003,315.500005,52.100001
2421,1106496.22,1106658.12,1106805.02,1106916.62,161.900002,111.600001,463.800007,146.900003,308.800005,43.400001
2422,1106960.02,1107152.22,1107282.32,1107391.02,192.200003,108.700001,476.400007,130.100002,322.300005,45.400001
2423,1107436.42,1107615.82,1107745.62,1107850.22,179.400003,104.600001,461.300007,129.800002,309.200005,47.500001
2424,1107897.72,1108062.12,1108186.62,1108268.42,164.400002,81.800001,437.700006,124.500002,288.900004,67.000001
2425,1108335.42,1108503.22,1108616.72,1108699.82,167.800003,83.100001,426.700007,113.500002,281.300005,62.300001
2426,1108762.12,1108927.12,1109051.12,1109132.12,165.000002,81.000001,435.500006,124.000002,289.000004,65.500001
2427,1109197.62,1109376.12,1109497.52,1109604.92,178.500003,107.400001,449.800007,121.400002,299.900005,42.500001
2428,1109647.42,1109823.12,1109959.72,1110067.32,175.700003,107.600001,462.100007,136.600002,312.300005,42.200001
2429,1110109.52,1110295.02,1110412.82,1110515.52,185.500003,102.700002,463.800007,117.800001,303.300004,57.800001
2430,1110573.32,1110743.12,1110882.42,1110989.82,169.800002,107.400002,466.600007,139.300002,309.100004,50.100001
2431,1111039.92,1111257.72,1111363.52,1111474.32,217.800003,110.800001,483.200007,105.800002,323.600005,48.800001
2432,1111523.12,1111702.62,1111845.42,1111953.22,179.500003,107.800001,481.300007,142.800002,322.300005,51.200001
2433,1112004.42,1112166.32,1112329.52,1112437.72,161.900003,108.200002,482.200007,163.200002,325.100005,48.9
2434,1112486.62,1112646.02,1112807.62,1112918.52,159.400003,110.900002,475.000007,161.600002,321.000005,43.1
2435,1112961.62,1113145.82,1113272.22,1113381.62,184.200003,109.400002,461.500007,126.400002,310.600005,41.5
2436,1113423.12,1113626.52,1113719.32,1113801.42,203.400003,82.100001,442.700007,92.800002,296.200005,64.400001
2437,1113865.82,1114025.62,1114154.82,1114235.12,159.800002,80.300001,437.200006,129.200002,289.000004,67.900001
2438,1114303.02,1114480.92,1114605.32,1114688.12,177.900003,82.800001,451.500007,124.400002,302.300005,66.400001
2439,1114754.52,1114946.42,1115062.62,1115145.42,191.900003,82.800001,461.300007,116.200002,308.100005,70.400001
2440,1115215.82,1115439.02,1115537.12,1115646.02,223.200003,108.900001,479.500007,98.100002,321.300005,49.300001
2441,1115695.32,1115862.32,1116010.32,1116091.82,167.000003,81.500001,472.100007,148.000002,315.000005,75.600001
2442,1116167.42,1116330.32,1116477.52,1116586.92,162.900003,109.400001,464.100007,147.200002,310.100005,44.600001
2443,1116631.52,1116789.92,1116937.22,1117044.82,158.400002,107.600001,464.900007,147.300003,305.700005,51.600001
2444,1117096.42,1117252.52,1117400.92,1117518.82,156.100002,117.900001,453.700007,148.400003,304.500005,31.300001
2445,1117550.12,1117732.52,1117859.22,1117939.42,182.400003,80.200002,458.300007,126.700001,309.100004,69.000001
2446,1118008.42,1118202.52,1118296.12,1118375.62,194.100003,79.500001,430.200006,93.600001,287.700004,63.000001
2447,1118438.62,1118648.72,1118727.42,1118806.22,210.100003,78.800002,431.200006,78.700001,288.800004,63.6
2448,1118869.82,1119038.22,1119159.02,1119270.72,168.400003,111.700001,446.200007,120.800002,289.200005,45.300001
2449,1119316.02,1119470.62,1119607.92,1119691.82,154.600002,83.900002,451.600007,137.300002,291.900004,75.800001
2450,1119767.62,1119931.82,1120079.52,1120163.02,164.200002,83.500002,468.500007,147.700002,311.900004,73.100001
2451,1120236.12,1120440.02,1120556.82,1120667.82,203.900003,111.000001,483.300007,116.800002,320.700005,51.600001
2452,1120719.42,1120880.22,1121025.52,1121136.92,160.800002,111.400001,468.200007,145.300003,306.100005,50.700001
2453,1121187.62,1121340.52,1121500.32,1121609.92,152.900002,109.600001,468.900007,159.800003,312.700005,46.600001
2454,1121656.52,1121810.42,1121974.02,1122057.02,153.900002,83.000001,471.700007,163.600003,317.500005,71.200001
2455,1122128.22,1122319.32,1122450.22,1122553.42,191.100003,103.200001,480.000007,130.900002,322.000005,54.800001
2456,1122608.22,1122784.02,1122914.92,1123021.42,175.800003,106.500001,453.200007,130.900002,306.700005,40.000001
2457,1123061.42,1123229.92,1123359.52,1123440.82,168.500002,81.300002,445.500007,129.600002,298.100004,66.100001
2458,1123506.92,1123709.02,1123799.52,1123881.92,202.100003,82.400001,437.000006,90.500001,292.600004,62.000001
2459,1123943.92,1124123.12,1124243.52,1124324.42,179.200003,80.900001,449.500007,120.400002,299.600005,69.000001
2460,1124393.42,1124590.32,1124698.92,1124780.22,196.900003,81.300002,460.400007,108.600001,305.500004,73.600001
2461,1124853.82,1125051.42,1125158.02,1125240.72,197.600003,82.700001,458.100006,106.600001,304.200004,71.200001
2462,1125311.92,1125507.92,1125623.52,1125729.62,196.000003,106.100002,467.900007,115.600002,311.600005,50.2
2463,1125779.82,1125964.32,1126075.02,1126185.92,184.500003,110.900001,452.900007,110.700002,295.200005,46.800001
2464,1126232.72,1126377.92,1126537.72,1126621.02,145.200002,83.300001,454.900007,159.800003,305.000005,66.600001
2465,1126687.62,1126876.92,1127009.82,1127119.42,189.300003,109.600001,478.700007,132.900002,322.200005,46.900001
2466,1127166.32,1127339.82,1127486.02,1127568.22,173.500003,82.200001,473.700007,146.200002,319.700005,71.800001
2467,1127640.02,1127845.82,1127968.32,1128082.52,205.800003,114.200002,485.600007,122.500002,328.300005,43.1
2468,1128125.62,1128313.82,1128444.92,1128556.32,188.200003,111.400002,471.500007,131.100002,319.300005,40.8
2469,1128597.12,1128803.92,1128905.02,1128986.52,206.800003,81.500001,456.800007,101.100002,307.900005,67.400001
2470,1129053.92,1129218.52,1129351.72,1129434.32,164.600003,82.600001,441.200007,133.200002,297.800005,60.800001
2471,1129495.12,1129693.02,1129802.12,1129884.22,197.900003,82.100002,453.800007,109.100001,307.000004,64.700001
2472,1129948.92,1130114.82,1130258.12,1130338.92,165.900002,80.800001,459.700006,143.300002,309.200004,69.700001
2473,1130408.62,1130592.22,1130726.82,1130809.02,183.600003,82.200001,470.200007,134.600002,318.200005,69.800001
2474,1130878.82,1131081.32,1131195.42,1131303.32,202.500003,107.900002,473.900007,114.100002,316.600005,49.4
2475,1131352.72,1131507.72,1131659.32,1131764.52,155.000003,105.200002,462.600007,151.600002,306.600005,50.8
2476,1131815.32,1132005.32,1132126.52,1132230.22,190.000003,103.700002,466.100007,121.200002,311.200005,51.2
2477,1132281.42,1132453.22,1132571.02,1132653.32,171.800003,82.300001,436.700007,117.800002,289.600005,64.800001
2478,1132718.12,1132876.92,1133000.52,1133082.02,158.800002,81.500001,425.300006,123.600002,282.400004,61.400001
2479,1133143.42,1133301.72,1133440.72,1133520.92,158.300003,80.200001,441.600007,139.000002,297.300005,64.100001
2480,1133585.02,1133746.42,1133878.32,1133956.82,161.400002,78.500001,440.400006,131.900002,293.300004,68.600001
2481,1134025.42,1134207.32,1134331.02,1134441.22,181.900003,110.200001,461.000007,123.700002,305.600005,45.200001
2482,1134486.42,1134676.92,1134791.82,1134902.82,190.500003,111.000001,462.200007,114.900002,305.400005,45.800001
2483,1134948.62,1135108.32,1135262.82,1135344.02,159.700002,81.200001,469.500007,154.500003,314.200005,74.100001
2484,1135418.12,1135586.32,1135733.22,1135816.42,168.200003,83.200001,468.400007,146.900002,315.100005,70.100001
2485,1135886.52,1136046.42,1136204.72,1136314.92,159.900002,110.200001,478.200007,158.300003,318.200005,49.800001
2486,1136364.72,1136575.22,1136692.92,1136801.42,210.500003,108.500002,487.800007,117.700002,328.200005,51.1
2487,1136852.52,1137014.92,1137170.02,1137278.82,162.400003,108.800002,476.100008,155.100002,317.500005,49.800001
2488,1137328.62,1137524.22,1137628.92,1137711.02,195.600002,82.100001,451.600006,104.700002,300.300004,69.200001
2489,1137780.22,1137949.82,1138071.12,1138152.32,169.600003,81.200001,435.600007,121.300002,290.900005,63.500001
2490,1138215.82,1138382.22,1138509.02,1138591.12,166.400002,82.100001,442.100006,126.800002,293.200004,66.800001
2491,1138657.92,1138838.32,1138956.02,1139035.72,180.400003,79.700001,448.000007,117.700002,298.100005,70.200001
2492,1139105.92,1139302.62,1139410.92,1139516.92,196.700003,106.000001,463.800007,108.300002,305.000005,52.800001
2493,1139569.72,1139778.32,1139875.52,1139957.52,208.600003,82.000002,457.800007,97.200001,305.800004,70.000001
2494,1140027.52,1140234.02,1140329.12,1140435.32,206.500003,106.200002,454.800007,95.100001,301.600004,47.000001
2495,1140482.32,1140661.52,1140780.62,1140862.22,179.200002,81.600001,451.500006,119.100002,298.300004,71.600001
2496,1140933.82,1141104.72,1141229.42,1141310.12,170.900003,80.700001,441.200007,124.700002,295.600005,64.900001
2497,1141375.02,1141567.12,1141660.02,1141739.92,192.100003,79.900001,432.500006,92.900001,285.000004,67.600001
2498,1141807.52,1141988.82,1142106.72,1142188.92,181.300003,82.200001,455.200007,117.900002,299.200005,73.800001
2499,1142262.72,1142413.12,1142555.52,1142638.72,150.400002,83.200002,455.500007,142.400002,292.800004,79.500001
2500,1142718.22,1142878.72,1143020.92,1143103.32,160.500002,82.400002,455.700007,142.200002,302.700004,70.600001
2501,1143173.92,1143395.02,1143495.52,1143601.52,221.100003,106.000002,482.200007,100.500001,321.600004,54.600001
2502,1143656.12,1143852.22,1143973.92,1144083.92,196.100003,110.000001,476.800007,121.700002,317.800005,49.000001
2503,1144132.92,1144342.02,1144448.12,1144558.12,209.100003,110.000001,478.500007,106.100002,315.200005,53.300001
2504,1144611.42,1144774.52,1144922.62,1145026.32,163.100002,103.700001,474.900007,148.100003,311.200005,60.000001
2505,1145086.32,1145309.42,1145386.62,1145471.32,223.100003,84.700001,455.200007,77.200002,300.300005,70.200001
2506,1145541.52,1145712.32,1145831.32,1145911.72,170.800002,80.400001,434.600006,119.000002,289.800004,64.400001
2507,1145976.12,1146153.82,1146261.82,1146342.72,177.700003,80.900001,428.300007,108.000002,285.700005,61.700001
2508,1146404.42,1146583.82,1146689.32,1146769.72,179.400002,80.400001,427.200006,105.500002,284.900004,61.900001
2509,1146831.62,1147001.72,1147125.32,1147206.72,170.100003,81.400002,442.500007,123.600001,293.700004,67.400001
2510,1147274.12,1147450.72,1147578.82,1147690.72,176.600002,111.900002,462.400007,128.100002,304.700004,45.800001
2511,1147736.52,1147959.12,1148046.52,1148156.82,222.600003,110.300002,469.700007,87.400001,310.000004,49.400001
2512,1148206.22,1148372.52,1148524.32,1148635.52,166.300002,111.200002,481.200007,151.800002,318.100004,51.900001
2513,1148687.42,1148839.92,1148991.52,1149104.32,152.500002,112.800002,460.500007,151.600002,304.100004,43.600001
2514,1149147.92,1149307.82,1149468.02,1149552.52,159.900002,84.500002,475.800007,160.200002,320.100004,71.200001
2515,1149623.72,1149789.42,1149949.32,1150058.32,165.700002,109.000001,480.800007,159.900003,325.600005,46.200001
2516,1150104.52,1150288.92,1150411.22,1150523.92,184.400003,112.700002,456.200007,122.300001,306.700004,36.800001
2517,1150560.72,1150766.22,1150854.82,1150938.32,205.500003,83.500001,439.300006,88.600001,294.100004,61.700001
2518,1151000.02,1151166.62,1151287.02,1151369.22,166.600003,82.200001,435.300007,120.400002,287.000005,66.100001
2519,1151435.32,1151591.22,1151744.52,1151827.62,155.900002,83.100002,465.600007,153.300002,309.200004,73.300001
2520,1151900.92,1152101.72,1152213.22,1152296.32,200.800003,83.100002,471.000007,111.500001,312.300004,75.600001
2521,1152371.92,1152581.12,1152684.42,1152794.42,209.200003,110.000002,470.900007,103.300001,312.500004,48.400001
2522,1152842.82,1153003.42,1153163.52,1153247.12,160.600002,83.600002,480.700007,160.100002,320.700004,76.400001
2523,1153323.52,1153482.02,1153642.12,1153753.32,158.500002,111.200001,477.700007,160.100003,318.600005,47.900001
2524,1153801.22,1153996.32,1154114.52,1154230.12,195.100003,115.600001,470.100007,118.200002,313.300005,41.200001
2525,1154271.32,1154449.12,1154567.02,1154650.72,177.800003,83.700002,447.100007,117.900001,295.700004,67.700001
2526,1154718.42,1154891.32,1155010.02,1155090.32,172.900002,80.300001,437.200006,118.700002,291.600004,65.300001
2527,1155155.62,1155362.52,1155454.32,1155536.42,206.900003,82.100001,441.800007,91.800002,298.700005,61.000001
2528,1155597.42,1155783.12,1155897.02,1155977.72,185.700003,80.700001,447.100006,113.900001,299.600004,66.800001
2529,1156044.52,1156231.22,1156349.72,1156431.42,186.700003,81.700001,451.800007,118.500002,305.200005,64.900001
2530,1156496.32,1156681.92,1156796.52,1156899.62,185.600003,103.100001,457.000007,114.600002,300.200005,53.700001
2531,1156953.32,1157108.42,1157257.42,1157363.52,155.100002,106.100002,464.800007,149.000002,304.100004,54.600001
2532,1157418.12,1157575.92,1157729.72,1157843.12,157.800002,113.400001,475.200007,153.800003,311.600005,50.200001
2533,1157893.32,1158056.62,1158210.62,1158322.52,163.300002,111.900001,476.800007,154.000003,317.300005,47.600001
2534,1158370.12,1158589.12,1158695.72,1158804.22,219.000003,108.500002,488.800007,106.600002,325.600005,54.7
2535,1158858.92,1159077.82,1159179.12,1159289.72,218.900004,110.600002,470.900007,101.300001,320.200005,40.1
2536,1159329.82,1159499.72,1159630.22,1159712.22,169.900003,82.000001,449.200007,130.500002,300.400005,66.800001
2537,1159779.02,1159985.52,1160076.22,1160158.22,206.500003,82.000002,443.500007,90.700001,297.200004,64.300001
2538,1160222.52,1160400.22,1160516.62,1160600.52,177.700002,83.900001,450.100006,116.400002,294.100004,72.100001
2539,1160672.62,1160834.52,1160980.72,1161091.32,161.900003,110.600002,463.700007,146.200002,308.100005,45
2540,1161136.32,1161301.22,1161458.62,1161543.62,164.900003,85.000001,482.700007,157.400002,322.300005,75.400001
2541,1161619.02,1161793.02,1161934.12,1162045.32,174.000003,111.200002,472.600008,141.100002,315.100005,46.300001
2542,1162091.62,1162257.72,1162411.42,1162527.52,166.100002,116.100002,482.600007,153.700002,319.800004,46.700001
2543,1162574.22,1162737.92,1162878.62,1162964.52,163.700002,85.900002,459.200007,140.700002,304.400004,68.900001
2544,1163033.42,1163196.72,1163351.02,1163434.62,163.300002,83.600002,468.700007,154.300002,317.600004,67.500001
2545,1163502.12,1163684.72,1163812.22,1163894.22,182.600002,82.000001,459.400006,127.500002,310.100004,67.300001
2546,1163961.52,1164163.52,1164270.02,1164352.42,202.000003,82.400001,453.100007,106.500002,308.500005,62.200001
2547,1164414.62,1164623.12,1164709.82,1164790.22,208.500003,80.400001,437.200007,86.700002,295.200005,61.600001
2548,1164851.82,1165022.62,1165138.32,1165219.02,170.800002,80.700001,430.100006,115.700002,286.500004,62.900001
2549,1165281.92,1165460.02,1165567.02,1165648.42,178.100003,81.400002,431.800006,107.000001,285.100004,65.3
2550,1165713.72,1165912.12,1166020.32,1166101.62,198.400003,81.300001,460.500007,108.200002,306.600005,72.600001
2551,1166174.22,1166381.92,1166485.62,1166592.72,207.700003,107.100002,471.700007,103.700002,311.400005,53.2
2552,1166645.92,1166810.92,1166964.82,1167073.32,165.000003,108.500002,477.100007,153.900002,318.900005,49.7
2553,1167123.02,1167284.32,1167439.82,1167522.32,161.300003,82.500001,476.700008,155.500002,316.800005,77.400002
2554,1167599.72,1167773.72,1167911.02,1168025.32,174.000002,114.300002,470.300007,137.300002,311.300004,44.700001
2555,1168070.02,1168236.12,1168395.92,1168480.22,166.100002,84.300002,485.000007,159.800002,325.900004,74.800001
2556,1168555.02,1168722.92,1168869.52,1168976.02,167.900002,106.500001,473.900007,146.600003,314.500005,52.900001
2557,1169028.92,1169211.32,1169331.92,1169414.62,182.400003,82.700002,452.700007,120.600001,303.000004,67.000001
2558,1169481.62,1169685.32,1169773.52,1169855.72,203.700003,82.200001,435.100006,88.200001,291.900004,61.000001
2559,1169916.72,1170113.22,1170213.32,1170293.62,196.500003,80.300001,443.800007,100.100002,296.600005,66.900001
2560,1170360.52,1170518.32,1170662.82,1170744.32,157.800002,81.500001,451.900006,144.500002,302.300004,68.100001
2561,1170812.42,1171009.52,1171117.12,1171199.62,197.100003,82.500001,460.000007,107.600002,304.700005,72.800001
2562,1171272.42,1171482.62,1171584.22,1171689.22,210.200003,105.000002,469.700007,101.600002,311.800005,52.9
2563,1171742.12,1171928.22,1172042.52,1172150.72,186.100003,108.200001,455.600007,114.300002,300.400005,47.000001
2564,1172197.72,1172373.12,1172500.12,1172607.22,175.400003,107.100001,447.200007,127.000002,302.400005,37.700001
2565,1172644.92,1172810.32,1172953.72,1173033.72,165.400002,80.000002,456.500007,143.400002,308.800004,67.700001
2566,1173101.42,1173266.42,1173398.32,1173480.12,165.000002,81.800001,443.400006,131.900002,296.900004,64.700001
2567,1173544.82,1173750.02,1173831.92,1173915.12,205.200003,83.200002,433.900007,81.900001,287.100004,63.600001
2568,1173978.72,1174166.22,1174280.62,1174360.62,187.500002,80.000001,449.800006,114.400002,301.900004,67.900001
2569,1174428.52,1174611.42,1174745.42,1174829.42,182.900003,84.000001,469.100007,134.000002,316.900005,68.200001
2570,1174897.62,1175049.12,1175208.32,1175318.52,151.500003,110.200002,462.800007,159.200002,310.700005,41.9
2571,1175360.42,1175555.52,1175680.72,1175786.62,195.100003,105.900002,478.500007,125.200002,320.300005,52.3
2572,1175838.92,1176050.12,1176149.12,1176257.62,211.200004,108.500002,470.200007,99.000001,310.200005,51.5
2573,1176309.12,1176464.72,1176618.92,1176723.92,155.600003,105.000002,462.300007,154.200002,309.800005,47.5
2574,1176771.42,1176972.32,1177080.82,1177189.52,200.900003,108.700001,463.100007,108.500002,309.400005,45.000001
2575,1177234.52,1177406.22,1177533.02,1177615.42,171.700003,82.400001,445.500007,126.800002,298.500005,64.600001
2576,1177680.02,1177893.62,1177976.12,1178082.92,213.600003,106.800002,442.200006,82.500001,296.100004,39.3
2577,1178122.22,1178339.02,1178431.42,1178537.92,216.800004,106.500002,462.800007,92.400001,309.200005,47.1
2578,1178585.02,1178788.52,1178899.42,1179010.62,203.500003,111.200002,472.700007,110.900002,314.400005,47.1
2579,1179057.72,1179213.42,1179368.72,1179450.12,155.700003,81.400001,468.200007,155.300002,311.000005,75.800001
2580,1179525.92,1179675.12,1179825.82,1179908.52,149.200003,82.700001,453.300007,150.700002,299.900005,70.700001
2581,1179979.22,1180162.42,1180274.22,1180357.22,183.200003,83.000002,450.700007,111.800001,295.000004,72.700001
2582,1180429.92,1180619.02,1180729.82,1180813.52,189.100003,83.700001,452.300007,110.800001,299.900004,68.700002
2583,1180882.22,1181055.02,1181173.52,1181254.02,172.800002,80.500001,438.800006,118.500002,291.300004,67.000001
2584,1181321.02,1181476.12,1181606.62,1181686.62,155.100002,80.000002,423.800006,130.500002,285.600004,58.2
2585,1181744.82,1181937.02,1182031.82,1182111.82,192.200003,80.000001,435.200007,94.800002,287.000005,68.200001
2586,1182180.02,1182362.52,1182482.02,1182561.42,182.500003,79.400002,454.900007,119.500001,302.000004,73.500001
2587,1182634.92,1182833.02,1182945.42,1183053.52,198.100003,108.100002,467.200007,112.400001,310.500004,48.600001
2588,1183102.12,1183317.62,1183418.72,1183527.22,215.500003,108.500002,473.000007,101.100001,316.600004,47.900001
2589,1183575.12,1183734.52,1183899.52,1183982.42,159.400002,82.900002,479.800007,165.000002,324.400004,72.500001
2590,1184054.92,1184220.22,1184376.72,1184459.12,165.300002,82.400001,478.100007,156.500003,321.800005,73.900001
2591,1184533.02,1184742.22,1184857.72,1184973.12,209.200003,115.400001,486.500007,115.500002,324.700005,46.400001
2592,1185019.52,1185206.82,1185345.12,1185429.02,187.300003,83.900001,484.900007,138.300002,325.600005,75.400001
2593,1185504.42,1185712.42,1185820.62,1185931.22,208.000003,110.600002,471.300007,108.200002,316.200005,44.5
2594,1185975.72,1186139.62,1186287.12,1186369.52,163.900003,82.400001,459.100007,147.500002,311.400005,65.300001
2595,1186434.82,1186608.72,1186722.42,1186805.02,173.900003,82.600001,431.600007,113.700002,287.600005,61.400001
2596,1186866.42,1187031.52,1187164.12,1187247.22,165.100002,83.100001,449.000006,132.600002,297.700004,68.200001
2597,1187315.42,1187500.72,1187632.62,1187716.32,185.300003,83.700001,467.800007,131.900002,317.200005,66.900001
2598,1187783.22,1187977.02,1188100.62,1188210.82,193.800003,110.200002,472.000007,123.600002,317.400005,44.4
2599,1188255.22,1188441.22,1188579.82,1188691.72,186.000003,111.900002,481.400008,138.600002,324.600005,44.900001
2600,1188736.62,1188939.32,1189070.32,1189175.52,202.700003,105.200001,492.800007,131.000002,333.700005,53.900001
2601,1189229.42,1189426.82,1189549.92,1189655.62,197.400003,105.700001,479.100007,123.100002,320.500005,52.900001
2602,1189708.52,1189900.92,1190016.02,1190096.22,192.400003,80.200001,455.600007,115.100002,307.500005,67.900001
2603,1190164.12,1190325.72,1190458.92,1190540.82,161.600002,81.900001,440.400006,133.200002,294.800004,63.700001
2604,1190604.52,1190781.62,1190899.02,1190982.02,177.100003,83.000001,445.400007,117.400002,294.500005,67.900001
2605,1191049.92,1191211.02,1191349.22,1191459.72,161.100002,110.500002,447.700007,138.200002,299.300004,37.900001
2606,1191497.62,1191679.82,1191797.22,1191879.62,182.200002,82.400001,448.500006,117.400002,299.600004,66.500001
2607,1191946.12,1192121.92,1192251.92,1192367.92,175.800003,116.000002,459.200007,130.000002,305.800005,37.4
2608,1192405.32,1192577.62,1192706.62,1192826.52,172.300003,119.900002,459.000007,129.000002,301.300005,37.8
2609,1192864.32,1193064.22,1193183.62,1193266.62,199.900003,83.000001,473.200007,119.400002,319.300005,70.900001
2610,1193337.52,1193500.52,1193658.22,1193741.72,163.000003,83.500001,474.700007,157.700002,320.700005,70.500001
2611,1193812.22,1193978.02,1194131.32,1194239.32,165.800003,108.000002,475.400007,153.300002,319.100005,48.3
2612,1194287.62,1194442.62,1194606.02,1194689.72,155.000003,83.700001,472.600007,163.400002,318.400005,70.500001
2613,1194760.22,1194949.62,1195071.12,1195185.22,189.400003,114.100002,462.800007,121.500002,310.900005,37.8
2614,1195223.02,1195407.22,1195525.22,1195607.52,184.200003,82.300001,446.400007,118.000002,302.200005,61.900001
2615,1195669.42,1195871.62,1195975.82,1196057.92,202.200003,82.100002,451.600007,104.200001,306.400004,63.100001
2616,1196121.02,1196309.82,1196410.32,1196491.62,188.800002,81.300001,437.500006,100.500002,289.300004,66.900001
2617,1196558.52,1196743.92,1196863.42,1196944.62,185.400003,81.200001,461.000007,119.500002,304.900005,74.900001
2618,1197019.52,1197201.12,1197325.52,1197435.12,181.600003,109.600001,461.700007,124.400002,306.000005,46.100001
2619,1197481.22,1197694.02,1197792.62,1197900.32,212.800003,107.700001,466.900007,98.600002,311.400005,47.800001
2620,1197948.12,1198168.22,1198261.42,1198376.82,220.100003,115.400002,460.500007,93.200001,313.300004,31.800001
2621,1198408.62,1198568.72,1198707.72,1198788.82,160.100002,81.100001,439.100006,139.000002,299.100004,58.900001
2622,1198847.72,1199044.12,1199130.92,1199209.92,196.400003,79.000002,421.900007,86.800001,283.200004,59.700001
2623,1199269.62,1199425.52,1199561.82,1199643.62,155.900002,81.800001,440.600006,136.300002,292.200004,66.600001
2624,1199710.22,1199909.22,1200019.42,1200101.12,199.000003,81.700001,464.700007,110.200002,309.200005,73.800001
2625,1200174.92,1200383.42,1200487.42,1200571.42,208.500003,84.000001,471.000007,104.000002,312.500005,74.500001
2626,1200645.92,1200850.82,1200963.72,1201071.62,204.900003,107.900001,474.400007,112.900002,317.800005,48.700001
2627,1201120.32,1201273.82,1201438.22,1201544.12,153.500002,105.900001,475.000007,164.400003,317.900005,51.200001
2628,1201595.32,1201829.42,1201922.42,1202028.52,234.100004,106.100002,488.900007,93.000001,327.100005,55.7
2629,1202084.22,1202293.42,1202394.92,1202501.52,209.200004,106.600002,466.000007,101.500001,310.700005,48.7
2630,1202550.22,1202735.82,1202850.72,1202932.92,185.600003,82.200001,445.900007,114.900002,300.500005,63.200001
2631,1202996.12,1203193.92,1203293.52,1203375.02,197.800003,81.500002,438.300007,99.600001,297.400004,59.400001
2632,1203434.42,1203626.22,1203732.22,1203838.32,191.800002,106.100002,445.200006,106.000002,297.800004,41.3
2633,1203879.62,1204055.72,1204180.92,1204263.72,176.100003,82.800001,452.800007,125.200002,301.300005,68.700001
2634,1204332.42,1204521.32,1204640.92,1204722.92,188.900003,82.000001,456.100007,119.600002,308.500005,65.600001
2635,1204788.52,1204975.22,1205089.52,1205202.02,186.700003,112.500002,453.400007,114.300001,301.000004,39.900001
2636,1205241.92,1205443.12,1205555.92,1205658.12,201.200003,102.200002,471.100007,112.800001,314.000004,54.900001
2637,1205713.02,1205877.72,1206026.12,1206107.62,164.700002,81.500001,471.100007,148.400002,313.100004,76.500002
2638,1206184.12,1206360.82,1206502.32,1206613.22,176.700002,110.900002,475.100007,141.500002,318.200004,46.000001
2639,1206659.22,1206858.32,1206970.92,1207073.62,199.100003,102.700002,463.800007,112.600001,311.700004,49.400001
2640,1207123.02,1207294.82,1207414.72,1207495.52,171.800002,80.800001,441.600006,119.900002,291.700004,69.100001
2641,1207564.62,1207739.22,1207857.72,1207939.02,174.600003,81.300002,436.000007,118.500001,293.100004,61.600001
2642,1208000.62,1208203.72,1208294.72,1208400.62,203.100003,105.900002,447.600006,91.000001,294.100004,47.6
2643,1208448.22,1208627.22,1208753.12,1208864.12,179.000003,111.000001,465.700007,125.900002,304.900005,49.800001
2644,1208913.92,1209120.22,1209230.42,1209338.22,206.300003,107.800002,473.600007,110.200002,316.500005,49.3
2645,1209387.52,1209601.82,1209708.32,1209791.22,214.300003,82.900001,476.400007,106.500002,320.800005,72.700001
2646,1209863.92,1210088.22,1210191.52,1210297.82,224.300004,106.300002,487.900008,103.300001,327.600005,54.000001
2647,1210351.82,1210544.32,1210667.22,1210776.12,192.500003,108.900002,478.700007,122.900001,315.400004,54.400001
2648,1210830.52,1211025.52,1211142.82,1211248.12,195.000003,105.300002,466.800007,117.300001,312.300004,49.200001
2649,1211297.32,1211497.02,1211608.12,1211714.12,199.700003,106.000002,460.200007,111.100001,310.800004,43.400001
2650,1211757.52,1211940.22,1212047.02,1212128.32,182.700002,81.300001,429.400006,106.800002,289.500004,58.600001
2651,1212186.92,1212339.02,1212478.92,1212558.52,152.100002,79.600002,442.000007,139.900002,292.000004,70.400001
2652,1212628.92,1212808.42,1212924.32,1213005.92,179.500002,81.600001,444.800006,115.900002,295.400004,67.800001
2653,1213073.72,1213254.52,1213377.12,1213482.02,180.800003,104.900001,455.100007,122.600002,303.400005,46.800001
2654,1213528.82,1213713.72,1213845.22,1213955.62,184.900003,110.400001,467.700007,131.500002,316.400005,40.900001
2655,1213996.52,1214199.92,1214314.12,1214420.12,203.400003,106.000001,478.600007,114.200002,317.600005,55.000001
2656,1214475.12,1214635.92,1214798.32,1214880.72,160.800002,82.400001,482.300007,162.400003,323.200005,76.700001
2657,1214957.42,1215129.32,1215284.12,1215396.22,171.900003,112.100002,490.700008,154.800002,326.700005,51.900001
2658,1215448.12,1215649.72,1215759.22,1215868.62,201.600003,109.400002,467.500007,109.500001,311.100004,47.000001
2659,1215915.62,1216091.52,1216215.12,1216296.12,175.900002,81.000001,447.100006,123.600002,299.500004,66.600001
2660,1216362.72,1216568.92,1216661.62,1216741.72,206.200003,80.100001,447.200007,92.700002,298.900005,68.200001
2661,1216809.92,1216960.82,1217107.02,1217190.72,150.900002,83.700002,450.200007,146.200002,297.100004,69.400001
2662,1217260.12,1217448.52,1217567.82,1217649.12,188.400002,81.300001,466.400007,119.300002,307.700004,77.400002
2663,1217726.52,1217948.02,1218049.42,1218132.12,221.500003,82.700002,484.000007,101.400001,322.900004,78.400001
2664,1218210.52,1218367.62,1218521.02,1218633.32,157.100002,112.300002,469.900007,153.400002,310.500004,47.100001
2665,1218680.42,1218848.02,1218992.42,1219100.42,167.600002,108.000002,474.900007,144.400002,312.000004,54.900001
2666,1219155.32,1219330.62,1219469.22,1219574.12,175.300002,104.900001,473.200007,138.600003,313.900005,54.400001
2667,1219628.52,1219816.82,1219928.32,1220037.92,188.300003,109.600002,449.400007,111.500001,299.800004,40.000001
2668,1220077.92,1220256.42,1220371.32,1220454.42,178.500002,83.100001,433.600006,114.900002,293.400004,57.100001
2669,1220511.52,1220689.72,1220798.72,1220878.92,178.200003,80.200002,428.300006,109.000001,287.200004,60.9
2670,1220939.82,1221157.52,1221240.42,1221320.72,217.700004,80.300001,450.100007,82.900001,300.600005,69.200001
2671,1221389.92,1221561.22,1221686.82,1221767.72,171.300003,80.900001,442.700007,125.600002,296.900005,64.900001
2672,1221832.62,1222006.62,1222134.62,1222215.22,174.000002,80.600001,456.300007,128.000002,302.000004,73.700002
2673,1222288.92,1222489.42,1222600.12,1222702.32,200.500003,102.200002,469.200007,110.700001,311.200004,55.800001
2674,1222758.12,1222929.52,1223072.12,1223185.02,171.400002,112.900002,471.600007,142.600002,314.000004,44.700001
2675,1223229.72,1223401.12,1223558.12,1223640.82,171.400002,82.700002,487.300007,157.000002,328.400004,76.200001
2676,1223717.02,1223887.12,1224030.92,1224140.32,170.100002,109.400002,470.500007,143.800002,313.900004,47.200001
2677,1224187.52,1224351.32,1224497.52,1224605.92,163.800002,108.400002,463.700007,146.200002,310.000004,45.300001
2678,1224651.22,1224818.02,1224955.52,1225038.22,166.800002,82.700001,449.200006,137.500002,304.300004,62.200001
2679,1225100.42,1225308.32,1225406.32,1225488.42,207.900004,82.100001,451.400007,98.000001,305.900005,63.400001
2680,1225551.82,1225740.02,1225847.92,1225930.72,188.200003,82.800001,448.100007,107.900002,296.100005,69.200001
2681,1225999.92,1226225.42,1226318.42,1226400.82,225.500003,82.400001,477.100007,93.000002,318.500005,76.200001
2682,1226477.02,1226632.22,1226791.12,1226908.02,155.200002,116.900001,472.600007,158.900003,314.100005,41.600001
2683,1226949.62,1227116.62,1227271.22,1227382.52,167.000002,111.300001,484.600007,154.600003,321.600005,51.700001
2684,1227434.22,1227648.52,1227760.92,1227874.82,214.300003,113.900002,488.500007,112.400002,326.700005,47.9
2685,1227922.72,1228085.92,1228244.22,1228350.52,163.200003,106.300002,485.900008,158.300002,321.500005,58.100001
2686,1228408.62,1228565.72,1228716.12,1228801.72,157.100002,85.600002,469.600007,150.400002,307.500004,76.500001
2687,1228878.22,1229084.42,1229195.72,1229307.32,206.200003,111.600002,477.300007,111.300001,317.500004,48.200001
2688,1229355.52,1229541.72,1229670.32,1229776.82,186.200003,106.500001,468.400007,128.600002,314.800005,47.100001
2689,1229823.92,1229983.72,1230113.52,1230195.52,159.800002,82.000001,434.800006,129.800002,289.600004,63.200001
2690,1230258.72,1230446.22,1230551.92,1230633.12,187.500003,81.200001,435.100007,105.700002,293.200005,60.700001
2691,1230693.82,1230871.52,1230971.82,1231052.82,177.700002,81.000001,420.700006,100.300002,278.000004,61.700001
2692,1231114.52,1231277.32,1231406.92,1231515.82,162.800002,108.900002,447.500007,129.600002,292.400004,46.200001
2693,1231562.02,1231752.72,1231860.32,1231942.92,190.700003,82.600001,454.100006,107.600001,298.300004,73.200001
2694,1232016.12,1232168.92,1232326.62,1232432.52,152.800003,105.900002,470.500007,157.700002,310.500005,54.1
2695,1232486.62,1232673.12,1232792.32,1232902.22,186.500003,109.900002,465.300007,119.200002,305.700005,49.7
2696,1232951.92,1233158.72,1233273.32,1233355.12,206.800003,81.800001,473.200007,114.600002,321.400005,70.000001
2697,1233425.12,1233589.42,1233758.92,1233841.12,164.300003,82.200002,486.300008,169.500002,333.800005,70.300001
2698,1233911.42,1234087.42,1234220.12,1234324.92,176.000002,104.800002,457.000007,132.700002,308.700004,43.500001
2699,1234368.42,1234574.52,1234677.12,1234786.52,206.100003,109.400002,455.100006,102.600001,308.700004,37
2700,1234823.52,1235014.52,1235118.12,1235199.52,191.000003,81.400001,439.700007,103.600002,294.600005,63.700001
2701,1235263.22,1235442.82,1235555.42,1235635.92,179.600003,80.500001,436.500006,112.600001,292.200004,63.800001
2702,1235699.72,1235898.52,1235999.02,1236078.82,198.800003,79.800001,449.500007,100.500002,299.300005,70.400001
2703,1236149.22,1236326.52,1236447.32,1236550.52,177.300003,103.200001,449.400007,120.800002,298.100005,48.100001
2704,1236598.62,1236779.12,1236903.02,1237006.12,180.500002,103.100002,455.000007,123.900002,304.400004,47.500001
2705,1237053.62,1237246.42,1237362.02,1237465.32,192.800002,103.300002,461.800006,115.600002,308.400004,50.1
2706,1237515.42,1237712.22,1237824.72,1237931.72,196.800003,107.000002,470.900007,112.500002,309.300005,54.6
2707,1237986.32,1238161.12,1238299.82,1238405.62,174.800003,105.800002,471.500007,138.700002,313.500005,52.2
2708,1238457.82,1238649.32,1238772.12,1238879.32,191.500003,107.200002,471.400007,122.800002,314.300005,49.9
2709,1238929.22,1239114.72,1239225.82,1239332.72,185.500003,106.900001,449.300007,111.100002,296.600005,45.800001
2710,1239378.52,1239544.72,1239669.72,1239751.72,166.200003,82.000001,435.400007,125.000002,291.200005,62.200001
2711,1239813.92,1239968.32,1240109.82,1240191.02,154.400002,81.200001,440.200006,141.500002,295.900004,63.100001
2712,1240254.12,1240414.22,1240550.82,1240631.92,160.100003,81.100001,452.300007,136.600002,296.700005,74.500001
2713,1240706.42,1240915.32,1241023.22,1241105.22,208.900003,82.000001,467.600007,107.900002,316.800005,68.800001
2714,1241174.02,1241377.72,1241496.22,1241602.92,203.700003,106.700001,481.700007,118.500002,322.200005,52.800001
2715,1241655.72,1241819.02,1241961.92,1242079.52,163.300003,117.600001,462.900007,142.900002,306.200005,39.100001
2716,1242118.62,1242280.82,1242437.72,1242520.42,162.200002,82.700001,479.100007,156.900003,319.100005,77.300001
2717,1242597.72,1242766.02,1242911.92,1242994.82,168.300003,82.900001,476.300007,145.900002,314.200005,79.200001
2718,1243074.02,1243244.02,1243380.72,1243494.22,170.000003,113.500002,468.600007,136.700002,306.700005,48.4
2719,1243542.62,1243723.02,1243837.72,1243942.92,180.400003,105.200001,446.800007,114.700002,295.100005,46.500001
2720,1243989.42,1244160.42,1244283.92,1244367.82,171.000002,83.900002,441.200006,123.500002,294.500004,62.8
2721,1244430.62,1244642.72,1244723.82,1244805.02,212.100004,81.200001,439.000007,81.100001,293.200005,64.600001
2722,1244869.62,1245033.92,1245167.12,1245247.62,164.300002,80.500002,450.200007,133.200002,297.500004,72.200001
2723,1245319.82,1245526.32,1245631.52,1245713.32,206.500003,81.800002,469.500007,105.200001,311.700004,76.000001
2724,1245789.32,1245999.72,1246103.32,1246218.62,210.400003,115.300002,477.700007,103.600001,314.000004,48.400001
2725,1246267.02,1246431.32,1246576.62,1246687.72,164.300002,111.100002,473.800007,145.300002,309.600004,53.100001
2726,1246740.82,1246903.82,1247053.52,1247161.22,163.000002,107.700001,473.100007,149.700003,312.700005,52.700001
2727,1247213.92,1247435.92,1247528.62,1247638.12,222.000003,109.500001,468.400007,92.700002,314.700005,44.200001
2728,1247682.32,1247870.12,1247976.52,1248086.52,187.800003,110.000002,443.000007,106.400001,294.200004,38.800001
2729,1248125.32,1248309.02,1248413.42,1248495.32,183.700002,81.900001,427.100006,104.400002,288.100004,57.100001
2730,1248552.42,1248743.62,1248838.92,1248917.92,191.200003,79.000001,427.100006,95.300001,286.500004,61.600001
2731,1248979.52,1249182.52,1249276.22,1249379.52,203.000003,103.300001,448.100007,93.700002,296.700005,48.100001
2732,1249427.62,1249612.12,1249740.42,1249820.42,184.500003,80.000001,467.300007,128.300002,312.800005,74.500001
2733,1249894.92,1250053.02,1250212.02,1250292.92,158.100002,80.900001,470.400007,159.000003,317.100005,72.400001
2734,1250365.32,1250589.42,1250689.42,1250770.42,224.100003,81.000001,478.200007,100.000002,324.100005,73.100001
2735,1250843.52,1251050.42,1251166.32,1251271.22,206.900003,104.900001,484.500007,115.900002,322.800005,56.800001
2736,1251328.02,1251489.02,1251633.52,1251749.42,161.000003,115.900002,466.400007,144.500002,305.500005,45
2737,1251794.42,1251957.12,1252118.52,1252223.82,162.700003,105.300002,482.000007,161.400002,324.100005,52.6
2738,1252276.42,1252466.32,1252586.62,1252667.62,189.900003,81.000001,460.700007,120.300002,310.200005,69.500001
2739,1252737.12,1252906.72,1253034.42,1253146.22,169.600003,111.800001,446.900007,127.700002,297.300005,37.800001
2740,1253184.02,1253361.52,1253472.32,1253555.42,177.500003,83.100001,435.000006,110.800001,288.300004,63.600001
2741,1253619.02,1253787.92,1253906.52,1253989.12,168.900003,82.600001,441.000007,118.600002,287.500005,70.900001
2742,1254060.02,1254250.52,1254368.02,1254450.02,190.500003,82.000001,464.100007,117.500002,308.000005,74.100001
2743,1254524.12,1254726.92,1254838.22,1254958.62,202.800003,120.400001,473.600007,111.300002,314.100005,39.100001
2744,1254997.72,1255154.32,1255302.22,1255385.82,156.600002,83.600002,459.600007,147.900002,304.500004,71.500001
2745,1255457.32,1255606.72,1255762.62,1255873.72,149.400002,111.100002,459.200007,155.900002,305.300004,42.800001
2746,1255916.52,1256097.92,1256227.02,1256307.62,181.400002,80.600001,460.100006,129.100002,310.500004,69.000001
2747,1256376.62,1256568.72,1256695.72,1256778.12,192.100003,82.400001,475.200008,127.000002,319.100005,73.700002
2748,1256851.82,1257009.42,1257173.42,1257290.22,157.600002,116.800002,483.100007,164.000002,321.600004,44.700001
2749,1257334.92,1257552.32,1257655.22,1257769.82,217.400003,114.600001,487.900007,102.900002,320.300005,53.000001
2750,1257822.82,1258039.42,1258130.92,1258237.62,216.600003,106.700001,461.600007,91.500002,308.100005,46.800001
2751,1258284.42,1258486.52,1258590.82,1258699.72,202.100003,108.900002,459.300007,104.300001,306.400004,44.000001
2752,1258743.72,1258936.32,1259044.82,1259127.62,192.600003,82.800001,449.100006,108.500001,301.100004,65.200001
2753,1259192.82,1259385.02,1259495.62,1259577.82,192.200003,82.200001,451.200007,110.600002,302.800005,66.200001
2754,1259644.02,1259822.32,1259951.62,1260058.02,178.300003,106.400001,460.300007,129.300002,307.600005,46.300001
2755,1260104.32,1260296.92,1260422.22,1260527.72,192.600003,105.500001,476.200007,125.300002,317.900005,52.800001
2756,1260580.52,1260731.82,1260903.82,1261013.52,151.300002,109.700002,477.900007,172.000003,323.300005,44.9
2757,1261058.42,1261222.32,1261370.82,1261453.42,163.900003,82.600001,468.300007,148.500002,312.400005,73.300001
2758,1261526.72,1261736.52,1261850.12,1261973.22,209.800003,123.100002,483.600007,113.600002,323.400005,37.1
2759,1262010.32,1262204.12,1262330.62,1262439.82,193.800003,109.200002,477.000008,126.500002,320.300005,47.500001
2760,1262487.32,1262685.62,1262803.82,1262908.72,198.300002,104.900002,474.600007,118.200002,316.500004,53.200001
2761,1262961.92,1263146.62,1263262.92,1263344.42,184.700002,81.500001,447.400006,116.300002,301.000004,64.900001
2762,1263409.32,1263597.32,1263701.42,1263782.82,188.000003,81.400001,434.400007,104.100002,292.100005,60.900001
2763,1263843.72,1264021.22,1264116.82,1264198.22,177.500002,81.400001,416.400006,95.600002,273.100004,61.900001
2764,1264260.12,1264428.02,1264553.82,1264661.52,167.900002,107.700002,444.900007,125.800002,293.700004,43.500001
2765,1264705.02,1264881.52,1265002.62,1265084.22,176.500002,81.600001,450.600006,121.100002,297.600004,71.400001
2766,1265155.62,1265358.92,1265467.42,1265549.12,203.300003,81.700001,468.300007,108.500002,311.800005,74.800001
2767,1265623.92,1265840.32,1265941.42,1266052.72,216.400003,111.300002,480.800007,101.100002,317.500005,52
2768,1266104.72,1266314.72,1266413.92,1266529.32,210.000004,115.400002,468.100007,99.200001,309.200005,43.5
2769,1266572.82,1266721.72,1266891.82,1266999.62,148.900003,107.800002,478.800008,170.100002,319.000005,52.000001
2770,1267051.62,1267275.32,1267374.02,1267481.42,223.700003,107.400002,481.400007,98.700001,322.400004,51.600001
2771,1267533.02,1267707.52,1267864.22,1267947.72,174.500002,83.500001,487.400007,156.700003,331.200005,72.700001
2772,1268020.42,1268185.42,1268349.32,1268455.12,165.000002,105.800001,488.400007,163.900003,328.900005,53.700001
2773,1268508.82,1268705.42,1268820.92,1268932.12,196.600003,111.200002,471.800007,115.500002,312.100005,48.5
2774,1268980.62,1269163.42,1269290.12,1269373.42,182.800003,83.300001,454.800007,126.700002,309.500005,62.000001
2775,1269435.42,1269634.52,1269734.62,1269816.22,199.100003,81.600001,442.700007,100.100002,299.200005,61.900001
2776,1269878.12,1270046.32,1270183.72,1270263.92,168.200002,80.200001,456.700006,137.400002,305.600004,70.900001
2777,1270334.82,1270545.12,1270645.72,1270727.92,210.300004,82.200001,467.500007,100.600001,310.900005,74.400001
2778,1270802.32,1270963.52,1271122.12,1271228.62,161.200003,106.500002,483.200008,158.600002,319.800005,56.900001
2779,1271285.52,1271496.52,1271594.62,1271706.22,211.000003,111.600002,472.600007,98.100001,309.100004,51.900001
2780,1271758.12,1271941.02,1272075.92,1272180.22,182.900002,104.300002,476.500007,134.900002,317.800004,54.400001
2781,1272234.62,1272398.62,1272541.92,1272653.32,164.000002,111.400002,462.000007,143.300002,307.300004,43.300001
2782,1272696.62,1272907.32,1273010.22,1273121.82,210.700003,111.600002,467.700007,102.900001,313.600004,42.500001
2783,1273164.32,1273329.92,1273462.52,1273544.72,165.600002,82.200001,442.300006,132.600002,298.200004,61.900001
2784,1273606.62,1273786.22,1273889.82,1273970.82,179.600003,81.000002,426.600007,103.600001,283.200004,62.400001
2785,1274033.22,1274218.12,1274321.22,1274400.92,184.900002,79.700001,428.100006,103.100002,288.000004,60.400001
2786,1274461.32,1274657.42,1274752.72,1274834.22,196.100003,81.500002,436.700006,95.300001,291.400004,63.8
2787,1274898.02,1275078.02,1275212.92,1275328.62,180.000003,115.700002,470.100007,134.900002,314.900005,39.5
2788,1275368.12,1275567.22,1275686.92,1275768.92,199.100003,82.000001,474.900008,119.700002,318.800005,74.100002
2789,1275843.02,1276048.12,1276159.52,1276273.22,205.100003,113.700002,473.100007,111.400001,316.500004,42.900001
2790,1276316.12,1276481.32,1276632.52,1276746.22,165.200002,113.700002,477.800007,151.200002,316.400004,47.700001
2791,1276793.92,1276955.12,1277112.62,1277194.92,161.200002,82.300002,477.700007,157.500002,318.700004,76.700001
2792,1277271.62,1277434.22,1277591.52,1277675.22,162.600002,83.700001,481.900007,157.300003,319.900005,78.300001
2793,1277753.52,1277955.32,1278060.52,1278169.22,201.800003,108.700001,459.900007,105.200002,307.000005,44.200001
2794,1278213.42,1278375.22,1278523.52,1278604.72,161.800002,81.200002,451.400007,148.300002,310.100004,60.100001
2795,1278664.82,1278869.32,1278967.22,1279047.92,204.500003,80.700001,447.400006,97.900001,302.400004,64.300001
2796,1279112.22,1279299.12,1279400.62,1279483.82,186.900003,83.200001,440.000007,101.500002,288.400005,68.400001
2797,1279552.22,1279745.92,1279862.62,1279945.82,193.700003,83.200002,461.200007,116.700001,310.400004,67.600001
2798,1280013.42,1280208.52,1280321.02,1280427.12,195.100003,106.100002,463.400007,112.500001,307.600004,49.700001
2799,1280476.82,1280684.52,1280793.02,1280899.42,207.700003,106.400002,468.500007,108.500001,316.200004,45.900001
2800,1280945.32,1281130.72,1281256.32,1281367.62,185.400002,111.300002,464.000006,125.600002,311.000004,41.7
2801,1281409.32,1281616.72,1281705.52,1281786.42,207.400004,80.900001,445.000007,88.800001,296.200005,67.900001
2802,1281854.32,1282007.12,1282154.82,1282236.92,152.800002,82.100001,457.200007,147.700003,300.500005,74.600001
2803,1282311.52,1282481.82,1282630.82,1282741.32,170.300002,110.500001,481.500007,149.000003,319.300005,51.700001
2804,1282793.02,1282957.12,1283113.22,1283221.52,164.100003,108.300001,480.100007,156.100002,320.200005,51.600001
2805,1283273.12,1283485.52,1283581.52,1283686.32,212.400003,104.800001,464.100007,96.000002,308.400005,50.900001
2806,1283737.22,1283914.22,1284042.12,1284156.42,177.000003,114.300001,450.100007,127.900002,304.900005,30.900001
2807,1284187.32,1284393.32,1284495.42,1284576.62,206.000003,81.200002,453.400007,102.100001,308.100004,64.100001
2808,1284640.72,1284846.32,1284950.72,1285033.02,205.600003,82.300001,460.400006,104.400001,310.000004,68.100001
2809,1285101.12,1285284.52,1285414.62,1285525.02,183.400003,110.400002,471.800008,130.100002,313.500005,47.900001
2810,1285572.92,1285770.02,1285888.52,1285998.02,197.100002,109.500002,473.500007,118.500002,315.600004,48.400001
2811,1286046.42,1286235.02,1286354.82,1286463.72,188.600002,108.900002,468.200007,119.800002,308.400004,50.900001
2812,1286514.62,1286671.82,1286827.32,1286936.22,157.200002,108.900002,471.900007,155.500002,312.700004,50.300001
2813,1286986.52,1287174.82,1287292.72,1287404.42,188.300002,111.700002,459.000006,117.900002,306.200004,41.1
2814,1287445.52,1287613.42,1287741.82,1287852.12,167.900003,110.300001,443.000007,128.400002,296.300005,36.400001
2815,1287888.52,1288087.02,1288190.92,1288271.72,198.500003,80.800001,441.800007,103.900002,302.400005,58.600001
2816,1288330.32,1288548.72,1288633.62,1288737.02,218.400003,103.400002,453.000006,84.900001,303.300004,46.3
2817,1288783.32,1288968.42,1289087.52,1289197.42,185.100003,109.900002,459.200007,119.100002,304.200005,45.1
2818,1289242.52,1289427.62,1289539.62,1289621.12,185.100003,81.500001,447.000007,112.000002,297.100005,68.400001
2819,1289689.52,1289867.92,1289990.02,1290104.92,178.400003,114.900002,453.500007,122.100001,300.500004,38.100001
2820,1290143.02,1290332.82,1290440.62,1290547.32,189.800002,106.700002,452.400006,107.800002,297.600004,48.1
2821,1290595.42,1290754.12,1290907.22,1290988.82,158.700003,81.600001,467.600007,153.100002,311.800005,74.200001
2822,1291063.02,1291223.02,1291376.32,1291477.52,160.000003,101.200002,472.000007,153.300002,313.300005,57.5
2823,1291535.02,1291749.12,1291846.12,1291952.22,214.100004,106.100002,469.100007,97.000001,311.100005,51.9
2824,1292004.12,1292214.22,1292312.92,1292415.42,210.100003,102.500001,465.500007,98.700002,308.800005,54.200001
2825,1292469.62,1292648.22,1292761.72,1292865.22,178.600003,103.500001,440.600007,113.500002,292.100005,45.000001
2826,1292910.22,1293097.32,1293199.12,1293279.92,187.100003,80.800001,435.800006,101.800001,288.900004,66.100001
2827,1293346.02,1293540.52,1293634.22,1293714.92,194.500003,80.700001,438.000007,93.700002,288.200005,69.100001
2828,1293784.02,1293978.52,1294089.32,1294169.92,194.500003,80.600002,457.700007,110.800001,305.300004,71.800001
2829,1294241.72,1294443.12,1294547.72,1294662.32,201.400003,114.600002,462.300007,104.600001,306.000004,41.700001
2830,1294704.02,1294916.72,1295020.12,1295128.32,212.700003,108.200002,472.900007,103.400001,316.100004,48.600001
2831,1295176.92,1295388.52,1295488.92,1295593.62,211.600003,104.700002,471.100007,100.400001,312.000004,54.400001
2832,1295648.02,1295854.02,1295970.52,1296073.92,206.000003,103.400002,482.000007,116.500001,322.500004,56.100001
2833,1296130.02,1296335.52,1296442.22,1296545.82,205.500003,103.600002,468.300007,106.700001,312.200004,52.500001
2834,1296598.32,1296797.42,1296905.92,1297008.22,199.100003,102.300002,457.800007,108.500001,307.600004,47.900001
2835,1297056.12,1297255.92,1297348.22,1297428.52,199.800003,80.300001,434.700006,92.300001,292.100004,62.300001
2836,1297490.82,1297666.82,1297769.22,1297848.62,176.000003,79.400001,420.600006,102.400001,278.400004,62.800001
2837,1297911.42,1298096.62,1298199.32,1298308.22,185.200003,108.900001,436.600007,102.700002,287.900005,39.800001
2838,1298348.02,1298534.62,1298653.12,1298734.02,186.600003,80.900002,457.200007,118.500001,305.100004,71.200001
2839,1298805.22,1298957.92,1299113.62,1299194.82,152.700002,81.200002,462.200007,155.700002,308.400004,72.600001
2840,1299267.42,1299424.52,1299577.82,1299660.52,157.100002,82.700001,467.200007,153.300002,310.400004,74.100002
2841,1299734.62,1299893.62,1300037.02,1300138.52,159.000002,101.500002,456.500006,143.400002,302.400004,52.6
2842,1300191.12,1300394.92,1300509.02,1300611.62,203.800003,102.600002,476.000007,114.100002,317.900005,55.5
2843,1300667.12,1300857.22,1300963.72,1301070.52,190.100003,106.800001,448.200007,106.500002,296.600005,44.800001
2844,1301115.32,1301273.62,1301400.12,1301481.42,158.300002,81.300002,430.400007,126.500002,284.800004,64.300001
2845,1301545.72,1301740.72,1301840.12,1301918.42,195.000002,78.300001,439.900006,99.400002,294.400004,67.200001
2846,1301985.62,1302179.62,1302283.52,1302364.32,194.000003,80.800001,449.400007,103.900002,297.900005,70.700001
2847,1302435.02,1302611.02,1302737.72,1302818.32,176.000002,80.600002,452.800007,126.700002,302.700004,69.500001
2848,1302887.82,1303079.52,1303184.82,1303296.22,191.700002,111.400002,450.500006,105.300002,297.000004,42.1
2849,1303338.32,1303545.92,1303636.52,1303744.92,207.600003,108.400001,450.000007,90.600002,298.200005,43.400001
2850,1303788.32,1303974.32,1304084.62,1304193.62,186.000003,109.000002,448.100007,110.300001,296.300004,42.800001
2851,1304236.42,1304389.22,1304538.12,1304649.72,152.800002,111.600002,459.500006,148.900002,301.700004,46.2
2852,1304695.92,1304849.22,1305005.82,1305086.62,153.300003,80.800001,466.300007,156.600002,309.900005,75.600001
2853,1305162.22,1305353.32,1305477.52,1305580.92,191.100003,103.400002,476.400008,124.200002,315.300005,57.700001
2854,1305638.62,1305845.92,1305940.12,1306047.72,207.300003,107.600002,453.800006,94.200001,301.500004,44.7
2855,1306092.42,1306296.52,1306395.62,1306474.82,204.100003,79.200001,447.100007,99.100002,303.200005,64.700001
2856,1306539.52,1306729.92,1306832.02,1306912.52,190.400003,80.500002,436.300006,102.100001,292.500004,63.3
2857,1306975.82,1307130.82,1307269.22,1307351.62,155.000003,82.400001,442.100007,138.400002,293.400005,66.300001
2858,1307417.92,1307623.32,1307727.02,1307807.22,205.400003,80.200001,464.000007,103.700002,309.100005,74.700001
2859,1307881.92,1308093.32,1308199.12,1308308.72,211.400003,109.600001,473.700007,105.800002,317.200005,46.900001
2860,1308355.62,1308561.82,1308675.42,1308782.72,206.200003,107.300001,478.500007,113.600002,319.800005,51.400001
2861,1308834.12,1309041.02,1309144.32,1309225.82,206.900003,81.500001,465.600007,103.300002,310.200005,73.900001
2862,1309299.72,1309454.02,1309613.42,1309695.62,154.300002,82.200001,471.900007,159.400003,313.700005,76.000001
2863,1309771.62,1309959.62,1310068.62,1310177.62,188.000003,109.000001,444.600007,109.000002,297.000005,38.600001
2864,1310216.22,1310373.52,1310517.42,1310598.02,157.300002,80.600001,447.100006,143.900002,301.200004,65.300001
2865,1310663.32,1310861.02,1310953.42,1311064.12,197.700003,110.700001,435.800007,92.400002,290.100005,35.000001
2866,1311099.12,1311294.92,1311394.42,1311499.72,195.800003,105.300002,444.900007,99.500001,295.300004,44.300001
2867,1311544.02,1311718.82,1311846.92,1311949.42,174.800002,102.500002,456.000006,128.100002,302.900004,50.6
2868,1312000.02,1312175.42,1312288.32,1312370.22,175.400003,81.900001,438.900007,112.900002,288.300005,68.700001
2869,1312438.92,1312584.02,1312732.52,1312839.82,145.100002,107.300002,447.100007,148.500002,293.600004,46.200001
2870,1312886.02,1313054.02,1313186.52,1313265.82,168.000002,79.300001,451.600006,132.500002,300.500004,71.800001
2871,1313337.62,1313498.72,1313629.72,1313709.42,161.100003,79.700001,441.600007,131.000002,292.100005,69.800001
2872,1313779.22,1313931.52,1314072.22,1314152.42,152.300002,80.200001,439.300006,140.700002,293.000004,66.100001
2873,1314218.52,1314371.32,1314504.12,1314583.92,152.800003,79.800001,437.800007,132.800002,285.600005,72.400001
2874,1314656.32,1314837.52,1314951.02,1315032.32,181.200003,81.300002,452.000007,113.500001,294.700004,76.000001
2875,1315108.32,1315308.12,1315408.02,1315521.42,199.800003,113.400002,460.000006,99.900001,299.700004,46.9
2876,1315568.32,1315723.12,1315872.72,1315953.12,154.800003,80.400001,462.600007,149.600002,304.400005,77.800001
2877,1316030.92,1316186.32,1316331.82,1316443.12,155.400003,111.300002,459.500007,145.500002,300.900005,47.3
2878,1316490.42,1316673.82,1316800.72,1316902.92,183.400003,102.200001,461.400007,126.900002,310.300005,48.900001
2879,1316951.82,1317126.62,1317255.42,1317361.62,174.800003,106.200001,452.200007,128.800002,303.600005,42.400001
2880,1317404.02,1317602.92,1317698.62,1317778.72,198.900003,80.100001,440.100006,95.700001,294.600004,65.400001
2881,1317844.12,1318036.02,1318133.22,1318213.02,191.900003,79.800001,434.000007,97.200002,289.100005,65.100001
2882,1318278.12,1318452.42,1318574.92,1318689.92,174.300002,115.000002,449.400007,122.500002,296.800004,37.600001
2883,1318727.52,1318906.42,1319022.92,1319103.02,178.900002,80.100001,448.100006,116.500002,295.400004,72.600001
2884,1319175.62,1319355.42,1319472.32,1319574.12,179.800003,101.800001,444.700007,116.900002,296.700005,46.200001
2885,1319620.32,1319803.92,1319921.92,1320023.32,183.600003,101.400002,452.000007,118.000001,301.600004,49.000001
2886,1320072.32,1320246.62,1320367.42,1320474.62,174.300002,107.200002,445.900006,120.800002,295.100004,43.6
2887,1320518.22,1320699.62,1320830.62,1320910.42,181.400003,79.800001,465.100007,131.000002,312.400005,72.900001
2888,1320983.32,1321180.02,1321291.52,1321373.82,196.700003,82.300001,464.900007,111.500002,308.200005,74.400001
2889,1321448.22,1321635.92,1321751.42,1321862.62,187.700003,111.200001,455.800007,115.500002,303.200005,41.400001
2890,1321904.02,1322083.02,1322200.62,1322282.52,179.000003,81.900002,444.300007,117.600001,296.600004,65.800001
2891,1322348.32,1322506.42,1322647.82,1322728.72,158.100002,80.900001,447.600006,141.400002,299.500004,67.200001
2892,1322795.92,1322996.92,1323090.92,1323170.72,201.000003,79.800001,439.700007,94.000002,295.000005,64.900001
2893,1323235.62,1323401.92,1323541.62,1323622.42,166.300002,80.800002,458.400007,139.700002,306.000004,71.600001
2894,1323694.02,1323895.12,1324004.22,1324110.22,201.100003,106.000002,467.800007,109.100001,310.200004,51.600001
2895,1324161.82,1324354.32,1324472.02,1324581.82,192.500002,109.800002,465.700006,117.700002,310.200004,45.7
2896,1324627.52,1324788.12,1324943.42,1325045.12,160.600003,101.700002,471.300008,155.300002,315.900005,53.700001
2897,1325098.82,1325258.32,1325404.92,1325515.82,159.500002,110.900002,462.000006,146.600002,306.100004,45
2898,1325560.82,1325772.12,1325867.92,1325974.62,211.300004,106.700002,462.700007,95.800001,307.100005,48.9
2899,1326023.52,1326210.12,1326327.32,1326407.82,186.600003,80.500001,454.200007,117.200002,303.800005,69.900001
2900,1326477.72,1326676.82,1326773.02,1326852.32,199.100003,79.300002,438.900007,96.200001,295.300004,64.300001
2901,1326916.62,1327120.52,1327207.82,1327322.82,203.900003,115.000002,437.000006,87.300001,291.200004,30.8
2902,1327353.62,1327503.12,1327643.62,1327723.22,149.500002,79.600002,441.000007,140.500002,290.000004,71.400001
2903,1327794.62,1327984.72,1328096.92,1328204.12,190.100003,107.200002,450.400006,112.200001,302.300004,40.9
2904,1328245.02,1328425.92,1328542.62,1328652.42,180.900003,109.800001,451.300007,116.700002,297.600005,43.900001
2905,1328696.32,1328882.72,1328993.82,1329074.72,186.400003,80.900001,446.600007,111.100002,297.500005,68.200001
2906,1329142.92,1329327.72,1329442.42,1329547.12,184.800003,104.700002,455.700007,114.700001,299.500004,51.500001
2907,1329598.62,1329789.22,1329900.12,1330010.22,190.600002,110.100002,462.500006,110.900002,301.500004,50.9
2908,1330061.12,1330222.62,1330378.82,1330485.32,161.500003,106.500002,474.200008,156.200002,317.700005,50.000001
2909,1330535.32,1330729.22,1330845.02,1330927.42,193.900002,82.400001,464.400006,115.800002,309.700004,72.300001
2910,1330999.72,1331155.42,1331318.22,1331427.12,155.700003,108.900002,473.900008,162.800002,318.500005,46.500001
2911,1331473.62,1331661.42,1331774.52,1331877.62,187.800002,103.100002,451.500006,113.100002,300.900004,47.5
2912,1331925.12,1332110.52,1332212.52,1332294.52,185.400003,82.000001,430.600007,102.000002,287.400005,61.200001
2913,1332355.72,1332570.82,1332658.52,1332738.62,215.100003,80.100001,444.700006,87.700001,302.800004,61.800001
2914,1332800.42,1332963.82,1333109.32,1333190.52,163.400003,81.200001,457.200007,145.500002,308.900005,67.100001
2915,1333257.62,1333450.02,1333566.72,1333676.52,192.400003,109.800001,465.400007,116.700002,309.100005,46.500001
2916,1333723.02,1333901.42,1334036.22,1334141.12,178.400003,104.900001,468.900007,134.800002,313.200005,50.800001
2917,1334191.92,1334375.62,1334503.82,1334609.12,183.700003,105.300001,467.400007,128.200002,311.900005,50.200001
2918,1334659.32,1334837.72,1334960.72,1335065.62,178.400003,104.900002,457.400007,123.000001,301.400004,51.100001
2919,1335116.72,1335297.22,1335424.22,1335504.42,180.500002,80.200002,449.200006,127.000002,307.500004,61.5
2920,1335565.92,1335747.72,1335861.32,1335941.62,181.800003,80.300001,436.400007,113.600002,295.400005,60.700001
2921,1336002.32,1336204.32,1336297.02,1336378.22,202.000003,81.200002,444.900007,92.700001,294.700004,69.000001
2922,1336447.22,1336647.12,1336752.12,1336833.82,199.900003,81.700001,456.600006,105.000001,304.900004,70.000001
2923,1336903.82,1337077.42,1337200.62,1337281.62,173.600003,81.000001,442.500007,123.200002,296.800005,64.700001
2924,1337346.32,1337520.12,1337635.52,1337715.82,173.800003,80.300002,441.800007,115.400001,289.200004,72.300001
2925,1337788.12,1337990.82,1338097.62,1338207.32,202.700003,109.700002,466.200007,106.800001,309.500004,47.000001
2926,1338254.32,1338451.32,1338568.62,1338649.82,197.000002,81.200001,473.900007,117.300002,314.300004,78.400002
2927,1338728.22,1338886.82,1339037.22,1339157.92,158.600002,120.700002,469.900007,150.400002,309.000004,40.200001
2928,1339198.12,1339353.02,1339517.02,1339624.82,154.900002,107.800002,475.400007,164.000002,318.900004,48.700001
2929,1339673.52,1339867.62,1339989.22,1340099.52,194.100003,110.300002,468.100007,121.600001,315.700004,42.100001
2930,1340141.62,1340316.52,1340446.12,1340555.62,174.900002,109.500002,451.200006,129.600002,304.500004,37.2
2931,1340592.82,1340748.92,1340896.52,1340977.12,156.100003,80.600001,445.900007,147.600002,303.700005,61.600001
2932,1341038.72,1341202.42,1341335.12,1341416.72,163.700002,81.600002,442.300007,132.700002,296.400004,64.300001
2933,1341481.02,1341638.32,1341769.32,1341851.82,157.300002,82.500001,437.200006,131.000002,288.300004,66.400001
2934,1341918.22,1342098.42,1342225.12,1342307.02,180.200003,81.900001,459.400007,126.700002,306.900005,70.600001
2935,1342377.62,1342564.62,1342686.42,1342803.62,187.000003,117.200001,467.200007,121.800002,308.800005,41.200001
2936,1342844.82,1343063.42,1343165.42,1343270.72,218.600003,105.300001,476.100007,102.000002,320.600005,50.200001
2937,1343320.92,1343535.42,1343635.02,1343744.22,214.500003,109.200001,473.900007,99.600002,314.100005,50.600001
2938,1343794.82,1343955.32,1344106.42,1344222.32,160.500002,115.900001,470.100007,151.100003,311.600005,42.600001
2939,1344264.92,1344462.32,1344577.42,1344685.82,197.400003,108.400001,465.800007,115.100002,312.500005,44.900001
2940,1344730.72,1344900.22,1345032.32,1345112.52,169.500003,80.200001,450.300007,132.100002,301.600005,68.500001
2941,1345181.02,1345334.02,1345468.92,1345549.72,153.000002,80.800001,430.300006,134.900002,287.900004,61.600001
2942,1345611.32,1345765.52,1345904.32,1345984.02,154.200002,79.700001,434.000007,138.800003,293.000005,61.300001
2943,1346045.32,1346203.42,1346339.82,1346419.72,158.100002,79.900001,439.000006,136.400002,294.500004,64.600001
2944,1346484.32,1346652.32,1346782.62,1346862.12,168.000003,79.500001,443.100007,130.300002,298.300005,65.300001
2945,1346927.42,1347104.52,1347235.22,1347316.22,177.100002,81.000002,457.700007,130.700002,307.800004,68.900001
2946,1347385.12,1347586.02,1347703.12,1347803.02,200.900003,99.900002,471.000007,117.100001,318.000004,53.100001
2947,1347856.12,1348055.42,1348180.12,1348284.32,199.300003,104.200002,477.500007,124.700001,324.000004,49.300001
2948,1348333.62,1348500.22,1348648.62,1348755.82,166.600002,107.200002,471.000007,148.400002,315.000004,48.800001
2949,1348804.62,1348989.12,1349108.22,1349215.32,184.500003,107.100002,457.700007,119.100001,303.600004,47.000001
2950,1349262.32,1349427.42,1349558.92,1349640.72,165.100002,81.800001,441.400006,131.500002,296.600004,63.000001
2951,1349703.72,1349904.32,1350005.92,1350086.52,200.600003,80.600001,448.900007,101.600002,302.200005,66.100001
2952,1350152.62,1350311.72,1350449.12,1350530.52,159.100002,81.400001,449.800007,137.400002,296.500004,71.900002
2953,1350602.42,1350806.02,1350916.92,1350998.42,203.600003,81.500001,467.300007,110.900001,314.500004,71.300002
2954,1351069.72,1351267.02,1351384.92,1351490.72,197.300002,105.800002,470.800007,117.900002,315.200004,49.800001
2955,1351540.52,1351724.52,1351852.22,1351957.82,184.000002,105.600002,467.700006,127.700002,311.700004,50.4
2956,1352008.22,1352205.02,1352337.52,1352441.12,196.800003,103.600002,486.400008,132.500002,329.300005,53.500001
2957,1352494.62,1352681.42,1352807.62,1352909.72,186.800003,102.100002,465.800007,126.200001,313.000004,50.700001
2958,1352960.42,1353131.92,1353261.72,1353375.02,171.500002,113.300002,446.200006,129.800002,301.300004,31.6
2959,1353406.62,1353609.82,1353705.82,1353787.32,203.200003,81.500001,442.700007,96.000002,299.200005,62.000001
2960,1353849.32,1354045.82,1354146.92,1354227.32,196.500003,80.400002,442.200007,101.100001,297.600004,64.200001
2961,1354291.52,1354471.92,1354587.02,1354668.02,180.400002,81.000001,444.900006,115.100002,295.500004,68.400001
2962,1354736.42,1354907.62,1355032.62,1355114.42,171.200003,81.800001,444.000007,125.000002,296.200005,66.000001
2963,1355180.42,1355351.32,1355469.42,1355550.22,170.900002,80.800001,435.800006,118.100002,289.000004,66.000001
2964,1355616.22,1355807.02,1355920.12,1356029.72,190.800003,109.600001,454.600007,113.100002,303.900005,41.100001
2965,1356070.82,1356224.72,1356392.22,1356498.02,153.900002,105.800001,476.100007,167.500003,321.400005,48.900001
2966,1356546.92,1356757.82,1356866.22,1356967.02,210.900003,100.800001,472.200007,108.400002,319.300005,52.100001
2967,1357019.12,1357201.42,1357318.32,1357399.52,182.300003,81.200001,445.000007,116.900002,299.200005,64.600001
2968,1357464.12,1357632.32,1357755.62,1357835.52,168.200002,79.900001,432.300006,123.300002,291.500004,60.900001
2969,1357896.42,1358083.52,1358183.72,1358263.82,187.100003,80.100001,433.200007,100.200002,287.300005,65.800001
2970,1358329.62,1358498.92,1358630.72,1358711.32,169.300002,80.600001,448.100006,131.800002,301.100004,66.400001
2971,1358777.72,1358990.42,1359091.32,1359172.32,212.700004,81.000001,469.500007,100.900001,313.600005,74.900001
2972,1359247.22,1359433.12,1359559.22,1359661.62,185.900003,102.400002,469.300007,126.100002,312.000005,54.9
2973,1359716.52,1359871.02,1360015.02,1360121.52,154.500003,106.500001,453.600007,144.000002,298.500005,48.600001
2974,1360170.12,1360355.52,1360474.32,1360582.42,185.400003,108.100001,454.300007,118.800002,304.200005,42.000001
2975,1360624.42,1360792.32,1360920.22,1361000.32,167.900002,80.100001,438.500006,127.900002,295.800004,62.600001
2976,1361062.92,1361248.32,1361352.82,1361457.52,185.400003,104.700001,435.500007,104.500002,289.900005,40.900001
2977,1361498.42,1361652.22,1361793.12,1361874.42,153.800002,81.300002,444.600007,140.900002,294.700004,68.600001
2978,1361943.02,1362111.12,1362241.52,1362322.62,168.100002,81.100001,451.000006,130.400002,298.500004,71.400001
2979,1362394.02,1362603.92,1362707.22,1362810.82,209.900003,103.600001,463.600007,103.300002,313.200005,46.800001
2980,1362857.62,1363044.52,1363158.52,1363263.22,186.900003,104.700001,454.000007,114.000002,300.900005,48.400001
2981,1363311.62,1363511.02,1363616.72,1363720.32,199.400003,103.600002,457.200007,105.700001,305.100004,48.500001
2982,1363768.82,1363934.12,1364062.92,1364144.72,165.300002,81.800001,444.700006,128.800002,294.100004,68.800001
2983,1364213.52,1364389.22,1364511.42,1364590.42,175.700003,79.000001,444.800007,122.200002,297.900005,67.900001
2984,1364658.32,1364840.62,1364954.52,1365065.02,182.300003,110.500002,446.400007,113.900001,296.200004,39.700001
2985,1365104.72,1365262.52,1365394.42,1365475.02,157.800002,80.600001,429.200006,131.900002,289.700004,58.900001
2986,1365533.92,1365688.82,1365829.02,1365940.22,154.900002,111.200002,446.700007,140.200002,295.100004,40.400001
2987,1365980.62,1366161.12,1366285.32,1366394.92,180.500002,109.600002,456.100006,124.200002,304.700004,41.8
2988,1366436.72,1366621.12,1366753.22,1366858.02,184.400003,104.800002,471.300008,132.100002,316.500005,50.000001
2989,1366908.02,1367062.72,1367225.92,1367335.92,154.700002,110.000002,474.400007,163.200002,317.900004,46.500001
2990,1367382.42,1367540.22,1367692.52,1367774.42,157.800002,81.900001,460.300006,152.300002,310.100004,68.300001
2991,1367842.72,1368002.52,1368161.32,1368266.02,159.800003,104.700002,473.700008,158.800002,318.600005,50.400001
2992,1368316.42,1368517.12,1368635.92,1368748.42,200.700002,112.500002,469.800007,118.800002,319.500004,37.800001
2993,1368786.22,1368968.32,1369086.02,1369192.82,182.100002,106.800002,449.100006,117.700002,299.800004,42.5
2994,1369235.32,1369397.52,1369528.92,1369609.52,162.200003,80.600001,436.200007,131.400002,293.600005,62.000001
2995,1369671.52,1369863.72,1369955.62,1370035.72,192.200003,80.100001,433.600006,91.900001,284.100004,69.400001
2996,1370105.12,1370273.62,1370403.62,1370485.32,168.500003,81.700001,443.900007,130.000002,298.500005,63.700001
2997,1370549.02,1370733.02,1370852.62,1370964.22,184.000003,111.600002,459.500007,119.600001,303.600004,44.300001
2998,1371008.52,1371191.52,1371318.02,1371423.72,183.000002,105.700002,466.000007,126.500002,309.500004,50.800001
2999,1371474.52,1371679.12,1371780.22,1371889.92,204.600003,109.700002,458.200006,101.100001,305.700004,42.8
3000,1371932.72,1372125.22,1372237.22,1372342.22,192.500003,105.000001,452.100007,112.000002,304.500005,42.600001
3001,1372384.82,1372584.92,1372681.72,1372761.02,200.100003,79.300001,440.500007,96.800002,296.900005,64.300001
3002,1372825.32,1373004.92,1373105.42,1373186.52,179.600002,81.100001,426.200006,100.500002,280.100004,65.000001
3003,1373251.52,1373413.62,1373538.72,1373619.72,162.100002,81.000002,436.200007,125.100002,287.200004,68.000001
3004,1373687.72,1373875.82,1373989.92,1374073.62,188.100002,83.700001,457.200006,114.100002,302.200004,71.300001
3005,1374144.92,1374330.92,1374453.92,1374562.72,186.000003,108.800002,465.700007,123.000002,309.000005,47.9
3006,1374610.62,1374796.32,1374912.52,1375021.32,185.700003,108.800001,459.100007,116.200002,301.900005,48.400001
3007,1375069.72,1375253.02,1375369.52,1375473.72,183.300003,104.200001,452.400007,116.500002,299.800005,48.400001
3008,1375522.12,1375689.82,1375811.22,1375892.12,167.700002,80.900001,434.500006,121.400002,289.100004,64.500001
3009,1375956.62,1376161.42,1376244.22,1376324.42,204.800003,80.200001,434.100007,82.800002,287.600005,66.300001
3010,1376390.72,1376572.72,1376693.12,1376799.32,182.000003,106.200002,458.900007,120.400001,302.400004,50.300001
3011,1376849.62,1377010.32,1377151.62,1377233.72,160.700002,82.100001,457.300006,141.300002,302.000004,73.200001
3012,1377306.92,1377466.42,1377611.52,1377693.22,159.500003,81.700001,458.800007,145.100002,304.600005,72.500001
3013,1377765.72,1377951.22,1378075.32,1378175.22,185.500003,99.900001,463.000007,124.100002,309.600005,53.500001
3014,1378228.72,1378394.32,1378517.52,1378599.52,165.600003,82.000001,433.600007,123.200002,288.800005,62.800001
3015,1378662.32,1378834.42,1378952.52,1379033.92,172.100002,81.400001,436.900006,118.100002,290.200004,65.300001
3016,1379099.22,1379272.82,1379387.12,1379469.02,173.600003,81.900002,444.500007,114.300001,287.900004,74.700001
3017,1379543.72,1379747.42,1379846.12,1379956.12,203.700003,110.000002,459.000007,98.700001,302.400004,46.600001
3018,1380002.72,1380153.92,1380310.72,1380391.32,151.200002,80.600001,467.100007,156.800002,308.000004,78.500002
3019,1380469.82,1380620.42,1380774.32,1380855.72,150.600002,81.400001,461.900006,153.900002,304.500004,76.000001
3020,1380931.72,1381093.32,1381236.32,1381347.12,161.600003,110.800002,462.700007,143.000002,304.600005,47.3
3021,1381394.42,1381599.82,1381698.02,1381807.12,205.400003,109.100002,454.700007,98.200002,303.600005,42
3022,1381849.12,1382029.32,1382138.92,1382221.32,180.200003,82.400002,437.400007,109.600001,289.800004,65.200001
3023,1382286.52,1382463.92,1382571.42,1382651.12,177.400002,79.700001,427.300006,107.500002,284.900004,62.700001
3024,1382713.82,1382888.02,1382989.82,1383069.22,174.200003,79.400001,424.200006,101.800001,276.000004,68.800001
3025,1383138.02,1383305.52,1383422.22,1383529.72,167.500003,107.500001,434.200007,116.700002,284.200005,42.500001
3026,1383572.22,1383734.32,1383861.82,1383940.52,162.100002,78.700001,435.100006,127.500002,289.600004,66.800001
3027,1384007.32,1384182.22,1384301.62,1384410.12,174.900003,108.500001,446.000007,119.400002,294.300005,43.200001
3028,1384453.32,1384606.72,1384763.92,1384845.42,153.400002,81.500001,463.800007,157.200003,310.600005,71.700001
3029,1384917.12,1385103.82,1385224.62,1385307.42,186.700003,82.800002,460.800007,120.800001,307.500004,70.500001
3030,1385377.92,1385532.62,1385686.32,1385789.72,154.700002,103.400002,464.900007,153.700002,308.400004,53.100001
3031,1385842.82,1386013.32,1386135.72,1386243.02,170.500002,107.300002,441.200006,122.400002,292.900004,41
3032,1386284.02,1386491.42,1386581.52,1386661.42,207.400003,79.900001,439.900007,90.100002,297.500005,62.500001
3033,1386723.92,1386918.92,1387017.12,1387096.12,195.000003,79.000001,440.500006,98.200001,293.200004,68.300001
3034,1387164.42,1387346.12,1387467.92,1387575.42,181.700003,107.500001,455.000007,121.800002,303.500005,44.000001
3035,1387619.42,1387807.92,1387927.32,1388007.82,188.500003,80.500001,459.100007,119.400002,307.900005,70.700001
3036,1388078.52,1388270.42,1388382.22,1388493.72,191.900003,111.500001,456.800007,111.800002,303.700005,41.600001
3037,1388535.32,1388692.92,1388850.52,1388955.42,157.600002,104.900002,475.800007,157.600002,315.200004,55.700001
3038,1389011.12,1389163.82,1389318.52,1389425.92,152.700002,107.400002,468.100007,154.700002,307.400004,53.300001
3039,1389479.22,1389632.82,1389781.02,1389889.42,153.600002,108.400002,457.800007,148.200002,301.800004,47.600001
3040,1389937.02,1390120.12,1390235.32,1390338.72,183.100002,103.400002,448.300006,115.200002,298.300004,46.6
3041,1390385.32,1390567.52,1390673.12,1390753.92,182.200003,80.800001,428.400007,105.600002,287.800005,59.800001
3042,1390813.72,1390998.52,1391089.52,1391170.12,184.800002,80.600001,418.400006,91.000002,275.800004,62.000001
3043,1391232.12,1391409.72,1391530.42,1391610.52,177.600003,80.100002,446.900007,120.700001,298.300004,68.500001
3044,1391679.02,1391857.52,1391973.62,1392054.52,178.500002,80.900001,444.800006,116.100002,294.600004,69.300001
3045,1392123.82,1392301.82,1392417.52,1392499.92,178.000003,82.400001,443.400007,115.700002,293.700005,67.300001
3046,1392567.22,1392742.52,1392873.92,1392977.42,175.300002,103.500002,460.100007,131.400002,306.700004,49.900001
3047,1393027.32,1393190.72,1393321.02,1393423.42,163.400002,102.400002,441.100006,130.300002,293.700004,45
3048,1393468.42,1393645.42,1393774.62,1393877.32,177.000003,102.700001,456.800007,129.200002,306.200005,47.900001
3049,1393925.22,1394088.82,1394207.92,1394316.52,163.600003,108.600002,429.800007,119.100001,282.700004,38.500001
3050,1394355.02,1394512.02,1394647.52,1394727.72,157.000002,80.200001,436.100006,135.500002,292.500004,63.400001
3051,1394791.12,1394960.52,1395091.32,1395171.82,169.400003,80.500002,448.900007,130.800001,300.200004,68.200001
3052,1395240.02,1395439.22,1395555.82,1395660.42,199.200003,104.600002,469.300007,116.600001,315.800004,48.900001
3053,1395709.32,1395911.32,1396021.92,1396128.92,202.000003,107.000002,472.400007,110.600001,312.600004,52.800001
3054,1396181.72,1396347.62,1396495.02,1396602.12,165.900002,107.100002,474.900007,147.400002,313.300004,54.500001
3055,1396656.62,1396818.52,1396958.72,1397069.02,161.900002,110.300002,457.000007,140.200002,302.100004,44.600001
3056,1397113.62,1397342.52,1397438.12,1397519.32,228.900003,81.200002,478.100007,95.600001,324.500004,72.400001
3057,1397591.72,1397777.82,1397899.42,1397980.82,186.100003,81.400002,458.000007,121.600001,307.700004,68.900001
3058,1398049.72,1398234.72,1398347.12,1398425.72,185.000002,78.600001,441.000006,112.400002,297.400004,65.000001
3059,1398490.72,1398667.42,1398774.72,1398854.02,176.700003,79.300002,427.100006,107.300001,284.000004,63.8
3060,1398917.82,1399108.62,1399207.82,1399319.32,190.800003,111.500001,437.200007,99.200002,290.000005,35.700001
3061,1399355.02,1399529.02,1399654.82,1399734.32,174.000003,79.500002,445.400007,125.800001,299.800004,66.100001
3062,1399800.42,1399975.82,1400100.42,1400179.22,175.400002,78.800001,447.400006,124.600002,300.000004,68.600001
3063,1400247.82,1400433.72,1400541.82,1400651.92,185.900003,110.100001,446.500007,108.100002,294.000005,42.400001
3064,1400694.32,1400853.62,1401002.72,1401083.22,159.300002,80.500001,466.400007,149.100003,308.400005,77.500001
3065,1401160.72,1401322.72,1401465.52,1401577.42,162.000002,111.900002,465.000007,142.800002,304.800004,48.300001
3066,1401625.72,1401790.32,1401932.72,1402013.92,164.600002,81.200002,461.700007,142.400002,307.000004,73.500001
3067,1402087.42,1402259.72,1402375.32,1402458.42,172.300002,83.100001,437.800006,115.600002,287.900004,66.800001
3068,1402525.22,1402695.72,1402815.22,1402915.32,170.500003,100.100001,439.500007,119.500002,290.000005,49.400001
3069,1402964.72,1403166.62,1403263.02,1403343.02,201.900003,80.000001,449.500007,96.400001,298.300004,71.200002
3070,1403414.22,1403611.02,1403725.82,1403806.62,196.800002,80.800001,469.400006,114.800002,311.600004,77.000001
3071,1403883.62,1404088.72,1404193.92,1404273.92,205.100004,80.000001,467.700007,105.200001,310.300005,77.400001
3072,1404351.32,1404511.52,1404658.22,1404740.02,160.200003,81.800001,467.600007,146.700002,306.900005,78.900001
3073,1404818.92,1404980.72,1405124.92,1405233.62,161.800003,108.700002,465.400007,144.200002,306.000005,50.7
3074,1405284.32,1405443.92,1405599.32,1405707.42,159.600003,108.100002,476.300007,155.400002,315.000005,53.2
3075,1405760.62,1405964.22,1406062.22,1406173.12,203.600003,110.900002,454.400007,98.000002,301.600005,41.9
3076,1406215.02,1406417.32,1406519.52,1406623.82,202.300003,104.300001,451.100007,102.200002,304.500005,42.300001
3077,1406666.12,1406860.92,1406958.02,1407038.52,194.800003,80.500002,436.000006,97.100001,291.900004,63.6
3078,1407102.12,1407283.72,1407390.22,1407471.42,181.600003,81.200001,429.000007,106.500002,288.100005,59.700001
3079,1407531.12,1407697.32,1407830.22,1407908.62,166.200002,78.400001,445.800006,132.900002,299.100004,68.300001
3080,1407976.92,1408179.92,1408282.92,1408363.02,203.000004,80.100001,460.400007,103.000001,306.000005,74.300001
3081,1408437.32,1408637.92,1408735.42,1408839.52,200.600003,104.100001,451.800007,97.500002,298.100005,49.600001
3082,1408889.12,1409089.62,1409186.02,1409292.12,200.500003,106.100001,448.200007,96.400002,296.900005,45.200001
3083,1409337.32,1409534.32,1409641.32,1409744.62,197.000003,103.300002,456.800007,107.000001,304.000004,49.500001
3084,1409794.12,1409956.32,1410088.42,1410200.72,162.200002,112.300002,441.500006,132.100002,294.300004,34.9
3085,1410235.62,1410427.82,1410533.62,1410612.52,192.200003,78.900001,443.900007,105.800002,298.000005,67.000001
3086,1410679.52,1410875.02,1410972.12,1411053.32,195.500003,81.200001,439.800006,97.100001,292.600004,66.000001
3087,1411119.32,1411318.22,1411433.52,1411514.62,198.900003,81.100001,467.400007,115.300002,314.200005,72.100001
3088,1411586.72,1411770.62,1411881.92,1411963.42,183.900003,81.500001,450.500007,111.300002,295.200005,73.800001
3089,1412037.22,1412186.62,1412345.02,1412426.72,149.400002,81.700001,461.100007,158.400003,307.800005,71.600001
3090,1412498.32,1412686.32,1412808.92,1412916.52,188.000003,107.600002,467.800007,122.600001,310.600004,49.600001
3091,1412966.12,1413187.52,1413279.82,1413385.22,221.400003,105.400001,468.900007,92.300002,313.700005,49.800001
3092,1413435.02,1413622.72,1413741.22,1413846.62,187.700003,105.400002,461.800007,118.500001,306.200004,50.200001
3093,1413896.82,1414047.72,1414197.52,1414303.92,150.900002,106.400002,449.800006,149.800002,300.700004,42.7
3094,1414346.62,1414507.12,1414633.72,1414740.82,160.500003,107.100001,432.200007,126.600002,287.100005,38.000001
3095,1414778.82,1414943.82,1415066.32,1415145.22,165.000002,78.900001,430.300006,122.500002,287.500004,63.900001
3096,1415209.12,1415369.02,1415502.72,1415582.62,159.900003,79.900001,442.500007,133.700002,293.600005,69.000001
3097,1415651.62,1415834.12,1415956.32,1416035.82,182.500003,79.500002,457.100007,122.200001,304.700004,72.900001
3098,1416108.72,1416269.82,1416422.32,1416500.22,161.100002,77.900001,464.100007,152.500002,313.600004,72.600002
3099,1416572.82,1416770.72,1416889.82,1416999.32,197.900003,109.500002,474.200007,119.100001,317.000004,47.700001
3100,1417047.02,1417205.32,1417352.32,1417434.92,158.300002,82.600001,456.200006,147.000002,305.300004,68.300001
3101,1417503.22,1417660.62,1417809.02,1417916.32,157.400003,107.300002,455.400007,148.400002,305.800005,42.3
3102,1417958.62,1418120.42,1418253.52,1418334.62,161.800003,81.100001,439.600007,133.100002,294.900005,63.600001
3103,1418398.22,1418575.92,1418676.52,1418779.42,177.700002,102.900001,419.100006,100.600002,278.300004,37.900001
3104,1418817.32,1418987.82,1419100.42,1419180.42,170.500003,80.000001,426.900006,112.600001,283.100004,63.800001
3105,1419244.22,1419403.82,1419545.52,1419626.42,159.600003,80.900001,450.100007,141.700002,301.300005,67.900001
3106,1419694.32,1419876.12,1419991.42,1420097.92,181.800003,106.500001,451.600007,115.300002,297.100005,48.000001
3107,1420145.92,1420292.32,1420452.12,1420533.62,146.400002,81.500002,463.100007,159.800002,306.200004,75.400001
3108,1420609.02,1420765.62,1420923.42,1421033.62,156.600002,110.200002,469.400007,157.800002,314.400004,44.800001
3109,1421078.42,1421288.72,1421396.42,1421506.22,210.300003,109.800002,475.500007,107.700001,318.000004,47.700001
3110,1421553.92,1421745.42,1421872.52,1421978.62,191.500003,106.100001,472.200007,127.100002,318.600005,47.500001
3111,1422026.12,1422226.02,1422331.12,1422434.42,199.900003,103.300002,453.500007,105.100001,305.000004,45.200001
3112,1422479.62,1422677.92,1422781.92,1422862.42,198.300003,80.500001,446.100006,104.000001,302.300004,63.300001
3113,1422925.72,1423134.02,1423221.42,1423301.12,208.300003,79.700001,442.100007,87.400002,295.700005,66.700001
3114,1423367.82,1423529.52,1423669.12,1423751.12,161.700002,82.000002,459.600007,139.600002,301.300004,76.300001
3115,1423827.42,1424036.02,1424134.12,1424248.92,208.600003,114.800002,462.300007,98.100001,306.700004,40.800001
3116,1424289.72,1424501.12,1424614.92,1424727.12,211.400003,112.200002,484.700007,113.800001,325.200004,47.300001
3117,1424774.42,1424972.12,1425083.62,1425191.92,197.700003,108.300002,469.800007,111.500001,309.200004,52.300001
3118,1425244.22,1425452.22,1425569.42,1425670.52,208.000003,101.100001,482.000007,117.200002,325.200005,55.700001
3119,1425726.22,1425918.72,1426038.52,1426142.72,192.500003,104.200001,462.300007,119.800002,312.300005,45.800001
3120,1426188.52,1426369.92,1426492.42,1426600.12,181.400003,107.700002,452.800007,122.500001,303.900004,41.200001
3121,1426641.32,1426836.42,1426943.22,1427022.72,195.100003,79.500001,442.800006,106.800001,301.900004,61.400001
3122,1427084.12,1427256.72,1427358.42,1427438.52,172.600003,80.100001,414.000006,101.700001,274.300004,59.600001
3123,1427498.12,1427706.02,1427789.32,1427901.82,207.900003,112.500001,440.200007,83.300002,291.200005,36.500001
3124,1427938.32,1428119.82,1428243.72,1428324.02,181.500003,80.300002,458.900007,123.900001,305.400004,73.200001
3125,1428397.22,1428554.32,1428699.72,1428809.52,157.100002,109.800002,459.600007,145.400002,302.500004,47.300001
3126,1428856.82,1429025.92,1429167.32,1429269.42,169.100002,102.100002,472.900007,141.400002,310.500004,60.300001
3127,1429329.72,1429489.62,1429630.92,1429714.42,159.900002,83.500001,461.200007,141.300002,301.200004,76.500002
3128,1429790.92,1429942.32,1430104.02,1430208.82,151.400002,104.800002,476.500007,161.700002,313.100004,58.600001
3129,1430267.42,1430458.32,1430569.32,1430677.02,190.900002,107.700002,450.800006,111.000002,301.900004,41.2
3130,1430718.22,1430884.82,1431020.92,1431101.22,166.600003,80.300001,447.700007,136.100002,302.700005,64.700001
3131,1431165.92,1431364.52,1431464.42,1431544.22,198.600003,79.800002,443.900007,99.900001,298.500004,65.600001
3132,1431609.82,1431772.12,1431907.42,1431987.82,162.300002,80.400001,452.500006,135.300002,297.600004,74.500001
3133,1432062.32,1432264.82,1432362.32,1432443.92,202.500003,81.600001,456.800007,97.500002,300.000005,75.200001
3134,1432519.12,1432678.12,1432832.32,1432941.92,159.000003,109.600001,472.200007,154.200002,313.200005,49.400001
3135,1432991.32,1433212.02,1433315.52,1433423.52,220.700004,108.000002,482.000007,103.500001,324.200005,49.8
3136,1433473.32,1433625.32,1433786.22,1433889.82,152.000003,103.600002,469.000007,160.900002,312.900005,52.5
3137,1433942.32,1434121.92,1434245.02,1434355.82,179.600003,110.800002,457.400007,123.100002,302.700005,43.9
3138,1434399.72,1434558.82,1434695.82,1434776.42,159.100003,80.600001,439.200007,137.000002,296.100005,62.500001
3139,1434838.92,1435011.62,1435125.62,1435207.82,172.700002,82.200001,430.200006,114.000002,286.700004,61.300001
3140,1435269.12,1435459.02,1435565.82,1435646.32,189.900003,80.500001,444.100007,106.800002,296.700005,66.900001
3141,1435713.22,1435876.42,1436010.52,1436089.82,163.200002,79.300001,442.500006,134.100002,297.300004,65.900001
3142,1436155.72,1436329.32,1436454.62,1436536.32,173.600003,81.700001,447.600007,125.300002,298.900005,67.000001
3143,1436603.32,1436800.82,1436911.02,1436993.02,197.500003,82.000001,463.600007,110.200002,307.700005,73.900001
3144,1437066.92,1437258.72,1437380.22,1437485.22,191.800003,105.000001,474.300007,121.500002,313.300005,56.000001
3145,1437541.22,1437701.12,1437861.22,1437943.02,159.900002,81.800001,477.700007,160.100003,320.000005,75.900001
3146,1438018.92,1438223.22,1438331.02,1438434.82,204.300003,103.800001,468.500007,107.800002,312.100005,52.600001
3147,1438487.42,1438672.32,1438786.12,1438892.42,184.900003,106.300001,454.200007,113.800002,298.700005,49.200001
3148,1438941.62,1439147.42,1439241.72,1439323.02,205.800003,81.300002,446.700007,94.300001,300.100004,65.300001
3149,1439388.32,1439589.32,1439683.82,1439763.72,201.000003,79.900001,441.500006,94.500001,295.500004,66.100001
3150,1439829.82,1440009.92,1440133.82,1440214.12,180.100003,80.300001,458.500007,123.900002,304.000005,74.200001
3151,1440288.32,1440493.82,1440601.82,1440708.42,205.500003,106.600001,472.900007,108.000002,313.500005,52.800001
3152,1440761.22,1440916.22,1441063.12,1441147.42,155.000002,84.300001,456.500007,146.900003,301.900005,70.300001
3153,1441217.72,1441375.12,1441536.72,1441618.52,157.400002,81.800001,476.500007,161.600003,319.000005,75.700001
3154,1441694.22,1441911.72,1442013.92,1442126.62,217.500003,112.700001,476.800007,102.200002,319.700005,44.400001
3155,1442171.02,1442333.52,1442493.02,1442600.52,162.500002,107.500001,480.000007,159.500003,322.000005,50.500001
3156,1442651.02,1442862.32,1442963.32,1443077.92,211.300003,114.600002,464.300007,101.000002,312.300005,37.4
3157,1443115.32,1443277.82,1443416.62,1443497.42,162.500003,80.800001,446.000007,138.800002,301.300005,63.900001
3158,1443561.32,1443759.72,1443852.62,1443964.42,198.400003,111.800002,436.200006,92.900001,291.300004,33.1
3159,1443997.52,1444205.72,1444301.32,1444382.42,208.200003,81.100001,447.500007,95.600002,303.800005,62.600001
3160,1444445.02,1444619.52,1444740.62,1444845.72,174.500003,105.100002,446.600007,121.100001,295.600004,45.900001
3161,1444891.62,1445054.32,1445196.82,1445278.02,162.700002,81.200001,453.400006,142.500002,305.200004,67.000001
3162,1445345.02,1445521.42,1445644.42,1445752.42,176.400003,108.000001,455.300007,123.000002,299.400005,47.900001
3163,1445800.32,1445983.82,1446109.42,1446191.22,183.500003,81.800001,466.600007,125.600002,309.100005,75.700001
3164,1446266.92,1446430.32,1446585.62,1446668.12,163.400002,82.500001,477.100007,155.300003,318.700005,75.900001
3165,1446744.02,1446937.02,1447058.72,1447167.32,193.000003,108.600001,476.000007,121.700002,314.700005,52.700001
3166,1447220.02,1447398.22,1447514.52,1447596.42,178.200003,81.900001,441.000007,116.300002,294.500005,64.600001
3167,1447661.02,1447820.22,1447954.02,1448034.62,159.200002,80.600001,439.300006,133.800002,293.000004,65.700001
3168,1448100.32,1448256.22,1448394.22,1448476.82,155.900003,82.600001,448.000007,138.000002,293.900005,71.500001
3169,1448548.32,1448698.52,1448845.72,1448928.02,150.200002,82.300002,449.200007,147.200002,297.400004,69.500001
3170,1448997.52,1449149.92,1449318.32,1449423.52,152.400002,105.200001,483.200007,168.400003,320.800005,57.200001
3171,1449480.72,1449688.52,1449796.02,1449900.32,207.800003,104.300001,473.900007,107.500002,315.300005,54.300001
3172,1449954.62,1450125.52,1450278.52,1450387.12,170.900003,108.600001,482.200007,153.000002,323.900005,49.700001
3173,1450436.82,1450601.52,1450755.52,1450866.92,164.700003,111.400002,478.100007,154.000002,318.700005,48
3174,1450914.92,1451121.52,1451249.52,1451359.82,206.600003,110.300002,488.400008,128.000002,334.600005,43.500001
3175,1451403.32,1451597.72,1451723.62,1451829.12,194.400002,105.500002,469.400007,125.900002,320.300004,43.600001
3176,1451872.72,1452076.22,1452183.82,1452264.62,203.500003,80.800001,454.500006,107.600001,311.100004,62.600001
3177,1452327.22,1452529.52,1452629.92,1452710.62,202.300003,80.700001,445.200007,100.400002,302.700005,61.800001
3178,1452772.42,1452973.12,1453066.52,1453147.72,200.700003,81.200002,448.200007,93.400001,294.100004,72.900001
3179,1453220.62,1453421.32,1453531.12,1453612.42,200.700003,81.300002,466.100007,109.800001,310.500004,74.300001
3180,1453686.72,1453842.72,1454002.62,1454084.92,156.000002,82.300002,479.200007,159.900002,315.900004,81.000001
3181,1454165.92,1454326.82,1454474.62,1454559.22,160.900002,84.600002,464.800007,147.800002,308.700004,71.500001
3182,1454630.72,1454831.92,1454952.72,1455063.02,201.200003,110.300002,483.700007,120.800001,322.000004,51.400001
3183,1455114.42,1455325.82,1455435.72,1455550.22,211.400003,114.500001,478.100007,109.900002,321.300005,42.300001
3184,1455592.52,1455779.42,1455900.52,1455983.72,186.900003,83.200001,460.700007,121.100002,308.000005,69.500001
3185,1456053.22,1456249.32,1456356.92,1456438.62,196.100003,81.700002,448.800007,107.600001,303.700004,63.400001
3186,1456502.02,1456693.62,1456784.22,1456865.12,191.600002,80.900001,429.200006,90.600002,282.200004,66.100001
3187,1456931.22,1457101.62,1457221.82,1457336.62,170.400003,114.800002,438.700007,120.200001,290.600004,33.300001
3188,1457369.92,1457555.82,1457674.82,1457756.32,185.900002,81.500001,458.500006,119.000002,304.900004,72.100001
3189,1457828.42,1458009.72,1458126.32,1458209.32,181.300003,83.000001,454.300007,116.600002,297.900005,73.400001
3190,1458282.72,1458434.32,1458590.22,1458672.02,151.600002,81.800001,464.900007,155.900003,307.500005,75.600001
3191,1458747.62,1458952.32,1459067.32,1459149.92,204.700003,82.600001,479.000007,115.000002,319.700005,76.700001
3192,1459226.62,1459426.32,1459548.32,1459632.42,199.700003,84.100001,482.900007,122.000002,321.700005,77.100001
3193,1459709.52,1459878.52,1460021.02,1460133.72,169.000003,112.700002,473.400007,142.500002,311.500005,49.2
3194,1460182.92,1460383.22,1460491.92,1460576.42,200.300003,84.500001,454.400007,108.700002,309.000005,60.900001
3195,1460637.32,1460843.92,1460941.12,1461022.72,206.600003,81.600001,451.000007,97.200002,303.800005,65.600001
3196,1461088.32,1461282.22,1461382.92,1461465.52,193.900003,82.600002,436.000006,100.700001,294.600004,58.8
3197,1461524.32,1461724.92,1461831.02,1461945.92,200.600003,114.900002,460.600007,106.100002,306.700005,39
3198,1461984.92,1462187.52,1462307.12,1462415.32,202.600003,108.200002,476.100007,119.600002,322.200005,45.7
3199,1462461.02,1462651.12,1462776.42,1462889.22,190.100003,112.800002,470.900007,125.300002,315.400005,42.7
3200,1462931.92,1463133.32,1463248.92,1463357.12,201.400003,108.200002,475.400007,115.600002,317.000005,50.2
3201,1463407.32,1463609.62,1463724.02,1463832.22,202.300003,108.200002,476.800008,114.400002,316.700005,51.900001
3202,1463884.12,1464071.92,1464198.82,1464305.92,187.800002,107.100002,467.100007,126.900002,314.700004,45.300001
3203,1464351.22,1464521.52,1464656.22,1464738.72,170.300002,82.500001,452.800006,134.700002,305.000004,65.300001
3204,1464804.02,1464974.32,1465108.12,1465191.02,170.300003,82.900001,448.300007,133.800002,304.100005,61.300001
3205,1465252.32,1465436.52,1465536.32,1465619.02,184.200003,82.700001,431.800006,99.800001,284.000004,65.100001
3206,1465684.12,1465863.32,1465989.42,1466069.52,179.200003,80.100001,453.000007,126.100002,305.300005,67.600001
3207,1466137.12,1466320.02,1466446.52,1466560.92,182.900003,114.400001,462.100007,126.500002,309.400005,38.300001
3208,1466599.22,1466802.92,1466914.02,1466995.22,203.700003,81.200001,465.600007,111.100002,314.800005,69.600001
3209,1467064.82,1467244.52,1467376.82,1467460.72,179.700003,83.900001,467.300007,132.300002,312.000005,71.400001
3210,1467532.12,1467721.22,1467855.52,1467967.92,189.100003,112.400001,481.000007,134.300002,323.400005,45.200001
3211,1468013.12,1468226.02,1468347.42,1468464.22,212.900003,116.800002,494.300007,121.400002,334.300005,43.2
3212,1468507.42,1468703.22,1468836.72,1468948.02,195.800003,111.300002,486.600008,133.500002,329.300005,46.000001
3213,1468994.02,1469173.12,1469302.02,1469383.92,179.100002,81.900002,450.800006,128.900002,308.000004,60.9
3214,1469444.82,1469670.72,1469753.92,1469834.22,225.900004,80.300001,456.500007,83.200001,309.100005,67.100001
3215,1469901.32,1470111.62,1470204.92,1470286.92,210.300003,82.000001,454.100007,93.300002,303.600005,68.500001
3216,1470355.42,1470560.32,1470669.12,1470751.42,204.900003,82.300001,469.500007,108.800002,313.700005,73.500001
3217,1470824.92,1470984.72,1471138.32,1471244.72,159.800002,106.400001,471.500007,153.600003,313.400005,51.700001
3218,1471296.42,1471485.02,1471605.22,1471716.62,188.600003,111.400001,462.600007,120.200002,308.800005,42.400001
3219,1471759.02,1471934.02,1472053.62,1472136.32,175.000003,82.700002,439.000006,119.600001,294.600004,61.7
3220,1472198.02,1472401.72,1472495.12,1472576.62,203.700003,81.500001,446.700007,93.400002,297.100005,68.100001
3221,1472644.72,1472856.72,1472967.92,1473050.32,212.000003,82.400001,479.200007,111.200002,323.200005,73.600001
3222,1473123.92,1473342.92,1473436.62,1473519.22,219.000004,82.600001,472.100007,93.700001,312.700005,76.800001
3223,1473596.02,1473770.12,1473912.82,1473996.62,174.100003,83.800001,478.300007,142.700002,316.800005,77.700001
3224,1474074.32,1474245.32,1474384.82,1474500.32,171.000003,115.500002,471.500007,139.500002,310.500005,45.5
3225,1474545.82,1474757.02,1474874.72,1474982.22,211.200004,107.500002,489.900008,117.700001,328.900005,53.500001
3226,1475035.72,1475233.42,1475344.92,1475428.72,197.700003,83.800002,466.500007,111.500001,309.200004,73.500001
3227,1475502.22,1475689.32,1475793.32,1475905.32,187.100002,112.000002,440.700006,104.000002,291.100004,37.6
3228,1475942.92,1476136.62,1476239.52,1476320.32,193.700003,80.800001,441.000007,102.900002,296.600005,63.600001
3229,1476383.92,1476567.32,1476670.72,1476751.62,183.400003,80.900001,430.100006,103.400001,286.800004,62.400001
3230,1476814.02,1477020.02,1477107.32,1477187.62,206.000003,80.300001,439.000007,87.300002,293.300005,65.400001
3231,1477253.02,1477438.42,1477546.52,1477627.62,185.400003,81.100001,444.300006,108.100001,293.500004,69.700001
3232,1477697.32,1477906.72,1478012.42,1478115.92,209.400004,103.500002,475.000007,105.700001,315.100005,56.4
3233,1478172.32,1478364.82,1478477.52,1478585.72,192.500003,108.200002,465.300007,112.700002,305.200005,51.9
3234,1478637.62,1478851.02,1478951.32,1479034.02,213.400004,82.700001,475.400008,100.300001,313.700005,79.000002
3235,1479113.02,1479273.92,1479427.72,1479536.52,160.900002,108.800002,474.700007,153.800002,314.700004,51.200001
3236,1479587.72,1479791.22,1479890.82,1479998.62,203.500003,107.800002,453.500006,99.600001,303.100004,42.6
3237,1480041.22,1480228.22,1480342.42,1480425.32,187.000003,82.900001,451.500007,114.200002,301.200005,67.400001
3238,1480492.72,1480650.52,1480790.32,1480872.32,157.800002,82.000002,446.500007,139.800002,297.600004,66.900001
3239,1480939.22,1481100.52,1481228.02,1481309.82,161.300002,81.800001,436.800006,127.500002,288.800004,66.200001
3240,1481376.02,1481537.12,1481674.22,1481756.52,161.100003,82.300001,448.800007,137.100002,298.200005,68.300001
3241,1481824.82,1482007.42,1482126.72,1482208.52,182.600003,81.800002,458.300007,119.300001,301.900004,74.600001
3242,1482283.12,1482484.92,1482591.82,1482695.12,201.800003,103.300002,468.500007,106.900001,308.700004,56.500001
3243,1482751.62,1482954.32,1483062.52,1483176.52,202.700003,114.000002,468.100007,108.200001,310.900004,43.200001
3244,1483219.72,1483420.62,1483543.92,1483649.92,200.900003,106.000001,479.900007,123.300002,324.200005,49.700001
3245,1483699.62,1483880.02,1484005.52,1484110.12,180.400003,104.600002,453.900007,125.500001,305.900004,43.400001
3246,1484153.52,1484317.92,1484452.22,1484532.02,164.400002,79.800001,443.000006,134.300002,298.700004,64.500001
3247,1484596.52,1484760.32,1484885.12,1484965.82,163.800003,80.700001,434.000007,124.800002,288.600005,64.700001
3248,1485030.52,1485226.22,1485316.72,1485397.12,195.700003,80.400001,430.400006,90.500001,286.200004,63.800001
3249,1485460.92,1485641.82,1485757.52,1485839.32,180.900003,81.800001,449.100007,115.700002,296.600005,70.700001
3250,1485910.02,1486135.62,1486216.62,1486321.92,225.600003,105.300002,462.300007,81.000001,306.600004,50.400001
3251,1486372.32,1486534.02,1486686.72,1486769.62,161.700002,82.900002,472.000007,152.700002,314.400004,74.700001
3252,1486844.32,1487007.02,1487152.32,1487259.02,162.700002,106.700002,466.500007,145.300002,308.000004,51.800001
3253,1487310.82,1487477.72,1487630.92,1487714.22,166.900002,83.300002,477.900007,153.200002,320.100004,74.500001
3254,1487788.72,1487949.42,1488104.92,1488215.32,160.700002,110.400002,477.400007,155.500002,316.200004,50.800001
3255,1488266.12,1488474.22,1488587.72,1488670.62,208.100003,82.900001,478.000007,113.500002,321.600005,73.500001
3256,1488744.12,1488940.72,1489043.82,1489127.62,196.600003,83.800002,449.000007,103.100001,299.700004,65.500001
3257,1489193.12,1489401.72,1489486.22,1489567.32,208.600003,81.100001,437.100006,84.500001,293.100004,62.900001
3258,1489630.22,1489789.82,1489925.02,1490007.82,159.600003,82.800001,439.700007,135.200002,294.800005,62.100001
3259,1490069.92,1490245.02,1490372.32,1490453.82,175.100002,81.500001,453.300007,127.300002,302.400004,69.400002
3260,1490523.22,1490702.42,1490823.02,1490933.42,179.200002,110.400002,456.600006,120.600002,299.800004,46.4
3261,1490979.82,1491134.62,1491283.82,1491390.32,154.800003,106.500001,454.100007,149.200002,304.000005,43.600001
3262,1491433.92,1491620.22,1491738.82,1491843.82,186.300003,105.000001,460.100007,118.600002,304.900005,50.200001
3263,1491894.02,1492077.32,1492191.42,1492295.52,183.300003,104.100002,448.500007,114.100001,297.400004,47.000001
3264,1492342.52,1492512.52,1492631.72,1492714.42,170.000002,82.700001,436.500006,119.200002,289.200004,64.600001
3265,1492779.02,1492955.52,1493076.22,1493154.92,176.500003,78.700001,443.100007,120.700002,297.200005,67.200001
3266,1493222.12,1493384.22,1493509.72,1493622.72,162.100002,113.000002,436.600006,125.500002,287.600004,36
3267,1493658.72,1493822.52,1493942.82,1494023.92,163.800003,81.100002,434.400007,120.300001,284.100004,69.200001
3268,1494093.12,1494309.52,1494393.22,1494475.02,216.400003,81.800001,456.400007,83.700001,300.100004,74.500002
3269,1494549.52,1494718.22,1494851.52,1494933.32,168.700002,81.800001,459.500006,133.300002,302.000004,75.700001
3270,1495009.02,1495176.02,1495317.12,1495425.32,167.000003,108.200002,467.200007,141.100002,308.100005,50.9
3271,1495476.22,1495640.02,1495785.72,1495889.02,163.800003,103.300001,472.200007,145.700002,309.500005,59.400001
3272,1495948.42,1496112.52,1496254.62,1496334.92,164.100003,80.300001,460.500007,142.100002,306.200005,74.000001
3273,1496408.92,1496610.92,1496714.42,1496818.92,202.000003,104.500001,456.900007,103.500002,305.500005,46.900001
3274,1496865.82,1497061.52,1497166.92,1497277.52,195.700003,110.600001,444.600007,105.400002,301.100005,32.900001
3275,1497310.42,1497498.92,1497611.12,1497694.12,188.500002,83.000001,442.700006,112.200002,300.700004,59.000001
3276,1497753.12,1497914.32,1498058.32,1498139.12,161.200003,80.800001,451.100007,144.000002,305.200005,65.100001
3277,1498204.22,1498385.82,1498510.92,1498593.42,181.600003,82.500001,461.000007,125.100002,306.700005,71.800001
3278,1498665.22,1498819.32,1498983.42,1499064.92,154.100002,81.500001,475.100007,164.100003,318.200005,75.400001
3279,1499140.32,1499344.32,1499451.32,1499559.62,204.000003,108.300001,469.900007,107.000002,311.000005,50.600001
3280,1499610.22,1499832.82,1499924.32,1500006.42,222.600003,82.100001,464.500007,91.500002,314.100005,68.300001
3281,1500074.72,1500262.62,1500373.72,1500455.42,187.900003,81.700002,449.600007,111.100001,299.000004,68.900001
3282,1500524.32,1500707.42,1500827.52,1500940.22,183.100002,112.700002,452.000006,120.100002,303.200004,36.1
3283,1500976.32,1501152.62,1501281.02,1501397.82,176.300003,116.800002,455.600007,128.400002,304.700005,34.1
3284,1501431.92,1501601.42,1501729.62,1501812.92,169.500003,83.300001,445.000007,128.200002,297.700005,64.000001
3285,1501876.92,1502033.92,1502169.42,1502252.82,157.000002,83.400001,443.000006,135.500002,292.500004,67.100001
3286,1502319.92,1502502.42,1502625.32,1502706.92,182.500003,81.600001,463.100007,122.900002,305.400005,76.100001
3287,1502783.02,1502934.92,1503084.62,1503167.92,151.900002,83.300001,464.900007,149.700003,301.600005,80.000001
3288,1503247.92,1503408.92,1503557.82,1503641.22,161.000003,83.400001,471.300007,148.900002,309.900005,78.000001
3289,1503719.22,1503885.02,1504028.32,1504110.92,165.800003,82.600001,470.300007,143.300002,309.100005,78.600001
3290,1504189.52,1504356.92,1504494.22,1504611.42,167.400003,117.200001,461.900007,137.300002,304.700005,40.000001
3291,1504651.42,1504857.02,1504961.32,1505064.62,205.600003,103.300001,458.400007,104.300002,309.900005,45.200001
3292,1505109.82,1505299.72,1505404.62,1505516.12,189.900003,111.500002,443.300006,104.900001,294.800004,37
3293,1505553.12,1505751.02,1505844.12,1505926.92,197.900003,82.800001,440.400007,93.100002,291.000005,66.600001
3294,1505993.52,1506179.32,1506294.82,1506376.42,185.800003,81.600001,454.000007,115.500002,301.300005,71.100001
3295,1506447.52,1506637.82,1506756.92,1506869.42,190.300003,112.500002,465.000007,119.100001,309.400004,43.100001
3296,1506912.52,1507123.52,1507226.32,1507308.12,211.000003,81.800002,465.400007,102.800001,313.800004,69.800001
3297,1507377.92,1507532.62,1507688.32,1507795.92,154.700002,107.600002,462.800007,155.700002,310.400004,44.800001
3298,1507840.72,1508031.22,1508145.52,1508250.92,190.500002,105.400002,457.600006,114.300002,304.800004,47.4
3299,1508298.32,1508498.52,1508590.32,1508695.22,200.200003,104.900001,437.700007,91.800002,292.000005,40.800001
3300,1508736.02,1508918.92,1509017.92,1509098.62,182.900003,80.700001,420.600006,99.000001,281.900004,58.000001
3301,1509156.62,1509347.62,1509446.02,1509525.92,191.000003,79.900002,441.300007,98.400001,289.400004,72.000001
3302,1509597.92,1509784.22,1509903.32,1509984.92,186.300003,81.600002,457.200007,119.100001,305.400004,70.200001
3303,1510055.12,1510233.52,1510359.22,1510442.12,178.400002,82.900001,459.500006,125.700002,304.100004,72.500001
3304,1510514.62,1510668.62,1510826.12,1510907.02,154.000003,80.900001,465.500007,157.500002,311.500005,73.100001
3305,1510980.12,1511184.42,1511297.82,1511380.62,204.300003,82.800001,469.800007,113.400002,317.700005,69.300001
3306,1511449.92,1511605.32,1511768.62,1511851.22,155.400003,82.600001,470.900007,163.300002,318.700005,69.600001
3307,1511920.82,1512139.52,1512251.52,1512369.72,218.700004,118.200002,487.700008,112.000001,330.700005,38.800001
3308,1512408.52,1512598.32,1512722.42,1512831.82,189.800002,109.400002,464.500007,124.100002,313.900004,41.200001
3309,1512873.02,1513087.62,1513178.62,1513291.42,214.600003,112.800002,456.000006,91.000001,305.600004,37.6
3310,1513329.02,1513524.82,1513630.32,1513710.12,195.800003,79.800001,444.700007,105.500002,301.300005,63.600001
3311,1513773.72,1513940.52,1514082.92,1514165.42,166.800002,82.500001,459.400007,142.400003,309.200005,67.700001
3312,1514233.12,1514429.12,1514549.42,1514629.12,196.000003,79.700001,472.200007,120.300002,316.300005,76.200001
3313,1514705.32,1514893.62,1515023.32,1515128.32,188.300003,105.000001,473.400007,129.700002,318.000005,50.400001
3314,1515178.72,1515339.82,1515493.22,1515607.92,161.100002,114.700001,470.200007,153.400003,314.500005,41.000001
3315,1515648.92,1515855.82,1515965.02,1516077.22,206.900003,112.200001,466.700007,109.200002,316.100005,38.400001
3316,1516115.62,1516287.92,1516422.62,1516534.12,172.300002,111.500002,457.800007,134.700002,307.000004,39.300001
3317,1516573.42,1516743.72,1516857.22,1516938.62,170.300002,81.400001,422.700006,113.500002,283.800004,57.500001
3318,1516996.12,1517169.92,1517288.92,1517369.52,173.800003,80.600002,443.900007,119.000001,292.800004,70.500001
3319,1517440.02,1517646.22,1517743.12,1517823.72,206.200003,80.600001,459.000006,96.900001,303.100004,75.300001
3320,1517899.02,1518061.22,1518211.42,1518292.82,162.200003,81.400001,472.500007,150.200002,312.400005,78.700001
3321,1518371.52,1518601.52,1518689.22,1518794.62,230.000004,105.400002,482.000008,87.700001,317.700005,58.900001
3322,1518853.52,1519076.22,1519174.62,1519282.82,222.700003,108.200002,484.800007,98.400001,321.100004,55.500001
3323,1519338.32,1519508.92,1519650.12,1519759.52,170.600002,109.400001,475.100007,141.200003,311.800005,53.900001
3324,1519813.42,1519988.92,1520124.22,1520235.42,175.500003,111.200001,466.700007,135.300002,310.800005,44.700001
3325,1520280.12,1520434.62,1520588.22,1520703.62,154.500002,115.400001,461.000007,153.600003,308.100005,37.500001
3326,1520741.12,1520907.62,1521039.72,1521150.52,166.500002,110.800002,450.000007,132.100002,298.600004,40.600001
3327,1521191.12,1521349.72,1521481.02,1521563.92,158.600002,82.900001,439.300006,131.300002,289.900004,66.500001
3328,1521630.42,1521801.02,1521923.32,1522005.52,170.600003,82.200002,446.700007,122.300001,292.900004,71.600001
3329,1522077.12,1522228.82,1522384.82,1522466.22,151.700002,81.400002,463.900007,156.000002,307.700004,74.800001
3330,1522541.02,1522743.32,1522846.02,1522952.02,202.300003,106.000002,462.800007,102.700001,305.000004,51.800001
3331,1523003.82,1523201.72,1523314.52,1523420.62,197.900002,106.100002,464.000006,112.800002,310.700004,47.2
3332,1523467.82,1523652.32,1523783.02,1523887.22,184.500003,104.200002,469.100007,130.700002,315.200005,49.7
3333,1523936.92,1524121.42,1524234.72,1524343.02,184.500003,108.300001,446.500007,113.300002,297.800005,40.400001
3334,1524383.42,1524536.32,1524672.12,1524752.92,152.900002,80.800002,430.700007,135.800002,288.700004,61.200001
3335,1524814.12,1524989.02,1525101.42,1525181.72,174.900002,80.300001,436.200006,112.400002,287.300004,68.600001
3336,1525250.32,1525424.62,1525550.12,1525630.72,174.300003,80.600002,453.900007,125.500001,299.800004,73.500001
3337,1525704.22,1525894.72,1526013.72,1526121.22,190.500003,107.500002,469.500007,119.000001,309.500004,52.500001
3338,1526173.72,1526334.72,1526496.42,1526600.82,161.000002,104.400001,483.400007,161.700003,322.700005,56.300001
3339,1526657.12,1526889.12,1526974.82,1527084.12,232.000003,109.300001,477.200007,85.700002,317.700005,50.200001
3340,1527134.32,1527300.92,1527452.22,1527561.42,166.600003,109.200001,480.500007,151.300002,317.900005,53.400001
3341,1527614.82,1527776.42,1527935.12,1528018.42,161.600003,83.300001,481.000007,158.700002,320.300005,77.400001
3342,1528095.82,1528271.32,1528427.02,1528508.82,175.500003,81.800002,490.600008,155.700002,331.200005,77.600001
3343,1528586.42,1528747.42,1528910.02,1529020.22,161.000002,110.200001,484.700007,162.600003,323.600005,50.900001
3344,1529071.12,1529248.82,1529370.32,1529450.92,177.700003,80.600002,449.300007,121.500001,299.200004,69.500001
3345,1529520.42,1529735.02,1529826.22,1529906.92,214.600003,80.700001,453.100006,91.200001,305.800004,66.600001
3346,1529973.52,1530175.52,1530273.32,1530354.92,202.000003,81.600001,447.400007,97.800002,299.800005,66.000001
3347,1530420.92,1530596.62,1530726.32,1530809.32,175.700003,83.000001,459.700007,129.700002,305.400005,71.300001
3348,1530880.62,1531041.02,1531193.52,1531304.62,160.400002,111.100001,471.600007,152.500003,312.900005,47.600001
3349,1531352.22,1531512.22,1531664.92,1531748.12,160.000002,83.200001,470.600007,152.700003,312.700005,74.700001
3350,1531822.82,1531984.12,1532146.62,1532258.92,161.300002,112.300001,483.800007,162.500003,323.800005,47.700001
3351,1532306.62,1532496.02,1532625.72,1532733.92,189.400003,108.200002,478.100007,129.700002,319.100005,50.8
3352,1532784.72,1532956.02,1533107.12,1533214.52,171.300003,107.400002,482.600007,151.100002,322.400005,52.8
3353,1533267.32,1533450.72,1533584.72,1533691.32,183.400003,106.600002,467.200007,134.000002,317.400005,43.2
3354,1533734.52,1533939.52,1534034.62,1534115.82,205.000003,81.200001,443.500007,95.100002,300.100005,62.200001
3355,1534178.02,1534355.62,1534464.52,1534546.42,177.600003,81.900002,428.000006,108.900001,286.500004,59.6
3356,1534606.02,1534792.32,1534888.72,1534969.12,186.300003,80.400001,427.200007,96.400002,282.700005,64.100001
3357,1535033.22,1535195.72,1535329.82,1535409.22,162.500002,79.400001,447.900006,134.100002,296.600004,71.900001
3358,1535481.12,1535671.12,1535782.72,1535893.62,190.000003,110.900002,455.100007,111.600002,301.600005,42.6
3359,1535936.22,1536100.52,1536250.72,1536362.72,164.300003,112.000002,473.300007,150.200002,314.500005,46.8
3360,1536409.52,1536601.72,1536721.62,1536827.42,192.200003,105.800002,473.400007,119.900002,312.100005,55.5
3361,1536882.92,1537086.42,1537199.92,1537309.72,203.500003,109.800002,475.900007,113.500002,317.000005,49.1
3362,1537358.82,1537550.72,1537679.42,1537786.22,191.900003,106.800002,479.800008,128.700002,320.600005,52.400001
3363,1537838.62,1538026.82,1538144.62,1538251.62,188.200002,107.000002,462.200006,117.800002,306.000004,49.2
3364,1538300.82,1538467.02,1538598.32,1538679.72,166.200003,81.400001,444.800007,131.300002,297.500005,65.900001
3365,1538745.62,1538944.02,1539046.32,1539127.32,198.400003,81.000001,440.600007,102.300002,300.700005,58.900001
3366,1539186.22,1539382.42,1539487.32,1539591.32,196.200003,104.000002,453.600006,104.900001,301.100004,48.5
3367,1539639.82,1539829.02,1539941.12,1540023.12,189.200003,82.000001,455.200007,112.100002,301.300005,71.900001
3368,1540095.02,1540301.72,1540419.62,1540500.92,206.700003,81.300001,479.000007,117.900002,324.600005,73.100001
3369,1540574.02,1540768.32,1540886.82,1540994.92,194.300003,108.100002,469.600007,118.500002,312.800005,48.7
3370,1541043.62,1541203.22,1541360.62,1541471.42,159.600003,110.800002,473.300007,157.400002,317.000005,45.5
3371,1541516.92,1541711.32,1541831.02,1541938.62,194.400003,107.600002,470.400007,119.700002,314.100005,48.7
3372,1541987.32,1542185.52,1542306.22,1542412.82,198.200003,106.600002,475.600007,120.700002,318.900005,50.1
3373,1542462.92,1542630.42,1542760.42,1542863.52,167.500003,103.100001,442.400007,130.000002,297.500005,41.800001
3374,1542905.32,1543086.52,1543198.12,1543277.12,181.200003,79.000002,433.800007,111.600001,292.800004,62.000001
3375,1543339.12,1543512.52,1543622.22,1543702.62,173.400002,80.400001,426.600006,109.700002,283.100004,63.100001
3376,1543765.72,1543935.12,1544058.22,1544138.82,169.400002,80.600001,442.400006,123.100002,292.500004,69.300001
3377,1544208.12,1544384.32,1544505.92,1544586.62,176.200003,80.700001,452.700007,121.600002,297.800005,74.200001
3378,1544660.82,1544856.22,1544968.72,1545050.82,195.400003,82.100001,468.000007,112.500002,307.900005,78.000001
3379,1545128.82,1545345.52,1545444.42,1545551.22,216.700003,106.800002,475.500007,98.900002,315.600005,53.1
3380,1545604.32,1545794.82,1545922.42,1546036.02,190.500003,113.600002,480.000007,127.600002,318.100005,48.3
3381,1546084.32,1546285.42,1546391.82,1546474.92,201.100003,83.100001,462.700007,106.400002,307.500005,72.100001
3382,1546547.02,1546728.52,1546845.82,1546927.42,181.500003,81.600001,448.400007,117.300002,298.800005,68.000001
3383,1546995.42,1547191.02,1547289.52,1547372.12,195.600003,82.600002,438.900007,98.500001,294.100004,62.200001
3384,1547434.32,1547618.82,1547728.62,1547809.22,184.500002,80.600001,443.200006,109.800002,294.300004,68.300001
3385,1547877.52,1548067.32,1548185.22,1548266.62,189.800003,81.400001,457.500007,117.900002,307.700005,68.400001
3386,1548335.02,1548521.82,1548652.72,1548734.12,186.800003,81.400001,470.400007,130.900002,317.700005,71.300001
3387,1548805.42,1548994.32,1549121.22,1549229.42,188.900003,108.200001,473.700007,126.900002,315.800005,49.700001
3388,1549279.12,1549433.42,1549580.12,1549685.92,154.300002,105.800001,457.500007,146.700003,301.000005,50.700001
3389,1549736.62,1549910.92,1550044.82,1550149.32,174.300002,104.500002,458.300007,133.900002,308.200004,45.600001
3390,1550194.92,1550380.42,1550489.12,1550568.82,185.500002,79.700001,436.600006,108.700002,294.200004,62.700001
3391,1550631.52,1550816.82,1550921.42,1551001.02,185.300003,79.600001,430.200007,104.600002,289.900005,60.700001
3392,1551061.72,1551268.72,1551348.52,1551428.22,207.000003,79.700001,434.600006,79.800001,286.800004,68.100001
3393,1551496.32,1551673.52,1551788.52,1551897.42,177.200003,108.900002,446.300007,115.000001,292.200004,45.200001
3394,1551942.62,1552094.22,1552252.32,1552332.72,151.600002,80.400002,464.900007,158.100002,309.700004,74.800001
3395,1552407.52,1552572.12,1552726.82,1552834.92,164.600002,108.100002,480.200007,154.700002,319.300004,52.800001
3396,1552887.72,1553050.82,1553193.62,1553303.92,163.100002,110.300002,464.200007,142.800002,305.900004,48.000001
3397,1553351.92,1553509.52,1553670.62,1553780.52,157.600002,109.900002,471.800007,161.100002,318.700004,43.200001
3398,1553823.72,1553999.22,1554132.22,1554236.02,175.500002,103.800002,457.000007,133.000002,308.500004,44.700001
3399,1554280.72,1554478.12,1554582.32,1554662.32,197.400003,80.000001,445.500006,104.200001,301.600004,63.900001
3400,1554726.22,1554930.52,1555021.42,1555103.72,204.300003,82.300001,443.000007,90.900002,295.200005,65.500001
3401,1555169.22,1555341.82,1555475.62,1555557.62,172.600002,82.000002,458.400007,133.800002,306.400004,70.000001
3402,1555627.62,1555808.22,1555946.22,1556049.82,180.600002,103.600002,476.800007,138.000002,318.600004,54.600001
3403,1556104.42,1556314.62,1556420.92,1556536.32,210.200003,115.400002,472.900007,106.300001,316.500004,41.000001
3404,1556577.32,1556739.32,1556899.52,1557007.82,162.000002,108.300001,478.000007,160.200003,322.200005,47.500001
3405,1557055.32,1557236.72,1557365.72,1557474.02,181.400003,108.300001,461.400007,129.000002,310.400005,42.700001
3406,1557516.72,1557681.92,1557812.52,1557894.62,165.200002,82.100001,435.700006,130.600002,295.800004,57.800001
3407,1557952.42,1558147.22,1558254.52,1558334.12,194.800003,79.600001,447.100007,107.300002,302.100005,65.400001
3408,1558399.52,1558556.72,1558695.92,1558777.32,157.200002,81.400002,448.300007,139.200002,296.400004,70.500001
3409,1558847.82,1559058.72,1559166.92,1559246.22,210.900003,79.300002,470.000007,108.200001,319.100004,71.600001
3410,1559317.82,1559494.92,1559619.82,1559742.82,177.100002,123.000002,454.000006,124.900002,302.000004,29
3411,1559771.82,1559960.72,1560089.32,1560201.02,188.900003,111.700002,469.700007,128.600002,317.500005,40.5
3412,1560241.52,1560424.82,1560559.02,1560640.52,183.300003,81.500001,468.700007,134.200002,317.500005,69.700001
3413,1560710.22,1560895.72,1561020.02,1561130.22,185.500003,110.200002,460.100007,124.300002,309.800005,40.1
3414,1561170.32,1561381.02,1561478.52,1561559.82,210.700003,81.300001,459.800007,97.500002,308.200005,70.300001
3415,1561630.12,1561821.42,1561924.72,1562006.42,191.300003,81.700002,443.800007,103.300001,294.600004,67.500001
3416,1562073.92,1562248.72,1562384.42,1562466.52,174.800002,82.100002,470.000007,135.700002,310.500004,77.400001
3417,1562543.92,1562698.12,1562849.12,1562933.92,154.200002,84.800002,463.400007,151.000002,305.200004,73.400001
3418,1563007.32,1563164.92,1563327.82,1563410.12,157.600002,82.300002,485.400007,162.900002,320.500004,82.600001
3419,1563492.72,1563713.52,1563814.62,1563922.72,220.800003,108.100001,486.900007,101.100002,321.900005,56.900001
3420,1563979.62,1564141.92,1564299.92,1564409.22,162.300003,109.300002,477.300007,158.000002,320.300005,47.7
3421,1564456.92,1564654.22,1564787.52,1564894.02,197.300003,106.500002,490.400008,133.300002,330.600005,53.300001
3422,1564947.32,1565153.02,1565272.12,1565376.32,205.700003,104.200002,482.600007,119.100001,324.800004,53.600001
3423,1565429.92,1565594.42,1565734.42,1565841.12,164.500002,106.700002,459.000007,140.000002,304.500004,47.800001
3424,1565888.92,1566071.62,1566183.02,1566264.22,182.700002,81.200001,437.600006,111.400002,294.100004,62.300001
3425,1566326.52,1566513.62,1566611.62,1566693.52,187.100003,81.900002,426.900006,98.000001,285.100004,59.9
3426,1566753.42,1566953.12,1567059.62,1567139.52,199.700003,79.900001,450.400007,106.500002,306.200005,64.300001
3427,1567203.82,1567413.32,1567508.52,1567611.12,209.500003,102.600001,453.800007,95.200002,304.700005,46.500001
3428,1567657.62,1567825.42,1567963.92,1568070.02,167.800002,106.100002,457.100007,138.500002,306.300004,44.700001
3429,1568114.72,1568298.82,1568432.82,1568541.22,184.100002,108.400002,474.100007,134.000002,318.100004,47.600001
3430,1568588.82,1568748.72,1568904.52,1569015.92,159.900002,111.400002,479.000007,155.800002,315.700004,51.900001
3431,1569067.82,1569228.42,1569377.32,1569487.02,160.600002,109.700001,471.600007,148.900003,309.500005,52.400001
3432,1569539.42,1569727.12,1569841.32,1569923.52,187.700003,82.200002,455.100007,114.200001,301.900004,71.000001
3433,1569994.52,1570161.82,1570289.42,1570373.52,167.300002,84.100001,441.700006,127.600002,294.900004,62.700001
3434,1570436.22,1570603.52,1570727.12,1570809.42,167.300003,82.300001,438.100007,123.600002,290.900005,64.900001
3435,1570874.32,1571040.42,1571180.02,1571261.92,166.100002,81.900002,460.100007,139.600002,305.700004,72.500001
3436,1571334.42,1571487.82,1571641.82,1571724.42,153.400002,82.600002,460.700007,154.000002,307.400004,70.700001
3437,1571795.12,1571990.12,1572112.42,1572224.42,195.000002,112.000002,478.600007,122.300002,317.300004,49.300001
3438,1572273.72,1572442.12,1572592.62,1572675.22,168.400002,82.600002,474.500007,150.500002,318.900004,73.000001
3439,1572748.22,1572918.62,1573059.32,1573166.02,170.400002,106.700002,472.900007,140.700002,311.100004,55.100001
3440,1573221.12,1573436.82,1573529.12,1573639.12,215.700003,110.000002,461.400007,92.300001,308.000004,43.400001
3441,1573682.52,1573866.82,1573983.72,1574064.62,184.300002,80.900001,446.500006,116.900002,301.200004,64.400001
3442,1574129.02,1574313.32,1574420.72,1574501.52,184.300003,80.800001,438.000007,107.400002,291.700005,65.500001
3443,1574567.02,1574766.02,1574863.22,1574969.92,199.000003,106.700002,444.200006,97.200001,296.200004,41.3
3444,1575011.22,1575176.12,1575316.92,1575399.62,164.900003,82.700001,453.700007,140.800002,305.700005,65.300001
3445,1575464.92,1575639.32,1575770.12,1575875.02,174.400003,104.900001,459.700007,130.800002,305.200005,49.600001
3446,1575924.62,1576130.82,1576238.22,1576347.72,206.200003,109.500001,475.200007,107.400002,313.600005,52.100001
3447,1576399.82,1576561.62,1576718.22,1576826.72,161.800003,108.500002,475.300007,156.600002,318.400005,48.4
3448,1576875.12,1577061.32,1577184.52,1577290.52,186.200003,106.000001,463.900007,123.200002,309.400005,48.500001
3449,1577339.02,1577517.02,1577644.22,1577725.72,178.000003,81.500001,449.600007,127.200002,305.200005,62.900001
3450,1577788.62,1577974.82,1578086.12,1578166.62,186.200003,80.500002,445.400007,111.300001,297.500004,67.400001
3451,1578234.02,1578434.52,1578538.72,1578620.42,200.500003,81.700001,457.400006,104.200001,304.700004,71.000001
3452,1578691.42,1578881.32,1578997.22,1579077.12,189.900003,79.900001,456.700007,115.900002,305.800005,71.000001
3453,1579148.12,1579364.92,1579467.42,1579581.92,216.800003,114.500002,476.400007,102.500002,319.300005,42.6
3454,1579624.52,1579822.02,1579935.72,1580053.22,197.500003,117.500002,468.600007,113.700002,311.200005,39.9
3455,1580093.12,1580254.62,1580407.62,1580514.82,161.500003,107.200002,470.700007,153.000002,314.500005,49
3456,1580563.82,1580751.12,1580869.12,1580953.82,187.300003,84.700001,456.800007,118.000002,305.300005,66.800001
3457,1581020.62,1581207.82,1581326.82,1581410.82,187.200003,84.000001,457.900007,119.000002,306.200005,67.700001
3458,1581478.52,1581653.72,1581782.62,1581864.12,175.200002,81.500002,451.100007,128.900002,304.100004,65.500001
3459,1581929.62,1582109.42,1582241.42,1582323.22,179.800002,81.800001,457.300006,132.000002,311.800004,63.700001
3460,1582386.92,1582545.12,1582690.72,1582801.42,158.200003,110.700002,455.200007,145.600002,303.800005,40.7
3461,1582842.12,1583046.02,1583141.22,1583223.02,203.900003,81.800001,448.400007,95.200002,299.100005,67.500001
3462,1583290.52,1583472.12,1583605.82,1583688.22,181.600003,82.400001,469.400007,133.700002,315.300005,71.700001
3463,1583759.92,1583960.92,1584076.42,1584160.02,201.000003,83.600001,472.200007,115.500002,316.500005,72.100001
3464,1584232.12,1584397.62,1584551.82,1584665.32,165.500002,113.500001,481.800007,154.200003,319.700005,48.600001
3465,1584713.92,1584892.02,1585041.02,1585150.22,178.100003,109.200002,486.100007,149.000002,327.100005,49.8
3466,1585200.02,1585358.92,1585523.62,1585607.32,158.900003,83.700001,483.400008,164.700002,323.600005,76.100002
3467,1585683.42,1585869.72,1585990.02,1586100.22,186.300002,110.200002,455.800006,120.300002,306.600004,39
3468,1586139.22,1586301.22,1586442.52,1586526.72,162.000003,84.200001,451.300007,141.300002,303.300005,63.800001
3469,1586590.52,1586754.72,1586897.12,1586981.02,164.200002,83.900001,451.200007,142.400003,306.600005,60.700001
3470,1587041.72,1587216.22,1587357.02,1587438.62,174.500002,81.600002,462.400007,140.800002,315.300004,65.500001
3471,1587504.12,1587687.22,1587817.82,1587898.72,183.100002,80.900002,464.000007,130.600002,313.700004,69.400001
3472,1587968.12,1588159.42,1588274.32,1588357.32,191.300002,83.000001,458.200006,114.900002,306.200004,69.000001
3473,1588426.32,1588629.52,1588739.12,1588822.52,203.200003,83.400001,469.200007,109.600002,312.800005,73.000001
3474,1588895.52,1589091.02,1589217.22,1589333.52,195.500003,116.300002,482.500008,126.200002,321.700005,44.500001
3475,1589378.02,1589592.32,1589701.42,1589814.02,214.300003,112.600002,489.200007,109.100001,323.400004,53.200001
3476,1589867.22,1590035.82,1590191.62,1590302.62,168.600002,111.000001,487.900007,155.800003,324.400005,52.500001
3477,1590355.12,1590523.52,1590673.72,1590756.72,168.400003,83.000001,473.900007,150.200002,318.600005,72.300001
3478,1590829.02,1591005.92,1591137.52,1591243.62,176.900003,106.100001,462.300007,131.600002,308.500005,47.700001
3479,1591291.32,1591508.92,1591603.22,1591718.22,217.600003,115.000001,463.100007,94.300002,311.900005,36.200001
3480,1591754.42,1591944.52,1592054.32,1592138.42,190.100003,84.100002,447.400007,109.800001,299.900004,63.400001
3481,1592201.82,1592381.32,1592511.72,1592594.22,179.500002,82.500002,463.300007,130.400002,309.900004,70.900001
3482,1592665.12,1592866.22,1592993.02,1593101.52,201.100003,108.500002,485.600007,126.800001,327.900004,49.200001
3483,1593150.72,1593373.62,1593490.82,1593597.52,222.900003,106.700001,501.600007,117.200002,340.100005,54.800001
3484,1593652.32,1593815.32,1593978.82,1594089.42,163.000003,110.600002,485.000007,163.500002,326.500005,47.9
3485,1594137.32,1594302.62,1594460.62,1594544.42,165.300003,83.800002,480.200008,158.000002,323.300005,73.100001
3486,1594617.52,1594833.52,1594936.02,1595048.22,216.000003,112.200002,474.200007,102.500001,318.500004,43.500001
3487,1595091.72,1595297.22,1595396.32,1595509.92,205.500003,113.600002,457.800007,99.100001,304.600004,39.600001
3488,1595549.52,1595746.92,1595848.12,1595931.12,197.400002,83.000001,439.300006,101.200002,298.600004,57.700001
3489,1595988.82,1596151.32,1596290.22,1596371.32,162.500003,81.100001,448.200007,138.900002,301.400005,65.700001
3490,1596437.02,1596607.82,1596739.12,1596821.12,170.800002,82.000001,448.900006,131.300002,302.100004,64.800001
3491,1596885.92,1597070.92,1597199.72,1597283.12,185.000003,83.400001,466.600007,128.800002,313.800005,69.400001
3492,1597352.52,1597540.92,1597669.52,1597751.82,188.400003,82.300001,475.800007,128.600002,317.000005,76.500001
3493,1597828.32,1597992.02,1598143.22,1598251.42,163.700003,108.200002,475.700008,151.200002,314.900005,52.600001
3494,1598304.02,1598474.22,1598625.32,1598734.02,170.200002,108.700002,488.100007,151.100002,321.300004,58.100001
3495,1598792.12,1598962.52,1599112.52,1599196.42,170.400002,83.900001,480.900007,150.000003,320.400005,76.600001
3496,1599273.02,1599460.72,1599589.52,1599672.32,187.700003,82.800001,466.500007,128.800002,316.500005,67.200001
3497,1599739.52,1599906.02,1600044.32,1600128.22,166.500002,83.900001,453.600007,138.300003,304.800005,64.900001
3498,1600193.12,1600349.12,1600492.32,1600574.12,156.000002,81.800001,444.700006,143.200002,299.200004,63.700001
3499,1600637.82,1600799.82,1600946.92,1601028.42,162.000003,81.500001,461.800007,147.100002,309.100005,71.200001
3500,1601099.62,1601287.92,1601416.92,1601500.12,188.300003,83.200001,470.000007,129.000002,317.300005,69.500001
3501,1601569.62,1601785.02,1601895.02,1602003.02,215.400003,108.000002,486.700007,110.000002,325.400005,53.3
3502,1602056.32,1602240.72,1602374.62,1602482.02,184.400003,107.400002,474.500008,133.900002,318.300005,48.800001
3503,1602530.82,1602725.32,1602844.22,1602953.42,194.500002,109.200002,469.800007,118.900002,313.400004,47.200001
3504,1603000.62,1603201.62,1603310.12,1603418.62,201.000003,108.500002,461.100006,108.500001,309.500004,43.1
3505,1603461.72,1603652.92,1603765.92,1603847.32,191.200003,81.400001,451.700007,113.000002,304.200005,66.100001
3506,1603913.42,1604109.12,1604204.72,1604286.72,195.700003,82.000001,434.300007,95.600002,291.300005,61.000001
3507,1604347.72,1604548.82,1604652.92,1604735.12,201.100003,82.200001,458.500006,104.100001,305.200004,71.100001
3508,1604806.22,1604995.72,1605123.82,1605206.12,189.500003,82.300001,473.900008,128.100002,317.600005,74.000002
3509,1605280.12,1605470.12,1605590.62,1605710.52,190.000002,119.900002,473.400007,120.500002,310.500004,43.000001
3510,1605753.52,1605913.52,1606069.82,1606152.92,160.000002,83.100002,471.800007,156.300002,316.300004,72.400001
3511,1606225.32,1606414.12,1606545.22,1606649.32,188.800002,104.100002,474.100007,131.100002,319.900004,50.100001
3512,1606699.42,1606864.62,1607006.62,1607113.32,165.200002,106.700002,455.900006,142.000002,307.200004,42
3513,1607155.32,1607326.22,1607458.02,1607540.82,170.900003,82.800001,449.300007,131.800002,302.700005,63.800001
3514,1607604.62,1607771.32,1607922.02,1608004.92,166.700003,82.900001,468.600007,150.700002,317.400005,68.300001
3515,1608073.22,1608254.72,1608385.92,1608469.12,181.500003,83.200001,471.400007,131.200002,312.700005,75.500001
3516,1608544.62,1608704.32,1608862.52,1608946.22,159.700003,83.700001,478.200007,158.200002,317.900005,76.600001
3517,1609022.82,1609213.52,1609341.22,1609426.12,190.700003,84.900001,482.600007,127.700002,318.400005,79.300001
3518,1609505.42,1609733.22,1609819.82,1609929.92,227.800004,110.100002,474.300008,86.600001,314.400005,49.800001
3519,1609979.72,1610186.62,1610297.22,1610378.62,206.900003,81.400002,469.900007,110.600001,317.500004,71.000001
3520,1610449.62,1610607.52,1610751.22,1610833.82,157.900002,82.600001,451.200006,143.700002,301.600004,67.000001
3521,1610900.82,1611073.62,1611198.42,1611281.82,172.800003,83.400001,451.700007,124.800002,297.600005,70.700001
3522,1611352.52,1611503.82,1611665.02,1611774.32,151.300002,109.300001,470.900007,161.200003,312.500005,49.100001
3523,1611823.42,1612054.92,1612153.02,1612266.92,231.500003,113.900002,486.000007,98.100002,329.600005,42.5
3524,1612309.42,1612479.32,1612629.32,1612742.22,169.900003,112.900002,481.400007,150.000002,319.900005,48.6
3525,1612790.82,1612956.92,1613113.52,1613198.62,166.100003,85.100002,478.200008,156.600002,322.700005,70.400001
3526,1613269.02,1613484.92,1613595.82,1613703.12,215.900003,107.300002,485.300007,110.900001,326.800004,51.200001
3527,1613754.32,1613945.02,1614053.22,1614136.22,190.700003,83.000002,446.400006,108.200001,298.900004,64.5
3528,1614200.72,1614402.22,1614501.82,1614585.12,201.500003,83.300001,450.300007,99.600002,301.100005,65.900001
3529,1614651.02,1614859.82,1614965.22,1615077.72,208.800003,112.500002,469.200007,105.400002,314.200005,42.5
3530,1615120.22,1615299.52,1615433.72,1615517.02,179.300003,83.300001,463.300007,134.200002,313.500005,66.500001
3531,1615583.52,1615777.12,1615904.22,1615986.82,193.600003,82.600001,473.100007,127.100002,320.700005,69.800001
3532,1616056.62,1616237.72,1616364.12,1616471.82,181.100003,107.700001,459.500007,126.400002,307.500005,44.300001
3533,1616516.12,1616712.22,1616831.92,1616940.92,196.100003,109.000001,470.000007,119.700002,315.800005,45.200001
3534,1616986.12,1617152.12,1617283.32,1617366.62,166.000002,83.300002,444.800007,131.200002,297.200004,64.300001
3535,1617430.92,1617608.22,1617730.22,1617810.92,177.300002,80.700001,442.400006,122.000002,299.300004,62.400001
3536,1617873.32,1618032.82,1618180.22,1618262.42,159.500003,82.200001,459.300007,147.400002,306.900005,70.200001
3537,1618332.62,1618492.42,1618658.52,1618740.62,159.800002,82.100001,479.700007,166.100003,325.900005,71.700001
3538,1618812.32,1619012.32,1619141.62,1619248.02,200.000003,106.400002,490.300007,129.300002,329.300005,54.6
3539,1619302.62,1619495.82,1619620.82,1619703.92,193.200003,83.100001,478.500008,125.000002,318.200005,77.200002
3540,1619781.12,1619997.82,1620099.82,1620209.62,216.700003,109.800002,481.600007,102.000001,318.700004,53.100001
3541,1620262.72,1620419.52,1620588.42,1620695.72,156.800002,107.300001,483.500007,168.900003,325.700005,50.500001
3542,1620746.22,1620929.02,1621066.22,1621173.12,182.800003,106.900001,470.400007,137.200002,320.000005,43.500001
3543,1621216.62,1621416.72,1621539.92,1621621.82,200.100003,81.900001,471.300007,123.200002,323.300005,66.100001
3544,1621687.92,1621876.72,1621991.82,1622074.32,188.800003,82.500001,450.300007,115.100002,303.900005,63.900001
3545,1622138.22,1622297.92,1622448.32,1622559.82,159.700002,111.500002,458.600007,150.400002,310.100004,37.000001
3546,1622596.82,1622816.32,1622918.22,1622999.82,219.500003,81.600002,474.800007,101.900001,321.400004,71.800001
3547,1623071.62,1623251.82,1623378.82,1623490.22,180.200002,111.400002,460.700007,127.000002,307.200004,42.100001
3548,1623532.32,1623700.62,1623841.42,1623924.02,168.300002,82.600001,463.600006,140.800002,309.100004,71.900001
3549,1623995.92,1624178.92,1624312.62,1624421.92,183.000003,109.300002,477.900008,133.700002,316.700005,51.900001
3550,1624473.82,1624661.82,1624803.22,1624886.02,188.000002,82.800002,485.200007,141.400002,329.400004,73.000001
3551,1624959.02,1625159.12,1625285.72,1625369.22,200.100003,83.500001,478.500007,126.600002,326.700005,68.300001
3552,1625437.52,1625638.92,1625762.12,1625865.92,201.400003,103.800001,480.400007,123.200002,324.600005,52.000001
3553,1625917.92,1626080.72,1626216.52,1626299.02,162.800002,82.500001,447.400007,135.800003,298.600005,66.300001
3554,1626365.32,1626538.02,1626667.82,1626751.72,172.700002,83.900001,451.700006,129.800002,302.500004,65.300001
3555,1626817.02,1626984.32,1627118.62,1627202.12,167.300003,83.500001,453.800007,134.300002,301.600005,68.700001
3556,1627270.82,1627445.92,1627582.82,1627665.22,175.100003,82.400001,465.200007,136.900002,312.000005,70.800001
3557,1627736.02,1627947.12,1628058.92,1628169.82,211.100003,110.900002,480.200007,111.800002,322.900005,46.4
3558,1628216.22,1628435.72,1628548.22,1628630.72,219.500004,82.500001,485.900008,112.500001,332.000005,71.400002
3559,1628702.12,1628864.12,1629018.22,1629126.92,162.000002,108.700002,475.000007,154.100002,316.100004,50.200001
3560,1629177.12,1629339.22,1629488.12,1629596.52,162.100002,108.400002,468.900007,148.900002,311.000004,49.500001
3561,1629646.02,1629835.12,1629944.22,1630056.32,189.100002,112.100002,448.300006,109.100002,298.200004,38
3562,1630094.32,1630255.72,1630391.52,1630473.12,161.400003,81.600001,441.500007,135.800002,297.200005,62.700001
3563,1630535.82,1630713.12,1630822.42,1630905.62,177.300003,83.200001,428.000006,109.300001,286.600004,58.200001
3564,1630963.82,1631153.72,1631257.92,1631338.52,189.900003,80.600001,441.100007,104.200002,294.100005,66.400001
3565,1631404.92,1631584.32,1631716.32,1631800.02,179.400003,83.700002,466.100007,132.000001,311.400004,71.000001
3566,1631871.02,1632060.82,1632190.62,1632274.62,189.800003,84.000001,475.900007,129.800002,319.600005,72.300001
[truncated: 71,194 more chars]
