# Supplementary material for: Robust dynamical invariants in sequential neural activity
Source: Sci Rep. 2019 Jun 21;9:9048. doi: 10.1038/s41598-019-44953-2 (PMC6588702; doi:10.1038/s41598-019-44953-2)
Supplement: Supplementary file 4 — Dataset [file 41598_2019_44953_MOESM4_ESM.zip › data/control16/Control_exp7.txt]

%If you use these data please cite:
%%  I. Elices, R. Levi, D. Arroyo, F. B. Rodriguez, and P. Varona. Robust dynamical invariants in sequential neural activity
% (1:n-1)' firstLP' lastLP' firstPD' lastPD' burstLPd' burstPDd' Period' latenc' LPPDfst2fst' PDLP'
1,810.800012,891.500013,1224.60002,1323.90002,80.700001,99.300002,664.80001,333.100005,413.800006,151.700002
2,1475.60002,1535.70002,1855.10003,1954.80003,60.100001,99.700001,624.900009,319.400005,379.500006,145.700002
3,2100.50003,2179.40003,2489.10004,2591.50004,78.900001,102.400002,640.80001,309.700005,388.600006,149.800002
4,2741.30004,2857.30004,3155.20005,3254.30005,116.000002,99.100001,654.70001,297.900004,413.900006,141.700003
5,3396.00005,3504.10005,3768.10006,3869.50006,108.100001,101.400002,623.800009,264.000004,372.100005,150.300002
6,4019.80006,4079.90006,4453.90007,4554.90007,60.100001,101.000002,687.00001,374.000005,434.100006,151.900002
7,4706.80007,4765.70007,5145.10008,5244.50008,58.900001,99.400001,692.90001,379.400006,438.300007,155.200002
8,5399.70008,5480.10008,5802.90009,5904.50009,80.400002,101.600002,654.30001,322.800004,403.200006,149.500002
9,6054.00009,6143.10009,6449.8001,6553.4001,89.100002,103.600002,653.70001,306.700004,395.800006,154.300002
10,6707.7001,6796.6001,7126.80011,7226.80011,88.900001,100.000002,664.70001,330.200005,419.100006,145.600002
11,7372.40011,7480.90011,7748.50011,7847.60012,108.500001,99.100002,621.900009,267.600004,376.100005,146.700002
12,7994.30012,8071.10012,8390.60013,8492.50013,76.800001,101.900002,650.50001,319.500005,396.300006,152.300002
13,8644.80013,8745.90013,9079.80013,9184.50014,101.100001,104.700002,685.70001,333.900005,435.000006,146.000002
14,9330.50014,9414.50014,9742.20015,9843.70015,84.000001,101.500002,665.70001,327.700005,411.700006,152.500002
15,9996.20015,10081.2002,10417.1002,10517.2002,85.000001,100.100002,671.20001,335.900005,420.900006,150.200002
16,10667.4002,10756.8002,11087.8002,11186.2002,89.400001,98.400002,667.90001,331.000005,420.400006,149.100002
17,11335.3002,11436.2002,11718.0002,11818.0002,100.900001,100.000001,634.600009,281.800005,382.700006,151.900002
18,11969.9002,12049.7002,12384.7002,12485.3002,79.800002,100.600001,665.00001,335.000005,414.800007,149.600002
19,12634.9002,12746.5002,13029.7002,13130.0002,111.600002,100.300002,645.50001,283.200004,394.800006,150.400002
20,13280.4002,13383.3002,13643.0002,13742.6002,102.900001,99.600002,615.000009,259.700004,362.600005,152.800002
21,13895.4002,13977.4002,14293.4002,14394.8002,82.000001,101.400001,646.40001,316.000005,398.000006,147.000003
22,14541.8002,14622.5002,14915.3002,15018.1002,80.700001,102.800002,626.900009,292.800004,373.500005,150.600002
23,15168.7002,15254.1002,15576.5002,15679.1002,85.400001,102.600002,658.90001,322.400005,407.800006,148.500002
24,15827.6002,15935.4002,16250.6002,16352.1002,107.800001,101.500002,674.30001,315.200005,423.000006,149.800002
25,16501.9002,16604.2002,16907.9003,17008.7003,102.300001,100.800001,655.50001,303.700005,406.000006,148.700003
26,17157.4003,17273.9003,17503.4003,17586.6003,116.500001,83.200001,583.900008,229.500004,346.000005,154.700002
27,17741.3003,17817.8003,18119.6003,18219.8003,76.500002,100.200001,627.40001,301.800004,378.300006,148.900003
28,18368.7003,18451.6003,18785.9003,18887.0003,82.900001,101.100001,670.60001,334.300005,417.200006,152.300003
29,19039.3003,19117.6003,19427.6003,19529.3003,78.300001,101.700002,643.200009,310.000004,388.300005,153.200002
30,19682.5003,19759.1003,20074.7003,20175.1003,76.600001,100.400002,641.70001,315.600005,392.200006,149.100002
31,20324.2003,20425.0003,20717.4003,20819.1003,100.800001,101.700001,636.800009,292.400005,393.200006,141.900002
32,20961.0003,21063.2003,21353.2003,21457.0003,102.200002,103.800002,645.00001,290.000004,392.200006,149.000002
33,21606.0003,21665.0003,21985.1003,22085.4003,59.000001,100.300001,628.100009,320.100005,379.100006,148.700002
34,22234.1003,22343.8003,22658.9003,22760.2003,109.700002,101.300001,669.60001,315.100005,424.800007,143.500002
35,22903.7003,23002.8003,23338.3003,23440.6003,99.100002,102.300001,674.00001,335.500005,434.600007,137.100002
36,23577.7004,23677.9004,23952.6004,24054.2004,100.200002,101.600001,614.000009,274.700004,374.900006,137.500002
37,24191.7004,24295.5004,24606.0004,24707.0004,103.800002,101.000001,664.60001,310.500005,414.300007,149.300002
38,24856.3004,24937.2004,25289.3004,25387.4004,80.900002,98.100001,679.100011,352.100005,433.000007,148.000003
39,25535.4004,25622.3004,25913.5004,26013.5004,86.900001,100.000002,624.600009,291.200004,378.100005,146.500002
40,26160.0004,26239.9004,26609.3004,26711.6004,79.900001,102.300001,697.90001,369.400006,449.300007,146.300002
41,26857.9004,26966.5004,27233.4004,27338.3004,108.600002,104.900001,628.70001,266.900004,375.500006,148.300003
42,27486.6004,27576.2004,27936.6004,28042.1004,89.600001,105.500002,696.90001,360.400005,450.000006,141.400002
43,28183.5004,28263.4004,28581.2004,28682.3004,79.900001,101.100001,634.600009,317.800005,397.700006,135.800002
44,28818.1004,28916.7004,29223.9004,29326.7004,98.600002,102.800002,663.00001,307.200004,405.800006,154.400002
45,29481.1004,29590.3004,29893.5004,29996.3004,109.200002,102.800002,665.20001,303.200004,412.400006,150.000002
46,30146.3004,30256.6005,30540.7005,30641.5005,110.300002,100.800002,642.80001,284.100004,394.400006,147.600002
47,30789.1005,30871.8005,31207.1005,31307.9005,82.700001,100.800002,659.10001,335.300005,418.000006,140.300002
48,31448.2005,31524.3005,31865.1005,31966.0005,76.100001,100.900001,665.90001,340.800005,416.900006,148.100003
49,32114.1005,32211.5005,32528.7005,32628.5005,97.400001,99.800001,665.100009,317.200005,414.600006,150.700002
50,32779.2005,32881.4005,33183.0005,33284.6005,102.200002,101.600002,654.60001,301.600004,403.800006,149.200002
51,33433.8005,33511.5005,33866.2005,33968.6005,77.700001,102.400001,685.30001,354.700006,432.400007,150.500002
52,34119.1005,34218.5005,34535.9005,34638.7005,99.400002,102.800001,670.50001,317.400005,416.800007,150.900002
53,34789.6005,34887.7005,35242.7005,35348.0005,98.100002,105.300002,710.500011,355.000005,453.100007,152.100002
54,35500.1005,35578.2005,35915.8005,36018.2005,78.100001,102.400002,666.10001,337.600005,415.700006,148.000002
55,36166.2005,36278.6005,36608.3005,36711.0005,112.400002,102.700001,687.80001,329.700005,442.100007,143.000002
56,36854.0005,36963.5006,37307.7006,37409.8006,109.500002,102.100001,702.100011,344.200005,453.700007,146.300003
57,37556.1006,37660.4006,37979.1006,38079.9006,104.300001,100.800001,672.70001,318.700005,423.000006,148.900003
58,38228.8006,38317.8006,38663.7006,38766.3006,89.000001,102.600002,689.30001,345.900005,434.900006,151.800002
59,38918.1006,39000.8006,39361.0006,39464.1006,82.700001,103.100001,698.80001,360.200006,442.900007,152.800002
60,39616.9006,39698.7006,40011.6006,40114.8006,81.800002,103.200002,647.40001,312.900004,394.700006,149.500002
61,40264.3006,40365.8006,40723.4006,40825.5006,101.500001,102.100001,697.50001,357.600006,459.100007,136.300002
62,40961.8006,41066.9006,41369.5006,41470.6006,105.100002,101.100002,656.90001,302.600004,407.700006,148.100002
63,41618.7006,41723.1006,42002.9006,42103.9006,104.400002,101.000001,629.80001,279.800004,384.200006,144.600003
64,42248.5006,42329.4006,42638.6006,42739.0006,80.900001,100.400002,635.200009,309.200004,390.100005,144.700002
65,42883.7006,42993.1006,43352.6006,43456.3006,109.400002,103.700002,725.900011,359.500005,468.900007,153.300002
66,43609.6007,43716.6007,44060.7007,44160.5007,107.000001,99.800001,697.90001,344.100006,451.100007,147.000002
67,44307.5007,44416.5007,44736.3007,44839.0007,109.000002,102.700001,681.90001,319.800005,428.800007,150.400002
68,44989.4007,45077.2007,45434.1007,45533.3007,87.800002,99.200001,696.500011,356.900005,444.700007,152.600003
69,45685.9007,45768.2007,46132.7007,46235.2007,82.300001,102.500002,699.60001,364.500005,446.800006,150.300002
70,46385.5007,46493.3007,46805.1007,46905.4007,107.800002,100.300002,676.00001,311.800004,419.600006,156.100002
71,47061.5007,47144.6007,47515.4007,47619.4007,83.100002,104.000002,709.100011,370.800005,453.900007,151.200002
72,47770.6007,47871.0007,48216.5007,48317.3007,100.400001,100.800002,689.70001,345.500005,445.900006,143.000002
73,48460.3007,48565.2007,48875.7007,48978.6007,104.900002,102.900002,669.10001,310.500004,415.400006,150.800002
74,49129.4007,49211.3007,49549.2007,49648.7007,81.900001,99.500002,672.30001,337.900005,419.800006,153.000002
75,49801.7007,49882.9007,50246.7007,50350.2008,81.200001,103.500001,699.300011,363.800006,445.000007,150.800003
76,50501.0008,50588.2008,50926.7008,51028.3008,87.200001,101.600001,678.30001,338.500005,425.700006,151.000003
77,51179.3008,51259.5008,51580.3008,51684.7008,80.200001,104.400001,657.600009,320.800005,401.000006,152.200002
78,51836.9008,51912.5008,52273.0008,52374.0008,75.600002,101.000001,688.400011,360.500005,436.100007,151.300003
79,52525.3008,52609.4008,52926.2008,53029.0008,84.100001,102.800001,648.200009,316.800005,400.900006,144.500002
80,53173.5008,53254.7008,53580.2008,53681.3008,81.200002,101.100002,655.60001,325.500004,406.700006,147.800002
81,53829.1008,53914.7008,54285.4008,54384.7008,85.600001,99.300001,704.600011,370.700006,456.300007,149.000003
82,54533.7008,54611.8008,54961.1008,55063.3008,78.100001,102.200002,672.90001,349.300005,427.400006,143.300002
83,55206.6008,55307.9008,55607.0008,55709.1008,101.300001,102.100001,650.400009,299.100005,400.400006,147.900002
84,55857.0008,55934.7008,56269.1008,56369.9008,77.700001,100.800002,662.70001,334.400005,412.100006,149.800002
85,56519.7008,56628.3008,56985.0008,57088.7009,108.600002,103.700002,718.800011,356.700005,465.300007,149.800002
86,57238.5009,57341.1009,57657.4009,57760.3009,102.600001,102.900002,671.30001,316.300005,418.900006,149.500002
87,57909.8009,57996.2009,58367.0009,58469.4009,86.400001,102.400001,708.00001,370.800006,457.200007,148.400002
88,58617.8009,58719.7009,59033.1009,59135.5009,101.900002,102.400001,667.00001,313.400005,415.300007,149.300002
89,59284.8009,59368.0009,59720.3009,59820.6009,83.200002,100.300001,682.900011,352.300005,435.500007,147.100003
90,59967.7009,60074.5009,60424.7009,60526.5009,106.800001,101.800002,707.70001,350.200005,457.000006,148.900002
91,60675.4009,60759.9009,61092.7009,61194.8009,84.500001,102.100002,672.50001,332.800005,417.300006,153.100002
92,61347.9009,61428.5009,61758.0009,61859.9009,80.600001,101.900002,666.00001,329.500005,410.100006,154.000002
93,62013.9009,62094.5009,62407.4009,62509.3009,80.600001,101.900001,642.20001,312.900005,393.500006,146.800003
94,62656.1009,62758.7009,63082.2009,63180.8009,102.600001,98.600001,674.10001,323.500005,426.100006,149.400003
95,63330.2009,63407.6009,63747.001,63847.901,77.400001,100.900001,668.10001,339.400005,416.800006,150.400003
96,63998.301,64109.001,64419.801,64521.101,110.700001,101.300001,677.20001,310.800005,421.500006,154.400003
97,64675.501,64788.001,65121.101,65220.301,112.500001,99.200002,693.60001,333.100005,445.600006,148.800002
98,65369.101,65457.001,65766.201,65866.201,87.900001,100.000001,652.30001,309.200005,397.100006,155.200003
99,66021.401,66101.301,66403.901,66507.401,79.900001,103.500002,637.500009,302.600004,382.500005,151.500002
100,66658.901,66743.101,67089.001,67191.801,84.200002,102.800001,681.10001,345.900005,430.100007,148.200002
101,67340.001,67422.501,67754.701,67855.501,82.500002,100.800001,663.00001,332.200005,414.700007,147.500002
102,68003.001,68105.601,68365.101,68461.501,102.600002,96.400001,593.700009,259.500004,362.100006,135.200002
103,68596.701,68689.001,68962.601,69063.801,92.300002,101.200001,610.900009,273.600004,365.900006,143.800002
104,69207.601,69311.901,69625.101,69729.001,104.300002,103.900002,661.90001,313.200004,417.500006,140.500002
105,69869.501,69967.901,70306.201,70407.301,98.400002,101.100001,686.60001,338.300005,436.700007,148.800002
106,70556.1011,70664.3011,70954.1011,71057.2011,108.200002,103.100002,651.30001,289.800004,398.000006,150.200002
107,71207.4011,71292.6011,71568.3011,71674.3011,85.200001,106.000002,605.100009,275.700004,360.900005,138.200002
108,71812.5011,71869.6011,72212.3011,72312.5011,57.100001,100.200002,642.20001,342.700005,399.800006,142.200002
109,72454.7011,72555.5011,72871.5011,72972.4011,100.800001,100.900001,665.90001,316.000005,416.800006,148.200003
110,73120.6011,73197.6011,73519.5011,73621.9011,77.000001,102.400001,649.900009,321.900005,398.900006,148.600002
111,73770.5011,73851.5011,74125.5011,74228.8011,81.000001,103.300001,606.300009,274.000005,355.000006,148.000002
112,74376.8011,74455.7011,74758.5011,74860.3011,78.900001,101.800002,627.90001,302.800005,381.700006,144.400002
113,75004.7011,75109.5011,75392.6011,75496.1011,104.800001,103.500002,641.400009,283.100004,387.900005,150.000002
114,75646.1011,75753.3011,76069.8011,76170.7011,107.200002,100.900001,679.70001,316.500005,423.700007,155.100002
115,76325.8011,76383.8011,76732.2011,76833.9011,58.000001,101.700002,657.30001,348.400005,406.400006,149.200002
116,76983.1011,77091.7011,77402.3012,77504.9012,108.600002,102.600002,669.50001,310.600004,419.200006,147.700002
117,77652.6012,77730.8012,78085.9012,78184.3012,78.200001,98.400001,683.30001,355.100006,433.300007,151.600002
118,78335.9012,78414.3012,78725.8012,78824.5012,78.400001,98.700002,635.80001,311.500005,389.900006,147.200002
119,78971.7012,79075.9012,79385.8012,79484.6012,104.200001,98.800001,658.20001,309.900005,414.100006,145.300003
120,79629.9012,79720.2012,80074.1012,80174.0012,90.300001,99.900002,693.70001,353.900005,444.200006,149.600002
121,80323.6012,80400.8012,80720.6012,80822.0012,77.200001,101.400001,651.40001,319.800005,397.000006,153.000003
122,80975.0012,81082.6012,81375.9012,81478.2012,107.600001,102.300001,650.700009,293.300005,400.900006,147.500002
123,81625.7012,81734.1012,82001.0012,82099.9012,108.400002,98.900001,626.20001,266.900004,375.300006,152.000003
124,82251.9012,82325.3012,82637.1012,82738.2012,73.400001,101.100002,635.900009,311.800004,385.200005,149.600002
125,82887.8012,82963.5012,83257.8012,83363.1012,75.700001,105.300001,622.700009,294.300005,370.000006,147.400002
126,83510.5012,83615.3012,83924.2013,84027.4013,104.800002,103.200001,663.20001,308.900005,413.700007,146.300002
127,84173.7013,84253.1013,84601.1013,84697.2013,79.400001,96.100001,677.40001,348.000006,427.400007,153.900002
128,84851.1013,84953.5013,85305.5013,85409.1013,102.400002,103.600002,699.500011,352.000005,454.400007,141.500002
129,85550.6013,85631.1013,85964.0013,86066.3013,80.500001,102.300001,666.70001,332.900005,413.400006,151.000003
130,86217.3013,86298.3013,86618.5013,86718.9013,81.000001,100.400001,649.000009,320.200005,401.200006,147.400002
131,86866.3013,86973.7013,87298.7013,87399.9013,107.400002,101.200001,686.200011,325.000005,432.400007,152.600003
132,87552.5013,87655.1013,87975.8013,88078.0013,102.600001,102.200001,680.20001,320.700005,423.300006,154.700003
133,88232.7013,88294.6013,88636.2013,88734.1013,61.900001,97.900001,641.000009,341.600005,403.500006,139.600002
134,88873.7013,88969.0013,89273.0013,89373.7013,95.300002,100.700002,651.70001,304.000004,399.300006,151.700002
135,89525.4013,89607.6013,89933.8013,90034.5013,82.200001,100.700002,660.90001,326.200005,408.400006,151.800002
136,90186.3013,90292.4013,90616.3013,90717.4014,106.100001,101.100002,672.80001,323.900005,430.000006,141.700002
137,90859.1014,90960.9014,91281.9014,91384.4014,101.800001,102.500002,679.00001,321.000005,422.800006,153.700002
138,91538.1014,91652.4014,91971.8014,92071.6014,114.300002,99.800002,689.80001,319.400004,433.700006,156.300002
139,92227.9014,92321.1014,92661.1014,92762.2014,93.200002,101.100001,682.10001,340.000005,433.200007,147.800002
140,92910.0014,92990.3014,93342.9014,93443.9014,80.300002,101.000001,674.200011,352.600005,432.900007,140.300003
141,93584.2014,93659.4014,93983.1014,94083.5014,75.200001,100.400002,653.400009,323.700004,398.900005,154.100002
142,94237.6014,94352.9014,94681.1014,94786.8014,115.300002,105.700001,702.500011,328.200005,443.500007,153.300003
143,94940.1014,95007.0014,95406.5014,95508.7014,66.900001,102.200001,726.600011,399.500006,466.400007,158.000003
144,95666.7014,95746.4014,96128.3014,96228.4014,79.700001,100.100002,719.30001,381.900005,461.600006,157.600002
145,96386.0014,96471.8014,96817.3014,96919.1014,85.800002,101.800001,692.100011,345.500005,431.300007,159.000003
146,97078.1014,97158.7014,97548.3015,97648.6015,80.600001,100.300001,719.20001,389.600006,470.200007,148.700002
147,97797.3015,97872.3015,98168.6015,98273.4015,75.000001,104.800001,623.00001,296.300005,371.300006,146.900003
148,98420.3015,98505.7015,98897.4015,98998.3015,85.400001,100.900001,719.50001,391.700006,477.100007,141.500002
149,99139.8015,99234.8015,99540.6015,99643.6015,95.000002,103.000002,651.20001,305.800004,400.800006,147.400002
150,99791.0015,99883.7015,100216.601,100319.801,92.700001,103.200002,681.80001,332.900005,425.600006,153.000002
151,100472.801,100553.401,100915.802,101018.302,80.600001,102.500001,699.400011,362.400006,443.000007,153.900003
152,101172.202,101280.502,101615.602,101720.302,108.300001,104.700002,704.90001,335.100005,443.400006,156.800002
153,101877.102,101959.002,102355.702,102455.702,81.900001,100.000002,741.200011,396.700006,478.600007,162.600002
154,102618.302,102697.302,103054.702,103157.202,79.000001,102.500001,696.400011,357.400006,436.400007,157.500003
155,103314.702,103429.302,103745.902,103848.402,114.600001,102.500001,690.30001,316.600005,431.200006,156.600003
156,104005.002,104099.802,104486.002,104588.602,94.800001,102.600001,741.700011,386.200006,481.000007,158.100003
157,104746.702,104850.102,105180.702,105283.902,103.400001,103.200002,691.20001,330.600005,434.000006,154.000002
158,105437.902,105553.402,105851.402,105954.602,115.500002,103.200002,669.20001,298.000004,413.500006,152.500002
159,106107.102,106212.102,106585.302,106688.402,105.000002,103.100002,739.100011,373.200005,478.200007,157.800002
160,106846.202,106952.802,107269.002,107373.302,106.600002,104.300002,676.90001,316.200004,422.800006,149.800002
161,107523.102,107607.302,107981.802,108082.002,84.200001,100.200002,718.600011,374.500006,458.700007,159.700002
162,108241.702,108304.802,108699.602,108800.602,63.100001,101.000001,711.700011,394.800006,457.900007,152.800003
163,108953.402,109065.502,109402.902,109505.302,112.100001,102.400002,710.70001,337.400005,449.500006,158.800002
164,109664.102,109746.502,110154.102,110256.402,82.400001,102.300002,749.600011,407.600006,490.000007,157.300002
165,110413.702,110513.102,110833.902,110936.402,99.400002,102.500001,683.80001,320.800005,420.200007,161.100002
166,111097.502,111178.902,111529.102,111634.102,81.400002,105.000001,686.700011,350.200005,431.600007,150.100003
167,111784.202,111867.502,112238.702,112339.802,83.300001,101.100002,712.40001,371.200005,454.500006,156.800002
168,112496.602,112607.502,112955.102,113058.102,110.900002,103.000002,711.000011,347.600005,458.500007,149.500002
169,113207.602,113289.902,113657.702,113762.402,82.300001,104.700001,712.100011,367.800006,450.100007,157.300003
170,113919.702,114005.302,114390.502,114494.902,85.600001,104.400001,732.10001,385.200006,470.800007,156.900002
171,114651.802,114713.402,115040.202,115141.802,61.600001,101.600002,643.80001,326.800005,388.400006,153.800002
172,115295.602,115376.102,115718.402,115819.002,80.500001,100.600002,670.60001,342.300005,422.800006,147.200002
173,115966.202,116045.002,116407.802,116511.402,78.800001,103.600001,704.400011,362.800006,441.600007,159.200003
174,116670.602,116754.502,117076.502,117177.802,83.900001,101.300001,647.500009,322.000005,405.900006,140.300002
175,117318.102,117415.802,117714.902,117813.002,97.700002,98.100002,651.40001,299.100004,396.800006,156.500002
176,117969.502,118080.502,118432.502,118535.902,111.000002,103.400001,729.800011,352.000005,463.000007,163.400003
177,118699.302,118798.002,119161.002,119244.302,98.700001,83.300001,717.80001,363.000006,461.700007,172.800002
178,119417.102,119498.102,119820.302,119920.702,81.000002,100.400002,660.80001,322.200004,403.200006,157.200002
179,120077.902,120199.102,120522.102,120623.802,121.200002,101.700001,699.600011,323.000005,444.200007,153.700003
180,120777.502,120863.702,121218.702,121320.602,86.200001,101.900002,695.00001,355.000005,441.200006,151.900002
181,121472.502,121581.402,121875.002,121976.202,108.900002,101.200002,659.50001,293.600004,402.500006,155.800002
182,122132.002,122192.702,122574.602,122675.102,60.700001,100.500001,696.70001,381.900006,442.600007,153.600002
183,122828.702,122950.502,123221.902,123322.202,121.800002,100.300002,647.00001,271.400004,393.200006,153.500002
184,123475.702,123590.902,123928.302,124031.702,115.200002,103.400001,716.000011,337.400005,452.600007,160.000003
185,124191.702,124291.502,124651.702,124752.702,99.800001,101.000002,715.90001,360.200005,460.000006,154.900002
186,124907.602,124989.302,125317.402,125420.302,81.700001,102.900002,664.10001,328.100005,409.800006,151.400002
187,125571.702,125661.802,126028.102,126129.102,90.100002,101.000001,710.700011,366.300005,456.400007,153.300003
188,126282.402,126392.302,126722.302,126823.002,109.900001,100.700002,691.90001,330.000005,439.900006,151.300002
189,126974.302,127075.902,127369.402,127469.002,101.600002,99.600001,633.100009,293.500004,395.100006,138.400002
190,127607.402,127681.102,128035.102,128135.502,73.700002,100.400001,684.100011,354.000005,427.700007,156.000003
191,128291.502,128374.302,128722.102,128824.302,82.800001,102.200002,688.10001,347.800005,430.600006,155.300002
192,128979.602,129069.802,129400.702,129502.902,90.200001,102.200002,679.70001,330.900005,421.100006,156.400002
193,129659.302,129741.902,130119.902,130221.202,82.600001,101.300001,716.000011,378.000006,460.600007,154.100003
194,130375.302,130473.702,130805.002,130905.802,98.400001,100.800002,686.30001,331.300005,429.700006,155.800002
195,131061.602,131148.602,131511.802,131613.402,87.000001,101.600001,704.90001,363.200006,450.200007,153.100002
196,131766.502,131871.702,132250.802,132355.002,105.200002,104.200001,743.400012,379.100006,484.300008,154.900003
197,132509.902,132593.002,132930.702,133032.602,83.100001,101.900001,669.60001,337.700005,420.800006,146.900003
198,133179.502,133261.102,133617.902,133718.202,81.600001,100.300002,683.20001,356.800005,438.400006,144.500002
199,133862.702,133948.902,134272.602,134376.302,86.200001,103.700001,660.80001,323.700005,409.900006,147.200003
200,134523.502,134601.902,134915.402,135017.102,78.400001,101.700002,642.400009,313.500004,391.900005,148.800002
201,135165.902,135278.902,135549.402,135646.902,113.000002,97.500001,631.80001,270.500004,383.500006,150.800003
202,135797.702,135909.302,136216.502,136318.202,111.600001,101.700001,673.40001,307.200005,418.800006,152.900003
203,136471.102,136576.202,136882.202,137007.902,105.100001,125.700002,656.800009,306.000005,411.100006,120.000001
204,137127.902,137228.102,137478.202,137579.602,100.200002,101.400001,592.200009,250.100004,350.300006,140.500002
205,137720.102,137795.902,138098.502,138197.302,75.800001,98.800001,629.30001,302.600005,378.400006,152.100003
206,138349.402,138429.402,138743.502,138843.502,80.000001,100.000002,646.300009,314.100004,394.100005,152.200002
207,138995.702,139111.602,139459.002,139557.202,115.900002,98.200002,708.300011,347.400005,463.300007,146.800002
208,139704.002,139809.402,140113.202,140211.102,105.400001,97.900001,662.70001,303.800005,409.200006,155.600003
209,140366.702,140427.802,140749.202,140848.502,61.100001,99.300002,630.400009,321.400004,382.500005,148.600002
210,140997.102,141102.702,141413.202,141514.802,105.600002,101.600002,663.90001,310.500004,416.100006,146.200002
211,141661.002,141762.802,142070.302,142171.602,101.800001,101.300002,657.40001,307.500005,409.300006,146.800002
212,142318.402,142396.702,142724.402,142826.202,78.300001,101.800001,656.700009,327.700005,406.000006,148.900002
213,142975.102,143083.102,143382.302,143481.102,108.000002,98.800001,654.00001,299.200005,407.200007,148.000002
214,143629.102,143708.102,144057.502,144158.602,79.000001,101.100001,683.50001,349.400006,428.400007,154.000002
215,144312.602,144415.702,144732.402,144831.102,103.100002,98.700001,677.900011,316.700005,419.800007,159.400003
216,144990.502,145089.502,145441.002,145542.302,99.000001,101.300002,696.70001,351.500005,450.500006,144.900002
217,145687.202,145766.102,146137.802,146234.902,78.900001,97.100001,688.90001,371.700006,450.600007,141.200002
218,146376.102,146451.002,146724.702,146823.702,74.900001,99.000002,574.600009,273.700004,348.600005,127.000002
219,146950.702,147063.802,147335.802,147433.802,113.100001,98.000002,633.800009,272.000004,385.100005,150.700002
220,147584.502,147664.302,148040.002,148141.902,79.800001,101.900001,712.200011,375.700006,455.500007,154.800003
221,148296.702,148383.202,148764.302,148864.802,86.500001,100.500001,726.800011,381.100006,467.600007,158.700003
222,149023.502,149114.702,149459.902,149557.502,91.200001,97.600002,689.60001,345.200005,436.400006,155.600002
223,149713.102,149796.202,150174.102,150274.102,83.100001,100.000001,713.200011,377.900006,461.000007,152.200003
224,150426.302,150530.602,150869.902,150970.202,104.300001,100.300002,688.40001,339.300005,443.600006,144.500002
225,151114.702,151192.102,151537.402,151637.702,77.400001,100.300002,671.10001,345.300005,422.700006,148.100002
226,151785.802,151885.602,152179.902,152279.802,99.800001,99.900001,646.800009,294.300005,394.100006,152.800002
227,152432.602,152534.502,152825.102,152926.902,101.900002,101.800002,644.30001,290.600004,392.500006,150.000002
228,153076.902,153157.702,153454.602,153557.402,80.800001,102.800001,626.500009,296.900005,377.700006,146.000002
229,153703.402,153810.002,154087.002,154184.302,106.600002,97.300002,636.50001,277.000004,383.600006,155.600002
230,154339.902,154401.502,154775.402,154875.402,61.600001,100.000002,685.80001,373.900005,435.500006,150.300002
231,155025.702,155101.702,155437.102,155539.302,76.000001,102.200002,668.80001,335.400005,411.400006,155.200002
232,155694.502,155753.502,156079.302,156182.202,59.000001,102.900001,636.90001,325.800005,384.800006,149.200003
233,156331.402,156434.702,156779.702,156880.302,103.300001,100.600002,700.40001,345.000005,448.300006,151.500002
234,157031.802,157108.502,157414.302,157511.102,76.700001,96.800001,623.100009,305.800005,382.500006,143.800002
235,157654.902,157755.302,158080.802,158182.102,100.400002,101.300001,674.40001,325.500005,425.900007,147.200002
236,158329.302,158429.802,158785.202,158887.802,100.500002,102.600002,714.400011,355.400005,455.900007,155.900002
237,159043.702,159128.402,159475.902,159577.902,84.700001,102.000002,685.50001,347.500005,432.200006,151.300002
238,159729.202,159794.902,160119.402,160221.302,65.700001,101.900001,641.20001,324.500005,390.200006,149.100003
239,160370.402,160478.202,160836.602,160937.402,107.800001,100.800001,719.30001,358.400006,466.200007,152.300002
240,161089.702,161199.202,161515.402,161616.602,109.500002,101.200001,673.20001,316.200005,425.700007,146.300002
241,161762.902,161843.402,162206.902,162308.702,80.500002,101.800002,687.600011,363.500005,444.000007,141.800002
242,162450.502,162527.902,162872.902,162973.402,77.400001,100.500001,675.40001,345.000005,422.400006,152.500003
243,163125.902,163239.302,163574.902,163673.102,113.400001,98.200002,704.80001,335.600005,449.000006,157.600002
244,163830.702,163929.002,164261.002,164363.002,98.300002,102.000001,678.50001,332.000005,430.300007,146.200002
245,164509.202,164583.302,164900.902,164999.702,74.100001,98.800002,630.10001,317.600005,391.700006,139.600002
246,165139.302,165214.102,165475.602,165572.202,74.800001,96.600001,570.000008,261.500004,336.300005,137.100002
247,165709.302,165803.702,166130.502,166231.802,94.400002,101.300001,677.30001,326.800005,421.200007,154.800002
248,166386.602,166473.602,166814.902,166916.202,87.000002,101.300001,679.90001,341.300005,428.300007,150.300002
249,167066.502,167160.202,167484.702,167585.902,93.700002,101.200001,664.80001,324.500005,418.200007,145.400002
250,167731.302,167807.903,168197.503,168296.603,76.600002,99.100002,710.700011,389.600005,466.200007,145.400002
251,168442.003,168525.903,168824.203,168922.403,83.900001,98.200001,627.500009,298.300005,382.200006,147.100002
252,169069.503,169173.503,169467.503,169566.303,104.000002,98.800002,630.90001,294.000004,398.000006,134.100002
253,169700.403,169801.003,170108.703,170207.803,100.600001,99.100001,657.10001,307.700005,408.300006,149.700003
254,170357.503,170434.503,170785.503,170887.703,77.000001,102.200001,670.80001,351.000005,428.000006,140.600003
255,171028.303,171137.103,171471.503,171571.903,108.800001,100.400002,693.60001,334.400005,443.200006,150.000002
256,171721.903,171835.603,172122.203,172223.103,113.700002,100.900001,649.40001,286.600004,400.300006,148.200003
257,172371.303,172468.903,172781.803,172882.303,97.600001,100.500001,655.800009,312.900005,410.500006,144.800002
258,173027.103,173104.703,173422.303,173523.503,77.600001,101.200002,647.10001,317.600005,395.200006,150.700002
259,173674.203,173751.903,174056.703,174157.003,77.700001,100.300001,633.100009,304.800005,382.500006,150.300002
260,174307.303,174387.003,174738.303,174839.703,79.700002,101.400001,669.30001,351.300005,431.000007,136.900002
261,174976.603,175096.103,175354.303,175451.803,119.500002,97.500001,620.30001,258.200004,377.700006,145.100003
262,175596.903,175699.803,176013.503,176112.303,102.900001,98.800001,664.100009,313.700005,416.600006,148.700002
263,176261.003,176376.303,176668.103,176771.403,115.300002,103.300001,657.10001,291.800005,407.100007,146.700002
264,176918.103,176992.703,177334.703,177433.803,74.600001,99.100002,668.90001,342.000005,416.600006,153.200002
265,177587.003,177666.503,178045.403,178142.803,79.500001,97.400002,699.500011,378.900006,458.400007,143.700002
266,178286.503,178369.603,178686.603,178786.103,83.100001,99.500001,639.200009,317.000005,400.100006,139.600002
267,178925.703,179026.403,179327.803,179424.203,100.700002,96.400002,639.70001,301.400004,402.100006,141.200002
268,179565.403,179688.103,179974.203,180075.003,122.700002,100.800001,659.90001,286.100004,408.800006,150.300003
269,180225.303,180321.703,180660.703,180759.403,96.400001,98.700002,684.60001,339.000005,435.400006,150.500002
270,180909.903,180987.503,181299.903,181401.003,77.600001,101.100001,644.700009,312.400005,390.000006,153.600002
271,181554.603,181615.203,181984.703,182084.203,60.600001,99.500001,675.90001,369.500006,430.100007,146.300002
272,182230.503,182332.503,182659.803,182759.503,102.000002,99.700001,684.200011,327.300005,429.300007,155.200003
273,182914.703,183024.603,183376.203,183476.503,109.900001,100.300001,710.00001,351.600006,461.500007,148.200002
274,183624.703,183705.503,184033.003,184131.603,80.800001,98.600002,659.00001,327.500005,408.300006,152.100002
275,184283.703,184364.903,184667.503,184772.203,81.200001,104.700001,635.30001,302.600005,383.800006,146.800003
276,184919.003,185016.303,185358.103,185456.203,97.300001,98.100002,675.70001,341.800005,439.100006,138.500002
277,185594.703,185688.303,185967.603,186063.503,93.600001,95.900002,604.400009,279.300004,372.900005,135.600002
278,186199.103,186290.203,186583.503,186682.203,91.100001,98.700002,632.400009,293.300004,384.400005,149.300002
279,186831.503,186906.203,187247.903,187346.703,74.700001,98.800002,658.00001,341.700005,416.400006,142.800002
280,187489.503,187566.603,187921.803,188022.003,77.100001,100.200002,683.50001,355.200005,432.300006,151.000002
281,188173.003,188258.503,188612.403,188712.703,85.500001,100.300001,687.70001,353.900006,439.400007,148.000002
282,188860.703,188963.503,189297.103,189396.303,102.800002,99.200001,673.80001,333.600005,436.400007,138.200002
283,189534.503,189656.803,189946.803,190046.703,122.300002,99.900002,644.10001,290.000004,412.300006,131.900002
284,190178.603,190271.703,190540.503,190638.203,93.100001,97.700002,602.900009,268.800004,361.900005,143.300002
285,190781.503,190884.903,191225.103,191325.903,103.400001,100.800002,693.80001,340.200005,443.600006,149.400002
286,191475.303,191536.503,191877.903,191977.703,61.200001,99.800002,647.80001,341.400005,402.600006,145.400002
287,192123.103,192204.003,192493.703,192594.603,80.900001,100.900002,615.800009,289.700004,370.600005,144.300002
288,192738.903,192818.303,193135.603,193238.003,79.400001,102.400001,636.70001,317.300005,396.700006,137.600003
289,193375.603,193478.603,193767.503,193867.003,103.000001,99.500002,625.300009,288.900004,391.900005,133.900002
290,194000.903,194105.303,194404.703,194505.303,104.400001,100.600001,654.20001,299.400005,403.800006,149.800003
291,194655.103,194737.303,195077.303,195178.103,82.200001,100.800001,670.40001,340.000005,422.200006,147.400003
292,195325.503,195443.403,195743.903,195840.503,117.900001,96.600001,668.80001,300.500005,418.400006,153.800003
293,195994.303,196074.903,196439.803,196541.503,80.600001,101.700002,691.50001,364.900005,445.500006,144.300002
294,196685.803,196781.203,197085.503,197185.403,95.400001,99.900001,637.400009,304.300005,399.700006,137.800002
295,197323.203,197425.803,197698.103,197797.403,102.600002,99.300001,608.900009,272.300004,374.900006,134.700002
296,197932.103,198029.703,198335.703,198435.103,97.600002,99.400002,649.40001,306.000004,403.600006,146.400002
297,198581.503,198660.503,198988.503,199089.003,79.000001,100.500002,656.00001,328.000005,407.000006,148.500002
298,199237.503,199348.303,199671.803,199772.303,110.800002,100.500002,680.90001,323.500004,434.300006,146.100002
299,199918.403,200016.803,200347.103,200447.603,98.400001,100.500002,681.50001,330.300005,428.700006,152.300002
300,200599.903,200683.003,201051.503,201152.103,83.100001,100.600001,693.600011,368.500006,451.600007,141.400003
301,201293.503,201377.603,201709.303,201808.603,84.100001,99.300001,659.500009,331.700005,415.800006,144.400002
302,201953.003,202034.703,202318.203,202415.903,81.700002,97.700001,595.600009,283.500004,365.200006,132.700002
303,202548.603,202668.103,202952.903,203053.303,119.500002,100.400002,654.90001,284.800004,404.300006,150.200002
304,203203.503,203315.403,203646.903,203745.203,111.900002,98.300001,694.40001,331.500005,443.400007,152.700002
305,203897.903,203977.603,204278.703,204377.403,79.700002,98.700001,623.40001,301.100004,380.800006,143.900003
306,204521.303,204609.003,204958.303,205058.103,87.700001,99.800002,681.90001,349.300005,437.000006,145.100002
307,205203.203,205287.503,205638.203,205737.103,84.300001,98.900002,675.70001,350.700005,435.000006,141.800002
308,205878.903,205962.703,206290.403,206388.703,83.800001,98.300001,643.900009,327.700005,411.500006,134.100002
309,206522.803,206593.003,206887.903,206982.903,70.200001,95.000001,601.100009,294.900005,365.100006,141.000002
310,207123.903,207198.503,207546.603,207649.203,74.600001,102.600001,668.60001,348.100006,422.700007,143.300002
311,207792.503,207869.903,208218.503,208319.103,77.400002,100.600001,679.20001,348.600005,426.000007,152.600002
312,208471.703,208551.503,208868.303,208966.803,79.800002,98.500002,635.50001,316.800004,396.600006,140.400002
313,209107.203,209208.203,209529.103,209628.603,101.000001,99.500002,668.50001,320.900005,421.900006,147.100002
314,209775.703,209886.003,210195.403,210294.803,110.300002,99.400002,662.70001,309.400004,419.700006,143.600002
315,210438.403,210539.503,210802.503,210897.103,101.100001,94.600002,593.300009,263.000004,364.100005,134.600002
316,211031.703,211135.003,211382.103,211479.703,103.300001,97.600001,589.400008,247.100004,350.400005,141.400002
317,211621.103,211696.803,212049.503,212149.503,75.700002,100.000001,674.70001,352.700005,428.400007,146.300002
318,212295.803,212376.303,212712.403,212812.303,80.500002,99.900001,658.90001,336.100005,416.600007,142.400002
319,212954.703,213035.803,213390.103,213491.103,81.100001,101.000001,682.00001,354.300006,435.400007,145.600002
320,213636.703,213744.203,214055.403,214156.303,107.500002,100.900001,663.00001,311.200005,418.700007,143.400002
321,214299.703,214381.303,214704.303,214805.303,81.600002,101.000002,644.50001,323.000004,404.600006,138.900002
322,214944.203,215019.203,215296.703,215392.603,75.000001,95.900002,584.100009,277.500004,352.500005,135.700002
323,215528.303,215624.903,215904.603,216003.703,96.600001,99.100002,620.700009,279.700004,376.300005,145.300002
324,216149.003,216226.403,216548.503,216649.103,77.400001,100.600001,638.400009,322.100005,399.500006,138.300002
325,216787.403,216889.903,217189.503,217290.403,102.500002,100.900002,641.40001,299.600004,402.100006,138.400002
326,217428.803,217509.003,217841.703,217939.703,80.200001,98.000002,659.40001,332.700005,412.900006,148.500002
327,218088.203,218193.103,218526.203,218628.603,104.900001,102.400002,685.00001,333.100005,438.000006,144.600002
328,218773.203,218854.103,219163.803,219265.303,80.900001,101.500001,646.10001,309.700005,390.600006,154.000003
329,219419.303,219474.103,219761.403,219857.903,54.8,96.500001,576.400008,287.300005,342.100005,137.800002
330,219995.703,220094.203,220410.103,220511.503,98.500002,101.400002,647.20001,315.900004,414.400006,131.400002
331,220642.903,220740.703,221038.603,221138.203,97.800001,99.600001,640.600009,297.900005,395.700006,145.300002
332,221283.503,221388.303,221731.003,221832.403,104.800002,101.400002,684.200011,342.700005,447.500007,135.300002
333,221967.703,222045.903,222379.003,222479.303,78.200001,100.300001,651.000009,333.100005,411.300006,139.400002
334,222618.703,222700.903,223027.103,223126.803,82.200002,99.700002,643.40001,326.200004,408.400006,135.300002
335,223262.103,223336.703,223638.703,223735.803,74.600001,97.100002,613.300009,302.000004,376.600005,139.600002
336,223875.403,223978.503,224327.703,224430.103,103.100002,102.400001,700.10001,349.200005,452.300007,145.400002
337,224575.503,224687.303,225032.403,225135.603,111.800002,103.200002,709.900011,345.100005,456.900007,149.800002
338,225285.403,225367.703,225713.903,225813.803,82.300001,99.900002,671.90001,346.200005,428.500006,143.500002
339,225957.303,226063.303,226367.903,226469.503,106.000002,101.600002,655.90001,304.600004,410.600006,143.700002
340,226613.203,226697.803,226978.303,227078.203,84.600001,99.900002,604.100009,280.500004,365.100005,139.100002
341,227217.303,227322.303,227630.703,227729.503,105.000001,98.800001,658.90001,308.400005,413.400006,146.700003
342,227876.203,227989.403,228306.203,228406.303,113.200001,100.100002,672.50001,316.800005,430.000006,142.400002
343,228548.703,228629.403,228933.103,229033.503,80.700001,100.400002,629.800009,303.700004,384.400005,145.000002
344,229178.503,229238.203,229637.103,229736.903,59.700001,99.800001,705.600011,398.900006,458.600007,147.200003
345,229884.103,229964.603,230345.103,230446.803,80.500001,101.700002,707.00001,380.500005,461.000006,144.300002
346,230591.103,230712.603,231009.103,231109.703,121.500002,100.600002,662.80001,296.500004,418.000006,144.200002
347,231253.903,231371.503,231657.503,231756.203,117.600002,98.700001,643.20001,286.000004,403.600006,140.900003
348,231897.103,232001.203,232264.903,232362.203,104.100001,97.300001,612.300009,263.700004,367.800005,147.200003
349,232509.403,232610.103,232935.103,233036.503,100.700001,101.400002,674.30001,325.000005,425.700006,147.200002
350,233183.703,233268.103,233596.503,233696.903,84.400001,100.400001,662.90001,328.400005,412.800006,149.700003
351,233846.603,233952.803,234295.103,234398.103,106.200001,103.000002,697.90001,342.300005,448.500006,146.400002
352,234544.503,234632.303,234941.804,235041.504,87.800001,99.700001,643.40001,309.500005,397.300006,146.400003
353,235187.904,235282.204,235588.704,235687.404,94.300001,98.700001,643.000009,306.500005,400.800006,143.500002
354,235830.904,235937.404,236198.204,236299.904,106.500002,101.700001,610.200009,260.800004,367.300006,141.200002
355,236441.104,236548.104,236867.104,236967.704,107.000002,100.600001,675.90001,319.000005,426.000007,149.300002
356,237117.004,237201.104,237513.104,237613.004,84.100002,99.900002,647.20001,312.000004,396.100006,151.200002
357,237764.204,237849.404,238161.304,238259.804,85.200001,98.500001,644.40001,311.900005,397.100006,148.800003
358,238408.604,238492.104,238817.804,238914.904,83.500001,97.100001,650.400009,325.700005,409.200006,144.100002
359,239059.004,239136.604,239448.204,239546.304,77.600001,98.100002,618.100009,311.600005,389.200006,130.800001
360,239677.104,239773.004,240073.404,240170.904,95.900002,97.500002,645.10001,300.400004,396.300006,151.300002
361,240322.204,240401.204,240749.504,240850.904,79.000001,101.400002,675.00001,348.300005,427.300006,146.300002
362,240997.204,241062.604,241435.704,241535.104,65.400001,99.400001,685.80001,373.100006,438.500007,147.900002
363,241683.004,241764.604,242073.404,242173.004,81.600002,99.600002,638.80001,308.800004,390.400006,148.800002
364,242321.804,242403.104,242742.204,242842.804,81.300001,100.600002,661.60001,339.100005,420.400006,140.600002
365,242983.404,243061.904,243383.704,243481.304,78.500001,97.600001,639.600009,321.800005,400.300006,141.700002
366,243623.004,243731.004,243997.304,244095.304,108.000002,98.000001,618.300009,266.300004,374.300006,146.000002
367,244241.304,244340.704,244671.004,244771.704,99.400002,100.700001,680.000011,330.300005,429.700007,149.600003
368,244921.304,245032.804,245346.104,245444.704,111.500001,98.600001,673.90001,313.300005,424.800006,150.500003
369,245595.204,245675.804,245990.304,246091.504,80.600001,101.200001,649.200009,314.500005,395.100006,152.900002
370,246244.404,246324.704,246675.704,246778.804,80.300002,103.100001,685.700011,351.000005,431.300007,151.300003
371,246930.104,247037.304,247329.504,247430.204,107.200001,100.700002,642.000009,292.200004,399.400005,141.900002
372,247572.104,247664.204,247950.904,248051.104,92.100001,100.200001,610.500009,286.700005,378.800006,131.500002
373,248182.604,248281.004,248584.504,248685.304,98.400002,100.800002,648.70001,303.500004,401.900006,146.000002
374,248831.304,248935.404,249303.004,249405.804,104.100001,102.800001,722.200011,367.600006,471.700007,147.700003
375,249553.504,249636.304,250002.304,250102.204,82.800001,99.900002,695.10001,366.000005,448.800006,146.400002
376,250248.604,250346.904,250649.904,250748.404,98.300001,98.500001,646.70001,303.000005,401.300006,146.900003
377,250895.304,250974.504,251310.704,251409.304,79.200001,98.600001,659.900009,336.200005,415.400006,145.900002
378,251555.204,251655.904,251950.604,252050.704,100.700002,100.100002,624.30001,294.700004,395.400006,128.800002
379,252179.504,252251.204,252576.604,252675.804,71.700001,99.200001,641.800009,325.400005,397.100006,145.500002
380,252821.304,252902.704,253288.604,253389.304,81.400002,100.700002,716.800011,385.900005,467.300007,148.800002
381,253538.104,253616.304,253987.904,254089.904,78.200001,102.000001,704.800011,371.600006,449.800007,153.000003
382,254242.904,254349.804,254691.104,254792.704,106.900001,101.600002,697.20001,341.300005,448.200006,147.400002
383,254940.104,255050.704,255329.004,255430.904,110.600002,101.900001,636.200009,278.300004,388.900006,145.400002
384,255576.304,255677.304,255993.104,256091.704,101.000002,98.600001,654.90001,315.800005,416.800007,139.500002
385,256231.204,256311.904,256651.804,256749.804,80.700001,98.000002,662.70001,339.900005,420.600006,144.100002
386,256893.904,256993.204,257335.704,257435.904,99.300001,100.200001,691.80001,342.500006,441.800007,149.800002
387,257585.704,257691.504,258027.804,258127.004,105.800002,99.200001,690.100011,336.300005,442.100007,148.800003
388,258275.804,258335.404,258679.104,258780.204,59.6,101.100001,644.500009,343.700006,403.300006,140.100002
389,258920.304,259021.004,259324.304,259423.104,100.700002,98.800002,642.20001,303.300004,404.000006,139.400002
390,259562.504,259657.104,259932.204,260029.204,94.600001,97.000002,607.600009,275.100004,369.700005,140.900002
391,260170.104,260275.404,260591.504,260691.004,105.300001,99.500002,671.90001,316.100005,421.400006,151.000002
392,260842.004,260924.704,261303.804,261402.704,82.700001,98.900001,705.50001,379.100006,461.800007,144.800002
393,261547.504,261625.704,261996.204,262094.604,78.200002,98.400002,685.900011,370.500005,448.700007,138.800002
394,262233.404,262318.504,262662.204,262762.804,85.100001,100.600001,678.00001,343.700005,428.800006,148.600003
395,262911.404,262997.404,263339.704,263440.704,86.000001,101.000002,665.70001,342.300005,428.300006,136.400002
396,263577.104,263673.204,263961.904,264057.104,96.100001,95.200002,622.700009,288.700004,384.800005,142.700002
397,264199.804,264319.404,264631.504,264733.504,119.600002,102.000002,684.80001,312.100004,431.700006,151.100002
398,264884.604,264966.304,265320.204,265420.204,81.700001,100.000001,686.80001,353.900006,435.600007,151.200002
399,265571.404,265685.904,266030.904,266129.504,114.500002,98.600002,712.000011,345.000005,459.500007,153.900002
400,266283.404,266390.004,266747.404,266848.504,106.600002,101.100001,713.900011,357.400005,464.000007,148.800003
401,266997.304,267079.504,267411.004,267511.004,82.200001,100.000001,667.40001,331.500005,413.700006,153.700003
402,267664.704,267768.404,268071.904,268169.104,103.700001,97.200001,645.400009,303.500005,407.200006,141.000002
403,268310.104,268407.604,268719.104,268820.204,97.500002,101.100002,662.10001,311.500004,409.000006,152.000002
404,268972.204,269075.704,269422.104,269521.404,103.500002,99.300001,700.90001,346.400005,449.900007,151.700002
405,269673.104,269779.304,270061.904,270163.004,106.200002,101.100002,640.00001,282.600004,388.800006,150.100002
406,270313.104,270430.304,270765.504,270863.504,117.200002,98.000001,711.100011,335.200005,452.400007,160.700003
407,271024.204,271125.104,271453.004,271549.604,100.900001,96.600001,668.00001,327.900005,428.800006,142.600003
408,271692.204,271790.304,272079.804,272178.904,98.100001,99.100002,631.200009,289.500004,387.600005,144.500002
409,272323.404,272405.504,272745.804,272843.904,82.100001,98.100002,676.00001,340.300005,422.400006,155.500002
410,272999.404,273057.904,273411.104,273512.204,58.500001,101.100002,669.30001,353.200005,411.700006,156.500002
411,273668.704,273748.204,274090.204,274187.404,79.500001,97.200002,675.10001,342.000005,421.500006,156.400002
412,274343.804,274431.104,274734.704,274831.704,87.300001,97.000001,635.90001,303.600005,390.900006,148.000003
413,274979.704,275058.604,275397.504,275497.204,78.900001,99.700001,662.100009,338.900005,417.800006,144.600002
414,275641.804,275722.204,276049.004,276146.304,80.400002,97.300002,646.80001,326.800004,407.200006,142.300002
415,276288.604,276366.704,276703.304,276802.704,78.100001,99.400002,663.70001,336.600005,414.700006,149.600002
416,276952.304,277064.404,277386.804,277487.104,112.100002,100.300002,685.90001,322.400004,434.500006,151.100002
417,277638.204,277698.304,278105.804,278201.204,60.100001,95.400002,713.300011,407.500006,467.600007,150.300002
418,278351.504,278438.904,278755.304,278851.604,87.400001,96.300001,656.40001,316.400005,403.800006,156.300003
419,279007.904,279066.804,279419.004,279516.304,58.9,97.300001,658.000009,352.200006,411.100006,149.600002
420,279665.904,279743.004,280092.404,280190.304,77.100001,97.900001,674.10001,349.400006,426.500007,149.700002
421,280340.004,280422.304,280724.204,280821.404,82.300002,97.200002,627.40001,301.900004,384.200006,146.000002
422,280967.404,281049.204,281352.204,281451.804,81.800001,99.600002,624.100009,303.000004,384.800005,139.700002
423,281591.504,281666.904,282016.304,282114.604,75.400001,98.300002,673.90001,349.400005,424.800006,150.800002
424,282265.404,282345.704,282684.904,282784.704,80.300001,99.800002,671.60001,339.200005,419.500006,152.300002
425,282937.004,283013.804,283340.704,283441.504,76.800001,100.800002,652.70001,326.900005,403.700006,148.200002
426,283589.704,283652.404,283997.804,284095.604,62.700001,97.800001,650.50001,345.400005,408.100006,144.600003
427,284240.204,284350.304,284672.304,284767.604,110.100001,95.300001,672.20001,322.000005,432.100006,144.800003
428,284912.404,284987.504,285288.204,285387.104,75.100001,98.900002,626.100009,300.700004,375.800005,151.400002
429,285538.504,285640.904,285928.204,286026.104,102.400001,97.900001,620.800009,287.300005,389.700006,133.200002
430,286159.304,286253.504,286519.804,286617.904,94.200002,98.100002,601.800009,266.300003,360.500005,143.200002
431,286761.104,286853.204,287195.004,287295.804,92.100001,100.800001,684.40001,341.800006,433.900007,149.700002
432,287445.504,287534.004,287901.404,287997.904,88.500002,96.500002,699.400011,367.400005,455.900007,147.000002
433,288144.904,288223.404,288540.604,288640.604,78.500001,100.000001,643.800009,317.200005,395.700006,148.100002
434,288788.704,288893.504,289225.304,289322.704,104.800002,97.400001,677.50001,331.800005,436.600007,143.500002
435,289466.204,289549.004,289893.704,289989.904,82.800002,96.200001,669.10001,344.700005,427.500007,145.400002
436,290135.304,290222.704,290506.304,290603.004,87.400002,96.700001,611.100009,283.600004,371.000006,143.400002
437,290746.404,290819.304,291149.404,291246.704,72.900002,97.300002,646.90001,330.100004,403.000006,146.600002
438,291393.304,291477.604,291833.404,291933.404,84.300001,100.000001,694.40001,355.800006,440.100007,154.300002
439,292087.704,292148.904,292514.704,292615.104,61.200001,100.400001,674.20001,365.800006,427.000007,146.800002
440,292761.904,292840.704,293163.504,293291.804,78.800002,128.300002,652.80001,322.800004,401.600006,122.900002
441,293414.704,293495.004,293800.804,293897.504,80.300001,96.700001,626.60001,305.800005,386.100006,143.800003
442,294041.304,294147.804,294492.504,294589.904,106.500001,97.400002,696.10001,344.700005,451.200006,147.500002
443,294737.404,294834.104,295147.404,295248.404,96.700001,101.000002,646.40001,313.300005,410.000006,135.400002
444,295383.804,295490.704,295755.804,295848.704,106.900001,92.900001,602.500009,265.100004,372.000005,137.600003
445,295986.304,296080.304,296388.304,296486.104,94.000001,97.800001,646.200009,308.000005,402.000006,146.400002
446,296632.504,296740.104,297091.404,297188.204,107.600002,96.800001,705.700011,351.300005,458.900007,150.000003
447,297338.204,297417.404,297715.804,297814.704,79.200001,98.900002,627.700009,298.400004,377.600005,151.200002
448,297965.904,298023.104,298386.504,298482.504,57.200001,96.000002,661.10001,363.400005,420.600006,144.500002
449,298627.004,298701.204,299068.304,299167.304,74.200001,99.000002,685.30001,367.100005,441.300006,145.000002
450,299312.304,299414.004,299725.204,299826.804,101.700002,101.600002,650.90001,311.200004,412.900006,136.400002
451,299963.204,300039.104,300316.504,300411.504,75.900001,95.000001,586.600009,277.400004,353.300005,138.300003
452,300549.804,300646.104,300969.204,301068.304,96.300001,99.100001,664.700009,323.100005,419.400006,146.200002
453,301214.504,301321.704,301645.904,301744.404,107.200002,98.500001,678.600011,324.200005,431.400007,148.700003
454,301893.104,301986.905,302299.505,302398.205,93.800001,98.700001,648.000009,312.600005,406.400006,142.900002
455,302541.105,302640.005,302956.305,303054.005,98.900002,97.700002,665.90001,316.300004,415.200006,153.000002
456,303207.005,303327.205,303671.905,303770.305,120.200002,98.400002,708.000011,344.700005,464.900007,144.700002
457,303915.005,304020.205,304283.605,304383.105,105.200001,99.500002,607.400009,263.400004,368.600005,139.300002
458,304522.405,304617.405,304943.605,305043.405,95.000001,99.800002,668.40001,326.200005,421.200006,147.400002
459,305190.805,305273.305,305621.105,305720.705,82.500001,99.600002,676.50001,347.800005,430.300006,146.600002
460,305867.305,305970.105,306324.605,306423.505,102.800001,98.900001,704.50001,354.500006,457.300007,148.300002
461,306571.805,306683.605,306984.205,307084.005,111.800002,99.800002,662.70001,300.600004,412.400006,150.500002
462,307234.505,307317.305,307674.205,307771.905,82.800001,97.700001,689.80001,356.900006,439.700007,152.400002
463,307924.305,308028.105,308364.205,308462.205,103.800002,98.000001,683.500011,336.100005,439.900007,145.600003
464,308607.805,308710.305,308977.805,309075.705,102.500001,97.900002,610.000009,267.500004,370.000005,142.100002
465,309217.805,309316.105,309635.805,309732.705,98.300001,96.900001,669.20001,319.700005,418.000006,154.300003
466,309887.005,309978.505,310328.805,310427.905,91.500001,99.100002,687.90001,350.300005,441.800006,147.000002
467,310574.905,310685.905,311039.005,311139.805,111.000002,100.800001,711.700011,353.100005,464.100007,146.800003
468,311286.605,311389.905,311715.805,311815.405,103.300001,99.600001,680.40001,325.900005,429.200006,151.600003
469,311967.005,312050.305,312414.705,312511.705,83.300001,97.000002,693.10001,364.400005,447.700006,148.400002
470,312660.105,312764.305,313100.605,313198.005,104.200002,97.400001,687.80001,336.300005,440.500007,149.900002
471,313347.905,313427.905,313724.105,313822.605,80.000001,98.500001,625.60001,296.200005,376.200006,150.900003
472,313973.505,314055.505,314412.905,314511.805,82.000001,98.900002,695.40001,357.400005,439.400006,157.100002
473,314668.905,314742.505,315156.505,315250.705,73.600001,94.200002,734.900011,414.000006,487.600007,153.100002
474,315403.805,315508.405,315831.105,315930.605,104.600001,99.500002,662.30001,322.700005,427.300006,135.500002
475,316066.105,316188.005,316465.905,316562.005,121.900002,96.100001,639.800009,277.900004,399.800006,143.900002
476,316705.905,316805.305,317131.405,317229.905,99.400002,98.500001,666.50001,326.100005,425.500007,142.500002
477,317372.405,317450.405,317813.405,317909.105,78.000001,95.700001,685.50001,363.000006,441.000007,148.800002
478,318057.905,318137.905,318464.405,318561.305,80.000002,96.900002,653.20001,326.500004,406.500006,149.800002
479,318711.105,318817.105,319143.005,319237.905,106.000002,94.900001,674.80001,325.900005,431.900007,148.000002
480,319385.905,319462.905,319783.105,319878.305,77.000001,95.200002,640.30001,320.200005,397.200006,147.900002
481,320026.205,320100.705,320444.205,320541.505,74.500001,97.300001,666.60001,343.500005,418.000006,151.300003
482,320692.805,320778.305,321138.005,321238.205,85.500001,100.200002,694.00001,359.700005,445.200006,148.600002
483,321386.805,321468.105,321847.505,321945.005,81.300001,97.500001,710.200011,379.400006,460.700007,152.000003
484,322097.005,322171.505,322489.305,322589.805,74.500001,100.500002,639.600009,317.800004,392.300005,146.800002
485,322736.605,322816.005,323177.405,323274.805,79.400001,97.400001,689.30001,361.400006,440.800007,151.100002
486,323425.905,323532.405,323853.905,323952.705,106.500002,98.800001,678.600011,321.500005,428.000007,151.800003
487,324104.505,324187.505,324522.205,324656.605,83.000001,134.400002,667.100009,334.700005,417.700006,115.000001
488,324771.605,324853.405,325156.705,325256.605,81.800002,99.900002,627.60001,303.300004,385.100006,142.600002
489,325399.205,325504.505,325855.605,325954.205,105.300001,98.600001,702.90001,351.100006,456.400007,147.900002
490,326102.105,326180.105,326543.905,326642.705,78.000001,98.800001,688.500011,363.800006,441.800007,147.900003
491,326790.605,326892.805,327201.305,327301.905,102.200001,100.600001,657.100009,308.500005,410.700006,145.800002
492,327447.705,327550.705,327882.205,327979.305,103.000002,97.100001,686.900011,331.500005,434.500007,155.300003
493,328134.605,328219.805,328553.105,328653.605,85.200001,100.500001,670.40001,333.300005,418.500006,151.400003
494,328805.005,328887.405,329249.405,329349.005,82.400001,99.600002,696.40001,362.000005,444.400006,152.400002
495,329501.405,329583.905,329921.805,330020.605,82.500001,98.800002,671.10001,337.900005,420.400006,151.900002
496,330172.505,330251.805,330578.005,330674.905,79.300001,96.900001,652.30001,326.200005,405.500006,149.900003
497,330824.805,330931.605,331266.705,331366.205,106.800001,99.500002,697.00001,335.100005,441.900006,155.600002
498,331521.805,331584.705,331949.205,332045.405,62.900001,96.200002,673.00001,364.500005,427.400006,149.400002
499,332194.805,332274.205,332644.705,332745.505,79.400001,100.800001,701.900011,370.500006,449.900007,151.200003
500,332896.705,333011.705,333341.405,333441.305,115.000001,99.900002,694.60001,329.700005,444.700006,150.000002
501,333591.305,333671.805,334021.105,334118.605,80.500001,97.500002,679.60001,349.300005,429.800006,152.300002
502,334270.905,334373.905,334695.805,334795.405,103.000002,99.600002,675.40001,321.900004,424.900006,150.900002
503,334946.305,335041.205,335359.005,335455.705,94.900002,96.700002,650.10001,317.800004,412.700006,140.700002
504,335596.405,335668.905,336021.405,336119.505,72.500001,98.100002,663.30001,352.500005,425.000006,140.200002
505,336259.705,336359.105,336698.205,336796.305,99.400001,98.100002,688.10001,339.100005,438.500006,151.500002
506,336947.805,337029.105,337353.405,337451.505,81.300001,98.100001,652.50001,324.300005,405.600006,148.800003
507,337600.305,337680.305,338010.905,338110.205,80.000001,99.300001,661.100009,330.600005,410.600006,151.200002
508,338261.405,338368.605,338658.905,338757.505,107.200002,98.600002,633.80001,290.300004,397.500006,137.700002
509,338895.205,338993.305,339325.105,339423.705,98.100001,98.600002,680.00001,331.800005,429.900006,151.500002
510,339575.205,339679.705,340006.005,340106.105,104.500002,100.100002,674.30001,326.300004,430.800006,143.400002
511,340249.505,340329.905,340670.905,340766.305,80.400001,95.400002,667.10001,341.000005,421.400006,150.300002
512,340916.605,341023.805,341311.105,341409.605,107.200002,98.500001,641.30001,287.300004,394.500006,148.300003
513,341557.905,341667.205,341969.305,342070.005,109.300001,100.700001,659.300009,302.100005,411.400006,147.200002
514,342217.205,342301.905,342640.305,342740.505,84.700002,100.200001,668.30001,338.400005,423.100007,145.000002
515,342885.505,342980.105,343276.705,343374.605,94.600002,97.900002,636.20001,296.600004,391.200006,147.100002
516,343521.705,343623.905,343912.705,344012.305,102.200001,99.600001,637.600009,288.800005,391.000006,147.000002
517,344159.305,344241.505,344608.605,344707.905,82.200002,99.300002,695.100011,367.100005,449.300007,146.500002
518,344854.405,344955.905,345279.605,345376.705,101.500001,97.100002,676.20001,323.700005,425.200006,153.900002
519,345530.605,345619.505,345957.105,346058.105,88.900001,101.000002,665.40001,337.600005,426.500006,137.900002
520,346196.005,346293.305,346634.905,346735.705,97.300001,100.800002,675.20001,341.600005,438.900006,135.500002
521,346871.205,346985.405,347255.905,347354.205,114.200001,98.300001,630.500009,270.500005,384.700006,147.500002
522,347501.705,347581.605,347908.605,348009.405,79.900001,100.800002,652.80001,327.000005,406.900006,145.100002
523,348154.505,348259.505,348610.305,348733.105,105.000001,122.800002,701.60001,350.800006,455.800007,123.000001
524,348856.105,348934.705,349288.605,349387.805,78.600002,99.200001,678.00001,353.900005,432.500007,146.300002
525,349534.105,349636.605,349950.905,350051.505,102.500002,100.600001,662.00001,314.300005,416.800007,144.600002
526,350196.105,350305.805,350647.505,350748.205,109.700002,100.700002,699.000011,341.700005,451.400007,146.900002
527,350895.105,351000.005,351296.505,351392.705,104.900001,96.200001,648.400009,296.500005,401.400006,150.800002
528,351543.505,351602.205,352026.205,352126.605,58.700001,100.400001,724.000011,424.000007,482.700008,140.900002
529,352267.505,352385.205,352710.205,352810.305,117.700002,100.100001,688.10001,325.000005,442.700007,145.300002
530,352955.605,353033.505,353405.105,353503.105,77.900002,98.000002,699.700011,371.600005,449.500007,152.200002
531,353655.305,353763.005,354111.105,354209.805,107.700001,98.700001,702.60001,348.100006,455.800007,148.100002
532,354357.905,354458.605,354790.805,354890.905,100.700002,100.100001,683.100011,332.200005,432.900007,150.100003
533,355041.005,355145.105,355467.805,355567.005,104.100001,99.200001,676.30001,322.700005,426.800006,150.300003
534,355717.305,355822.805,356150.705,356250.905,105.500001,100.200002,683.60001,327.900005,433.400006,150.000002
535,356400.905,356480.205,356850.505,356950.105,79.300001,99.600002,687.20001,370.300005,449.600006,138.000002
536,357088.105,357190.405,357542.205,357640.605,102.300002,98.400001,705.500011,351.800005,454.100007,153.000003
537,357793.605,357895.305,358228.205,358327.705,101.700001,99.500001,675.50001,332.900005,434.600006,141.400003
538,358469.105,358549.805,358927.405,359026.805,80.700001,99.400002,709.80001,377.600005,458.300006,152.100002
539,359178.905,359282.705,359638.605,359738.705,103.800002,100.100002,707.400011,355.900005,459.700007,147.600002
540,359886.305,360010.705,360306.605,360406.105,124.400002,99.500001,672.50001,295.900004,420.300006,152.700003
541,360558.805,360668.205,360983.905,361085.805,109.400001,101.900002,680.80001,315.700005,425.100006,153.800002
542,361239.605,361341.005,361636.705,361737.405,101.400001,100.700001,640.400009,295.700005,397.100006,142.600002
543,361880.005,361960.305,362305.205,362404.505,80.300002,99.300001,665.00001,344.900005,425.200007,140.500002
544,362545.005,362658.705,362980.705,363080.705,113.700002,100.000001,687.300011,322.000005,435.700007,151.600003
545,363232.305,363340.205,363666.705,363762.405,107.900001,95.700001,684.40001,326.500005,434.400006,154.300003
546,363916.705,364019.505,364325.405,364426.205,102.800001,100.800001,657.30001,305.900005,408.700006,147.800003
547,364574.005,364657.505,364983.105,365082.105,83.500001,99.000001,656.000009,325.600005,409.100006,147.900002
548,365230.005,365313.405,365629.905,365728.705,83.400002,98.800002,642.20001,316.500004,399.900006,143.500002
549,365872.205,365980.505,366293.105,366419.905,108.300002,126.800002,663.60001,312.600004,420.900006,115.900002
550,366535.805,366637.805,366949.905,367050.305,102.000001,100.400001,662.10001,312.100005,414.100006,147.600003
551,367197.905,367299.405,367641.105,367741.505,101.500001,100.400002,693.70001,341.700005,443.200006,150.100002
552,367891.605,367994.405,368293.905,368390.905,102.800002,97.000001,646.50001,299.500004,402.300006,147.200003
553,368538.105,368645.805,368897.005,368999.005,107.700001,102.000002,611.100009,251.200004,358.900005,150.200002
554,369149.206,369232.606,369542.906,369642.906,83.400001,100.000001,638.500009,310.300005,393.700006,144.800002
555,369787.706,369868.206,370202.806,370300.406,80.500001,97.600002,658.10001,334.600005,415.100006,145.400002
556,370445.806,370541.006,370843.506,370941.006,95.200001,97.500001,633.90001,302.500005,397.700006,138.700003
557,371079.706,371156.506,371497.406,371596.006,76.800001,98.600001,665.900009,340.900005,417.700006,149.600002
558,371745.606,371847.706,372114.806,372217.006,102.100002,102.200001,616.90001,267.100004,369.200006,145.500003
559,372362.506,372440.306,372784.406,372879.106,77.800001,94.700001,661.800009,344.100005,421.900006,145.200002
560,373024.306,373099.906,373429.106,373525.606,75.600002,96.500001,648.00001,329.200005,404.800007,146.700002
561,373672.306,373748.806,374054.706,374153.906,76.500001,99.200001,627.200009,305.900005,382.400006,145.600002
562,374299.506,374375.706,374711.906,374812.506,76.200002,100.600001,656.00001,336.200005,412.400007,143.000002
563,374955.506,375057.406,375397.106,375495.006,101.900002,97.900001,677.10001,339.700005,441.600007,137.600002
564,375632.606,375729.106,376040.306,376140.606,96.500002,100.300002,641.10001,311.200004,407.700006,133.100002
565,376273.706,376390.606,376677.906,376777.106,116.900002,99.200001,651.70001,287.300004,404.200006,148.300003
566,376925.406,377032.306,377299.806,377398.606,106.900001,98.800002,622.900009,267.500004,374.400005,149.700002
567,377548.306,377620.706,377929.506,378028.506,72.400001,99.000001,628.700009,308.800005,381.200006,148.500002
568,378177.006,378252.506,378588.706,378687.506,75.500001,98.800002,649.90001,336.200005,411.700006,139.400002
569,378826.906,378927.306,379251.306,379350.306,100.400001,99.000002,668.60001,324.000005,424.400006,145.200002
570,379495.506,379610.306,379911.006,380009.506,114.800002,98.500002,661.90001,300.700004,415.500006,147.900002
571,380157.406,380233.106,380578.606,380678.606,75.700001,100.000002,664.90001,345.500005,421.200006,143.700002
572,380822.306,380898.806,381243.606,381341.006,76.500001,97.400001,662.80001,344.800005,421.300006,144.100003
573,381485.106,381556.306,381835.506,381935.506,71.200001,100.000001,588.600008,279.200004,350.400005,138.200002
574,382073.706,382172.706,382505.906,382605.906,99.000002,100.000001,679.80001,333.200005,432.200007,147.600002
575,382753.506,382850.306,383183.706,383281.806,96.800002,98.100001,677.200011,333.400005,430.200007,148.900003
576,383430.706,383535.006,383858.606,383957.806,104.300001,99.200001,676.40001,323.600005,427.900006,149.300003
577,384107.106,384186.106,384520.506,384618.106,79.000001,97.600001,656.900009,334.400005,413.400006,145.900002
578,384764.006,384841.106,385169.306,385268.906,77.100002,99.600002,648.70001,328.200004,405.300006,143.800002
579,385412.706,385490.106,385830.306,385927.006,77.400001,96.700002,664.70001,340.200005,417.600006,150.400002
580,386077.406,386181.306,386507.006,386608.406,103.900002,101.400002,675.20001,325.700004,429.600006,144.200002
581,386752.606,386831.806,387165.906,387263.706,79.200001,97.800002,652.90001,334.100005,413.300006,141.800002
582,387405.506,387503.206,387821.806,387920.706,97.700001,98.900001,655.30001,318.600005,416.300006,140.100003
583,388060.806,388137.006,388452.106,388550.106,76.200001,98.000002,636.600009,315.100004,391.300005,147.300002
584,388697.406,388774.506,389111.406,389211.406,77.100001,100.000002,651.00001,336.900005,414.000006,137.000002
585,389348.406,389448.306,389787.406,389885.006,99.900001,97.600002,687.00001,339.100005,439.000006,150.400002
586,390035.406,390143.806,390505.506,390605.106,108.400002,99.600001,712.500011,361.700005,470.100007,142.800003
587,390747.906,390848.006,391151.606,391249.406,100.100001,97.800001,650.100009,303.600005,403.700006,148.600002
588,391398.006,391504.906,391839.206,391940.306,106.900002,101.100001,679.90001,334.300005,441.200007,137.600002
589,392077.906,392199.006,392518.006,392615.306,121.100002,97.300001,678.900011,319.000005,440.100007,141.500003
590,392756.806,392855.906,393193.906,393294.206,99.100001,100.300002,688.50001,338.000005,437.100006,151.100002
591,393445.306,393527.306,393854.306,393955.406,82.000001,101.100001,659.60001,327.000005,409.000006,149.500003
592,394104.906,394191.406,394541.506,394643.806,86.500001,102.300002,684.10001,350.100005,436.600006,145.200002
593,394789.006,394889.806,395199.806,395299.706,100.800001,99.900001,657.10001,310.000005,410.800006,146.400003
594,395446.106,395546.606,395906.706,396005.906,100.500001,99.200002,706.10001,360.100005,460.600006,146.300002
595,396152.206,396252.306,396581.006,396678.306,100.100002,97.300001,671.90001,328.700005,428.800007,145.800002
596,396824.106,396906.106,397241.006,397337.406,82.000001,96.400002,655.40001,334.900005,416.900006,142.100002
597,397479.506,397582.506,397892.906,397991.706,103.000001,98.800002,661.80001,310.400005,413.400006,149.600002
598,398141.306,398225.906,398534.106,398635.006,84.600001,100.900001,638.400009,308.200005,392.800006,144.700002
599,398779.706,398861.006,399219.906,399318.706,81.300001,98.800001,686.100011,358.900006,440.200007,147.100003
600,399465.806,399561.706,399887.706,399987.906,95.900001,100.200001,674.00001,326.000005,421.900006,151.900003
601,400139.806,400242.006,400554.506,400652.706,102.200001,98.200001,660.600009,312.500005,414.700006,147.700002
602,400800.406,400911.006,401243.506,401342.206,110.600002,98.700001,685.600011,332.500005,443.100007,143.800003
603,401486.006,401589.106,401919.406,402018.106,103.100001,98.700002,681.40001,330.300005,433.400006,149.300002
604,402167.406,402266.206,402539.006,402633.706,98.800001,94.700002,605.700009,272.800004,371.600005,139.400002
605,402773.106,402889.506,403168.606,403263.806,116.400002,95.200001,638.400009,279.100004,395.500006,147.700002
606,403411.506,403514.606,403805.406,403906.906,103.100002,101.500002,639.20001,290.800004,393.900006,143.800002
607,404050.706,404130.706,404446.306,404547.106,80.000001,100.800001,641.000009,315.600005,395.600006,144.600002
608,404691.706,404794.206,405134.606,405233.106,102.500002,98.500001,691.000011,340.400005,442.900007,149.600003
609,405382.706,405462.306,405805.906,405903.006,79.600001,97.100001,668.30001,343.600005,423.200006,148.000003
610,406051.006,406132.706,406448.606,406547.706,81.700001,99.100001,641.200009,315.900005,397.600006,144.500002
611,406692.206,406788.706,407089.406,407188.206,96.500002,98.800002,630.30001,300.700004,397.200006,134.300002
612,407322.506,407421.106,407681.606,407779.406,98.600001,97.800001,594.400008,260.500004,359.100005,137.500002
613,407916.906,408015.006,408326.706,408427.506,98.100002,100.800001,654.00001,311.700005,409.800007,143.400002
614,408570.906,408650.906,409037.406,409136.306,80.000001,98.900002,707.600011,386.500006,466.500007,142.200002
615,409278.506,409374.706,409684.206,409782.306,96.200001,98.100001,653.000009,309.500005,405.700006,149.200002
616,409931.506,410014.606,410339.706,410439.806,83.100002,100.100001,644.30001,325.100005,408.200007,136.000002
617,410575.806,410684.806,410946.606,411042.906,109.000002,96.300001,603.000009,261.800004,370.800006,135.900002
618,411178.806,411274.206,411590.706,411687.906,95.400001,97.200002,656.90001,316.500005,411.900006,147.800002
619,411835.706,411940.806,412272.706,412371.006,105.100001,98.300002,679.30001,331.900005,437.000006,144.000002
620,412515.006,412596.206,412931.006,413030.706,81.200001,99.700002,657.10001,334.800005,416.000006,141.400002
621,413172.106,413276.306,413607.906,413709.406,104.200001,101.500002,685.90001,331.600005,435.800006,148.600002
622,413858.006,413953.906,414269.706,414367.106,95.900001,97.400002,657.80001,315.800005,411.700006,148.700002
623,414515.806,414621.106,414968.706,415069.806,105.300001,101.100001,692.00001,347.600006,452.900007,138.000002
624,415207.806,415288.006,415621.506,415718.706,80.200001,97.200002,653.10001,333.500005,413.700006,142.200002
625,415860.906,415961.806,416269.506,416369.306,100.900001,99.800001,653.20001,307.700005,408.600006,144.800003
626,416514.106,416592.606,416889.306,416985.906,78.500001,96.600002,616.000009,296.700004,375.200005,144.200002
627,417130.106,417253.306,417508.706,417604.606,123.200002,95.900002,620.100009,255.400003,378.600005,145.600002
628,417750.206,417849.506,418179.606,418280.306,99.300001,100.700002,680.90001,330.100005,429.400006,150.800002
629,418431.106,418511.706,418907.006,419006.106,80.600001,99.100002,723.600011,395.300006,475.900007,148.600002
630,419154.706,419252.706,419623.206,419722.906,98.000001,99.700001,716.000011,370.500006,468.500007,147.800003
631,419870.706,419982.106,420285.906,420385.706,111.400001,99.800001,660.300009,303.800005,415.200006,145.300002
632,420531.006,420646.106,420987.806,421086.206,115.100002,98.400002,693.300011,341.700005,456.800007,138.100002
633,421224.306,421324.006,421614.706,421747.706,99.700001,133.000002,632.700009,290.700005,390.400006,109.300001
634,421857.006,421973.006,422294.506,422394.306,116.000002,99.800001,683.10001,321.500005,437.500007,145.800002
635,422540.106,422667.106,423025.506,423126.306,127.000002,100.800001,735.800011,358.400006,485.400008,149.600002
636,423275.906,423360.606,423716.706,423813.406,84.700002,96.700001,687.500011,356.100005,440.800007,150.000003
637,423963.406,424063.506,424389.906,424487.806,100.100001,97.900001,678.70001,326.400005,426.500006,154.300003
638,424642.106,424725.106,425051.706,425149.406,83.000001,97.700001,651.800009,326.600005,409.600006,144.500002
639,425293.906,425392.306,425735.506,425834.706,98.400002,99.200001,680.300011,343.200005,441.600007,139.500003
640,425974.206,426067.606,426383.506,426481.106,93.400001,97.600001,654.400009,315.900005,409.300006,147.500002
641,426628.606,426721.006,427074.106,427170.706,92.400002,96.600001,693.900011,353.100005,445.500007,151.800003
642,427322.506,427428.506,427778.206,427874.806,106.000001,96.600002,697.20001,349.700005,455.700006,144.900002
643,428019.706,428123.106,428442.206,428540.906,103.400002,98.700002,675.30001,319.100004,422.500006,154.100002
644,428695.006,428808.906,429097.406,429196.106,113.900002,98.700002,647.70001,288.500004,402.400006,146.600002
645,429342.706,429419.606,429755.006,429851.706,76.900001,96.700001,646.500009,335.400005,412.300006,137.500002
646,429989.206,430097.206,430427.606,430525.206,108.000002,97.600001,676.60001,330.400005,438.400007,140.600002
647,430665.806,430767.906,431084.706,431184.606,102.100002,99.900001,665.70001,316.800005,418.900007,146.900002
648,431331.506,431442.606,431736.606,431837.706,111.100002,101.100002,647.80001,294.000004,405.100006,141.600002
649,431979.306,432065.806,432426.606,432523.506,86.500001,96.900001,696.90001,360.800006,447.300007,152.700002
650,432676.206,432779.906,433088.106,433185.706,103.700002,97.600001,657.30001,308.200005,411.900007,147.800002
651,433333.506,433435.806,433748.406,433848.906,102.300002,100.500002,650.30001,312.600004,414.900006,134.900002
652,433983.806,434056.406,434337.506,434432.506,72.600001,95.000002,587.900009,281.100004,353.700005,139.200002
653,434571.706,434645.206,434986.006,435086.106,73.500001,100.100001,653.500009,340.800005,414.300006,139.100002
654,435225.206,435332.406,435661.106,435759.906,107.200002,98.800001,672.60001,328.700005,435.900007,137.900002
655,435897.806,435997.806,436291.807,436389.507,100.000002,97.700002,626.80001,294.000004,394.000006,135.100002
656,436524.607,436601.307,436936.207,437035.107,76.700001,98.900001,658.30001,334.900005,411.600006,147.800003
657,437182.907,437261.607,437600.307,437698.707,78.700001,98.400001,659.000009,338.700005,417.400006,143.200002
658,437841.907,437920.307,438247.807,438346.707,78.400002,98.900002,635.40001,327.500004,405.900006,130.600002
659,438477.307,438598.307,438875.807,438974.207,121.000002,98.400001,630.400009,277.500004,398.500006,133.500002
660,439107.707,439200.607,439503.807,439603.107,92.900002,99.300002,638.00001,303.200004,396.100006,142.600002
661,439745.707,439826.607,440194.907,440292.207,80.900001,97.300002,694.20001,368.300005,449.200006,147.700002
662,440439.907,440545.407,440901.407,441000.207,105.500002,98.800001,706.200011,356.000005,461.500007,145.900003
663,441146.107,441230.607,441602.907,441701.807,84.500001,98.900002,699.50001,372.300005,456.800006,143.800002
664,441845.607,441948.407,442242.707,442341.807,102.800002,99.100001,642.60001,294.300004,397.100006,146.400003
665,442488.207,442569.007,442917.207,443013.107,80.800001,95.900001,666.70001,348.200005,429.000006,141.800003
666,443154.907,443247.507,443515.507,443613.107,92.600001,97.600001,601.400008,268.000004,360.600005,143.200002
667,443756.307,443831.207,444195.107,444295.007,74.900002,99.900002,683.600011,363.900005,438.800007,144.900002
668,444439.907,444547.707,444921.507,445020.507,107.800001,99.000001,729.500011,373.800006,481.600007,148.900003
669,445169.407,445271.307,445580.707,445679.507,101.900001,98.800001,652.700009,309.400005,411.300006,142.600002
670,445822.107,445927.107,446281.107,446381.407,105.000002,100.300002,710.000011,354.000005,459.000007,150.700002
671,446532.107,446642.907,446984.607,447082.607,110.800001,98.000001,696.80001,341.700006,452.500007,146.300002
672,447228.907,447334.707,447660.707,447761.507,105.800002,100.800001,675.70001,326.000005,431.800007,143.100002
673,447904.607,448014.507,448312.507,448408.307,109.900002,95.800002,650.10001,298.000004,407.900006,146.400002
674,448554.707,448632.407,448950.207,449050.707,77.700001,100.500001,641.40001,317.800005,395.500006,145.400003
675,449196.107,449301.307,449636.307,449735.807,105.200001,99.500002,686.90001,335.000005,440.200006,147.200002
676,449883.007,449964.707,450278.207,450378.207,81.700001,100.000001,643.200009,313.500005,395.200006,148.000002
677,450526.207,450607.007,450985.307,451086.307,80.800002,101.000002,702.200011,378.300005,459.100007,142.100002
678,451228.407,451305.207,451677.407,451775.607,76.800001,98.200001,692.10001,372.200006,449.000007,144.900002
679,451920.507,452023.507,452327.807,452425.407,103.000002,97.600002,648.40001,304.300004,407.300006,143.500002
680,452568.907,452665.607,452992.707,453091.707,96.700001,99.000002,667.30001,327.100005,423.800006,144.500002
681,453236.207,453319.507,453697.307,453795.807,83.300001,98.500001,710.00001,377.800006,461.100007,150.400002
682,453946.207,454060.207,454377.107,454474.707,114.000002,97.600001,686.000011,316.900005,430.900007,157.500003
683,454632.207,454741.407,455063.907,455162.107,109.200001,98.200001,677.90001,322.500005,431.700006,148.000003
684,455310.107,455389.807,455718.807,455816.707,79.700001,97.900001,654.200009,329.000005,408.700006,147.600002
685,455964.307,456041.307,456332.207,456429.307,77.000002,97.100001,605.200009,290.900004,367.900006,140.200002
686,456569.507,456670.407,457010.307,457110.307,100.900002,100.000001,687.100011,339.900005,440.800007,146.300003
687,457256.607,457349.707,457707.807,457809.507,93.100001,101.700002,700.70001,358.100005,451.200006,147.800002
688,457957.307,458032.407,458379.907,458477.207,75.100001,97.300002,665.90001,347.500005,422.600006,146.000002
689,458623.207,458705.407,459030.907,459164.707,82.200001,133.800002,654.30001,325.500005,407.700006,112.800002
690,459277.507,459359.107,459726.207,459830.607,81.600001,104.400002,701.40001,367.100005,448.700006,148.300002
691,459978.907,460065.107,460388.307,460487.907,86.200002,99.600002,651.90001,323.200004,409.400006,142.900002
692,460630.807,460707.707,461055.807,461153.507,76.900001,97.700002,671.20001,348.100005,425.000006,148.500002
693,461302.007,461404.207,461740.207,461836.507,102.200001,96.300002,672.50001,336.000005,438.200006,138.000002
694,461974.507,462102.607,462395.307,462490.507,128.100002,95.200002,666.80001,292.700004,420.800006,150.800002
695,462641.307,462747.807,463103.407,463202.707,106.500001,99.300001,708.40001,355.600006,462.100007,147.000002
696,463349.707,463446.207,463803.007,463902.907,96.500002,99.900002,701.800011,356.800005,453.300007,148.600002
697,464051.507,464159.807,464481.507,464577.907,108.300002,96.400002,674.00001,321.700004,430.000006,147.600002
698,464725.507,464805.007,465148.907,465246.307,79.500001,97.400002,663.80001,343.900005,423.400006,143.000002
699,465389.307,465486.707,465786.107,465884.607,97.400001,98.500001,641.000009,299.400005,396.800006,145.700002
700,466030.307,466109.307,466469.907,466568.707,79.000002,98.800001,691.000011,360.600005,439.600007,152.600003
701,466721.307,466829.107,467172.307,467270.207,107.800001,97.900002,700.20001,343.200005,451.000006,151.300002
702,467421.507,467507.507,467888.607,467989.007,86.000001,100.400002,709.400011,381.100006,467.100007,141.900002
703,468130.907,468233.707,468564.307,468664.607,102.800001,100.300002,680.90001,330.600005,433.400006,147.200002
704,468811.807,468914.707,469259.007,469355.907,102.900001,96.900001,686.90001,344.300006,447.200007,142.800002
705,469498.707,469601.507,469897.907,469995.507,102.800002,97.600001,638.50001,296.400004,399.200006,141.700003
706,470137.207,470238.807,470576.307,470676.307,101.600001,100.000002,690.20001,337.500005,439.100006,151.100002
707,470827.407,470934.807,471303.707,471404.607,107.400001,100.900001,722.400011,368.900006,476.300007,145.200003
708,471549.807,471658.207,472014.107,472115.507,108.400001,101.400001,717.20001,355.900006,464.300007,151.500002
709,472267.007,472356.607,472740.607,472840.407,89.600002,99.800002,718.300011,384.000005,473.600007,144.900002
710,472985.307,473072.407,473417.507,473515.407,87.100001,97.900002,668.50001,345.100005,432.200006,138.400002
711,473653.807,473754.207,474044.507,474142.507,100.400001,98.000001,626.300009,290.300005,390.700006,137.600002
712,474280.107,474406.307,474698.807,474798.807,126.200002,100.000001,670.10001,292.500005,418.700007,151.400002
713,474950.207,475033.307,475421.107,475520.507,83.100002,99.400002,720.900011,387.800005,470.900007,150.600002
714,475671.107,475777.607,476089.407,476186.707,106.500002,97.300002,669.40001,311.800004,418.300006,153.800002
715,476340.507,476428.007,476777.107,476874.207,87.500001,97.100001,685.80001,349.100006,436.600007,152.100002
716,477026.307,477136.907,477475.507,477575.807,110.600002,100.300001,685.60001,338.600005,449.200007,136.100002
717,477711.907,477788.307,478131.007,478228.707,76.400002,97.700001,667.70001,342.700005,419.100007,150.900002
718,478379.607,478491.007,478832.607,478931.807,111.400002,99.200002,712.700011,341.600005,453.000007,160.500002
719,479092.307,479185.807,479542.107,479641.407,93.500001,99.300001,701.80001,356.300006,449.800007,152.700002
720,479794.107,479877.907,480215.807,480313.907,83.800002,98.100001,670.10001,337.900005,421.700007,150.300002
721,480464.207,480569.107,480858.107,480956.107,104.900002,98.000002,637.30001,289.000004,393.900006,145.400002
722,481101.507,481202.307,481502.107,481600.707,100.800001,98.600001,649.30001,299.800005,400.600006,150.100003
723,481750.807,481858.507,482203.307,482299.907,107.700001,96.600002,703.40001,344.800005,452.500006,154.300002
724,482454.207,482556.707,482867.407,482963.107,102.500002,95.700002,663.90001,310.700004,413.200006,155.000002
725,483118.107,483200.707,483597.107,483695.007,82.600001,97.900002,726.400011,396.400006,479.000007,149.500002
726,483844.507,483922.707,484240.407,484337.107,78.200001,96.700001,633.600009,317.700005,395.900006,141.000002
727,484478.107,484555.207,484865.207,484961.007,77.100001,95.800001,626.90001,310.000005,387.100006,144.000003
728,485105.007,485202.707,485559.907,485658.107,97.700001,98.200002,704.00001,357.200005,454.900006,150.900002
729,485809.007,485896.007,486237.807,486335.507,87.000001,97.700001,679.10001,341.800006,428.800007,152.600002
730,486488.107,486567.907,486916.207,487009.807,79.800001,93.600001,671.20001,348.300006,428.100007,149.500002
731,487159.307,487272.607,487600.607,487697.207,113.300002,96.600001,681.70001,328.000005,441.300007,143.800002
732,487841.007,487935.907,488232.507,488328.907,94.900002,96.400002,637.50001,296.600004,391.500006,149.600002
733,488478.507,488578.507,488897.007,488993.007,100.000001,96.000002,666.30001,318.500005,418.500006,151.800002
734,489144.807,489231.807,489567.407,489665.907,87.000001,98.500002,677.40001,335.600005,422.600006,156.300002
735,489822.207,489935.907,490268.907,490366.107,113.700002,97.200001,695.50001,333.000005,446.700007,151.600002
736,490517.707,490630.207,491001.907,491098.107,112.500002,96.200002,731.300011,371.700005,484.200007,150.900002
737,491249.007,491341.907,491635.407,491729.907,92.900002,94.500001,634.00001,293.500004,386.400006,153.100003
738,491883.007,491987.207,492360.807,492459.007,104.200001,98.200001,735.000011,373.600006,477.800007,159.000003
739,492618.007,492727.507,493035.107,493135.707,109.500001,100.600001,674.40001,307.600005,417.100006,156.700003
740,493292.407,493383.807,493743.307,493843.207,91.400001,99.900002,700.30001,359.500005,450.900006,149.500002
741,493992.707,494079.907,494414.307,494509.107,87.200001,94.800002,660.60001,334.400005,421.600006,144.200002
742,494653.307,494755.907,495034.707,495132.607,102.600001,97.900001,625.200009,278.800005,381.400006,145.900002
743,495278.507,495357.907,495694.107,495791.107,79.400001,97.000002,660.00001,336.200005,415.600006,147.400002
744,495938.507,496042.907,496392.707,496492.507,104.400002,99.800001,707.300011,349.800005,454.200007,153.300003
745,496645.807,496771.207,497123.607,497223.007,125.400001,99.400001,727.60001,352.400006,477.800007,150.400002
746,497373.407,497453.007,497771.107,497867.707,79.600002,96.600002,649.20001,318.100004,397.700006,154.900002
747,498022.607,498126.107,498451.207,498550.307,103.500002,99.100001,664.90001,325.100005,428.600007,137.200002
748,498687.507,498812.507,499124.207,499222.707,125.000002,98.500001,687.20001,311.700005,436.700007,152.000002
749,499374.707,499456.107,499831.907,499928.207,81.400001,96.300002,711.800011,375.800006,457.200007,158.300002
750,500086.507,500169.507,500550.007,500647.807,83.000001,97.800001,710.90001,380.500006,463.500007,149.600002
751,500797.407,500879.407,501244.207,501345.107,82.000002,100.900002,693.600011,364.800005,446.800007,145.900002
752,501491.007,501573.907,501907.707,502002.707,82.900001,95.000001,663.60001,333.800005,416.700006,151.900003
753,502154.607,502263.407,502631.007,502729.407,108.800001,98.400001,734.500011,367.600006,476.400007,159.700003
754,502889.107,502993.907,503365.508,503468.108,104.800001,102.600001,729.10001,371.600006,476.400007,150.100002
755,503618.208,503730.708,504049.408,504150.008,112.500002,100.600001,670.50001,318.700005,431.200007,138.700002
756,504288.708,504377.208,504701.408,504799.808,88.500002,98.400001,666.00001,324.200005,412.700007,154.900002
757,504954.708,505038.208,505443.308,505544.308,83.500002,101.000001,742.300011,405.100006,488.600008,152.700002
758,505697.008,505780.508,506138.608,506235.608,83.500002,97.000001,689.700011,358.100005,441.600007,151.100003
759,506386.708,506467.608,506835.808,506933.908,80.900001,98.100002,687.80001,368.200005,449.100006,140.600002
760,507074.508,507169.408,507490.708,507586.908,94.900001,96.200002,663.70001,321.300005,416.200006,151.300002
761,507738.208,507817.608,508187.408,508285.108,79.400001,97.700001,703.40001,369.800006,449.200007,156.500002
762,508441.608,508525.908,508893.508,508990.508,84.300002,97.000002,693.400011,367.600005,451.900007,144.500002
763,509135.008,509214.408,509567.508,509662.708,79.400001,95.200002,670.10001,353.100005,432.500006,142.400002
764,509805.108,509905.708,510214.708,510312.708,100.600001,98.000001,660.70001,309.000005,409.600006,153.100003
765,510465.808,510548.308,510902.508,511000.708,82.500001,98.200002,690.30001,354.200005,436.700006,155.400002
766,511156.108,511239.908,511625.408,511721.308,83.800001,95.900001,714.80001,385.500006,469.300007,149.600002
767,511870.908,511950.908,512271.408,512368.608,80.000002,97.200002,641.00001,320.500004,400.500006,143.300002
768,512511.908,512611.008,512959.308,513058.108,99.100001,98.800001,697.00001,348.300006,447.400007,150.800002
769,513208.908,513305.508,513656.608,513757.008,96.600002,100.400002,700.300011,351.100005,447.700007,152.200002
770,513909.208,513993.908,514339.108,514468.308,84.700001,129.200002,678.40001,345.200005,429.900006,119.300002
771,514587.608,514694.908,514995.008,515095.708,107.300002,100.700002,652.40001,300.100004,407.400006,144.300002
772,515240.008,515322.108,515688.308,515786.308,82.100001,98.000002,699.10001,366.200005,448.300006,152.800002
773,515939.108,516051.408,516388.308,516488.208,112.300002,99.900001,702.300011,336.900005,449.200007,153.200003
774,516641.408,516726.908,517096.908,517191.708,85.500001,94.800002,700.10001,370.000005,455.500006,149.800002
775,517341.508,517438.708,517720.708,517814.508,97.200001,93.800001,624.900009,282.000005,379.200006,151.900002
776,517966.408,518075.608,518408.608,518507.508,109.200002,98.900001,695.400011,333.000005,442.200007,154.300003
777,518661.808,518768.508,519140.308,519282.308,106.700001,142.000002,726.10001,371.800006,478.500007,105.600001
778,519387.908,519495.808,519817.408,519915.308,107.900002,97.900001,667.20001,321.600005,429.500007,139.800002
779,520055.108,520152.008,520431.808,520529.108,96.900002,97.300001,623.00001,279.800004,376.700006,149.000003
780,520678.108,520761.208,521111.508,521208.808,83.100001,97.300002,682.10001,350.300005,433.400006,151.400002
781,521360.208,521470.708,521793.408,521891.008,110.500002,97.600002,684.90001,322.700004,433.200006,154.100002
782,522045.108,522161.408,522476.908,522576.008,116.300002,99.100001,675.50001,315.500005,431.800007,144.600002
783,522720.608,522820.708,523084.608,523178.608,100.100002,94.000001,610.000009,263.900004,364.000006,152.000002
784,523330.608,523434.608,523730.508,523826.708,104.000002,96.200002,644.80001,295.900004,399.900006,148.700002
785,523975.408,524063.408,524395.108,524493.908,88.000001,98.800002,668.50001,331.700005,419.700006,150.000002
786,524643.908,524725.908,525067.408,525163.908,82.000001,96.500002,666.70001,341.500005,423.500006,146.700002
787,525310.608,525390.208,525726.308,525824.508,79.600001,98.200001,654.500009,336.100005,415.700006,140.600002
788,525965.108,526065.808,526399.108,526494.008,100.700002,94.900001,678.600011,333.300005,434.000007,149.700003
789,526643.708,526732.608,527054.908,527180.708,88.900001,125.800002,659.800009,322.300005,411.200006,122.800001
790,527303.508,527381.108,527735.908,527831.808,77.600002,95.900001,678.000011,354.800005,432.400007,149.700003
791,527981.508,528059.008,528410.708,528507.008,77.500001,96.300001,664.300009,351.700005,429.200006,138.800002
792,528645.808,528719.908,529009.308,529105.908,74.100002,96.600001,603.200009,289.400004,363.500006,143.100002
793,529249.008,529325.408,529677.108,529775.008,76.400002,97.900001,675.50001,351.700005,428.100007,149.500002
794,529924.508,530003.108,530315.408,530412.508,78.600002,97.100002,639.60001,312.300004,390.900006,151.600002
795,530564.108,530645.108,530974.308,531070.608,81.000001,96.300002,652.80001,329.200005,410.200006,146.300002
796,531216.908,531319.908,531599.708,531726.308,103.000001,126.600002,621.300009,279.800004,382.800005,111.900002
797,531838.208,531947.908,532272.208,532369.808,109.700002,97.600002,683.50001,324.300004,434.000006,151.900002
798,532521.708,532601.908,532947.808,533046.008,80.200001,98.200001,675.50001,345.900006,426.100007,151.200002
799,533197.208,533298.708,533623.008,533719.908,101.500002,96.900001,671.70001,324.300005,425.800007,149.000002
800,533868.908,533944.308,534263.908,534360.608,75.400001,96.700002,634.50001,319.600005,395.000006,142.800002
801,534503.408,534624.608,534915.508,535042.108,121.200002,126.600002,667.20001,290.900004,412.100006,128.500002
802,535170.608,535284.908,535589.108,535689.208,114.300001,100.100001,673.00001,304.200005,418.500006,154.400003
803,535843.608,535929.908,536286.208,536384.108,86.300001,97.900002,689.50001,356.300005,442.600006,149.000002
804,536533.108,536638.508,536921.108,537018.508,105.400002,97.400001,628.900009,282.600004,388.000006,143.500002
805,537162.008,537265.108,537580.108,537678.208,103.100002,98.100001,668.50001,315.000005,418.100007,152.300002
806,537830.508,537943.908,538291.808,538390.708,113.400002,98.900002,712.100011,347.900005,461.300007,151.900002
807,538542.608,538657.208,538982.408,539107.008,114.600002,124.600002,689.60001,325.200004,439.800006,125.200002
808,539232.208,539319.308,539661.008,539758.008,87.100001,97.000001,669.30001,341.700006,428.800007,143.500002
809,539901.508,539979.908,540293.408,540389.108,78.400001,95.700001,632.80001,313.500005,391.900006,145.200003
810,540534.308,540611.908,540969.808,541065.908,77.600001,96.100002,687.20001,357.900005,435.500006,155.600002
811,541221.508,541303.908,541675.808,541799.908,82.400001,124.100001,707.00001,371.900006,454.300007,128.600002
812,541928.508,542037.008,542387.008,542485.008,108.500002,98.000002,699.800011,350.000005,458.500007,143.300002
813,542628.308,542706.408,542993.308,543088.708,78.100001,95.400002,611.300009,286.900004,365.000005,150.900002
814,543239.608,543345.308,543686.108,543786.708,105.700001,100.600001,700.10001,340.800006,446.500007,153.000002
815,543939.708,544056.508,544410.608,544508.608,116.800002,98.000002,721.500011,354.100005,470.900007,152.600002
816,544661.208,544771.508,545062.208,545159.108,110.300002,96.900002,642.20001,290.700004,401.000006,144.300002
817,545303.408,545397.608,545710.708,545807.508,94.200001,96.800001,651.800009,313.100005,407.300006,147.700002
818,545955.208,546066.608,546429.108,546559.008,111.400002,129.900002,724.000011,362.500005,473.900007,120.200002
819,546679.208,546768.708,547119.708,547218.708,89.500001,99.000001,693.10001,351.000006,440.500007,153.600002
820,547372.308,547456.108,547798.508,547895.808,83.800002,97.300001,665.20001,342.400005,426.200007,141.700002
821,548037.508,548112.808,548466.608,548563.408,75.300002,96.800001,674.60001,353.800005,429.100007,148.700002
822,548712.108,548795.508,549149.508,549247.508,83.400002,98.000001,683.800011,354.000005,437.400007,148.400003
823,549395.908,549478.808,549833.508,549932.408,82.900001,98.900002,688.20001,354.700005,437.600006,151.700002
824,550084.108,550169.908,550538.708,550634.208,85.800001,95.500001,691.80001,368.800006,454.600007,141.700002
825,550775.908,550851.508,551183.408,551278.808,75.600001,95.400002,651.60001,331.900005,407.500006,148.700002
826,551427.508,551509.608,551869.408,551967.408,82.100001,98.000002,696.10001,359.800005,441.900006,156.200002
827,552123.608,552238.208,552604.308,552703.708,114.600002,99.400002,728.300011,366.100005,480.700007,148.200002
828,552851.908,552959.308,553272.608,553369.008,107.400002,96.400002,661.40001,313.300004,420.700006,144.300002
829,553513.308,553591.708,553940.608,554039.408,78.400001,98.800002,677.70001,348.900005,427.300006,151.600002
830,554191.008,554276.108,554621.908,554721.308,85.100001,99.400001,682.90001,345.800006,430.900007,152.600002
831,554873.908,554958.108,555323.508,555419.808,84.200002,96.300001,700.800011,365.400005,449.600007,154.900003
832,555574.708,555661.708,555988.608,556087.408,87.000001,98.800001,652.200009,326.900005,413.900006,139.500002
833,556226.908,556330.208,556648.408,556747.708,103.300002,99.300001,669.40001,318.200005,421.500007,148.600002
834,556896.308,557008.108,557363.808,557462.908,111.800002,99.100002,718.600011,355.700005,467.500007,152.000002
835,557614.908,557724.708,558043.108,558139.808,109.800002,96.700002,673.40001,318.400004,428.200006,148.500002
836,558288.308,558367.108,558699.108,558795.808,78.800001,96.700002,651.10001,332.000005,410.800006,143.600002
837,558939.408,559047.208,559357.408,559454.308,107.800001,96.900002,657.50001,310.200005,418.000006,142.600002
838,559596.908,559696.108,560007.908,560105.808,99.200001,97.900001,661.200009,311.800005,411.000006,152.300002
839,560258.108,560325.008,560714.608,560814.308,66.900001,99.700002,708.000011,389.600006,456.500007,151.800002
840,560966.108,561077.808,561387.508,561484.308,111.700002,96.800002,665.00001,309.700004,421.400006,146.800002
841,561631.108,561735.308,562036.208,562131.008,104.200002,94.800001,640.000009,300.900004,405.100006,140.100002
842,562271.108,562367.008,562687.508,562785.408,95.900002,97.900001,664.40001,320.500005,416.400007,150.100002
843,562935.508,563038.308,563347.008,563445.408,102.800002,98.400001,662.30001,308.700005,411.500007,152.400002
844,563597.808,563683.308,564014.908,564113.408,85.500002,98.500002,661.80001,331.600004,417.100006,146.200002
845,564259.608,564368.108,564671.408,564766.908,108.500002,95.500002,643.10001,303.300004,411.800006,135.800002
846,564902.708,564999.408,565298.808,565397.208,96.700001,98.400001,638.400009,299.400005,396.100006,143.900002
847,565541.108,565642.608,565957.208,566055.908,101.500002,98.700002,663.20001,314.600004,416.100006,148.400002
848,566204.308,566307.008,566646.108,566744.608,102.700002,98.500001,682.40001,339.100005,441.800007,142.100002
849,566886.708,566971.708,567304.008,567400.308,85.000002,96.300002,658.00001,332.300004,417.300006,144.400002
850,567544.708,567640.208,567966.908,568064.908,95.500001,98.000002,672.40001,326.700005,422.200006,152.200002
851,568217.108,568320.608,568636.308,568733.208,103.500002,96.900002,671.20001,315.700004,419.200006,155.100002
852,568888.308,568971.408,569345.108,569443.408,83.100001,98.300001,707.900011,373.700006,456.800007,152.800003
853,569596.208,569709.808,570018.308,570141.808,113.600001,123.500002,674.00001,308.500005,422.100006,128.400002
854,570270.208,570352.508,570634.109,570733.309,82.300001,99.200002,604.600009,281.600004,363.900005,141.500002
855,570874.809,570953.109,571301.209,571400.209,78.300001,99.000002,676.20001,348.100005,426.400006,150.800002
856,571551.009,571632.209,572005.409,572106.109,81.200001,100.700001,703.20001,373.200006,454.400007,148.100002
857,572254.209,572363.109,572664.209,572764.209,108.900002,100.000002,656.80001,301.100004,410.000006,146.800002
858,572911.009,573017.909,573361.009,573459.009,106.900002,98.000001,691.40001,343.100005,450.000007,143.400002
859,573602.409,573706.909,574044.609,574143.809,104.500002,99.200001,693.300011,337.700005,442.200007,151.900003
860,574295.709,574377.309,574728.409,574827.809,81.600001,99.400002,685.80001,351.100005,432.700006,153.700002
861,574981.509,575064.209,575426.109,575523.109,82.700001,97.000001,685.20001,361.900006,444.600007,143.600002
862,575666.709,575767.809,576046.809,576146.809,101.100002,100.000001,622.000009,279.000004,380.100006,141.900002
863,576288.709,576393.309,576719.009,576816.309,104.600002,97.300001,685.400011,325.700005,430.300007,157.800003
864,576974.109,577055.009,577440.809,577539.009,80.900001,98.200001,719.70001,385.800006,466.700007,154.800002
865,577693.809,577812.909,578154.209,578283.809,119.100002,129.600002,710.500011,341.300005,460.400007,120.500002
866,578404.309,578488.709,578824.209,578925.309,84.400001,101.100002,652.00001,335.500005,419.900006,131.000002
867,579056.309,579155.309,579517.109,579616.209,99.000001,99.100002,713.60001,361.800005,460.800006,153.700002
868,579769.909,579884.309,580232.309,580364.609,114.400002,132.300002,722.800011,348.000005,462.400007,128.100002
869,580492.709,580586.909,580938.709,581040.709,94.200001,102.000001,703.10001,351.800006,446.000007,155.100002
870,581195.809,581279.509,581657.409,581755.709,83.700002,98.300002,701.900011,377.900005,461.600007,142.000002
871,581897.709,581991.709,582319.709,582419.809,94.000001,100.100002,669.40001,328.000005,422.000006,147.300002
872,582567.109,582677.909,583006.309,583105.009,110.800002,98.700002,697.50001,328.400004,439.200006,159.600002
873,583264.609,583366.709,583703.609,583803.009,102.100002,99.400001,690.700011,336.900005,439.000007,152.300003
874,583955.309,584038.209,584376.709,584475.409,82.900001,98.700001,668.60001,338.500005,421.400006,148.500003
875,584623.909,584734.909,585043.509,585171.809,111.000001,128.300002,656.900009,308.600005,419.600006,109.000001
876,585280.809,585390.909,585681.809,585779.809,110.100002,98.000002,647.10001,290.900004,401.000006,148.100002
877,585927.909,586036.109,586407.709,586506.309,108.200002,98.600002,727.500011,371.600005,479.800007,149.100002
878,586655.409,586737.609,587071.109,587171.409,82.200001,100.300002,656.70001,333.500005,415.700006,140.700002
879,587312.109,587393.609,587732.909,587828.609,81.500001,95.700001,659.700009,339.300005,420.800006,143.200002
880,587971.809,588070.509,588374.509,588472.309,98.700002,97.800002,652.00001,304.000004,402.700006,151.500002
881,588623.809,588730.709,589040.709,589140.409,106.900002,99.700002,668.10001,310.000004,416.900006,151.500002
882,589291.909,589405.409,589734.809,589833.309,113.500002,98.500001,697.000011,329.400005,442.900007,155.600003
883,589988.909,590100.209,590452.309,590584.609,111.300001,132.300002,705.70001,352.100005,463.400006,110.000002
884,590694.609,590798.109,591133.109,591231.409,103.500002,98.300001,678.80001,335.000005,438.500007,142.000002
885,591373.409,591476.709,591776.709,591873.009,103.300002,96.300002,654.00001,300.000004,403.300006,154.400002
886,592027.409,592112.509,592475.709,592573.409,85.100001,97.700001,698.50001,363.200006,448.300007,152.500002
887,592725.909,592805.809,593146.309,593245.509,79.900001,99.200001,675.70001,340.500006,420.400007,156.100002
888,593401.609,593502.409,593868.709,593968.209,100.800002,99.500002,715.700011,366.300005,467.100007,149.100002
889,594117.309,594199.009,594569.309,594668.209,81.700001,98.900001,688.60001,370.300006,452.000007,137.700002
890,594805.909,594903.009,595218.509,595314.309,97.100002,95.800002,660.00001,315.500004,412.600006,151.600002
891,595465.909,595548.309,595917.309,596014.309,82.400001,97.000001,707.200011,369.000006,451.400007,158.800003
892,596173.109,596235.009,596609.109,596704.609,61.900001,95.500002,676.60001,374.100005,436.000006,145.100002
893,596849.709,596955.509,597334.209,597431.109,105.800001,96.900001,728.100011,378.700006,484.500007,146.700003
894,597577.809,597655.109,597987.809,598084.609,77.300001,96.800001,654.100009,332.700005,410.000006,147.300002
895,598231.909,598343.909,598640.909,598736.909,112.000002,96.000002,647.00001,297.000004,409.000006,142.000002
896,598878.909,598981.109,599308.309,599406.109,102.200002,97.800002,678.20001,327.200004,429.400006,151.000002
897,599557.109,599666.309,599988.509,600086.309,109.200002,97.800001,687.60001,322.200005,431.400007,158.400002
898,600244.709,600327.009,600699.309,600797.409,82.300002,98.100002,703.100011,372.300005,454.600007,150.400002
899,600947.809,601066.609,601397.109,601493.909,118.800002,96.800001,700.80001,330.500005,449.300007,154.700002
900,601648.609,601732.309,602095.109,602193.509,83.700002,98.400001,691.900011,362.800005,446.500007,147.000003
901,602340.509,602421.209,602759.409,602856.209,80.700001,96.800001,659.700009,338.200005,418.900006,144.000002
902,603000.209,603100.609,603445.109,603544.609,100.400002,99.500002,699.900011,344.500005,444.900007,155.500002
903,603700.109,603760.209,604167.809,604264.209,60.100001,96.400001,718.900011,407.600006,467.700007,154.800003
904,604419.009,604500.209,604872.609,604971.909,81.200001,99.300002,704.00001,372.400005,453.600006,151.100002
905,605123.009,605206.509,605553.009,605650.009,83.500001,97.000002,666.90001,346.500005,430.000006,139.900002
906,605789.909,605903.309,606201.309,606295.809,113.400002,94.500002,647.50001,298.000004,411.400006,141.600002
907,606437.409,606515.109,606888.109,606986.109,77.700001,98.000002,702.40001,373.000005,450.700006,153.700002
908,607139.809,607260.009,607572.209,607671.209,120.200002,99.000001,686.90001,312.200005,432.400007,155.500002
909,607826.709,607887.709,608247.009,608344.409,61.000001,97.400001,670.70001,359.300006,420.300007,153.000002
910,608497.409,608581.809,608930.609,609029.009,84.400002,98.400001,681.50001,348.800005,433.200007,149.900002
911,609178.909,609292.709,609636.709,609733.209,113.800002,96.500002,710.900011,344.000005,457.800007,156.600002
912,609889.809,609979.309,610336.309,610435.809,89.500001,99.500001,691.20001,357.000006,446.500007,145.200002
913,610581.009,610685.209,611009.909,611106.109,104.200002,96.200001,680.100011,324.700005,428.900007,155.000003
914,611261.109,611371.309,611693.909,611793.809,110.200001,99.900001,685.60001,322.600005,432.800006,152.900003
915,611946.709,612039.509,612390.609,612487.609,92.800001,97.000002,694.80001,351.100005,443.900006,153.900002
916,612641.509,612728.609,613113.009,613212.109,87.100001,99.100002,722.600011,384.400006,471.500007,152.000002
917,613364.109,613456.609,613812.709,613908.909,92.500001,96.200001,695.80001,356.100006,448.600007,151.000002
918,614059.909,614163.509,614472.309,614601.809,103.600002,129.500002,653.10001,308.800004,412.400006,111.200002
919,614713.009,614810.109,615125.009,615223.609,97.100001,98.600002,658.00001,314.900005,412.000006,147.400002
920,615371.009,615454.909,615825.909,615924.609,83.900001,98.700001,701.30001,371.000006,454.900007,147.700002
921,616072.309,616188.409,616520.709,616648.409,116.100002,127.700002,702.500011,332.300005,448.400007,126.400002
922,616774.809,616857.709,617206.209,617306.909,82.900001,100.700002,683.20001,348.500005,431.400006,151.100002
923,617458.009,617573.509,617894.709,617991.709,115.500002,97.000002,683.10001,321.200004,436.700006,149.400002
924,618141.109,618248.309,618558.609,618680.609,107.200002,122.000002,660.40001,310.300004,417.500006,120.900002
925,618801.509,618896.909,619216.909,619313.009,95.400001,96.100001,662.50001,320.000005,415.400006,151.000003
926,619464.009,619586.609,619939.709,620036.909,122.600002,97.200001,719.90001,353.100005,475.700007,147.000002
927,620183.909,620292.409,620633.009,620772.509,108.500002,139.500002,699.600011,340.600005,449.100007,111.000002
928,620883.509,620972.409,621338.609,621437.209,88.900001,98.600001,706.40001,366.200006,455.100007,152.700002
929,621589.909,621708.709,622044.309,622173.109,118.800002,128.800002,699.800011,335.600005,454.400007,116.600002
930,622289.709,622399.109,622679.509,622771.909,109.400001,92.400001,625.200009,280.400005,389.800006,143.000002
931,622914.909,623017.909,623331.909,623429.409,103.000002,97.500002,667.60001,314.000004,417.000006,153.100002
932,623582.509,623695.009,624055.709,624152.709,112.500002,97.000002,721.800011,360.700005,473.200007,151.600002
933,624304.309,624386.009,624717.709,624852.609,81.700001,134.900002,670.80001,331.700005,413.400006,122.500002
934,624975.109,625057.409,625387.509,625488.409,82.300001,100.900002,661.10001,330.100005,412.400006,147.800002
935,625636.209,625723.709,626054.609,626151.009,87.500001,96.400001,660.90001,330.900005,418.400006,146.100003
936,626297.109,626375.509,626665.109,626803.009,78.400001,137.900002,613.800009,289.600004,368.000005,107.900002
937,626910.909,627013.109,627350.309,627449.509,102.200001,99.200002,688.00001,337.200005,439.400006,149.400002
938,627598.909,627679.409,628091.009,628192.609,80.500001,101.600002,745.400011,411.600006,492.100007,151.700002
939,628344.309,628463.609,628799.409,628928.709,119.300002,129.300002,709.800011,335.800005,455.100007,125.400002
940,629054.109,629162.009,629483.009,629583.709,107.900001,100.700002,677.60001,321.000005,428.900006,148.000002
941,629731.709,629842.509,630176.409,630276.109,110.800001,99.700002,687.80001,333.900005,444.700006,143.400002
942,630419.509,630499.009,630818.809,630948.109,79.500001,129.300002,650.70001,319.800005,399.300006,122.100002
943,631070.209,631154.309,631495.709,631595.909,84.100001,100.200002,673.70001,341.400005,425.500006,148.000002
944,631743.909,631832.009,632195.809,632292.909,88.100001,97.100002,705.60001,363.800005,451.900006,156.600002
945,632449.509,632539.009,632886.609,632986.609,89.500002,100.000001,686.20001,347.600005,437.100007,149.100002
946,633135.709,633251.309,633565.509,633665.909,115.600002,100.400001,680.200011,314.200005,429.800007,150.000003
947,633815.909,633901.309,634214.809,634313.909,85.400001,99.100001,639.100009,313.500005,398.900006,141.100002
948,634455.009,634531.109,634827.709,634922.209,76.100001,94.500001,610.500009,296.600005,372.700006,143.300002
949,635065.509,635168.009,635518.309,635616.209,102.500002,97.900001,703.000011,350.300005,452.800007,152.300003
950,635768.509,635855.009,636194.609,636294.809,86.500001,100.200002,681.00001,339.600005,426.100006,154.700002
951,636449.509,636534.709,636871.609,636967.909,85.200001,96.300002,657.30001,336.900005,422.100006,138.900002
952,637106.809,637207.709,637510.11,637607.71,100.900001,97.600001,654.800009,302.400005,403.300006,153.900002
953,637761.61,637851.21,638181.81,638278.71,89.600002,96.900001,658.60001,330.600005,420.200007,141.500002
954,638420.21,638520.41,638837.71,638934.81,100.200002,97.100002,664.20001,317.300004,417.500006,149.600002
955,639084.41,639195.01,639527.91,639626.81,110.600002,98.900001,696.60001,332.900005,443.500007,154.200002
956,639781.01,639865.21,640200.21,640300.21,84.200002,100.000001,668.80001,335.000005,419.200007,149.600002
957,640449.81,640549.51,640884.61,640980.61,99.700002,96.000001,680.800011,335.100005,434.800007,150.000003
958,641130.61,641241.81,641554.81,641652.31,111.200001,97.500001,669.10001,313.000005,424.200006,147.400003
959,641799.71,641875.41,642170.21,642297.91,75.700001,127.700002,610.300009,294.800004,370.500005,112.100002
960,642410.01,642513.11,642822.31,642922.21,103.100001,99.900001,661.10001,309.200005,412.300006,148.900003
961,643071.11,643181.11,643547.41,643645.81,110.000001,98.400001,724.20001,366.300006,476.300007,149.500002
962,643795.31,643882.81,644209.01,644307.01,87.500002,98.000002,664.40001,326.200004,413.700006,152.700002
963,644459.71,644544.31,644917.81,645017.91,84.600001,100.100002,705.500011,373.500006,458.100007,147.300002
964,645165.21,645276.81,645612.11,645710.91,111.600001,98.800002,701.80001,335.300005,446.900006,156.100002
965,645867.01,645965.71,646253.91,646351.91,98.700002,98.000001,630.10001,288.200004,386.900006,145.200003
966,646497.11,646573.01,646893.81,646991.41,75.900001,97.600002,641.900009,320.800004,396.700005,147.600002
967,647139.01,647242.11,647588.01,647687.41,103.100002,99.400001,700.100011,345.900005,449.000007,151.700003
968,647839.11,647922.81,648279.81,648407.11,83.700001,127.300002,696.20001,357.000005,440.700006,128.200002
969,648535.31,648621.71,648972.71,649070.61,86.400001,97.900002,683.30001,351.000005,437.400006,148.000002
970,649218.61,649324.61,649615.41,649751.81,106.000002,136.400002,647.10001,290.800004,396.800006,113.900002
971,649865.71,649950.61,650263.01,650360.31,84.900001,97.300001,634.600009,312.400005,397.300006,140.000002
972,650500.31,650577.91,650921.31,651019.81,77.600001,98.500002,661.80001,343.400005,421.000006,142.300002
973,651162.11,651260.61,651568.91,651695.11,98.500002,126.200002,660.50001,308.300004,406.800006,127.500002
974,651822.61,651931.01,652290.71,652391.01,108.400002,100.300001,720.500011,359.700005,468.100007,152.100003
975,652543.11,652655.01,652989.91,653085.81,111.900001,95.900002,691.60001,334.900005,446.800006,148.900002
976,653234.71,653343.51,653668.31,653767.11,108.800002,98.800002,690.90001,324.800004,433.600006,158.500002
977,653925.61,654033.01,654379.81,654477.61,107.400002,97.800001,699.100011,346.800005,454.200007,147.100003
978,654624.71,654708.61,655024.11,655149.11,83.900001,125.000001,645.200009,315.500005,399.400006,120.800002
979,655269.91,655377.51,655692.61,655789.71,107.600002,97.100001,669.50001,315.100005,422.700007,149.700002
980,655939.41,656017.11,656347.41,656444.91,77.700001,97.500002,651.20001,330.300005,408.000006,145.700002
981,656590.61,656696.71,657040.91,657138.21,106.100002,97.300001,699.10001,344.200005,450.300007,151.500002
982,657289.71,657377.91,657726.61,657825.31,88.200002,98.700001,687.300011,348.700005,436.900007,151.700003
983,657977.01,658087.81,658438.21,658571.41,110.800001,133.200002,714.20001,350.400005,461.200006,119.800002
984,658691.21,658776.91,659120.71,659220.21,85.700002,99.500001,677.00001,343.800005,429.500007,148.000002
985,659368.21,659450.51,659822.61,659921.41,82.300002,98.800002,701.000011,372.100005,454.400007,147.800002
986,660069.21,660171.21,660486.21,660585.51,102.000001,99.300001,660.90001,315.000005,417.000006,144.600003
987,660730.11,660817.71,661163.51,661258.21,87.600001,94.700002,672.90001,345.800005,433.400006,144.800002
988,661403.01,661508.11,661868.21,661968.11,105.100001,99.900001,716.40001,360.100006,465.200007,151.300002
989,662119.41,662228.91,662549.31,662680.41,109.500002,131.100002,688.600011,320.400005,429.900007,127.600002
990,662808.01,662894.51,663252.71,663380.31,86.500001,127.600002,703.20001,358.200005,444.700006,130.900002
991,663511.21,663621.51,663982.11,664084.41,110.300002,102.300002,728.000011,360.600005,470.900007,154.800002
992,664239.21,664337.51,664698.01,664797.31,98.300001,99.300001,697.10001,360.500006,458.800007,139.000002
993,664936.31,665040.11,665309.21,665409.81,103.800002,100.600001,621.40001,269.100004,372.900006,147.900003
994,665557.71,665642.21,666014.31,666112.91,84.500001,98.600002,706.50001,372.100005,456.600006,151.300002
995,666264.21,666374.51,666722.61,666820.71,110.300002,98.100001,715.300011,348.100005,458.400007,158.800003
996,666979.51,667086.61,667426.91,667525.41,107.100001,98.500002,699.90001,340.300005,447.400006,154.000002
997,667679.41,667789.71,668117.31,668214.31,110.300002,97.000001,689.00001,327.600005,437.900007,154.100002
998,668368.41,668479.81,668754.91,668851.41,111.400002,96.500002,630.00001,275.100004,386.500006,147.000002
999,668998.41,669076.61,669455.11,669553.71,78.200001,98.600001,706.00001,378.500006,456.700007,150.700002
1000,669704.41,669831.11,670142.31,670242.51,126.700002,100.200001,687.500011,311.200005,437.900007,149.400003
1001,670391.91,670504.21,670816.61,670913.01,112.300001,96.400001,667.50001,312.400005,424.700006,146.400003
1002,671059.41,671170.31,671494.31,671621.71,110.900001,127.400002,681.80001,324.000005,434.900006,119.500002
1003,671741.21,671855.81,672179.71,672309.21,114.600001,129.500002,690.10001,323.900005,438.500006,122.100002
1004,672431.31,672517.81,672877.21,672977.21,86.500001,100.000001,698.00001,359.400006,445.900007,152.100002
1005,673129.31,673240.51,673561.91,673694.71,111.200002,132.800002,696.500011,321.400005,432.600007,131.100002
1006,673825.81,673908.81,674319.81,674418.21,83.000001,98.400002,744.800011,411.000006,494.000007,152.400002
1007,674570.61,674652.71,675031.91,675130.61,82.100001,98.700001,713.400011,379.200006,461.300007,153.400003
1008,675284.01,675387.91,675734.91,675834.21,103.900001,99.300002,702.90001,347.000005,450.900006,152.700002
1009,675986.91,676109.11,676389.61,676486.91,122.200002,97.300001,651.70001,280.500004,402.700006,151.700003
1010,676638.61,676721.31,677104.31,677201.31,82.700001,97.000001,717.60001,383.000006,465.700007,154.900002
1011,677356.21,677460.71,677790.61,677915.01,104.500002,124.400002,689.100011,329.900005,434.400007,130.300002
1012,678045.31,678149.51,678492.31,678590.51,104.200001,98.200002,695.80001,342.800005,447.000006,150.600002
1013,678741.11,678824.61,679165.81,679265.11,83.500001,99.300002,673.10001,341.200005,424.700006,149.100002
1014,679414.21,679490.91,679858.11,679955.41,76.700001,97.300001,683.60001,367.200006,443.900007,142.400002
1015,680097.81,680196.61,680534.61,680668.31,98.800002,133.700002,695.600011,338.000005,436.800007,125.100002
1016,680793.41,680882.81,681244.11,681344.61,89.400001,100.500002,703.20001,361.300005,450.700006,152.000002
