# Supplementary material for: Robust dynamical invariants in sequential neural activity
Source: Sci Rep. 2019 Jun 21;9:9048. doi: 10.1038/s41598-019-44953-2 (PMC6588702; doi:10.1038/s41598-019-44953-2)
Supplement: Supplementary file 4 — Dataset [file 41598_2019_44953_MOESM4_ESM.zip › data/control16/Control_exp6.txt]

%If you use these data please cite:
%%  I. Elices, R. Levi, D. Arroyo, F. B. Rodriguez, and P. Varona. Robust dynamical invariants in sequential neural activity
% (1:n-1)' firstLP' lastLP' firstPD' lastPD' burstLPd' burstPDd' Period' latenc' LPPDfst2fst' PDLP'
1,405.400006,453.900007,621.900009,699.10001,48.500001,77.200001,370.400006,168.000002,216.500003,76.700002
2,775.800012,853.400013,977.100015,1052.80002,77.600001,75.700001,349.200005,123.700002,201.300003,72.200001
3,1125.00002,1192.50002,1329.50002,1403.60002,67.500001,74.100001,356.900005,137.000002,204.500003,78.300001
4,1481.90002,1549.90002,1691.70003,1768.50003,68.000001,76.800001,364.900006,141.800002,209.800003,78.300002
5,1846.80003,1898.00003,2065.00003,2143.60003,51.2,78.600001,382.400005,167.000003,218.200003,85.600001
6,2229.20003,2283.10003,2439.50004,2517.80004,53.900001,78.300002,376.100006,156.400002,210.300003,87.500001
7,2605.30004,2650.50004,2816.60004,2894.10004,45.2,77.500001,374.800005,166.100003,211.300003,86.000001
8,2980.10004,3025.70005,3185.10005,3260.40005,45.600001,75.300002,365.300006,159.400002,205.000003,85.000001
9,3345.40005,3394.10005,3549.80005,3626.20005,48.700001,76.400001,363.400005,155.700002,204.400003,82.600001
10,3708.80006,3767.50006,3901.10006,3974.90006,58.700001,73.800001,340.100005,133.600002,192.300003,74.000001
11,4048.90006,4154.80006,4259.40006,4331.60006,105.900002,72.200002,371.600006,104.600001,210.500003,88.900001
12,4420.50007,4465.00007,4617.40007,4696.10007,44.500001,78.700001,356.800005,152.400002,196.900003,81.200001
13,4777.30007,4830.00007,4991.10007,5068.90008,52.700001,77.800002,373.700006,161.100002,213.800003,82.100001
14,5151.00008,5204.40008,5368.70008,5446.70008,53.400001,78.000001,377.300005,164.300002,217.700003,81.600001
15,5528.30008,5578.90008,5742.90009,5820.80009,50.600001,77.900001,379.300006,164.000003,214.600004,86.800001
16,5907.60009,5958.60009,6121.90009,6199.20009,51.000001,77.300001,367.800006,163.300002,214.300003,76.200002
17,6275.40009,6339.30009,6480.5001,6555.7001,63.9,75.200001,353.300005,141.200003,205.100003,73.000001
18,6628.7001,6696.8001,6838.3001,6913.5001,68.100001,75.200001,366.700005,141.500002,209.600003,81.900001
19,6995.4001,7046.50011,7208.10011,7284.50011,51.100001,76.400002,378.000006,161.600002,212.700003,88.900001
20,7373.40011,7425.60011,7586.20011,7662.50011,52.200001,76.300001,379.600006,160.600002,212.800003,90.500002
21,7753.00012,7805.20012,7967.80012,8044.10012,52.2,76.300001,375.300005,162.600003,214.800003,84.200001
22,8128.30012,8174.10012,8337.40012,8413.10013,45.800001,75.700001,367.900006,163.300002,209.100003,83.100002
23,8496.20013,8565.30013,8711.20013,8786.60013,69.100001,75.400001,367.400005,145.900002,215.000003,77.000001
24,8863.60013,8934.90013,9070.60014,9145.30014,71.300001,74.700001,356.000005,135.700002,207.000003,74.300001
25,9219.60014,9283.50014,9425.50014,9499.70014,63.900001,74.200002,360.100006,142.000002,205.900003,80.000001
26,9579.70014,9670.50014,9798.30015,9873.70015,90.800001,75.400001,379.500005,127.800002,218.600003,85.500001
27,9959.20015,10003.7001,10168.8002,10245.4002,44.500001,76.600001,375.100006,165.100003,209.600004,88.900001
28,10334.3002,10391.6002,10545.3002,10621.7002,57.300001,76.400001,370.400006,153.700002,211.000003,83.000002
29,10704.7002,10754.2002,10918.1002,10995.1002,49.5,77.000001,369.800005,163.900003,213.400003,79.400001
30,11074.5002,11122.7002,11293.9002,11370.3002,48.200001,76.400001,372.900006,171.200002,219.400003,77.100002
31,11447.4002,11516.1002,11669.3002,11743.0002,68.700001,73.700001,365.100005,153.200002,221.900003,69.500001
32,11812.5002,11914.7002,12032.7002,12105.3002,102.200002,72.600001,367.100005,118.000001,220.200003,74.300001
33,12179.6002,12250.3002,12406.3002,12481.8002,70.700002,75.500001,392.300006,156.000002,226.700004,90.100001
34,12571.9002,12621.3002,12790.7002,12867.6002,49.400001,76.900001,380.300006,169.400003,218.800004,84.600001
35,12952.2002,13009.3002,13173.4002,13249.8002,57.100001,76.400001,380.400006,164.100002,221.200003,82.800002
36,13332.6002,13381.4002,13547.6002,13624.4002,48.8,76.800001,379.900005,166.200003,215.000003,88.100001
37,13712.5002,13758.9002,13936.3002,14012.4002,46.400001,76.100001,380.700006,177.400003,223.800004,80.800001
38,14093.2002,14160.3002,14297.5002,14374.0002,67.100001,76.500001,348.700005,137.200002,204.300003,67.900001
39,14441.9002,14556.2002,14656.3002,14729.6002,114.300002,73.300001,366.200006,100.100001,214.400003,78.500002
40,14808.1002,14875.7002,15023.1002,15098.3002,67.600001,75.200001,378.400005,147.400002,215.000003,88.200001
41,15186.5002,15236.0002,15404.3002,15481.3002,49.500001,77.000001,383.300006,168.300003,217.800004,88.500001
42,15569.8002,15612.9002,15787.7002,15861.3002,43.100001,73.600001,377.700006,174.800002,217.900003,86.200002
43,15947.5002,16005.4002,16171.8002,16247.0002,57.9,75.200001,389.400005,166.400003,224.300003,89.900001
44,16336.9002,16384.4002,16557.5002,16633.8002,47.500001,76.300001,383.500006,173.100003,220.600004,86.600001
45,16720.4002,16771.5003,16942.8003,17017.3003,51.100001,74.500002,372.600006,171.300002,222.400003,75.700001
46,17093.0003,17160.7003,17310.3003,17384.4003,67.700001,74.100001,363.500005,149.600002,217.300003,72.100001
47,17456.5003,17574.4003,17685.3003,17756.3003,117.900002,71.000001,384.100006,110.900002,228.800004,84.300001
48,17840.6003,17909.6003,18062.9003,18138.5003,69.000001,75.600001,385.500006,153.300002,222.300003,87.600002
49,18226.1003,18278.1003,18448.2003,18523.5003,52,75.300001,383.300005,170.100003,222.100003,85.900001
50,18609.4003,18656.9003,18826.9003,18902.3003,47.500001,75.400001,381.400006,170.000003,217.500004,88.500001
51,18990.8003,19045.9003,19209.9003,19285.1003,55.100001,75.200001,382.200006,164.000002,219.100003,87.900002
52,19373.0003,19423.9003,19598.2003,19673.0003,50.9,74.800001,383.700005,174.300003,225.200003,83.700001
53,19756.7003,19828.9003,19971.4003,20043.2003,72.200001,71.800001,354.400006,142.500003,214.700004,67.900001
54,20111.1003,20200.1003,20342.0003,20415.2003,89.000001,73.200001,389.200005,141.900002,230.900003,85.100001
55,20500.3003,20551.7003,20729.0003,20803.1003,51.400001,74.100001,391.400006,177.300003,228.700004,88.600001
56,20891.7003,20937.3003,21108.3003,21183.5003,45.600001,75.200001,381.400006,171.000003,216.600004,89.600001
57,21273.1003,21323.7003,21499.1003,21574.4003,50.600001,75.300001,391.800006,175.400002,226.000003,90.500002
58,21664.9003,21711.8003,21888.9003,21963.1003,46.900001,74.200001,389.300006,177.100002,224.000003,91.100002
59,22054.2003,22109.6003,22284.0003,22358.2003,55.4,74.200001,388.400005,174.400003,229.800003,84.400001
60,22442.6003,22514.7003,22663.6003,22738.2003,72.100001,74.600001,379.000006,148.900003,221.000004,83.400001
61,22821.6003,22903.0003,23039.0003,23109.3003,81.400001,70.300001,361.400005,136.000002,217.400003,73.700001
62,23183.0003,23267.5003,23405.2003,23478.2003,84.500002,73.000001,376.500006,137.700002,222.200004,81.300001
63,23559.5004,23612.7004,23786.3004,23858.4004,53.200001,72.100002,386.800006,173.600002,226.800003,87.900001
64,23946.3004,23993.0004,24172.6004,24246.1004,46.700001,73.500001,389.300006,179.600002,226.300003,89.500002
65,24335.6004,24386.3004,24560.3004,24634.8004,50.7,74.500001,385.000005,174.000003,224.700003,85.800001
66,24720.6004,24773.6004,24955.0004,25029.8004,53.000001,74.800001,402.000006,181.400003,234.400004,92.800001
67,25122.6004,25169.5004,25352.3004,25426.1004,46.900001,73.800001,387.600006,182.800003,229.700004,84.100001
68,25510.2004,25587.8004,25727.9004,25799.9004,77.600001,72.000001,366.300006,140.100002,217.700003,76.600002
69,25876.5004,25966.3004,26097.8004,26171.1004,89.800001,73.300001,377.700005,131.500002,221.300003,83.100001
70,26254.2004,26326.9004,26483.9004,26556.8004,72.700001,72.900001,390.300006,157.000003,229.700004,87.700001
71,26644.5004,26735.1004,26886.5004,26961.9004,90.600001,75.400001,406.200006,151.400003,242.000004,88.800001
72,27050.7004,27106.1004,27285.2004,27359.3004,55.400001,74.100001,398.900006,179.100003,234.500004,90.300001
73,27449.6004,27502.0004,27679.3004,27752.1004,52.400001,72.800002,393.900006,177.300002,229.700003,91.400001
74,27843.5004,27893.8004,28058.6004,28133.8004,50.300001,75.200001,372.700005,164.800002,215.100003,82.400001
75,28216.2004,28298.1004,28433.4004,28545.0004,81.900002,111.600001,373.300006,135.300002,217.200004,44.500001
76,28589.5004,28686.8004,28817.0004,28888.2004,97.300001,71.200001,379.200006,130.200002,227.500003,80.500002
77,28968.7004,29035.3004,29197.0004,29272.5004,66.600001,75.500001,384.300005,161.700002,228.300003,80.500001
78,29353.0004,29430.8004,29578.2004,29653.2004,77.800002,75.000001,387.100006,147.400002,225.200004,86.900001
79,29740.1004,29792.6004,29963.2004,30036.8004,52.500001,73.600002,380.200006,170.600002,223.100003,83.500001
80,30120.3004,30169.6005,30348.5005,30423.3005,49.300001,74.800001,391.600006,178.900002,228.200003,88.600002
81,30511.9005,30567.2005,30732.2005,30807.2005,55.3,75.000001,374.700005,165.000003,220.300003,79.400001
82,30886.6005,30971.5005,31115.8005,31188.6005,84.900002,72.800001,384.500006,144.300002,229.200004,82.500001
83,31271.1005,31384.5005,31485.4005,31555.9005,113.400002,70.500001,365.100005,100.900001,214.300003,80.300001
84,31636.2005,31705.0005,31849.7005,31923.2005,68.800001,73.500001,371.900006,144.700003,213.500004,84.900001
85,32008.1005,32058.8005,32231.3005,32305.1005,50.700001,73.800001,384.500006,172.500002,223.200003,87.500002
86,32392.6005,32447.4005,32615.9005,32690.3005,54.800001,74.400001,384.300005,168.500002,223.300003,86.600001
87,32776.9005,32826.6005,33006.7005,33081.0005,49.700001,74.300001,392.300006,180.100003,229.800004,88.200001
88,33169.2005,33218.1005,33395.5005,33469.8005,48.900001,74.300001,386.400006,177.400003,226.300004,85.800001
89,33555.6005,33605.6005,33761.3005,33837.1005,50.000001,75.800001,359.400005,155.700002,205.700003,77.900001
90,33915.0005,33985.3005,34135.1005,34207.4005,70.300001,72.300001,366.000006,149.800003,220.100004,73.600001
91,34281.0005,34345.4005,34494.9005,34567.1005,64.400001,72.200001,363.700005,149.500002,213.900003,77.600001
92,34644.7005,34719.2005,34870.8005,34946.0005,74.500001,75.200001,389.400006,151.600003,226.100004,88.100001
93,35034.1005,35084.5005,35250.9005,35326.2005,50.400001,75.300001,381.500006,166.400002,216.800003,89.400002
94,35415.6005,35466.0005,35638.7005,35713.7005,50.4,75.000001,389.700006,172.700003,223.100003,91.600002
95,35805.3005,35858.6005,36015.6005,36090.0005,53.3,74.400001,370.800005,157.000003,210.300003,86.100001
96,36176.1005,36279.1005,36403.8005,36511.5005,103.000002,107.700002,396.600006,124.700001,227.700003,61.200001
97,36572.7005,36647.7005,36793.7005,36867.2005,75.000001,73.500001,372.400006,146.000002,221.000003,77.900002
98,36945.1006,37008.4006,37155.7006,37226.6006,63.3,70.900001,352.500005,147.300003,210.600003,71.000001
99,37297.6006,37378.8006,37515.5006,37587.2006,81.200001,71.700001,373.000005,136.700002,217.900003,83.400001
100,37670.6006,37740.5006,37893.0006,37966.6006,69.900001,73.600001,381.900006,152.500003,222.400004,85.900001
101,38052.5006,38169.5006,38276.7006,38351.3006,117.000002,74.600001,385.400006,107.200001,224.200003,86.600002
102,38437.9006,38493.1006,38665.9006,38740.5006,55.200001,74.600001,396.200006,172.800002,228.000003,93.600002
103,38834.1006,38878.9006,39054.9006,39129.4006,44.8,74.500001,383.300005,176.000003,220.800003,88.000001
104,39217.4006,39265.6006,39424.8006,39500.2006,48.200001,75.400002,362.100006,159.200002,207.400003,79.300001
105,39579.5006,39659.4006,39794.2006,39869.9006,79.900001,75.700001,366.200005,134.800002,214.700003,75.800001
106,39945.7006,40015.4006,40160.1006,40231.7006,69.700001,71.600001,362.600006,144.700002,214.400003,76.600002
107,40308.3006,40371.5006,40530.9006,40601.3006,63.200001,70.400001,375.900005,159.400002,222.600003,82.900001
108,40684.2006,40748.5006,40906.5006,40979.5006,64.300001,73.000001,382.200006,158.000003,222.300004,86.900001
109,41066.4006,41150.9006,41299.1006,41372.4006,84.500001,73.300001,396.100006,148.200002,232.700003,90.100002
110,41462.5006,41512.9006,41693.6006,41769.0006,50.400001,75.400001,393.000006,180.700002,231.100003,86.500002
111,41855.5006,41906.2006,42087.8006,42161.5006,50.7,73.700001,394.300006,181.600003,232.300003,88.300002
112,42249.8006,42301.0006,42479.0006,42553.8006,51.2,74.800001,378.700005,178.000003,229.200003,74.700001
113,42628.5006,42696.3006,42854.9006,42928.1006,67.800001,73.200001,379.100006,158.600003,226.400004,79.500001
114,43007.6006,43077.7006,43231.9006,43304.8006,70.100001,72.900001,385.700006,154.200002,224.300003,88.500002
115,43393.3006,43437.7006,43615.5007,43689.1007,44.4,73.600001,382.000005,177.800003,222.200003,86.200001
116,43775.3007,43821.8007,44000.1007,44074.8007,46.500001,74.700001,378.800006,178.300003,224.800004,79.300001
117,44154.1007,44230.9007,44368.6007,44442.7007,76.800001,74.100001,363.800005,137.700002,214.500003,75.200001
118,44517.9007,44585.8007,44739.1007,44811.5007,67.900001,72.400001,365.000006,153.300003,221.200004,71.400001
119,44882.9007,44954.6007,45106.6007,45180.3007,71.700001,73.700001,379.000005,152.000002,223.700003,81.600001
120,45261.9007,45347.3007,45487.8007,45561.0007,85.400002,73.200001,389.300006,140.500002,225.900004,90.200001
121,45651.2007,45702.9007,45866.9007,45941.2007,51.700001,74.300002,376.800006,164.000002,215.700003,86.800001
122,46028.0007,46079.0007,46248.7007,46322.6007,51.000001,73.900001,379.900006,169.700002,220.700003,85.300002
123,46407.9007,46459.9007,46625.9007,46700.4007,52,74.500001,377.100005,166.000003,218.000003,84.600001
124,46785.0007,46850.8007,47004.3007,47077.4007,65.800001,73.100002,371.500006,153.500002,219.300003,79.100001
125,47156.5007,47222.2007,47376.6007,47449.0007,65.700001,72.400001,369.300005,154.400002,220.100003,76.800001
126,47525.8007,47594.3007,47743.8007,47816.5007,68.500001,72.700002,370.900006,149.500002,218.000003,80.200001
127,47896.7007,47967.6007,48127.8007,48203.0007,70.900001,75.200001,397.700006,160.200002,231.100003,91.400002
128,48294.4007,48340.6007,48515.4007,48591.6007,46.2,76.200001,383.100005,174.800003,221.000003,85.900001
129,48677.5007,48730.7007,48911.9007,48987.5007,53.200001,75.600001,398.800006,181.200003,234.400004,88.800001
130,49076.3007,49127.3007,49304.4007,49378.8007,51.000001,74.400001,388.700006,177.100003,228.100004,86.200001
131,49465.0007,49514.2007,49677.4007,49751.3007,49.200001,73.900001,362.800005,163.200002,212.400003,76.500001
132,49827.8007,49932.6007,50039.8007,50110.9007,104.800002,71.100001,361.300006,107.200002,212.000004,78.200001
133,50189.1007,50255.9007,50414.5008,50487.4008,66.800001,72.900001,382.800006,158.600002,225.400003,84.500002
134,50571.9008,50672.8008,50798.6008,50873.2008,100.900001,74.600001,390.700005,125.800002,226.700003,89.400001
135,50962.6008,51011.4008,51180.2008,51255.1008,48.800001,74.900001,382.500006,168.800003,217.600004,90.000001
136,51345.1008,51400.4008,51566.0008,51640.8008,55.300001,74.800002,385.000006,165.600002,220.900003,89.300001
137,51730.1008,51781.4008,51956.4008,52029.4008,51.300001,73.000001,386.600006,175.000002,226.300003,87.300002
138,52116.7008,52174.0008,52334.6008,52409.6008,57.3,75.000001,375.400005,160.600003,217.900003,82.500001
139,52492.1008,52560.9008,52709.8008,52782.3008,68.800001,72.500002,364.000006,148.900002,217.700003,73.800001
140,52856.1008,52961.3008,53074.2008,53145.3008,105.200001,71.100001,370.800005,112.900002,218.100003,81.600001
141,53226.9008,53300.5008,53444.6008,53518.4008,73.600001,73.800001,374.700006,144.100002,217.700003,83.200002
142,53601.6008,53689.9008,53826.0008,53900.2008,88.300001,74.200001,388.700006,136.100002,224.400003,90.100002
143,53990.3008,54041.0008,54211.7008,54287.0008,50.7,75.300001,387.300005,170.700003,221.400003,90.600001
144,54377.6008,54430.5008,54594.3008,54669.2008,52.900001,74.900001,383.100006,163.800003,216.700004,91.500001
145,54760.7008,54807.3008,54974.7008,55048.1008,46.600001,73.400001,375.200006,167.400002,214.000003,87.800002
146,55135.9008,55212.2008,55355.8008,55432.0008,76.300001,76.200001,369.400005,143.600002,219.900003,73.300001
147,55505.3008,55571.4008,55718.2008,55789.4008,66.100001,71.200001,363.200006,146.800002,212.900003,79.100002
148,55868.5008,55964.7008,56087.9008,56159.6008,96.200001,71.700001,372.200005,123.200002,219.400003,81.100001
149,56240.7008,56306.1008,56450.6008,56524.3008,65.400001,73.700001,365.800006,144.500002,209.900003,82.200002
150,56606.5008,56655.0008,56826.5008,56900.6008,48.5,74.100001,385.200005,171.500003,220.000003,91.100001
151,56991.7008,57039.3008,57209.7009,57283.9009,47.600001,74.200002,383.400006,170.400002,218.000003,91.200001
152,57375.1009,57454.6009,57599.8009,57673.7009,79.500001,73.900001,384.000006,145.200002,224.700003,85.400002
153,57759.1009,57835.8009,57983.9009,58057.1009,76.700001,73.200001,384.000005,148.100002,224.800003,86.000001
154,58143.1009,58211.8009,58357.7009,58431.1009,68.700001,73.400001,364.300006,145.900003,214.600004,76.300001
155,58507.4009,58611.1009,58712.4009,58784.5009,103.700001,72.100001,352.200005,101.300002,205.000003,75.100001
156,58859.6009,58920.5009,59078.1009,59151.2009,60.900001,73.100001,374.200006,157.600002,218.500003,82.600002
157,59233.8009,59310.8009,59457.8009,59531.3009,77.000001,73.500001,388.600005,147.000002,224.000003,91.100001
158,59622.4009,59667.7009,59849.8009,59923.6009,45.300001,73.800001,387.800006,182.100003,227.400004,86.600001
159,60010.2009,60091.6009,60232.3009,60305.3009,81.400001,73.000001,386.900006,140.700003,222.100004,91.800001
160,60397.1009,60492.6009,60626.5009,60701.5009,95.500001,75.000002,383.400006,133.900002,229.400003,79.000001
161,60780.5009,60863.5009,61012.2009,61086.6009,83.000001,74.400001,389.700006,148.700002,231.700003,83.600002
162,61170.2009,61244.9009,61379.6009,61453.0009,74.700001,73.400001,353.500005,134.700002,209.400003,70.700001
163,61523.7009,61587.8009,61747.3009,61820.6009,64.100001,73.300001,372.000005,159.500002,223.600003,75.100001
164,61895.7009,61966.2009,62122.1009,62196.3009,70.500001,74.200001,386.400006,155.900003,226.400004,85.800001
165,62282.1009,62327.0009,62495.4009,62571.9009,44.900001,76.500001,376.200006,168.400002,213.300003,86.400002
166,62658.3009,62712.5009,62882.6009,62958.9009,54.2,76.300001,390.500006,170.100003,224.300003,89.900002
167,63048.8009,63099.4009,63274.8009,63349.7009,50.6,74.900001,386.200005,175.400003,226.000003,85.300001
168,63435.0009,63521.0009,63646.3009,63721.3009,86.000002,75.000002,375.400006,125.300001,211.300003,89.100001
169,63810.401,63855.401,64036.301,64110.701,45.000001,74.400001,377.300005,180.900002,225.900003,77.000001
170,64187.701,64250.301,64407.801,64480.001,62.600001,72.200001,365.900006,157.500003,220.100004,73.600001
171,64553.601,64638.901,64774.101,64846.001,85.300001,71.900001,365.300005,135.200002,220.500003,72.900001
172,64918.901,65040.601,65152.601,65224.601,121.700002,72.000001,390.900006,112.000002,233.700004,85.200001
173,65309.801,65393.801,65534.801,65608.701,84.000001,73.900001,385.200006,141.000003,225.000004,86.300001
174,65695.001,65741.601,65921.301,66036.501,46.600001,115.200002,395.200006,179.700002,226.300003,53.700001
175,66090.201,66140.101,66324.701,66400.701,49.900001,76.000001,394.900006,184.600002,234.500003,84.400002
176,66485.101,66537.701,66703.801,66779.101,52.6,75.300001,382.100005,166.100003,218.700003,88.100001
177,66867.201,66963.601,67082.701,67154.001,96.400002,71.300001,366.900006,119.100002,215.500004,80.100001
178,67234.101,67302.901,67462.101,67534.001,68.800001,71.900001,381.000006,159.200002,228.000003,81.100002
179,67615.101,67681.201,67830.901,67903.301,66.100001,72.400001,369.700005,149.700002,215.800003,81.500001
180,67984.801,68051.101,68209.401,68283.301,66.300001,73.900002,386.300006,158.300002,224.600003,87.800001
181,68371.101,68463.901,68614.501,68689.001,92.800001,74.500002,411.900006,150.600002,243.400003,94.000001
182,68783.001,68874.201,69002.201,69079.001,91.200001,76.800001,379.100006,128.000002,219.200003,83.100002
183,69162.101,69212.601,69381.801,69455.301,50.5,73.500001,375.700005,169.200003,219.700003,82.500001
184,69537.801,69611.901,69757.101,69830.401,74.100001,73.300002,368.100006,145.200002,219.300003,75.500001
185,69905.901,69968.201,70119.501,70192.301,62.300001,72.800001,367.400005,151.300002,213.600003,81.000001
186,70273.301,70396.101,70501.5011,70619.9011,122.800002,118.400001,383.300006,105.400002,228.200004,36.700001
187,70656.6011,70719.7011,70884.1011,70957.8011,63.100001,73.700001,385.500006,164.400002,227.500003,84.300002
188,71042.1011,71121.4011,71264.8011,71338.8011,79.300001,74.000001,388.000005,143.400002,222.700003,91.300001
189,71430.1011,71480.7011,71654.2011,71727.7011,50.600001,73.500001,379.700006,173.500003,224.100004,82.100001
190,71809.8011,71863.6011,72033.4011,72106.5011,53.800001,73.100001,376.300006,169.800002,223.600003,79.600002
191,72186.1011,72258.5011,72407.7011,72482.3011,72.400001,74.600001,370.800005,149.200002,221.600003,74.600001
192,72556.9011,72622.7011,72780.2011,72851.5011,65.800001,71.300001,376.600006,157.500003,223.300004,82.000001
193,72933.5011,73006.5011,73160.4011,73233.9011,73.000001,73.500001,388.000006,153.900002,226.900003,87.600002
194,73321.5011,73408.7011,73534.4011,73607.6011,87.200001,73.200001,368.100005,125.700002,212.900003,82.000001
195,73689.6011,73757.9011,73900.5011,73974.3011,68.300001,73.800001,366.100006,142.600002,210.900003,81.400002
196,74055.7011,74131.9011,74284.3011,74358.4011,76.200001,74.100001,391.700005,152.400002,228.600003,89.000001
197,74447.4011,74495.9011,74663.8011,74738.7011,48.500001,74.900001,376.500006,167.900003,216.400004,85.200001
198,74823.9011,74871.6011,75049.1011,75121.0011,47.700001,71.900001,383.600006,177.500002,225.200003,86.500002
199,75207.5011,75275.3011,75435.8011,75510.7011,67.800001,74.900001,376.300005,160.500002,228.300003,73.100001
200,75583.8011,75687.8011,75810.0011,75881.6011,104.000002,71.600001,380.500006,122.200002,226.200004,82.700001
201,75964.3011,76036.2011,76180.7011,76255.6011,71.900001,74.900001,382.400006,144.500002,216.400003,91.100002
202,76346.7011,76397.2011,76563.9011,76639.1011,50.5,75.200001,372.700005,166.700003,217.200003,80.300001
203,76719.4011,76768.5011,76940.7011,77015.8011,49.100001,75.100001,376.600006,172.200003,221.300004,80.200001
204,77096.0011,77178.9012,77315.9012,77388.6012,82.900001,72.700001,372.500005,137.000002,219.900003,79.900001
205,77468.5012,77531.9012,77689.2012,77761.2012,63.400001,72.000001,372.100006,157.300003,220.700004,79.400001
206,77840.6012,77898.6012,78058.9012,78131.9012,58.000001,73.000001,380.400006,160.300002,218.300003,89.100002
207,78221.0012,78297.5012,78447.4012,78522.3012,76.500001,74.900001,390.100005,149.900002,226.400003,88.800001
208,78611.1012,78661.7012,78838.1012,78912.2012,50.600001,74.100001,391.200006,176.400003,227.000004,90.100001
209,79002.3012,79053.7012,79221.0012,79295.3012,51.400001,74.300002,374.200006,167.300002,218.700003,81.200001
210,79376.5012,79425.1012,79602.6012,79676.4012,48.600001,73.800001,388.700006,177.500002,226.100003,88.800002
211,79765.2012,79818.6012,79989.4012,80061.9012,53.4,72.500001,371.400005,170.800003,224.200003,74.700001
212,80136.6012,80206.2012,80361.4012,80433.0012,69.600001,71.600002,380.100006,155.200002,224.800003,83.700001
213,80516.7012,80582.2012,80731.0012,80802.7012,65.500001,71.700001,370.300005,148.800002,214.300003,84.300001
214,80887.0012,80961.2012,81117.9012,81191.1012,74.200001,73.200001,393.400006,156.700003,230.900004,89.300001
215,81280.4012,81334.3012,81503.4012,81579.5012,53.900001,76.100002,386.000006,169.100002,223.000003,86.900001
216,81666.4012,81717.5012,81892.1012,81966.6012,51.100001,74.500001,386.700006,174.600002,225.700003,86.500002
217,82053.1012,82104.3012,82277.1012,82351.0012,51.2,73.900001,383.700005,172.800003,224.000003,85.800001
218,82436.8012,82534.7012,82666.3012,82739.5012,97.900002,73.200001,379.700006,131.600002,229.500004,77.000001
219,82816.5012,82883.3012,83040.2012,83111.7012,66.800001,71.500001,380.600006,156.900002,223.700003,85.400002
220,83197.1012,83269.8012,83426.7012,83530.4012,72.700001,103.700002,396.000006,156.900002,229.600003,62.700001
221,83593.1012,83664.5012,83806.9012,83882.4012,71.400001,75.500001,371.700005,142.400002,213.800003,82.400001
222,83964.8013,84015.6013,84193.1013,84266.6013,50.800001,73.500001,392.800006,177.500003,228.300004,91.000001
223,84357.6013,84410.1013,84582.7013,84658.5013,52.500001,75.800002,386.500006,172.600002,225.100003,85.600001
224,84744.1013,84795.6013,84967.7013,85041.0013,51.500001,73.300001,381.400005,172.100002,223.600003,84.500001
225,85125.5013,85204.1013,85355.4013,85428.5013,78.600002,73.100001,387.600006,151.300002,229.900004,84.600001
226,85513.1013,85578.4013,85741.0013,85813.7013,65.300001,72.700001,379.400006,162.600003,227.900004,78.800001
227,85892.5013,85963.8013,86117.0013,86190.5013,71.300001,73.500001,382.800006,153.200002,224.500003,84.800002
228,86275.3013,86345.2013,86497.9013,86571.3013,69.900001,73.400001,385.400005,152.700002,222.600003,89.400001
229,86660.7013,86735.9013,86887.6013,86961.1013,75.200001,73.500001,389.100006,151.700003,226.900004,88.700001
230,87049.8013,87104.7013,87276.3013,87351.1013,54.900001,74.800001,389.000006,171.600003,226.500004,87.700001
231,87438.8013,87489.5013,87663.1013,87738.0013,50.700001,74.900001,395.700006,173.600002,224.300003,96.500002
232,87834.5013,87880.1013,88056.1013,88129.7013,45.600001,73.600001,379.200005,176.000002,221.600003,84.000001
233,88213.7013,88286.9013,88432.2013,88504.3013,73.200002,72.100001,365.000006,145.300002,218.500004,74.400001
234,88578.7013,88681.7013,88805.0013,88878.0013,103.000001,73.000001,385.300006,123.300002,226.300003,86.000002
235,88964.0013,89043.7013,89192.2013,89264.8013,79.700001,72.600001,389.400005,148.500002,228.200003,88.600001
236,89353.4013,89448.2013,89590.7013,89664.6013,94.800002,73.900001,404.700006,142.500002,237.300004,93.500001
237,89758.1013,89813.1013,89979.7013,90052.6013,55.000001,72.900001,384.200006,166.600003,221.600004,89.700001
238,90142.3013,90196.6013,90360.6013,90435.0013,54.300001,74.400002,374.200006,164.000002,218.300003,81.500001
239,90516.5013,90602.5014,90737.1014,90808.4014,86.000001,71.300001,369.800005,134.600002,220.600003,77.900001
240,90886.3014,91004.7014,91114.9014,91224.9014,118.400002,110.000001,389.800006,110.200002,228.600004,51.200001
241,91276.1014,91349.3014,91500.4014,91573.7014,73.200001,73.300002,375.300006,151.100002,224.300003,77.700001
242,91651.4014,91721.8014,91874.6014,91948.8014,70.400001,74.200001,378.100005,152.800002,223.200003,80.700001
243,92029.5014,92117.5014,92258.3014,92331.8014,88.000002,73.500001,391.300006,140.800002,228.800004,89.000001
244,92420.8014,92474.2014,92645.9014,92719.7014,53.400001,73.800001,385.100006,171.700003,225.100004,86.200001
245,92805.9014,92909.8014,93019.0014,93094.7014,103.900001,75.700001,371.700005,109.200002,213.100003,82.900001
246,93177.6014,93252.6014,93399.9014,93472.3014,75.000002,72.400001,377.600006,147.300002,222.300004,82.900001
247,93555.2014,93628.6014,93782.0014,93853.4014,73.400001,71.400002,383.400006,153.400002,226.800003,85.200001
248,93938.6014,94014.4014,94158.7014,94230.9014,75.800001,72.200001,374.100005,144.300002,220.100003,81.800001
249,94312.7014,94381.8014,94545.5014,94619.2014,69.100001,73.700001,390.800006,163.700003,232.800004,84.300001
250,94703.5014,94779.1014,94923.4014,94997.9014,75.600001,74.500002,385.900006,144.300002,219.900003,91.500001
251,95089.4014,95134.3014,95306.6014,95380.2014,44.900001,73.600001,379.200006,172.300002,217.200003,88.400002
252,95468.6014,95539.5014,95686.3014,95757.6014,70.900001,71.300001,367.700005,146.800002,217.700003,78.700001
253,95836.3014,95903.5014,96054.7014,96129.5014,67.200001,74.800001,376.300006,151.200002,218.400003,83.100002
254,96212.6014,96263.3014,96437.5014,96512.2014,50.7,74.700001,379.100005,174.200003,224.900003,79.500001
255,96591.7014,96663.6014,96814.6014,96928.7014,71.900001,114.100001,374.800006,151.000003,222.900004,37.800001
256,96966.5014,97029.9014,97188.0014,97262.3014,63.400001,74.300001,376.200006,158.100002,221.500003,80.400002
257,97342.7015,97439.1015,97571.7015,97644.6015,96.400001,72.900001,394.200005,132.600002,229.000003,92.300001
258,97736.9015,97786.6015,97965.4015,98039.3015,49.700001,73.900001,384.300006,178.800003,228.500004,81.900001
259,98121.2015,98202.7015,98347.0015,98420.0015,81.500001,73.000002,377.000006,144.300002,225.800003,78.200001
260,98498.2015,98563.4015,98721.9015,98792.8015,65.200001,70.900001,377.800005,158.500002,223.700003,83.200001
261,98876.0015,98946.8015,99105.0015,99179.1015,70.800001,74.100001,392.700006,158.200003,229.000004,89.600001
262,99268.7015,99343.0015,99487.4015,99560.0015,74.300001,72.600002,375.400006,144.400002,218.700003,84.100001
263,99644.1015,99709.8015,99866.3015,99939.8015,65.700001,73.500001,373.800005,156.500002,222.200003,78.100001
264,100017.901,100087.601,100245.501,100318.901,69.700001,73.400001,384.300006,157.900003,227.600004,83.300001
265,100402.201,100486.401,100635.402,100709.402,84.200001,74.000001,390.600006,149.000003,233.200004,83.400001
266,100792.802,100868.802,101014.302,101087.702,76.000001,73.400001,377.500006,145.500002,221.500003,82.600002
267,101170.302,101232.802,101377.102,101449.902,62.5,72.800001,355.000005,144.300003,206.800003,75.400001
268,101525.302,101594.302,101750.302,101821.902,69.000001,71.600001,380.100006,156.000002,225.000003,83.500002
269,101905.402,101988.902,102134.302,102208.102,83.500001,73.800001,383.800005,145.400002,228.900003,81.100001
270,102289.202,102357.402,102503.902,102576.202,68.200001,72.300002,368.100006,146.500002,214.700003,81.100001
271,102657.302,102730.402,102888.502,102961.202,73.100001,72.700001,391.300006,158.100002,231.200003,87.400002
272,103048.602,103156.302,103273.502,103346.902,107.700001,73.400001,385.400005,117.200002,224.900003,87.100001
273,103434.002,103485.402,103655.002,103731.402,51.400001,76.400001,379.100006,169.600003,221.000004,81.700001
274,103813.102,103883.902,104030.602,104104.802,70.800001,74.200001,370.600005,146.700002,217.500003,78.900001
275,104183.702,104249.502,104402.302,104511.902,65.800001,109.600001,375.300006,152.800003,218.600004,47.100001
276,104559.002,104629.702,104781.002,104854.702,70.700001,73.700001,372.800006,151.300002,222.000003,77.100002
277,104931.802,105004.302,105149.402,105224.202,72.500001,74.800001,375.700005,145.100002,217.600003,83.300001
278,105307.502,105358.802,105528.102,105602.902,51.300001,74.800002,377.100006,169.300002,220.600003,81.700001
279,105684.602,105766.502,105923.702,105998.702,81.900001,75.000002,402.200006,157.200002,239.100003,88.100001
280,106086.802,106138.502,106308.302,106381.102,51.700001,72.800001,380.200005,169.800002,221.500003,85.900001
281,106467.002,106540.502,106687.902,106761.602,73.500002,73.700001,377.900006,147.400002,220.900004,83.300001
282,106844.902,106943.802,107065.802,107137.802,98.900002,72.000001,373.500006,122.000001,220.900003,80.600002
283,107218.402,107288.802,107439.602,107510.702,70.400001,71.100001,378.300005,150.800002,221.200003,86.000001
284,107596.702,107672.502,107817.102,107890.802,75.800001,73.700001,381.800006,144.600003,220.400004,87.700001
285,107978.502,108079.502,108202.102,108275.702,101.000002,73.600001,381.900006,122.600001,223.600003,84.700002
286,108360.402,108435.402,108578.102,108650.602,75.000001,72.500001,375.900005,142.700002,217.700003,85.700001
287,108736.302,108841.902,108967.902,109081.902,105.600002,114.000001,396.200006,126.000002,231.600004,50.600001
288,109132.502,109204.402,109357.002,109431.102,71.900001,74.100001,376.900006,152.600003,224.500004,78.300001
289,109509.402,109582.802,109732.602,109805.002,73.400001,72.400001,377.500005,149.800002,223.200003,81.900001
290,109886.902,109954.902,110105.802,110179.402,68.000001,73.600001,375.200006,150.900003,218.900004,82.700001
291,110262.102,110332.102,110487.402,110560.302,70.000001,72.900001,385.000006,155.300002,225.300003,86.800002
292,110647.102,110744.402,110874.502,110987.002,97.300001,112.500002,394.600006,130.100002,227.400003,54.700001
293,111041.702,111157.302,111282.202,111357.702,115.600001,75.500001,401.600006,124.900002,240.500003,85.600002
294,111443.302,111495.902,111659.102,111731.902,52.6,72.800001,368.900005,163.200003,215.800003,80.300001
295,111812.202,111880.702,112038.202,112111.102,68.500001,72.900002,376.400006,157.500002,226.000003,77.500001
296,112188.602,112254.802,112406.902,112479.002,66.200001,72.100001,366.900005,152.100002,218.300003,76.500001
297,112555.502,112617.102,112776.302,112847.702,61.600001,71.400002,377.500006,159.200002,220.800003,85.300001
298,112933.002,113040.802,113169.602,113243.902,107.800001,74.300001,398.100006,128.800002,236.600003,87.200002
299,113331.102,113378.502,113560.802,113673.502,47.4,112.700002,396.400006,182.300003,229.700003,54.000001
300,113727.502,113808.702,113955.702,114030.902,81.200001,75.200001,391.200006,147.000002,228.200003,87.800002
301,114118.702,114192.002,114329.002,114402.802,73.300001,73.800001,359.000005,137.000002,210.300003,74.900001
302,114477.702,114543.102,114689.402,114762.202,65.400001,72.800001,359.800005,146.300002,211.700003,75.300001
303,114837.502,114905.602,115060.202,115134.702,68.100001,74.500001,371.200006,154.600003,222.700004,74.000001
304,115208.702,115272.202,115430.602,115503.602,63.500001,73.000001,376.500005,158.400002,221.900003,81.600001
305,115585.202,115633.902,115807.802,115881.302,48.700001,73.500001,382.300006,173.900003,222.600004,86.200001
306,115967.502,116020.302,116200.702,116274.502,52.800001,73.800001,394.300006,180.400003,233.200004,87.300001
307,116361.802,116439.402,116593.702,116667.702,77.600001,74.000001,391.700006,154.300002,231.900003,85.800002
308,116753.502,116832.402,116972.302,117045.502,78.900001,73.200001,370.000005,139.900002,218.800003,78.000001
309,117123.502,117185.502,117330.602,117450.902,62.000001,120.300002,357.200006,145.100002,207.100003,29.800001
310,117480.702,117570.102,117710.102,117782.702,89.400001,72.600001,378.200005,140.000002,229.400003,76.200001
311,117858.902,117927.702,118083.402,118155.802,68.800001,72.400001,382.600006,155.700003,224.500004,85.700001
312,118241.502,118317.502,118465.202,118538.702,76.000001,73.500001,385.600006,147.700002,223.700003,88.400002
313,118627.102,118749.402,118857.902,118931.202,122.300002,73.300001,392.100006,108.500001,230.800003,88.000002
314,119019.202,119071.702,119235.702,119310.502,52.5,74.800001,371.300005,164.000003,216.500003,80.000001
315,119390.502,119486.202,119613.002,119687.802,95.700001,74.800001,380.800006,126.800002,222.500003,83.500002
316,119771.302,119816.102,119982.702,120054.202,44.8,71.500001,354.800005,166.600003,211.400003,71.900001
317,120126.102,120214.202,120349.302,120419.702,88.100001,70.400001,374.600006,135.100002,223.200003,81.000002
318,120500.702,120578.202,120728.402,120801.402,77.500001,73.000001,383.200005,150.200002,227.700003,82.500001
319,120883.902,120961.202,121125.102,121199.102,77.300001,74.000001,399.100006,163.900003,241.200004,83.900001
320,121283.002,121365.502,121523.102,121597.402,82.500001,74.300001,398.300006,157.600003,240.100004,83.900001
321,121681.302,121772.702,121913.002,122026.402,91.400002,113.400001,402.400006,140.300002,231.700004,57.300001
322,122083.702,122137.602,122316.902,122390.702,53.900001,73.800001,392.200006,179.300003,233.200004,85.200001
323,122475.902,122538.702,122695.502,122766.702,62.800001,71.200001,367.600006,156.800002,219.600003,76.800002
324,122843.502,122911.302,123065.802,123138.702,67.800001,72.900001,376.500005,154.500002,222.300003,81.300001
325,123220.002,123295.502,123448.702,123524.202,75.500001,75.500001,391.900006,153.200003,228.700004,87.700001
326,123611.902,123663.302,123833.702,123908.902,51.400001,75.200001,381.700006,170.400002,221.800003,84.700002
327,123993.602,124045.102,124225.602,124298.902,51.5,73.300001,397.700006,180.500003,232.000003,92.400002
328,124391.302,124448.602,124618.002,124692.702,57.3,74.700001,384.600005,169.400003,226.700003,83.200001
329,124775.902,124871.902,124997.702,125072.102,96.000002,74.400001,375.000006,125.800002,221.800004,78.800001
330,125150.902,125212.802,125360.902,125433.202,61.900001,72.300001,355.600005,148.100002,210.000003,73.300001
331,125506.502,125572.702,125735.602,125808.702,66.200001,73.100001,387.000006,162.900003,229.100004,84.800001
332,125893.502,125972.002,126117.702,126190.502,78.500001,72.800001,385.300006,145.700002,224.200003,88.300002
333,126278.802,126331.402,126505.802,126581.002,52.6,75.200001,394.000006,174.400003,227.000003,91.800002
334,126672.802,126721.302,126907.102,126980.802,48.5,73.700001,390.200005,185.800003,234.300003,82.200001
335,127063.002,127141.402,127285.102,127359.502,78.400002,74.400001,382.700006,143.700002,222.100004,86.200001
336,127445.702,127540.402,127677.502,127748.802,94.700002,71.300001,376.100006,137.100002,231.800004,73.000001
337,127821.802,127906.202,128046.702,128116.502,84.400001,69.800001,373.100005,140.500002,224.900003,78.400001
338,128194.902,128270.102,128421.502,128494.802,75.200001,73.300001,385.300006,151.400003,226.600004,85.400001
339,128580.202,128657.002,128813.702,128888.202,76.800001,74.500002,398.000006,156.700002,233.500003,90.000001
340,128978.202,129035.502,129207.902,129280.902,57.300001,73.000001,394.300006,172.400002,229.700003,91.600002
341,129372.502,129427.302,129588.202,129663.702,54.800001,75.500001,376.200005,160.900002,215.700003,85.000001
342,129748.702,129801.502,129968.602,130043.702,52.800001,75.100001,370.900006,167.100003,219.900004,75.900001
343,130119.602,130189.202,130347.802,130420.202,69.600001,72.400001,376.600006,158.600002,228.200003,76.000002
344,130496.202,130568.102,130726.002,130796.702,71.900001,70.700001,387.300005,157.900002,229.800003,86.800001
345,130883.502,130960.502,131120.502,131195.202,77.000001,74.700001,396.900006,160.000003,237.000004,85.200001
346,131280.402,131336.602,131515.402,131589.702,56.200001,74.300001,401.200006,178.800003,235.000004,91.900001
347,131681.602,131731.302,131896.302,131972.302,49.700001,76.000002,377.700006,165.000002,214.700003,87.000001
348,132059.302,132112.502,132287.602,132360.802,53.200001,73.200001,379.400005,175.100002,228.300003,77.900001
349,132438.702,132504.702,132658.202,132729.302,66.000001,71.100001,371.400006,153.500003,219.500004,80.800001
350,132810.102,132918.802,133039.702,133111.302,108.700002,71.600002,385.200006,120.900001,229.600003,84.000001
351,133195.302,133310.702,133431.402,133546.602,115.400001,115.200002,409.700006,120.700002,236.100003,58.400001
352,133605.002,133659.802,133831.402,133945.102,54.800001,113.700002,392.000006,171.600002,226.400003,51.900001
353,133997.002,134094.902,134233.202,134307.802,97.900001,74.600001,402.500006,138.300002,236.200003,91.700002
354,134399.502,134455.402,134621.402,134695.302,55.900001,73.900001,381.000005,166.000002,221.900003,85.200001
355,134780.502,134859.402,135000.702,135073.602,78.900002,72.900001,371.600006,141.300002,220.200004,78.500001
356,135152.102,135217.302,135366.802,135438.202,65.200001,71.400001,366.900005,149.500002,214.700003,80.800001
357,135519.002,135592.102,135746.502,135862.902,73.100001,116.400002,394.600006,154.400003,227.500004,50.7
358,135913.602,135968.702,136156.202,136229.802,55.100001,73.600001,409.900006,187.500003,242.600004,93.700001
359,136323.502,136377.402,136542.802,136616.802,53.900001,74.000001,387.200006,165.400003,219.300004,93.900001
360,136710.702,136764.202,136933.302,137008.402,53.500001,75.100002,380.400006,169.100002,222.600003,82.700001
361,137091.102,137165.302,137340.302,137414.602,74.200001,74.300001,416.200006,175.000003,249.200004,92.700001
362,137507.302,137561.002,137739.002,137812.902,53.700001,73.900002,392.000006,178.000002,231.700003,86.400001
363,137899.302,137971.502,138129.902,138202.102,72.200001,72.200001,378.500005,158.400002,230.600003,75.700001
364,138277.802,138341.602,138493.302,138565.402,63.800001,72.100001,371.600006,151.700003,215.500004,84.000001
365,138649.402,138723.502,138880.602,138954.502,74.100001,73.900002,397.600006,157.100002,231.200003,92.500001
366,139047.002,139105.002,139273.102,139347.802,58.000001,74.700001,388.700006,168.100002,226.100003,87.900002
367,139435.702,139494.102,139674.702,139748.902,58.400001,74.200001,408.200006,180.600002,239.000003,95.000002
368,139843.902,139893.302,140064.402,140139.102,49.400001,74.700001,380.600006,171.100002,220.500003,85.400002
369,140224.502,140278.702,140453.502,140526.602,54.2,73.100001,396.400005,174.800003,229.000003,94.300001
370,140620.902,140713.402,140850.202,140923.502,92.500002,73.300001,382.500006,136.800002,229.300004,79.900001
371,141003.402,141107.902,141219.802,141290.502,104.500002,70.700001,363.600006,111.900001,216.400003,76.500002
372,141367.002,141468.902,141592.602,141664.702,101.900001,72.100001,387.500005,123.700002,225.600003,89.800001
373,141754.502,141851.602,141993.502,142114.302,97.100002,120.800002,409.600006,141.900002,239.000004,49.8
374,142164.102,142216.202,142403.402,142477.802,52.100001,74.400001,401.500006,187.200003,239.300004,87.800001
375,142565.602,142622.102,142798.502,142871.502,56.500001,73.000001,396.000006,176.400003,232.900004,90.100001
376,142961.602,143048.302,143198.002,143271.602,86.700002,73.600001,400.100006,149.700002,236.400004,90.100001
377,143361.702,143437.202,143586.702,143702.902,75.500001,116.200001,382.200006,149.500003,225.000004,41.000001
378,143743.902,143829.502,143963.002,144035.902,85.600001,72.900001,374.900006,133.500002,219.100003,82.900002
379,144118.802,144190.702,144346.302,144419.302,71.900001,73.000001,392.200005,155.600002,227.500003,91.700001
380,144511.002,144563.102,144733.602,144809.902,52.100001,76.300001,386.500006,170.500003,222.600004,87.600001
381,144897.502,144951.402,145127.802,145202.502,53.900001,74.700001,399.100006,176.400003,230.300004,94.100001
382,145296.602,145351.102,145518.502,145592.002,54.500001,73.500001,383.800006,167.400002,221.900003,88.400002
383,145680.402,145750.702,145912.102,145988.202,70.300001,76.100001,397.800006,161.400002,231.700003,90.000002
384,146078.202,146132.702,146298.802,146372.802,54.500001,74.000001,368.100005,166.100002,220.600003,73.500001
385,146446.302,146542.002,146668.902,146740.302,95.700002,71.400001,371.300006,126.900002,222.600004,77.300001
386,146817.602,146886.502,147045.402,147118.002,68.900001,72.600001,391.000006,158.900002,227.800003,90.600002
387,147208.602,147295.302,147431.902,147506.302,86.700001,74.400001,390.800005,136.600002,223.300003,93.100001
388,147599.402,147649.102,147837.302,147913.902,49.700001,76.600001,404.600006,188.200003,237.900004,90.100001
389,148004.002,148056.702,148234.902,148310.702,52.700001,75.800001,394.000006,178.200003,230.900004,87.300001
390,148398.002,148449.302,148629.802,148703.302,51.300001,73.500001,393.700006,180.500003,231.800004,88.400001
391,148791.702,148896.702,149021.102,149094.102,105.000002,73.000001,383.700006,124.400002,229.400004,81.300001
392,149175.402,149243.602,149390.402,149463.702,68.200001,73.300001,369.900005,146.800002,215.000003,81.600001
393,149545.302,149615.602,149777.102,149849.802,70.300001,72.700001,394.300006,161.500003,231.800004,89.800001
394,149939.602,149989.802,150169.402,150244.802,50.200001,75.400001,397.300006,179.600003,229.800004,92.100001
395,150336.902,150391.302,150573.602,150646.902,54.400001,73.300001,396.000006,182.300003,236.700004,86.000001
396,150732.902,150843.302,150971.502,151045.202,110.400002,73.700001,404.800006,128.200002,238.600004,92.500001
397,151137.702,151193.002,151362.202,151436.102,55.300001,73.900002,392.200006,169.200002,224.500003,93.800001
398,151529.902,151599.502,151763.002,151874.302,69.600001,111.300002,391.400006,163.500002,233.100003,47.000001
399,151921.302,152042.502,152142.102,152214.702,121.200002,72.600001,371.000005,99.600001,220.800003,77.600001
400,152292.302,152361.902,152522.802,152595.502,69.600001,72.700001,394.500006,160.900003,230.500004,91.300001
401,152686.802,152739.502,152920.102,152995.402,52.700001,75.300001,398.200006,180.600003,233.300004,89.600001
402,153085.002,153136.702,153315.402,153389.102,51.700001,73.700001,394.600006,178.700003,230.400004,90.500001
403,153479.602,153532.602,153715.302,153789.302,53.000001,74.000001,401.600006,182.700003,235.700004,91.900001
404,153881.202,153957.102,154114.502,154189.102,75.900001,74.600002,397.900006,157.400002,233.300003,90.000001
405,154279.102,154329.602,154496.802,154595.702,50.500001,98.900002,378.900006,167.200002,217.700003,62.300001
406,154658.002,154729.102,154879.502,154953.702,71.100001,74.200001,366.500005,150.400002,221.500003,70.800001
407,155024.502,155130.702,155243.102,155314.302,106.200002,71.200001,374.500006,112.400001,218.600003,84.700002
408,155399.002,155472.302,155619.502,155693.702,73.300001,74.200001,381.500005,147.200002,220.500003,86.800001
409,155780.502,155878.802,156012.602,156087.502,98.300002,74.900001,398.000006,133.800002,232.100004,91.000001
410,156178.502,156228.902,156402.502,156476.802,50.400001,74.300001,386.500006,173.600003,224.000004,88.200001
411,156565.002,156654.502,156797.802,156871.802,89.500001,74.000002,396.200006,143.300002,232.800003,89.400001
412,156961.202,157054.102,157186.102,157301.802,92.900001,115.700002,391.200006,132.000002,224.900003,50.600001
413,157352.402,157439.802,157580.502,157687.702,87.400001,107.200002,380.800005,140.700002,228.100003,45.5
414,157733.202,157830.502,157955.302,158026.302,97.300002,71.000001,374.100006,124.800002,222.100004,81.000001
415,158107.302,158175.102,158332.402,158405.502,67.800001,73.100001,383.400006,157.300002,225.100003,85.200002
416,158490.702,158597.902,158723.802,158797.102,107.200001,73.300001,395.300006,125.900002,233.100003,88.900002
417,158886.002,158939.202,159105.902,159180.902,53.2,75.000001,380.800005,166.700003,219.900003,85.900001
418,159266.802,159315.902,159477.502,159553.702,49.100001,76.200002,370.500006,161.600002,210.700003,83.600001
419,159637.302,159691.102,159861.002,159934.702,53.800001,73.700001,380.400005,169.900002,223.700003,83.000001
420,160017.702,160087.102,160238.002,160310.102,69.400001,72.100001,366.200006,150.900003,220.300004,73.800001
421,160383.902,160487.002,160621.702,160694.402,103.100001,72.700002,393.600006,134.700002,237.800003,83.100001
422,160777.502,160851.802,161015.902,161090.602,74.300001,74.700001,410.500006,164.100002,238.400003,97.400002
423,161188.002,161243.902,161418.702,161494.402,55.900001,75.700001,396.600006,174.800002,230.700003,90.200002
424,161584.602,161638.902,161821.602,161895.602,54.300001,74.000001,397.800006,182.700002,237.000003,86.800002
425,161982.402,162054.402,162204.202,162278.002,72.000001,73.800001,376.900005,149.800002,221.800003,81.300001
426,162359.302,162433.502,162586.302,162658.002,74.200001,71.700001,379.100006,152.800003,227.000004,80.400001
427,162738.402,162842.802,162957.402,163030.402,104.400002,73.000001,371.700006,114.600001,219.000003,79.700002
428,163110.102,163173.502,163344.902,163419.702,63.4,74.800001,388.600005,171.400003,234.800003,79.000001
429,163498.702,163574.102,163722.702,163798.202,75.400001,75.500001,383.500006,148.600003,224.000004,84.000001
430,163882.202,163934.802,164114.302,164189.002,52.600001,74.700002,391.800006,179.500002,232.100003,85.000001
431,164274.002,164345.202,164510.402,164627.502,71.200001,117.100002,408.800006,165.200002,236.400003,55.300001
432,164682.802,164730.802,164921.902,164995.802,48.000001,73.900001,393.400006,191.100003,239.100004,80.400001
433,165076.202,165153.302,165314.902,165387.902,77.100001,73.000001,389.500006,161.600002,238.700003,77.800002
434,165465.702,165528.302,165679.802,165751.102,62.600001,71.300001,358.400005,151.500002,214.100003,73.000001
435,165824.102,165919.502,166053.902,166127.502,95.400001,73.600001,388.900006,134.400002,229.800003,85.500002
436,166213.002,166312.502,166448.102,166521.102,99.500001,73.000001,396.400006,135.600002,235.100003,88.300002
437,166609.402,166703.102,166844.602,166919.302,93.700001,74.700001,397.500006,141.500002,235.200003,87.600002
438,167006.902,167056.302,167245.902,167318.302,49.4,72.400001,400.200006,189.600003,239.000003,88.800002
439,167407.102,167489.502,167629.402,167703.702,82.400001,74.300001,377.700005,139.900002,222.300003,81.100001
440,167784.802,167857.103,167991.903,168065.503,72.300001,73.600001,355.700005,134.800002,207.100003,75.000001
441,168140.503,168220.103,168361.103,168433.203,79.600002,72.100001,377.100006,141.000002,220.600004,84.400001
442,168517.603,168589.303,168751.803,168826.503,71.700001,74.700001,392.800006,162.500003,234.200004,83.900001
443,168910.403,168985.603,169149.303,169224.303,75.200001,75.000001,401.100006,163.700003,238.900004,87.200001
444,169311.503,169408.703,169549.203,169622.703,97.200001,73.500002,397.100006,140.500002,237.700003,85.900001
445,169708.603,169761.603,169941.903,170016.203,53.000001,74.300001,393.300006,180.300002,233.300003,85.700002
446,170101.903,170153.603,170322.103,170396.803,51.7,74.700001,376.700005,168.500003,220.200003,81.800001
447,170478.603,170550.303,170705.003,170812.203,71.700001,107.200001,379.100006,154.700003,226.400004,45.500001
448,170857.703,170947.503,171085.003,171157.303,89.800001,72.300001,378.000006,137.500002,227.300003,78.400002
449,171235.703,171302.503,171466.703,171538.803,66.800001,72.100001,384.800005,164.200002,231.000003,81.700001
450,171620.503,171697.703,171864.103,171938.003,77.200001,73.900001,404.500006,166.400003,243.600004,87.000001
451,172025.003,172104.903,172257.003,172330.303,79.900002,73.300001,389.200006,152.100002,232.000004,83.900001
452,172414.203,172468.403,172651.403,172723.803,54.200001,72.400001,396.500006,183.000003,237.200004,86.900001
453,172810.703,172890.703,173051.403,173125.203,80.000001,73.800001,401.600006,160.700003,240.700004,87.100001
454,173212.303,173266.103,173453.003,173567.303,53.800001,114.300001,395.800006,186.900003,240.700004,40.800001
455,173608.103,173700.003,173840.703,173912.903,91.900001,72.200002,382.800006,140.700002,232.600003,78.000001
456,173990.903,174105.003,174241.203,174314.103,114.100001,72.900001,411.100006,136.200002,250.300003,87.900002
457,174402.003,174475.903,174634.603,174708.803,73.900001,74.200001,395.300006,158.700002,232.600003,88.500002
458,174797.303,174898.503,175037.903,175112.003,101.200001,74.100001,400.100006,139.400002,240.600003,85.400002
459,175197.403,175270.703,175429.003,175501.403,73.300001,72.400001,395.300006,158.300002,231.600003,91.300002
460,175592.703,175667.703,175827.603,175901.003,75.000001,73.400001,393.400005,159.900002,234.900003,85.100001
461,175986.103,176056.503,176217.003,176289.903,70.400001,72.900001,377.400006,160.500003,230.900004,73.600001
462,176363.503,176462.703,176588.303,176659.503,99.200001,71.200001,372.400006,125.600002,224.800003,76.400002
463,176735.903,176806.703,176977.603,177051.003,70.800001,73.400001,404.600006,170.900002,241.700003,89.500002
464,177140.503,177219.603,177372.403,177486.203,79.100001,113.800002,395.800005,152.800002,231.900003,50.1
465,177536.303,177610.403,177783.403,177859.903,74.100002,76.500001,412.500007,173.000002,247.100004,88.900002
466,177948.803,178039.803,178188.503,178261.503,91.000001,73.000001,399.600006,148.700002,239.700003,86.900002
467,178348.403,178423.903,178591.103,178663.703,75.500001,72.600001,396.200006,167.200002,242.700003,80.900002
468,178744.603,178822.303,178970.303,179043.903,77.700001,73.600001,374.700005,148.000002,225.700003,75.400001
469,179119.303,179221.803,179342.303,179453.303,102.500002,111.000002,374.200006,120.500001,223.000003,40.200001
470,179493.503,179606.203,179729.903,179803.103,112.700001,73.200001,389.800005,123.700002,236.400003,80.200001
471,179883.303,179963.903,180119.903,180193.503,80.600002,73.600001,396.600006,156.000002,236.600004,86.400001
472,180279.903,180365.903,180513.903,180589.303,86.000002,75.400001,397.900006,148.000002,234.000004,88.500001
473,180677.803,180730.003,180911.603,180986.003,52.200001,74.400001,396.500006,181.600003,233.800004,88.300001
474,181074.303,181124.703,181318.203,181393.103,50.400001,74.900001,399.200006,193.500003,243.900004,80.400001
475,181473.503,181545.303,181707.403,181815.803,71.800001,108.400001,389.000006,162.100003,233.900004,46.700001
476,181862.503,181993.503,182096.703,182169.003,131.000002,72.300002,382.200006,103.200001,234.200003,75.700001
477,182244.703,182327.203,182476.803,182551.003,82.500001,74.200001,381.900005,149.600002,232.100003,75.600001
478,182626.603,182695.803,182863.403,182938.403,69.200001,75.000001,396.800006,167.600003,236.800004,85.000001
479,183023.403,183096.703,183266.603,183340.903,73.300001,74.300001,402.200006,169.900003,243.200004,84.700001
480,183425.603,183523.203,183669.503,183743.103,97.600002,73.600001,401.600006,146.300002,243.900004,84.100001
481,183827.203,183900.203,184064.603,184138.903,73.000001,74.300001,397.300006,164.400003,237.400004,85.600001
482,184224.503,184291.803,184464.703,184537.403,67.300001,72.700001,395.600006,172.900003,240.200004,82.700001
483,184620.103,184754.803,184846.803,184919.003,134.700002,72.200002,369.800006,92.000001,226.700003,70.900001
484,184989.903,185073.103,185214.103,185320.703,83.200001,106.600001,380.800005,141.000002,224.200003,50.000001
485,185370.703,185440.103,185609.903,185684.203,69.400001,74.300001,398.300006,169.800003,239.200004,84.800001
486,185769.003,185849.203,186003.003,186076.503,80.200001,73.500001,386.900006,153.800003,234.000004,79.400001
487,186155.903,186236.703,186386.303,186462.003,80.800001,75.700002,387.500006,149.600002,230.400003,81.400001
488,186543.403,186621.303,186782.103,186856.403,77.900001,74.300001,397.400006,160.800002,238.700003,84.400002
489,186940.803,187016.903,187182.103,187287.703,76.100001,105.600002,399.200006,165.200002,241.300003,52.300001
490,187340.003,187405.203,187563.803,187637.403,65.200001,73.600001,369.800005,158.600002,223.800003,72.400001
491,187709.803,187819.103,187945.603,188016.903,109.300002,71.300001,389.100006,126.500002,235.800004,82.000001
492,188098.903,188171.203,188333.103,188406.203,72.300001,73.100001,391.800006,161.900002,234.200003,84.500002
493,188490.703,188565.703,188715.503,188788.803,75.000001,73.300001,386.400005,149.800002,224.800003,88.300001
494,188877.103,188967.803,189107.003,189217.103,90.700002,110.100002,392.500006,139.200002,229.900004,52.5
495,189269.603,189348.403,189501.203,189577.203,78.800002,76.000001,384.200006,152.800002,231.600004,76.600001
496,189653.803,189720.303,189887.103,189960.403,66.500001,73.300001,379.500006,166.800003,233.300004,72.900001
497,190033.303,190120.803,190262.703,190366.903,87.500001,104.200002,372.700005,141.900002,229.400003,39.1
498,190406.003,190487.103,190638.803,190711.103,81.100001,72.300001,382.300006,151.700003,232.800004,77.200001
499,190788.303,190863.503,191029.203,191104.303,75.200001,75.100001,401.200006,165.700003,240.900004,85.200001
500,191189.503,191273.903,191431.003,191505.003,84.400001,74.000001,402.300006,157.100003,241.500004,86.800001
501,191591.803,191673.103,191841.203,191914.703,81.300001,73.500001,404.800006,168.100003,249.400004,81.900001
502,191996.603,192071.903,192230.703,192304.303,75.300001,73.600002,392.300006,158.800002,234.100003,84.600001
503,192388.903,192464.303,192623.103,192730.503,75.400001,107.400002,385.600006,158.800002,234.200003,44.000001
504,192774.503,192878.803,193007.903,193079.003,104.300001,71.100001,383.100005,129.100002,233.400003,78.600001
505,193157.603,193226.603,193394.103,193467.303,69.000001,73.200001,392.600006,167.500003,236.500004,82.900001
506,193550.203,193622.503,193792.303,193866.503,72.300001,74.200001,399.200006,169.800003,242.100004,82.900001
507,193949.403,194027.203,194184.203,194257.803,77.800001,73.600001,394.300006,157.000003,234.800004,85.900001
508,194343.703,194425.503,194582.103,194656.103,81.800001,74.000002,395.200006,156.600002,238.400003,82.800001
509,194738.903,194816.503,194995.003,195068.703,77.600001,73.700001,406.800006,178.500003,256.100004,77.000001
510,195145.703,195264.303,195376.903,195447.203,118.600002,70.300001,375.600005,112.600001,231.200003,74.100001
511,195521.303,195608.103,195753.103,195825.903,86.800002,72.800001,388.400006,145.000002,231.800004,83.800001
512,195909.703,195981.403,196147.103,196221.303,71.700001,74.200001,394.900006,165.700003,237.400004,83.300001
513,196304.603,196387.503,196538.303,196612.703,82.900001,74.400001,394.400006,150.800003,233.700004,86.300001
514,196699.003,196773.003,196943.103,197014.703,74.000001,71.600001,400.300006,170.100003,244.100004,84.600001
515,197099.303,197175.403,197338.103,197411.103,76.100001,73.000001,395.800006,162.700003,238.800004,84.000001
516,197495.103,197567.303,197727.603,197801.403,72.200001,73.800001,379.000006,160.300002,232.500003,72.700002
517,197874.103,198002.403,198093.303,198166.003,128.300001,72.700001,362.900005,90.900002,219.200003,71.000001
518,198237.003,198303.903,198471.903,198544.503,66.900001,72.600002,390.500006,168.000002,234.900003,83.000001
519,198627.503,198703.303,198871.003,198945.703,75.800001,74.700002,402.100006,167.700002,243.500003,83.900001
520,199029.603,199107.203,199277.103,199350.803,77.600001,73.700002,410.500006,169.900002,247.500003,89.300001
521,199440.103,199532.303,199681.803,199755.303,92.200001,73.500002,397.300006,149.500002,241.700003,82.100001
522,199837.403,199918.403,200079.903,200185.903,81.000001,106.000002,406.500006,161.500002,242.500003,58.000001
523,200243.903,200315.803,200472.203,200544.203,71.900001,72.000001,372.400005,156.400002,228.300003,72.100001
524,200616.303,200704.003,200841.003,200912.603,87.700002,71.600001,374.000006,137.000002,224.700004,77.700001
525,200990.303,201056.803,201225.703,201299.903,66.500001,74.200002,392.100006,168.900002,235.400003,82.500001
526,201382.403,201451.503,201625.803,201699.703,69.100001,73.900002,406.800006,174.300002,243.400003,89.500001
527,201789.203,201870.503,202036.203,202110.303,81.300001,74.100001,407.800006,165.700003,247.000004,86.700001
528,202197.003,202271.503,202447.103,202520.303,74.500001,73.200001,403.100006,175.600003,250.100004,79.800001
529,202600.103,202674.803,202837.303,202911.003,74.700001,73.700001,384.500006,162.500003,237.200004,73.600001
530,202984.603,203076.303,203218.903,203290.203,91.700001,71.300001,381.600005,142.600002,234.300003,76.000001
531,203366.203,203453.503,203604.703,203676.803,87.300002,72.100001,392.300006,151.200002,238.500004,81.700001
532,203758.503,203829.603,204000.403,204075.603,71.100001,75.200001,398.100006,170.800003,241.900004,81.000001
533,204156.603,204227.603,204398.203,204471.903,71.000001,73.700001,402.800006,170.600003,241.600004,87.500001
534,204559.403,204664.903,204812.303,204886.303,105.500002,74.000001,410.400006,147.400002,252.900004,83.500001
535,204969.803,205043.903,205222.203,205337.403,74.100001,115.200002,417.300007,178.300003,252.400004,49.700001
536,205387.103,205463.703,205643.603,205718.403,76.600001,74.800001,409.800006,179.900002,256.500003,78.500002
537,205796.903,205907.003,206030.003,206101.003,110.100001,71.000001,379.700005,123.000002,233.100003,75.600001
538,206176.603,206262.903,206405.103,206477.603,86.300002,72.500001,381.900006,142.200002,228.500004,80.900001
539,206558.503,206626.303,206796.203,206870.803,67.800001,74.600001,394.000006,169.900003,237.700004,81.700001
540,206952.503,207032.703,207185.903,207259.403,80.200001,73.500001,392.800006,153.200002,233.400003,85.900002
541,207345.303,207420.303,207589.603,207662.203,75.000001,72.600001,407.800006,169.300002,244.300003,90.900002
542,207753.103,207836.703,207993.403,208067.903,83.600001,74.500001,392.500006,156.700002,240.300003,77.700002
543,208145.603,208220.703,208391.103,208463.503,75.100001,72.400001,397.900006,170.400002,245.500003,80.000002
544,208543.503,208637.603,208767.903,208841.403,94.100001,73.500001,363.700005,130.300002,224.400003,65.800001
545,208907.203,208991.203,209137.103,209209.803,84.000001,72.700001,381.400006,145.900002,229.900003,78.800002
546,209288.603,209359.503,209526.203,209601.303,70.900001,75.100001,393.100006,166.700002,237.600003,80.400002
547,209681.703,209755.303,209924.703,209998.903,73.600001,74.200001,401.400005,169.400002,243.000003,84.200001
548,210083.103,210154.303,210321.303,210396.403,71.200002,75.100001,396.700006,167.000002,238.200004,83.400001
549,210479.803,210559.503,210712.503,210786.903,79.700002,74.400001,390.600006,153.000002,232.700004,83.500001
550,210870.403,210939.303,211107.503,211182.403,68.900001,74.900001,383.600006,168.200003,237.100004,71.600001
551,211254.003,211373.503,211481.403,211552.403,119.500002,71.000001,368.400005,107.900001,227.400003,70.000001
552,211622.403,211713.503,211866.603,211938.303,91.100002,71.700001,397.300006,153.100002,244.200004,81.400001
553,212019.703,212090.703,212263.403,212337.603,71.000001,74.200001,401.700006,172.700003,243.700004,83.800001
554,212421.403,212499.603,212667.103,212741.203,78.200001,74.100001,402.200006,167.500003,245.700004,82.400001
555,212823.603,212899.503,213060.303,213135.003,75.900001,74.700001,394.900006,160.800003,236.700004,83.500001
556,213218.503,213301.003,213451.603,213526.203,82.500001,74.600001,387.600006,150.600003,233.100004,79.900001
557,213606.103,213674.603,213830.803,213905.503,68.500001,74.700001,369.600005,156.200002,224.700003,70.200001
558,213975.703,214075.303,214203.103,214275.403,99.600002,72.300001,374.000006,127.800002,227.400004,74.300001
559,214349.703,214440.503,214583.803,214657.003,90.800001,73.200001,384.400006,143.300003,234.100004,77.100001
560,214734.103,214806.003,214977.103,215052.003,71.900001,74.900002,403.700006,171.100002,243.000003,85.800001
561,215137.803,215188.303,215377.003,215451.703,50.500001,74.700001,391.200006,188.700002,239.200003,77.300002
562,215529.003,215604.603,215774.103,215848.103,75.600001,74.000001,400.600006,169.500002,245.100003,81.500002
563,215929.603,216006.203,216166.803,216241.003,76.600001,74.200001,385.500005,160.600002,237.200003,74.100001
564,216315.103,216427.103,216551.903,216623.803,112.000002,71.900001,384.000006,124.800002,236.800004,75.300001
565,216699.103,216782.303,216923.103,216995.703,83.200001,72.600001,375.600006,140.800002,224.000003,79.000002
566,217074.703,217147.803,217313.303,217385.303,73.100001,72.000001,392.500006,165.500002,238.600003,81.900002
567,217467.203,217546.903,217703.003,217777.203,79.700001,74.200001,390.300005,156.100002,235.800003,80.300001
568,217857.503,217935.003,218100.203,218174.703,77.500001,74.500001,404.600006,165.200003,242.700004,87.400001
569,218262.103,218333.803,218503.803,218578.003,71.700001,74.200001,401.700006,170.000003,241.700004,85.800001
570,218663.803,218740.303,218894.903,218968.903,76.500001,74.000001,380.600006,154.600003,231.100004,75.500001
571,219044.403,219109.503,219277.803,219348.903,65.100001,71.100002,386.600006,168.300002,233.400003,82.100001
572,219431.003,219535.903,219664.703,219736.103,104.900001,71.400001,387.500006,128.800002,233.700003,82.400002
573,219818.503,219887.503,220055.303,220128.303,69.000001,73.000001,399.400006,167.800002,236.800003,89.600002
574,220217.903,220296.503,220453.703,220528.803,78.600001,75.100001,397.800005,157.200002,235.800003,86.900001
575,220615.703,220691.303,220862.103,220939.003,75.600002,76.900001,401.800006,170.800002,246.400004,78.500001
576,221017.503,221096.103,221247.903,221323.903,78.600002,76.000001,387.300006,151.800002,230.400004,80.900001
577,221404.803,221479.303,221643.003,221752.303,74.500001,109.300001,396.900006,163.700003,238.200004,49.400001
578,221801.703,221904.403,222033.403,222105.503,102.700002,72.100001,375.600006,129.000002,231.700004,71.800001
579,222177.303,222259.303,222399.803,222472.703,82.000001,72.900001,374.400005,140.500002,222.500003,79.000001
580,222551.703,222623.003,222789.503,222863.603,71.300001,74.100001,390.800006,166.500003,237.800004,78.900001
581,222942.503,223017.603,223178.903,223253.903,75.100001,75.000001,390.800006,161.300003,236.400004,79.400001
582,223333.303,223410.203,223574.603,223648.503,76.900001,73.900001,402.200006,164.400003,241.300004,87.000001
583,223735.503,223809.403,223979.103,224054.603,73.900001,75.500001,401.200006,169.700003,243.600004,82.100001
584,224136.703,224236.603,224374.603,224450.203,99.900001,75.600002,387.400006,138.000002,237.900003,73.900001
585,224524.103,224594.303,224748.903,224821.203,70.200001,72.300001,370.400005,154.600002,224.800003,73.300001
586,224894.503,225022.403,225131.803,225202.403,127.900002,70.600001,388.000006,109.400002,237.300004,80.100001
587,225282.503,225348.903,225501.403,225574.603,66.400001,73.200001,368.100005,152.500002,218.900003,76.000001
588,225650.603,225723.903,225888.403,225963.203,73.300002,74.800001,400.800006,164.500002,237.800004,88.200001
589,226051.403,226106.303,226292.203,226366.603,54.900001,74.400001,395.600006,185.900003,240.800004,80.400001
590,226447.003,226521.803,226693.303,226768.203,74.800001,74.900001,398.700006,171.500003,246.300004,77.500001
591,226845.703,226916.003,227087.603,227160.403,70.300001,72.800001,397.600006,171.600003,241.900004,82.900001
592,227243.303,227315.403,227481.403,227554.903,72.100001,73.500001,385.400006,166.000003,238.100004,73.800001
593,227628.703,227717.203,227862.903,227934.603,88.500001,71.700001,387.400006,145.700002,234.200003,81.500002
594,228016.103,228085.203,228255.103,228328.403,69.100001,73.300001,391.900006,169.900002,239.000003,79.600002
595,228408.003,228478.303,228654.503,228730.003,70.300001,75.500001,405.800006,176.200002,246.500003,83.800002
596,228813.803,228888.703,229053.903,229126.003,74.900001,72.100001,394.000005,165.200002,240.100003,81.800001
597,229207.803,229287.903,229463.203,229538.803,80.100002,75.600001,416.600007,175.300002,255.400004,85.600002
598,229624.403,229705.603,229867.703,229942.003,81.200001,74.300001,393.700006,162.100002,243.300003,76.100002
599,230018.103,230087.703,230255.603,230326.103,69.600001,70.500001,386.600005,167.900002,237.500003,78.600001
600,230404.703,230473.403,230634.103,230707.103,68.700001,73.000001,381.000006,160.700003,229.400004,78.600001
601,230785.703,230907.403,231029.003,231102.903,121.700002,73.900001,395.500006,121.600002,243.300004,78.300001
602,231181.203,231256.503,231422.503,231495.803,75.300001,73.300002,404.400006,166.000002,241.300003,89.800001
603,231585.603,231638.703,231828.703,231903.003,53.100001,74.300001,404.200006,190.000003,243.100004,86.800001
604,231989.803,232067.303,232232.203,232306.303,77.500001,74.100001,402.000006,164.900003,242.400004,85.500001
605,232391.803,232466.203,232631.303,232705.703,74.400001,74.400002,394.900006,165.100002,239.500003,81.000001
606,232786.703,232854.703,233009.803,233081.703,68.000001,71.900001,368.300005,155.100002,223.100003,73.300001
607,233155.003,233234.703,233391.803,233465.403,79.700001,73.600001,389.400006,157.100003,236.800004,79.000001
608,233544.403,233616.303,233785.003,233857.803,71.900001,72.800001,400.200006,168.700003,240.600004,86.800001
609,233944.603,234052.903,234187.803,234262.503,108.300002,74.700001,411.800006,134.900002,243.200004,93.900001
610,234356.403,234410.503,234608.703,234682.503,54.100001,73.800001,410.500006,198.200003,252.300004,84.400001
611,234766.903,234850.304,235013.404,235087.104,83.400002,73.700001,404.200006,163.100002,246.500004,84.000001
612,235171.104,235243.104,235404.604,235477.104,72.000001,72.500001,383.300006,161.500003,233.500004,77.300001
613,235554.404,235659.104,235774.504,235846.104,104.700002,71.600001,364.900005,115.400001,220.100003,73.200001
614,235919.304,236010.104,236160.504,236234.004,90.800002,73.500001,399.700006,150.400002,241.200004,85.000001
615,236319.004,236404.604,236561.504,236636.604,85.600002,75.100001,403.600006,156.900002,242.500004,86.000001
616,236722.604,236804.204,236967.504,237042.504,81.600002,75.000001,407.600007,163.300002,244.900004,87.700002
617,237130.204,237180.404,237375.204,237448.304,50.2,73.100001,398.600005,194.800003,245.000003,80.500001
618,237528.804,237606.304,237774.304,237848.404,77.500002,74.100001,408.900007,168.000002,245.500004,89.300002
619,237937.704,237984.904,238168.204,238241.604,47.2,73.400001,388.200005,183.300003,230.500003,84.300001
620,238325.904,238391.604,238548.404,238654.704,65.700001,106.300001,370.600006,156.800003,222.500004,41.800001
621,238696.504,238784.204,238933.504,239007.504,87.700001,74.000001,392.100006,149.300002,237.000003,81.100002
622,239088.604,239163.604,239322.004,239397.704,75.000001,75.700001,395.600006,158.400002,233.400003,86.500002
623,239484.204,239567.304,239736.204,239811.304,83.100001,75.100001,415.800006,168.900002,252.000003,88.700002
624,239900.004,239951.304,240142.104,240216.304,51.300001,74.200002,401.200006,190.800002,242.100003,84.900001
625,240301.204,240382.004,240540.704,240614.504,80.800001,73.800001,394.700006,158.700002,239.500003,81.400002
626,240695.904,240803.404,240929.204,241003.004,107.500001,73.800001,384.100005,125.800002,233.300003,77.000001
627,241080.004,241143.804,241309.304,241380.604,63.800001,71.300001,375.100006,165.500003,229.300004,74.500001
628,241455.104,241537.704,241687.704,241761.504,82.600001,73.800002,382.500006,150.000002,232.600003,76.100001
629,241837.604,241907.904,242082.404,242155.904,70.300001,73.500001,398.600006,174.500002,244.800003,80.300002
630,242236.204,242308.404,242479.004,242552.604,72.200001,73.600001,398.600006,170.600002,242.800003,82.200002
631,242634.804,242716.104,242881.604,242954.904,81.300001,73.300001,405.700006,165.500002,246.800003,85.600002
632,243040.504,243115.104,243286.704,243359.604,74.600001,72.900001,403.800006,171.600002,246.200003,84.700002
633,243444.304,243520.404,243681.504,243756.504,76.100001,75.000001,390.300005,161.100002,237.200003,78.100001
634,243834.604,243905.804,244057.504,244130.604,71.200001,73.100001,365.000006,151.700003,222.900004,69.000001
635,244199.604,244279.804,244427.304,244498.204,80.200001,70.900001,374.000005,147.500002,227.700003,75.400001
636,244573.604,244645.104,244820.304,244894.004,71.500001,73.700001,405.700006,175.200003,246.700004,85.300001
637,244979.304,245054.404,245224.704,245299.104,75.100002,74.400001,403.200006,170.300002,245.400004,83.400001
638,245382.504,245477.304,245627.404,245701.904,94.800002,74.500001,410.600007,150.100002,244.900004,91.200002
639,245793.104,245843.504,246037.004,246109.904,50.4,72.900001,405.600006,193.500003,243.900003,88.800002
640,246198.704,246287.304,246444.404,246517.104,88.600001,72.700001,404.300006,157.100002,245.700003,85.900002
641,246603.004,246691.104,246837.304,246910.804,88.100001,73.500001,389.500005,146.200002,234.300003,81.700001
642,246992.504,247063.004,247219.404,247292.404,70.500002,73.000001,370.100006,156.400002,226.900004,70.200001
643,247362.604,247444.504,247597.204,247669.004,81.900001,71.800002,388.200006,152.700002,234.600003,81.800001
644,247750.804,247827.804,247992.004,248066.804,77.000001,74.800001,399.100006,164.200002,241.200003,83.100002
645,248149.904,248233.304,248404.404,248478.504,83.400001,74.100001,415.600006,171.100003,254.500004,87.000001
646,248565.504,248634.604,248809.804,248883.604,69.100001,73.800001,407.200006,175.200003,244.300004,89.100001
647,248972.704,249052.104,249218.604,249293.104,79.400001,74.500001,400.000006,166.500003,245.900004,79.600001
648,249372.704,249447.404,249617.204,249690.604,74.700001,73.400001,407.900006,169.800003,244.500004,90.000001
649,249780.604,249858.604,250022.504,250095.904,78.000001,73.400001,390.600006,163.900003,241.900004,75.300001
650,250171.204,250261.004,250394.604,250467.804,89.800001,73.200001,371.200005,133.600002,223.400003,74.600001
651,250542.404,250609.904,250778.904,250851.704,67.500001,72.800001,390.400006,169.000003,236.500004,81.100001
652,250932.804,251005.504,251174.104,251249.604,72.700001,75.500001,402.000006,168.600003,241.300004,85.200001
653,251334.804,251430.704,251562.904,251637.704,95.900002,74.800001,389.800006,132.200002,228.100004,86.900001
654,251724.604,251840.804,251968.604,252042.704,116.200002,74.100001,402.800006,127.800002,244.000004,84.700001
655,252127.404,252196.504,252360.304,252434.304,69.100001,74.000002,384.300006,163.800002,232.900003,77.400001
656,252511.704,252580.704,252737.604,252809.304,69.000001,71.700001,368.500005,156.900002,225.900003,70.900001
657,252880.204,252965.204,253120.204,253192.304,85.000001,72.100001,393.900006,155.000003,240.000004,81.800001
658,253274.104,253355.804,253515.804,253588.904,81.700001,73.100001,403.600006,160.000003,241.700004,88.800001
659,253677.704,253754.804,253911.904,253987.904,77.100001,76.000001,399.600006,157.100003,234.200004,89.400001
660,254077.304,254193.504,254321.104,254394.704,116.200002,73.600001,400.000006,127.600002,243.800004,82.600001
661,254477.304,254553.304,254723.704,254836.704,76.000001,113.000001,404.600006,170.400003,246.400004,45.200001
662,254881.904,254952.804,255121.304,255193.604,70.900001,72.300001,383.400006,168.500003,239.400004,71.700001
663,255265.304,255358.304,255506.504,255579.804,93.000001,73.300001,393.700006,148.200002,241.200003,79.200002
664,255659.004,255763.104,255887.804,255959.904,104.100001,72.100001,386.700005,124.700002,228.800003,85.800001
665,256045.704,256118.404,256288.204,256363.104,72.700001,74.900001,400.900006,169.800003,242.500004,83.500001
666,256446.604,256520.504,256685.504,256758.704,73.900001,73.200001,399.600006,165.000003,238.900004,87.500001
667,256846.204,256926.504,257076.204,257150.204,80.300002,74.000001,389.600006,149.700002,230.000004,85.600001
668,257235.804,257318.904,257473.104,257583.804,83.100001,110.700001,397.700006,154.200003,237.300004,49.700001
669,257633.504,257707.404,257875.604,257977.804,73.900001,102.200001,392.800006,168.200003,242.100004,48.500001
670,258026.304,258113.004,258256.104,258327.904,86.700001,71.800001,375.900005,143.100002,229.800003,74.300001
671,258402.204,258471.304,258638.704,258711.104,69.100002,72.400001,388.800006,167.400002,236.500004,79.900001
672,258791.004,258865.104,259037.804,259112.204,74.100001,74.400001,405.800006,172.700003,246.800004,84.600001
673,259196.804,259275.304,259447.004,259521.204,78.500002,74.200001,406.800006,171.700002,250.200004,82.400001
674,259603.604,259679.104,259845.004,259917.204,75.500002,72.200001,398.600006,165.900002,241.400004,85.000001
675,260002.204,260081.904,260249.404,260322.604,79.700002,73.200001,404.500006,167.500002,247.200004,84.100001
676,260406.704,260481.104,260650.604,260723.304,74.400001,72.700001,389.700006,169.500003,243.900004,73.100001
677,260796.404,260860.904,261027.504,261097.204,64.500001,69.700001,376.100006,166.600003,231.100004,75.300001
678,261172.504,261265.604,261416.604,261491.304,93.100001,74.700002,401.200006,151.000002,244.100003,82.400001
679,261573.704,261648.304,261807.504,261880.304,74.600001,72.800001,390.400006,159.200002,233.800003,83.800002
680,261964.104,262043.404,262210.104,262283.704,79.300001,73.600001,406.900006,166.700002,246.000003,87.300002
681,262371.004,262418.704,262607.704,262682.204,47.7,74.500001,399.700006,189.000003,236.700003,88.500002
682,262770.704,262848.104,263017.004,263090.704,77.400001,73.700001,404.600006,168.900002,246.300003,84.600002
683,263175.304,263247.004,263405.904,263480.404,71.700001,74.500001,384.900005,158.900002,230.600003,79.800001
684,263560.204,263637.404,263794.304,263901.404,77.200002,107.100001,380.700006,156.900002,234.100004,39.500001
685,263940.904,264021.904,264175.604,264249.004,81.000001,73.400001,387.400006,153.700003,234.700004,79.300001
686,264328.304,264403.304,264568.504,264641.304,75.000001,72.800001,396.400006,165.200002,240.200003,83.400002
687,264724.704,264797.904,264976.704,265051.604,73.200001,74.900002,411.900006,178.800002,252.000003,85.000001
688,265136.604,265191.904,265383.404,265456.704,55.300001,73.300001,403.200006,191.500003,246.800004,83.100001
689,265539.804,265617.204,265783.104,265856.004,77.400001,72.900002,404.000006,165.900002,243.300003,87.800001
690,265943.804,266011.604,266178.204,266250.304,67.800001,72.100001,392.400006,166.600002,234.400003,85.900002
691,266336.204,266405.204,266568.904,266641.704,69.000001,72.800001,375.800005,163.700002,232.700003,70.300001
692,266712.004,266799.604,266949.104,267022.004,87.600002,72.900001,394.500006,149.500002,237.100004,84.500001
693,267106.504,267181.904,267352.204,267426.204,75.400001,74.000001,412.300006,170.300003,245.700004,92.600001
694,267518.804,267594.904,267758.504,267832.304,76.100001,73.800001,398.900006,163.600003,239.700004,85.400001
695,267917.704,268018.304,268167.804,268243.004,100.600002,75.200001,413.500006,149.500002,250.100004,88.200001
696,268331.204,268433.804,268575.004,268684.004,102.600002,109.000002,412.300007,141.200002,243.800004,59.500001
697,268743.504,268826.104,268988.104,269061.604,82.600001,73.500001,394.500005,162.000002,244.600003,76.400001
698,269138.004,269251.504,269370.004,269441.104,113.500002,71.100001,378.600006,118.500002,232.000004,75.500001
699,269516.604,269603.604,269757.304,269829.404,87.000001,72.100001,396.000006,153.700003,240.700004,83.200001
700,269912.604,269988.204,270152.404,270226.904,75.600001,74.500001,397.500006,164.200003,239.800004,83.200001
701,270310.104,270391.904,270550.704,270666.604,81.800001,115.900001,410.600006,158.800003,240.600004,54.100001
702,270720.704,270810.304,270970.304,271044.804,89.600001,74.500001,414.500006,160.000003,249.600004,90.400001
703,271135.204,271265.004,271386.004,271459.004,129.800002,73.000001,416.000006,121.000002,250.800004,92.200001
704,271551.204,271637.604,271805.904,271879.504,86.400002,73.600001,414.800007,168.300002,254.700004,86.500002
705,271966.004,272043.104,272192.204,272265.304,77.100001,73.100001,370.300005,149.100002,226.200003,71.000001
706,272336.304,272446.604,272575.004,272720.904,110.300002,145.900002,366.800006,128.400002,238.700004,-17.8
707,272703.104,272791.904,272947.604,273021.304,88.800001,73.700001,396.400005,155.700002,244.500003,78.200001
708,273099.504,273171.904,273342.304,273416.204,72.400002,73.900001,408.100007,170.400002,242.800004,91.400002
709,273507.604,273599.504,273743.404,273817.204,91.900001,73.800001,403.700006,143.900002,235.800003,94.100002
710,273911.304,273966.604,274153.804,274228.404,55.3,74.600001,399.800006,187.200003,242.500003,82.700002
711,274311.104,274387.804,274548.704,274622.704,76.700001,74.000001,396.800005,160.900002,237.600003,85.200001
712,274707.904,274783.104,274934.704,275009.004,75.200002,74.300001,380.700006,151.600002,226.800004,79.600001
713,275088.604,275176.704,275307.104,275380.104,88.100001,73.000001,366.100006,130.400002,218.500003,74.600002
714,275454.704,275576.304,275694.604,275766.804,121.600001,72.200001,393.600005,118.300002,239.900003,81.500001
715,275848.304,275920.004,276090.704,276164.904,71.700002,74.200001,404.000006,170.700002,242.400004,87.400001
716,276252.304,276307.904,276503.004,276576.404,55.600001,73.400001,416.500007,195.100003,250.700004,92.400002
717,276668.804,276783.104,276922.104,276996.304,114.300001,74.200002,415.900006,139.000002,253.300003,88.400001
718,277084.704,277166.204,277323.704,277397.604,81.500001,73.900002,397.800006,157.500002,239.000003,84.900001
719,277482.504,277566.504,277718.104,277792.404,84.000001,74.300001,397.100006,151.600002,235.600003,87.200002
720,277879.604,277949.204,278117.504,278190.304,69.600001,72.800001,385.400005,168.300002,237.900003,74.700001
721,278265.004,278352.204,278486.204,278559.004,87.200002,72.800001,370.600006,134.000002,221.200004,76.600001
722,278635.604,278703.404,278872.004,278944.504,67.800001,72.500001,403.400006,168.600003,236.400004,94.500001
723,279039.004,279088.604,279295.404,279371.504,49.600001,76.100001,416.600006,206.800003,256.400004,84.100001
724,279455.604,279509.404,279697.804,279772.404,53.800001,74.600001,407.300006,188.400003,242.200004,90.500001
725,279862.904,279922.204,280101.004,280175.704,59.300001,74.700001,396.600006,178.800003,238.100004,83.800001
726,280259.504,280341.204,280508.304,280611.904,81.700001,103.600001,414.700006,167.100003,248.800004,62.300001
727,280674.204,280750.604,280903.604,280977.304,76.400002,73.700001,379.500006,153.000002,229.400004,76.400001
728,281053.704,281139.804,281277.204,281347.304,86.100001,70.100001,368.000006,137.400002,223.500003,74.400002
729,281421.704,281535.304,281667.704,281740.404,113.600001,72.700001,402.000006,132.400002,246.000003,83.300002
730,281823.704,281903.104,282069.004,282143.704,79.400001,74.700001,410.200006,165.900002,245.300003,90.200002
731,282233.904,282312.904,282480.304,282554.204,79.000001,73.900001,412.600006,167.400002,246.400003,92.300002
732,282646.504,282737.504,282894.004,282966.604,91.000001,72.600002,409.000006,156.500002,247.500003,88.900001
733,283055.504,283143.504,283302.304,283374.904,88.000001,72.600001,411.600006,158.800003,246.800004,92.200001
734,283467.104,283523.104,283689.004,283762.704,56.000001,73.700001,369.800005,165.900002,221.900003,74.200001
735,283836.904,283901.504,284056.804,284127.804,64.600001,71.000001,364.700006,155.300003,219.900004,73.800001
736,284201.604,284298.604,284435.704,284506.604,97.000001,70.900001,392.700006,137.100002,234.100003,87.700002
737,284594.304,284665.304,284838.104,284911.704,71.000001,73.600002,401.200006,172.800002,243.800003,83.800001
738,284995.504,285109.104,285239.404,285348.504,113.600001,109.100002,414.900006,130.300002,243.900003,61.900001
739,285410.404,285461.604,285655.504,285728.104,51.200001,72.600001,409.200006,193.900003,245.100004,91.500001
740,285819.604,285891.104,286072.604,286147.704,71.500001,75.100001,409.800006,181.500003,253.000004,81.700001
741,286229.404,286311.804,286469.404,286542.904,82.400001,73.500001,389.200006,157.600003,240.000004,75.700001
742,286618.604,286688.104,286847.604,286918.704,69.500001,71.100001,369.800005,159.500002,229.000003,69.700001
743,286988.404,287100.804,287219.904,287293.104,112.400002,73.200001,387.500006,119.100002,231.500004,82.800001
744,287375.904,287450.204,287622.504,287696.704,74.300001,74.200001,410.300006,172.300003,246.600004,89.500001
745,287786.204,287837.404,288027.504,288100.004,51.200001,72.500001,404.800006,190.100003,241.300004,91.000001
746,288191.004,288239.904,288437.904,288512.504,48.900001,74.600001,410.600006,198.000003,246.900004,89.100001
747,288601.604,288661.304,288857.504,288931.104,59.700001,73.600001,419.200007,196.200003,255.900004,89.700002
748,289020.804,289147.004,289274.004,289347.204,126.200002,73.200001,408.800006,127.000002,253.200004,82.400001
749,289429.604,289512.804,289670.904,289742.604,83.200001,71.700002,391.000006,158.100002,241.300003,78.000001
750,289820.604,289908.304,290045.404,290117.804,87.700001,72.400001,377.900005,137.100002,224.800003,80.700001
751,290198.504,290269.004,290437.804,290510.804,70.500001,73.000001,400.100006,168.800003,239.300004,87.800001
752,290598.604,290676.404,290827.304,290902.004,77.800001,74.700001,392.200006,150.900003,228.700004,88.800001
753,290990.804,291069.504,291236.504,291310.404,78.700001,73.900001,411.500006,167.000003,245.700004,91.900001
754,291402.304,291478.504,291640.504,291713.604,76.200001,73.100001,397.700006,162.000003,238.200004,86.400001
755,291800.004,291875.304,292039.104,292111.504,75.300001,72.400001,391.000006,163.800003,239.100004,79.500001
756,292191.004,292283.304,292427.304,292499.704,92.300001,72.400001,385.300006,144.000003,236.300004,76.600001
757,292576.304,292648.404,292822.704,292895.604,72.100001,72.900001,405.900006,174.300002,246.400003,86.600002
758,292982.204,293066.404,293238.204,293313.204,84.200001,75.000001,417.900006,171.800003,256.000004,86.900001
759,293400.104,293452.604,293641.404,293714.904,52.500001,73.500001,400.500006,188.800003,241.300004,85.700001
760,293800.604,293880.304,294047.604,294120.004,79.700001,72.400001,405.300006,167.300003,247.000004,85.900001
761,294205.904,294281.204,294448.904,294550.604,75.300001,101.700001,403.000006,167.700003,243.000004,58.300001
762,294608.904,294677.004,294837.904,294912.604,68.100001,74.700002,378.600006,160.900002,229.000003,74.900001
763,294987.504,295067.704,295226.604,295301.304,80.200001,74.700001,396.000006,158.900002,239.100003,82.200002
764,295383.504,295462.304,295626.804,295700.704,78.800001,73.900001,409.700006,164.500002,243.300003,92.500002
765,295793.204,295845.504,296032.204,296108.504,52.3,76.300001,406.800006,186.700003,239.000003,91.500002
766,296200.004,296292.804,296444.604,296518.804,92.800001,74.200001,410.300006,151.800002,244.600003,91.500002
767,296610.304,296699.804,296865.004,296939.304,89.500001,74.300001,405.100006,165.200003,254.700004,76.100001
768,297015.404,297091.004,297262.204,297335.004,75.600001,72.800001,407.000006,171.200003,246.800004,87.400001
769,297422.404,297491.504,297658.004,297730.204,69.100001,72.200002,379.600006,166.500002,235.600003,71.800001
770,297802.004,297884.704,298035.904,298109.004,82.700001,73.100001,389.900005,151.200002,233.900003,82.900001
771,298191.904,298265.904,298424.504,298498.904,74.000002,74.400001,389.300006,158.600002,232.600004,82.300001
772,298581.204,298658.104,298829.104,298903.604,76.900001,74.500001,411.000006,171.000003,247.900004,88.600001
773,298992.204,299114.404,299247.104,299322.504,122.200002,75.400001,416.200007,132.700002,254.900004,85.900002
774,299408.404,299491.204,299644.104,299719.104,82.800001,75.000001,396.300005,152.900002,235.700003,85.600001
775,299804.704,299873.604,300047.304,300121.404,68.900001,74.100001,392.700006,173.700003,242.600004,76.000001
776,300197.404,300266.804,300436.104,300507.504,69.400001,71.400001,381.100006,169.300003,238.700004,71.000001
777,300578.504,300666.904,300808.704,300882.704,88.400001,74.000002,383.100006,141.800002,230.200003,78.900001
778,300961.604,301030.604,301203.404,301276.904,69.000001,73.500001,399.400006,172.800002,241.800003,84.100002
779,301361.004,301436.404,301607.904,301681.904,75.400001,74.000001,406.500006,171.500002,246.900003,85.600002
780,301767.504,301817.704,302014.805,302088.605,50.2,73.800001,409.100006,197.100003,247.300003,88.000002
781,302176.605,302293.105,302422.605,302495.205,116.500002,72.600002,396.000006,129.500001,246.000003,77.400001
782,302572.605,302651.805,302811.305,302885.705,79.200001,74.400001,389.700005,159.500002,238.700003,76.600001
783,302962.305,303035.305,303191.605,303264.405,73.000002,72.800001,371.700006,156.300002,229.300004,69.600001
784,303334.005,303424.205,303567.605,303641.205,90.200001,73.600001,387.500006,143.400003,233.600004,80.300001
785,303721.505,303792.905,303958.305,304032.305,71.400001,74.000001,398.800006,165.400002,236.800003,88.000002
786,304120.305,304208.905,304370.505,304444.705,88.600001,74.200002,414.400006,161.600002,250.200003,90.000001
787,304534.705,304639.705,304779.605,304853.105,105.000001,73.500001,410.700006,139.900003,244.900004,92.300001
788,304945.405,305001.805,305194.605,305269.105,56.400001,74.500001,407.300006,192.800003,249.200004,83.600001
789,305352.705,305428.505,305596.705,305669.105,75.800001,72.400001,396.300006,168.200003,244.000004,79.900001
790,305749.005,305820.905,305973.005,306045.205,71.900001,72.200001,369.800006,152.100002,224.000003,73.600002
791,306118.805,306228.905,306356.005,306470.405,110.100001,114.400002,389.100005,127.100002,237.200003,37.5
792,306507.905,306576.905,306753.905,306827.605,69.000001,73.700001,402.000006,177.000003,246.000004,82.300001
793,306909.905,306987.505,307145.305,307220.105,77.600001,74.800001,396.500006,157.800003,235.400004,86.300001
794,307306.405,307356.105,307549.805,307623.705,49.700001,73.900001,402.200006,193.700003,243.400004,84.900001
795,307708.605,307792.205,307967.505,308041.905,83.600001,74.400001,421.800007,175.300003,258.900004,88.500002
796,308130.405,308202.505,308368.305,308440.405,72.100001,72.100001,390.600005,165.800002,237.900003,80.600001
797,308521.005,308588.605,308749.005,308820.305,67.600001,71.300001,370.700006,160.400003,228.000004,71.400001
798,308891.705,308974.805,309126.405,309198.205,83.100001,71.800001,385.000006,151.600002,234.700003,78.500002
799,309276.705,309343.105,309514.505,309587.605,66.400001,73.100001,391.400005,171.400002,237.800003,80.500001
800,309668.105,309745.305,309916.605,309989.905,77.200002,73.300001,407.300006,171.300002,248.500004,85.500001
801,310075.405,310166.005,310319.705,310394.505,90.600002,74.800001,408.300007,153.700002,244.300004,89.200002
802,310483.705,310534.105,310722.805,310794.905,50.4,72.100001,395.800005,188.700003,239.100003,84.600001
803,310879.505,310961.105,311124.305,311198.105,81.600002,73.800001,403.700006,163.200002,244.800004,85.100001
804,311283.205,311358.605,311516.105,311589.305,75.400002,73.200001,385.200006,157.500002,232.900004,79.100001
805,311668.405,311735.105,311889.105,311962.005,66.700001,72.900001,369.300006,154.000003,220.700004,75.700001
806,312037.705,312124.805,312278.505,312353.005,87.100001,74.500001,394.200006,153.700002,240.800003,78.900002
807,312431.905,312506.805,312663.405,312736.605,74.900001,73.200001,384.500005,156.600002,231.500003,79.800001
808,312816.405,312896.605,313065.005,313139.605,80.200002,74.600001,411.800006,168.400002,248.600004,88.600001
809,313228.205,313318.305,313475.605,313548.005,90.100002,72.400001,402.900006,157.300002,247.400004,83.100001
810,313631.105,313715.905,313874.205,313948.305,84.800002,74.100001,404.100006,158.300002,243.100004,86.900001
811,314035.205,314127.105,314254.905,314327.205,91.900002,72.300001,364.100006,127.800002,219.700004,72.100001
812,314399.305,314503.105,314628.305,314700.805,103.800001,72.500001,385.200006,125.200002,229.000003,83.700002
813,314784.505,314855.005,315017.605,315090.705,70.500001,73.100001,391.400005,162.600002,233.100003,85.200001
814,315175.905,315267.505,315406.505,315516.905,91.600002,110.400002,397.000006,139.000002,230.600004,56
815,315572.905,315649.405,315815.705,315890.805,76.500002,75.100001,405.000006,166.300002,242.800004,87.100001
816,315977.905,316032.005,316218.805,316292.205,54.100001,73.400001,395.600006,186.800003,240.900004,81.300001
817,316373.505,316450.805,316617.305,316690.505,77.300001,73.200001,405.300006,166.500003,243.800004,88.300001
818,316778.805,316897.405,317016.505,317090.505,118.600002,74.000001,388.700006,119.100002,237.700004,77.000001
819,317167.505,317237.505,317403.505,317476.305,70.000001,72.800001,386.100006,166.000003,236.000004,77.300001
820,317553.605,317624.705,317796.205,317868.005,71.100001,71.800001,405.700006,171.500003,242.600004,91.300001
821,317959.305,318039.805,318206.105,318279.305,80.500001,73.200001,414.000006,166.300003,246.800004,94.000001
822,318373.305,318426.305,318619.005,318693.805,53.000001,74.800001,406.400006,192.700003,245.700004,85.900001
823,318779.705,318868.905,319033.505,319105.705,89.200002,72.200001,415.900006,164.600002,253.800004,89.900001
824,319195.605,319281.405,319429.205,319503.505,85.800002,74.300001,389.100006,147.800002,233.600004,81.200001
825,319584.705,319690.305,319814.205,319888.105,105.600002,73.900001,377.700006,123.900002,229.500004,74.300001
826,319962.405,320026.705,320190.305,320262.305,64.300001,72.000001,375.800005,163.600002,227.900003,75.900001
827,320338.205,320402.605,320582.905,320655.805,64.400001,72.900001,402.900006,180.300003,244.700004,85.300001
828,320741.105,320817.005,320978.205,321052.005,75.900002,73.800001,398.400006,161.200002,237.100004,87.500001
829,321139.505,321233.105,321384.205,321458.005,93.600002,73.800001,407.400006,151.100002,244.700004,88.900001
830,321546.905,321600.105,321785.705,321897.505,53.200001,111.800002,405.300006,185.600003,238.800004,54.7
831,321952.205,322034.805,322203.805,322278.205,82.600002,74.400001,403.300006,169.000002,251.600004,77.300001
832,322355.505,322425.705,322584.605,322657.605,70.200002,73.000001,378.400006,158.900002,229.100004,76.300001
833,322733.905,322845.405,322978.105,323051.705,111.500002,73.600001,398.400006,132.700002,244.200004,80.600001
834,323132.305,323197.605,323372.705,323445.705,65.300001,73.000001,397.100006,175.100003,240.400004,83.700001
835,323529.405,323606.705,323768.705,323842.205,77.300001,73.500001,403.200006,162.000003,239.300004,90.400001
836,323932.605,324038.905,324184.205,324259.905,106.300002,75.700001,411.300006,145.300002,251.600004,84.000001
837,324343.905,324418.305,324585.105,324659.505,74.400001,74.400001,405.400006,166.800003,241.200004,89.800001
838,324749.305,324844.205,324983.805,325058.505,94.900002,74.700001,385.200006,139.600002,234.500004,76.000001
839,325134.505,325211.205,325373.005,325445.205,76.700001,72.200002,387.700006,161.800002,238.500003,77.000001
840,325522.205,325619.105,325753.405,325825.905,96.900001,72.500001,381.100005,134.300002,231.200003,77.400001
841,325903.305,325972.405,326141.205,326213.705,69.100001,72.500001,393.200006,168.800003,237.900004,82.800001
842,326296.505,326372.205,326542.005,326616.205,75.700001,74.200001,399.400006,169.800003,245.500004,79.700001
843,326695.905,326777.305,326930.805,327005.505,81.400001,74.700001,397.300006,153.500003,234.900004,87.700001
844,327093.205,327149.505,327336.005,327410.205,56.300001,74.200001,402.000006,186.500003,242.800004,85.000001
845,327495.205,327576.105,327747.005,327820.605,80.900001,73.600001,412.000006,170.900003,251.800004,86.600001
846,327907.205,327984.105,328137.005,328245.905,76.900001,108.900001,381.500006,152.900003,229.800004,42.800001
847,328288.705,328361.305,328534.905,328605.905,72.600001,71.000001,385.500006,173.600003,246.200004,68.300001
848,328674.205,328810.905,328914.305,328985.905,136.700002,71.600001,395.700006,103.400001,240.100003,84.000002
849,329069.905,329143.305,329311.905,329387.205,73.400001,75.300001,397.000005,168.600002,242.000003,79.700001
850,329466.905,329547.905,329715.905,329790.405,81.000002,74.500001,409.300007,168.000002,249.000004,85.800002
851,329876.205,329962.905,330124.105,330197.205,86.700001,73.100001,409.500006,161.200002,247.900003,88.500002
852,330285.705,330365.105,330525.805,330600.305,79.400001,74.500001,397.200006,160.700002,240.100003,82.600002
853,330682.905,330749.805,330924.205,330997.305,66.900001,73.100001,392.400005,174.400002,241.300003,78.000001
854,331075.305,331207.305,331310.405,331418.805,132.000002,108.400002,384.400006,103.100002,235.100004,40.9
855,331459.705,331548.405,331697.705,331771.505,88.700001,73.800001,396.900006,149.300003,238.000004,85.100001
856,331856.605,331932.905,332092.605,332167.805,76.300001,75.200001,391.100006,159.700003,236.000004,79.900001
857,332247.705,332331.305,332490.905,332565.305,83.600001,74.400001,405.200006,159.600003,243.200004,87.600001
858,332652.905,332764.805,332896.505,332971.505,111.900002,75.000001,409.400006,131.700002,243.600004,90.800001
859,333062.305,333143.105,333303.505,333379.505,80.800001,76.000001,399.900006,160.400003,241.200004,82.700001
860,333462.205,333534.805,333704.505,333776.105,72.600001,71.600001,391.100006,169.700003,242.300004,77.200001
861,333853.305,333967.705,334083.405,334187.705,114.400002,104.300002,383.200006,115.700001,230.100003,48.800001
862,334236.505,334330.505,334472.605,334546.505,94.000001,73.900001,394.500005,142.100002,236.100003,84.500001
863,334631.005,334710.005,334872.205,334945.005,79.000002,72.800001,404.400006,162.200002,241.200004,90.400001
864,335035.405,335119.505,335271.805,335346.905,84.100002,75.100001,400.400006,152.300002,236.400004,88.900001
865,335435.805,335540.905,335675.705,335749.705,105.100002,74.000001,396.800006,134.800002,239.900004,82.900001
866,335832.605,335933.905,336091.705,336166.305,101.300002,74.600001,424.500007,157.800002,259.100004,90.800002
867,336257.105,336379.505,336491.005,336603.205,122.400001,112.200002,391.100005,111.500002,233.900003,45
868,336648.205,336775.105,336877.905,336951.405,126.900002,73.500001,378.700006,102.800002,229.700004,75.500001
869,337026.905,337093.105,337260.005,337333.605,66.200001,73.600001,390.400006,166.900003,233.100004,83.700001
870,337417.305,337494.305,337658.005,337731.505,77.000001,73.500002,403.600006,163.700002,240.700003,89.400001
871,337820.905,337899.305,338072.605,338147.705,78.400001,75.100001,413.700006,173.300003,251.700004,86.900001
872,338234.605,338319.705,338482.305,338556.905,85.100001,74.600001,411.900006,162.600003,247.700004,89.600001
873,338646.505,338736.505,338890.505,338964.205,90.000002,73.700001,406.800006,154.000002,244.000004,89.100001
874,339053.305,339137.305,339291.705,339364.805,84.000002,73.100001,397.600006,154.400002,238.400004,86.100001
875,339450.905,339523.505,339681.405,339753.305,72.600001,71.900001,378.200006,157.900003,230.500004,75.800001
876,339829.105,339912.505,340066.105,340175.005,83.400001,108.900002,398.000006,153.600002,237.000003,52.100001
877,340227.105,340302.705,340471.005,340546.805,75.600001,75.800002,408.700006,168.300002,243.900003,89.000001
878,340635.805,340721.705,340880.105,341000.705,85.900001,120.600001,415.300006,158.400003,244.300004,50.400001
879,341051.105,341106.605,341307.805,341382.105,55.500001,74.300001,418.600006,201.200003,256.700004,87.600001
880,341469.705,341563.705,341715.605,341821.905,94.000002,106.300002,407.400006,151.900002,245.900004,55.2
881,341877.105,341957.305,342108.205,342181.805,80.200002,73.600001,379.200006,150.900002,231.100004,74.500001
882,342256.305,342346.705,342495.305,342568.605,90.400001,73.300001,390.400006,148.600003,239.000004,78.100001
883,342646.705,342718.505,342886.505,342960.505,71.800001,74.000002,398.100006,168.000002,239.800003,84.300001
884,343044.805,343138.305,343283.405,343357.605,93.500001,74.200001,395.600006,145.100002,238.600003,82.800002
885,343440.405,343535.905,343693.605,343767.805,95.500001,74.200002,415.100006,157.700002,253.200003,87.700001
886,343855.505,343936.305,344089.105,344162.605,80.800001,73.500001,398.600006,152.800002,233.600003,91.500002
887,344254.105,344305.305,344506.305,344580.605,51.200001,74.300001,411.300006,201.000003,252.200004,84.800001
888,344665.405,344740.105,344896.405,344969.105,74.700001,72.700001,376.400006,156.300002,231.000003,72.700002
889,345041.805,345128.005,345268.205,345342.705,86.200001,74.500001,381.400005,140.200002,226.400003,80.500001
890,345423.205,345497.005,345666.605,345739.805,73.800001,73.200001,403.900006,169.600003,243.400004,87.300001
891,345827.105,345909.105,346084.105,346158.405,82.000001,74.300001,421.200007,175.000003,257.000004,89.900002
892,346248.305,346326.805,346501.505,346575.605,78.500001,74.100001,409.000006,174.700002,253.200003,81.700002
893,346657.305,346738.405,346902.105,346976.205,81.100001,74.100001,407.500006,163.700002,244.800003,88.600002
894,347064.805,347137.305,347317.105,347391.005,72.500001,73.900002,407.200006,179.800002,252.300003,81.000001
895,347472.005,347578.905,347695.505,347768.205,106.900001,72.700001,375.000005,116.600002,223.500003,78.800001
896,347847.005,347915.405,348092.205,348166.105,68.400001,73.900001,404.100006,176.800003,245.200004,85.000001
897,348251.105,348326.805,348499.105,348573.005,75.700001,73.900001,411.400006,172.300003,248.000004,89.500001
898,348662.505,348714.505,348912.705,348987.805,52.000001,75.100001,411.200007,198.200003,250.200004,85.900002
899,349073.705,349158.105,349326.905,349401.605,84.400001,74.700001,414.000006,168.800002,253.200003,86.100002
900,349487.705,349566.105,349735.705,349808.005,78.400001,72.300002,405.800006,169.600002,248.000003,85.500001
901,349893.505,349966.205,350127.105,350200.905,72.700001,73.800001,379.000005,160.900002,233.600003,71.600001
902,350272.505,350379.205,350510.305,350625.805,106.700002,115.500002,390.900006,131.100002,237.800004,37.6
903,350663.405,350771.205,350915.105,350988.505,107.800002,73.400001,409.900006,143.900002,251.700004,84.800001
904,351073.305,351169.405,351320.705,351395.405,96.100002,74.700001,407.600006,151.300002,247.400004,85.500001
905,351480.905,351567.005,351745.505,351820.605,86.100002,75.100002,424.500007,178.500002,264.600004,84.800001
906,351905.405,351986.105,352146.005,352220.205,80.700001,74.200001,405.500006,159.900002,240.600003,90.700002
907,352310.905,352361.205,352565.005,352640.305,50.300001,75.300001,410.700006,203.800003,254.100004,81.300001
908,352721.605,352796.005,352965.905,353076.605,74.400001,110.700001,400.800006,169.900003,244.300004,45.800001
909,353122.405,353225.805,353355.505,353428.505,103.400001,73.000001,378.000006,129.700002,233.100003,71.900002
910,353500.405,353596.305,353748.705,353822.305,95.900001,73.600001,412.700006,152.400002,248.300003,90.800002
911,353913.105,353992.305,354157.305,354231.005,79.200001,73.700001,406.400006,165.000002,244.200003,88.500002
912,354319.505,354394.305,354575.905,354651.005,74.800001,75.100001,417.000006,181.600003,256.400004,85.500001
913,354736.505,354812.305,354990.905,355063.805,75.800001,72.900001,410.500006,178.600003,254.400004,83.200001
914,355147.005,355219.905,355388.405,355462.805,72.900001,74.400001,394.200006,168.500003,241.400004,78.400001
915,355541.205,355669.505,355773.805,355845.005,128.300002,71.200002,374.600006,104.300001,232.600003,70.800001
916,355915.805,356010.105,356155.405,356228.505,94.300001,73.100001,395.700005,145.300002,239.600003,83.000001
917,356311.505,356386.405,356557.105,356633.405,74.900002,76.300001,408.700007,170.700002,245.600004,86.800002
918,356720.205,356795.805,356968.705,357042.705,75.600001,74.000001,411.000006,172.900002,248.500003,88.500002
919,357131.205,357215.205,357379.205,357454.005,84.000001,74.800001,411.900006,164.000002,248.000003,89.100002
920,357543.105,357610.505,357794.305,357868.605,67.400001,74.300001,412.000006,183.800003,251.200004,86.500001
921,357955.105,358036.205,358209.705,358284.105,81.100001,74.400001,407.600006,173.500003,254.600004,78.600001
922,358362.705,358482.505,358606.505,358678.505,119.800002,72.000001,390.900006,124.000002,243.800004,75.100001
923,358753.605,358839.605,358993.105,359065.505,86.000001,72.400001,388.400006,153.500002,239.500003,76.500002
924,359142.005,359212.105,359384.905,359459.105,70.100001,74.200001,399.500006,172.800002,242.900003,82.400002
925,359541.505,359623.805,359784.605,359859.905,82.300001,75.300001,403.300006,160.800002,243.100003,84.900002
926,359944.805,360023.105,360192.405,360266.105,78.300001,73.700001,410.500006,169.300002,247.600003,89.200002
927,360355.305,360463.205,360607.605,360680.505,107.900001,72.900002,407.000006,144.400002,252.300003,81.800001
928,360762.305,360841.205,361006.805,361078.505,78.900001,71.700001,395.900006,165.600002,244.500003,79.700002
929,361158.205,361272.205,361386.505,361457.305,114.000001,70.800001,370.800005,114.300002,228.300003,71.700001
930,361529.005,361614.405,361767.405,361840.105,85.400001,72.700001,388.800006,153.000003,238.400004,77.700001
931,361917.805,361988.305,362156.305,362230.305,70.500001,74.000001,398.400006,168.000003,238.500004,85.900001
932,362316.205,362397.105,362554.205,362628.505,80.900001,74.300002,394.000006,157.100002,238.000003,81.700001
933,362710.205,362784.305,362952.205,363027.105,74.100001,74.900002,399.700006,167.900002,242.000003,82.800001
934,363109.905,363188.805,363358.305,363456.805,78.900001,98.500002,403.000006,169.500002,248.400003,56.100001
935,363512.905,363630.605,363750.205,363824.105,117.700002,73.900001,385.100006,119.600001,237.300003,73.900002
936,363898.005,364005.805,364123.905,364196.205,107.800001,72.300001,371.400005,118.100002,225.900003,73.200001
937,364269.405,364355.205,364511.405,364584.705,85.800001,73.300001,395.600006,156.200003,242.000004,80.300001
938,364665.005,364741.905,364911.805,364985.205,76.900001,73.400001,407.800006,169.900003,246.800004,87.600001
939,365072.805,365153.005,365320.005,365395.805,80.200001,75.800001,408.900006,167.000003,247.200004,85.900001
940,365481.705,365569.505,365729.505,365848.205,87.800001,118.700002,411.400006,160.000003,247.800004,44.9
941,365893.105,365969.905,366141.105,366216.905,76.800001,75.800001,408.100006,171.200003,248.000004,84.300001
942,366301.205,366376.705,366535.905,366608.205,75.500001,72.300001,376.100006,159.200003,234.700004,69.100001
943,366677.305,366768.905,366914.105,366985.305,91.600001,71.200002,390.300006,145.200002,236.800003,82.300001
944,367067.605,367137.305,367302.605,367375.305,69.700001,72.700001,391.500006,165.300002,235.000003,83.800002
945,367459.105,367540.205,367703.405,367779.905,81.100001,76.500001,401.300006,163.200002,244.300003,80.500002
946,367860.405,367939.305,368096.105,368170.905,78.900001,74.800001,393.100005,156.800002,235.700003,82.600001
947,368253.505,368333.905,368505.705,368580.505,80.400002,74.800001,415.800007,171.800002,252.200004,88.800002
948,368669.305,368742.905,368913.705,368987.705,73.600001,74.000001,390.900005,170.800002,244.400003,72.500001
949,369060.205,369171.206,369294.806,369364.306,111.000002,69.500001,380.100006,123.600002,234.600004,76.000001
950,369440.306,369547.706,369685.006,369757.906,107.400002,72.900001,404.000006,137.300002,244.700004,86.400001
951,369844.306,369925.906,370096.406,370171.106,81.600001,74.700001,413.500006,170.500003,252.100004,86.700001
952,370257.806,370339.606,370495.606,370570.606,81.800001,75.000001,405.400006,156.000003,237.800004,92.600001
953,370663.206,370717.006,370904.306,370979.706,53.800001,75.400001,398.700006,187.300003,241.100004,82.200001
954,371061.906,371146.106,371319.406,371393.406,84.200002,74.000001,407.200006,173.300002,257.500004,75.700001
955,371469.106,371550.906,371696.806,371768.106,81.800002,71.300001,370.600006,145.900002,227.700004,71.600001
956,371839.706,371930.906,372078.806,372151.806,91.200001,73.000001,393.100006,147.900002,239.100003,81.000002
957,372232.806,372308.606,372478.606,372553.306,75.800001,74.700001,407.600006,170.000002,245.800003,87.100002
958,372640.406,372720.706,372895.406,372968.806,80.300001,73.400001,415.300006,174.700003,255.000004,86.900001
959,373055.706,373131.206,373293.806,373367.806,75.500001,74.000001,392.400006,162.600003,238.100004,80.300001
960,373448.106,373519.806,373675.506,373747.606,71.700001,72.100001,369.700005,155.700002,227.400003,70.200001
961,373817.806,373904.406,374046.606,374119.006,86.600002,72.400001,375.500006,142.200002,228.800004,74.300001
962,374193.306,374291.906,374434.806,374507.106,98.600001,72.300001,398.700006,142.900003,241.500004,84.900001
963,374592.006,374667.206,374837.906,374911.706,75.200001,73.800001,402.800006,170.700003,245.900004,83.100001
964,374994.806,375070.606,375243.506,375316.906,75.800001,73.400001,407.800006,172.900003,248.700004,85.700001
965,375402.606,375485.206,375639.306,375747.106,82.600001,107.800002,390.300006,154.100002,236.700003,45.800001
966,375792.906,375862.406,376028.206,376103.306,69.500001,75.100001,380.000005,165.800002,235.300003,69.600001
967,376172.906,376241.606,376404.606,376478.606,68.700001,74.000001,378.200006,163.000003,231.700004,72.500001
968,376551.106,376665.306,376811.006,376885.506,114.200002,74.500001,418.700006,145.700002,259.900004,84.300001
969,376969.806,377062.606,377214.006,377288.606,92.800002,74.600001,403.200006,151.400002,244.200004,84.400001
970,377373.006,377424.306,377622.806,377697.906,51.300001,75.100001,414.500006,198.500003,249.800004,89.600001
971,377787.506,377880.806,378029.506,378105.006,93.300002,75.500001,399.100006,148.700002,242.000004,81.600001
972,378186.606,378268.106,378434.106,378508.606,81.500002,74.500001,410.700007,166.000002,247.500004,88.700002
973,378597.306,378672.706,378835.006,378907.806,75.400001,72.800001,382.000005,162.300002,237.700003,71.500001
974,378979.306,379065.706,379215.106,379289.706,86.400002,74.600001,385.500006,149.400002,235.800004,75.100001
975,379364.806,379462.306,379611.606,379686.106,97.500001,74.500001,398.700006,149.300003,246.800004,77.400001
976,379763.506,379845.306,380017.306,380090.106,81.800001,72.800001,414.600006,172.000003,253.800004,88.000001
977,380178.106,380256.106,380427.006,380502.606,78.000001,75.600001,411.400006,170.900003,248.900004,86.900001
978,380589.506,380645.206,380826.006,380901.906,55.700001,75.900001,395.200006,180.800003,236.500004,82.800001
979,380984.706,381057.806,381229.906,381305.206,73.100001,75.300001,396.800006,172.100003,245.200004,76.300001
980,381381.506,381449.206,381619.706,381691.606,67.700001,71.900001,386.500006,170.500003,238.200004,76.400001
981,381768.006,381839.006,382012.706,382084.506,71.000001,71.800002,395.900006,173.700002,244.700003,79.400001
982,382163.906,382229.906,382397.906,382470.106,66.000001,72.200001,382.800005,168.000002,234.000003,76.600001
983,382546.706,382611.306,382790.006,382862.306,64.600001,72.300001,403.500006,178.700003,243.300004,87.900001
984,382950.206,383030.906,383186.006,383260.806,80.700002,74.800001,397.900006,155.100002,235.800004,87.300001
985,383348.106,383423.806,383590.306,383665.306,75.700001,75.000001,403.700006,166.500003,242.200004,86.500001
986,383751.806,383823.806,383998.706,384071.006,72.000001,72.300001,395.100006,174.900003,246.900004,75.900001
987,384146.906,384268.206,384379.406,384450.206,121.300002,70.800001,379.400006,111.200002,232.500004,76.100001
988,384526.306,384619.306,384766.606,384838.606,93.000001,72.000002,392.500006,147.300002,240.300003,80.200001
989,384918.806,384996.306,385168.106,385242.406,77.500001,74.300002,407.600006,171.800002,249.300003,84.000001
990,385326.406,385429.506,385583.006,385686.106,103.100001,103.100001,427.400006,153.500003,256.600004,67.700001
991,385753.806,385805.706,386001.506,386114.106,51.900001,112.600002,412.900006,195.800003,247.700004,52.6
992,386166.706,386243.206,386412.206,386486.006,76.500001,73.800001,405.600006,169.000003,245.500004,86.300001
993,386572.306,386653.306,386795.406,386867.306,81.000002,71.900001,371.700006,142.100002,223.100004,76.700001
994,386944.006,387057.206,387172.906,387247.106,113.200002,74.200001,382.400006,115.700001,228.900003,79.300002
995,387326.406,387402.106,387562.406,387636.606,75.700001,74.200001,393.300005,160.300002,236.000003,83.100001
996,387719.706,387818.006,387973.106,388047.006,98.300002,73.900001,415.900007,155.100002,253.400004,88.600002
997,388135.606,388218.006,388386.906,388462.106,82.400001,75.200002,412.100006,168.900002,251.300003,85.600001
998,388547.706,388627.606,388776.606,388850.806,79.900001,74.200001,387.700006,149.000002,228.900003,84.600002
999,388935.406,389012.706,389173.806,389281.206,77.300001,107.400002,392.400005,161.100002,238.400003,46.6
1000,389327.806,389415.106,389568.706,389641.106,87.300002,72.400001,385.300006,153.600002,240.900004,72.000001
1001,389713.106,389802.106,389947.106,390019.606,89.000002,72.500001,383.300006,145.000002,234.000004,76.800001
1002,390096.406,390196.206,390339.006,390411.706,99.800001,72.700001,401.300006,142.800003,242.600004,86.000001
1003,390497.706,390572.706,390743.106,390818.906,75.000001,75.800001,398.800006,170.400003,245.400004,77.600001
1004,390896.506,390980.406,391146.206,391220.506,83.900001,74.300001,410.500006,165.800003,249.700004,86.500001
1005,391307.006,391383.606,391551.506,391623.506,76.600001,72.000001,393.800006,167.900003,244.500004,77.300001
1006,391700.806,391810.906,391932.506,392005.406,110.100001,72.900001,380.500005,121.600002,231.700003,75.900001
1007,392081.306,392151.806,392325.006,392397.106,70.500002,72.100001,400.900006,173.200002,243.700004,85.100001
1008,392482.206,392559.206,392729.906,392805.206,77.000002,75.300001,416.300007,170.700002,247.700004,93.300002
1009,392898.506,393006.406,393150.206,393224.706,107.900001,74.500002,421.200006,143.800002,251.700003,95.000001
1010,393319.706,393370.706,393560.206,393633.606,51.000001,73.400001,404.200006,189.500003,240.500004,90.300001
1011,393723.906,393810.506,393961.006,394063.506,86.600001,102.500002,391.000006,150.500002,237.100003,51.400001
1012,394114.906,394209.906,394345.806,394417.706,95.000001,71.900001,384.000005,135.900002,230.900003,81.200001
1013,394498.906,394623.906,394752.506,394825.606,125.000002,73.100001,409.600007,128.600002,253.600004,82.900002
1014,394908.506,394991.306,395166.506,395276.706,82.800001,110.200002,428.700006,175.200002,258.000003,60.500001
1015,395337.206,395445.406,395596.206,395671.006,108.200002,74.800001,424.300006,150.800002,259.000004,90.500001
1016,395761.506,395860.106,396003.606,396079.106,98.600002,75.500001,401.100006,143.500002,242.100004,83.500001
1017,396162.606,396244.306,396407.606,396481.706,81.700002,74.100001,404.300006,163.300002,245.000004,85.200001
1018,396566.906,396643.406,396794.906,396898.606,76.500001,103.700001,382.400006,151.500003,228.000004,50.700001
1019,396949.306,397037.306,397182.506,397255.206,88.000001,72.700002,386.200006,145.200002,233.200003,80.300001
1020,397335.506,397412.106,397581.906,397655.906,76.600001,74.000002,408.400006,169.800002,246.400003,88.000001
1021,397743.906,397840.706,397986.006,398061.306,96.800001,75.300002,407.000006,145.300002,242.100003,89.600001
1022,398150.906,398205.506,398397.806,398471.906,54.600001,74.100001,406.700006,192.300003,246.900004,85.700001
1023,398557.606,398637.606,398817.106,398892.206,80.000001,75.100001,420.700006,179.500003,259.500004,86.100001
1024,398978.306,399059.706,399229.006,399329.506,81.400001,100.500001,406.200006,169.300003,250.700004,55.000001
1025,399384.506,399488.206,399620.606,399693.606,103.700002,73.000001,383.800006,132.400002,236.100004,74.700001
1026,399768.306,399899.206,400018.306,400091.806,130.900002,73.500001,405.300006,119.100002,250.000004,81.800001
1027,400173.606,400253.306,400425.406,400499.706,79.700001,74.300001,421.000006,172.100003,251.800004,94.900001
1028,400594.606,400716.406,400850.906,400925.906,121.800002,75.000001,422.400007,134.500002,256.300004,91.100002
1029,401017.006,401072.406,401246.806,401321.906,55.4,75.100001,388.000005,174.400003,229.800003,83.100001
1030,401405.006,401480.206,401647.806,401721.506,75.200002,73.700001,396.900006,167.600002,242.800004,80.400001
1031,401801.906,401867.906,402032.606,402137.906,66.000001,105.300001,377.100006,164.700003,230.700004,41.100001
1032,402179.006,402264.006,402419.806,402492.606,85.000001,72.800001,395.600006,155.800003,240.800004,82.000001
1033,402574.606,402654.706,402818.106,402890.806,80.100001,72.700002,403.200006,163.400002,243.500003,87.000001
1034,402977.806,403059.506,403224.406,403297.806,81.700001,73.400001,410.400006,164.900003,246.600004,90.400001
1035,403388.206,403491.306,403637.806,403712.506,103.100001,74.700001,405.200006,146.500003,249.600004,80.900001
1036,403793.406,403872.206,404033.706,404143.606,78.800001,109.900001,399.000006,161.500003,240.300004,48.800001
1037,404192.406,404295.206,404425.306,404496.006,102.800001,70.700001,384.200006,130.100002,232.900003,80.600002
1038,404576.606,404709.306,404822.706,404932.306,132.700002,109.600002,403.200006,113.400001,246.100003,47.500001
1039,404979.806,405044.406,405223.606,405298.306,64.600001,74.700001,403.000006,179.200002,243.800003,84.500002
1040,405382.806,405456.206,405626.606,405702.206,73.400001,75.600001,402.700006,170.400002,243.800003,83.300002
1041,405785.506,405864.006,406036.206,406111.706,78.500001,75.500002,410.600006,172.200002,250.700003,84.400001
1042,406196.106,406280.006,406448.506,406521.506,83.900001,73.000001,409.200006,168.500003,252.400004,83.800001
1043,406605.306,406682.806,406862.206,406937.006,77.500001,74.800001,411.300006,179.400003,256.900004,79.600001
1044,407016.606,407087.906,407250.006,407320.906,71.300001,70.900002,385.600006,162.100002,233.400003,81.300001
1045,407402.206,407470.706,407640.706,407714.806,68.500001,74.100001,394.400006,170.000002,238.500003,81.800002
1046,407796.606,407868.706,408026.606,408099.806,72.100001,73.200001,380.400005,157.900002,230.000003,77.200001
1047,408177.006,408246.006,408425.506,408538.906,69.000001,113.400002,413.100006,179.500003,248.500004,51.2
1048,408590.106,408676.506,408837.006,408912.106,86.400002,75.100001,408.100007,160.500002,246.900004,86.100002
1049,408998.206,409075.106,409260.606,409336.506,76.900001,75.900002,425.700006,185.500002,262.400003,87.400001
1050,409423.906,409502.006,409658.606,409733.506,78.100001,74.900002,387.000006,156.600002,234.700003,77.400001
1051,409810.906,409878.206,410030.206,410104.006,67.300001,73.800001,359.800005,152.000002,219.300003,66.700001
1052,410170.706,410262.406,410420.906,410494.006,91.700001,73.100001,410.700006,158.500003,250.200004,87.400001
1053,410581.406,410660.106,410830.206,410904.506,78.700001,74.300001,410.800006,170.100003,248.800004,87.700001
1054,410992.206,411073.806,411238.206,411313.506,81.600001,75.300001,410.100006,164.400003,246.000004,88.800001
1055,411402.306,411455.206,411656.406,411729.906,52.900001,73.500001,407.100006,201.200003,254.100004,79.500001
1056,411809.406,411885.006,412053.306,412156.806,75.600002,103.500002,404.100006,168.300002,243.900004,56.7
1057,412213.506,412318.306,412445.806,412518.306,104.800002,72.500001,384.000006,127.500002,232.300004,79.200001
1058,412597.506,412667.106,412833.006,412905.906,69.600001,72.900001,392.000006,165.900003,235.500004,83.600001
1059,412989.506,413072.806,413241.506,413316.706,83.300001,75.200001,409.200006,168.700003,252.000004,82.000001
1060,413398.706,413488.006,413655.606,413729.306,89.300001,73.700001,425.500006,167.600003,256.900004,94.900001
1061,413824.206,413905.206,414072.706,414148.206,81.000002,75.500001,408.900007,167.500002,248.500004,84.900002
1062,414233.106,414324.406,414480.006,414553.206,91.300001,73.200001,396.700005,155.600002,246.900003,76.600001
1063,414629.806,414705.906,414873.006,414945.006,76.100002,72.000001,386.100006,167.100002,243.200004,70.900001
1064,415015.906,415100.206,415253.806,415327.106,84.300001,73.300001,391.500006,153.600003,237.900004,80.300001
1065,415407.406,415483.106,415648.306,415723.206,75.700001,74.900001,401.600006,165.200003,240.900004,85.800001
1066,415809.006,415899.706,416057.706,416131.906,90.700001,74.200001,421.700006,158.000003,248.700004,98.800001
1067,416230.706,416289.706,416474.906,416548.906,59.000001,74.000001,404.400006,185.200003,244.200004,86.200001
1068,416635.106,416743.106,416883.506,416958.206,108.000002,74.700001,405.700006,140.400002,248.400004,82.600001
1069,417040.806,417121.906,417290.306,417362.806,81.100002,72.500001,394.900006,168.400002,249.500004,72.900001
1070,417435.706,417559.506,417673.306,417747.606,123.800002,74.300001,391.100006,113.800002,237.600004,79.200001
1071,417826.806,417906.306,418075.306,418149.706,79.500001,74.400001,410.300006,169.000003,248.500004,87.400001
1072,418237.106,418323.906,418489.706,418566.006,86.800002,76.300001,419.000006,165.800002,252.600004,90.100001
1073,418656.106,418714.106,418899.906,418974.606,58.000001,74.700001,411.700007,185.800003,243.800004,93.200002
1074,419067.806,419117.006,419316.406,419392.506,49.2,76.100001,404.600006,199.400003,248.600003,79.900002
1075,419472.406,419554.706,419718.506,419791.406,82.300001,72.900001,395.100006,163.800002,246.100003,76.100002
1076,419867.506,419996.206,420109.606,420180.706,128.700001,71.100001,382.100005,113.400002,242.100003,68.900001
1077,420249.606,420339.706,420492.306,420566.206,90.100002,73.900001,400.100006,152.600002,242.700004,83.500001
1078,420649.706,420727.506,420889.906,420963.806,77.800001,73.900001,398.100006,162.400003,240.200004,84.000001
1079,421047.806,421129.506,421307.506,421381.406,81.700001,73.900001,419.600006,178.000003,259.700004,86.000001
1080,421467.406,421552.506,421716.306,421788.806,85.100002,72.500001,401.800006,163.800002,248.900004,80.400001
1081,421869.206,421944.606,422108.706,422183.006,75.400001,74.300001,398.300006,164.100003,239.500004,84.500001
1082,422267.506,422346.306,422502.706,422607.006,78.800001,104.300001,383.800006,156.400003,235.200004,44.300001
1083,422651.306,422744.306,422895.906,422969.106,93.000001,73.200001,397.400006,151.600003,244.600004,79.600001
1084,423048.706,423117.606,423295.106,423368.506,68.900001,73.400001,406.500006,177.500003,246.400004,86.700001
1085,423455.206,423533.506,423706.606,423780.906,78.300001,74.300001,413.600006,173.100003,251.400004,87.900001
1086,423868.806,423954.106,424119.506,424196.206,85.300001,76.700001,415.700006,165.400003,250.700004,88.300001
1087,424284.506,424373.106,424523.506,424598.906,88.600002,75.400001,400.500006,150.400002,239.000004,86.100001
1088,424685.006,424762.506,424941.006,425015.706,77.500001,74.700001,410.400006,178.500003,256.000004,79.700001
1089,425095.406,425178.606,425325.706,425398.006,83.200002,72.300001,381.600006,147.100002,230.300004,79.000001
1090,425477.006,425549.806,425724.006,425797.006,72.800001,73.000001,409.700006,174.200003,247.000004,89.700001
1091,425886.706,425969.106,426131.706,426209.106,82.400001,77.400001,406.200006,162.600003,245.000004,83.800001
1092,426292.906,426377.506,426546.206,426619.906,84.600002,73.700001,414.000006,168.700002,253.300004,87.000001
1093,426706.906,426783.206,426949.306,427023.306,76.300002,74.000001,403.400006,166.100002,242.400004,87.000001
1094,427110.306,427217.906,427361.406,427436.206,107.600002,74.800001,406.700006,143.500002,251.100004,80.800001
1095,427517.006,427594.506,427752.606,427826.206,77.500002,73.600001,378.100006,158.100002,235.600004,68.900001
1096,427895.106,427978.206,428123.606,428196.506,83.100001,72.900001,381.200006,145.400003,228.500004,79.800001
1097,428276.306,428350.806,428525.206,428600.106,74.500001,74.900001,412.300006,174.400003,248.900004,88.500001
1098,428688.606,428765.306,428939.406,429014.706,76.700001,75.300001,411.700006,174.100003,250.800004,85.600001
1099,429100.306,429194.606,429348.206,429422.606,94.300001,74.400001,408.900006,153.600003,247.900004,86.600001
1100,429509.206,429585.206,429750.606,429825.506,76.000001,74.900001,398.900006,165.400003,241.400004,82.600001
1101,429908.106,429992.006,430156.106,430268.306,83.900001,112.200001,402.600006,164.100003,248.000004,42.400001
1102,430310.706,430428.906,430557.406,430628.806,118.200002,71.400001,393.100006,128.500002,246.700004,75.000001
1103,430703.806,430818.906,430955.506,431028.106,115.100002,72.600001,408.300006,136.600002,251.700004,84.000001
1104,431112.106,431192.206,431368.406,431443.006,80.100001,74.600001,418.500006,176.200003,256.300004,87.600001
1105,431530.606,431613.506,431777.506,431851.306,82.900002,73.800001,405.800006,164.000002,246.900004,85.100001
1106,431936.406,432019.806,432190.006,432301.006,83.400002,111.000002,416.200007,170.200002,253.600004,51.600001
1107,432352.606,432433.706,432610.806,432683.206,81.100001,72.400001,416.200006,177.100002,258.200003,85.600002
1108,432768.806,432862.806,433003.306,433075.106,94.000001,71.800001,373.300005,140.500002,234.500003,67.000001
1109,433142.106,433222.306,433382.306,433455.006,80.200002,72.700001,393.000006,160.000002,240.200004,80.100001
1110,433535.106,433609.106,433780.506,433853.206,74.000001,72.700001,400.700006,171.400003,245.400004,82.600001
1111,433935.806,434022.506,434197.406,434272.206,86.700001,74.800001,425.100006,174.900003,261.600004,88.700001
1112,434360.906,434417.706,434608.306,434683.806,56.800001,75.500001,409.000007,190.600003,247.400004,86.100002
1113,434769.906,434856.006,435023.106,435097.106,86.100001,74.000001,409.200006,167.100002,253.200003,82.000002
1114,435179.106,435283.306,435397.106,435469.406,104.200001,72.300001,365.000005,113.800002,218.000003,74.700001
1115,435544.106,435631.606,435783.406,435856.206,87.500001,72.800001,393.400006,151.800003,239.300004,81.300001
1116,435937.506,436008.406,436182.606,436256.207,70.900001,73.600001,400.400006,174.200003,245.100004,81.700001
1117,436337.907,436411.607,436584.707,436658.907,73.700001,74.200001,412.800006,173.100003,246.800004,91.800001
1118,436750.707,436840.107,437005.207,437079.607,89.400001,74.400001,417.800006,165.100003,254.500004,88.900001
1119,437168.507,437258.707,437422.307,437496.507,90.200002,74.200001,397.500006,163.600002,253.800004,69.500001
1120,437566.007,437654.907,437805.707,437878.307,88.900002,72.600001,390.900006,150.800002,239.700004,78.600001
1121,437956.907,438032.707,438203.507,438275.907,75.800001,72.400001,406.400006,170.800003,246.600004,87.400001
1122,438363.307,438441.607,438614.507,438689.207,78.300001,74.700001,419.900006,172.900003,251.200004,94.000001
1123,438783.207,438837.207,439023.807,439099.007,54.000001,75.200001,404.600006,186.600003,240.600004,88.800001
1124,439187.807,439246.507,439435.707,439509.707,58.700001,74.000001,414.300007,189.200003,247.900004,92.400002
1125,439602.107,439677.707,439847.407,439920.607,75.600001,73.200001,399.200006,169.700002,245.300003,80.700002
1126,440001.307,440075.607,440242.207,440315.807,74.300001,73.600001,389.800005,166.600002,240.900003,75.300001
1127,440391.107,440478.407,440618.407,440691.607,87.300002,73.200001,378.400006,140.000002,227.300004,77.900001
1128,440769.507,440837.107,441010.207,441083.507,67.600001,73.300001,398.900006,173.100003,240.700004,84.900001
1129,441168.407,441244.607,441422.907,441497.407,76.200001,74.500001,413.000006,178.300003,254.500004,84.000001
1130,441581.407,441669.907,441831.507,441905.207,88.500001,73.700001,411.700006,161.600003,250.100004,87.900001
1131,441993.107,442078.707,442235.207,442308.707,85.600001,73.500001,403.300006,156.500003,242.100004,87.700001
1132,442396.407,442474.707,442637.607,442744.207,78.300001,106.600001,401.300006,162.900003,241.200004,53.500001
1133,442797.707,442868.107,443026.507,443099.607,70.400001,73.100001,370.800006,158.400003,228.800004,68.900001
1134,443168.507,443253.107,443407.307,443480.207,84.600001,72.900001,398.500006,154.200002,238.800003,86.800002
1135,443567.007,443639.607,443818.107,443891.607,72.600001,73.500002,405.900006,178.500002,251.100003,81.300001
1136,443972.907,444049.807,444220.407,444296.207,76.900001,75.800002,415.300006,170.600002,247.500003,92.000001
1137,444388.207,444441.107,444639.507,444712.007,52.900001,72.500001,413.100006,198.400003,251.300004,89.300001
1138,444801.307,444886.207,445044.207,445120.807,84.900001,76.600001,404.000006,158.000003,242.900004,84.500001
1139,445205.307,445283.707,445431.107,445503.907,78.400001,72.800002,372.800006,147.400002,225.800003,74.200001
1140,445578.107,445663.307,445805.907,445878.507,85.200001,72.600001,375.900005,142.600002,227.800003,75.500001
1141,445954.007,446019.407,446194.107,446268.007,65.400001,73.900001,398.700006,174.700003,240.100004,84.700001
1142,446352.707,446424.707,446602.107,446676.807,72.000001,74.700001,414.300006,177.400003,249.400004,90.200001
1143,446767.007,446848.007,447009.907,447086.207,81.000002,76.300001,407.300006,161.900002,242.900004,88.100001
1144,447174.307,447260.107,447414.907,447490.107,85.800002,75.200001,398.400006,154.800002,240.600004,82.600001
1145,447572.707,447647.307,447812.307,447928.607,74.600001,116.300002,401.900006,165.000003,239.600004,46
1146,447974.607,448051.907,448214.907,448289.007,77.300001,74.100001,382.700006,163.000003,240.300004,68.300001
1147,448357.307,448435.307,448589.307,448661.007,78.000001,71.700001,380.800006,154.000003,232.000004,77.100001
1148,448738.107,448812.207,448979.907,449055.007,74.100001,75.100001,398.200006,167.700002,241.800003,81.300002
1149,449136.307,449214.107,449382.707,449457.707,77.800001,75.000001,403.200006,168.600002,246.400003,81.800002
1150,449539.507,449612.907,449785.107,449859.307,73.400001,74.200001,402.800006,172.200002,245.600003,83.000002
1151,449942.307,450025.107,450193.607,450266.707,82.800001,73.100001,410.600006,168.500002,251.300003,86.200002
1152,450352.907,450421.907,450591.007,450663.207,69.000001,72.200001,383.800006,169.100002,238.100003,73.500002
1153,450736.707,450824.607,450963.507,451036.207,87.900001,72.700001,377.000005,138.900002,226.800003,77.500001
1154,451113.707,451183.507,451360.707,451436.007,69.800001,75.300001,401.500006,177.200003,247.000004,79.200001
1155,451515.207,451594.307,451769.107,451844.407,79.100001,75.300001,413.600006,174.800003,253.900004,84.400001
1156,451928.807,452006.407,452183.507,452257.807,77.600001,74.300001,407.300006,177.100003,254.700004,78.300001
1157,452336.107,452416.307,452585.007,452656.407,80.200002,71.400001,406.600006,168.700002,248.900004,86.300001
1158,452742.707,452820.807,452987.307,453059.907,78.100002,72.600001,392.100006,166.500002,244.600004,74.900001
1159,453134.807,453215.807,453360.207,453432.507,81.000001,72.300001,368.400006,144.400003,225.400004,70.700001
1160,453503.207,453588.007,453739.507,453813.607,84.800001,74.100001,389.100006,151.500002,236.300003,78.700002
1161,453892.307,453967.007,454132.407,454207.207,74.700001,74.800001,395.400005,165.400002,240.100003,80.500001
1162,454287.707,454367.507,454542.307,454617.707,79.800002,75.400001,412.700007,174.800002,254.600004,82.700002
1163,454700.407,454781.107,454951.007,455023.907,80.700001,72.900001,415.100006,169.900002,250.600003,91.600002
1164,455115.507,455193.807,455369.807,455444.507,78.300001,74.700001,412.600006,176.000003,254.300004,83.600001
1165,455528.107,455600.807,455773.907,455846.807,72.700001,72.900001,393.700006,173.100003,245.800004,75.000001
1166,455921.807,456010.107,456152.207,456224.507,88.300001,72.300001,374.300005,142.100002,230.400003,71.600001
1167,456296.107,456384.407,456535.107,456642.907,88.300002,107.800002,400.900006,150.700002,239.000004,54.1
1168,456697.007,456774.907,456937.507,457014.007,77.900001,76.500001,400.300006,162.600003,240.500004,83.300001
1169,457097.307,457178.907,457349.407,457423.207,81.600001,73.800001,411.100006,170.500003,252.100004,85.200001
1170,457508.407,457590.307,457756.807,457831.807,81.900002,75.000001,405.500006,166.500002,248.400004,82.100001
1171,457913.907,457993.807,458163.507,458238.507,79.900002,75.000001,406.900007,169.700002,249.600004,82.300002
1172,458320.807,458399.507,458555.807,458628.907,78.700001,73.100001,382.800005,156.300002,235.000003,74.700001
1173,458703.607,458791.807,458950.407,459025.707,88.200002,75.300001,392.700006,158.600002,246.800004,70.600001
1174,459096.307,459163.407,459351.007,459425.207,67.100001,74.200001,415.400006,187.600003,254.700004,86.500001
1175,459511.707,459592.507,459768.607,459844.307,80.800001,75.700001,416.900006,176.100003,256.900004,84.300001
1176,459928.607,460014.307,460176.007,460249.307,85.700002,73.300001,402.200006,161.700002,247.400004,81.500001
1177,460330.807,460403.607,460564.107,460636.407,72.800002,72.300001,379.800006,160.500002,233.300004,74.200001
1178,460710.607,460823.907,460964.607,461036.907,113.300002,72.300001,416.900006,140.700002,254.000004,90.600001
1179,461127.507,461208.107,461375.807,461452.107,80.600002,76.300001,406.100006,167.700002,248.300004,81.500001
1180,461533.607,461616.807,461780.507,461855.207,83.200002,74.700001,398.800006,163.700002,246.900004,77.200001
1181,461932.407,462004.007,462169.107,462242.407,71.600001,73.300001,383.400006,165.100003,236.700004,73.400001
1182,462315.807,462449.207,462572.507,462645.107,133.400002,72.600001,414.500006,123.300002,256.700004,85.200001
1183,462730.307,462805.107,462978.707,463085.107,74.800001,106.400002,407.900006,173.600003,248.400004,53.1
1184,463138.207,463213.207,463393.307,463466.807,75.000001,73.500001,407.100006,180.100003,255.100004,78.500001
1185,463545.307,463615.907,463782.907,463858.807,70.600001,75.900001,398.500006,167.000003,237.600004,85.000001
1186,463943.807,464026.007,464193.407,464268.207,82.200002,74.800001,411.400006,167.400002,249.600004,87.000001
1187,464355.207,464433.207,464602.107,464677.307,78.000002,75.200001,404.500006,168.900002,246.900004,82.400001
1188,464759.707,464839.707,465007.107,465084.107,80.000002,77.000001,395.900006,167.400002,247.400004,71.500001
1189,465155.607,465279.007,465398.107,465470.207,123.400002,72.100001,389.400006,119.100002,242.500004,74.800001
1190,465545.007,465632.507,465781.207,465853.807,87.500001,72.600001,385.900006,148.700003,236.200004,77.100001
1191,465930.907,466006.907,466184.407,466258.207,76.000001,73.800001,414.100006,177.500003,253.500004,86.800001
1192,466345.007,466418.007,466586.407,466661.907,73.000001,75.500001,401.500006,168.400003,241.400004,84.600001
1193,466746.507,466799.407,466998.407,467072.207,52.900001,73.800001,414.000006,199.000003,251.900004,88.300001
1194,467160.507,467230.907,467399.407,467474.307,70.400001,74.900001,400.200006,168.500003,238.900004,86.400001
1195,467560.707,467639.207,467802.107,467913.207,78.500001,111.100001,397.800006,162.900003,241.400004,45.300001
1196,467958.507,468047.907,468190.607,468266.007,89.400001,75.400001,381.700006,142.700003,232.100004,74.200001
1197,468340.207,468404.807,468576.707,468650.407,64.600001,73.700001,395.700006,171.900002,236.500003,85.500002
1198,468735.907,468809.407,468993.007,469068.107,73.500001,75.100001,417.900006,183.600003,257.100004,85.700001
1199,469153.807,469235.407,469404.907,469479.807,81.600001,74.900001,412.700006,169.500003,251.100004,86.700001
1200,469566.507,469660.707,469809.807,469884.907,94.200001,75.100001,401.700006,149.100003,243.300004,83.300001
1201,469968.207,470043.907,470204.407,470277.107,75.700001,72.700001,384.500006,160.500003,236.200004,75.600001
1202,470352.707,470434.707,470585.807,470658.107,82.000001,72.300001,386.000006,151.100002,233.100003,80.600002
1203,470738.707,470809.207,470989.307,471063.807,70.500001,74.500001,409.000006,180.100002,250.600003,83.900002
1204,471147.707,471231.407,471395.107,471470.807,83.700001,75.700001,406.500006,163.700002,247.400003,83.400002
1205,471554.207,471661.907,471809.207,471886.507,107.700001,77.300001,419.000006,147.300003,255.000004,86.700001
1206,471973.207,472059.507,472228.507,472301.307,86.300001,72.800001,418.100006,169.000003,255.300004,90.000001
1207,472391.307,472467.407,472633.007,472710.507,76.100001,77.500001,400.300006,165.600003,241.700004,81.100001
1208,472791.607,472870.707,473034.107,473106.207,79.100001,72.100001,387.000006,163.400003,242.500004,72.400001
1209,473178.607,473258.707,473422.807,473495.107,80.100001,72.300001,394.100006,164.100003,244.200004,77.600001
1210,473572.707,473646.307,473822.907,473896.607,73.600001,73.700001,409.000006,176.600003,250.200004,85.100001
1211,473981.707,474069.007,474239.607,474314.807,87.300001,75.200001,422.400006,170.600003,257.900004,89.300001
1212,474404.107,474490.207,474660.207,474736.207,86.100001,76.000001,420.300006,170.000003,256.100004,88.200001
1213,474824.407,474872.607,475074.507,475148.507,48.200001,74.000001,410.400007,201.900003,250.100004,86.300002
1214,475234.807,475315.307,475487.007,475560.707,80.500001,73.700001,416.500006,171.700002,252.200003,90.600002
1215,475651.307,475722.307,475889.407,475963.207,71.000001,73.800001,380.800005,167.100002,238.100003,68.900001
1216,476032.107,476153.907,476269.507,476341.607,121.800002,72.100001,385.000006,115.600002,237.400004,75.500001
1217,476417.107,476517.107,476664.107,476737.407,100.000002,73.300001,404.300006,147.000002,247.000004,84.000001
1218,476821.407,476899.107,477066.807,477141.007,77.700001,74.200001,409.400006,167.700003,245.400004,89.800001
1219,477230.807,477310.207,477483.707,477559.307,79.400001,75.600001,404.000006,173.500003,252.900004,75.500001
1220,477634.807,477710.007,477892.507,477965.607,75.200001,73.100001,415.500007,182.500003,257.700004,84.700002
1221,478050.307,478120.407,478282.207,478356.107,70.100001,73.900001,378.600005,161.800002,231.900003,72.800001
1222,478428.907,478514.707,478669.507,478742.607,85.800001,73.100001,393.200006,154.800003,240.600004,79.500001
1223,478822.107,478899.607,479067.607,479142.007,77.500001,74.400001,401.300006,168.000003,245.500004,81.400001
1224,479223.407,479303.907,479475.107,479550.107,80.500001,75.000001,409.600006,171.200003,251.700004,82.900001
1225,479633.007,479713.707,479882.307,479957.407,80.700001,75.100001,410.100006,168.600003,249.300004,85.700001
1226,480043.107,480126.907,480293.907,480368.007,83.800001,74.100001,405.800006,167.000003,250.800004,80.900001
1227,480448.907,480530.007,480707.107,480780.307,81.100001,73.200001,409.800006,177.100003,258.200004,78.400001
1228,480858.707,480967.807,481102.807,481175.407,109.100002,72.600001,390.700006,135.000002,244.100004,74.000001
1229,481249.407,481347.107,481492.507,481565.507,97.700002,73.000001,395.500006,145.400002,243.100004,79.400001
1230,481644.907,481720.307,481893.307,481967.907,75.400001,74.600001,413.200006,173.000003,248.400004,90.200001
1231,482058.107,482152.107,482314.607,482388.107,94.000002,73.500001,417.800006,162.500002,256.500004,87.800001
1232,482475.907,482558.207,482721.807,482796.107,82.300002,74.300001,408.200007,163.600002,245.900004,88.000002
1233,482884.107,482959.307,483129.507,483203.807,75.200001,74.300001,397.800005,170.200002,245.400003,78.100001
1234,483281.907,483350.007,483526.607,483600.007,68.100001,73.400001,390.500006,176.600003,244.700004,72.400001
1235,483672.407,483776.907,483914.407,483987.507,104.500002,73.100001,396.300006,137.500002,242.000004,81.200001
1236,484068.707,484152.607,484327.707,484402.707,83.900001,75.000001,416.500006,175.100003,259.000004,82.500001
1237,484485.207,484561.107,484725.307,484801.707,75.900002,76.400001,408.600006,164.200002,240.100004,92.100001
1238,484893.807,484946.507,485147.407,485223.007,52.700001,75.600001,407.800007,200.900003,253.600004,78.600002
1239,485301.607,485377.207,485554.107,485665.807,75.600001,111.700002,411.500006,176.900002,252.500003,47.300001
1240,485713.107,485827.107,485954.007,486027.407,114.000001,73.400001,388.500005,126.900002,240.900003,74.200001
1241,486101.607,486193.607,486350.707,486424.107,92.000002,73.400001,402.000006,157.100002,249.100004,79.500001
1242,486503.607,486577.107,486742.807,486819.107,73.500002,76.300001,400.400006,165.700002,239.200004,84.900001
1243,486904.007,487012.207,487158.507,487233.807,108.200002,75.300001,412.700007,146.300002,254.500004,82.900002
1244,487316.707,487398.807,487567.607,487643.907,82.100001,76.300001,415.600006,168.800002,250.900003,88.400002
1245,487732.307,487811.607,487985.107,488093.307,79.300001,108.200001,413.800006,173.500003,252.800004,52.800001
1246,488146.107,488221.107,488384.207,488459.507,75.000001,75.300002,383.500006,163.100002,238.100003,70.100001
1247,488529.607,488631.407,488767.007,488840.107,101.800001,73.100001,386.700005,135.600002,237.400003,76.200001
1248,488916.307,488993.407,489164.707,489239.007,77.100002,74.300001,406.300006,171.300002,248.400004,83.600001
1249,489322.607,489398.607,489573.307,489648.107,76.000002,74.800001,411.600007,174.700002,250.700004,86.100002
1250,489734.207,489819.307,489978.307,490056.207,85.100001,77.900001,406.900006,159.000002,244.100003,84.900002
1251,490141.107,490257.107,490390.107,490465.607,116.000001,75.500002,408.400006,133.000002,249.000003,83.900001
1252,490549.507,490624.007,490797.207,490870.507,74.500001,73.300002,393.300006,173.200002,247.700003,72.300001
1253,490942.807,491028.007,491178.507,491251.707,85.200001,73.200001,391.100005,150.500002,235.700003,82.200001
1254,491333.907,491415.107,491583.107,491658.207,81.200002,75.100001,407.000007,168.000002,249.200004,82.700002
1255,491740.907,491818.207,491993.307,492068.307,77.300001,75.000001,415.800006,175.100002,252.400003,88.400002
1256,492156.707,492237.207,492397.707,492473.307,80.500001,75.600001,397.600006,160.500002,241.000003,81.000002
1257,492554.307,492636.107,492808.307,492881.507,81.800001,73.200002,413.200006,172.200002,254.000003,86.000001
1258,492967.507,493047.407,493223.507,493298.107,79.900001,74.600001,410.100006,176.100003,256.000004,79.500001
1259,493377.607,493503.507,493618.807,493691.807,125.900002,73.000002,391.500006,115.300001,241.200003,77.300001
1260,493769.107,493863.207,494013.907,494088.507,94.100001,74.600001,403.100006,150.700002,244.800003,83.700002
1261,494172.207,494248.507,494420.307,494496.707,76.300001,76.400002,408.500006,171.800002,248.100003,84.000001
1262,494580.707,494630.707,494833.407,494908.607,50.000001,75.200001,415.600006,202.700003,252.700004,87.700001
1263,494996.307,495080.507,495252.507,495327.207,84.200001,74.700001,421.300006,172.000003,256.200004,90.400001
1264,495417.607,495497.807,495665.807,495740.607,80.200001,74.800001,398.200006,168.000003,248.200004,75.200001
1265,495815.807,495898.007,496047.507,496119.907,82.200001,72.400001,376.100006,149.500003,231.700004,72.000001
1266,496191.907,496282.007,496436.307,496511.007,90.100001,74.700002,402.300006,154.300002,244.400003,83.200001
1267,496594.207,496671.107,496842.907,496917.807,76.900001,74.900001,402.300006,171.800003,248.700004,78.700001
1268,496996.507,497076.407,497255.807,497330.007,79.900001,74.200001,422.400006,179.400003,259.300004,88.900001
1269,497418.907,497474.207,497662.307,497736.707,55.300001,74.400001,398.900006,188.100003,243.400004,81.100001
1270,497817.807,497900.807,498067.007,498141.007,83.000001,74.000001,402.900006,166.200003,249.200004,79.700001
1271,498220.707,498330.107,498453.007,498525.507,109.400002,72.500001,381.200006,122.900002,232.300004,76.400001
1272,498601.907,498718.407,498853.107,498927.707,116.500001,74.600002,405.700006,134.700002,251.200003,79.900001
1273,499007.607,499084.307,499261.707,499337.707,76.700001,76.000001,419.300006,177.400003,254.100004,89.200001
1274,499426.907,499514.107,499682.207,499758.807,87.200001,76.600001,414.400006,168.100003,255.300004,82.500001
1275,499841.307,499924.407,500101.507,500178.907,83.100001,77.400001,428.300007,177.100003,260.200004,90.700002
1276,500269.607,500371.207,500520.107,500594.807,101.600001,74.700001,406.700006,148.900002,250.500003,81.500002
1277,500676.307,500757.307,500930.207,501003.407,81.000001,73.200002,410.100006,172.900002,253.900003,83.000001
1278,501086.407,501194.007,501335.807,501410.907,107.600001,75.100002,397.200006,141.800002,249.400003,72.700001
1279,501483.607,501611.507,501732.207,501805.007,127.900002,72.800001,398.500006,120.700001,248.600003,77.100002
1280,501882.107,501957.307,502129.507,502203.207,75.200001,73.700001,411.200006,172.200002,247.400003,90.100002
1281,502293.307,502395.107,502555.607,502631.607,101.800001,76.000001,425.500006,160.500003,262.300004,87.200001
1282,502718.807,502825.107,502971.707,503046.807,106.300002,75.100001,412.100006,146.600002,252.900004,84.100001
1283,503130.907,503220.207,503379.908,503454.108,89.300002,74.200001,401.000006,159.700002,249.000004,77.800001
1284,503531.908,503604.708,503775.008,503874.808,72.800001,99.800001,395.000006,170.300003,243.100004,52.100001
1285,503926.908,504018.508,504170.008,504243.908,91.600001,73.900001,398.000006,151.500003,243.100004,81.000001
1286,504324.908,504394.908,504577.508,504653.108,70.000001,75.600001,413.900006,182.600003,252.600004,85.700001
1287,504738.808,504829.508,504996.108,505071.608,90.700002,75.500001,421.600006,166.600002,257.300004,88.800001
1288,505160.408,505217.308,505407.008,505482.508,56.900001,75.500001,405.300007,189.700003,246.600004,83.200002
1289,505565.708,505648.708,505815.708,505890.308,83.000001,74.600001,409.200006,167.000002,250.000003,84.600002
1290,505974.908,506046.508,506206.308,506279.108,71.600001,72.800001,383.500005,159.800002,231.400003,79.300001
1291,506358.408,506451.108,506601.808,506676.708,92.700002,74.900001,400.800006,150.700002,243.400004,82.500001
1292,506759.208,506835.308,507013.708,507087.908,76.100001,74.200001,416.100007,178.400003,254.500004,87.400002
1293,507175.308,507270.708,507433.908,507508.808,95.400001,74.900001,426.400006,163.200002,258.600003,92.900002
1294,507601.708,507690.508,507862.508,507937.908,88.800001,75.400001,426.700006,172.000003,260.800004,90.500001
1295,508028.408,508106.708,508277.908,508352.308,78.300001,74.400001,405.300006,171.200003,249.500004,81.400001
1296,508433.708,508521.508,508688.908,508762.708,87.800002,73.800001,407.700006,167.400002,255.200004,78.700001
1297,508841.408,508930.708,509083.908,509156.908,89.300002,73.000001,394.100006,153.200002,242.500004,78.600001
1298,509235.508,509310.608,509487.808,509562.208,75.100001,74.400001,405.100006,177.200003,252.300004,78.400001
1299,509640.608,509719.708,509896.408,509971.808,79.100001,75.400001,422.800007,176.700003,255.800004,91.600002
1300,510063.408,510145.508,510318.208,510392.008,82.100001,73.800001,415.700006,172.700002,254.800003,87.100002
1301,510479.108,510563.908,510738.708,510813.508,84.800001,74.800001,424.400006,174.800003,259.600004,90.000001
1302,510903.508,510985.808,511149.608,511223.108,82.300001,73.500001,403.600006,163.800003,246.100004,84.000001
1303,511307.108,511379.008,511546.308,511620.208,71.900001,73.900001,387.900006,167.300003,239.200004,74.800001
1304,511695.008,511780.608,511930.308,512007.008,85.600001,76.700001,390.800006,149.700002,235.300003,78.800002
1305,512085.808,512168.508,512343.808,512420.208,82.700001,76.400001,419.700006,175.300003,258.000004,85.300001
1306,512505.508,512586.908,512761.008,512836.008,81.400001,75.000001,423.600006,174.100003,255.500004,93.100001
1307,512929.108,513014.308,513191.108,513268.408,85.200002,77.300001,418.200006,176.800002,262.000004,78.900001
1308,513347.308,513425.308,513593.908,513670.608,78.000002,76.700001,402.400006,168.600002,246.600004,79.100001
1309,513749.708,513835.708,514001.508,514077.008,86.000002,75.500001,402.200006,165.800002,251.800004,74.900001
1310,514151.908,514267.608,514396.108,514469.108,115.700002,73.000001,393.400006,128.500002,244.200004,76.200001
1311,514545.308,514635.408,514786.708,514859.408,90.100002,72.700001,399.100006,151.300002,241.400004,85.000001
1312,514944.408,515027.608,515194.208,515269.008,83.200002,74.800001,413.800006,166.600002,249.800004,89.200001
1313,515358.208,515441.508,515623.408,515698.808,83.300002,75.400002,427.900007,181.900002,265.200004,87.300001
1314,515786.108,515875.508,516029.108,516105.108,89.400001,76.000002,400.700006,153.600002,243.000003,81.700001
1315,516186.808,516266.108,516448.508,516523.708,79.300001,75.200001,419.700006,182.400003,261.700004,82.800001
1316,516606.508,516688.108,516858.708,516933.208,81.600001,74.500001,406.100006,170.600003,252.200004,79.400001
1317,517012.608,517122.108,517248.408,517321.708,109.500002,73.300001,383.200006,126.300002,235.800004,74.100001
1318,517395.808,517480.708,517622.308,517696.908,84.900001,74.600001,382.700006,141.600002,226.500003,81.600002
1319,517778.508,517855.508,518025.908,518099.808,77.000001,73.900001,406.000006,170.400002,247.400003,84.700002
1320,518184.508,518263.908,518436.308,518509.908,79.400001,73.600001,415.800006,172.400002,251.800003,90.400002
1321,518600.308,518656.608,518841.508,518917.008,56.300001,75.500001,401.000006,184.900002,241.200003,84.300002
1322,519001.308,519102.908,519256.608,519358.408,101.600001,101.800001,420.900006,153.700003,255.300004,63.800001
1323,519422.208,519500.408,519664.208,519738.008,78.200001,73.800001,393.200006,163.800003,242.000004,77.400001
1324,519815.408,519902.608,520055.008,520128.208,87.200001,73.200002,390.000006,152.400002,239.600003,77.200001
1325,520205.408,520275.108,520449.208,520524.908,69.700001,75.700001,405.100006,174.100002,243.800003,85.600002
1326,520610.508,520689.708,520860.008,520935.108,79.200001,75.100002,406.900006,170.300002,249.500003,82.300001
1327,521017.408,521098.608,521266.008,521340.308,81.200001,74.300002,409.200006,167.400002,248.600003,86.300001
1328,521426.608,521506.608,521676.608,521750.808,80.000001,74.200001,409.500006,170.000003,250.000004,85.300001
1329,521836.108,521942.108,522083.708,522158.108,106.000002,74.400001,412.000006,141.600002,247.600004,90.000001
1330,522248.108,522318.508,522491.908,522564.908,70.400001,73.000001,387.200006,173.400003,243.800004,70.400001
1331,522635.308,522774.508,522876.608,522949.008,139.200002,72.400002,397.600006,102.100001,241.300003,83.900001
1332,523032.908,523102.508,523285.008,523360.008,69.600001,75.000001,410.200006,182.500003,252.100004,83.100001
1333,523443.108,523521.308,523689.308,523766.408,78.200001,77.100001,412.500006,168.000003,246.200004,89.200001
1334,523855.608,523971.308,524107.108,524181.508,115.700002,74.400001,416.300006,135.800002,251.500004,90.400001
1335,524271.908,524356.808,524529.808,524604.008,84.900002,74.200001,418.500006,173.000002,257.900004,86.400001
1336,524690.408,524789.808,524949.908,525054.708,99.400002,104.800002,426.100007,160.100002,259.500004,61.800001
1337,525116.508,525190.908,525359.908,525434.708,74.400001,74.800002,388.300006,169.000002,243.400003,70.100001
1338,525504.808,525600.708,525745.008,525818.608,95.900001,73.600001,394.300006,144.300002,240.200003,80.500002
1339,525899.108,525981.208,526156.108,526230.708,82.100001,74.600001,422.000006,174.900002,257.000003,90.400002
1340,526321.108,526403.708,526580.708,526655.908,82.600001,75.200001,429.300006,177.000003,259.600004,94.500001
1341,526750.408,526831.808,527018.208,527094.408,81.400001,76.200001,426.800007,186.400003,267.800004,82.800002
1342,527177.208,527260.008,527425.008,527500.708,82.800001,75.700001,405.400006,165.000002,247.800003,81.900002
1343,527582.608,527653.308,527826.108,527899.408,70.700001,73.300001,388.800005,172.800002,243.500003,72.000001
1344,527971.408,528062.208,528226.608,528300.608,90.800002,74.000001,414.700007,164.400002,255.200004,85.500002
1345,528386.108,528467.908,528648.608,528724.908,81.800001,76.300002,427.200006,180.700002,262.500003,88.400001
1346,528813.308,528941.908,529077.908,529153.108,128.600002,75.200001,428.800006,136.000002,264.600004,89.000001
1347,529242.108,529326.908,529494.908,529568.008,84.800002,73.100001,416.000007,168.000002,252.800004,90.100002
1348,529658.108,529743.008,529905.808,530015.208,84.900001,109.400002,401.200005,162.800002,247.700003,44.1
1349,530059.308,530151.408,530298.908,530371.108,92.100002,72.200001,385.600006,147.500002,239.600004,73.800001
1350,530444.908,530544.908,530693.408,530767.608,100.000002,74.200001,402.800006,148.500002,248.500004,80.100001
1351,530847.708,530925.308,531104.508,531181.408,77.600001,76.900001,420.200007,179.200003,256.800004,86.500002
1352,531267.908,531352.808,531509.208,531583.108,84.900001,73.900001,399.100005,156.400002,241.300003,83.900001
1353,531667.008,531731.708,531879.308,531951.608,64.700001,72.300001,363.000006,147.600003,212.300004,78.400001
1354,532030.008,532095.908,532245.708,532317.108,65.900001,71.400001,374.700005,149.800002,215.700003,87.600001
1355,532404.708,532489.208,532642.208,532718.208,84.500002,76.000001,394.400006,153.000002,237.500004,80.900001
1356,532799.108,532876.308,533021.808,533094.008,77.200001,72.200001,379.300006,145.500003,222.700004,84.400001
1357,533178.408,533247.408,533408.208,533480.608,69.000001,72.400001,381.000006,160.800002,229.800003,78.800002
1358,533559.408,533631.108,533782.808,533855.008,71.700001,72.200001,376.200005,151.700002,223.400003,80.600001
1359,533935.608,534004.308,534174.108,534248.808,68.700001,74.700001,393.500006,169.800003,238.500004,80.300001
1360,534329.108,534402.008,534573.708,534647.308,72.900001,73.600001,403.300006,171.700003,244.600004,85.100001
1361,534732.408,534817.708,534972.608,535046.208,85.300001,73.600001,392.300006,154.900003,240.200004,78.500001
1362,535124.708,535193.208,535361.708,535434.908,68.500001,73.200001,393.700006,168.500003,237.000004,83.500001
1363,535518.408,535593.308,535759.808,535834.908,74.900001,75.100002,396.900006,166.500002,241.400003,80.400001
1364,535915.308,535989.708,536159.008,536233.108,74.400001,74.100001,412.200006,169.300002,243.700003,94.400002
1365,536327.508,536430.108,536583.008,536658.908,102.600001,75.900001,412.900006,152.900003,255.500004,81.500001
1366,536740.408,536831.508,537000.408,537128.208,91.100001,127.800002,430.300006,168.900003,260.000004,42.5
1367,537170.708,537243.608,537414.708,537489.408,72.900002,74.700001,391.000006,171.100002,244.000004,72.300001
1368,537561.708,537644.408,537785.208,537857.408,82.700002,72.200001,375.700006,140.800002,223.500004,80.000001
1369,537937.408,538010.108,538182.708,538256.608,72.700001,73.900001,399.500006,172.600003,245.300004,80.300001
1370,538336.908,538417.908,538584.708,538659.808,81.000001,75.100001,409.900006,166.800003,247.800004,87.000001
1371,538746.808,538828.608,538993.708,539068.108,81.800001,74.400001,404.900006,165.100003,246.900004,83.600001
1372,539151.708,539223.008,539405.408,539479.108,71.300001,73.700001,404.600006,182.400003,253.700004,77.200001
1373,539556.308,539629.808,539785.908,539860.108,73.500001,74.200002,379.300006,156.100002,229.600003,75.500001
1374,539935.608,540028.108,540177.608,540250.708,92.500001,73.100001,393.400006,149.500002,242.000003,78.300002
1375,540329.008,540442.508,540570.308,540643.108,113.500001,72.800001,392.300005,127.800002,241.300003,78.200001
1376,540721.308,540796.208,540967.408,541042.008,74.900001,74.600001,402.100006,171.200003,246.100004,81.400001
1377,541123.408,541200.408,541363.108,541436.808,77.000002,73.700001,402.000006,162.700002,239.700004,88.600001
1378,541525.408,541606.708,541781.508,541855.208,81.300002,73.700001,414.800007,174.800002,256.100004,85.000002
1379,541940.208,542053.108,542183.708,542257.108,112.900001,73.400001,397.100005,130.600002,243.500003,80.200001
1380,542337.308,542408.408,542582.708,542657.308,71.100002,74.600001,399.100006,174.300002,245.400004,79.100001
1381,542736.408,542820.708,542987.708,543060.808,84.300002,73.100001,406.100006,167.000002,251.300004,81.700001
1382,543142.508,543213.608,543374.308,543449.008,71.100002,74.700001,387.200006,160.700002,231.800004,80.700001
1383,543529.708,543608.908,543781.008,543855.408,79.200001,74.400001,412.000006,172.100003,251.300004,86.300001
1384,543941.708,544014.208,544187.508,544261.808,72.500001,74.300001,395.800006,173.300003,245.800004,75.700001
1385,544337.508,544410.208,544585.108,544659.108,72.700001,74.000001,406.000006,174.900003,247.600004,84.400001
1386,544743.508,544823.708,544999.108,545075.108,80.200002,76.000001,420.100007,175.400002,255.600004,88.500002
1387,545163.608,545218.008,545410.208,545486.108,54.4,75.900001,407.400006,192.200003,246.600003,84.900002
1388,545571.008,545653.308,545828.108,545903.608,82.300001,75.500002,422.700006,174.800002,257.100003,90.100001
1389,545993.708,546078.108,546235.808,546311.208,84.400001,75.400001,399.000006,157.700003,242.100004,81.500001
1390,546392.708,546468.608,546643.808,546717.208,75.900001,73.400001,398.000006,175.200003,251.100004,73.500001
1391,546790.708,546880.108,547021.908,547092.408,89.400001,70.500001,382.000006,141.800002,231.200003,80.300002
1392,547172.708,547240.708,547412.608,547487.508,68.000001,74.900001,402.800006,171.900002,239.900003,88.000002
1393,547575.508,547654.508,547826.208,547903.608,79.000001,77.400001,411.200006,171.700002,250.700003,83.100002
1394,547986.708,548087.208,548226.508,548302.708,100.500001,76.200001,405.600006,139.300002,239.800003,89.600002
1395,548392.308,548450.208,548633.408,548708.908,57.900001,75.500001,401.800006,183.200002,241.100003,85.200002
1396,548794.108,548869.008,549043.408,549118.208,74.900001,74.800001,403.000006,174.400002,249.300003,78.900002
1397,549197.108,549303.008,549432.408,549504.708,105.900001,72.300001,384.700005,129.400002,235.300003,77.100001
1398,549581.808,549656.208,549824.208,549898.308,74.400002,74.100001,401.900006,168.000002,242.400004,85.400001
1399,549983.708,550063.008,550231.508,550307.008,79.300002,75.500001,411.200007,168.500002,247.800004,87.900002
1400,550394.908,550513.608,550640.908,550716.608,118.700001,75.700001,403.600006,127.300002,246.000003,81.900002
1401,550798.508,550902.708,551046.508,551120.508,104.200001,74.000001,414.500006,143.800002,248.000003,92.500002
1402,551213.008,551303.308,551455.408,551528.508,90.300001,73.100001,396.900006,152.100002,242.400003,81.400002
1403,551609.908,551684.108,551834.408,551907.608,74.200001,73.200001,375.500005,150.300002,224.500003,77.800001
1404,551985.408,552080.708,552220.208,552293.708,95.300002,73.500001,392.200006,139.500002,234.800004,83.900001
1405,552377.608,552454.108,552611.508,552685.708,76.500001,74.200001,389.500006,157.400003,233.900004,81.400001
1406,552767.108,552852.908,553009.408,553084.308,85.800001,74.900002,410.800006,156.500002,242.300003,93.600001
1407,553177.908,553228.308,553416.008,553488.908,50.400001,72.900001,389.600006,187.700003,238.100004,78.600001
1408,553567.508,553651.308,553814.608,553889.408,83.800001,74.800002,406.000006,163.300002,247.100003,84.100001
1409,553973.508,554099.908,554200.308,554271.808,126.400002,71.500001,370.900005,100.400001,226.800003,72.600001
1410,554344.408,554437.708,554588.508,554661.408,93.300002,72.900001,403.900006,150.800002,244.100004,86.900001
1411,554748.308,554829.308,554994.408,555068.708,81.000002,74.300001,405.100006,165.100002,246.100004,84.700001
1412,555153.408,555242.708,555407.408,555518.308,89.300002,110.900002,421.700007,164.700002,254.000004,56.800001
1413,555575.108,555659.608,555832.508,555909.208,84.500001,76.700001,418.800006,172.900003,257.400004,84.700001
1414,555993.908,556076.708,556239.408,556313.908,82.800001,74.500001,403.800006,162.700003,245.500004,83.800001
1415,556397.708,556469.408,556638.008,556710.608,71.700001,72.600001,387.200006,168.600003,240.300004,74.300001
1416,556784.908,556875.508,557020.308,557092.508,90.600001,72.200001,384.300005,144.800002,235.400003,76.700001
1417,557169.208,557244.908,557415.908,557489.308,75.700002,73.400001,407.500007,171.000002,246.700004,87.400002
1418,557576.708,557667.508,557816.508,557891.608,90.800001,75.100001,404.100006,149.000002,239.800003,89.200002
1419,557980.808,558068.608,558210.408,558285.608,87.800001,75.200001,383.300005,141.800002,229.600003,78.500001
1420,558364.108,558471.908,558600.808,558674.408,107.800002,73.600001,381.000006,128.900002,236.700004,70.700001
1421,558745.108,558872.108,558984.208,559057.008,127.000002,72.800001,391.300006,112.100002,239.100004,79.400001
1422,559136.408,559214.608,559390.708,559465.808,78.200001,75.100001,420.200006,176.100003,254.300004,90.800001
1423,559556.608,559615.908,559794.908,559870.208,59.300001,75.300001,403.600006,179.000003,238.300004,90.000001
1424,559960.208,560013.408,560218.508,560293.208,53.200001,74.700001,425.500006,205.100003,258.300004,92.500001
1425,560385.708,560468.008,560627.908,560703.108,82.300002,75.200001,400.600006,159.900002,242.200004,83.200001
1426,560786.308,560864.708,561025.608,561098.208,78.400002,72.600001,390.500006,160.900002,239.300004,78.600001
1427,561176.808,561261.308,561413.508,561487.308,84.500001,73.800001,392.300006,152.200003,236.700004,81.800001
1428,561569.108,561644.908,561815.308,561889.408,75.800001,74.100001,405.000006,170.400003,246.200004,84.700001
1429,561974.108,562051.108,562230.308,562306.408,77.000001,76.100001,426.500006,179.200003,256.200004,94.200001
1430,562400.608,562455.908,562655.608,562729.108,55.300001,73.500001,416.600007,199.700003,255.000004,88.100002
1431,562817.208,562890.708,563062.108,563136.408,73.500001,74.300001,410.100006,171.400002,244.900003,90.900002
1432,563227.308,563357.908,563458.008,563532.708,130.600002,74.700001,383.300005,100.100001,230.700003,77.900001
1433,563610.608,563687.108,563839.508,563911.408,76.500002,71.900001,377.600006,152.400002,228.900004,76.800001
1434,563988.208,564092.908,564233.908,564307.908,104.700002,74.000001,405.600006,141.000002,245.700004,85.900001
1435,564393.808,564466.708,564640.508,564716.208,72.900001,75.700001,411.900006,173.800003,246.700004,89.500001
1436,564805.708,564885.608,565043.708,565118.408,79.900001,74.700001,405.100006,158.100003,238.000004,92.400001
1437,565210.808,565265.508,565452.208,565527.308,54.700001,75.100001,396.600006,186.700003,241.400004,80.100001
1438,565607.408,565687.508,565864.508,565938.508,80.100001,74.000001,417.700006,177.000003,257.100004,86.600001
1439,566025.108,566107.308,566259.008,566333.508,82.200002,74.500001,384.300006,151.700002,233.900004,75.900001
1440,566409.408,566514.908,566637.308,566711.008,105.500002,73.700001,382.800006,122.400002,227.900004,81.200001
1441,566792.208,566861.708,567033.508,567108.008,69.500001,74.500002,398.100006,171.800002,241.300003,82.300001
1442,567190.308,567272.608,567436.708,567510.608,82.300001,73.900002,404.800006,164.100002,246.400003,84.500001
1443,567595.108,567675.908,567853.308,567929.308,80.800001,76.000001,425.400006,177.400003,258.200004,91.200001
1444,568020.508,568122.108,568273.708,568383.708,101.600002,110.000002,422.300006,151.600002,253.200004,59.1
1445,568442.808,568527.308,568690.108,568764.808,84.500002,74.700001,406.900007,162.800002,247.300004,84.900002
1446,568849.708,568919.408,569083.708,569155.208,69.700001,71.500001,382.200005,164.300002,234.000003,76.700001
1447,569231.908,569327.108,569472.708,569545.708,95.200002,73.000001,389.700006,145.600002,240.800004,75.900001
1448,569621.608,569722.608,569863.308,569935.008,101.000002,71.700001,400.900006,140.700002,241.700004,87.500001
1449,570022.508,570097.508,570266.508,570340.908,75.000001,74.400001,404.300006,169.000003,244.000004,85.900001
1450,570426.809,570511.509,570684.509,570759.509,84.700001,75.000001,420.100006,173.000003,257.700004,87.400001
1451,570846.909,570930.409,571101.809,571175.809,83.500002,74.000001,413.700006,171.400002,254.900004,84.800001
1452,571260.609,571338.909,571500.709,571573.109,78.300002,72.400001,395.600006,161.800002,240.100004,83.100001
1453,571656.209,571728.809,571876.709,571951.609,72.600001,74.900001,371.300006,147.900003,220.500004,75.900001
1454,572027.509,572098.909,572269.309,572373.709,71.400001,104.400002,404.100006,170.400002,241.800003,57.900001
1455,572431.609,572512.409,572680.609,572756.509,80.800001,75.900001,408.100006,168.200003,249.000004,83.200001
1456,572839.709,572919.909,573085.809,573161.109,80.200001,75.300001,404.400006,165.900003,246.100004,83.000001
1457,573244.109,573330.309,573498.609,573572.609,86.200001,74.000001,415.800006,168.300003,254.500004,87.300001
1458,573659.909,573734.909,573909.109,573980.709,75.000001,71.600001,396.000006,174.200003,249.200004,75.200001
1459,574055.909,574144.109,574288.809,574362.309,88.200001,73.500001,382.900006,144.700003,232.900004,76.500001
1460,574438.809,574502.209,574678.609,574752.009,63.400001,73.400001,401.800006,176.400002,239.800003,88.600002
1461,574840.609,574919.509,575087.109,575161.109,78.900001,74.000002,408.400006,167.600002,246.500003,87.900001
1462,575249.009,575367.109,575508.409,575581.809,118.100002,73.400001,430.800006,141.300002,259.400004,98.000001
1463,575679.809,575733.009,575925.309,576000.009,53.200001,74.700001,403.300006,192.300003,245.500004,83.100001
1464,576083.109,576165.509,576325.909,576401.209,82.400002,75.300001,400.900006,160.400002,242.800004,82.800001
1465,576484.009,576559.009,576703.409,576809.709,75.000001,106.300001,362.500006,144.400003,219.400004,36.800001
1466,576846.509,576981.909,577095.009,577167.209,135.400002,72.200001,400.800006,113.100001,248.500003,80.100002
1467,577247.309,577318.309,577499.409,577573.409,71.000001,74.000002,414.700006,181.100002,252.100003,88.600001
1468,577662.009,577741.909,577926.209,578001.909,79.900001,75.700001,428.900006,184.300003,264.200004,89.000001
1469,578090.909,578193.809,578342.809,578416.809,102.900002,74.000001,419.500006,149.000002,251.900004,93.600001
1470,578510.409,578604.009,578765.209,578841.809,93.600002,76.600001,420.100007,161.200002,254.800004,88.700002
1471,578930.509,579002.109,579169.309,579241.209,71.600001,71.900001,390.400006,167.200002,238.800003,79.700002
1472,579320.909,579431.609,579549.009,579622.309,110.700001,73.300001,378.600005,117.400002,228.100003,77.200001
1473,579699.509,579817.909,579938.109,580013.209,118.400002,75.100001,400.500006,120.200002,238.600004,86.800001
1474,580100.009,580192.009,580348.609,580423.209,92.000002,74.600001,416.700006,156.600002,248.600004,93.500001
1475,580516.709,580610.509,580778.309,580854.409,93.800002,76.100001,430.400007,167.800002,261.600004,92.700002
1476,580947.109,581031.409,581198.509,581272.309,84.300001,73.800001,413.000006,167.100003,251.400004,87.800001
1477,581360.109,581446.309,581608.409,581716.509,86.200001,108.100001,401.000006,162.100003,248.300004,44.600001
1478,581761.109,581840.109,581997.509,582070.209,79.000001,72.700002,388.900006,157.400002,236.400003,79.800001
1479,582150.009,582225.609,582389.509,582464.409,75.600001,74.900001,404.000006,163.900002,239.500003,89.600002
1480,582554.009,582638.709,582804.309,582880.509,84.700001,76.200002,410.000006,165.600002,250.300003,83.500001
1481,582964.009,583046.909,583205.809,583280.909,82.900001,75.100002,402.500006,158.900002,241.800003,85.600001
1482,583366.509,583448.209,583612.209,583687.009,81.700001,74.800002,406.900006,164.000002,245.700003,86.400001
1483,583773.409,583847.709,584017.009,584089.809,74.300001,72.800001,393.300006,169.300003,243.600004,76.900001
1484,584166.709,584255.609,584410.009,584482.709,88.900001,72.700001,396.200006,154.400002,243.300003,80.200002
1485,584562.909,584637.609,584805.209,584879.509,74.700001,74.300001,407.600006,167.600002,242.300003,91.000002
1486,584970.509,585052.509,585213.409,585289.409,82.000001,76.000001,404.100006,160.900002,242.900003,85.200002
1487,585374.609,585457.909,585623.509,585698.709,83.300001,75.200002,417.600006,165.600002,248.900003,93.500001
1488,585792.209,585891.009,586047.709,586122.809,98.800001,75.100001,413.200006,156.700003,255.500004,82.600001
1489,586205.409,586285.309,586459.609,586533.709,79.900001,74.100001,412.600006,174.300003,254.200004,84.300001
1490,586618.009,586688.709,586845.309,586917.909,70.700001,72.600001,371.700006,156.600003,227.300004,71.800001
1491,586989.709,587079.609,587231.509,587304.309,89.900001,72.800002,400.300006,151.900002,241.800003,85.700001
1492,587390.009,587463.209,587643.509,587717.509,73.200001,74.000001,412.600006,180.300003,253.500004,85.100001
1493,587802.609,587890.609,588053.609,588126.509,88.000001,72.900001,409.800006,163.000003,251.000004,85.900001
1494,588212.409,588299.209,588473.809,588547.909,86.800001,74.100001,420.500006,174.600003,261.400004,85.000001
1495,588632.909,588719.209,588880.309,588993.709,86.300002,113.400002,404.600006,161.100002,247.400004,43.8
1496,589037.509,589161.009,589275.109,589349.809,123.500002,74.700001,390.000006,114.100002,237.600004,77.700001
1497,589427.509,589495.109,589668.609,589741.809,67.600001,73.200001,408.800006,173.500003,241.100004,94.500001
1498,589836.309,589916.709,590086.209,590162.409,80.400001,76.200001,411.400006,169.500003,249.900004,85.300001
1499,590247.709,590304.009,590501.809,590576.809,56.300001,75.000001,422.200007,197.800003,254.100004,93.100002
1500,590669.909,590730.209,590921.509,590996.609,60.300001,75.100002,411.500006,191.300002,251.600003,84.800001
1501,591081.409,591166.509,591337.309,591412.809,85.100001,75.500001,411.300006,170.800003,255.900004,79.900001
1502,591492.709,591566.709,591714.109,591786.309,74.000001,72.200001,368.900005,147.400002,221.400003,75.300001
1503,591861.609,591974.009,592090.209,592163.309,112.400002,73.100001,383.800006,116.200002,228.600004,82.100001
1504,592245.409,592322.509,592490.209,592563.209,77.100001,73.000001,401.600006,167.700003,244.800004,83.800001
1505,592647.009,592732.809,592893.109,592969.909,85.800001,76.800001,407.200006,160.300003,246.100004,84.300001
1506,593054.209,593144.809,593303.809,593378.709,90.600002,74.900001,411.000006,159.000002,249.600004,86.500001
1507,593465.209,593522.009,593706.709,593779.909,56.800001,73.200001,393.600006,184.700003,241.500004,78.900001
1508,593858.809,593959.309,594092.409,594165.609,100.500002,73.200001,384.300006,133.100002,233.600004,77.500001
1509,594243.109,594313.009,594482.609,594556.109,69.900001,73.500002,398.400006,169.600002,239.500003,85.400001
1510,594641.509,594724.109,594886.209,594998.209,82.600001,112.000002,418.400006,162.100002,244.700003,61.700001
1511,595059.909,595115.309,595304.509,595379.509,55.400001,75.000001,407.200006,189.200003,244.600004,87.600001
1512,595467.109,595525.309,595718.709,595791.209,58.200001,72.500001,412.600006,193.400003,251.600004,88.500001
1513,595879.709,595953.009,596127.809,596203.509,73.300001,75.700001,402.900006,174.800003,248.100004,79.100001
1514,596282.609,596356.709,596525.209,596597.309,74.100001,72.100001,383.500006,168.500003,242.600004,68.800001
1515,596666.109,596753.409,596910.409,596982.909,87.300001,72.500001,402.100006,157.000003,244.300004,85.300001
1516,597068.209,597153.109,597325.409,597400.509,84.900001,75.100001,415.700006,172.300003,257.200004,83.400001
1517,597483.909,597564.709,597729.409,597804.709,80.800001,75.300001,417.700006,164.700003,245.500004,96.900001
1518,597901.609,597952.509,598141.109,598215.109,50.900001,74.000001,396.800006,188.600003,239.500004,83.300001
1519,598298.409,598380.809,598547.309,598620.209,82.400002,72.900001,404.100006,166.500002,248.900004,82.300001
1520,598702.509,598832.709,598924.709,598999.109,130.200002,74.400001,369.100006,92.000002,222.200004,72.500001
1521,599071.609,599141.309,599313.309,599386.209,69.700001,72.900002,401.100006,172.000002,241.700003,86.500001
1522,599472.709,599546.209,599710.309,599784.109,73.500001,73.800001,394.600006,164.100002,237.600003,83.200002
1523,599867.309,599953.009,600124.509,600198.909,85.700001,74.400001,418.500006,171.500003,257.200004,86.900001
1524,600285.809,600374.309,600531.109,600605.909,88.500001,74.800001,405.100006,156.800003,245.300004,85.000001
1525,600690.909,600773.409,600941.409,601014.509,82.500001,73.100001,401.600006,168.000003,250.500004,78.000001
1526,601092.509,601197.509,601329.409,601400.609,105.000002,71.200001,387.300006,131.900002,236.900004,79.200001
1527,601479.809,601553.309,601722.609,601797.009,73.500001,74.400001,396.400006,169.300002,242.800003,79.200002
1528,601876.209,601952.109,602132.009,602206.409,75.900001,74.400002,418.000006,179.900002,255.800003,87.800001
1529,602294.209,602368.709,602544.709,602660.409,74.500001,115.700001,417.100006,176.000003,250.500004,50.900001
1530,602711.309,602820.309,602962.309,603035.309,109.000002,73.000001,408.200006,142.000002,251.000004,84.200001
1531,603119.509,603200.509,603372.909,603473.309,81.000001,100.400001,411.000006,172.400003,253.400004,57.200001
1532,603530.509,603626.709,603765.609,603839.009,96.200002,73.400001,381.800006,138.900002,235.100004,73.300001
1533,603912.309,604029.509,604161.009,604234.509,117.200002,73.500001,407.200006,131.500002,248.700004,85.000001
1534,604319.509,604406.509,604563.009,604638.309,87.000001,75.300001,415.700006,156.500003,243.500004,96.900001
1535,604735.209,604790.609,604979.709,605056.309,55.400001,76.600001,408.100006,189.100003,244.500004,87.000001
1536,605143.309,605263.909,605395.709,605469.509,120.600002,73.800001,421.400007,131.800002,252.400004,95.200002
1537,605564.709,605668.609,605796.209,605870.709,103.900001,74.500001,379.500005,127.600002,231.500003,73.500001
1538,605944.209,606038.909,606180.209,606280.609,94.700002,100.400001,387.900006,141.300002,236.000004,51.500001
1539,606332.109,606434.109,606575.409,606649.109,102.000002,73.700001,401.900006,141.300002,243.300004,84.900001
1540,606734.009,606817.909,606990.609,607064.709,83.900001,74.100001,415.500006,172.700003,256.600004,84.800001
1541,607149.509,607249.009,607396.609,607471.109,99.500002,74.500001,408.500006,147.600002,247.100004,86.900001
1542,607558.009,607656.809,607803.609,607878.009,98.800002,74.400001,404.200006,146.800002,245.600004,84.200001
1543,607962.209,608040.809,608197.409,608270.209,78.600002,72.800001,389.500006,156.600002,235.200004,81.500001
1544,608351.709,608421.909,608585.909,608690.409,70.200001,104.500001,395.400006,164.000003,234.200004,56.700001
1545,608747.109,608814.509,608989.109,609064.709,67.400001,75.600001,407.200006,174.600003,242.000004,89.600001
1546,609154.309,609204.709,609398.409,609474.009,50.400001,75.600001,403.200006,193.700003,244.100004,83.500001
1547,609557.509,609643.109,609808.709,609884.109,85.600001,75.400001,415.300006,165.600003,251.200004,88.700001
1548,609972.809,610066.609,610210.109,610327.609,93.800002,117.500002,399.000006,143.500002,237.300004,44.2
1549,610371.809,610447.309,610614.709,610688.909,75.500001,74.200001,391.400006,167.400003,242.900004,74.300001
1550,610763.209,610844.709,610994.209,611066.309,81.500001,72.100001,389.000006,149.500003,231.000004,85.900001
1551,611152.209,611235.209,611397.909,611473.409,83.000001,75.500001,408.000006,162.700003,245.700004,86.800001
1552,611560.209,611617.309,611808.709,611882.709,57.100001,74.000001,411.000006,191.400003,248.500004,88.500001
1553,611971.209,612076.909,612208.509,612283.409,105.700002,74.900001,398.600006,131.600002,237.300004,86.400001
1554,612369.809,612477.709,612605.409,612680.909,107.900002,75.500001,398.000006,127.700002,235.600004,86.900001
1555,612767.809,612886.309,612996.709,613101.609,118.500002,104.900002,381.500006,110.400001,228.900003,47.700001
1556,613149.309,613256.709,613390.709,613463.609,107.400001,72.900001,400.700006,134.000002,241.400003,86.400002
1557,613550.009,613632.109,613799.509,613873.609,82.100001,74.100001,416.400006,167.400002,249.500003,92.800002
1558,613966.409,614016.709,614212.609,614286.609,50.300001,74.000002,413.800006,195.900002,246.200003,93.600001
1559,614380.209,614443.309,614633.609,614753.009,63.100001,119.400002,419.500006,190.300003,253.400004,46.7
1560,614799.709,614857.509,615063.909,615139.009,57.800001,75.100001,424.100007,206.400003,264.200004,84.800002
1561,615223.809,615302.309,615463.109,615570.009,78.500001,106.900002,390.700005,160.800002,239.300003,44.5
1562,615614.509,615711.909,615857.209,615930.609,97.400002,73.400001,398.600006,145.300002,242.700004,82.500001
1563,616013.109,616090.509,616261.109,616336.209,77.400001,75.100001,413.500006,170.600003,248.000004,90.400001
1564,616426.609,616514.809,616682.109,616755.509,88.200002,73.400001,420.100007,167.300002,255.500004,91.200002
1565,616846.709,616934.309,617096.309,617171.609,87.600001,75.300002,410.500006,162.000002,249.600003,85.600001
1566,617257.209,617353.309,617510.209,617583.809,96.100001,73.600001,411.600006,156.900003,253.000004,85.000001
1567,617668.809,617745.409,617909.009,617980.909,76.600001,71.900001,392.500006,163.600003,240.200004,80.400001
1568,618061.309,618149.309,618297.109,618369.709,88.000001,72.600001,392.700006,147.800002,235.800003,84.300002
1569,618454.009,618538.109,618701.909,618777.709,84.100001,75.800002,416.100006,163.800002,247.900003,92.400001
1570,618870.109,618924.409,619122.009,619198.909,54.300001,76.900001,416.600006,197.600003,251.900004,87.800001
1571,619286.709,619343.009,619540.209,619614.709,56.300001,74.500001,428.200006,197.200003,253.500004,100.200001
1572,619714.909,619770.909,619964.109,620039.109,56.000001,75.000001,419.200007,193.200003,249.200004,95.000002
1573,620134.109,620219.309,620387.509,620461.909,85.200001,74.400002,412.600006,168.200002,253.400003,84.800001
1574,620546.709,620620.109,620782.909,620895.409,73.400001,112.500002,390.900006,162.800002,236.200003,42.200001
1575,620937.609,621031.609,621183.709,621259.409,94.000001,75.700001,401.000006,152.100002,246.100003,79.200002
1576,621338.609,621415.309,621592.109,621667.209,76.700001,75.100002,416.100006,176.800002,253.500003,87.500001
1577,621754.709,621816.009,622022.609,622097.809,61.300001,75.200001,432.000006,206.600003,267.900004,88.900001
1578,622186.709,622244.709,622450.809,622525.609,58.000001,74.800001,438.200007,206.100003,264.100004,99.300002
1579,622624.909,622677.509,622867.809,622942.309,52.600001,74.500002,410.200006,190.300002,242.900003,92.800001
1580,623035.109,623094.509,623282.909,623358.309,59.400001,75.400001,406.200006,188.400003,247.800004,83.000001
1581,623441.309,623561.109,623672.609,623745.109,119.800002,72.500002,381.800006,111.500001,231.300003,78.000001
1582,623823.109,623962.509,624074.609,624147.809,139.400002,73.200002,411.100006,112.100001,251.500003,86.400001
1583,624234.209,624317.809,624489.609,624562.909,83.600001,73.300001,424.800006,171.800003,255.400004,96.100001
1584,624659.009,624718.709,624919.109,624994.909,59.700001,75.800001,426.100006,200.400003,260.100004,90.200001
1585,625085.109,625177.809,625347.409,625422.909,92.700002,75.500002,426.900007,169.600002,262.300004,89.100001
1586,625512.009,625596.909,625757.309,625833.409,84.900001,76.100001,404.500006,160.400003,245.300004,83.100001
1587,625916.509,625972.709,626169.509,626243.509,56.200001,74.000001,412.000006,196.800003,253.000004,85.000001
1588,626328.509,626397.409,626561.709,626634.109,68.900001,72.400002,379.200006,164.300002,233.200003,73.600001
1589,626707.709,626806.709,626962.209,627035.109,99.000001,72.900002,415.900006,155.500002,254.500003,88.500001
1590,627123.609,627226.409,627382.309,627457.709,102.800001,75.400001,426.500006,155.900003,258.700004,92.400001
1591,627550.109,627610.309,627800.609,627875.109,60.200001,74.500001,419.000006,190.300003,250.500004,94.000001
1592,627969.109,628024.909,628218.109,628294.409,55.800001,76.300001,407.500007,193.200003,249.000004,82.200002
1593,628376.609,628461.909,628645.009,628747.809,85.300001,102.800001,434.700006,183.100003,268.400004,63.500001
1594,628811.309,628897.209,629069.209,629145.409,85.900001,76.200001,411.200006,172.000003,257.900004,77.100001
1595,629222.509,629333.409,629469.209,629541.409,110.900002,72.200001,403.600006,135.800002,246.700004,84.700001
1596,629626.109,629702.509,629871.709,629947.709,76.400001,76.000001,410.000006,169.200003,245.600004,88.400001
1597,630036.109,630119.509,630292.709,630368.809,83.400002,76.100001,427.900007,173.200002,256.600004,95.200002
1598,630464.009,630518.109,630703.709,630819.409,54.1,115.700002,406.500006,185.600003,239.700003,51.100001
1599,630870.509,630928.109,631135.109,631210.009,57.600001,74.900001,428.900006,207.000003,264.600004,89.400001
1600,631299.409,631386.109,631535.509,631607.609,86.700001,72.100001,379.300006,149.400003,236.100004,71.100001
1601,631678.709,631770.109,631916.309,631988.609,91.400001,72.300001,387.600006,146.200002,237.600003,77.700002
1602,632066.309,632138.109,632313.809,632387.009,71.800001,73.200001,406.300006,175.700002,247.500003,85.600002
1603,632472.609,632568.709,632727.909,632804.209,96.100001,76.300002,425.700006,159.200002,255.300003,94.100001
1604,632898.309,633010.509,633149.409,633224.009,112.200002,74.600001,420.100006,138.900002,251.100004,94.400001
1605,633318.409,633379.909,633574.709,633649.109,61.500001,74.400001,418.900006,194.800003,256.300004,88.200001
1606,633737.309,633818.909,633992.909,634067.909,81.600002,75.000001,422.500007,174.000002,255.600004,91.900002
1607,634159.809,634249.109,634415.509,634517.109,89.300001,101.600001,415.300006,166.400003,255.700004,58.000001
1608,634575.109,634706.409,634812.609,634885.209,131.300002,72.600002,387.000006,106.200001,237.500003,76.900001
1609,634962.109,635036.709,635211.409,635285.909,74.600001,74.500001,406.300006,174.700002,249.300003,82.500002
1610,635368.409,635452.409,635624.309,635699.309,84.000001,75.000001,421.300006,171.900003,255.900004,90.400001
1611,635789.709,635849.609,636031.109,636106.209,59.900001,75.100001,405.600006,181.500003,241.400004,89.100001
1612,636195.309,636282.609,636452.509,636525.309,87.300001,72.800001,431.800006,169.900003,257.200004,101.800001
1613,636627.109,636730.409,636883.609,636959.509,103.300002,75.900001,421.500007,153.200002,256.500004,89.100002
1614,637048.609,637105.409,637298.809,637411.009,56.800001,112.200002,412.100006,193.400002,250.200003,49.700001
1615,637460.709,637564.51,637695.91,637768.11,103.800001,72.200001,382.900006,131.400002,235.200003,75.500002
1616,637843.61,637939.21,638088.61,638161.41,95.600001,72.800001,403.500006,149.400002,245.000003,85.700002
1617,638247.11,638325.51,638497.41,638572.11,78.400001,74.700001,419.900006,171.900002,250.300003,94.900002
1618,638667.01,638754.81,638922.31,638998.91,87.800001,76.600001,417.000006,167.500003,255.300004,85.100001
1619,639084.01,639143.11,639339.41,639415.11,59.100001,75.700001,420.900006,196.300003,255.400004,89.800001
1620,639504.91,639621.81,639743.11,639818.81,116.900002,75.700001,398.400006,121.300002,238.200004,84.500001
1621,639903.31,639982.51,640141.91,640215.71,79.200001,73.800001,393.000006,159.400003,238.600004,80.600001
1622,640296.31,640399.31,640544.61,640618.11,103.000002,73.500001,405.600006,145.300002,248.300004,83.800001
1623,640701.91,640775.71,640941.71,641014.91,73.800001,73.200001,394.500006,166.000003,239.800004,81.500001
1624,641096.41,641174.31,641346.11,641422.61,77.900001,76.500001,412.400006,171.800003,249.700004,86.200001
1625,641508.81,641562.81,641748.71,641823.31,54.000001,74.600001,393.300006,185.900003,239.900004,78.800001
1626,641902.11,641980.01,642144.51,642220.11,77.900001,75.600001,405.100006,164.500003,242.400004,87.100001
1627,642307.21,642367.41,642546.21,642622.11,60.200001,75.900001,392.800006,178.800003,239.000004,77.900001
1628,642700.01,642766.91,642943.81,643016.01,66.900001,72.200001,392.100006,176.900003,243.800004,76.100001
1629,643092.11,643159.11,643331.51,643405.01,67.000001,73.500001,396.400006,172.400002,239.400003,83.500002
1630,643488.51,643565.41,643732.71,643808.11,76.900001,75.400001,405.900006,167.300002,244.200003,86.300002
1631,643894.41,643981.51,644139.11,644214.21,87.100001,75.100002,395.200006,157.600002,244.700003,75.400001
1632,644289.61,644361.71,644532.31,644605.01,72.100001,72.700001,400.200006,170.600002,242.700003,84.800002
1633,644689.81,644770.11,644930.91,645006.91,80.300001,76.000001,404.800006,160.800002,241.100003,87.700002
1634,645094.61,645174.21,645347.51,645422.01,79.600001,74.500002,405.600006,173.300002,252.900003,78.200001
1635,645500.21,645609.71,645744.01,645816.61,109.500001,72.600001,400.500006,134.300002,243.800003,84.100002
1636,645900.71,645982.41,646154.91,646228.91,81.700001,74.000002,416.400006,172.500002,254.200003,88.200001
1637,646317.11,646405.81,646568.21,646641.71,88.700001,73.500001,419.100006,162.400003,251.100004,94.500001
1638,646736.21,646802.81,646980.91,647057.71,66.600001,76.800001,408.500006,178.100003,244.700004,87.000001
1639,647144.71,647231.41,647383.31,647458.61,86.700001,75.300001,405.200006,151.900003,238.600004,91.300001
1640,647549.91,647625.61,647779.61,647853.01,75.700001,73.400001,373.600006,154.000003,229.700004,70.500001
1641,647923.51,648028.71,648160.11,648232.61,105.200001,72.500001,397.100006,131.400002,236.600003,88.000002
1642,648320.61,648396.11,648564.11,648639.31,75.500001,75.200001,400.700006,168.000002,243.500003,82.000002
1643,648721.31,648810.91,648971.41,649045.21,89.600001,73.800002,413.900006,160.500002,250.100003,90.000001
1644,649135.21,649230.81,649387.61,649460.91,95.600001,73.300001,415.900006,156.800003,252.400004,90.200001
1645,649551.11,649638.81,649797.81,649871.31,87.700001,73.500001,402.700006,159.000003,246.700004,82.500001
1646,649953.81,650025.81,650185.81,650259.91,72.000001,74.100001,389.400006,160.000003,232.000004,83.300001
1647,650343.21,650423.61,650594.91,650668.91,80.400001,74.000001,417.700006,171.300003,251.700004,92.000001
1648,650760.91,650818.51,651025.51,651099.41,57.600001,73.900001,422.900006,207.000003,264.600004,84.400001
1649,651183.81,651278.91,651447.11,651521.91,95.100002,74.800001,422.400007,168.200002,263.300004,84.300002
1650,651606.21,651687.51,651848.01,651920.91,81.300001,72.900001,392.100006,160.500002,241.800003,77.400002
1651,651998.31,652105.71,652220.31,652293.51,107.400001,73.200001,366.400005,114.600002,222.000003,71.200001
1652,652364.71,652471.11,652611.61,652685.41,106.400002,73.800001,406.100006,140.500002,246.900004,85.400001
1653,652770.81,652853.71,653015.31,653090.71,82.900001,75.400001,403.000006,161.600003,244.500004,83.100001
1654,653173.81,653258.21,653429.81,653503.21,84.400001,73.400001,414.300006,171.600003,256.000004,84.900001
1655,653588.11,653676.21,653844.21,653918.81,88.100002,74.600001,417.800006,168.000002,256.100004,87.100001
1656,654005.91,654090.61,654242.31,654319.21,84.700002,76.900001,393.500006,151.700002,236.400004,80.200001
1657,654399.41,654483.81,654645.11,654719.11,84.400002,74.000001,401.300006,161.300002,245.700004,81.600001
1658,654800.71,654892.71,655043.21,655115.91,92.000002,72.700001,394.400006,150.500002,242.500004,79.200001
1659,655195.11,655317.61,655440.51,655514.01,122.500002,73.500001,410.100006,122.900002,245.400004,91.200001
1660,655605.21,655707.91,655862.31,655937.41,102.700002,75.100001,421.900007,154.400002,257.100004,89.700002
1661,656027.11,656116.61,656276.21,656351.31,89.500001,75.100001,419.400006,159.600002,249.100003,95.200002
1662,656446.51,656503.81,656678.81,656754.31,57.300001,75.500001,391.200006,175.000002,232.300003,83.400002
1663,656837.71,656962.31,657095.91,657171.31,124.600002,75.400002,413.500006,133.600001,258.200003,79.900001
1664,657251.21,657322.51,657483.11,657555.51,71.300001,72.400001,373.600005,160.600002,231.900003,69.300001
1665,657624.81,657716.71,657858.41,657931.11,91.900002,72.700001,383.800006,141.700002,233.600004,77.500001
1666,658008.61,658087.21,658259.41,658334.31,78.600001,74.900001,414.500006,172.200003,250.800004,88.800001
1667,658423.11,658529.11,658681.71,658756.91,106.000002,75.200001,420.000007,152.600002,258.600004,86.200002
1668,658843.11,658933.81,659099.71,659175.11,90.700001,75.400001,423.600006,165.900002,256.600003,91.600002
1669,659266.71,659324.01,659512.01,659587.31,57.300001,75.300002,405.100006,188.000002,245.300003,84.500001
1670,659671.81,659747.11,659921.31,659994.41,75.300001,73.100001,399.300006,174.200003,249.500004,76.700001
1671,660071.11,660187.41,660304.61,660378.61,116.300002,74.000001,383.100006,117.200001,233.500003,75.600002
1672,660454.21,660565.11,660703.81,660778.31,110.900001,74.500001,411.000006,138.700002,249.600003,86.900002
1673,660865.21,660950.91,661110.71,661185.01,85.700001,74.300001,412.300006,159.800002,245.500003,92.500002
1674,661277.51,661356.11,661527.11,661645.41,78.600001,118.300001,422.100006,171.000003,249.600004,54.200001
1675,661699.61,661802.91,661951.71,662029.01,103.300002,77.300001,415.900006,148.800002,252.100004,86.500001
1676,662115.51,662169.71,662359.41,662435.31,54.200001,75.900001,403.800006,189.700003,243.900004,84.000001
1677,662519.31,662628.01,662755.01,662827.51,108.700002,72.500001,380.500006,127.000002,235.700004,72.300001
1678,662899.81,662993.11,663140.81,663213.81,93.300001,73.000001,403.400006,147.700003,241.000004,89.400001
1679,663303.21,663380.71,663547.71,663623.71,77.500001,76.000001,401.600006,167.000003,244.500004,81.100001
1680,663704.81,663790.01,663962.41,664038.41,85.200001,76.000001,419.300006,172.400003,257.600004,85.700001
1681,664124.11,664179.91,664383.21,664457.81,55.800001,74.600001,416.400006,203.300003,259.100004,82.700001
1682,664540.51,664628.11,664792.01,664865.81,87.600002,73.800001,418.100007,163.900002,251.500004,92.800002
1683,664958.61,665037.01,665199.31,665274.81,78.400001,75.500001,393.700006,162.300002,240.700003,77.500002
1684,665352.31,665427.91,665584.51,665658.61,75.600001,74.100001,383.700005,156.600002,232.200003,77.400001
1685,665736.01,665878.91,665978.31,666050.31,142.900002,72.000001,393.100006,99.400002,242.300004,78.800001
1686,666129.11,666209.01,666382.61,666455.91,79.900001,73.300001,409.600006,173.600003,253.500004,82.800001
1687,666538.71,666618.61,666786.81,666861.31,79.900001,74.500001,411.700006,168.200003,248.100004,89.100001
1688,666950.41,667053.71,667210.61,667330.41,103.300002,119.800002,423.300007,156.900002,260.200004,43.300001
1689,667373.71,667445.51,667620.01,667692.11,71.800001,72.100001,397.700006,174.500002,246.300003,79.300002
1690,667771.41,667840.81,668009.91,668081.71,69.400001,71.800001,390.200005,169.100002,238.500003,79.900001
1691,668161.61,668233.61,668408.51,668482.81,72.000001,74.300001,407.500006,174.900003,246.900004,86.300001
1692,668569.11,668649.81,668812.91,668888.61,80.700002,75.700001,404.500006,163.100002,243.800004,85.000001
1693,668973.61,669077.51,669221.91,669297.01,103.900002,75.100001,420.900007,144.400002,248.300004,97.500002
1694,669394.51,669451.71,669629.21,669704.41,57.200001,75.200001,397.600006,177.500002,234.700003,87.700002
1695,669792.11,669880.41,670039.31,670156.11,88.300001,116.800002,406.600006,158.900002,247.200003,42.600001
1696,670198.71,670305.11,670440.91,670514.01,106.400001,73.100001,388.500006,135.800002,242.200003,73.200002
1697,670587.21,670681.71,670830.21,670902.51,94.500001,72.300001,393.500005,148.500002,243.000003,78.200001
1698,670980.71,671057.51,671227.71,671301.71,76.800002,74.000001,410.600007,170.200002,247.000004,89.600002
1699,671391.31,671473.51,671638.31,671714.71,82.200001,76.400001,408.300006,164.800002,247.000003,84.900002
1700,671799.61,671902.21,672052.21,672128.41,102.600001,76.200001,420.500006,150.000002,252.600003,91.700002
1701,672220.11,672321.81,672474.41,672550.01,101.700001,75.600001,413.400006,152.600003,254.300004,83.500001
1702,672633.51,672718.11,672884.31,672957.61,84.600001,73.300001,395.100006,166.200003,250.800004,71.000001
1703,673028.61,673131.01,673272.61,673345.11,102.400001,72.500001,392.800006,141.600003,244.000004,76.300001
1704,673421.41,673494.91,673666.61,673767.61,73.500001,101.000002,411.500006,171.700002,245.200003,65.300001
1705,673832.91,673920.31,674078.71,674156.21,87.400001,77.500001,412.300006,158.400003,245.800004,89.000001
1706,674245.21,674299.31,674502.51,674578.81,54.100001,76.300001,421.800006,203.200003,257.300004,88.200001
1707,674667.01,674727.61,674910.71,674987.11,60.600001,76.400001,409.800006,183.100003,243.700004,89.700001
1708,675076.81,675172.81,675333.01,675406.61,96.000002,73.600001,411.400007,160.200002,256.200004,81.600002
1709,675488.21,675596.61,675723.41,675796.21,108.400001,72.800001,381.200005,126.800002,235.200003,73.200001
1710,675869.41,675967.81,676127.01,676201.51,98.400002,74.500001,415.600006,159.200002,257.600004,83.500001
1711,676285.01,676367.11,676541.11,676616.41,82.100002,75.300001,423.200007,174.000002,256.100004,91.800002
1712,676708.21,676765.91,676954.31,677027.81,57.700001,73.500002,407.900006,188.400002,246.100003,88.300001
1713,677116.11,677172.21,677361.51,677437.51,56.100001,76.000002,408.200006,189.300002,245.400003,86.800001
1714,677524.31,677617.91,677787.91,677863.01,93.600001,75.100001,427.900006,170.000003,263.600004,89.200001
1715,677952.21,678032.51,678202.21,678277.31,80.300001,75.100001,394.800006,169.700003,250.000004,69.700001
1716,678347.01,678440.81,678589.71,678661.31,93.800002,71.600001,397.000006,148.900002,242.700004,82.700001
1717,678744.01,678812.91,678993.31,679069.01,68.900001,75.700001,414.400006,180.400003,249.300004,89.400001
1718,679158.41,679242.91,679400.31,679474.91,84.500002,74.600001,408.300006,157.400002,241.900004,91.800001
1719,679566.71,679656.51,679820.11,679894.61,89.800002,74.500001,417.700007,163.600002,253.400004,89.800002
1720,679984.41,680042.01,680239.71,680314.01,57.6,74.300001,416.700006,197.700003,255.300003,87.100002
1721,680401.11,680486.71,680651.11,680726.31,85.600001,75.200002,407.500006,164.400002,250.000003,82.300001
1722,680808.61,680886.61,681049.01,681123.81,78.000001,74.800002,385.700006,162.400002,240.400003,70.500001
1723,681194.31,681289.31,681438.91,681512.21,95.000001,73.300001,392.200005,149.600002,244.600003,74.300001
1724,681586.51,681657.81,681838.51,681912.61,71.300001,74.100001,414.100007,180.700003,252.000004,88.000002
1725,682000.61,682087.51,682254.31,682328.01,86.900001,73.700001,418.400006,166.800002,253.700003,91.000002
1726,682419.01,682477.11,682676.71,682750.61,58.100001,73.900001,424.100006,199.600003,257.700004,92.500001
1727,682843.11,682906.01,683087.41,683164.31,62.900001,76.900001,417.100006,181.400003,244.300004,95.900001
1728,683260.21,683315.71,683504.01,683580.41,55.500001,76.400001,404.400006,188.300003,243.800004,84.200001
1729,683664.61,683746.41,683920.11,683994.01,81.800002,73.900001,415.600007,173.700002,255.500004,86.200002
1730,684080.21,684184.31,684325.91,684399.31,104.100001,73.400001,391.600005,141.600002,245.700003,72.500001
1731,684471.81,684574.81,684724.91,684798.11,103.000002,73.200001,409.300007,150.100002,253.100004,83.000002
1732,684881.11,684963.11,685129.21,685203.21,82.000001,74.000001,408.300006,166.100002,248.100003,86.200002
1733,685289.41,685374.51,685545.41,685619.61,85.100001,74.200002,419.800006,170.900002,256.000003,89.600001
1734,685709.21,685763.41,685964.61,686038.51,54.200001,73.900001,421.100006,201.200003,255.400004,91.800001
1735,686130.31,686231.81,686391.41,686466.51,101.500002,75.100001,425.400006,159.600002,261.100004,89.200001
1736,686555.71,686636.71,686802.41,686877.01,81.000002,74.600001,397.900006,165.700002,246.700004,76.600001
1737,686953.61,687086.01,687202.71,687275.31,132.400002,72.600001,393.100006,116.700002,249.100004,71.400001
1738,687346.71,687432.51,687605.71,687680.11,85.800002,74.400001,418.700007,173.200002,259.000004,85.300002
1739,687765.41,687840.31,688016.61,688092.71,74.900001,76.100001,414.200006,176.300002,251.200003,86.900002
1740,688179.61,688267.01,688442.81,688518.51,87.400001,75.700001,428.400006,175.800003,263.200004,89.500001
1741,688608.01,688699.31,688864.11,688940.11,91.300001,76.000001,420.800006,164.800003,256.100004,88.700001
1742,689028.81,689139.71,689272.91,689349.11,110.900002,76.200001,400.900006,133.200002,244.100004,80.600001
1743,689429.71,689516.61,689673.51,689749.01,86.900002,75.500001,392.500006,156.900002,243.800004,73.200001
1744,689822.21,689893.91,690061.31,690133.51,71.700001,72.200001,386.200006,167.400003,239.100004,74.900001
1745,690208.41,690322.41,690462.51,690535.91,114.000002,73.400001,417.100006,140.100002,254.100004,89.600001
1746,690625.51,690707.31,690876.31,690949.71,81.800001,73.400001,410.400006,169.000003,250.800004,86.200001
1747,691035.91,691116.51,691300.21,691375.41,80.600001,75.200001,432.600007,183.700003,264.300004,93.100002
1748,691468.51,691549.51,691733.71,691808.71,81.000001,75.000001,430.800006,184.200003,265.200004,90.600001
1749,691899.31,691987.41,692161.41,692236.51,88.100001,75.100001,429.200006,174.000003,262.100004,92.000001
1750,692328.51,692406.91,692580.21,692654.61,78.400002,74.400001,402.700006,173.300002,251.700004,76.600001
1751,692731.21,692825.91,692961.61,693034.61,94.700002,73.000001,375.500006,135.700002,230.400004,72.100001
1752,693106.71,693206.01,693353.21,693427.31,99.300002,74.100001,404.700006,147.200002,246.500004,84.100001
1753,693511.41,693593.31,693775.51,693850.51,81.900001,75.000001,428.500007,182.200003,264.100004,89.400002
1754,693939.91,694027.31,694198.61,694323.61,87.400001,125.000002,427.400006,171.300002,258.700003,43.700001
1755,694367.31,694459.71,694647.11,694722.01,92.400001,74.900001,438.500006,187.400003,279.800004,83.800001
1756,694805.81,694894.01,695069.91,695142.81,88.200002,72.900001,423.200007,175.900002,264.100004,86.200002
1757,695229.01,695320.31,695479.41,695552.81,91.300001,73.400002,402.300006,159.100002,250.400003,78.500001
1758,695631.31,695747.01,695868.61,695940.71,115.700001,72.100001,388.300006,121.600002,237.300003,78.900002
1759,696019.61,696097.11,696269.11,696343.61,77.500001,74.500001,413.000006,172.000002,249.500003,89.000002
1760,696432.61,696512.91,696688.91,696764.21,80.300001,75.300002,418.200006,176.000002,256.300003,86.600001
1761,696850.81,696937.11,697110.31,697183.81,86.300001,73.500001,421.900006,173.200003,259.500004,88.900001
1762,697272.71,697350.21,697520.31,697595.71,77.500001,75.400001,414.300006,170.100003,247.600004,91.300001
1763,697687.01,697789.11,697930.71,698005.51,102.100002,74.800001,397.000006,141.600002,243.700004,78.500001
1764,698084.01,698162.91,698350.31,698424.21,78.900001,73.900001,426.900007,187.400003,266.300004,86.700002
1765,698510.91,698587.91,698747.11,698820.31,77.000001,73.200001,390.900005,159.200002,236.200003,81.500001
1766,698901.81,698969.51,699152.51,699226.41,67.700001,73.900001,413.200007,183.000003,250.700004,88.600002
1767,699315.01,699397.71,699577.11,699651.61,82.700001,74.500001,426.700006,179.400003,262.100004,90.100001
1768,699741.71,699826.51,699997.51,700075.01,84.800001,77.500001,418.600006,171.000003,255.800004,85.300001
1769,700160.31,700239.71,700416.31,700533.11,79.400001,116.800002,416.500006,176.600003,256.000004,43.7
1770,700576.81,700685.81,700815.81,700889.91,109.000002,74.100001,386.300006,130.000002,239.000004,73.200001
1771,700963.11,701059.81,701209.41,701281.91,96.700002,72.500001,400.400006,149.600002,246.300004,81.600001
1772,701363.51,701442.31,701626.31,701702.61,78.800001,76.300001,425.800006,184.000003,262.800004,86.700001
1773,701789.31,701870.91,702056.41,702132.31,81.600002,75.900002,434.600007,185.500002,267.100004,91.600001
1774,702223.91,702280.31,702482.91,702556.91,56.400001,74.000001,422.200006,202.600003,259.000004,89.200001
1775,702646.11,702730.71,702905.81,703017.01,84.600002,111.200002,430.600007,175.100002,259.700004,59.700001
1776,703076.71,703178.11,703322.61,703399.31,101.400001,76.700001,400.700006,144.500002,245.900003,78.100002
1777,703477.41,703549.71,703723.61,703796.31,72.300001,72.700001,393.300005,173.900002,246.200003,74.400001
1778,703870.71,703965.61,704124.71,704199.61,94.900002,74.900001,410.500007,159.100002,254.000004,81.600002
1779,704281.21,704364.21,704524.71,704600.21,83.000001,75.500001,406.900006,160.500002,243.500003,87.900002
1780,704688.111,704777.111,704945.511,705022.911,89.000001,77.400001,434.800006,168.400003,257.400004,100.000001
1781,705122.911,705180.411,705389.911,705465.311,57.500001,75.400001,431.100007,209.500003,267.000004,88.700002
1782,705554.011,705640.211,705826.211,705901.611,86.200001,75.400001,434.200006,186.000003,272.200004,86.600001
1783,705988.211,706068.711,706240.211,706316.211,80.500001,76.000001,403.500006,171.500003,252.000004,75.500001
1784,706391.711,706485.411,706628.211,706703.411,93.700001,75.200001,392.800006,142.800003,236.500004,81.100001
1785,706784.511,706860.811,707030.911,707105.211,76.300001,74.300001,408.400006,170.100003,246.400004,87.700001
1786,707192.911,707303.111,707454.311,707530.311,110.200002,76.000001,425.100006,151.200002,261.400004,87.700001
1787,707618.011,707727.611,707880.711,707954.911,109.600002,74.200001,432.100007,153.100002,262.700004,95.200002
1788,708050.111,708110.911,708297.511,708374.011,60.800001,76.500002,412.100006,186.600002,247.400003,88.200001
1789,708462.211,708537.311,708707.911,708820.711,75.100001,112.800001,409.400006,170.600003,245.700004,50.900001
1790,708871.611,708969.111,709094.211,709168.211,97.500001,74.000001,365.500005,125.100002,222.600003,68.900001
1791,709237.111,709337.611,709483.711,709557.511,100.500002,73.800001,399.600006,146.100002,246.600004,79.200001
1792,709636.711,709708.411,709885.911,709962.711,71.700001,76.800001,414.100007,177.500003,249.200004,88.100002
1793,710050.811,710140.511,710313.511,710389.311,89.700001,75.800002,425.200006,173.000002,262.700003,86.700001
1794,710476.011,710570.811,710740.911,710815.011,94.800001,74.100001,433.200006,170.100003,264.900004,94.200001
1795,710909.211,710962.311,711163.511,711238.211,53.100001,74.700001,410.200006,201.200003,254.300004,81.200001
1796,711319.411,711407.511,711577.411,711701.111,88.100002,123.700002,418.700007,169.900002,258.000004,37.000001
1797,711738.111,711844.711,711979.611,712053.711,106.600001,74.100001,388.400006,134.900002,241.500003,72.800002
1798,712126.511,712222.911,712383.911,712456.811,96.400001,72.900001,415.900006,161.000002,257.400003,85.600002
1799,712542.411,712625.811,712793.511,712868.311,83.400001,74.800002,415.700006,167.700002,251.100003,89.800001
1800,712958.111,713075.211,713228.111,713304.211,117.100002,76.100001,435.000006,152.900002,270.000004,88.900001
1801,713393.111,713520.311,713642.311,713717.211,127.200002,74.900001,416.900007,122.000002,249.200004,92.800002
1802,713810.011,713929.011,714062.511,714137.111,119.000001,74.600001,405.300006,133.500002,252.500003,78.200002
1803,714215.311,714292.711,714461.011,714533.811,77.400001,72.800001,387.200005,168.300002,245.700003,68.700001
1804,714602.511,714693.111,714855.211,714927.811,90.600002,72.600001,410.800007,162.100002,252.700004,85.500002
1805,715013.311,715102.611,715277.211,715351.411,89.300001,74.200002,426.900006,174.600002,263.900003,88.800001
1806,715440.211,715524.211,715701.411,715776.311,84.000001,74.900001,434.100006,177.200003,261.200004,98.000001
1807,715874.311,715996.011,716135.411,716210.811,121.700002,75.400001,427.600007,139.400002,261.100004,91.100002
1808,716301.911,716391.511,716560.411,716634.911,89.600001,74.500001,418.600006,168.900003,258.500004,85.600001
1809,716720.511,716800.211,716975.911,717049.811,79.700001,73.900001,410.600006,175.700003,255.400004,81.300001
1810,717131.111,717234.211,717381.111,717454.011,103.100002,72.900001,400.400006,146.900002,250.000004,77.500001
1811,717531.511,717647.411,717789.311,717863.111,115.900002,73.800001,417.900006,141.900002,257.800004,86.300001
1812,717949.411,718033.311,718207.411,718282.111,83.900002,74.700001,422.900007,174.100002,258.000004,90.200002
1813,718372.311,718479.211,718637.811,718714.211,106.900001,76.400001,425.000006,158.600003,265.500004,83.100001
1814,718797.311,718880.711,719064.311,719137.811,83.400001,73.500001,429.600006,183.600003,267.000004,89.100001
1815,719226.911,719331.411,719479.911,719555.511,104.500002,75.600001,419.300007,148.500002,253.000004,90.700002
1816,719646.211,719721.311,719891.911,719964.811,75.100001,72.900001,394.900005,170.600002,245.700003,76.300001
1817,720041.111,720129.911,720278.911,720353.211,88.800002,74.300001,388.000006,149.000002,237.800004,75.900001
1818,720429.111,720502.911,720677.411,720753.811,73.800001,76.400001,405.200006,174.500003,248.300004,80.500001
1819,720834.311,720917.111,721078.311,721153.811,82.800002,75.500001,404.700006,161.200002,244.000004,85.200001
1820,721239.011,721300.911,721505.911,721581.411,61.900001,75.500001,422.500007,205.000003,266.900004,80.100002
1821,721661.511,721743.011,721921.411,721997.111,81.500001,75.700002,426.200006,178.400002,259.900003,90.600001
1822,722087.711,722177.711,722364.611,722439.211,90.000001,74.600001,431.800006,186.900003,276.900004,80.300001
1823,722519.511,722597.811,722759.111,722833.011,78.300002,73.900001,390.500006,161.300002,239.600004,77.000001
1824,722910.011,723046.611,723164.311,723238.211,136.600002,73.900001,414.700006,117.700002,254.300004,86.500001
1825,723324.711,723407.411,723580.511,723656.011,82.700002,75.500001,429.000007,173.100002,255.800004,97.700002
1826,723753.711,723839.511,724009.111,724086.211,85.800001,77.100001,423.200006,169.600003,255.400004,90.700001
1827,724176.911,724238.311,724436.211,724510.911,61.400001,74.700001,417.200006,197.900003,259.300004,83.200001
1828,724594.111,724674.011,724857.211,724931.511,79.900001,74.300001,416.300006,183.200003,263.100004,78.900001
1829,725010.411,725101.811,725250.011,725322.611,91.400002,72.600001,383.200006,148.200002,239.600004,71.000001
1830,725393.611,725482.511,725640.211,725714.511,88.900002,74.300001,404.500006,157.700002,246.600004,83.600001
1831,725798.111,725876.411,726054.711,726130.811,78.300001,76.100001,420.500007,178.300003,256.600004,87.800002
1832,726218.611,726297.711,726471.811,726547.911,79.100001,76.100001,417.900006,174.100002,253.200003,88.600002
1833,726636.511,726720.711,726893.711,726969.811,84.200001,76.100001,423.400006,173.000003,257.200004,90.100001
1834,727059.911,727118.111,727315.911,727392.311,58.200001,76.400001,418.200006,197.800003,256.000004,85.800001
1835,727478.111,727549.711,727714.211,727790.611,71.600001,76.400001,379.800006,164.500003,236.100004,67.300001
1836,727857.911,727950.411,728100.711,728174.311,92.500001,73.600001,387.600006,150.300003,242.800004,71.200001
1837,728245.511,728342.911,728499.311,728573.711,97.400001,74.400002,415.600006,156.400002,253.800003,87.400001
1838,728661.111,728743.211,728908.611,728982.511,82.100001,73.900001,408.500006,165.400003,247.500004,87.100001
1839,729069.611,729150.711,729314.111,729390.511,81.100001,76.400001,406.100006,163.400003,244.500004,85.200001
1840,729475.711,729561.311,729730.611,729804.311,85.600001,73.700001,420.600006,169.300003,254.900004,92.000001
1841,729896.311,729981.911,730167.911,730242.811,85.600002,74.900001,427.400007,186.000002,271.600004,80.900002
1842,730323.711,730427.111,730560.011,730633.411,103.400001,73.400001,382.800005,132.900002,236.300003,73.100001
1843,730706.511,730799.611,730955.111,731027.611,93.100002,72.500001,400.200006,155.500002,248.600004,79.100001
1844,731106.711,731187.411,731363.311,731437.911,80.700002,74.600001,416.600007,175.900002,256.600004,85.400002
1845,731523.311,731602.511,731791.511,731868.911,79.200001,77.400001,427.600006,189.000003,268.200004,82.000001
1846,731950.911,732039.311,732204.711,732281.811,88.400001,77.100001,413.300006,165.400003,253.800004,82.400001
1847,732364.211,732459.811,732617.011,732692.211,95.600002,75.200001,412.700006,157.200002,252.800004,84.700001
1848,732776.911,732852.311,733026.611,733100.111,75.400001,73.500001,399.000006,174.300003,249.700004,75.800001
1849,733175.911,733264.811,733416.511,733489.511,88.900001,73.000001,391.700006,151.700003,240.600004,78.100001
1850,733567.611,733642.111,733818.211,733892.711,74.500001,74.500001,414.700006,176.100003,250.600004,89.600001
1851,733982.311,734065.211,734241.111,734318.111,82.900001,77.000001,421.600006,175.900003,258.800004,85.800001
1852,734403.911,734489.611,734655.811,734731.611,85.700002,75.800001,413.900007,166.200002,251.900004,86.200002
1853,734817.811,734901.611,735074.711,735148.911,83.800001,74.200002,415.800006,173.100002,256.900003,84.700001
1854,735233.611,735315.111,735475.611,735551.511,81.500001,75.900002,394.900006,160.500002,242.000003,77.000001
1855,735628.511,735709.911,735866.511,735941.411,81.400001,74.900001,381.800005,156.600002,238.000003,68.900001
1856,736010.311,736133.511,736261.411,736337.211,123.200002,75.800001,406.500006,127.900002,251.100004,79.600001
1857,736416.811,736498.511,736666.511,736742.011,81.700002,75.500001,415.000007,168.000002,249.700004,89.800002
1858,736831.811,736915.711,737092.611,737169.611,83.900001,77.000001,423.600006,176.900003,260.800004,85.800001
1859,737255.411,737353.111,737514.211,737590.911,97.700001,76.700001,418.700006,161.100003,258.800004,83.200001
1860,737674.111,737753.111,737926.611,738003.511,79.000001,76.900001,412.800006,173.500003,252.500004,83.400001
1861,738086.911,738195.911,738338.611,738414.211,109.000002,75.600001,406.500006,142.700002,251.700004,79.200001
1862,738493.411,738610.011,738731.011,738805.311,116.600002,74.300001,388.700006,121.000002,237.600004,76.800001
1863,738882.111,738978.111,739132.711,739208.611,96.000002,75.900001,410.800006,154.600002,250.600004,84.300001
1864,739292.911,739381.111,739552.711,739629.411,88.200002,76.700001,423.700007,171.600002,259.800004,87.200002
1865,739716.611,739799.311,739982.211,740059.011,82.700001,76.800001,428.800006,182.900003,265.600004,86.400001
1866,740145.411,740241.111,740402.211,740477.911,95.700001,75.700001,413.300006,161.100003,256.800004,80.800001
1867,740558.711,740638.911,740822.011,740897.011,80.200001,75.000001,415.300006,183.100003,263.300004,77.000001
1868,740974.011,741066.211,741211.911,741285.411,92.200002,73.500001,387.000006,145.700002,237.900004,75.600001
1869,741361.011,741439.911,741616.311,741691.211,78.900001,74.900001,415.000006,176.400003,255.300004,84.800001
1870,741776.011,741856.411,742026.811,742103.211,80.400002,76.400001,415.100007,170.400002,250.800004,87.900002
1871,742191.111,742286.011,742451.711,742526.311,94.900001,74.600002,425.100006,165.700002,260.600003,89.900001
1872,742616.211,742719.911,742867.111,742943.711,103.700001,76.600001,412.300006,147.200003,250.900004,84.800001
1873,743028.511,743118.911,743272.611,743347.911,90.400001,75.300001,392.800006,153.700003,244.100004,73.400001
1874,743421.311,743514.211,743655.011,743729.311,92.900001,74.300001,382.400006,140.800002,233.700003,74.400002
1875,743803.711,743935.911,744053.711,744128.111,132.200002,74.400001,407.100006,117.800001,250.000003,82.700002
1876,744210.811,744294.311,744465.411,744539.811,83.500001,74.400002,418.800006,171.100002,254.600003,89.800001
1877,744629.611,744714.711,744885.511,744960.211,85.100001,74.700001,418.700006,170.800003,255.900004,88.100001
1878,745048.311,745133.411,745314.811,745388.611,85.100001,73.800001,424.800006,181.400003,266.500004,84.500001
1879,745473.111,745557.711,745730.711,745805.911,84.600002,75.200001,418.300007,173.000002,257.600004,85.500002
1880,745891.411,745961.411,746128.111,746200.211,70.000001,72.100001,378.700005,166.700002,236.700003,69.900001
1881,746270.111,746365.611,746520.111,746595.511,95.500002,75.400001,411.000006,154.500002,250.000004,85.600001
1882,746681.111,746763.711,746932.911,747008.411,82.600002,75.500001,414.800007,169.200002,251.800004,87.500002
1883,747095.911,747172.611,747344.211,747417.911,76.700001,73.700001,409.200006,171.600002,248.300003,87.200002
1884,747505.111,747589.211,747746.311,747822.311,84.100001,76.000001,397.500006,157.100002,241.200003,80.300002
1885,747902.611,747978.911,748148.511,748222.711,76.300001,74.200001,395.900006,169.600002,245.900003,75.800002
1886,748298.511,748389.711,748532.311,748606.611,91.200001,74.300001,382.000005,142.600002,233.800003,73.900001
1887,748680.511,748776.311,748925.511,748998.711,95.800002,73.200001,397.800006,149.200002,245.000004,79.600001
1888,749078.311,749153.711,749333.311,749408.311,75.400001,75.000001,420.700006,179.600003,255.000004,90.700001
1889,749499.011,749585.911,749751.811,749827.611,86.900002,75.800001,413.700007,165.900002,252.800004,85.100002
1890,749912.711,749965.011,750170.211,750246.111,52.3,75.900002,413.100006,205.200003,257.500003,79.700001
1891,750325.811,750405.411,750574.511,750651.111,79.600001,76.600002,401.500006,169.100002,248.700003,76.200001
1892,750727.311,750805.011,750972.311,751047.111,77.700001,74.800001,393.800006,167.300002,245.000003,74.000002
1893,751121.111,751211.211,751364.611,751439.011,90.100001,74.400001,399.400006,153.400002,243.500003,81.500002
1894,751520.511,751598.611,751773.911,751849.711,78.100001,75.800001,413.400006,175.300002,253.400003,84.200002
1895,751933.911,752017.811,752190.111,752266.111,83.900001,76.000001,420.700006,172.300003,256.200004,88.500001
1896,752354.611,752449.311,752608.811,752684.811,94.700001,76.000001,422.300006,159.500003,254.200004,92.100001
1897,752776.911,752885.411,753022.311,753096.311,108.500002,74.000001,406.500006,136.900002,245.400004,87.100001
1898,753183.411,753264.111,753423.811,753501.211,80.700002,77.400001,396.600006,159.700002,240.400004,78.800001
1899,753580.011,753700.511,753815.111,753890.311,120.500002,75.200001,383.700006,114.600002,235.100004,73.400001
1900,753963.711,754041.011,754219.011,754294.211,77.300001,75.200001,414.500006,178.000003,255.300004,84.000001
1901,754378.211,754462.811,754651.111,754728.211,84.600001,77.100001,441.300007,188.300003,272.900004,91.300002
1902,754819.511,754878.411,755074.811,755151.311,58.900001,76.500002,417.900006,196.400002,255.300003,86.100001
1903,755237.411,755331.711,755510.211,755585.211,94.300001,75.000001,434.600006,178.500003,272.800004,86.800001
1904,755672.011,755753.111,755918.611,755993.211,81.100002,74.600001,392.700006,165.500002,246.600004,71.500001
1905,756064.711,756162.111,756303.411,756376.811,97.400002,73.400001,381.000006,141.300002,238.700004,68.900001
1906,756445.711,756556.711,756706.211,756779.911,111.000002,73.700001,424.100006,149.500002,260.500004,89.900001
1907,756869.811,756958.011,757121.311,757196.411,88.200002,75.100001,416.300006,163.300002,251.500004,89.700001
1908,757286.111,757342.611,757547.711,757625.211,56.500001,77.500001,426.300007,205.100003,261.600004,87.200002
1909,757712.411,757768.911,757967.011,758043.611,56.500001,76.600001,413.500006,198.100003,254.600004,82.300001
1910,758125.911,758211.211,758391.411,758466.111,85.300001,74.700001,417.400006,180.200003,265.500004,77.200001
1911,758543.311,758666.211,758793.311,758866.411,122.900002,73.100001,394.400006,127.100002,250.000004,71.300001
1912,758937.711,759028.211,759192.311,759267.811,90.500001,75.500001,408.300006,164.100003,254.600004,78.200001
1913,759346.011,759431.011,759611.711,759686.811,85.000001,75.100001,425.700006,180.700003,265.700004,84.900001
1914,759771.711,759858.711,760031.311,760106.711,87.000002,75.400001,426.700007,172.600002,259.600004,91.700002
1915,760198.411,760311.011,760453.911,760530.211,112.600002,76.300001,417.500006,142.900002,255.500004,85.700001
1916,760615.911,760704.011,760873.111,760948.011,88.100001,74.900001,414.900006,169.100003,257.200004,82.800001
1917,761030.811,761116.211,761274.911,761351.511,85.400002,76.600001,388.300006,158.700002,244.100004,67.600001
1918,761419.111,761528.411,761661.211,761735.911,109.300002,74.700001,389.300006,132.800002,242.100004,72.500001
1919,761808.411,761925.511,762073.311,762149.211,117.100002,75.900001,428.500006,147.800002,264.900004,87.700001
1920,762236.911,762339.411,762499.911,762575.211,102.500002,75.300001,431.400007,160.500002,263.000004,93.100002
1921,762668.311,762760.311,762933.911,763008.511,92.000001,74.600001,431.400006,173.600003,265.600004,91.200001
1922,763099.711,763191.311,763373.411,763449.011,91.600001,75.600001,439.800007,182.100003,273.700004,90.500002
1923,763539.511,763643.711,763787.711,763862.911,104.200001,75.200001,406.500006,144.000002,248.200003,83.100002
1924,763946.011,764076.811,764181.711,764253.311,130.800002,71.600001,385.100005,104.900001,235.700003,77.800001
1925,764331.111,764427.811,764581.711,764656.211,96.700002,74.500001,408.400007,153.900002,250.600004,83.300002
1926,764739.511,764822.011,764993.111,765069.411,82.500001,76.300001,419.100006,171.100002,253.600003,89.200002
1927,765158.611,765287.611,765413.011,765489.911,129.000002,76.900001,421.200006,125.400002,254.400004,89.900001
1928,765579.811,765679.911,765846.111,765922.411,100.100002,76.300001,430.300006,166.200002,266.300004,87.700001
1929,766010.111,766068.711,766269.811,766343.511,58.600001,73.700001,420.200007,201.100003,259.700004,86.800002
1930,766430.311,766504.611,766670.511,766744.911,74.300001,74.400001,392.000006,165.900002,240.200003,77.400002
1931,766822.311,766909.311,767065.511,767139.711,87.000001,74.200001,392.800005,156.200002,243.200003,75.400001
1932,767215.111,767290.211,767459.811,767535.711,75.100002,75.900001,399.700006,169.600002,244.700004,79.100001
1933,767614.811,767694.211,767873.811,767994.111,79.400002,120.300002,430.100007,179.600002,259.000004,50.800001
1934,768044.911,768141.611,768318.011,768394.511,96.700001,76.500001,434.000006,176.400003,273.100004,84.400001
1935,768478.911,768565.811,768745.611,768819.811,86.900002,74.200001,426.900007,179.800002,266.700004,86.000002
1936,768905.811,768992.511,769157.111,769233.311,86.700001,76.200001,408.600006,164.600002,251.300003,81.100002
1937,769314.411,769384.711,769563.511,769635.611,70.300001,72.100001,399.600006,178.800002,249.100003,78.400002
1938,769714.011,769804.111,769959.711,770033.211,90.100001,73.500001,392.900005,155.600002,245.700003,73.700001
1939,770106.911,770230.111,770356.611,770430.411,123.200002,73.800001,405.300007,126.500002,249.700004,81.800002
1940,770512.211,770594.411,770776.611,770853.311,82.200001,76.700002,430.200006,182.200002,264.400003,89.100001
1941,770942.411,771030.111,771202.911,771280.011,87.700001,77.100001,419.200006,172.800003,260.500004,81.600001
1942,771361.611,771450.811,771631.111,771708.011,89.200002,76.900001,438.700007,180.300002,269.500004,92.300002
1943,771800.312,771887.512,772040.712,772116.612,87.200001,75.900001,399.900006,153.200002,240.400003,83.600002
1944,772200.212,772278.012,772447.712,772520.612,77.800001,72.900001,400.700006,169.700002,247.500003,80.300002
1945,772600.912,772730.512,772846.212,772920.012,129.600002,73.800001,399.800006,115.700001,245.300003,80.700002
1946,773000.712,773080.012,773254.212,773328.712,79.300001,74.500001,414.800006,174.200002,253.500003,86.800002
1947,773415.512,773500.512,773683.912,773758.712,85.000001,74.800001,437.400006,183.400003,268.400004,94.200001
1948,773852.912,773953.912,774099.912,774175.412,101.000002,75.500001,411.300006,146.000002,247.000004,88.800001
1949,774264.212,774363.812,774538.412,774613.512,99.600002,75.100001,445.000007,174.600003,274.200005,95.700001
1950,774709.212,774789.912,774963.512,775038.312,80.700001,74.800001,410.700006,173.600003,254.300004,81.600001
1951,775119.912,775193.712,775375.712,775450.712,73.800001,75.000001,414.500006,182.000003,255.800004,83.700001
1952,775534.412,775614.212,775792.712,775869.112,79.800002,76.400001,416.900007,178.500002,258.300004,82.200002
1953,775951.312,776028.412,776204.612,776280.112,77.100001,75.500001,415.000006,176.200002,253.300003,86.200002
1954,776366.312,776449.712,776626.712,776702.012,83.400001,75.300001,434.200006,177.000003,260.400004,98.500001
1955,776800.512,776884.112,777065.412,777141.812,83.600001,76.400001,428.300007,181.300003,264.900004,87.000002
1956,777228.812,777321.412,777491.312,777566.212,92.600001,74.900001,426.800006,169.900003,262.500004,89.400001
1957,777655.612,777713.812,777909.412,777983.312,58.200001,73.900001,413.900006,195.600003,253.800004,86.200001
1958,778069.512,778144.312,778305.912,778379.812,74.800001,73.900001,383.500006,161.600003,236.400004,73.200001
1959,778453.012,778572.412,778713.012,778786.312,119.400002,73.300001,422.100006,140.600002,260.000004,88.800001
1960,778875.112,778961.612,779128.612,779205.412,86.500001,76.800001,412.800006,167.000003,253.500004,82.500001
1961,779287.912,779375.512,779555.412,779630.012,87.600002,74.600001,433.700007,179.900002,267.500004,91.600002
1962,779721.612,779821.812,779983.312,780058.012,100.200001,74.700001,429.100006,161.500003,261.700004,92.700001
1963,780150.712,780242.112,780399.112,780474.112,91.400002,75.000001,413.400006,157.000002,248.400004,90.000001
1964,780564.112,780646.212,780806.212,780881.812,82.100002,75.600001,391.600006,160.000002,242.100004,73.900001
1965,780955.712,781068.012,781201.012,781275.312,112.300002,74.300001,401.800006,133.000002,245.300004,82.200001
1966,781357.512,781426.812,781603.612,781678.312,69.300001,74.700001,410.400006,176.800003,246.100004,89.600001
1967,781767.912,781862.112,782031.512,782108.412,94.200002,76.900001,433.100007,169.400002,263.600004,92.600002
1968,782201.012,782299.512,782462.212,782536.712,98.500001,74.500001,423.600006,162.700003,261.200004,87.900001
1969,782624.612,782728.012,782891.712,782966.912,103.400002,75.200001,432.600006,163.700002,267.100004,90.300001
1970,783057.212,783120.012,783322.012,783395.012,62.800001,73.000001,421.500007,202.000003,264.800004,83.700002
1971,783478.712,783554.512,783736.812,783810.112,75.800001,73.300001,406.500006,182.300003,258.100004,75.100001
1972,783885.212,783994.912,784134.512,784208.212,109.700001,73.700001,401.800006,139.600003,249.300004,78.800001
1973,784287.012,784387.912,784544.212,784619.012,100.900001,74.800001,411.400006,156.300003,257.200004,79.400001
1974,784698.412,784786.912,784965.012,785039.612,88.500001,74.600001,431.800006,178.100003,266.600004,90.600001
1975,785130.212,785184.012,785386.012,785462.012,53.800001,76.000001,418.000007,202.000003,255.800004,86.200002
1976,785548.212,785634.012,785818.812,785893.312,85.800001,74.500001,436.700006,184.800003,270.600004,91.600001
1977,785984.912,786071.712,786252.512,786327.912,86.800001,75.400001,418.700006,180.800003,267.600004,75.700001
1978,786403.612,786525.512,786654.712,786727.812,121.900002,73.100001,400.000006,129.200002,251.100004,75.800001
1979,786803.612,786930.712,787060.512,787134.312,127.100002,73.800001,415.400006,129.800002,256.900004,84.700001
1980,787219.012,787303.312,787478.112,787554.112,84.300002,76.000001,420.600007,174.800002,259.100004,85.500002
1981,787639.612,787752.512,787910.612,787986.312,112.900001,75.700001,435.000006,158.100003,271.000004,88.300001
1982,788074.612,788160.512,788337.712,788413.112,85.900002,75.400001,423.700007,177.200002,263.100004,85.200002
1983,788498.312,788581.012,788755.912,788830.612,82.700001,74.700001,406.100006,174.900002,257.600003,73.800002
1984,788904.412,789006.712,789169.812,789243.712,102.300001,73.900001,423.700006,163.100003,265.400004,84.400001
1985,789328.112,789415.312,789580.912,789654.612,87.200001,73.700001,409.100006,165.600003,252.800004,82.600001
1986,789737.212,789813.512,789982.112,790056.712,76.300001,74.600001,399.400006,168.600003,244.900004,79.900001
1987,790136.612,790217.312,790395.012,790469.712,80.700001,74.700001,419.900006,177.700003,258.400004,86.800001
1988,790556.512,790648.212,790823.512,790900.112,91.700002,76.600001,437.900007,175.300002,267.000004,94.300002
1989,790994.412,791079.812,791254.012,791330.612,85.400001,76.600001,425.100006,174.200003,259.600004,88.900001
1990,791419.512,791508.612,791671.812,791746.112,89.100001,74.300001,411.700006,163.200003,252.300004,85.100001
1991,791831.212,791941.712,792093.812,792168.412,110.500002,74.600001,424.900007,152.100002,262.600004,87.700002
1992,792256.112,792339.112,792502.312,792576.512,83.000001,74.200001,404.900006,163.200002,246.200003,84.500002
1993,792661.012,792741.512,792918.012,792994.212,80.500001,76.200002,415.200006,176.500002,257.000003,82.000001
1994,793076.212,793166.412,793331.612,793407.512,90.200001,75.900001,425.200006,165.200003,255.400004,93.900001
1995,793501.412,793562.112,793756.512,793834.112,60.700001,77.600001,421.200006,194.400003,255.100004,88.500001
1996,793922.612,794019.712,794205.012,794282.312,97.100002,77.300001,453.400007,185.300003,282.400005,93.700001
1997,794376.012,794462.312,794639.712,794713.612,86.300001,73.900001,424.400006,177.400003,263.700004,86.800001
1998,794800.412,794879.112,795055.512,795130.412,78.700002,74.900001,407.400007,176.400002,255.100004,77.400002
1999,795207.812,795286.312,795440.212,795515.612,78.500001,75.400001,376.600005,153.900002,232.400003,68.800001
2000,795584.412,795685.012,795837.512,795913.312,100.600002,75.800001,411.200006,152.500002,253.100004,82.300001
2001,795995.612,796073.112,796238.212,796315.412,77.500001,77.200001,402.500006,165.100003,242.600004,82.700001
2002,796398.112,796487.112,796662.012,796738.512,89.000002,76.500001,422.600007,174.900002,263.900004,82.200002
2003,796820.712,796905.612,797084.112,797161.112,84.900001,77.000002,430.200006,178.500002,263.400003,89.800001
2004,797250.912,797306.512,797507.412,797584.112,55.600001,76.700001,414.300006,200.900003,256.500004,81.100001
2005,797665.212,797748.112,797922.112,797997.512,82.900001,75.400001,415.100006,174.000003,256.900004,82.800001
2006,798080.312,798151.912,798326.112,798401.112,71.600001,75.000001,408.000006,174.200003,245.800004,87.200001
2007,798488.312,798576.212,798751.112,798827.512,87.900002,76.400001,429.500007,174.900002,262.800004,90.300002
2008,798917.812,799006.112,799185.012,799261.512,88.300001,76.500001,428.100006,178.900003,267.200004,84.400001
2009,799345.912,799429.912,799604.312,799679.012,84.000001,74.700001,419.200006,174.400003,258.400004,86.100001
2010,799765.112,799841.112,800016.612,800091.212,76.000002,74.600001,398.200006,175.500002,251.500004,72.100001
2011,800163.312,800257.112,800414.612,800487.912,93.800002,73.300001,402.600006,157.500002,251.300004,78.000001
2012,800565.912,800640.712,800818.612,800893.312,74.800001,74.700001,414.000007,177.900003,252.700004,86.600002
2013,800979.912,801065.112,801235.812,801312.512,85.200001,76.700001,420.900006,170.700002,255.900003,88.300002
2014,801400.812,801503.712,801669.712,801747.812,102.900001,78.100001,435.900006,166.000003,268.900004,88.900001
2015,801836.712,801920.312,802098.612,802174.212,83.600002,75.600001,435.600007,178.300002,261.900004,98.100002
2016,802272.312,802379.612,802523.012,802598.912,107.300001,75.900001,408.800006,143.400003,250.700004,82.200001
2017,802681.112,802755.312,802927.612,803001.612,74.200001,74.000001,393.300006,172.300003,246.500004,72.800001
2018,803074.412,803160.512,803314.512,803388.312,86.100001,73.800001,392.000006,154.000002,240.100003,78.100002
2019,803466.412,803536.612,803725.112,803800.612,70.200001,75.500002,424.200006,188.500002,258.700003,90.000001
2020,803890.612,803981.412,804149.512,804225.012,90.800001,75.500001,422.300006,168.100003,258.900004,87.900001
2021,804312.912,804404.412,804562.612,804639.312,91.500002,76.700001,418.300006,158.200002,249.700004,91.900001
2022,804731.212,804785.512,804985.512,805061.512,54.300001,76.000001,417.600007,200.000003,254.300004,87.300002
2023,805148.812,805238.212,805415.312,805491.312,89.400001,76.000001,436.400006,177.100003,266.500004,93.900001
2024,805585.212,805674.212,805825.312,805901.312,89.000001,76.000001,389.900006,151.100003,240.100004,73.800001
2025,805975.112,806066.912,806216.112,806289.412,91.800001,73.300001,386.700006,149.200003,241.000004,72.400001
2026,806361.812,806480.812,806617.412,806692.812,119.000002,75.400001,421.200006,136.600002,255.600004,90.200001
2027,806783.012,806870.212,807052.012,807129.712,87.200001,77.700001,427.500006,181.800003,269.000004,80.800001
2028,807210.512,807295.912,807474.112,807551.612,85.400002,77.500001,429.100007,178.200002,263.600004,88.000002
2029,807639.612,807702.012,807900.112,807976.212,62.400001,76.100001,423.900006,198.100003,260.500004,87.300001
2030,808063.512,808162.112,808318.612,808395.512,98.600002,76.900001,414.600006,156.500002,255.100004,82.600001
2031,808478.112,808564.312,808742.912,808817.012,86.200002,74.100001,420.900007,178.600002,264.800004,82.000002
2032,808899.012,809036.712,809144.012,809216.412,137.700002,72.400001,390.000005,107.300001,245.000003,72.600001
2033,809289.012,809393.712,809542.912,809618.012,104.700002,75.100001,414.500007,149.200002,253.900004,85.500002
2034,809703.512,809793.512,809959.012,810035.212,90.000001,76.200001,416.400006,165.500002,255.500003,84.700002
2035,810119.912,810218.912,810383.912,810459.212,99.000001,75.300001,435.000006,165.000003,264.000004,95.700001
2036,810554.912,810611.512,810810.212,810886.012,56.600001,75.800001,420.500006,198.700003,255.300004,89.400001
2037,810975.412,811069.512,811241.212,811316.312,94.100002,75.100002,429.300007,171.700002,265.800004,88.400001
2038,811404.712,811489.312,811661.412,811735.912,84.600001,74.500001,405.400006,172.100003,256.700004,74.200001
2039,811810.112,811906.512,812055.312,812128.612,96.400001,73.300001,395.400006,148.800003,245.200004,76.900001
2040,812205.512,812284.212,812455.812,812530.312,78.700001,74.500001,410.200006,171.600003,250.300004,85.400001
2041,812615.712,812698.912,812865.912,812941.412,83.200001,75.500001,415.000006,167.000003,250.200004,89.300001
2042,813030.712,813089.312,813281.712,813359.512,58.600001,77.800001,414.800006,192.400003,251.000004,86.000001
2043,813445.512,813533.512,813707.512,813784.012,88.000002,76.500001,424.000007,174.000002,262.000004,85.500002
2044,813869.512,813983.112,814129.012,814202.012,113.600001,73.000002,424.800006,145.900002,259.500003,92.300001
2045,814294.312,814381.412,814544.112,814621.312,87.100001,77.200001,398.200006,162.700003,249.800004,71.200001
2046,814692.512,814802.712,814938.012,815012.112,110.200002,74.100001,397.700006,135.300002,245.500004,78.100001
2047,815090.212,815161.712,815342.712,815417.812,71.500001,75.100001,408.700006,181.000003,252.500004,81.100001
2048,815498.912,815579.512,815756.212,815831.712,80.600001,75.500001,423.700006,176.700003,257.300004,90.900001
2049,815922.612,816017.712,816184.312,816260.312,95.100002,76.000001,432.300007,166.600002,261.700004,94.600002
2050,816354.912,816410.512,816616.212,816692.212,55.6,76.000001,428.500006,205.700004,261.300004,91.200001
2051,816783.412,816866.112,817032.912,817109.812,82.700001,76.900001,412.800006,166.800003,249.500004,86.400001
2052,817196.212,817309.412,817440.612,817514.512,113.200002,73.900001,389.000006,131.200002,244.400004,70.700001
2053,817585.212,817682.312,817843.912,817918.212,97.100001,74.300001,419.100006,161.600003,258.700004,86.100001
2054,818004.312,818086.412,818267.112,818343.012,82.100001,75.900001,422.800007,180.700003,262.800004,84.100002
2055,818427.112,818517.012,818702.612,818780.312,89.900001,77.700001,444.600006,185.600003,275.500004,91.400001
2056,818871.712,818930.712,819124.512,819200.612,59.000001,76.100001,418.200006,193.800003,252.800004,89.300001
2057,819289.912,819378.912,819556.612,819632.712,89.000002,76.100001,431.600007,177.700002,266.700004,88.800002
2058,819721.512,819806.012,819975.712,820049.912,84.500001,74.200001,403.900006,169.700003,254.200004,75.500001
2059,820125.412,820220.712,820372.112,820446.112,95.300001,74.000002,389.900006,151.400002,246.700003,69.200001
2060,820515.312,820615.912,820769.512,820843.612,100.600001,74.100002,410.200006,153.600002,254.200003,81.900001
2061,820925.512,821015.912,821183.312,821257.812,90.400001,74.500001,416.300006,167.400003,257.800004,84.000001
2062,821341.812,821427.912,821593.012,821668.212,86.100001,75.200001,425.100006,165.100003,251.200004,98.700001
2063,821766.912,821830.512,822016.112,822091.412,63.600001,75.300001,415.600006,185.600003,249.200004,91.100001
2064,822182.512,822271.112,822451.712,822528.712,88.600002,77.000002,432.200007,180.600002,269.200004,86.000001
2065,822614.712,822691.312,822853.312,822927.412,76.600001,74.100002,387.100006,162.000002,238.600003,74.400001
2066,823001.812,823096.512,823238.012,823312.012,94.700001,74.000001,385.300005,141.500002,236.200003,75.100001
2067,823387.112,823463.812,823644.512,823719.912,76.700002,75.400001,421.300007,180.700002,257.400004,88.500002
2068,823808.412,823881.112,824068.412,824143.512,72.700001,75.100001,427.600006,187.300003,260.000004,92.500001
2069,824236.012,824296.212,824504.012,824581.612,60.200001,77.600001,436.700007,207.800003,268.000004,91.100002
2070,824672.712,824773.912,824925.012,825001.012,101.200001,76.000001,416.800006,151.100002,252.300003,88.500002
2071,825089.512,825174.712,825361.112,825436.112,85.200001,75.000001,427.900006,186.400003,271.600004,81.300001
2072,825517.412,825587.412,825766.112,825839.512,70.000001,73.400001,396.000006,178.700003,248.700004,73.900001
2073,825913.412,826001.012,826153.112,826226.512,87.600001,73.400001,394.600006,152.100003,239.700004,81.500001
2074,826308.012,826379.512,826567.112,826642.312,71.500001,75.200001,424.200006,187.600003,259.100004,89.900001
2075,826732.212,826840.012,826975.512,827051.412,107.800002,75.900001,408.000006,135.500002,243.300004,88.800001
2076,827140.212,827226.512,827403.012,827477.012,86.300002,74.000001,429.200007,176.500002,262.800004,92.400002
2077,827569.412,827658.612,827830.012,827906.412,89.200001,76.400001,413.800006,171.400003,260.600004,76.800001
2078,827983.212,828052.212,828221.112,828293.312,69.000001,72.200002,391.400006,168.900002,237.900003,81.300001
2079,828374.612,828480.112,828626.912,828702.912,105.500001,76.000001,409.000006,146.800003,252.300004,80.700001
2080,828783.612,828868.912,829029.912,829105.112,85.300001,75.200001,410.500006,161.000003,246.300004,89.000001
2081,829194.112,829290.212,829451.412,829528.812,96.100001,77.400001,428.600006,161.200003,257.300004,93.900001
2082,829622.712,829732.612,829879.212,829954.112,109.900002,74.900001,423.400007,146.600002,256.500004,92.000002
2083,830046.112,830141.812,830291.312,830366.612,95.700001,75.300001,404.500006,149.500002,245.200003,84.000002
2084,830450.612,830526.912,830679.512,830754.312,76.300001,74.800001,377.100005,152.600002,228.900003,73.400001
2085,830827.712,830938.812,831072.312,831146.912,111.100002,74.600001,395.100006,133.500002,244.600004,75.900001
2086,831222.812,831300.112,831481.112,831555.412,77.300001,74.300001,424.500007,181.000003,258.300004,91.900002
2087,831647.312,831736.112,831913.012,831987.912,88.800001,74.900002,430.300006,176.900002,265.700003,89.700001
2088,832077.612,832171.612,832333.812,832410.212,94.000001,76.400001,418.800006,162.200003,256.200004,86.200001
2089,832496.412,832581.812,832755.912,832830.812,85.400001,74.900001,421.900006,174.100003,259.500004,87.500001
2090,832918.312,832998.512,833161.812,833236.212,80.200002,74.400001,390.600006,163.300002,243.500004,72.700001
2091,833308.912,833397.012,833550.412,833624.112,88.100002,73.700001,391.400006,153.400002,241.500004,76.200001
2092,833700.312,833775.112,833963.812,834038.512,74.800001,74.700001,425.600006,188.700003,263.500004,87.400001
2093,834125.912,834209.512,834380.612,834457.512,83.600002,76.900001,419.900007,171.100002,254.700004,88.300002
2094,834545.812,834644.912,834807.512,834883.312,99.100001,75.800001,427.200006,162.600003,261.700004,89.700001
2095,834973.012,835100.712,835228.012,835301.712,127.700002,73.700001,418.000006,127.300002,255.000004,89.300001
2096,835391.012,835452.512,835652.612,835728.112,61.500001,75.500001,420.500007,200.100003,261.600004,83.400002
2097,835811.512,835893.112,836058.312,836132.812,81.600001,74.500001,391.900005,165.200002,246.800003,70.600001
2098,836203.412,836294.212,836444.712,836520.512,90.800002,75.800001,393.500006,150.500002,241.300004,76.400001
2099,836596.912,836675.212,836860.912,836937.212,78.300001,76.300001,425.700007,185.700003,264.000004,85.400002
2100,837022.612,837109.012,837282.612,837358.312,86.400001,75.700002,423.800006,173.600002,260.000003,88.100001
2101,837446.412,837539.112,837710.112,837785.712,92.700001,75.600001,430.600006,171.000003,263.700004,91.300001
2102,837877.012,837959.812,838132.712,838210.212,82.800002,77.500001,420.000007,172.900002,255.700004,86.800002
2103,838297.012,838388.712,838555.812,838631.912,91.700001,76.100002,416.700006,167.100002,258.800003,81.800001
2104,838713.712,838847.012,838955.413,839028.013,133.300002,72.600001,386.100006,108.400001,241.700003,71.800002
2105,839099.813,839190.713,839347.113,839419.213,90.900001,72.100001,398.500005,156.400002,247.300003,79.100001
2106,839498.313,839580.313,839753.813,839829.013,82.000002,75.200001,419.200007,173.500002,255.500004,88.500002
2107,839917.513,840015.513,840173.813,840249.613,98.000001,75.800001,422.400006,158.300003,256.300004,90.300001
2108,840339.913,840427.913,840598.913,840674.613,88.000001,75.700001,426.100006,171.000003,259.000004,91.400001
2109,840766.013,840844.413,841015.213,841088.813,78.400002,73.600001,399.900006,170.800002,249.200004,77.100001
2110,841165.913,841254.713,841407.913,841480.813,88.800002,72.900001,392.900006,153.200002,242.000004,78.000001
2111,841558.813,841632.413,841811.013,841885.013,73.600001,74.000001,412.300006,178.600003,252.200004,86.100001
2112,841971.113,842060.913,842234.513,842310.813,89.800002,76.300001,426.800007,173.600002,263.400004,87.100002
2113,842397.913,842485.413,842669.713,842744.513,87.500001,74.800001,438.900006,184.300003,271.800004,92.300001
2114,842836.813,842930.913,843093.913,843169.113,94.100002,75.200001,415.300006,163.000002,257.100004,83.000001
2115,843252.113,843386.213,843498.913,843607.113,134.100002,108.200002,402.800006,112.700002,246.800004,47.8
2116,843654.913,843751.313,843901.213,843975.513,96.400002,74.300001,400.400006,149.900002,246.300004,79.800001
2117,844055.313,844136.913,844308.613,844386.413,81.600002,77.800001,413.400007,171.700002,253.300004,82.300002
2118,844468.713,844558.613,844731.313,844806.613,89.900001,75.300002,427.400006,172.700002,262.600003,89.500001
2119,844896.113,844953.113,845166.613,845242.013,57.000001,75.400001,429.600006,213.500003,270.500004,83.700001
2120,845325.713,845413.913,845573.013,845648.413,88.200002,75.400001,403.900006,159.100002,247.300004,81.200001
2121,845729.613,845848.313,845969.313,846043.813,118.700002,74.500001,384.200006,121.000002,239.700004,70.000001
2122,846113.813,846208.213,846353.413,846429.213,94.400001,75.800001,394.600006,145.200003,239.600004,79.200001
2123,846508.413,846628.813,846757.113,846831.513,120.400002,74.400001,405.100006,128.300002,248.700004,82.000001
2124,846913.513,846999.013,847165.213,847241.613,85.500001,76.400001,418.600006,166.200003,251.700004,90.500001
2125,847332.113,847413.713,847593.413,847669.913,81.600001,76.500001,424.200007,179.700003,261.300004,86.400002
2126,847756.313,847832.513,848003.913,848077.713,76.200001,73.800001,398.100005,171.400002,247.600003,76.700001
2127,848154.413,848246.713,848396.713,848470.713,92.300002,74.000001,398.800006,150.000002,242.300004,82.500001
2128,848553.213,848632.513,848803.813,848878.513,79.300002,74.700001,404.700006,171.300002,250.600004,79.400001
2129,848957.913,849040.913,849199.313,849275.313,83.000002,76.000001,402.000006,158.400002,241.400004,84.600001
2130,849359.913,849450.013,849618.613,849696.013,90.100002,77.400001,422.600007,168.600002,258.700004,86.500002
2131,849782.513,849861.713,850037.513,850112.713,79.200001,75.200001,412.200006,175.800003,255.000004,82.000001
2132,850194.713,850304.713,850443.113,850516.513,110.000002,73.400001,395.500006,138.400002,248.400004,73.700001
2133,850590.213,850679.913,850841.313,850915.613,89.700001,74.300001,402.600006,161.400003,251.100004,77.200001
2134,850992.813,851064.013,851236.713,851312.413,71.200001,75.700002,401.000006,172.700002,243.900003,81.400001
2135,851393.813,851495.913,851661.113,851735.013,102.100001,73.900001,428.800006,165.200003,267.300004,87.600001
2136,851822.613,851912.313,852083.713,852161.313,89.700001,77.600001,421.300006,171.400003,261.100004,82.600001
2137,852243.913,852335.213,852503.613,852580.213,91.300002,76.600001,421.200007,168.400002,259.700004,84.900002
2138,852665.113,852745.213,852925.813,853000.713,80.100001,74.900001,411.800006,180.600003,260.700004,76.200001
2139,853076.913,853170.213,853316.713,853389.813,93.300001,73.100001,383.200006,146.500002,239.800003,70.300002
2140,853460.113,853557.313,853711.113,853787.413,97.200001,76.300001,408.600006,153.800002,251.000003,81.300002
2141,853868.713,853942.313,854122.513,854198.313,73.600001,75.800002,409.500006,180.200002,253.800003,79.900001
2142,854278.213,854358.313,854545.513,854620.213,80.100001,74.700001,426.100006,187.200003,267.300004,84.100001
2143,854704.313,854789.613,854963.413,855038.713,85.300001,75.300001,424.600006,173.800003,259.100004,90.200001
2144,855128.913,855214.313,855385.413,855460.213,85.400002,74.800001,413.400007,171.100002,256.500004,82.100002
2145,855542.313,855634.113,855779.413,855851.913,91.800001,72.500001,381.000005,145.300002,237.100003,71.400001
2146,855923.313,856008.713,856175.913,856249.713,85.400002,73.800001,406.200006,167.200002,252.600004,79.800001
2147,856329.513,856407.113,856586.513,856660.913,77.600001,74.400001,420.300007,179.400003,257.000004,88.900002
2148,856749.813,856831.613,857011.113,857087.713,81.800001,76.600002,421.500006,179.500002,261.300003,83.600001
2149,857171.313,857258.713,857427.113,857503.113,87.400001,76.000001,418.000006,168.400003,255.800004,86.200001
2150,857589.313,857679.213,857847.813,857922.813,89.900001,75.000001,406.200006,168.600003,258.500004,72.700001
2151,857995.513,858097.913,858236.413,858308.413,102.400002,72.000001,386.900006,138.500002,240.900004,74.000001
2152,858382.413,858466.613,858627.013,858699.613,84.200001,72.600001,397.000006,160.400003,244.600004,79.800001
2153,858779.413,858855.113,859033.013,859108.713,75.700001,75.700001,417.600006,177.900003,253.600004,88.300001
2154,859197.013,859292.513,859439.713,859516.913,95.500001,77.200001,404.500006,147.200003,242.700004,84.600001
2155,859601.513,859655.113,859855.813,859931.413,53.600001,75.600001,422.200006,200.700003,254.300004,92.300001
2156,860023.713,860106.513,860280.213,860357.213,82.800002,77.000001,419.000007,173.700002,256.500004,85.500002
2157,860442.713,860525.913,860683.513,860755.813,83.200001,72.300001,388.500005,157.600002,240.800003,75.400001
2158,860831.213,860923.513,861082.613,861156.613,92.300002,74.000001,410.700007,159.100002,251.400004,85.300002
2159,861241.913,861319.113,861499.613,861575.513,77.200001,75.900001,417.000006,180.500002,257.700003,83.400002
2160,861658.913,861739.913,861933.513,862010.513,81.000001,77.000001,440.800006,193.600003,274.600004,89.200001
2161,862099.713,862196.113,862350.013,862426.713,96.400002,76.700001,415.500006,153.900002,250.300004,88.500001
2162,862515.213,862603.113,862787.113,862862.513,87.900002,75.400001,427.400007,184.000003,271.900005,80.100001
2163,862942.613,863022.413,863211.013,863287.713,79.800001,76.700001,416.500006,188.600003,268.400004,71.400001
2164,863359.113,863467.913,863601.513,863675.613,108.800002,74.100001,382.800006,133.600002,242.400004,66.300001
2165,863741.913,863839.513,863996.513,864069.813,97.600001,73.300001,414.600006,157.000003,254.600004,86.700001
2166,864156.513,864237.813,864416.113,864491.413,81.300001,75.300001,420.800006,178.300003,259.600004,85.900001
2167,864577.313,864661.513,864848.013,864922.913,84.200001,74.900001,430.500007,186.500003,270.700004,84.900002
2168,865007.813,865099.613,865275.813,865350.613,91.800001,74.800001,433.500006,176.200003,268.000004,90.700001
2169,865441.313,865533.313,865698.213,865772.913,92.000001,74.700001,420.800006,164.900003,256.900004,89.200001
2170,865862.113,865935.513,866108.913,866183.613,73.400001,74.700001,394.700006,173.400003,246.800004,73.200001
2171,866256.813,866346.413,866490.513,866565.413,89.600002,74.900001,384.600006,144.100002,233.700004,76.000001
2172,866641.413,866714.713,866896.613,866971.813,73.300001,75.200001,416.500006,181.900003,255.200004,86.100001
2173,867057.913,867141.513,867316.213,867393.013,83.600001,76.800001,419.200006,174.700003,258.300004,84.100001
2174,867477.113,867565.213,867744.513,867856.713,88.100002,112.200002,442.800007,179.300002,267.400004,63.200001
2175,867919.913,868011.113,868180.713,868257.813,91.200001,77.100001,426.300006,169.600003,260.800004,88.400001
2176,868346.213,868435.713,868603.413,868678.713,89.500002,75.300001,416.300007,167.700002,257.200004,83.800002
2177,868762.513,868835.913,869008.813,869083.913,73.400001,75.100001,397.700005,172.900002,246.300003,76.300001
2178,869160.213,869255.713,869400.613,869474.413,95.500002,73.800001,390.100006,144.900002,240.400004,75.900001
2179,869550.313,869628.313,869799.113,869873.913,78.000001,74.800001,410.700006,170.800003,248.800004,87.100001
2180,869961.013,870044.313,870221.013,870298.913,83.300002,77.900001,423.200007,176.700002,260.000004,85.300002
2181,870384.213,870442.313,870653.813,870729.813,58.100001,76.000001,438.100006,211.500003,269.600004,92.500001
2182,870822.313,870907.713,871080.113,871154.613,85.400002,74.500001,424.500007,172.400002,257.800004,92.200002
2183,871246.813,871332.813,871497.613,871571.213,86.000001,73.600001,406.500006,164.800002,250.800003,82.100002
2184,871653.313,871736.513,871901.813,871973.513,83.200001,71.700001,397.700006,165.300002,248.500003,77.500002
2185,872051.013,872147.113,872302.113,872375.413,96.100001,73.300001,413.000006,155.000002,251.100003,88.600002
2186,872464.013,872545.913,872725.413,872801.113,81.900001,75.700001,426.500006,179.500003,261.400004,89.400001
2187,872890.513,872978.313,873148.313,873223.613,87.800001,75.300001,417.600006,170.000003,257.800004,84.500001
2188,873308.113,873370.513,873558.813,873635.913,62.400001,77.100001,410.200006,188.300003,250.700004,82.400001
2189,873718.313,873803.213,873980.913,874054.713,84.900002,73.800001,419.200007,177.700002,262.600004,82.800002
2190,874137.513,874208.113,874367.713,874441.713,70.600001,74.000001,373.800005,159.600002,230.200003,69.600001
2191,874511.313,874630.113,874777.413,874851.613,118.800002,74.200001,426.400007,147.300002,266.100004,86.100002
2192,874937.713,875021.213,875194.213,875268.713,83.500001,74.500002,422.000006,173.000002,256.500003,91.000001
2193,875359.713,875453.513,875625.513,875700.613,93.800001,75.100001,432.700006,172.000003,265.800004,91.800001
2194,875792.413,875885.813,876059.013,876135.113,93.400002,76.100001,426.900007,173.200002,266.600004,84.200002
2195,876219.313,876301.513,876477.713,876552.113,82.200001,74.400001,411.300006,176.200003,258.400004,78.500001
2196,876630.613,876703.713,876883.913,876957.613,73.100001,73.700001,395.700006,180.200003,253.300004,68.700001
2197,877026.313,877115.013,877272.713,877346.913,88.700001,74.200001,403.000006,157.700002,246.400003,82.400002
2198,877429.313,877504.513,877680.013,877755.913,75.200001,75.900002,417.000006,175.500002,250.700003,90.400001
2199,877846.313,877957.813,878117.513,878193.813,111.500002,76.300001,437.800006,159.700002,271.200004,90.300001
2200,878284.113,878372.213,878542.413,878616.813,88.100002,74.400001,419.200007,170.200002,258.300004,86.500002
2201,878703.313,878796.113,878969.213,879043.713,92.800001,74.500001,431.400006,173.100003,265.900004,91.000001
2202,879134.713,879218.713,879369.813,879444.513,84.000001,74.700001,387.000006,151.100003,235.100004,77.200001
2203,879521.713,879632.313,879781.513,879855.113,110.600002,73.600001,426.500006,149.200002,259.800004,93.100001
2204,879948.213,880035.513,880202.913,880276.313,87.300002,73.400001,418.600006,167.400002,254.700004,90.500001
2205,880366.813,880463.013,880627.813,880702.513,96.200002,74.700001,423.900007,164.800002,261.000004,88.200002
2206,880790.713,880871.313,881038.413,881112.813,80.600001,74.400002,399.800006,167.100002,247.700003,77.700001
2207,881190.513,881292.313,881434.613,881507.713,101.800001,73.100001,395.500006,142.300002,244.100003,78.300002
2208,881586.013,881705.013,881842.613,881916.313,119.000001,73.700002,420.800006,137.600002,256.600003,90.500001
2209,882006.813,882091.713,882264.913,882342.013,84.900001,77.100001,421.900006,173.200003,258.100004,86.700001
2210,882428.713,882519.713,882687.913,882762.213,91.000002,74.300001,426.300007,168.200002,259.200004,92.800002
2211,882855.013,882948.313,883120.313,883197.313,93.300001,77.000001,425.400006,172.000003,265.300004,83.100001
2212,883280.413,883361.713,883529.813,883604.413,81.300001,74.600001,405.500006,168.100003,249.400004,81.500001
2213,883685.913,883824.713,883923.913,883999.413,138.800002,75.500002,383.700006,99.200001,238.000003,70.200001
2214,884069.613,884170.713,884315.913,884390.713,101.100001,74.800001,405.300006,145.200002,246.300003,84.200002
2215,884474.913,884555.213,884735.213,884811.413,80.300001,76.200001,423.800006,180.000003,260.300004,87.300001
2216,884898.713,884981.513,885150.913,885228.313,82.800001,77.400001,411.400006,169.400003,252.200004,81.800001
2217,885310.113,885365.213,885566.213,885642.613,55.100001,76.400001,419.200006,201.000003,256.100004,86.700001
2218,885729.313,885819.913,886005.813,886080.313,90.600002,74.500001,435.800007,185.900003,276.500005,84.800001
2219,886165.113,886278.913,886419.613,886492.813,113.800002,73.200001,400.000006,140.700002,254.500004,72.300001
2220,886565.113,886655.413,886816.713,886889.413,90.300001,72.700001,401.400006,161.300003,251.600004,77.100001
2221,886966.513,887042.513,887237.013,887313.513,76.000001,76.500001,434.400006,194.500003,270.500004,87.400001
2222,887400.913,887497.113,887668.713,887747.913,96.200002,79.200001,433.100007,171.600002,267.800004,86.100002
2223,887834.013,887927.313,888102.213,888180.513,93.300001,78.300001,429.700006,174.900003,268.200004,83.200001
2224,888263.713,888355.613,888544.613,888620.213,91.900002,75.600001,448.000007,189.000002,280.900004,91.500002
2225,888711.713,888794.913,888970.913,889046.313,83.200001,75.400001,410.600006,176.000003,259.200004,76.000001
2226,889122.313,889216.313,889370.013,889443.213,94.000001,73.200001,397.000006,153.700003,247.700004,76.100001
2227,889519.313,889615.313,889781.813,889857.813,96.000001,76.000001,417.200006,166.500003,262.500004,78.700001
2228,889936.513,890022.713,890216.113,890292.713,86.200001,76.600001,444.300007,193.400003,279.600004,88.100002
2229,890380.813,890466.613,890658.613,890734.013,85.800001,75.400001,447.800006,192.000003,277.800004,94.600001
2230,890828.613,890890.713,891104.313,891182.713,62.100001,78.400002,439.500007,213.600003,275.700004,85.400001
2231,891268.113,891352.313,891543.913,891618.413,84.200001,74.500001,434.800006,191.600003,275.800004,84.500001
2232,891702.913,891781.113,891952.713,892025.213,78.200002,72.500001,396.400006,171.600002,249.800004,74.100001
2233,892099.313,892176.313,892370.313,892445.413,77.000001,75.100001,432.000007,194.000003,271.000004,85.900002
2234,892531.313,892616.913,892793.813,892869.913,85.600001,76.100001,428.800006,176.900003,262.500004,90.200001
2235,892960.113,893048.713,893237.113,893313.413,88.600001,76.300001,442.600007,188.400003,277.000004,89.300002
2236,893402.713,893508.313,893683.513,893762.513,105.600001,79.000001,451.300006,175.200003,280.800004,91.500001
2237,893854.013,893913.513,894102.713,894179.213,59.500001,76.500001,404.100006,189.200003,248.700004,78.900001
2238,894258.113,894341.313,894511.513,894585.113,83.200002,73.600001,394.200006,170.200002,253.400004,67.200001
2239,894652.313,894745.513,894929.813,895003.913,93.200002,74.100002,432.900007,184.300002,277.500004,81.300001
2240,895085.213,895179.813,895364.313,895442.213,94.600001,77.900001,444.500006,184.500003,279.100004,87.500001
2241,895529.713,895617.213,895800.413,895879.713,87.500002,79.300002,439.300007,183.200002,270.700004,89.300001
2242,895969.013,896082.513,896243.213,896317.313,113.500002,74.100001,439.800007,160.700002,274.200004,91.500002
2243,896408.813,896499.913,896681.413,896755.113,91.100001,73.700001,439.200006,181.500003,272.600004,92.900001
2244,896848.013,896923.513,897087.813,897161.313,75.500001,73.500001,388.400006,164.300003,239.800004,75.100001
2245,897236.413,897341.113,897496.413,897570.613,104.700001,74.200001,416.000006,155.300003,260.000004,81.800001
2246,897652.413,897737.113,897936.313,898013.113,84.700001,76.800001,445.100007,199.200003,283.900004,84.400002
2247,898097.513,898191.913,898377.013,898457.013,94.400001,80.000001,441.600006,185.100003,279.500004,82.100001
2248,898539.113,898626.413,898829.413,898906.013,87.300002,76.600001,457.000007,203.000003,290.300005,90.100001
2249,898996.113,899088.013,899285.413,899362.213,91.900001,76.800002,451.100007,197.400003,289.300004,85.000001
2250,899447.213,899536.313,899720.513,899796.413,89.100001,75.900001,420.700006,184.200003,273.300004,71.500001
2251,899867.913,899967.913,900125.213,900199.313,100.000002,74.100001,405.000006,157.300002,257.300004,73.600001
2252,900272.913,900373.713,900548.513,900624.113,100.800002,75.600001,428.900007,174.800002,275.600004,77.700002
2253,900701.813,900788.113,900968.413,901043.913,86.300001,75.500002,433.300006,180.300002,266.600003,91.200001
2254,901135.113,901229.813,901413.713,901488.913,94.700001,75.200001,442.400007,183.900003,278.600004,88.600002
2255,901577.513,901643.113,901859.113,901936.113,65.600001,77.000001,449.200006,216.000003,281.600004,90.600001
2256,902026.713,902111.513,902298.513,902373.213,84.800002,74.700001,424.700007,187.000002,271.800004,78.200002
2257,902451.413,902549.313,902709.613,902782.113,97.900001,72.500002,410.200006,160.300002,258.200003,79.500001
2258,902861.613,902938.713,903139.813,903216.013,77.100001,76.200001,441.200006,201.100003,278.200004,86.800001
2259,903302.813,903394.413,903582.913,903660.713,91.600002,77.800002,448.600007,188.500002,280.100004,90.700001
2260,903751.413,903858.313,904032.513,904111.313,106.900002,78.800001,452.300007,174.200002,281.100004,92.400002
2261,904203.713,904269.113,904479.413,904554.913,65.400001,75.500001,442.300006,210.300003,275.700004,91.100001
2262,904646.013,904730.413,904921.313,904996.613,84.400002,75.300002,431.000007,190.900002,275.300004,80.400001
2263,905077.013,905152.913,905325.113,905398.613,75.900001,73.500001,387.300005,172.200002,248.100003,65.700001
2264,905464.313,905556.213,905734.113,905807.213,91.900002,73.100002,430.100007,177.900002,269.800004,87.200001
2265,905894.413,905976.113,906167.814,906245.314,81.700001,77.500001,441.900006,191.700003,273.400004,91.000001
2266,906336.314,906445.814,906622.214,906699.914,109.500002,77.700001,453.400007,176.400003,285.900005,89.800001
2267,906789.714,906926.014,907071.214,907146.114,136.300002,74.900002,451.700007,145.200002,281.500004,95.300001
2268,907241.414,907368.614,907512.314,907588.014,127.200002,75.700001,430.400006,143.700002,270.900004,83.800001
2269,907671.814,907759.814,907947.814,908021.814,88.000002,74.000002,427.600007,188.000002,276.000004,77.600001
2270,908099.414,908197.014,908346.514,908419.314,97.600001,72.800002,396.300006,149.500002,247.100003,76.400001
2271,908495.714,908631.714,908771.014,908845.914,136.000002,74.900001,442.600006,139.300002,275.300004,92.400001
2272,908938.314,909034.114,909208.214,909284.514,95.800002,76.300001,438.600007,174.100002,269.900004,92.400002
2273,909376.914,909500.914,909661.114,909737.314,124.000002,76.200001,454.900007,160.200002,284.200004,94.500002
2274,909831.814,909970.214,910109.414,910185.014,138.400002,75.600001,437.700006,139.200002,277.600004,84.500001
2275,910269.514,910360.714,910537.014,910614.114,91.200001,77.100001,424.200006,176.300003,267.500004,79.600001
2276,910693.714,910832.014,910954.714,911026.614,138.300002,71.900001,412.500007,122.700002,261.000004,79.600002
2277,911106.214,911229.914,911380.114,911454.114,123.700001,74.000001,439.300006,150.200003,273.900004,91.400001
2278,911545.514,911658.314,911829.014,911905.014,112.800002,76.000001,448.800007,170.700002,283.500004,89.300002
2279,911994.314,912087.714,912282.314,912357.714,93.400001,75.400001,453.700007,194.600003,288.000004,90.300002
2280,912448.014,912543.714,912726.714,912803.714,95.700001,77.000001,445.300006,183.000003,278.700004,89.600001
2281,912893.314,912993.914,913153.314,913228.014,100.600002,74.700001,410.800006,159.400002,260.000004,76.100001
2282,913304.114,913399.014,913543.714,913618.614,94.900002,74.900001,391.900006,144.700002,239.600004,77.400001
2283,913696.014,913772.014,913957.114,914031.414,76.000001,74.300001,420.600006,185.100003,261.100004,85.200001
2284,914116.614,914203.214,914385.314,914462.614,86.600002,77.300002,428.700007,182.100002,268.700004,82.700001
2285,914545.314,914665.614,914827.614,914903.314,120.300002,75.700001,451.200007,162.000002,282.300004,93.200002
2286,914996.514,915088.414,915263.714,915340.614,91.900001,76.900002,424.600006,175.300002,267.200003,80.500001
2287,915421.114,915501.514,915704.614,915778.914,80.400001,74.300001,438.300006,203.100003,283.500004,80.500001
2288,915859.414,915940.514,916119.014,916192.614,81.100002,73.600001,404.900006,178.500002,259.600004,71.700001
2289,916264.314,916357.114,916528.314,916601.914,92.800002,73.600001,420.400007,171.200002,264.000004,82.800002
2290,916684.714,916776.414,916965.414,917042.814,91.700001,77.400001,448.200006,189.000003,280.700004,90.100001
2291,917132.914,917213.214,917415.614,917492.214,80.300002,76.600001,451.200007,202.400003,282.700005,91.900001
2292,917584.114,917672.714,917865.114,917940.514,88.600001,75.400001,442.900007,192.400003,281.000004,86.500002
2293,918027.014,918122.914,918304.114,918379.114,95.900001,75.000001,438.500006,181.200003,277.100004,86.400001
2294,918465.514,918543.714,918726.214,918801.014,78.200001,74.800001,411.200006,182.500003,260.700004,75.700001
2295,918876.714,918965.114,919129.314,919201.714,88.400002,72.400001,401.600006,164.200002,252.600004,76.600001
2296,919278.314,919388.014,919549.814,919626.414,109.700002,76.600002,435.900007,161.800002,271.500004,87.800001
2297,919714.214,919805.614,919990.014,920066.614,91.400001,76.600001,443.400006,184.400003,275.800004,91.000001
2298,920157.614,920269.814,920430.314,920505.814,112.200002,75.500002,441.700007,160.500002,272.700004,93.500001
2299,920599.314,920661.714,920853.314,920930.514,62.400001,77.200001,410.200006,191.600003,254.000004,79.000001
2300,921009.514,921098.114,921287.114,921362.614,88.600001,75.500001,439.200007,189.000003,277.600004,86.100002
2301,921448.714,921535.914,921707.514,921781.014,87.200001,73.500001,408.300006,171.600003,258.800004,76.000001
2302,921857.014,921947.114,922107.614,922179.514,90.100001,71.900002,404.300006,160.500002,250.600003,81.800001
2303,922261.314,922337.114,922522.614,922597.814,75.800001,75.200001,420.600006,185.500003,261.300004,84.100001
2304,922681.914,922766.914,922957.714,923034.814,85.000001,77.100001,441.000007,190.800003,275.800004,88.100002
2305,923122.914,923220.614,923399.714,923476.214,97.700001,76.500001,441.700006,179.100003,276.800004,88.400001
2306,923564.614,923647.114,923830.214,923906.014,82.500001,75.800001,429.000007,183.100003,265.600004,87.600002
2307,923993.614,924084.914,924270.514,924345.814,91.300001,75.300001,434.900006,185.600003,276.900004,82.700001
2308,924428.514,924546.314,924683.614,924758.114,117.800002,74.500001,402.900006,137.300002,255.100004,73.300001
2309,924831.414,924929.414,925089.414,925164.914,98.000002,75.500001,413.900006,160.000002,258.000004,80.400001
2310,925245.314,925333.114,925517.114,925594.614,87.800002,77.500001,439.800007,184.000002,271.800004,90.500002
2311,925685.114,925782.214,925947.014,926024.514,97.100001,77.500001,428.000006,164.800003,261.900004,88.600001
2312,926113.114,926167.114,926391.314,926468.014,54.000001,76.700001,445.500007,224.200003,278.200004,90.600002
2313,926558.614,926642.814,926834.214,926908.314,84.200001,74.100001,436.200006,191.400003,275.600004,86.500001
2314,926994.814,927077.114,927257.714,927333.714,82.300002,76.000001,408.300006,180.600002,262.900004,69.400001
2315,927403.114,927543.714,927669.814,927743.414,140.600002,73.600001,422.100007,126.100002,266.700004,81.800002
2316,927825.214,927909.914,928102.114,928177.914,84.700001,75.800001,444.000006,192.200003,276.900004,91.300001
2317,928269.214,928380.214,928552.414,928630.514,111.000002,78.100001,453.400007,172.200003,283.200005,92.100001
2318,928722.614,928811.214,929005.114,929080.514,88.600001,75.400001,452.600007,193.900003,282.500004,94.700002
2319,929175.214,929235.514,929434.514,929511.914,60.300001,77.400001,423.400006,199.000003,259.300004,86.700001
2320,929598.614,929674.414,929874.914,929951.714,75.800001,76.800001,430.300007,200.500003,276.300004,77.200002
2321,930028.914,930151.614,930289.014,930362.414,122.700001,73.400001,413.500006,137.400002,260.100003,80.000002
2322,930442.414,930538.814,930703.614,930778.114,96.400001,74.500001,417.300006,164.800003,261.200004,81.600001
2323,930859.714,930940.914,931136.314,931212.114,81.200001,75.800001,445.000007,195.400003,276.600004,92.600002
2324,931304.714,931406.014,931575.414,931654.314,101.300001,78.900001,442.400006,169.400003,270.700004,92.800001
2325,931747.114,931807.214,932029.814,932106.814,60.100001,77.000001,450.400007,222.600003,282.700004,90.700002
2326,932197.514,932292.214,932461.914,932540.514,94.700001,78.600001,434.400006,169.700003,264.400004,91.400001
2327,932631.914,932716.614,932883.614,932958.914,84.700002,75.300001,397.000006,167.000002,251.700004,70.000001
2328,933028.914,933125.414,933277.814,933353.114,96.500002,75.300001,397.900006,152.400002,248.900004,73.700001
2329,933426.814,933567.614,933701.914,933777.014,140.800002,75.100001,435.100007,134.300002,275.100004,84.900002
2330,933861.914,933952.314,934135.814,934213.514,90.400001,77.700001,443.200006,183.500003,273.900004,91.600001
2331,934305.114,934401.414,934588.214,934666.014,96.300002,77.800002,452.400007,186.800002,283.100004,91.500001
2332,934757.514,934816.614,935035.914,935111.614,59.100001,75.700001,442.600007,219.300003,278.400004,88.500002
2333,935200.114,935285.914,935477.714,935554.814,85.800001,77.100001,433.800006,191.800003,277.600004,79.100001
2334,935633.914,935716.514,935891.214,935965.614,82.600001,74.400001,403.600006,174.700003,257.300004,71.900001
2335,936037.514,936135.514,936308.414,936384.014,98.000002,75.600001,434.100007,172.900002,270.900004,87.600002
2336,936471.614,936562.114,936751.914,936829.714,90.500001,77.800001,444.800006,189.800003,280.300004,86.700001
2337,936916.414,937006.814,937205.814,937283.814,90.400001,78.000002,450.800007,199.000003,289.400004,83.400001
2338,937367.214,937462.914,937655.014,937731.114,95.700001,76.100001,454.300007,192.100003,287.800004,90.400002
2339,937821.514,937913.814,938104.214,938181.914,92.300001,77.700001,441.300006,190.400003,282.700004,80.900001
2340,938262.814,938339.014,938538.414,938612.914,76.200001,74.500001,423.100007,199.400003,275.600004,73.000002
2341,938685.914,938776.714,938949.414,939025.114,90.800001,75.700002,420.800006,172.700002,263.500003,81.600001
2342,939106.714,939194.014,939376.414,939454.514,87.300001,78.100001,435.700006,182.400003,269.700004,87.900001
2343,939542.414,939648.214,939822.714,939899.614,105.800002,76.900002,442.100007,174.500002,280.300004,84.900001
2344,939984.514,940075.714,940271.114,940348.614,91.200001,77.500001,446.800007,195.400003,286.600004,82.700002
2345,940431.314,940517.814,940706.414,940781.814,86.500001,75.400001,433.200006,188.600003,275.100004,82.700001
2346,940864.514,940956.014,941130.814,941206.214,91.500001,75.400001,419.000006,174.800003,266.300004,77.300001
2347,941283.514,941399.514,941553.114,941628.814,116.000002,75.700001,416.900006,153.600002,269.600004,71.600001
2348,941700.414,941794.314,941958.014,942031.814,93.900002,73.800001,419.000007,163.700002,257.600004,87.600002
2349,942119.414,942211.414,942399.514,942477.514,92.000001,78.000001,451.600006,188.100003,280.100004,93.500001
2350,942571.014,942664.314,942850.314,942926.814,93.300002,76.500001,447.400007,186.000003,279.300005,91.600001
2351,943018.414,943147.414,943300.214,943375.014,129.000002,74.800001,448.000007,152.800002,281.800004,91.400002
2352,943466.414,943553.914,943743.114,943817.214,87.500001,74.100001,431.100006,189.200003,276.700004,80.300001
2353,943897.514,944001.814,944154.714,944228.414,104.300002,73.700001,409.900006,152.900002,257.200004,79.000001
2354,944307.414,944408.314,944582.814,944658.214,100.900002,75.400002,434.500007,174.500002,275.400004,83.700001
2355,944741.914,944825.414,945015.314,945093.514,83.500001,78.200001,440.000006,189.900003,273.400004,88.400001
2356,945181.914,945287.314,945467.314,945543.514,105.400002,76.200001,445.600007,180.000003,285.400005,84.000001
2357,945627.514,945713.614,945922.014,945998.114,86.100001,76.100001,458.800007,208.400003,294.500004,88.200002
2358,946086.314,946187.214,946352.314,946426.914,100.900001,74.600001,414.000006,165.100003,266.000004,73.400001
2359,946500.314,946598.314,946758.914,946833.014,98.000001,74.100001,407.000006,160.600003,258.600004,74.300001
2360,946907.314,947025.914,947182.814,947257.814,118.600002,75.000001,438.100007,156.900002,275.500004,87.600002
2361,947345.414,947428.214,947623.314,947701.314,82.800001,78.000001,448.100006,195.100003,277.900004,92.200001
2362,947793.514,947887.814,948073.114,948152.014,94.300002,78.900002,449.000007,185.300002,279.600004,90.500001
2363,948242.514,948327.314,948518.814,948594.914,84.800001,76.100001,435.400006,191.500003,276.300004,83.000001
2364,948677.914,948770.914,948954.714,949028.914,93.000002,74.200001,425.200007,183.800003,276.800005,74.200001
2365,949103.114,949193.414,949353.014,949426.014,90.300001,73.000002,395.100006,159.600002,249.900003,72.200001
2366,949498.214,949603.514,949777.114,949852.314,105.300001,75.200001,438.600006,173.600003,278.900004,84.500001
2367,949936.814,950021.514,950221.514,950300.414,84.700001,78.900002,443.800007,200.000003,284.700004,80.200001
2368,950380.614,950470.914,950676.514,950755.814,90.300001,79.300001,465.400007,205.600003,295.900004,90.200002
2369,950846.014,950938.014,951130.114,951206.614,92.000001,76.500001,444.100006,192.100003,284.100004,83.500001
2370,951290.114,951380.314,951552.414,951629.014,90.200002,76.600001,412.400006,172.100002,262.300004,73.500001
2371,951702.514,951791.514,951960.714,952034.814,89.000002,74.100001,410.500007,169.200002,258.200004,78.200002
2372,952113.014,952184.414,952378.314,952453.214,71.400001,74.900001,420.400006,193.900003,265.300004,80.200001
2373,952533.414,952622.314,952808.514,952886.914,88.900001,78.400001,440.300006,186.200003,275.100004,86.800001
2374,952973.714,953059.314,953257.414,953333.414,85.600002,76.000001,446.000007,198.100003,283.700005,86.300001
2375,953419.714,953509.614,953702.414,953778.214,89.900001,75.800001,439.500007,192.800003,282.700004,81.000002
2376,953859.214,953985.714,954108.414,954183.614,126.500001,75.200001,398.700006,122.700002,249.200003,74.300002
2377,954257.914,954390.214,954516.414,954589.414,132.300002,73.000001,406.600006,126.200001,258.500003,75.100002
2378,954664.514,954795.914,954953.314,955031.614,131.400002,78.300001,459.800006,157.400002,288.800004,92.700001
2379,955124.314,955219.314,955395.414,955471.814,95.000002,76.400001,437.700007,176.100003,271.100005,90.200001
2380,955562.014,955666.914,955851.014,955927.214,104.900002,76.200001,448.900007,184.100002,289.000004,83.700002
2381,956010.914,956090.714,956281.014,956359.914,79.800001,78.900001,424.000006,190.300003,270.100004,75.000001
2382,956434.914,956514.014,956697.714,956771.914,79.100001,74.200001,409.600006,183.700003,262.800004,72.600001
2383,956844.514,956946.314,957105.314,957177.514,101.800002,72.200001,412.700006,159.000002,260.800004,79.700001
2384,957257.214,957338.814,957533.914,957610.414,81.600001,76.500002,435.800007,195.100003,276.700004,82.600001
2385,957693.014,957781.914,957978.314,958054.914,88.900001,76.600001,458.700007,196.400003,285.300004,96.800002
2386,958151.714,958275.014,958423.514,958498.114,123.300001,74.600001,439.300006,148.500003,271.800004,92.900001
2387,958591.014,958684.914,958862.214,958937.114,93.900002,74.900001,428.900007,177.300002,271.200004,82.800002
2388,959019.914,959150.314,959282.314,959355.614,130.400001,73.300002,411.000006,132.000002,262.400003,75.300001
2389,959430.914,959516.214,959678.714,959751.614,85.300001,72.900001,397.400006,162.500002,247.800003,76.700002
2390,959828.314,959911.214,960106.514,960183.014,82.900001,76.500001,439.500006,195.300003,278.200004,84.800001
2391,960267.814,960363.514,960549.914,960627.114,95.700002,77.200001,445.600007,186.400002,282.100004,86.300002
2392,960713.414,960809.714,961003.814,961080.114,96.300001,76.300001,456.800007,194.100003,290.400004,90.100002
2393,961170.214,961247.314,961431.414,961506.614,77.100001,75.200002,410.300006,184.100002,261.200003,73.900001
2394,961580.514,961672.314,961828.614,961902.214,91.800001,73.600001,394.400006,156.300002,248.100003,72.700002
2395,961974.914,962072.414,962245.014,962319.714,97.500001,74.700001,431.500006,172.600003,270.100004,86.700001
2396,962406.414,962496.414,962687.414,962764.714,90.000001,77.300001,445.100007,191.000003,281.000004,86.800002
2397,962851.514,962936.214,963111.214,963189.014,84.700001,77.800002,411.100006,175.000002,259.700003,73.600001
2398,963262.614,963340.614,963549.514,963624.414,78.000001,74.900001,451.900006,208.900003,286.900004,90.100001
2399,963714.514,963804.014,963988.914,964067.514,89.500002,78.600001,439.600007,184.900003,274.400005,86.600001
2400,964154.114,964244.714,964441.414,964516.514,90.600001,75.100001,453.200007,196.700003,287.300004,90.800002
2401,964607.314,964692.114,964868.714,964943.614,84.800001,74.900001,418.100006,176.600003,261.400004,81.800001
2402,965025.414,965119.014,965281.414,965356.014,93.600001,74.600001,404.600006,162.400003,256.000004,74.000001
2403,965430.014,965523.114,965692.214,965767.514,93.100001,75.300001,419.300006,169.100003,262.200004,81.800001
2404,965849.314,965929.414,966127.014,966202.914,80.100001,75.900002,439.700007,197.600003,277.700004,86.100001
2405,966289.014,966384.314,966577.914,966657.114,95.300001,79.200001,454.300007,193.600003,288.900004,86.200002
2406,966743.314,966844.114,967028.714,967105.214,100.800001,76.500001,445.000006,184.600003,285.400004,83.100001
2407,967188.314,967276.514,967476.014,967550.014,88.200002,74.000001,434.400007,199.500003,287.700005,72.700001
2408,967622.714,967719.114,967883.114,967958.614,96.400001,75.500001,413.900006,164.000003,260.400004,78.000001
2409,968036.614,968157.414,968306.114,968383.114,120.800002,77.000001,433.600006,148.700002,269.500004,87.100001
2410,968470.214,968557.114,968752.614,968830.514,86.900002,77.900001,442.900007,195.500003,282.400005,82.600001
2411,968913.114,969000.014,969199.214,969277.014,86.900001,77.800001,452.300007,199.200003,286.100004,88.400002
2412,969365.414,969466.314,969645.814,969721.714,100.900001,75.900001,433.900006,179.500003,280.400004,77.600001
2413,969799.314,969913.114,970065.114,970138.414,113.800002,73.300001,414.600006,152.000002,265.800004,75.500001
2414,970213.914,970313.014,970490.214,970566.514,99.100002,76.300002,431.100007,177.200002,276.300004,78.500001
2415,970645.014,970728.314,970932.714,971009.414,83.300001,76.700001,450.900006,204.400003,287.700004,86.500001
2416,971095.914,971186.114,971383.814,971461.314,90.200002,77.500001,453.200007,197.700003,287.900005,87.800001
2417,971549.114,971632.914,971825.814,971903.614,83.800001,77.800001,427.500007,192.900003,276.700004,73.000002
2418,971976.614,972077.214,972246.214,972320.114,100.600001,73.900001,415.800006,169.000003,269.600004,72.300001
2419,972392.414,972482.814,972665.914,972740.314,90.400001,74.400001,428.100006,183.100003,273.500004,80.200001
2420,972820.514,972940.514,973102.715,973180.715,120.000002,78.000002,445.600007,162.200002,282.200004,85.400001
2421,973266.115,973350.615,973550.315,973628.615,84.500001,78.300001,448.300006,199.700003,284.200004,85.800001
2422,973714.415,973800.515,973992.315,974069.115,86.100002,76.800001,442.300007,191.800003,277.900005,87.600001
2423,974156.715,974245.015,974431.415,974505.615,88.300001,74.200001,420.700006,186.400003,274.700004,71.800001
2424,974577.415,974669.815,974829.815,974903.315,92.400002,73.500001,402.700006,160.000002,252.400004,76.800001
2425,974980.115,975076.215,975246.615,975322.615,96.100002,76.000001,422.600007,170.400002,266.500004,80.100002
2426,975402.715,975481.215,975685.715,975762.315,78.500001,76.600001,442.900006,204.500003,283.000004,83.300001
2427,975845.615,975934.815,976133.115,976211.415,89.200002,78.300001,448.600007,198.300003,287.500005,82.800001
2428,976294.215,976378.115,976579.915,976655.815,83.900001,75.900001,437.100006,201.800003,285.700004,75.500001
2429,976731.315,976852.115,976990.115,977063.115,120.800002,73.000001,403.100006,138.000002,258.800004,71.300001
2430,977134.415,977231.015,977400.115,977474.115,96.600002,74.000001,422.500007,169.100002,265.700004,82.800002
2431,977556.915,977635.915,977839.415,977915.215,79.000001,75.800001,446.800006,203.500003,282.500004,88.500001
2432,978003.715,978094.215,978292.715,978369.215,90.500002,76.500001,455.200007,198.500003,289.000005,89.700001
2433,978458.915,978546.715,978744.915,978821.915,87.800001,77.000002,451.000007,198.200003,286.000004,88.000001
2434,978909.915,978992.015,979168.015,979244.815,82.100001,76.800001,414.300006,176.000003,258.100004,79.400001
2435,979324.215,979411.815,979563.515,979639.415,87.600001,75.900001,387.800006,151.700003,239.300004,72.600001
2436,979712.015,979816.515,979980.715,980057.115,104.500001,76.400001,427.200006,164.200003,268.700004,82.100001
2437,980139.215,980226.915,980422.215,980500.815,87.700002,78.600002,446.500007,195.300002,283.000004,84.900001
2438,980585.715,980667.215,980859.715,980936.215,81.500001,76.500001,443.000006,192.500003,274.000004,92.500001
2439,981028.715,981136.215,981326.715,981403.715,107.500002,77.000001,462.400007,190.500003,298.000005,87.400001
2440,981491.115,981581.015,981769.215,981845.115,89.900002,75.900001,426.700007,188.200003,278.100005,72.700001
2441,981917.815,982058.715,982170.315,982244.415,140.900002,74.100002,400.400006,111.600001,252.500003,73.800001
2442,982318.215,982417.315,982592.215,982667.815,99.100001,75.600001,439.500006,174.900003,274.000004,89.900001
2443,982757.715,982837.515,983040.415,983118.115,79.800001,77.700002,445.400007,202.900003,282.700004,85.000001
2444,983203.115,983292.315,983490.015,983565.815,89.200001,75.800001,447.800007,197.700003,286.900004,85.100002
2445,983650.915,983739.415,983916.915,983995.615,88.500001,78.700001,427.700006,177.500003,266.000004,83.000001
2446,984078.615,984161.015,984326.715,984403.315,82.400001,76.600001,389.900006,165.700003,248.100004,65.200001
2447,984468.515,984560.315,984731.515,984807.115,91.800001,75.600001,423.900006,171.200003,263.000004,85.300001
2448,984892.415,984981.815,985171.115,985247.715,89.400001,76.600001,439.000007,189.300003,278.700004,83.700002
2449,985331.415,985425.515,985624.915,985701.315,94.100001,76.400001,456.500006,199.400003,293.500004,86.600001
2450,985787.915,985877.915,986077.415,986155.715,90.000002,78.300001,457.000007,199.500003,289.500005,89.200001
2451,986244.915,986307.615,986521.915,986597.915,62.700001,76.000001,434.600007,214.300003,277.000004,81.600002
2452,986679.515,986756.515,986952.915,987026.415,77.000001,73.500001,422.000006,196.400003,273.400004,75.100001
2453,987101.515,987240.115,987358.015,987434.015,138.600002,76.000001,413.900006,117.900002,256.500004,81.400001
2454,987515.415,987592.415,987794.215,987870.115,77.000001,75.900001,442.200007,201.800003,278.800004,87.500002
2455,987957.615,988045.915,988243.615,988320.715,88.300001,77.100001,452.800006,197.700003,286.000004,89.700001
2456,988410.415,988503.115,988681.515,988758.715,92.700002,77.200001,429.900007,178.400003,271.100005,81.600001
2457,988840.315,988916.115,989108.915,989183.815,75.800001,74.900001,411.400006,192.800003,268.600004,67.900001
2458,989251.715,989348.615,989519.115,989593.515,96.900001,74.400001,421.000006,170.500003,267.400004,79.200001
2459,989672.715,989754.915,989959.415,990038.415,82.200001,79.000001,445.200007,204.500004,286.700005,79.500001
2460,990117.915,990207.515,990402.315,990481.915,89.600001,79.600001,448.500007,194.800003,284.400004,84.500002
2461,990566.415,990662.015,990845.915,990923.215,95.600001,77.300001,438.800006,183.900003,279.500004,82.000001
2462,991005.215,991084.115,991283.415,991359.715,78.900001,76.300001,427.000006,199.300003,278.200004,72.500001
2463,991432.215,991539.815,991700.215,991777.115,107.600002,76.900002,423.800007,160.400002,268.000004,78.900001
2464,991856.015,991930.215,992143.415,992219.215,74.200001,75.800001,447.900006,213.200003,287.400004,84.700001
2465,992303.915,992391.315,992595.715,992672.815,87.400002,77.100001,457.200007,204.400003,291.800005,88.300001
2466,992761.115,992849.415,993051.615,993127.215,88.300002,75.600001,451.800007,202.200003,290.500005,85.700001
2467,993212.915,993293.915,993494.215,993569.715,81.000001,75.500001,429.000006,200.300003,281.300004,72.200001
2468,993641.915,993745.715,993902.215,993976.215,103.800002,74.000001,407.900006,156.500002,260.300004,73.600001
2469,994049.815,994143.415,994316.515,994391.515,93.600002,75.000002,423.000007,173.100002,266.700004,81.300001
2470,994472.815,994553.115,994754.715,994831.515,80.300001,76.800001,440.200006,201.600003,281.900004,81.500001
2471,994913.015,995000.515,995199.915,995278.515,87.500002,78.600001,455.700007,199.400003,286.900005,90.200001
2472,995368.715,995472.515,995658.915,995735.815,103.800002,76.900002,454.300007,186.400002,290.200004,87.200001
2473,995823.015,995899.715,996092.615,996166.515,76.700001,73.900001,416.900006,192.900003,269.600004,73.400001
2474,996239.915,996385.615,996502.615,996576.315,145.700002,73.700001,413.100006,117.000002,262.700004,76.700001
2475,996653.015,996760.815,996932.515,997007.115,107.800002,74.600002,441.100007,171.700002,279.500004,87.000001
2476,997094.115,997181.715,997375.815,997452.715,87.600001,76.900001,447.000007,194.100003,281.700004,88.400002
2477,997541.115,997631.815,997838.215,997914.815,90.700001,76.600001,462.900006,206.400003,297.100004,89.200001
2478,998004.015,998093.815,998283.015,998361.415,89.800002,78.400001,440.900007,189.200003,279.000005,83.500001
2479,998444.915,998525.715,998718.215,998792.715,80.800001,74.500001,417.600006,192.500003,273.300004,69.800001
2480,998862.515,998959.615,999129.315,999203.015,97.100002,73.700001,420.000006,169.700002,266.800004,79.500001
2481,999282.515,999417.215,999564.215,999638.615,134.700002,74.400001,445.900007,147.000003,281.700005,89.800001
2482,999728.415,999823.115,1000017.71,1000095.21,94.700002,77.500002,453.500007,194.600002,289.300004,86.700001
2483,1000181.91,1000264.91,1000466.71,1000544.01,83.000001,77.300001,451.100007,201.800003,284.800004,89.000002
2484,1000633.01,1000725.11,1000904.51,1000982.81,92.100001,78.300001,426.800006,179.400003,271.500004,77.000001
2485,1001059.81,1001138.01,1001332.71,1001408.71,78.200001,76.000001,417.100006,194.700003,272.900004,68.200001
2486,1001476.91,1001574.31,1001742.61,1001817.41,97.400002,74.800001,421.000006,168.300002,265.700004,80.500001
2487,1001897.91,1002019.11,1002184.01,1002260.31,121.200002,76.300001,449.600007,164.900003,286.100005,87.200001
2488,1002347.51,1002434.31,1002632.81,1002711.11,86.800001,78.300002,453.400007,198.500003,285.300004,89.800001
2489,1002800.91,1002892.21,1003089.11,1003165.61,91.300001,76.500001,451.500007,196.900003,288.200004,86.800002
2490,1003252.41,1003331.81,1003533.91,1003608.71,79.400001,74.800001,436.400006,202.100003,281.500004,80.100001
2491,1003688.81,1003789.51,1003957.01,1004034.11,100.700002,77.100001,414.500006,167.500002,268.200004,69.200001
2492,1004103.31,1004208.91,1004370.61,1004444.71,105.600002,74.100001,420.500007,161.700002,267.300004,79.100002
2493,1004523.81,1004630.51,1004810.11,1004886.71,106.700001,76.600001,445.000006,179.600003,286.300004,82.100001
2494,1004968.81,1005056.71,1005261.01,1005339.41,87.900002,78.400001,456.800007,204.300003,292.200005,86.200001
2495,1005425.61,1005527.51,1005720.81,1005801.01,101.900002,80.200002,464.500007,193.300002,295.200004,89.100001
2496,1005890.11,1005977.51,1006187.31,1006263.91,87.400001,76.600002,462.800007,209.800003,297.200004,89.000001
2497,1006352.91,1006497.71,1006620.52,1006695.92,144.800002,75.400001,416.800006,122.800002,267.600004,73.800001
2498,1006769.72,1006874.82,1007035.42,1007110.22,105.100002,74.800001,425.100006,160.600002,265.700004,84.600001
2499,1007194.82,1007280.42,1007487.72,1007567.72,85.600002,80.000001,461.000007,207.300003,292.900005,88.100001
2500,1007655.82,1007751.62,1007946.12,1008024.52,95.800002,78.400001,454.900007,194.500003,290.300005,86.200001
2501,1008110.72,1008199.52,1008402.62,1008480.42,88.800001,77.800002,450.600007,203.100003,291.900004,80.900001
2502,1008561.32,1008640.72,1008835.22,1008909.42,79.400001,74.200001,425.000006,194.500003,273.900004,76.900001
2503,1008986.32,1009086.82,1009249.22,1009322.72,100.500002,73.500001,407.900006,162.400002,262.900004,71.500001
2504,1009394.22,1009497.42,1009673.92,1009749.92,103.200002,76.000001,440.000007,176.500002,279.700004,84.300002
2505,1009834.22,1009924.72,1010112.72,1010190.02,90.500001,77.300001,441.500006,188.000003,278.500004,85.700001
2506,1010275.72,1010365.12,1010571.52,1010649.42,89.400002,77.900001,460.400007,206.400003,295.800005,86.700001
2507,1010736.12,1010824.72,1011019.62,1011096.32,88.600001,76.700002,442.600007,194.900003,283.500004,82.400001
2508,1011178.72,1011268.72,1011450.32,1011526.32,90.000001,76.000001,422.400006,181.600003,271.600004,74.800001
2509,1011601.12,1011689.92,1011861.82,1011937.42,88.800001,75.600001,415.600006,171.900003,260.700004,79.300001
2510,1012016.72,1012096.92,1012300.82,1012377.62,80.200001,76.800002,449.400007,203.900003,284.100004,88.500001
2511,1012466.12,1012560.12,1012764.12,1012842.12,94.000001,78.000002,464.300007,204.000003,298.000004,88.300001
2512,1012930.42,1013068.72,1013221.42,1013300.62,138.300002,79.200001,464.800007,152.700002,291.000004,94.600002
2513,1013395.22,1013493.52,1013677.92,1013755.52,98.300001,77.600001,444.300006,184.400003,282.700004,84.000001
2514,1013839.52,1013923.92,1014135.92,1014212.52,84.400002,76.600001,449.200007,212.000003,296.400005,76.200001
2515,1014288.72,1014385.52,1014557.02,1014630.12,96.800002,73.100001,414.600006,171.500002,268.300004,73.200001
2516,1014703.32,1014802.72,1014987.52,1015062.22,99.400002,74.700002,452.600007,184.800002,284.200004,93.700001
2517,1015155.92,1015246.32,1015446.72,1015523.32,90.400001,76.600001,450.400007,200.400003,290.800004,83.000002
2518,1015606.32,1015696.92,1015916.02,1015991.92,90.600001,75.900001,474.700007,219.100003,309.700004,89.100002
2519,1016081.02,1016171.82,1016369.92,1016446.82,90.800001,76.900001,450.400006,198.100003,288.900004,84.600001
2520,1016531.42,1016625.72,1016812.32,1016888.52,94.300002,76.200001,435.300007,186.600003,280.900005,78.200001
2521,1016966.72,1017079.32,1017235.22,1017311.52,112.600002,76.300001,414.700006,155.900002,268.500004,69.900001
2522,1017381.42,1017476.92,1017645.92,1017720.72,95.500002,74.800001,421.700006,169.000002,264.500004,82.400001
2523,1017803.12,1017885.82,1018092.22,1018168.32,82.700002,76.100001,455.700007,206.400003,289.100005,90.500001
2524,1018258.82,1018349.32,1018550.22,1018628.82,90.500002,78.600001,459.500007,200.900003,291.400005,89.500001
2525,1018718.32,1018816.92,1019006.52,1019084.12,98.600002,77.600002,452.800007,189.600002,288.200004,87.000001
2526,1019171.12,1019260.72,1019450.82,1019528.82,89.600001,78.000001,434.500006,190.100003,279.700004,76.800001
2527,1019605.62,1019723.92,1019877.22,1019950.92,118.300002,73.700001,416.600007,153.300002,271.600004,71.300002
2528,1020022.22,1020116.12,1020303.42,1020378.42,93.900001,75.000001,433.200006,187.300003,281.200004,77.000001
2529,1020455.42,1020586.62,1020743.82,1020820.62,131.200002,76.800001,453.700007,157.200002,288.400004,88.500002
2530,1020909.12,1021000.02,1021187.92,1021266.62,90.900001,78.700001,445.300006,187.900003,278.800004,87.800001
2531,1021354.42,1021452.92,1021644.72,1021722.12,98.500002,77.400001,455.000007,191.800003,290.300005,87.300001
2532,1021809.42,1021887.12,1022077.52,1022152.22,77.700001,74.700001,419.900006,190.400003,268.100004,77.100001
2533,1022229.32,1022321.82,1022485.12,1022558.42,92.500002,73.300001,399.800006,163.300002,255.800004,70.700001
2534,1022629.12,1022728.12,1022907.92,1022981.82,99.000002,73.900001,438.900007,179.800003,278.800005,86.200001
2535,1023068.02,1023151.52,1023349.32,1023426.12,83.500001,76.800001,446.700007,197.800003,281.300004,88.600002
2536,1023514.72,1023599.82,1023794.82,1023870.92,85.100001,76.100001,443.000006,195.000003,280.100004,86.800001
2537,1023957.72,1024045.52,1024228.12,1024302.32,87.800001,74.200001,423.600006,182.600003,270.400004,79.000001
2538,1024381.32,1024480.22,1024639.82,1024715.92,98.900002,76.100001,411.200007,159.600002,258.500004,76.600002
2539,1024792.52,1024892.92,1025071.02,1025146.22,100.400001,75.200001,432.800006,178.100003,278.500004,79.100001
2540,1025225.32,1025309.52,1025524.62,1025602.22,84.200001,77.600001,460.000007,215.100004,299.300005,83.100001
2541,1025685.32,1025771.72,1025979.72,1026057.02,86.400001,77.300001,456.900007,208.000003,294.400004,85.200002
2542,1026142.22,1026238.62,1026435.02,1026512.12,96.400001,77.100001,453.800006,196.400003,292.800004,83.900001
2543,1026596.02,1026687.12,1026880.62,1026957.62,91.100002,77.000001,443.600007,193.500003,284.600005,82.000001
2544,1027039.62,1027118.52,1027314.32,1027391.02,78.900001,76.700001,422.500006,195.800003,274.700004,71.100001
2545,1027462.12,1027565.12,1027729.92,1027805.42,103.000002,75.500001,413.100007,164.800002,267.800004,69.800002
2546,1027875.22,1027975.12,1028159.42,1028232.52,99.900001,73.100001,445.500006,184.300003,284.200004,88.200001
2547,1028320.72,1028405.82,1028606.32,1028683.12,85.100001,76.800002,447.800007,200.500003,285.600004,85.400001
2548,1028768.52,1028862.62,1029067.12,1029145.62,94.100001,78.500001,463.800007,204.500003,298.600004,86.700002
2549,1029232.32,1029313.42,1029519.52,1029596.72,81.100001,77.200001,442.000006,206.100003,287.200004,77.600001
2550,1029674.32,1029820.82,1029965.22,1030040.22,146.500003,75.000001,437.400007,144.400002,290.900005,71.500001
2551,1030111.72,1030246.52,1030358.72,1030433.02,134.800002,74.300001,393.200006,112.200002,247.000004,71.900001
2552,1030504.92,1030614.32,1030789.72,1030867.42,109.400001,77.700001,446.500006,175.400003,284.800004,84.000001
2553,1030951.42,1031036.72,1031239.72,1031319.62,85.300002,79.900001,453.400007,203.000003,288.300005,85.200001
2554,1031404.82,1031497.92,1031690.82,1031768.42,93.100002,77.600002,448.400007,192.900002,286.000004,84.800001
2555,1031853.22,1031938.12,1032142.32,1032219.72,84.900001,77.400001,455.700007,204.200003,289.100004,89.200002
2556,1032308.92,1032392.42,1032587.42,1032663.32,83.500001,75.900001,429.800006,195.000003,278.500004,75.400001
2557,1032738.72,1032838.52,1033008.32,1033082.32,99.800001,74.000001,415.600006,169.800003,269.600004,72.000001
2558,1033154.32,1033256.92,1033430.62,1033508.12,102.600002,77.500001,434.300007,173.700002,276.300004,80.500002
2559,1033588.62,1033678.62,1033879.22,1033957.22,90.000001,78.000001,448.600006,200.600003,290.600004,80.000001
2560,1034037.22,1034130.92,1034330.22,1034408.92,93.700002,78.700001,455.500007,199.300003,293.000005,83.800001
2561,1034492.72,1034577.92,1034771.42,1034846.92,85.200001,75.500001,437.800007,193.500003,278.700004,83.600002
2562,1034930.52,1035020.52,1035216.32,1035291.72,90.000001,75.400001,437.900006,195.800003,285.800004,76.700001
2563,1035368.42,1035460.22,1035627.72,1035702.52,91.800002,74.800001,402.700006,167.500002,259.300004,68.600001
2564,1035771.12,1035916.72,1036042.22,1036117.52,145.600002,75.300001,427.200007,125.500002,271.100004,80.800002
2565,1036198.32,1036274.92,1036471.42,1036548.52,76.600001,77.100001,427.600006,196.500003,273.100004,77.400001
2566,1036625.92,1036705.82,1036917.02,1036994.92,79.900001,77.900001,447.400007,211.200003,291.100004,78.400002
2567,1037073.32,1037152.82,1037363.22,1037438.42,79.500001,75.200001,440.900006,210.400003,289.900004,75.800001
2568,1037514.22,1037613.92,1037778.12,1037851.42,99.700002,73.300001,402.100006,164.200002,263.900004,64.900001
2569,1037916.32,1038005.72,1038183.12,1038256.92,89.400001,73.800001,420.900006,177.400003,266.800004,80.300001
2570,1038337.22,1038418.32,1038627.92,1038705.52,81.100002,77.600001,449.500007,209.600003,290.700005,81.200001
2571,1038786.72,1038868.92,1039080.32,1039156.02,82.200001,75.700001,451.800007,211.400004,293.600005,82.500001
2572,1039238.52,1039327.02,1039514.12,1039590.62,88.500001,76.500001,422.600006,187.100003,275.600004,70.500001
2573,1039661.12,1039776.32,1039933.12,1040005.42,115.200002,72.300001,418.800006,156.800002,272.000004,74.500001
2574,1040079.92,1040201.92,1040341.92,1040414.72,122.000002,72.800001,416.700007,140.000002,262.000004,81.900002
2575,1040496.62,1040570.02,1040769.82,1040844.62,73.400001,74.800001,430.600006,199.800003,273.200004,82.600001
2576,1040927.22,1041014.52,1041215.32,1041291.42,87.300001,76.100001,447.300007,200.800003,288.100004,83.100002
2577,1041374.52,1041461.82,1041669.92,1041747.52,87.300001,77.600001,457.900007,208.100003,295.400004,84.900002
2578,1041832.42,1041923.92,1042120.12,1042197.12,91.500001,77.000001,449.900006,196.200003,287.700004,85.200001
2579,1042282.32,1042409.92,1042555.12,1042628.12,127.600002,73.000001,419.600006,145.200002,272.800004,73.800001
2580,1042701.92,1042844.22,1042971.72,1043046.02,142.300003,74.300002,424.500007,127.500001,269.800004,80.400001
2581,1043126.42,1043216.52,1043412.52,1043489.12,90.100001,76.600001,440.600006,196.000003,286.100004,77.900001
2582,1043567.02,1043647.12,1043864.72,1043941.42,80.100002,76.700001,459.900007,217.600003,297.700005,85.500001
2583,1044026.92,1044122.52,1044304.42,1044382.22,95.600002,77.800002,441.100007,181.900002,277.500004,85.800001
2584,1044468.02,1044553.22,1044760.42,1044836.62,85.200001,76.200001,455.400007,207.200003,292.400004,86.800002
2585,1044923.42,1045037.82,1045190.82,1045264.12,114.400001,73.300001,413.300006,153.000003,267.400004,72.600001
2586,1045336.72,1045432.32,1045605.52,1045679.42,95.600001,73.900001,420.500006,173.200003,268.800004,77.800001
2587,1045757.22,1045854.12,1046034.62,1046111.72,96.900001,77.100001,439.700007,180.500003,277.400004,85.200002
2588,1046196.92,1046284.02,1046477.72,1046555.22,87.100001,77.500001,440.300006,193.700003,280.800004,82.000001
2589,1046637.22,1046731.02,1046933.22,1047009.22,93.800002,76.000001,455.300007,202.200003,296.000005,83.300001
2590,1047092.52,1047169.52,1047373.12,1047449.02,77.000001,75.900001,429.400006,203.600003,280.600004,72.900001
2591,1047521.92,1047616.62,1047775.22,1047849.02,94.700002,73.800001,405.200006,158.600002,253.300004,78.100001
2592,1047927.12,1048028.62,1048202.62,1048278.22,101.500002,75.600002,437.200007,174.000002,275.500004,86.100001
2593,1048364.32,1048448.72,1048626.52,1048704.72,84.400001,78.200001,424.400006,177.800003,262.200004,84.000001
2594,1048788.72,1048881.72,1049077.92,1049154.22,93.000002,76.300002,455.900007,196.200002,289.200004,90.400001
2595,1049244.62,1049332.12,1049518.62,1049597.02,87.500001,78.400001,429.600006,186.500003,274.000004,77.200001
2596,1049674.22,1049818.12,1049944.12,1050018.52,143.900003,74.400001,420.300007,126.000001,269.900004,76.000002
2597,1050094.52,1050187.62,1050354.22,1050428.92,93.100001,74.700002,408.100006,166.600002,259.700003,73.700001
2598,1050502.62,1050606.82,1050775.72,1050851.32,104.200001,75.600001,433.100006,168.900003,273.100004,84.400001
2599,1050935.72,1051023.52,1051220.92,1051298.92,87.800001,78.000002,443.100007,197.400003,285.200004,79.900001
2600,1051378.82,1051462.42,1051652.42,1051728.52,83.600001,76.100001,422.400006,190.000003,273.600004,72.700001
2601,1051801.22,1051898.92,1052057.72,1052131.52,97.700002,73.800001,405.000006,158.800002,256.500004,74.700001
2602,1052206.22,1052300.42,1052483.62,1052559.02,94.200001,75.400001,436.400007,183.200003,277.400004,83.600002
2603,1052642.62,1052730.12,1052928.72,1053005.92,87.500001,77.200001,447.300006,198.600003,286.100004,84.000001
2604,1053089.92,1053182.32,1053368.52,1053446.92,92.400002,78.400002,430.900007,186.200002,278.600004,73.900001
2605,1053520.82,1053604.22,1053809.42,1053886.22,83.400001,76.800001,448.600006,205.200003,288.600004,83.200001
2606,1053969.42,1054109.92,1054236.32,1054310.82,140.500002,74.500001,415.700007,126.400002,266.900004,74.300002
2607,1054385.12,1054476.72,1054645.02,1054719.02,91.600001,74.000002,408.200006,168.300002,259.900003,74.300001
2608,1054793.32,1054873.12,1055082.12,1055158.32,79.800001,76.200001,449.100006,209.000003,288.800004,84.100001
2609,1055242.42,1055322.72,1055534.62,1055611.22,80.300002,76.600001,449.000007,211.900003,292.200005,80.200001
2610,1055691.42,1055777.72,1055992.62,1056066.12,86.300001,73.500001,460.200007,214.900004,301.200005,85.500001
2611,1056151.62,1056247.92,1056424.42,1056501.02,96.300001,76.600001,430.900006,176.500003,272.800004,81.500001
2612,1056582.52,1056662.72,1056842.22,1056916.82,80.200002,74.600001,403.500006,179.500002,259.700004,69.200001
2613,1056986.02,1057123.72,1057251.02,1057323.42,137.700002,72.400001,420.000007,127.300002,265.000004,82.600002
2614,1057406.02,1057489.52,1057680.92,1057757.92,83.500001,77.000001,429.200006,191.400003,274.900004,77.300001
2615,1057835.22,1057918.12,1058128.62,1058204.12,82.900001,75.500001,455.900007,210.500003,293.400004,87.000002
2616,1058291.12,1058374.52,1058567.12,1058647.52,83.400001,80.400001,440.200006,192.600003,276.000004,83.800001
2617,1058731.32,1058819.62,1059009.82,1059085.72,88.300002,75.900002,429.400007,190.200002,278.500004,75.000001
2618,1059160.72,1059303.42,1059415.32,1059487.92,142.700002,72.600001,403.900006,111.900002,254.600004,76.700001
2619,1059564.62,1059671.52,1059818.42,1059893.92,106.900001,75.500001,405.000006,146.900003,253.800004,75.700001
2620,1059969.62,1060051.82,1060251.92,1060328.02,82.200001,76.100001,445.800006,200.100003,282.300004,87.400001
2621,1060415.42,1060504.52,1060704.22,1060782.02,89.100002,77.800001,458.100007,199.700003,288.800005,91.500001
2622,1060873.52,1060973.12,1061165.32,1061241.72,99.600002,76.400001,449.500007,192.200003,291.800005,81.300001
2623,1061323.02,1061397.82,1061607.72,1061682.82,74.800001,75.100001,440.600007,209.900003,284.700004,80.800002
2624,1061763.62,1061897.12,1062030.62,1062103.82,133.500001,73.200002,415.600006,133.500002,267.000003,75.400001
2625,1062179.22,1062276.12,1062455.12,1062530.42,96.900001,75.300001,435.300006,179.000003,275.900004,84.100001
2626,1062614.52,1062702.82,1062895.02,1062971.42,88.300002,76.400002,443.300007,192.200002,280.500004,86.400001
2627,1063057.82,1063143.92,1063340.52,1063417.82,86.100001,77.300001,441.200006,196.600003,282.700004,81.200001
2628,1063499.02,1063586.32,1063773.02,1063848.92,87.300002,75.900002,439.500007,186.700002,274.000004,89.600001
2629,1063938.52,1064021.82,1064206.12,1064282.62,83.300001,76.500001,418.500006,184.300003,267.600004,74.400001
2630,1064357.02,1064453.12,1064617.42,1064691.22,96.100002,73.800001,405.600006,164.300002,260.400004,71.400001
2631,1064762.62,1064861.32,1065044.92,1065119.02,98.700002,74.100002,441.000007,183.600002,282.300004,84.600001
2632,1065203.62,1065285.72,1065470.52,1065546.82,82.100001,76.300001,428.100006,184.800003,266.900004,84.900001
2633,1065631.72,1065719.52,1065914.62,1065990.52,87.800001,75.900001,439.200007,195.100003,282.900004,80.400002
2634,1066070.92,1066198.92,1066340.12,1066414.02,128.000002,73.900001,420.000006,141.200002,269.200004,76.900001
2635,1066490.92,1066590.02,1066742.62,1066816.22,99.100001,73.600001,397.400006,152.600003,251.700004,72.100001
2636,1066888.32,1066990.62,1067165.82,1067241.32,102.300001,75.500001,429.600006,175.200003,277.500004,76.600001
2637,1067317.92,1067424.12,1067583.82,1067661.52,106.200002,77.700001,416.800006,159.700002,265.900004,73.200001
2638,1067734.72,1067813.82,1067994.82,1068071.52,79.100002,76.700002,416.600007,181.000002,260.100004,79.800001
2639,1068151.32,1068237.12,1068427.02,1068503.92,85.800001,76.900001,434.200006,189.900003,275.700004,81.600001
2640,1068585.52,1068673.22,1068878.32,1068952.62,87.700001,74.300001,455.400007,205.100004,292.800005,88.300001
2641,1069040.92,1069124.82,1069316.92,1069391.72,83.900001,74.800001,420.700006,192.100003,276.000004,69.900001
2642,1069461.62,1069545.62,1069716.32,1069790.22,84.000001,73.900001,406.100006,170.700003,254.700004,77.500001
2643,1069867.72,1069976.72,1070143.72,1070220.32,109.000002,76.600002,435.000007,167.000002,276.000004,82.400001
2644,1070302.72,1070381.82,1070584.22,1070659.82,79.100001,75.600001,439.200006,202.400003,281.500004,82.100001
2645,1070741.92,1070831.92,1071016.02,1071093.12,90.000002,77.100002,426.800007,184.100002,274.100004,75.600001
2646,1071168.72,1071250.42,1071454.12,1071529.32,81.700001,75.200001,440.400006,203.700003,285.400004,79.800001
2647,1071609.12,1071750.42,1071860.72,1071936.22,141.300002,75.500001,400.800006,110.300002,251.600004,73.700001
2648,1072009.92,1072105.92,1072272.22,1072345.52,96.000002,73.300001,420.000006,166.300002,262.300004,84.400001
2649,1072429.92,1072552.02,1072690.52,1072767.02,122.100002,76.500001,411.600007,138.500002,260.600004,74.500002
2650,1072841.52,1072920.02,1073105.22,1073183.12,78.500001,77.900001,413.800006,185.200003,263.700004,72.200001
2651,1073255.32,1073336.22,1073535.92,1073611.52,80.900001,75.600001,433.500006,199.700003,280.600004,77.300001
2652,1073688.82,1073767.62,1073950.32,1074023.42,78.800001,73.100001,407.300006,182.700003,261.500004,72.700001
2653,1074096.12,1074199.12,1074374.12,1074450.12,103.000002,76.000002,432.500007,175.000002,278.000004,78.500001
2654,1074528.62,1074609.52,1074787.12,1074861.12,80.900001,74.000001,403.000006,177.600003,258.500004,70.500001
2655,1074931.62,1075029.12,1075208.22,1075281.22,97.500001,73.000001,422.700006,179.100003,276.600004,73.100001
2656,1075354.32,1075464.52,1075631.22,1075707.52,110.200002,76.300001,439.800007,166.700002,276.900004,86.600002
2657,1075794.12,1075883.92,1076075.62,1076154.62,89.800001,79.000001,438.200006,191.700003,281.500004,77.700001
2658,1076232.32,1076312.72,1076518.12,1076596.52,80.400001,78.400002,445.500007,205.400003,285.800004,81.300001
2659,1076677.82,1076761.22,1076929.02,1077005.02,83.400001,76.000002,403.900006,167.800002,251.200003,76.700001
2660,1077081.72,1077200.22,1077347.92,1077421.42,118.500002,73.500001,417.600006,147.700002,266.200004,77.900001
2661,1077499.32,1077594.62,1077757.82,1077832.12,95.300001,74.300001,412.100006,163.200003,258.500004,79.300001
2662,1077911.42,1077991.52,1078183.62,1078261.22,80.100001,77.600001,429.400007,192.100003,272.200004,79.600002
2663,1078340.82,1078489.52,1078623.92,1078700.52,148.700002,76.600001,443.700006,134.400002,283.100004,84.000001
2664,1078784.52,1078867.32,1079048.22,1079122.52,82.800001,74.300001,409.200006,180.900003,263.700004,71.200001
2665,1079193.72,1079290.32,1079465.12,1079538.82,96.600002,73.700001,431.300007,174.800002,271.400004,86.200002
2666,1079625.02,1079708.62,1079898.52,1079974.42,83.600001,75.900001,437.300006,189.900003,273.500004,87.900001
2667,1080062.32,1080150.22,1080347.52,1080424.72,87.900001,77.200002,444.100007,197.300003,285.200004,81.700001
2668,1080506.42,1080590.72,1080777.12,1080852.02,84.300001,74.900001,421.300006,186.400003,270.700004,75.700001
2669,1080927.72,1081018.82,1081179.52,1081255.52,91.100001,76.000001,404.100006,160.700003,251.800004,76.300001
2670,1081331.82,1081434.92,1081600.62,1081675.72,103.100002,75.100001,413.400006,165.700002,268.800004,69.500001
2671,1081745.22,1081839.02,1082014.22,1082090.02,93.800002,75.800001,418.700006,175.200002,269.000004,73.900001
2672,1082163.92,1082248.82,1082451.72,1082527.52,84.900002,75.800001,445.100007,202.900003,287.800005,81.500001
2673,1082609.02,1082690.42,1082891.42,1082968.12,81.400001,76.700001,442.900007,201.000003,282.400004,83.800002
2674,1083051.92,1083139.92,1083342.62,1083417.82,88.000001,75.200001,443.500006,202.700003,290.700004,77.600001
2675,1083495.42,1083600.52,1083763.72,1083836.82,105.100002,73.100001,413.300006,163.200002,268.300004,71.900001
2676,1083908.72,1084057.52,1084172.22,1084246.02,148.800003,73.800002,412.300007,114.700001,263.500004,75.000001
2677,1084321.02,1084405.42,1084601.12,1084676.72,84.400001,75.600001,440.900006,195.700003,280.100004,85.200001
2678,1084761.92,1084843.52,1085034.52,1085110.72,81.600001,76.200001,429.600007,191.000003,272.600004,80.800002
2679,1085191.52,1085284.72,1085473.92,1085552.32,93.200001,78.400001,441.600006,189.200003,282.400004,80.800001
2680,1085633.12,1085719.12,1085912.92,1085987.72,86.000001,74.800001,442.200007,193.800003,279.800004,87.600002
2681,1086075.32,1086201.42,1086339.82,1086413.12,126.100002,73.300001,409.200006,138.400002,264.500004,71.400001
2682,1086484.52,1086628.52,1086749.52,1086822.12,144.000002,72.600001,405.100006,121.000002,265.000004,67.500001
2683,1086889.62,1086987.12,1087163.12,1087237.22,97.500001,74.100001,427.900006,176.000003,273.500004,80.300001
2684,1087317.52,1087406.52,1087593.32,1087672.62,89.000002,79.300002,438.700007,186.800002,275.800004,83.600001
2685,1087756.22,1087848.32,1088035.12,1088114.12,92.100001,79.000001,444.400006,186.800003,278.900004,86.500001
2686,1088200.62,1088290.82,1088473.02,1088550.12,90.200002,77.100001,434.900007,182.200003,272.400005,85.400001
2687,1088635.52,1088719.92,1088906.92,1088984.42,84.400001,77.500001,426.700006,187.000003,271.400004,77.800001
2688,1089062.22,1089145.12,1089332.12,1089407.82,82.900002,75.700001,412.200006,187.000002,269.900004,66.600001
2689,1089474.42,1089563.02,1089744.52,1089817.62,88.600002,73.100002,421.200007,181.500002,270.100004,78.000001
2690,1089895.62,1089978.52,1090180.42,1090256.72,82.900001,76.300001,444.200006,201.900003,284.800004,83.100001
2691,1090339.82,1090427.42,1090630.22,1090706.42,87.600002,76.200001,456.500007,202.800003,290.400005,89.900001
2692,1090796.32,1090891.22,1091074.62,1091151.32,94.900002,76.700001,440.700007,183.400002,278.300004,85.700002
2693,1091237.02,1091321.92,1091514.02,1091591.92,84.900001,77.900001,437.400006,192.100003,277.000004,82.500001
2694,1091674.42,1091755.42,1091950.42,1092026.22,81.000001,75.800001,429.900007,195.000003,276.000004,78.100002
2695,1092104.32,1092203.52,1092363.92,1092438.52,99.200001,74.600002,403.600006,160.400002,259.600003,69.400001
2696,1092507.92,1092594.62,1092774.72,1092851.02,86.700001,76.300001,422.600006,180.100003,266.800004,79.500001
2697,1092930.52,1093008.02,1093213.82,1093292.12,77.500001,78.300001,442.600007,205.800003,283.300004,81.000002
2698,1093373.12,1093463.52,1093660.52,1093737.52,90.400001,77.000001,449.800006,197.000003,287.400004,85.400001
2699,1093822.92,1093909.92,1094100.52,1094176.92,87.000002,76.400002,437.700007,190.600002,277.600004,83.700001
2700,1094260.62,1094338.62,1094546.12,1094620.12,78.000001,74.000001,438.800006,207.500003,285.500004,79.300001
2701,1094699.42,1094788.92,1094961.02,1095036.62,89.500002,75.600001,402.700006,172.100002,261.600004,65.500001
2702,1095102.12,1095193.82,1095356.32,1095432.62,91.700002,76.300001,399.000006,162.500002,254.200004,68.500001
2703,1095501.12,1095600.62,1095781.82,1095858.72,99.500002,76.900002,439.400007,181.200002,280.700004,81.800001
2704,1095940.52,1096022.42,1096222.32,1096301.42,81.900001,79.100001,441.000006,199.900003,281.800004,80.100001
2705,1096381.52,1096468.92,1096655.92,1096731.72,87.400002,75.800002,425.800007,187.000002,274.400004,75.600001
2706,1096807.32,1096905.72,1097078.02,1097154.12,98.400001,76.100001,416.500006,172.300003,270.700004,69.700001
2707,1097223.82,1097319.12,1097485.12,1097559.82,95.300001,74.700001,404.700006,166.000003,261.300004,68.700001
2708,1097628.52,1097724.12,1097893.52,1097969.52,95.600001,76.000001,416.600006,169.400003,265.000004,75.600001
2709,1098045.12,1098128.52,1098319.12,1098396.62,83.400001,77.500001,433.200007,190.600003,274.000004,81.700002
2710,1098478.32,1098570.22,1098765.02,1098844.52,91.900001,79.500001,447.800006,194.800003,286.700004,81.600001
2711,1098926.12,1099001.12,1099205.92,1099283.72,75.000001,77.800002,436.500007,204.800003,279.800004,78.900001
2712,1099362.62,1099445.02,1099643.62,1099720.42,82.400001,76.800001,431.800006,198.600003,281.000004,74.000001
2713,1099794.42,1099896.02,1100062.02,1100138.22,101.600002,76.200001,410.500006,166.000002,267.600004,66.700001
2714,1100204.92,1100299.32,1100473.72,1100547.62,94.400002,73.900001,422.500007,174.400002,268.800004,79.800002
2715,1100627.42,1100761.42,1100907.62,1100984.32,134.000002,76.700001,440.000006,146.200002,280.200004,83.100001
2716,1101067.42,1101156.02,1101343.22,1101419.82,88.600002,76.600001,438.600007,187.200002,275.800004,86.200002
2717,1101506.02,1101594.92,1101787.52,1101866.92,88.900001,79.400001,441.100006,192.600003,281.500004,80.200001
2718,1101947.12,1102028.42,1102236.12,1102311.62,81.300002,75.500001,441.800007,207.700003,289.000005,77.300001
2719,1102388.92,1102523.52,1102656.02,1102729.32,134.600002,73.300001,410.600006,132.500002,267.100004,70.200001
2720,1102799.52,1102895.02,1103057.02,1103131.32,95.500001,74.300001,410.800006,162.000003,257.500004,79.000001
2721,1103210.32,1103293.42,1103488.22,1103564.72,83.100001,76.500001,437.200007,194.800003,277.900004,82.800002
2722,1103647.52,1103737.12,1103926.62,1104005.42,89.600001,78.800001,439.000006,189.500003,279.100004,81.100001
2723,1104086.52,1104177.12,1104366.52,1104443.52,90.600002,77.000001,436.100007,189.400002,280.000004,79.100002
2724,1104522.62,1104614.32,1104810.62,1104886.22,91.700001,75.600001,439.700006,196.300003,288.000004,76.100001
2725,1104962.32,1105033.32,1105224.72,1105300.72,71.000001,76.000001,402.800006,191.400003,262.400004,64.400001
2726,1105365.12,1105493.22,1105617.12,1105688.62,128.100002,71.500001,398.600006,123.900002,252.000004,75.100001
2727,1105763.72,1105882.22,1106041.52,1106117.32,118.500002,75.800001,437.100007,159.300002,277.800004,83.500002
2728,1106200.82,1106278.82,1106482.72,1106559.92,78.000001,77.200001,443.600006,203.900003,281.900004,84.500001
2729,1106644.42,1106738.72,1106924.62,1107001.52,94.300002,76.900002,440.500007,185.900002,280.200004,83.400001
2730,1107084.92,1107166.72,1107378.82,1107456.32,81.800001,77.500001,458.600007,212.100003,293.900004,87.200002
2731,1107543.52,1107627.02,1107823.12,1107899.02,83.500001,75.900001,436.600006,196.100003,279.600004,81.100001
2732,1107980.12,1108069.72,1108240.72,1108315.52,89.600002,74.800001,403.000006,171.000002,260.600004,67.600001
2733,1108383.12,1108490.62,1108637.02,1108710.92,107.500002,73.900001,400.000006,146.400002,253.900004,72.200001
2734,1108783.12,1108904.32,1109060.02,1109134.52,121.200002,74.500001,437.800007,155.700002,276.900004,86.400002
2735,1109220.92,1109311.62,1109499.72,1109575.82,90.700001,76.100001,433.200006,188.100003,278.800004,78.300001
2736,1109654.12,1109740.72,1109946.22,1110021.82,86.600001,75.600002,453.800007,205.500003,292.100004,86.100001
2737,1110107.92,1110200.82,1110385.32,1110461.82,92.900001,76.500001,429.800006,184.500003,277.400004,75.900001
2738,1110537.72,1110684.62,1110820.22,1110893.42,146.900002,73.200001,428.800007,135.600003,282.500005,73.100001
2739,1110966.52,1111067.72,1111230.02,1111307.02,101.200001,77.000001,419.600006,162.300003,263.500004,79.100001
2740,1111386.12,1111474.42,1111681.92,1111758.62,88.300001,76.700001,455.600007,207.500003,295.800004,83.100002
2741,1111841.72,1111928.22,1112138.92,1112216.12,86.500001,77.200001,456.200007,210.700003,297.200004,81.800002
2742,1112297.92,1112385.92,1112584.12,1112661.52,88.000001,77.400001,446.200006,198.200003,286.200004,82.600001
2743,1112744.12,1112824.92,1113008.02,1113083.92,80.800001,75.900001,414.500006,183.100003,263.900004,74.700001
2744,1113158.62,1113283.12,1113415.52,1113489.62,124.500002,74.100001,396.400006,132.400002,256.900004,65.400001
2745,1113555.02,1113645.12,1113818.52,1113893.62,90.100002,75.100001,412.300006,173.400002,263.500004,73.700001
2746,1113967.32,1114053.82,1114249.82,1114329.42,86.500002,79.600001,441.000007,196.000003,282.500005,78.900001
2747,1114408.32,1114497.52,1114701.02,1114777.52,89.200001,76.500001,452.000007,203.500003,292.700004,82.800002
2748,1114860.32,1114950.12,1115151.02,1115227.32,89.800001,76.300001,452.200006,200.900003,290.700004,85.200001
2749,1115312.52,1115400.52,1115592.92,1115669.62,88.000002,76.700001,435.900007,192.400003,280.400005,78.800001
2750,1115748.42,1115826.42,1116021.72,1116097.82,78.000001,76.100001,418.500006,195.300003,273.300004,69.100001
2751,1116166.92,1116261.42,1116430.22,1116503.32,94.500002,73.100001,407.000006,168.800002,263.300004,70.600001
2752,1116573.92,1116672.72,1116845.72,1116921.52,98.800002,75.800001,422.100007,173.000002,271.800004,74.500002
2753,1116996.02,1117079.52,1117278.92,1117356.32,83.500001,77.400001,438.000006,199.400003,282.900004,77.700001
2754,1117434.02,1117524.92,1117736.92,1117815.42,90.900001,78.500001,463.000007,212.000004,302.900005,81.600001
2755,1117897.02,1117988.52,1118197.12,1118272.72,91.500001,75.600002,456.700007,208.600003,300.100004,81.000001
2756,1118353.72,1118441.02,1118638.42,1118713.62,87.300001,75.200001,445.800006,197.400003,284.700004,85.900001
2757,1118799.52,1118880.12,1119051.42,1119127.22,80.600002,75.800001,399.800006,171.300002,251.900004,72.100001
2758,1119199.32,1119326.02,1119458.22,1119531.82,126.700002,73.600001,414.200007,132.200002,258.900004,81.700002
2759,1119613.52,1119689.42,1119887.62,1119963.52,75.900001,75.900001,427.800006,198.200003,274.100004,77.800001
2760,1120041.32,1120123.12,1120323.02,1120399.92,81.800001,76.900001,440.000006,199.900003,281.700004,81.400001
2761,1120481.32,1120565.52,1120769.42,1120846.22,84.200002,76.800001,445.500007,203.900003,288.100005,80.600001
2762,1120926.82,1121017.32,1121214.62,1121290.22,90.500001,75.600002,444.300007,197.300003,287.800004,80.900001
2763,1121371.12,1121496.12,1121645.52,1121720.22,125.000002,74.700001,417.400006,149.400002,274.400004,68.300001
2764,1121788.52,1121884.12,1122073.92,1122146.72,95.600001,72.800001,442.400007,189.800003,285.400004,84.200002
2765,1122230.92,1122310.72,1122506.92,1122584.42,79.800001,77.500001,435.000006,196.200003,276.000004,81.500001
2766,1122665.92,1122753.32,1122957.92,1123034.12,87.400001,76.200002,449.600007,204.600003,292.000004,81.400001
2767,1123115.52,1123207.92,1123409.32,1123485.02,92.400001,75.700001,455.800007,201.400003,293.800004,86.300002
2768,1123571.32,1123644.22,1123854.32,1123928.02,72.900001,73.700001,443.300006,210.100003,283.000004,86.600001
2769,1124014.62,1124138.52,1124291.12,1124365.72,123.900002,74.600001,424.200006,152.600002,276.500004,73.100001
2770,1124438.82,1124529.52,1124712.42,1124786.62,90.700002,74.200001,429.500007,182.900003,273.600005,81.700001
2771,1124868.32,1124951.32,1125143.62,1125220.12,83.000001,76.500001,433.400006,192.300003,275.300004,81.600001
2772,1125301.72,1125392.52,1125608.52,1125685.22,90.800002,76.700001,466.400007,216.000003,306.800005,82.900001
2773,1125768.12,1125851.82,1126059.12,1126133.92,83.700001,74.800001,455.700007,207.300004,291.000005,89.900001
2774,1126223.82,1126311.62,1126510.92,1126587.02,87.800001,76.100001,446.300007,199.300003,287.100004,83.100002
2775,1126670.12,1126755.82,1126940.72,1127016.72,85.700001,76.000001,413.700006,184.900003,270.600004,67.100001
2776,1127083.82,1127224.72,1127339.32,1127414.02,140.900002,74.700001,399.400006,114.600002,255.500004,69.200001
2777,1127483.22,1127578.82,1127755.12,1127829.52,95.600001,74.400001,428.000006,176.300003,271.900004,81.700001
2778,1127911.22,1127988.72,1128203.22,1128281.52,77.500001,78.300001,452.000007,214.500004,292.000005,81.700001
2779,1128363.22,1128445.62,1128646.72,1128723.52,82.400001,76.800001,442.600007,201.100003,283.500004,82.300002
2780,1128805.82,1128887.22,1129095.72,1129171.52,81.400001,75.800001,449.500006,208.500003,289.900004,83.800001
2781,1129255.32,1129338.62,1129532.42,1129607.42,83.300001,75.000001,433.500007,193.800003,277.100004,81.400002
2782,1129688.82,1129793.12,1129946.32,1130018.72,104.300001,72.400001,399.300006,153.200003,257.500004,69.400001
2783,1130088.12,1130180.92,1130357.92,1130432.32,92.800001,74.400001,419.800006,177.000003,269.800004,75.600001
2784,1130507.92,1130623.02,1130775.92,1130851.42,115.100002,75.500001,424.900006,152.900002,268.000004,81.400001
2785,1130932.82,1131023.62,1131222.42,1131300.52,90.800002,78.100001,446.400007,198.800003,289.600005,78.700001
2786,1131379.22,1131461.92,1131668.72,1131744.92,82.700001,76.200001,448.900007,206.800003,289.500004,83.200002
2787,1131828.12,1131912.62,1132128.32,1132205.12,84.500001,76.800001,453.300006,215.700003,300.200004,76.300001
2788,1132281.42,1132385.22,1132558.72,1132633.92,103.800002,75.200002,419.700007,173.500002,277.300004,67.200001
2789,1132701.12,1132839.12,1132972.12,1133047.02,138.000002,74.900001,418.600006,133.000002,271.000004,72.700001
2790,1133119.72,1133230.72,1133405.22,1133481.32,111.000001,76.100001,442.600006,174.500003,285.500004,81.000001
2791,1133562.32,1133644.72,1133848.22,1133927.72,82.400002,79.500001,448.200007,203.500003,285.900005,82.800001
2792,1134010.52,1134093.02,1134291.82,1134369.82,82.500001,78.000001,432.500007,198.800003,281.300004,73.200002
2793,1134443.02,1134564.32,1134739.22,1134812.62,121.300001,73.400001,442.600006,174.900003,296.200004,73.000001
2794,1134885.62,1135046.52,1135150.32,1135223.82,160.900003,73.500001,411.400006,103.800001,264.700004,73.200001
2795,1135297.02,1135397.32,1135577.92,1135651.42,100.300002,73.500002,432.800007,180.600002,280.900004,78.400001
2796,1135729.82,1135807.12,1136012.22,1136089.22,77.300001,77.000001,440.100006,205.100003,282.400004,80.700001
2797,1136169.92,1136256.72,1136455.32,1136531.52,86.800002,76.200001,439.400007,198.600003,285.400005,77.800001
2798,1136609.32,1136700.02,1136895.82,1136972.52,90.700001,76.700001,438.200006,195.800003,286.500004,75.000001
2799,1137047.52,1137186.12,1137333.92,1137409.42,138.600002,75.500001,437.100007,147.800003,286.400005,75.200001
2800,1137484.62,1137631.12,1137748.72,1137823.02,146.500002,74.300001,409.000006,117.600002,264.100004,70.600001
2801,1137893.62,1138023.82,1138174.32,1138250.32,130.200002,76.000001,432.800006,150.500002,280.700004,76.100001
2802,1138326.42,1138407.12,1138607.02,1138684.02,80.700002,77.000001,441.900007,199.900003,280.600005,84.300001
2803,1138768.32,1138899.02,1139062.22,1139139.82,130.700002,77.600002,457.400007,163.200002,293.900004,85.900001
2804,1139225.72,1139314.82,1139514.32,1139591.12,89.100001,76.800001,440.400006,199.500003,288.600004,75.000001
2805,1139666.12,1139746.32,1139940.62,1140015.82,80.200002,75.200002,428.600007,194.300002,274.500004,78.900001
2806,1140094.72,1140225.92,1140356.52,1140431.72,131.200002,75.200001,410.600006,130.600002,261.800004,73.600001
2807,1140505.32,1140598.72,1140765.82,1140840.42,93.400001,74.600001,408.500006,167.100003,260.500004,73.400001
2808,1140913.82,1141017.52,1141181.72,1141258.22,103.700001,76.500001,424.900006,164.200003,267.900004,80.500001
2809,1141338.72,1141479.92,1141621.92,1141698.32,141.200002,76.400002,449.400007,142.000002,283.200004,89.800001
2810,1141788.12,1141879.42,1142054.22,1142134.22,91.300001,80.000001,426.000006,174.800003,266.100004,79.900001
2811,1142214.12,1142300.22,1142489.32,1142567.92,86.100002,78.600002,430.900007,189.100002,275.200004,77.100001
2812,1142645.02,1142748.22,1142910.22,1142983.72,103.200001,73.500001,411.400006,162.000003,265.200004,72.700001
2813,1143056.42,1143157.02,1143324.52,1143399.72,100.600001,75.200001,422.000006,167.500003,268.100004,78.700001
2814,1143478.42,1143606.62,1143741.32,1143817.52,128.200002,76.200001,409.100006,134.700002,262.900004,70.000001
2815,1143887.52,1143978.32,1144148.82,1144223.42,90.800002,74.600001,412.400006,170.500002,261.300004,76.500001
2816,1144299.92,1144374.32,1144575.92,1144650.12,74.400002,74.200001,433.200007,201.600003,276.000005,83.000001
2817,1144733.12,1144814.32,1145026.92,1145103.12,81.200001,76.200001,451.600007,212.600003,293.800004,81.600002
2818,1145184.72,1145271.32,1145454.92,1145532.62,86.600001,77.700001,428.900006,183.600003,270.200004,81.000001
2819,1145613.62,1145701.02,1145877.42,1145953.82,87.400001,76.400001,407.700006,176.400003,263.800004,67.500001
2820,1146021.32,1146119.42,1146283.82,1146358.72,98.100002,74.900001,410.600006,164.400002,262.500004,73.200001
2821,1146431.92,1146534.62,1146712.32,1146788.02,102.700002,75.700001,437.200007,177.700002,280.400004,81.100002
2822,1146869.12,1146954.92,1147153.82,1147231.02,85.800001,77.200001,434.900006,198.900003,284.700004,73.000001
2823,1147304.02,1147428.02,1147575.02,1147650.42,124.000002,75.400001,423.400006,147.000002,271.000004,77.000001
2824,1147727.42,1147832.92,1148009.52,1148083.42,105.500002,73.900001,434.900007,176.600003,282.100005,78.900001
2825,1148162.32,1148245.72,1148440.62,1148517.82,83.400001,77.200001,438.000006,194.900003,278.300004,82.500001
2826,1148600.32,1148717.82,1148861.32,1148937.02,117.500002,75.700001,410.400007,143.500002,261.000004,73.700002
2827,1149010.72,1149086.82,1149293.02,1149369.02,76.100001,76.000001,441.800006,206.200003,282.300004,83.500001
2828,1149452.52,1149534.32,1149737.12,1149815.52,81.800001,78.400002,446.000007,202.800003,284.600004,83.000001
2829,1149898.52,1149988.32,1150197.62,1150274.12,89.800001,76.500001,457.300007,209.300003,299.100004,81.700002
2830,1150355.82,1150436.62,1150642.32,1150717.92,80.800001,75.600001,452.100006,205.700003,286.500004,90.000001
2831,1150807.92,1150896.32,1151084.72,1151160.72,88.400002,76.000002,424.500007,188.400002,276.800004,71.700001
2832,1151232.42,1151393.92,1151500.62,1151574.62,161.500002,74.000001,418.700006,106.700002,268.200004,76.500001
2833,1151651.12,1151749.52,1151922.22,1151998.92,98.400001,76.700001,431.400006,172.700003,271.100004,83.600001
2834,1152082.52,1152168.62,1152354.12,1152431.62,86.100002,77.500002,432.700007,185.500002,271.600004,83.600001
2835,1152515.22,1152596.62,1152795.92,1152871.62,81.400001,75.700001,445.200006,199.300003,280.700004,88.800001
2836,1152960.42,1153045.22,1153247.92,1153324.52,84.800002,76.600001,444.200007,202.700003,287.500005,80.100001
2837,1153404.62,1153487.42,1153690.22,1153764.52,82.800001,74.300001,443.700007,202.800003,285.600004,83.800002
2838,1153848.32,1153964.72,1154102.02,1154177.22,116.400001,75.200002,391.500006,137.300002,253.700003,62.600001
2839,1154239.82,1154375.12,1154507.92,1154581.52,135.300002,73.600001,417.900006,132.800002,268.100004,76.200001
2840,1154657.72,1154778.12,1154946.12,1155022.72,120.400002,76.600001,447.700006,168.000002,288.400004,82.700001
2841,1155105.42,1155196.42,1155381.82,1155459.32,91.000002,77.500001,434.000007,185.400003,276.400005,80.100001
2842,1155539.42,1155626.12,1155821.52,1155899.42,86.700001,77.900001,442.900006,195.400003,282.100004,82.900001
2843,1155982.32,1156063.72,1156257.82,1156334.62,81.400002,76.800001,428.600007,194.100003,275.500005,76.300001
2844,1156410.92,1156495.52,1156689.12,1156765.92,84.600001,76.800001,433.400006,193.600003,278.200004,78.400001
2845,1156844.32,1156938.12,1157096.12,1157171.22,93.800002,75.100001,393.000006,158.000002,251.800004,66.100001
2846,1157237.32,1157350.32,1157503.52,1157578.12,113.000002,74.600001,420.200006,153.200002,266.200004,79.400001
2847,1157657.52,1157736.12,1157937.32,1158015.42,78.600002,78.100001,440.100007,201.200003,279.800005,82.200001
2848,1158097.62,1158185.42,1158381.92,1158458.12,87.800001,76.200001,443.300007,196.500003,284.300004,82.800002
2849,1158540.92,1158626.92,1158831.02,1158907.82,86.000001,76.800001,453.700006,204.100003,290.100004,86.800001
2850,1158994.62,1159084.12,1159277.02,1159354.22,89.500002,77.200001,433.300007,192.900003,282.400005,73.700001
2851,1159427.92,1159543.12,1159699.62,1159773.82,115.200002,74.200001,420.900006,156.500002,271.700004,75.000001
2852,1159848.82,1159948.52,1160111.22,1160186.52,99.700002,75.300001,413.400006,162.700002,262.400004,75.700001
2853,1160262.22,1160355.02,1160535.92,1160613.12,92.800002,77.200001,429.900007,180.900002,273.700004,79.000002
2854,1160692.12,1160774.92,1160975.52,1161053.52,82.800001,78.000001,444.200006,200.600003,283.400004,82.800001
2855,1161136.32,1161227.12,1161418.22,1161495.92,90.800002,77.700002,436.900007,191.100002,281.900004,77.300001
2856,1161573.22,1161657.32,1161859.52,1161937.02,84.100001,77.500001,437.600006,202.200003,286.300004,73.800001
2857,1162010.82,1162118.22,1162276.22,1162351.92,107.400002,75.700001,410.700006,158.000002,265.400004,69.600001
2858,1162421.52,1162545.52,1162686.82,1162761.92,124.000002,75.100002,416.800007,141.300002,265.300004,76.400001
2859,1162838.32,1162963.72,1163119.12,1163197.12,125.400002,78.000001,436.100006,155.400002,280.800004,77.300001
2860,1163274.42,1163368.72,1163573.92,1163652.02,94.300002,78.100001,460.300007,205.200003,299.500005,82.700001
2861,1163734.72,1163828.12,1164010.62,1164089.32,93.400001,78.700001,439.900007,182.500003,275.900004,85.300002
2862,1164174.62,1164260.92,1164463.42,1164540.72,86.300001,77.300001,445.300006,202.500003,288.800004,79.200001
2863,1164619.92,1164758.62,1164911.02,1164986.62,138.700002,75.600001,436.700007,152.400003,291.100005,70.000001
2864,1165056.62,1165149.52,1165327.02,1165402.12,92.900001,75.100001,415.900006,177.500003,270.400004,70.400001
2865,1165472.52,1165577.02,1165751.92,1165829.32,104.500001,77.400001,437.300006,174.900003,279.400004,80.500001
2866,1165909.82,1165998.92,1166198.22,1166278.12,89.100002,79.900001,452.800007,199.300003,288.400005,84.500001
2867,1166362.62,1166450.82,1166646.12,1166724.52,88.200001,78.400002,450.500007,195.300003,283.500004,88.600001
2868,1166813.12,1166909.12,1167115.62,1167193.62,96.000001,78.000002,465.600007,206.500003,302.500004,85.100001
2869,1167278.72,1167367.42,1167554.92,1167631.82,88.700001,76.900001,431.700006,187.500003,276.200004,78.600001
2870,1167710.42,1167791.32,1167988.72,1168063.92,80.900001,75.200002,428.100007,197.400003,278.300004,74.600001
2871,1168138.52,1168234.32,1168404.12,1168477.92,95.800001,73.800001,410.200006,169.800003,265.600004,70.800001
2872,1168548.72,1168650.12,1168832.72,1168910.42,101.400001,77.700001,441.400006,182.600003,284.000004,79.700001
2873,1168990.12,1169073.52,1169283.02,1169361.72,83.400002,78.700001,457.700007,209.500003,292.900005,86.100001
2874,1169447.82,1169543.62,1169745.72,1169825.52,95.800002,79.800001,464.500007,202.100003,297.900005,86.800001
2875,1169912.32,1170006.72,1170200.42,1170277.42,94.400001,77.000001,443.400007,193.700003,288.100004,78.300002
2876,1170355.72,1170441.72,1170657.42,1170733.02,86.000001,75.600001,465.600007,215.700003,301.700004,88.300002
2877,1170821.32,1170906.92,1171108.42,1171183.52,85.600001,75.100001,442.200006,201.500003,287.100004,80.000001
2878,1171263.52,1171359.72,1171528.32,1171601.92,96.200002,73.600001,408.000006,168.600002,264.800004,69.600001
2879,1171671.52,1171826.62,1171952.32,1172027.52,155.100003,75.200002,434.200007,125.700001,280.800004,78.200001
2880,1172105.72,1172220.32,1172402.52,1172480.22,114.600001,77.700001,461.900007,182.200003,296.800004,87.400002
2881,1172567.62,1172659.42,1172851.42,1172931.02,91.800001,79.600001,451.100006,192.000003,283.800004,87.700001
2882,1173018.72,1173117.42,1173316.12,1173394.32,98.700002,78.200001,466.900007,198.700003,297.400005,91.300001
2883,1173485.62,1173580.22,1173773.42,1173851.52,94.600002,78.100001,450.300007,193.200003,287.800005,84.400001
2884,1173935.92,1174017.52,1174225.12,1174300.12,81.600001,75.000001,438.200007,207.600003,289.200004,74.000002
2885,1174374.12,1174470.52,1174631.82,1174706.22,96.400001,74.400001,401.700006,161.300002,257.700003,69.600002
2886,1174775.82,1174876.52,1175051.42,1175127.02,100.700001,75.600001,434.700006,174.900003,275.600004,83.500001
2887,1175210.52,1175295.32,1175479.82,1175559.52,84.800001,79.700001,433.000006,184.500003,269.300004,84.000001
2888,1175643.52,1175739.22,1175944.52,1176023.42,95.700002,78.900001,461.300007,205.300003,301.000005,81.400001
2889,1176104.82,1176189.22,1176405.72,1176485.02,84.400002,79.300001,471.100007,216.500003,300.900005,90.900001
2890,1176575.92,1176667.12,1176847.02,1176925.52,91.200002,78.500002,427.500007,179.900002,271.100004,77.900001
2891,1177003.42,1177121.22,1177268.92,1177342.82,117.800001,73.900001,407.300006,147.700003,265.500004,67.900001
2892,1177410.72,1177506.32,1177685.22,1177759.72,95.600001,74.500001,429.400006,178.900003,274.500004,80.400001
2893,1177840.12,1177920.52,1178131.02,1178209.82,80.400001,78.800001,450.300007,210.500004,290.900005,80.600001
2894,1178290.42,1178373.72,1178585.62,1178665.12,83.300001,79.500001,465.400007,211.900003,295.200004,90.700002
2895,1178755.82,1178851.92,1179037.52,1179119.12,96.100001,81.600001,442.100006,185.600003,281.700004,78.800001
2896,1179197.92,1179281.42,1179490.22,1179567.52,83.500002,77.300001,445.800007,208.800003,292.300005,76.200001
2897,1179643.72,1179743.52,1179903.12,1179977.42,99.800002,74.300001,403.300006,159.600002,259.400004,69.600001
2898,1180047.02,1180144.62,1180310.62,1180386.62,97.600002,76.000001,415.700006,166.000002,263.600004,76.100001
2899,1180462.72,1180587.82,1180761.42,1180838.32,125.100002,76.900001,459.100007,173.600003,298.700005,83.500001
2900,1180921.82,1181051.22,1181201.02,1181274.12,129.400002,73.100001,428.400006,149.800002,279.200004,76.100001
2901,1181350.22,1181461.82,1181629.42,1181705.32,111.600002,75.900001,434.900007,167.600003,279.200005,79.800001
2902,1181785.12,1181863.62,1182061.32,1182138.72,78.500001,77.400001,427.500006,197.700003,276.200004,73.900001
2903,1182212.62,1182331.12,1182483.42,1182559.52,118.500002,76.100002,417.100007,152.300002,270.800004,70.200001
2904,1182629.72,1182735.22,1182919.02,1182995.02,105.500001,76.000001,442.900006,183.800003,289.300004,77.600001
2905,1183072.62,1183175.22,1183340.42,1183416.92,102.600002,76.500001,421.500006,165.200002,267.800004,77.200001
2906,1183494.12,1183644.42,1183791.02,1183867.82,150.300003,76.800001,456.600007,146.600002,296.900005,82.900001
2907,1183950.72,1184036.92,1184239.02,1184318.62,86.200002,79.600001,453.300007,202.100003,288.300005,85.400001
2908,1184404.02,1184496.12,1184701.42,1184780.22,92.100001,78.800002,458.300007,205.300003,297.400004,82.100001
2909,1184862.32,1184946.72,1185142.92,1185220.52,84.400001,77.600001,432.700006,196.200003,280.600004,74.500001
2910,1185295.02,1185395.42,1185557.52,1185632.52,100.400002,75.000001,410.300006,162.100002,262.500004,72.800001
2911,1185705.32,1185812.32,1186002.12,1186080.32,107.000002,78.200001,451.200007,189.800003,296.800005,76.200001
2912,1186156.52,1186238.52,1186454.82,1186532.62,82.000001,77.800001,455.600007,216.300004,298.300005,79.500001
2913,1186612.12,1186699.12,1186909.82,1186987.72,87.000001,77.900001,457.000007,210.700003,297.700004,81.400002
2914,1187069.12,1187158.22,1187369.02,1187446.52,89.100001,77.500001,465.200007,210.800003,299.900004,87.800002
2915,1187534.32,1187627.02,1187821.62,1187899.12,92.700001,77.500001,435.200006,194.600003,287.300004,70.400001
2916,1187969.52,1188071.22,1188236.02,1188310.12,101.700002,74.100001,409.000006,164.800002,266.500004,68.400001
2917,1188378.52,1188477.52,1188664.32,1188740.42,99.000002,76.100002,444.900007,186.800002,285.800004,83.000001
2918,1188823.42,1188907.72,1189120.82,1189200.72,84.300001,79.900001,458.400007,213.100003,297.400004,81.100002
2919,1189281.82,1189376.12,1189573.02,1189652.32,94.300001,79.300001,460.700007,196.900003,291.200004,90.200002
2920,1189742.52,1189833.52,1190019.92,1190097.02,91.000001,77.100001,439.800006,186.400003,277.400004,85.300001
2921,1190182.32,1190277.92,1190474.42,1190552.72,95.600002,78.300002,443.200007,196.500002,292.100004,72.800001
2922,1190625.52,1190732.02,1190892.52,1190967.32,106.500001,74.800001,410.400006,160.500003,267.000004,68.600001
2923,1191035.92,1191127.02,1191320.02,1191395.72,91.100001,75.700001,437.200006,193.000003,284.100004,77.400001
2924,1191473.12,1191556.02,1191764.32,1191840.12,82.900002,75.800001,455.600007,208.300003,291.200005,88.600001
2925,1191928.72,1192019.22,1192210.52,1192288.32,90.500001,77.800001,450.400007,191.300003,281.800004,90.800002
2926,1192379.12,1192479.32,1192672.92,1192748.62,100.200001,75.700001,457.700007,193.600003,293.800004,88.200002
2927,1192836.82,1192921.12,1193118.62,1193194.22,84.300001,75.600001,439.100006,197.500003,281.800004,81.700001
2928,1193275.92,1193363.82,1193560.82,1193634.72,87.900002,73.900002,431.200007,197.000002,284.900004,72.400001
2929,1193707.12,1193811.42,1194000.12,1194077.52,104.300001,77.400001,457.900006,188.700003,293.000004,87.500001
2930,1194165.02,1194257.72,1194436.12,1194517.62,92.700002,81.500002,438.700007,178.400002,271.100004,86.100001
2931,1194603.72,1194710.12,1194901.42,1194980.72,106.400002,79.300002,456.900007,191.300002,297.700004,79.900001
2932,1195060.62,1195148.32,1195371.52,1195448.22,87.700001,76.700002,474.500007,223.200003,310.900004,86.900001
2933,1195535.12,1195635.32,1195837.12,1195914.62,100.200001,77.500002,463.400007,201.800003,302.000004,83.900001
2934,1195998.52,1196087.12,1196297.32,1196372.12,88.600001,74.800001,462.900007,210.200003,298.800004,89.300002
2935,1196461.42,1196541.32,1196754.22,1196830.12,79.900001,75.900001,461.300007,212.900003,292.800004,92.600002
2936,1196922.72,1197002.42,1197199.12,1197273.02,79.700001,73.900001,422.800006,196.700003,276.400004,72.500001
2937,1197345.52,1197476.52,1197609.42,1197682.72,131.000002,73.300001,408.000006,132.900002,263.900004,70.800001
2938,1197753.52,1197857.02,1198023.02,1198099.52,103.500001,76.500001,425.600006,166.000003,269.500004,79.600001
2939,1198179.12,1198260.02,1198458.62,1198537.42,80.900001,78.800002,441.000007,198.600003,279.500004,82.700001
2940,1198620.12,1198707.22,1198916.52,1198994.42,87.100001,77.900001,457.400007,209.300003,296.400004,83.100002
2941,1199077.52,1199174.82,1199359.02,1199437.02,97.300001,78.000001,440.400006,184.200003,281.500004,80.900001
2942,1199517.92,1199604.52,1199817.32,1199892.92,86.600002,75.600001,455.700007,212.800003,299.400005,80.700001
2943,1199973.62,1200071.82,1200245.82,1200320.32,98.200001,74.500001,416.900006,174.000003,272.200004,70.200001
2944,1200390.52,1200540.02,1200652.72,1200725.62,149.500002,72.900001,409.800006,112.700002,262.200004,74.700001
2945,1200800.32,1200906.42,1201079.92,1201155.42,106.100002,75.500002,440.400007,173.500002,279.600004,85.300001
2946,1201240.72,1201329.82,1201538.32,1201615.32,89.100001,77.000001,462.000007,208.500003,297.600004,87.400002
2947,1201702.72,1201786.32,1201987.32,1202063.52,83.600001,76.200001,441.900006,201.000003,284.600004,81.100001
2948,1202144.62,1202229.72,1202430.82,1202508.12,85.100002,77.300001,446.300007,201.100003,286.200005,82.800001
2949,1202590.92,1202677.52,1202871.92,1202945.92,86.600001,74.000001,429.400006,194.400003,281.000004,74.400001
2950,1203020.32,1203154.12,1203281.52,1203354.12,133.800002,72.600001,407.900006,127.400002,261.200004,74.100001
2951,1203428.22,1203529.12,1203704.52,1203778.62,100.900002,74.100001,426.900007,175.400003,276.300005,76.500001
2952,1203855.12,1203934.92,1204139.42,1204216.22,79.800001,76.800001,440.300006,204.500003,284.300004,79.200001
2953,1204295.42,1204384.62,1204597.22,1204673.52,89.200002,76.300001,465.800007,212.600003,301.800005,87.700001
2954,1204761.22,1204850.12,1205045.62,1205121.62,88.900002,76.000001,440.000007,195.500003,284.400005,79.600001
2955,1205201.22,1205286.62,1205463.62,1205539.02,85.400001,75.400001,410.900006,177.000003,262.400004,73.100001
2956,1205612.12,1205703.92,1205873.12,1205947.02,91.800001,73.900001,411.500006,169.200003,261.000004,76.600001
2957,1206023.62,1206149.92,1206310.32,1206386.92,126.300002,76.600002,447.700007,160.400002,286.700004,84.400001
2958,1206471.32,1206562.12,1206758.12,1206835.02,90.800001,76.900001,449.200007,196.000003,286.800004,85.500002
2959,1206920.52,1207012.02,1207208.42,1207286.32,91.500001,77.900001,451.500006,196.400003,287.900004,85.700001
2960,1207372.02,1207460.02,1207659.52,1207734.92,88.000002,75.400001,443.300007,199.500003,287.500005,80.400001
2961,1207815.32,1207899.12,1208107.52,1208183.52,83.800001,76.000001,452.900007,208.400003,292.200004,84.700002
2962,1208268.22,1208380.02,1208529.32,1208605.32,111.800001,76.000002,404.700006,149.300002,261.100003,67.600001
2963,1208672.92,1208763.32,1208949.42,1209023.92,90.400001,74.500001,428.500006,186.100003,276.500004,77.500001
2964,1209101.42,1209202.92,1209384.42,1209461.32,101.500002,76.900001,439.100007,181.500002,283.000004,79.200002
2965,1209540.52,1209632.42,1209848.72,1209923.52,91.900001,74.800001,463.300006,216.300003,308.200004,80.300001
2966,1210003.82,1210094.52,1210291.62,1210370.32,90.700002,78.700001,449.100007,197.100003,287.800005,82.600001
2967,1210452.92,1210539.32,1210738.62,1210813.92,86.400001,75.300002,438.200007,199.300003,285.700004,77.200001
2968,1210891.12,1210993.62,1211163.12,1211237.32,102.500001,74.200001,417.000006,169.500003,272.000004,70.800001
2969,1211308.12,1211451.22,1211576.72,1211652.32,143.100002,75.600001,418.600006,125.500002,268.600004,74.400001
2970,1211726.72,1211824.92,1211993.32,1212068.02,98.200002,74.700001,422.200006,168.400002,266.600004,80.900001
2971,1212148.92,1212229.22,1212441.62,1212518.72,80.300002,77.100001,453.800007,212.400003,292.700005,84.000001
2972,1212602.72,1212688.02,1212896.02,1212974.62,85.300001,78.600001,453.000007,208.000004,293.300005,81.100001
2973,1213055.72,1213142.72,1213355.62,1213433.72,87.000001,78.100002,457.700007,212.900003,299.900004,79.700001
2974,1213513.42,1213604.02,1213806.22,1213882.82,90.600001,76.600001,449.300006,202.200003,292.800004,79.900001
2975,1213962.72,1214072.22,1214234.12,1214310.02,109.500002,75.900002,414.500007,161.900002,271.400004,67.200001
2976,1214377.22,1214465.52,1214642.02,1214715.12,88.300001,73.100001,414.800006,176.500003,264.800004,76.900001
2977,1214792.02,1214891.52,1215052.42,1215129.22,99.500001,76.800001,412.300006,160.900003,260.400004,75.100001
2978,1215204.32,1215284.32,1215500.22,1215580.22,80.000001,80.000002,455.200007,215.900003,295.900004,79.300001
2979,1215659.52,1215749.52,1215958.62,1216036.82,90.000001,78.200001,460.200007,209.100003,299.100004,82.900002
2980,1216119.72,1216211.72,1216408.12,1216485.02,92.000001,76.900001,444.900006,196.400003,288.400004,79.600001
2981,1216564.62,1216656.32,1216865.42,1216944.52,91.700002,79.100001,456.200007,209.100003,300.800005,76.300001
2982,1217020.82,1217167.62,1217298.62,1217372.02,146.800002,73.400001,427.400006,131.000002,277.800004,76.200001
2983,1217448.22,1217538.52,1217706.92,1217780.62,90.300002,73.700001,410.900007,168.400002,258.700004,78.500002
2984,1217859.12,1217981.12,1218144.72,1218221.02,122.000001,76.300001,449.600006,163.600003,285.600004,87.700001
2985,1218308.72,1218396.92,1218600.32,1218678.22,88.200002,77.900001,456.500007,203.400003,291.600005,87.000001
2986,1218765.22,1218846.12,1219054.22,1219130.02,80.900001,75.800001,451.000007,208.100003,289.000004,86.200002
2987,1219216.22,1219295.42,1219500.52,1219574.32,79.200001,73.800001,438.100006,205.100003,284.300004,80.000001
2988,1219654.32,1219773.42,1219918.32,1219992.92,119.100002,74.600001,409.800006,144.900002,264.000004,71.200001
2989,1220064.12,1220167.82,1220330.62,1220405.82,103.700002,75.200001,411.200006,162.800002,266.500004,69.500001
2990,1220475.32,1220578.42,1220750.92,1220825.42,103.100002,74.500001,425.500007,172.500003,275.600005,75.400001
2991,1220900.82,1220983.12,1221188.32,1221263.32,82.300001,75.000001,450.100007,205.200003,287.500004,87.600002
2992,1221350.92,1221436.52,1221629.12,1221705.92,85.600001,76.800001,433.200006,192.600003,278.200004,78.200001
2993,1221784.12,1221868.92,1222076.12,1222150.52,84.800001,74.400001,446.500007,207.200003,292.000004,80.100002
2994,1222230.62,1222325.62,1222489.92,1222563.62,95.000001,73.700001,409.000006,164.300003,259.300004,76.000001
2995,1222639.62,1222737.12,1222906.92,1222982.52,97.500001,75.600001,421.000006,169.800003,267.300004,78.100001
2996,1223060.62,1223148.22,1223357.52,1223434.92,87.600001,77.400002,454.100007,209.300003,296.900004,79.800001
2997,1223514.72,1223603.22,1223804.62,1223881.32,88.500001,76.700001,451.300007,201.400003,289.900004,84.700002
2998,1223966.02,1224054.52,1224242.22,1224320.42,88.500001,78.200001,432.500006,187.700003,276.200004,78.100001
2999,1224398.52,1224480.32,1224686.12,1224761.42,81.800001,75.300001,440.000007,205.800003,287.600004,77.100002
3000,1224838.52,1224937.12,1225114.32,1225189.72,98.600001,75.400001,427.800006,177.200003,275.800004,76.600001
3001,1225266.32,1225359.92,1225523.82,1225597.52,93.600001,73.700001,405.700006,163.900003,257.500004,74.500001
3002,1225672.02,1225781.52,1225944.72,1226020.12,109.500002,75.400001,434.400006,163.200002,272.700004,86.300001
3003,1226106.42,1226186.72,1226388.52,1226467.02,80.300002,78.500001,441.300007,201.800003,282.100005,80.700001
3004,1226547.72,1226625.92,1226838.72,1226914.42,78.200001,75.700001,449.600007,212.800003,291.000004,82.900002
3005,1226997.32,1227086.82,1227275.92,1227353.02,89.500001,77.100001,430.900006,189.100003,278.600004,75.200001
3006,1227428.22,1227506.42,1227701.82,1227777.02,78.200001,75.200001,421.300006,195.400003,273.600004,72.500001
3007,1227849.52,1227991.92,1228110.72,1228185.12,142.400003,74.400001,403.600006,118.800001,261.200004,68.000001
3008,1228253.12,1228355.12,1228536.82,1228612.92,102.000002,76.100001,438.600007,181.700003,283.700005,78.800001
3009,1228691.72,1228773.52,1228980.62,1229059.62,81.800001,79.000001,448.200007,207.100003,288.900004,80.300002
3010,1229139.92,1229227.72,1229431.22,1229509.22,87.800001,78.000001,449.000006,203.500003,291.300004,79.700001
3011,1229588.92,1229673.62,1229864.72,1229942.62,84.700002,77.900002,433.000007,191.100002,275.800004,79.300001
3012,1230021.92,1230107.42,1230284.72,1230361.42,85.500001,76.700001,413.500006,177.300003,262.800004,74.000001
3013,1230435.42,1230541.62,1230695.92,1230771.42,106.200001,75.500001,408.400006,154.300003,260.500004,72.400001
3014,1230843.82,1230942.62,1231115.52,1231191.72,98.800001,76.200001,426.500006,172.900003,271.700004,78.600001
3015,1231270.32,1231349.42,1231547.32,1231627.32,79.100002,80.000002,434.800007,197.900002,277.000004,77.800001
3016,1231705.12,1231787.12,1232001.82,1232078.92,82.000001,77.100001,454.800007,214.700003,296.700004,81.000002
3017,1232159.92,1232249.92,1232455.42,1232532.42,90.000001,77.000001,453.500006,205.500003,295.500004,81.000001
3018,1232613.42,1232694.12,1232907.12,1232985.72,80.700002,78.600001,447.400007,213.000003,293.700005,75.100001
3019,1233060.82,1233154.62,1233327.62,1233403.32,93.800001,75.700001,409.600006,173.000003,266.800004,67.100001
3020,1233470.42,1233565.82,1233757.22,1233832.32,95.400002,75.100002,436.600007,191.400002,286.800004,74.700001
3021,1233907.02,1234018.92,1234198.22,1234276.12,111.900001,77.900001,456.400006,179.300003,291.200004,87.300001
3022,1234363.42,1234453.82,1234648.32,1234727.62,90.400002,79.300001,444.700007,194.500003,284.900005,80.500001
3023,1234808.12,1234901.22,1235116.72,1235196.22,93.100001,79.500001,464.600007,215.500004,308.600005,76.500001
3024,1235272.72,1235357.92,1235561.32,1235637.12,85.200001,75.800001,439.200007,203.400003,288.600004,74.800002
3025,1235711.92,1235824.22,1235972.42,1236048.32,112.300001,75.900002,406.700006,148.200002,260.500003,70.300001
3026,1236118.62,1236217.12,1236398.82,1236474.22,98.500001,75.400001,434.500006,181.700003,280.200004,78.900001
3027,1236553.12,1236637.62,1236844.12,1236923.02,84.500001,78.900002,455.100007,206.500003,291.000004,85.200001
3028,1237008.22,1237093.12,1237308.62,1237385.32,84.900001,76.700001,456.700007,215.500003,300.400004,79.600002
3029,1237464.92,1237549.52,1237763.02,1237841.02,84.600001,78.000001,464.800007,213.500003,298.100004,88.700002
3030,1237929.72,1238016.02,1238215.72,1238293.42,86.300001,77.700001,438.700006,199.700003,286.000004,75.000001
3031,1238368.42,1238510.12,1238642.52,1238718.12,141.700002,75.600001,426.500006,132.400002,274.100004,76.800001
3032,1238794.92,1238903.12,1239078.72,1239158.12,108.200002,79.400001,441.000007,175.600003,283.800005,77.800001
3033,1239235.92,1239325.12,1239544.42,1239625.92,89.200001,81.500001,466.500007,219.300004,308.500005,76.500001
3034,1239702.42,1239789.12,1240007.42,1240087.02,86.700001,79.600001,475.900007,218.300004,305.000005,91.300001
3035,1240178.32,1240272.32,1240470.72,1240550.72,94.000001,80.000002,451.600007,198.400003,292.400004,79.200001
3036,1240629.92,1240713.52,1240924.92,1241002.22,83.600001,77.300001,454.800007,211.400003,295.000004,82.500002
3037,1241084.72,1241181.92,1241362.92,1241437.62,97.200001,74.700001,422.400006,181.000003,278.200004,69.500001
3038,1241507.12,1241662.02,1241791.42,1241865.82,154.900002,74.400001,438.700006,129.400002,284.300004,80.000001
3039,1241945.82,1242029.62,1242246.62,1242323.72,83.800002,77.100001,464.500007,217.000003,300.800005,86.600001
3040,1242410.32,1242498.72,1242703.12,1242782.32,88.400002,79.200001,452.800007,204.400003,292.800005,80.800001
3041,1242863.12,1242950.12,1243150.52,1243232.12,87.000001,81.600002,450.800007,200.400003,287.400004,81.800001
3042,1243313.92,1243397.12,1243598.32,1243675.82,83.200001,77.500001,443.000006,201.200003,284.400004,81.100001
3043,1243756.92,1243887.42,1244052.72,1244127.92,130.500002,75.200001,436.100007,165.300003,295.800005,65.100001
3044,1244193.02,1244315.12,1244478.62,1244554.22,122.100002,75.600001,444.300007,163.500002,285.600004,83.100002
3045,1244637.32,1244721.72,1244931.42,1245009.42,84.400001,78.000001,453.900006,209.700003,294.100004,81.800001
3046,1245091.22,1245176.72,1245395.72,1245472.72,85.500002,77.000001,460.600007,219.000003,304.500005,79.100001
3047,1245551.82,1245623.72,1245855.42,1245934.02,71.900001,78.600001,462.500007,231.700004,303.600005,80.300001
3048,1246014.32,1246114.32,1246306.62,1246383.92,100.000002,77.300002,454.700007,192.300002,292.300004,85.100001
3049,1246469.02,1246574.92,1246738.22,1246814.12,105.900001,75.900001,416.300006,163.300003,269.200004,71.200001
3050,1246885.32,1246977.12,1247158.72,1247233.72,91.800001,75.000001,424.100006,181.600003,273.400004,75.700001
3051,1247309.42,1247460.32,1247615.12,1247693.72,150.900003,78.600001,464.000007,154.800002,305.700005,79.700001
3052,1247773.42,1247859.52,1248066.72,1248147.32,86.100002,80.600001,457.600007,207.200003,293.300005,83.700001
3053,1248231.02,1248322.22,1248533.22,1248611.42,91.200001,78.200001,460.500007,211.000004,302.200005,80.100001
3054,1248691.52,1248776.22,1249002.12,1249080.32,84.700001,78.200001,466.200007,225.900004,310.600005,77.400001
3055,1249157.72,1249261.92,1249443.72,1249520.02,104.200001,76.300001,437.800006,181.800003,286.000004,75.500001
3056,1249595.52,1249680.02,1249882.12,1249960.92,84.500002,78.800001,448.900007,202.100003,286.600005,83.500001
3057,1250044.42,1250135.62,1250352.72,1250431.72,91.200001,79.000001,472.600007,217.100004,308.300005,85.300001
3058,1250517.02,1250617.82,1250796.42,1250872.82,100.800002,76.400001,428.900007,178.600002,279.400004,73.100002
3059,1250945.92,1251066.72,1251228.22,1251308.32,120.800001,80.100001,439.400006,161.500003,282.300004,77.000001
3060,1251385.32,1251476.42,1251687.92,1251768.22,91.100001,80.300001,461.500007,211.500004,302.600005,78.600001
3061,1251846.82,1251937.72,1252143.72,1252221.82,90.900001,78.100002,445.700007,206.000003,296.900004,70.700001
3062,1252292.52,1252393.32,1252581.92,1252657.92,100.800001,76.000001,447.100006,188.600003,289.400004,81.700001
3063,1252739.62,1252824.42,1253019.92,1253102.22,84.800002,82.300002,439.700007,195.500002,280.300004,77.100001
3064,1253179.32,1253272.32,1253476.62,1253558.92,93.000001,82.300001,461.900007,204.300003,297.300004,82.300002
3065,1253641.22,1253734.42,1253930.22,1254011.82,93.200001,81.600001,443.000006,195.800003,289.000004,72.400001
3066,1254084.22,1254168.72,1254376.62,1254457.02,84.500002,80.400001,442.600007,207.900003,292.400005,69.800001
3067,1254526.82,1254680.52,1254800.32,1254877.22,153.700002,76.900001,422.500006,119.800002,273.500004,72.100001
3068,1254949.32,1255058.72,1255250.42,1255328.42,109.400002,78.000001,464.500007,191.700003,301.100005,85.400001
3069,1255413.82,1255500.52,1255721.02,1255802.92,86.700001,81.900001,472.900007,220.500004,307.200005,83.800001
3070,1255886.72,1255981.92,1256188.92,1256269.52,95.200002,80.600001,462.800007,207.000003,302.200005,80.000001
3071,1256349.52,1256440.92,1256655.62,1256734.42,91.400001,78.800001,464.400007,214.700004,306.100005,79.500001
3072,1256813.92,1256891.72,1257118.52,1257195.42,77.800001,76.900001,464.400007,226.800004,304.600005,82.900001
3073,1257278.32,1257413.42,1257580.72,1257656.72,135.100002,76.000002,455.800007,167.300002,302.400004,77.400001
3074,1257734.12,1257860.52,1258042.32,1258120.22,126.400002,77.900001,468.200007,181.800002,308.200004,82.100002
3075,1258202.32,1258295.22,1258507.42,1258585.92,92.900001,78.500001,472.400007,212.200003,305.100004,88.800002
3076,1258674.72,1258768.02,1258981.22,1259062.02,93.300001,80.800001,465.000007,213.200003,306.500004,77.700002
3077,1259139.72,1259227.22,1259437.12,1259516.32,87.500001,79.200001,451.800006,209.900003,297.400004,75.200001
3078,1259591.52,1259672.62,1259881.22,1259957.92,81.100002,76.700001,443.900007,208.600003,289.700005,77.500001
3079,1260035.42,1260148.62,1260342.72,1260419.82,113.200002,77.100001,469.800007,194.100003,307.300005,85.400001
3080,1260505.22,1260588.52,1260820.82,1260900.92,83.300001,80.100001,481.700007,232.300004,315.600005,86.000001
3081,1260986.92,1261079.72,1261275.42,1261355.52,92.800002,80.100002,446.200007,195.700002,288.500004,77.600001
3082,1261433.12,1261528.72,1261744.62,1261822.62,95.600001,78.000002,463.800007,215.900003,311.500004,74.300001
3083,1261896.92,1262025.32,1262172.22,1262246.32,128.400002,74.100001,419.700006,146.900002,275.300004,70.300001
3084,1262316.62,1262424.22,1262606.12,1262685.12,107.600002,79.000001,447.000007,181.900002,289.500004,78.500002
3085,1262763.62,1262891.42,1263051.72,1263129.92,127.800002,78.200001,449.600006,160.300002,288.100004,83.300001
3086,1263213.22,1263301.32,1263521.12,1263599.52,88.100002,78.400001,470.800007,219.800003,307.900005,84.500001
3087,1263684.02,1263783.02,1263989.82,1264068.52,99.000002,78.700001,466.500007,206.800003,305.800005,82.000001
3088,1264150.52,1264282.72,1264462.32,1264541.52,132.200002,79.200001,467.400007,179.600003,311.800005,76.400001
3089,1264617.92,1264718.92,1264908.72,1264984.82,101.000002,76.100001,441.100007,189.800003,290.800005,74.200001
3090,1265059.02,1265213.82,1265345.12,1265419.82,154.800002,74.700001,444.600006,131.300002,286.100004,83.800001
3091,1265503.62,1265589.42,1265805.52,1265883.42,85.800002,77.900001,460.500007,216.100003,301.900005,80.700001
3092,1265964.12,1266054.52,1266275.12,1266353.52,90.400002,78.400001,475.000007,220.600003,311.000005,85.600001
3093,1266439.12,1266522.42,1266727.72,1266806.42,83.300002,78.700001,447.800007,205.300003,288.600005,80.500001
3094,1266886.92,1266969.62,1267185.52,1267262.52,82.700001,77.000001,452.400007,215.900004,298.600005,76.800001
3095,1267339.32,1267437.12,1267627.52,1267705.12,97.800001,77.600001,438.100006,190.400003,288.200004,72.300001
3096,1267777.42,1267872.32,1268057.52,1268136.52,94.900002,79.000001,430.400007,185.200003,280.100005,71.300001
3097,1268207.82,1268316.22,1268512.42,1268592.32,108.400001,79.900001,470.300007,196.200003,304.600004,85.800002
3098,1268678.12,1268832.52,1268970.02,1269048.82,154.400002,78.800001,452.400007,137.500002,291.900004,81.700002
3099,1269130.52,1269214.32,1269424.72,1269503.42,83.800001,78.700001,440.800006,210.400003,294.200004,67.900001
3100,1269571.32,1269685.52,1269881.12,1269958.12,114.200002,77.000001,470.900007,195.600003,309.800005,84.100001
3101,1270042.22,1270127.12,1270317.72,1270396.02,84.900001,78.300001,427.700006,190.600003,275.500004,73.900001
3102,1270469.92,1270566.42,1270749.12,1270826.62,96.500002,77.500001,430.200007,182.700003,279.200005,73.500001
3103,1270900.12,1270998.72,1271199.92,1271278.32,98.600001,78.400002,457.000007,201.200003,299.800004,78.800001
3104,1271357.12,1271445.32,1271673.02,1271753.62,88.200001,80.600002,475.300007,227.700003,315.900004,78.800001
3105,1271832.42,1271928.52,1272128.22,1272208.52,96.100001,80.300001,459.900007,199.700003,295.800004,83.800002
3106,1272292.32,1272368.62,1272588.42,1272665.92,76.300001,77.500001,451.100006,219.800003,296.100004,77.500001
3107,1272743.42,1272830.72,1273043.02,1273118.72,87.300002,75.700001,452.100007,212.300003,299.600005,76.800001
3108,1273195.52,1273291.02,1273467.22,1273543.42,95.500002,76.200001,419.900006,176.200002,271.700004,72.000001
3109,1273615.42,1273718.02,1273901.42,1273979.62,102.600002,78.200001,439.400007,183.400003,286.000005,75.200001
3110,1274054.82,1274134.52,1274351.02,1274428.12,79.700001,77.100001,451.400007,216.500003,296.200004,78.100002
3111,1274506.22,1274596.12,1274802.82,1274881.22,89.900001,78.400001,459.200006,206.700003,296.600004,84.200001
3112,1274965.42,1275053.22,1275258.62,1275338.32,87.800002,79.700001,454.500007,205.400003,293.200005,81.600001
3113,1275419.92,1275507.72,1275708.12,1275782.92,87.800002,74.800001,443.800007,200.400003,288.200005,80.800001
3114,1275863.72,1275967.42,1276120.52,1276200.32,103.700001,79.800001,419.200006,153.100003,256.800004,82.600001
3115,1276282.92,1276365.62,1276558.32,1276637.22,82.700001,78.900001,436.300007,192.700003,275.400004,82.000002
3116,1276719.22,1276811.92,1277001.12,1277079.02,92.700001,77.900001,438.500006,189.200003,281.900004,78.700001
3117,1277157.72,1277246.02,1277459.42,1277536.62,88.300001,77.200001,457.500007,213.400004,301.700005,78.600001
3118,1277615.22,1277704.12,1277884.62,1277960.22,88.900001,75.600001,413.000006,180.500003,269.400004,68.000001
3119,1278028.22,1278162.62,1278320.02,1278396.62,134.400002,76.600002,449.400007,157.400002,291.800004,81.000001
3120,1278477.62,1278610.92,1278777.12,1278858.02,133.300002,80.900001,460.700007,166.200002,299.500004,80.300002
3121,1278938.32,1279026.92,1279250.42,1279328.32,88.600001,77.900001,472.300007,223.500003,312.100004,82.300002
3122,1279410.62,1279501.72,1279703.12,1279781.12,91.100001,78.000001,453.700006,201.400003,292.500004,83.200001
3123,1279864.32,1279950.82,1280155.72,1280234.22,86.500002,78.500001,449.600007,204.900003,291.400005,79.700001
3124,1280313.92,1280447.62,1280593.72,1280670.62,133.700002,76.900001,423.300006,146.100002,279.800004,66.600001
3125,1280737.22,1280891.52,1281022.42,1281097.32,154.300003,74.900001,439.100007,130.900002,285.200005,79.000001
3126,1281176.32,1281287.42,1281481.72,1281560.72,111.100002,79.000001,465.400007,194.300003,305.400005,81.000001
3127,1281641.72,1281730.92,1281943.92,1282023.42,89.200001,79.500002,464.800007,213.000003,302.200004,83.100001
3128,1282106.52,1282250.12,1282396.52,1282477.92,143.600002,81.400001,455.900007,146.400002,290.000004,84.500002
3129,1282562.42,1282650.72,1282874.12,1282954.12,88.300001,80.000002,462.900007,223.400003,311.700004,71.200001
3130,1283025.32,1283130.72,1283332.42,1283408.32,105.400001,75.900001,457.400006,201.700003,307.100004,74.400001
3131,1283482.72,1283586.32,1283773.92,1283849.22,103.600002,75.300001,443.000007,187.600003,291.200005,76.500001
3132,1283925.72,1284033.92,1284218.12,1284297.12,108.200002,79.000002,454.000007,184.200002,292.400004,82.600001
3133,1284379.72,1284464.32,1284679.72,1284760.62,84.600001,80.900001,458.000007,215.400003,300.000004,77.100002
3134,1284837.72,1284921.52,1285131.82,1285210.02,83.800001,78.200001,455.400006,210.300003,294.100004,83.100001
3135,1285293.12,1285384.42,1285585.42,1285665.52,91.300002,80.100001,450.400007,201.000003,292.300005,78.000001
3136,1285743.52,1285825.72,1286034.92,1286111.72,82.200001,76.800002,448.800007,209.200003,291.400004,80.600001
3137,1286192.32,1286285.12,1286464.22,1286540.42,92.800001,76.200001,414.700006,179.100003,271.900004,66.600001
3138,1286607.02,1286743.92,1286899.72,1286975.12,136.900002,75.400001,445.500007,155.800002,292.700004,77.400002
3139,1287052.52,1287187.52,1287358.22,1287436.72,135.000002,78.500001,466.900007,170.700002,305.700004,82.700002
3140,1287519.42,1287602.92,1287826.12,1287904.62,83.500001,78.500001,463.300006,223.200003,306.700004,78.100001
3141,1287982.72,1288070.62,1288285.92,1288364.22,87.900002,78.300001,462.700007,215.300003,303.200005,81.200001
3142,1288445.42,1288554.92,1288737.72,1288814.82,109.500002,77.100001,446.500007,182.800003,292.300005,77.100001
3143,1288891.92,1289067.52,1289171.62,1289246.92,175.600003,75.300001,431.300006,104.100001,279.700004,76.300001
3144,1289323.22,1289427.32,1289612.92,1289690.22,104.100002,77.300001,441.200007,185.600003,289.700005,74.200001
3145,1289764.42,1289849.72,1290071.02,1290151.02,85.300001,80.000001,467.300007,221.300004,306.600005,80.700001
3146,1290231.72,1290323.52,1290539.22,1290619.02,91.800001,79.800001,468.000007,215.700004,307.500005,80.700001
3147,1290699.72,1290784.72,1291009.52,1291087.02,85.000001,77.500001,472.100007,224.800004,309.800005,84.800001
3148,1291171.82,1291256.12,1291457.52,1291536.52,84.300001,79.000001,445.700007,201.400003,285.700004,81.000002
3149,1291617.52,1291772.92,1291886.92,1291965.42,155.400002,78.500001,414.800006,114.000002,269.400004,66.900001
3150,1292032.32,1292128.72,1292319.62,1292398.22,96.400001,78.600001,441.400006,190.900003,287.300004,75.500001
3151,1292473.72,1292596.02,1292778.92,1292858.22,122.300002,79.300001,468.200007,182.900003,305.200005,83.700001
3152,1292941.92,1293036.12,1293255.12,1293333.92,94.200002,78.800001,467.800007,219.000003,313.200005,75.800001
3153,1293409.72,1293504.32,1293703.82,1293781.92,94.600002,78.100001,453.700007,199.500003,294.100005,81.500001
3154,1293863.42,1294002.12,1294177.52,1294256.32,138.700002,78.800001,473.200007,175.400003,314.100005,80.300001
3155,1294336.62,1294447.42,1294634.92,1294710.62,110.800002,75.700001,451.000007,187.500003,298.300005,77.000001
3156,1294787.62,1294885.42,1295056.32,1295131.72,97.800001,75.400001,414.200006,170.900003,268.700004,70.100001
3157,1295201.82,1295305.42,1295491.42,1295567.12,103.600002,75.700001,445.500007,186.000002,289.600004,80.200002
3158,1295647.32,1295731.92,1295953.32,1296034.32,84.600001,81.000001,468.300007,221.400003,306.000004,81.300002
3159,1296115.62,1296205.82,1296437.92,1296516.42,90.200001,78.500002,483.500007,232.100003,322.300004,82.700001
3160,1296599.12,1296684.92,1296903.92,1296983.62,85.800001,79.700002,468.700007,219.000003,304.800004,84.200001
3161,1297067.82,1297148.72,1297357.22,1297435.52,80.900001,78.300001,443.200006,208.500003,289.400004,75.500001
3162,1297511.02,1297629.82,1297791.52,1297867.12,118.800002,75.600001,423.500007,161.700003,280.500005,67.400001
3163,1297934.52,1298064.92,1298226.32,1298302.82,130.400002,76.500001,448.800006,161.400002,291.800004,80.500001
3164,1298383.32,1298527.42,1298676.52,1298757.12,144.100003,80.600001,455.600007,149.100002,293.200005,81.800001
3165,1298838.92,1298935.12,1299143.72,1299223.22,96.200002,79.500001,468.600007,208.600003,304.800005,84.300001
3166,1299307.52,1299400.52,1299601.52,1299679.12,93.000002,77.600001,453.600007,201.000003,294.000005,82.000001
3167,1299761.12,1299843.12,1300054.62,1300132.62,82.000001,78.000001,446.700007,211.500003,293.500004,75.200002
3168,1300207.82,1300327.92,1300490.52,1300566.42,120.100001,75.900001,426.100006,162.600003,282.700004,67.500001
3169,1300633.92,1300794.52,1300929.52,1301004.72,160.600002,75.200001,449.900007,135.000002,295.600004,79.100002
3170,1301083.82,1301170.22,1301381.12,1301458.52,86.400001,77.400001,457.000006,210.900003,297.300004,82.300001
3171,1301540.82,1301629.82,1301835.82,1301914.62,89.000002,78.800001,461.300007,206.000003,295.000005,87.500001
3172,1302002.12,1302097.12,1302303.92,1302381.82,95.000002,77.900001,456.500007,206.800003,301.800005,76.800001
3173,1302458.62,1302541.62,1302761.82,1302841.22,83.000001,79.400001,470.500007,220.200004,303.200005,87.900001
3174,1302929.12,1303012.62,1303205.02,1303281.92,83.500001,76.900001,434.200007,192.400003,275.900004,81.400002
3175,1303363.32,1303491.42,1303659.32,1303737.22,128.100002,77.900001,454.100006,167.900002,296.000004,80.200001
3176,1303817.42,1303898.22,1304131.02,1304211.62,80.800002,80.600001,479.200008,232.800003,313.600005,85.000002
3177,1304296.62,1304454.92,1304569.42,1304648.52,158.300002,79.100001,422.300006,114.500002,272.800004,70.400001
3178,1304718.92,1304813.52,1305004.32,1305079.92,94.600001,75.600001,444.000006,190.800003,285.400004,83.000001
3179,1305162.92,1305316.92,1305474.72,1305552.12,154.000003,77.400001,470.900007,157.800002,311.800005,81.700001
3180,1305633.82,1305726.22,1305922.32,1306000.32,92.400002,78.000001,444.700007,196.100003,288.500005,78.200001
3181,1306078.52,1306182.62,1306355.02,1306430.82,104.100002,75.800001,420.400006,172.400002,276.500004,68.100001
3182,1306498.92,1306600.12,1306782.32,1306859.12,101.200002,76.800001,441.400007,182.200003,283.400005,81.200001
3183,1306940.32,1307022.32,1307239.02,1307316.32,82.000001,77.300002,465.800007,216.700003,298.700004,89.800001
3184,1307406.12,1307490.42,1307687.22,1307763.32,84.300001,76.100001,430.200006,196.800003,281.100004,73.000001
3185,1307836.32,1307938.52,1308126.62,1308200.32,102.200002,73.700001,443.200007,188.100003,290.300005,79.200001
3186,1308279.52,1308398.32,1308578.42,1308657.22,118.800002,78.800002,457.000007,180.100002,298.900004,79.300001
3187,1308736.52,1308822.92,1309028.42,1309107.92,86.400001,79.500001,448.200006,205.500003,291.900004,76.800001
3188,1309184.72,1309290.32,1309472.22,1309548.22,105.600002,76.000001,442.800007,181.900003,287.500005,79.300001
3189,1309627.52,1309728.42,1309915.62,1309992.52,100.900001,76.900001,443.800007,187.200003,288.100004,78.800002
3190,1310071.32,1310156.62,1310389.92,1310469.22,85.300001,79.300002,476.700007,233.300003,318.600004,78.800001
3191,1310548.02,1310632.92,1310851.22,1310929.52,84.900001,78.300001,465.000007,218.300003,303.200004,83.500002
3192,1311013.02,1311108.62,1311304.22,1311383.92,95.600001,79.700001,451.600006,195.600003,291.200004,80.700001
3193,1311464.62,1311547.42,1311753.32,1311830.12,82.800002,76.800001,432.700007,205.900003,288.700005,67.200001
3194,1311897.32,1312000.22,1312165.92,1312240.12,102.900001,74.200001,416.900006,165.700003,268.600004,74.100001
3195,1312314.22,1312423.72,1312607.52,1312684.92,109.500002,77.400002,449.000007,183.800002,293.300004,78.300001
3196,1312763.22,1312897.02,1313059.82,1313140.22,133.800002,80.400001,460.900007,162.800002,296.600004,83.900002
3197,1313224.12,1313311.72,1313514.12,1313591.92,87.600001,77.800001,448.500006,202.400003,290.000004,80.700001
3198,1313672.62,1313753.12,1313968.82,1314046.62,80.500001,77.800001,447.500007,215.700004,296.200005,73.500001
3199,1314120.12,1314224.92,1314404.52,1314480.42,104.800001,75.900001,429.500006,179.600003,284.400004,69.200001
3200,1314549.62,1314648.52,1314837.52,1314912.92,98.900002,75.400001,432.700007,189.000003,287.900005,69.400001
3201,1314982.32,1315081.62,1315273.82,1315349.32,99.300001,75.500001,449.800006,192.200003,291.500004,82.800001
3202,1315432.12,1315519.62,1315714.02,1315795.42,87.500002,81.400001,439.500007,194.400003,281.900005,76.200001
3203,1315871.62,1315960.52,1316172.62,1316251.82,88.900001,79.200001,460.500007,212.100004,301.000005,80.300001
3204,1316332.12,1316418.32,1316618.12,1316696.32,86.200001,78.200001,434.300006,199.800003,286.000004,70.100001
3205,1316766.42,1316872.82,1317061.52,1317136.22,106.400002,74.700001,448.700007,188.700003,295.100005,78.900001
3206,1317215.12,1317328.62,1317500.72,1317578.52,113.500002,77.800001,445.100007,172.100002,285.600004,81.700002
3207,1317660.22,1317744.52,1317930.02,1318007.72,84.300001,77.700001,421.200006,185.500003,269.800004,73.700001
3208,1318081.42,1318187.32,1318350.22,1318428.32,105.900002,78.100001,428.200006,162.900002,268.800004,81.300001
3209,1318509.62,1318584.72,1318794.92,1318871.82,75.100001,76.900001,442.900007,210.200004,285.300005,80.700001
3210,1318952.52,1319097.42,1319250.72,1319327.42,144.900002,76.700002,451.700007,153.300002,298.200004,76.800001
3211,1319404.22,1319520.22,1319653.92,1319727.92,116.000001,74.000001,389.200005,133.700002,249.700003,65.500001
3212,1319793.42,1319939.12,1320010.52,1320077.22,145.700003,66.700001,365.600006,71.400001,217.100004,81.800001
3213,1320159.02,1320296.52,1320398.12,1320470.92,137.500002,72.800002,394.000006,101.600001,239.100003,82.100001
3214,1320553.02,1320633.32,1320822.82,1320898.82,80.300001,76.000001,429.200006,189.500003,269.800004,83.400001
3215,1320982.22,1321079.52,1321270.32,1321351.52,97.300002,81.200002,443.500007,190.800002,288.100004,74.200001
3216,1321425.72,1321509.12,1321703.42,1321784.22,83.400001,80.800001,435.600006,194.300003,277.700004,77.100001
3217,1321861.32,1321950.02,1322125.12,1322201.32,88.700002,76.200001,417.000006,175.100002,263.800004,77.000001
3218,1322278.32,1322379.72,1322542.72,1322619.82,101.400002,77.100002,414.800007,163.000002,264.400004,73.300001
3219,1322693.12,1322801.52,1322957.72,1323033.22,108.400001,75.500001,411.600006,156.200003,264.600004,71.500001
3220,1323104.72,1323203.72,1323381.92,1323458.02,99.000001,76.100001,425.500006,178.200003,277.200004,72.200001
3221,1323530.22,1323641.42,1323809.52,1323885.92,111.200002,76.400001,435.400007,168.100002,279.300004,79.700002
3222,1323965.62,1324049.32,1324250.32,1324327.52,83.700001,77.200001,440.200006,201.000003,284.700004,78.300001
3223,1324405.82,1324520.42,1324686.32,1324761.72,114.600002,75.400001,432.300007,165.900002,280.500004,76.400002
3224,1324838.12,1324939.82,1325102.52,1325177.02,101.700001,74.500001,415.300006,162.700003,264.400004,76.400001
3225,1325253.42,1325354.82,1325518.82,1325593.42,101.400001,74.600001,410.300006,164.000003,265.400004,70.300001
3226,1325663.72,1325754.12,1325941.72,1326018.62,90.400001,76.900001,437.000006,187.600003,278.000004,82.100001
3227,1326100.72,1326189.12,1326392.62,1326470.92,88.400002,78.300001,453.600007,203.500003,291.900005,83.400001
3228,1326554.32,1326639.52,1326845.32,1326922.72,85.200001,77.400001,445.600007,205.800004,291.000005,77.200001
3229,1326999.92,1327086.22,1327271.52,1327349.62,86.300001,78.100001,425.100006,185.300003,271.600004,75.400001
3230,1327425.02,1327524.02,1327687.72,1327763.72,99.000002,76.000001,410.200006,163.700002,262.700004,71.500001
3231,1327835.22,1327937.02,1328114.52,1328189.82,101.800002,75.300002,435.100007,177.500002,279.300004,80.500001
3232,1328270.32,1328355.62,1328555.12,1328633.32,85.300001,78.200001,443.000006,199.500003,284.800004,80.000001
3233,1328713.32,1328800.12,1328999.12,1329075.92,86.800002,76.800001,440.900007,199.000003,285.800005,78.300001
3234,1329154.22,1329264.62,1329421.92,1329497.62,110.400002,75.700001,409.100006,157.300002,267.700004,65.700001
3235,1329563.32,1329717.92,1329830.12,1329904.62,154.600002,74.500001,412.200006,112.200002,266.800004,70.900001
3236,1329975.52,1330116.72,1330253.32,1330328.72,141.200002,75.400001,429.200007,136.600002,277.800004,76.000002
3237,1330404.72,1330489.32,1330671.62,1330748.72,84.600001,77.100001,424.200006,182.300003,266.900004,80.200001
3238,1330828.92,1330909.92,1331105.92,1331183.52,81.000001,77.600001,432.700006,196.000003,277.000004,78.100001
3239,1331261.62,1331346.12,1331545.02,1331624.42,84.500002,79.400001,440.500007,198.900003,283.400005,77.700001
3240,1331702.12,1331784.42,1331995.32,1332072.32,82.300001,77.000001,446.600007,210.900003,293.200004,76.400002
3241,1332148.72,1332253.72,1332407.82,1332482.22,105.000001,74.400002,411.100006,154.100002,259.100003,77.600001
3242,1332559.82,1332654.92,1332830.12,1332903.72,95.100001,73.600001,420.100006,175.200003,270.300004,76.200001
3243,1332979.92,1333088.02,1333263.12,1333340.22,108.100002,77.100001,439.800007,175.100002,283.200004,79.500002
3244,1333419.72,1333497.32,1333709.62,1333787.92,77.600001,78.300001,446.700006,212.300003,289.900004,78.500001
3245,1333866.42,1333952.52,1334143.52,1334219.82,86.100001,76.300001,436.600007,191.000003,277.100004,83.200002
3246,1334303.02,1334384.92,1334597.22,1334674.62,81.900001,77.400001,448.200006,212.300003,294.200004,76.600001
3247,1334751.22,1334853.42,1335021.32,1335097.02,102.200002,75.700001,424.900007,167.900002,270.100004,79.100002
3248,1335176.12,1335266.72,1335433.12,1335509.32,90.600001,76.200001,410.400006,166.400003,257.000004,77.200001
3249,1335586.52,1335665.72,1335876.52,1335952.22,79.200001,75.700001,445.200006,210.800003,290.000004,79.500001
3250,1336031.72,1336160.72,1336326.72,1336402.82,129.000002,76.100001,455.000007,166.000003,295.000005,83.900001
3251,1336486.72,1336571.82,1336762.12,1336837.72,85.100001,75.600001,433.900007,190.300003,275.400004,82.900002
3252,1336920.62,1337001.42,1337205.92,1337282.92,80.800001,77.000001,435.700006,204.500003,285.300004,73.400001
3253,1337356.32,1337500.12,1337628.52,1337701.32,143.800002,72.800001,413.300006,128.400002,272.200004,68.300001
3254,1337769.62,1337897.72,1338039.52,1338112.72,128.100002,73.200001,422.300007,141.800002,269.900004,79.200002
3255,1338191.92,1338300.72,1338472.62,1338547.72,108.800001,75.100001,437.500006,171.900003,280.700004,81.700001
3256,1338629.42,1338752.52,1338915.52,1338991.32,123.100002,75.800002,444.000007,163.000002,286.100004,82.100001
3257,1339073.42,1339156.62,1339346.12,1339423.52,83.200001,77.400001,430.200006,189.500003,272.700004,80.100001
3258,1339503.62,1339583.72,1339782.02,1339858.22,80.100001,76.200001,432.800007,198.300003,278.400004,78.200002
3259,1339936.42,1340013.52,1340196.42,1340272.62,77.100001,76.200002,408.600006,182.900002,260.000003,72.400001
3260,1340345.02,1340448.92,1340598.22,1340673.82,103.900001,75.600002,398.200006,149.300002,253.200003,69.400001
3261,1340743.22,1340840.82,1341018.02,1341093.72,97.600001,75.700001,420.300006,177.200003,274.800004,69.800001
3262,1341163.52,1341263.02,1341455.12,1341531.82,99.500001,76.700001,451.100007,192.100003,291.600004,82.800002
3263,1341614.62,1341697.42,1341889.12,1341968.62,82.800001,79.500001,434.800006,191.700003,274.500004,80.800001
3264,1342049.42,1342128.52,1342334.92,1342412.92,79.100001,78.000002,442.600007,206.400003,285.500004,79.100001
3265,1342492.02,1342580.22,1342781.32,1342858.82,88.200001,77.500001,444.600006,201.100003,289.300004,77.800001
3266,1342936.62,1343019.62,1343214.62,1343288.62,83.000002,74.000002,426.800007,195.000002,278.000004,74.800001
3267,1343363.42,1343460.92,1343615.52,1343692.12,97.500001,76.600002,403.500006,154.600002,252.100003,74.800001
3268,1343766.92,1343908.32,1344057.02,1344132.12,141.400002,75.100001,443.800006,148.700002,290.100004,78.600001
3269,1344210.72,1344352.02,1344506.22,1344584.72,141.300002,78.500001,457.200007,154.200003,295.500005,83.200001
3270,1344667.92,1344756.32,1344944.32,1345022.62,88.400001,78.300001,436.200007,188.000003,276.400004,81.500002
3271,1345104.12,1345193.32,1345377.52,1345454.62,89.200001,77.100001,431.600006,184.200003,273.400004,81.100001
3272,1345535.72,1345617.42,1345813.52,1345890.02,81.700001,76.500001,429.500006,196.100003,277.800004,75.200001
3273,1345965.22,1346056.62,1346236.62,1346312.72,91.400002,76.100002,419.000007,180.000002,271.400004,71.500001
3274,1346384.22,1346474.72,1346649.42,1346724.52,90.500001,75.100001,416.800006,174.700003,265.200004,76.500001
3275,1346801.02,1346905.02,1347085.02,1347162.12,104.000001,77.100001,441.500006,180.000003,284.000004,80.400001
3276,1347242.52,1347323.22,1347530.92,1347610.62,80.700002,79.700001,447.000007,207.700003,288.400005,78.900001
3277,1347689.52,1347778.12,1347974.42,1348051.52,88.600001,77.100002,444.000007,196.300003,284.900004,82.000001
3278,1348133.52,1348259.52,1348434.02,1348511.52,126.000002,77.500001,461.800007,174.500002,300.500004,83.800002
3279,1348595.32,1348686.42,1348875.42,1348949.72,91.100001,74.300001,434.800006,189.000003,280.100004,80.400001
3280,1349030.12,1349121.92,1349283.12,1349357.32,91.800001,74.200001,400.200006,161.200003,253.000004,73.000001
3281,1349430.32,1349525.52,1349699.42,1349773.82,95.200001,74.400001,423.900006,173.900003,269.100004,80.400001
3282,1349854.22,1349935.62,1350133.52,1350210.72,81.400002,77.200001,436.300007,197.900003,279.300005,79.800001
3283,1350290.52,1350371.12,1350583.42,1350663.32,80.600001,79.900001,453.100007,212.300003,292.900004,80.300002
3284,1350743.62,1350827.82,1351025.22,1351101.72,84.200001,76.500001,439.200006,197.400003,281.600004,81.100001
3285,1351182.82,1351308.52,1351466.32,1351543.72,125.700002,77.400002,441.900007,157.800002,283.500004,81.000001
3286,1351624.72,1351757.62,1351910.02,1351987.42,132.900002,77.400001,432.800006,152.400002,285.300004,70.100001
3287,1352057.52,1352156.72,1352324.12,1352399.92,99.200002,75.800001,410.600006,167.400002,266.600004,68.200001
3288,1352468.12,1352562.02,1352739.42,1352814.12,93.900002,74.700002,424.400007,177.400002,271.300004,78.400001
3289,1352892.52,1353005.62,1353175.02,1353250.82,113.100001,75.800001,437.700006,169.400003,282.500004,79.400001
3290,1353330.22,1353413.12,1353632.52,1353710.12,82.900001,77.600001,458.600007,219.400004,302.300005,78.700001
3291,1353788.82,1353896.12,1354075.92,1354152.62,107.300002,76.700001,443.400007,179.800002,287.100004,79.600002
3292,1354232.22,1354376.32,1354519.72,1354594.22,144.100002,74.500001,441.500006,143.400002,287.500004,79.500001
3293,1354673.72,1354769.02,1354943.62,1355018.72,95.300002,75.100001,423.400007,174.600002,269.900004,78.400002
3294,1355097.12,1355227.72,1355367.82,1355445.12,130.600001,77.300001,431.200006,140.100003,270.700004,83.200001
3295,1355528.32,1355616.72,1355822.02,1355900.42,88.400001,78.400001,454.000007,205.300003,293.700004,81.900002
3296,1355982.32,1356058.32,1356270.32,1356346.82,76.000001,76.500001,444.200006,212.000003,288.000004,79.700001
3297,1356426.52,1356513.92,1356714.22,1356789.12,87.400002,74.900001,432.000007,200.300003,287.700005,69.400001
3298,1356858.52,1356954.12,1357129.82,1357202.62,95.600001,72.800001,419.200006,175.700003,271.300004,75.100001
3299,1357277.72,1357376.12,1357546.72,1357620.62,98.400001,73.900001,422.200006,170.600003,269.000004,79.300001
3300,1357699.92,1357822.02,1357986.02,1358063.42,122.100002,77.400001,447.000007,164.000003,286.100005,83.500001
3301,1358146.92,1358234.52,1358432.32,1358510.12,87.600001,77.800001,447.100007,197.800003,285.400004,83.900002
3302,1358594.02,1358682.32,1358889.92,1358966.62,88.300001,76.700001,452.000006,207.600003,295.900004,79.400001
3303,1359046.02,1359135.62,1359329.82,1359405.62,89.600002,75.800001,440.800007,194.200003,283.800005,81.200001
3304,1359486.82,1359603.32,1359759.42,1359833.32,116.500002,73.900001,417.300006,156.100002,272.600004,70.800001
3305,1359904.12,1360056.62,1360176.72,1360250.52,152.500002,73.800001,419.700006,120.100002,272.600004,73.300001
3306,1360323.82,1360422.02,1360584.32,1360660.22,98.200002,75.900001,415.000007,162.300002,260.500004,78.600002
3307,1360738.82,1360819.22,1361018.72,1361094.12,80.400001,75.400001,439.700006,199.500003,279.900004,84.400001
3308,1361178.52,1361315.52,1361466.22,1361541.72,137.000002,75.500002,448.800007,150.700002,287.700004,85.600001
3309,1361627.32,1361717.72,1361898.22,1361977.42,90.400001,79.200001,427.700006,180.500003,270.900004,77.600001
3310,1362055.02,1362137.92,1362336.02,1362411.82,82.900001,75.800002,425.700007,198.100003,281.000004,68.900001
3311,1362480.72,1362580.92,1362745.52,1362820.92,100.200001,75.400002,409.700006,164.600002,264.800003,69.500001
3312,1362890.42,1362995.12,1363176.32,1363251.42,104.700001,75.100001,443.900006,181.200003,285.900004,82.900001
3313,1363334.32,1363417.02,1363608.42,1363684.02,82.700001,75.600001,434.800007,191.400003,274.100004,85.100002
3314,1363769.12,1363853.72,1364057.72,1364133.82,84.600001,76.100001,444.900006,204.000003,288.600004,80.200001
3315,1364214.02,1364329.22,1364499.62,1364575.32,115.200002,75.700001,441.100007,170.400003,285.600005,79.800001
3316,1364655.12,1364752.02,1364918.12,1364990.92,96.900001,72.800001,401.600006,166.100003,263.000004,65.800001
3317,1365056.72,1365157.42,1365342.62,1365418.22,100.700001,75.600001,435.900006,185.200003,285.900004,74.400001
3318,1365492.62,1365576.92,1365765.02,1365843.62,84.300002,78.600002,429.500007,188.100002,272.400004,78.500001
3319,1365922.12,1366012.52,1366208.32,1366285.52,90.400001,77.200001,444.400006,195.800003,286.200004,81.000001
3320,1366366.52,1366446.92,1366646.02,1366723.02,80.400002,77.000001,430.000007,199.100003,279.500005,73.500001
3321,1366796.52,1366918.72,1367086.72,1367162.82,122.200002,76.100001,439.100006,168.000002,290.200004,72.800001
3322,1367235.62,1367328.82,1367507.02,1367583.32,93.200002,76.300002,415.900007,178.200002,271.400004,68.200001
3323,1367651.52,1367745.12,1367927.82,1368002.32,93.600001,74.500001,426.400006,182.700003,276.300004,75.600001
3324,1368077.92,1368216.22,1368355.42,1368433.92,138.300002,78.500001,435.600006,139.200002,277.500004,79.600001
3325,1368513.52,1368599.92,1368779.52,1368856.72,86.400002,77.200002,424.200007,179.600002,266.000004,81.000001
3326,1368937.72,1369024.02,1369211.92,1369291.62,86.300001,79.700001,431.400006,187.900003,274.200004,77.500001
3327,1369369.12,1369446.12,1369655.92,1369732.62,77.000001,76.700002,436.100007,209.800003,286.800004,72.600001
3328,1369805.22,1369917.72,1370079.62,1370154.72,112.500001,75.100001,417.500006,161.900003,274.400004,68.000001
3329,1370222.72,1370319.92,1370493.82,1370568.22,97.200001,74.400001,417.200006,173.900003,271.100004,71.700001
3330,1370639.92,1370732.82,1370909.02,1370982.32,92.900002,73.300001,417.100006,176.200002,269.100004,74.700001
3331,1371057.02,1371162.32,1371336.32,1371411.12,105.300002,74.800001,438.700007,174.000003,279.300005,84.600001
3332,1371495.72,1371578.62,1371766.52,1371844.62,82.900001,78.100001,429.900006,187.900003,270.800004,81.000001
3333,1371925.62,1372012.12,1372215.72,1372294.02,86.500002,78.300001,444.200007,203.600003,290.100005,75.800001
3334,1372369.82,1372496.42,1372657.92,1372734.32,126.600002,76.400001,435.600006,161.500002,288.100004,71.100001
3335,1372805.42,1372902.42,1373081.52,1373156.22,97.000002,74.700001,430.300007,179.100003,276.100005,79.500001
3336,1373235.72,1373318.92,1373516.72,1373593.32,83.200001,76.600001,444.200006,197.800003,281.000004,86.600001
3337,1373679.92,1373765.42,1373958.12,1374035.02,85.500002,76.900001,435.800007,192.700003,278.200005,80.700001
3338,1374115.72,1374266.22,1374387.92,1374462.92,150.500002,75.000001,417.800006,121.700002,272.200004,70.600001
3339,1374533.52,1374623.12,1374794.32,1374867.42,89.600001,73.100001,403.000006,171.200003,260.800004,69.100001
3340,1374936.52,1375031.92,1375209.52,1375285.22,95.400002,75.700001,425.000006,177.600002,273.000004,76.300001
3341,1375361.52,1375514.12,1375638.32,1375714.52,152.600003,76.200001,430.900007,124.200002,276.800005,77.900001
3342,1375792.42,1375901.12,1376061.02,1376136.32,108.700002,75.300001,416.600006,159.900002,268.600004,72.700001
3343,1376209.02,1376312.32,1376494.22,1376570.92,103.300002,76.700002,436.800007,181.900002,285.200004,74.900001
3344,1376645.82,1376726.52,1376943.52,1377019.12,80.700001,75.600001,451.300006,217.000003,297.700004,78.000001
3345,1377097.12,1377184.52,1377386.22,1377463.82,87.400002,77.600001,449.100007,201.700003,289.100005,82.400001
3346,1377546.22,1377631.42,1377829.82,1377905.92,85.200001,76.100001,433.500006,198.400003,283.600004,73.800001
3347,1377979.72,1378088.12,1378246.02,1378319.62,108.400002,73.600002,408.500007,157.900002,266.300004,68.600001
3348,1378388.22,1378503.32,1378661.42,1378735.82,115.100001,74.400001,427.100006,158.100003,273.200004,79.500001
3349,1378815.32,1378898.22,1379110.12,1379188.52,82.900001,78.400002,449.400007,211.900003,294.800004,76.200001
3350,1379264.72,1379345.02,1379564.92,1379642.42,80.300001,77.500001,466.100007,219.900003,300.200004,88.400002
3351,1379730.82,1379818.92,1380007.92,1380087.42,88.100001,79.500001,434.500006,189.000003,277.100004,77.900001
3352,1380165.32,1380251.82,1380456.72,1380533.42,86.500001,76.700002,449.100007,204.900003,291.400004,81.000001
3353,1380614.42,1380724.12,1380891.02,1380966.52,109.700001,75.500001,427.300006,166.900003,276.600004,75.200001
3354,1381041.72,1381143.72,1381315.82,1381391.72,102.000002,75.900001,428.400007,172.100002,274.100004,78.400002
3355,1381470.12,1381567.62,1381746.72,1381822.02,97.500001,75.300001,430.600006,179.100003,276.600004,78.700001
3356,1381900.72,1382047.22,1382195.62,1382273.12,146.500002,77.500001,459.400007,148.400002,294.900004,87.000002
3357,1382360.12,1382447.52,1382650.82,1382727.72,87.400001,76.900001,442.600006,203.300003,290.700004,75.000001
3358,1382802.72,1382887.42,1383098.22,1383174.72,84.700002,76.500001,454.100007,210.800003,295.500005,82.100001
3359,1383256.82,1383376.02,1383530.62,1383605.12,119.200002,74.500001,423.500006,154.600002,273.800004,75.200001
3360,1383680.32,1383779.92,1383966.32,1384041.62,99.600002,75.300001,443.200007,186.400003,286.000005,81.900001
3361,1384123.52,1384205.32,1384417.12,1384493.42,81.800001,76.300002,455.500007,211.800003,293.600004,85.600001
3362,1384579.02,1384669.92,1384886.42,1384964.42,90.900001,78.000002,466.600007,216.500003,307.400004,81.200001
3363,1385045.62,1385166.82,1385338.72,1385412.82,121.200002,74.100001,440.000006,171.900002,293.100004,72.800001
3364,1385485.62,1385588.12,1385751.72,1385827.02,102.500002,75.300001,411.400006,163.600002,266.100004,70.000001
3365,1385897.02,1385990.12,1386157.22,1386233.42,93.100002,76.200001,410.500007,167.100002,260.200004,74.100002
3366,1386307.52,1386410.22,1386598.52,1386676.32,102.700001,77.800001,448.800006,188.300003,291.000004,80.000001
3367,1386756.32,1386886.32,1387049.12,1387124.92,130.000002,75.800001,451.000007,162.800003,292.800005,82.400001
3368,1387207.32,1387293.12,1387497.42,1387575.02,85.800001,77.600001,446.800007,204.300003,290.100004,79.100002
3369,1387654.12,1387729.32,1387948.42,1388024.32,75.200001,75.900001,450.000006,219.100003,294.300004,79.800001
3370,1388104.12,1388229.12,1388388.82,1388464.22,125.000002,75.400001,434.100007,159.700003,284.700005,74.000001
3371,1388538.22,1388644.52,1388814.62,1388889.02,106.300001,74.400001,424.200006,170.100003,276.400004,73.400001
3372,1388962.42,1389060.72,1389233.82,1389309.12,98.300002,75.300001,426.900007,173.100002,271.400004,80.200002
3373,1389389.32,1389552.32,1389686.92,1389762.42,163.000002,75.500001,452.300006,134.600002,297.600004,79.200001
3374,1389841.62,1389921.12,1390146.52,1390226.32,79.500001,79.800001,466.200007,225.400004,304.900005,81.500001
3375,1390307.82,1390398.52,1390610.52,1390689.12,90.700002,78.600001,460.100007,212.000003,302.700005,78.800001
3376,1390767.92,1390851.52,1391060.22,1391136.32,83.600001,76.100002,445.400007,208.700003,292.300004,77.000001
3377,1391213.32,1391319.52,1391495.52,1391570.42,106.200001,74.900001,427.600006,176.000003,282.200004,70.500001
3378,1391640.92,1391735.52,1391914.32,1391988.22,94.600001,73.900001,419.400006,178.800003,273.400004,72.100001
3379,1392060.32,1392156.82,1392340.42,1392415.82,96.500002,75.400002,435.700007,183.600002,280.100004,80.200001
3380,1392496.02,1392581.52,1392794.72,1392872.92,85.500001,78.200001,453.700007,213.200003,298.700004,76.800002
3381,1392949.72,1393037.32,1393235.52,1393315.42,87.600001,79.900001,447.100006,198.200003,285.800004,81.400001
3382,1393396.82,1393480.72,1393673.52,1393754.02,83.900001,80.500002,431.100007,192.800003,276.700004,73.900001
3383,1393827.92,1393907.22,1394113.12,1394191.12,79.300001,78.000001,433.900006,205.900003,285.200004,70.700001
3384,1394261.82,1394369.12,1394539.12,1394613.42,107.300002,74.300001,422.800006,170.000002,277.300004,71.200001
3385,1394684.62,1394799.12,1394963.62,1395039.22,114.500002,75.600001,428.900007,164.500003,279.000005,74.300001
3386,1395113.52,1395207.52,1395387.42,1395462.72,94.000001,75.300001,423.800006,179.900003,273.900004,74.600001
3387,1395537.32,1395677.02,1395836.72,1395913.92,139.700002,77.200001,459.900007,159.700003,299.400005,83.300001
3388,1395997.22,1396080.02,1396288.52,1396367.12,82.800001,78.600001,447.700007,208.500003,291.300004,77.800002
3389,1396444.92,1396553.92,1396739.02,1396816.62,109.000001,77.600001,453.600006,185.100003,294.100004,81.900001
3390,1396898.52,1397027.32,1397173.42,1397248.82,128.800002,75.400001,420.000007,146.100003,274.900005,69.700001
3391,1397318.52,1397458.32,1397585.52,1397660.22,139.800002,74.700001,411.900006,127.200002,267.000004,70.200001
3392,1397730.42,1397821.72,1397997.42,1398074.42,91.300001,77.000001,423.200006,175.700003,267.000004,79.200001
3393,1398153.62,1398239.52,1398452.42,1398530.52,85.900001,78.100001,456.900007,212.900004,298.800005,80.000001
3394,1398610.52,1398696.52,1398901.92,1398980.42,86.000001,78.500001,454.800007,205.400003,291.400004,84.900002
3395,1399065.32,1399167.52,1399369.42,1399449.02,102.200001,79.600001,462.200007,201.900003,304.100004,78.500002
3396,1399527.52,1399613.72,1399816.62,1399893.32,86.200001,76.700001,446.400006,202.900003,289.100004,80.600001
3397,1399973.92,1400104.82,1400246.32,1400323.62,130.900002,77.300001,419.200006,141.500002,272.400004,69.500001
3398,1400393.12,1400493.52,1400650.62,1400726.72,100.400002,76.100001,401.600006,157.100002,257.500004,68.000001
3399,1400794.72,1400894.92,1401071.32,1401147.62,100.200002,76.300001,426.600007,176.400003,276.600005,73.700001
3400,1401221.32,1401340.42,1401520.62,1401598.82,119.100002,78.200001,461.000007,180.200002,299.300004,83.500002
3401,1401682.32,1401771.92,1401979.92,1402060.52,89.600001,80.600001,456.400006,208.000003,297.600004,78.200001
3402,1402138.72,1402230.22,1402429.72,1402509.02,91.500002,79.300001,454.100007,199.500003,291.000005,83.800001
3403,1402592.82,1402679.32,1402875.82,1402953.32,86.500002,77.500002,435.700007,196.500002,283.000004,75.200001
3404,1403028.52,1403140.72,1403327.02,1403403.22,112.200001,76.200001,448.500006,186.300003,298.500004,73.800001
3405,1403477.02,1403611.52,1403745.42,1403819.42,134.500002,74.000002,418.500007,133.900002,268.400004,76.100001
3406,1403895.52,1403999.02,1404178.32,1404255.02,103.500001,76.700001,439.400006,179.300003,282.800004,79.900001
3407,1404334.92,1404424.02,1404624.72,1404703.32,89.100002,78.600001,442.400007,200.700003,289.800005,74.000001
3408,1404777.32,1404860.12,1405081.02,1405158.02,82.800001,77.000001,461.500007,220.900003,303.700004,80.800002
3409,1405238.82,1405324.72,1405534.62,1405613.12,85.900001,78.500001,455.800006,209.900003,295.800004,81.500001
3410,1405694.62,1405776.82,1405977.22,1406051.92,82.200002,74.700001,426.400007,200.400003,282.600005,69.100001
3411,1406121.02,1406278.32,1406389.42,1406463.12,157.300002,73.700001,418.400006,111.100002,268.400004,76.300001
3412,1406539.42,1406645.62,1406825.82,1406904.42,106.200002,78.600002,443.900007,180.200002,286.400004,78.900001
3413,1406983.32,1407070.32,1407285.32,1407368.72,87.000001,83.400001,472.600007,215.000003,302.000004,87.200002
3414,1407455.92,1407553.32,1407747.92,1407826.52,97.400001,78.600001,459.800007,194.600003,292.000004,89.200002
3415,1407915.72,1408005.72,1408203.82,1408280.72,90.000001,76.900001,444.100006,198.100003,288.100004,79.100001
3416,1408359.82,1408479.82,1408649.52,1408727.62,120.000002,78.100001,440.500007,169.700003,289.700005,72.700001
3417,1408800.32,1408898.32,1409063.42,1409138.92,98.000001,75.500001,413.600006,165.100003,263.100004,75.000001
3418,1409213.92,1409316.62,1409491.82,1409570.52,102.700001,78.700001,435.500006,175.200003,277.900004,78.900001
3419,1409649.42,1409726.82,1409946.12,1410024.12,77.400002,78.000001,463.100007,219.300003,296.700005,88.400001
3420,1410112.52,1410204.32,1410412.52,1410492.12,91.800002,79.600001,464.100007,208.200003,300.000005,84.500001
3421,1410576.62,1410672.72,1410879.42,1410959.92,96.100002,80.500001,472.300007,206.700003,302.800005,89.000001
3422,1411048.92,1411138.12,1411330.02,1411406.72,89.200002,76.700002,439.300007,191.900002,281.100004,81.500001
3423,1411488.22,1411573.72,1411771.62,1411848.92,85.500001,77.300001,428.400006,197.900003,283.400004,67.700001
3424,1411916.62,1412063.52,1412197.52,1412270.72,146.900002,73.200001,434.200007,134.000002,280.900004,80.100002
3425,1412350.82,1412465.32,1412619.32,1412697.32,114.500001,78.000001,426.000006,154.000003,268.500004,79.500001
3426,1412776.82,1412866.42,1413071.12,1413149.12,89.600001,78.000002,453.100007,204.700003,294.300004,80.800001
3427,1413229.92,1413316.72,1413526.02,1413603.22,86.800001,77.200001,460.700007,209.300003,296.100004,87.400002
3428,1413690.62,1413783.72,1413977.32,1414053.22,93.100001,75.900001,433.000006,193.600003,286.700004,70.400001
3429,1414123.62,1414230.82,1414409.12,1414484.22,107.200002,75.100001,430.000006,178.300002,285.500004,69.400001
3430,1414553.62,1414652.52,1414840.22,1414916.32,98.900002,76.100001,442.100007,187.700003,286.600005,79.400001
3431,1414995.72,1415083.12,1415287.92,1415365.32,87.400001,77.400002,456.300007,204.800003,292.200004,86.700001
3432,1415452.02,1415540.52,1415733.82,1415810.92,88.500001,77.100001,436.500006,193.300003,281.800004,77.600001
3433,1415888.52,1416001.32,1416166.12,1416240.72,112.800002,74.600001,430.400007,164.800003,277.600005,78.200001
3434,1416318.92,1416451.42,1416632.72,1416712.22,132.500002,79.500002,472.600007,181.300002,313.800004,79.300001
3435,1416791.52,1416879.82,1417086.62,1417165.72,88.300001,79.100001,454.000007,206.800003,295.100004,79.800002
3436,1417245.52,1417373.22,1417529.52,1417606.22,127.700002,76.700001,426.600006,156.300002,284.000004,65.900001
3437,1417672.12,1417795.82,1417942.72,1418015.72,123.700002,73.000001,416.400006,146.900002,270.600004,72.800001
3438,1418088.52,1418190.02,1418365.02,1418441.12,101.500002,76.100001,431.600007,175.000002,276.500004,79.000002
3439,1418520.12,1418626.12,1418813.92,1418893.12,106.000001,79.200001,453.600006,187.800003,293.800004,80.600001
3440,1418973.72,1419057.12,1419266.42,1419344.02,83.400002,77.600001,448.600007,209.300003,292.700005,78.300001
3441,1419422.32,1419544.22,1419719.02,1419796.32,121.900002,77.300002,452.900007,174.800002,296.700004,78.900001
3442,1419875.22,1419997.92,1420144.22,1420219.02,122.700002,74.800001,405.500006,146.300002,269.000004,61.700001
3443,1420280.72,1420406.92,1420555.82,1420631.02,126.200002,75.200001,422.700006,148.900002,275.100004,72.400001
3444,1420703.42,1420807.52,1420991.72,1421068.32,104.100002,76.600002,445.800007,184.200002,288.300004,80.900001
3445,1421149.22,1421241.02,1421441.82,1421521.42,91.800001,79.600001,454.000007,200.800003,292.600004,81.800002
3446,1421603.22,1421696.62,1421881.32,1421961.52,93.400001,80.200001,440.000006,184.700003,278.100004,81.700001
3447,1422043.22,1422159.92,1422317.52,1422393.42,116.700002,75.900001,421.900006,157.600002,274.300004,71.700001
3448,1422465.12,1422561.02,1422743.22,1422818.22,95.900002,75.000001,421.000007,182.200003,278.100005,67.900001
3449,1422886.12,1422988.62,1423166.22,1423243.82,102.500001,77.600001,433.100006,177.600003,280.100004,75.400001
3450,1423319.22,1423439.92,1423616.22,1423692.52,120.700002,76.300001,457.600007,176.300003,297.000005,84.300001
3451,1423776.82,1423872.32,1424062.42,1424141.12,95.500001,78.700001,436.300006,190.100003,285.600004,72.000001
3452,1424213.12,1424325.32,1424487.52,1424564.12,112.200002,76.600001,419.800007,162.200003,274.400005,68.800001
3453,1424632.92,1424777.72,1424894.72,1424968.22,144.800002,73.500001,406.700006,117.000002,261.800004,71.400001
3454,1425039.62,1425134.92,1425323.52,1425399.82,95.300001,76.300001,434.100006,188.600003,283.900004,73.900001
3455,1425473.72,1425556.12,1425768.32,1425847.52,82.400001,79.200001,452.600007,212.200004,294.600005,78.800001
3456,1425926.32,1426015.82,1426221.12,1426299.62,89.500001,78.500002,453.700007,205.300003,294.800004,80.400001
3457,1426380.02,1426465.12,1426660.92,1426740.42,85.100001,79.500001,438.900006,195.800003,280.900004,78.500001
3458,1426818.92,1426956.12,1427100.22,1427174.92,137.200002,74.700002,426.100007,144.100002,281.300004,70.100001
3459,1427245.02,1427394.72,1427519.02,1427592.92,149.700002,73.900001,431.100006,124.300002,274.000004,83.200001
3460,1427676.12,1427753.42,1427960.62,1428039.02,77.300001,78.400001,440.700007,207.200003,284.500004,77.800002
3461,1428116.82,1428209.42,1428423.22,1428500.72,92.600001,77.500001,466.800007,213.800003,306.400004,82.900002
3462,1428583.62,1428674.92,1428869.32,1428947.12,91.300001,77.800001,453.700006,194.400003,285.700004,90.200001
3463,1429037.32,1429112.52,1429315.72,1429392.72,75.200001,77.000002,429.200007,203.200003,278.400004,73.800001
3464,1429466.52,1429586.32,1429729.12,1429802.62,119.800001,73.500001,405.700006,142.800003,262.600004,69.600001
3465,1429872.22,1429973.12,1430145.82,1430222.62,100.900001,76.800001,424.500006,172.700003,273.600004,74.100001
3466,1430296.72,1430383.32,1430592.92,1430670.92,86.600001,78.000002,455.600007,209.600003,296.200004,81.400001
3467,1430752.32,1430840.32,1431054.32,1431134.12,88.000001,79.800002,460.000007,214.000003,302.000004,78.200001
3468,1431212.32,1431296.32,1431482.32,1431560.62,84.000001,78.300001,424.600006,186.000003,270.000004,76.300001
3469,1431636.92,1431740.42,1431901.92,1431976.62,103.500002,74.700001,409.500006,161.500002,265.000004,69.800001
3470,1432046.42,1432144.32,1432321.72,1432398.92,97.900002,77.200001,424.800006,177.400002,275.300004,72.300001
3471,1432471.22,1432582.02,1432757.52,1432834.02,110.800002,76.500001,443.900007,175.500003,286.300005,81.100001
3472,1432915.12,1433002.72,1433203.72,1433283.02,87.600001,79.300002,442.700007,201.000003,288.600004,74.800001
3473,1433357.82,1433446.52,1433656.22,1433734.62,88.700001,78.400001,459.300007,209.700003,298.400004,82.500002
3474,1433817.12,1433899.42,1434082.92,1434157.62,82.300001,74.700001,413.300006,183.500003,265.800004,72.800001
3475,1434230.42,1434357.92,1434494.62,1434568.62,127.500002,74.000001,416.800006,136.700002,264.200004,78.600001
3476,1434647.22,1434742.62,1434919.12,1434995.72,95.400001,76.600001,426.600006,176.500003,271.900004,78.100001
3477,1435073.82,1435151.62,1435363.02,1435439.22,77.800001,76.200001,440.100007,211.400004,289.200005,74.700001
3478,1435513.92,1435635.62,1435817.02,1435894.72,121.700002,77.700001,460.000007,181.400002,303.100004,79.200002
3479,1435973.92,1436090.62,1436247.82,1436322.02,116.700001,74.200001,420.500006,157.200003,273.900004,72.400001
3480,1436394.42,1436492.92,1436661.62,1436735.92,98.500001,74.300001,414.300006,168.700003,267.200004,72.800001
3481,1436808.72,1436922.22,1437093.02,1437170.32,113.500002,77.300002,441.600007,170.800002,284.300004,80.000001
3482,1437250.32,1437339.72,1437535.12,1437617.32,89.400001,82.200001,444.700006,195.400003,284.800004,77.700001
3483,1437695.02,1437785.22,1437982.92,1438059.62,90.200002,76.700001,446.500007,197.700003,287.900005,81.900001
3484,1438141.52,1438225.52,1438420.52,1438497.32,84.000001,76.800001,433.100006,195.000003,279.000004,77.300001
3485,1438574.62,1438671.72,1438831.62,1438905.22,97.100002,73.600001,399.800006,159.900002,257.000004,69.200001
3486,1438974.42,1439074.02,1439254.22,1439330.02,99.600002,75.800001,437.500007,180.200003,279.800005,81.900001
3487,1439411.92,1439497.82,1439697.42,1439777.82,85.900001,80.400001,443.100007,199.600003,285.500004,77.200002
3488,1439855.02,1439940.12,1440156.22,1440233.72,85.100001,77.500001,461.500006,216.100003,301.200004,82.800001
3489,1440316.52,1440402.32,1440599.12,1440675.82,85.800002,76.700001,434.600007,196.800003,282.600005,75.300001
3490,1440751.12,1440843.02,1441019.82,1441093.32,91.900001,73.500001,419.100006,176.800003,268.700004,76.900001
3491,1441170.22,1441277.92,1441459.02,1441534.52,107.700002,75.500002,452.900007,181.100002,288.800004,88.600001
3492,1441623.12,1441707.12,1441907.52,1441985.32,84.000001,77.800001,449.100007,200.400003,284.400004,86.900002
3493,1442072.22,1442163.82,1442360.72,1442437.02,91.600001,76.300001,449.200006,196.900003,288.500004,84.400001
3494,1442521.42,1442616.62,1442826.12,1442904.82,95.200002,78.700001,465.400007,209.500003,304.700005,82.000001
3495,1442986.82,1443118.72,1443275.02,1443350.52,131.900002,75.500002,438.200007,156.300002,288.200004,74.500001
3496,1443425.02,1443525.22,1443681.92,1443756.62,100.200001,74.700001,397.700006,156.700003,256.900004,66.100001
3497,1443822.72,1443921.42,1444107.32,1444182.92,98.700001,75.600001,441.400006,185.900003,284.600004,81.200001
3498,1444264.12,1444350.22,1444544.22,1444620.52,86.100001,76.300002,427.500007,194.000003,280.100004,71.100001
3499,1444691.62,1444804.12,1444970.72,1445046.72,112.500001,76.000001,423.500006,166.600003,279.100004,68.400001
3500,1445115.12,1445220.02,1445391.82,1445467.72,104.900001,75.900001,436.800006,171.800003,276.700004,84.200001
3501,1445551.92,1445639.02,1445849.02,1445927.72,87.100002,78.700001,461.500007,210.000003,297.100005,85.700001
3502,1446013.42,1446094.52,1446289.42,1446367.62,81.100001,78.200002,418.700007,194.900003,276.000004,64.500001
3503,1446432.12,1446585.12,1446725.82,1446802.42,153.000002,76.600001,447.300006,140.700002,293.700004,77.000001
3504,1446879.42,1446961.02,1447173.42,1447251.62,81.600001,78.200001,450.400007,212.400004,294.000005,78.200001
3505,1447329.82,1447459.42,1447604.62,1447679.82,129.600002,75.200001,425.300006,145.200002,274.800004,75.300001
3506,1447755.12,1447864.92,1448042.82,1448119.12,109.800002,76.300001,443.800007,177.900003,287.700005,79.800001
3507,1448198.92,1448286.82,1448483.72,1448560.32,87.900001,76.600001,440.200006,196.900003,284.800004,78.800001
3508,1448639.12,1448728.72,1448926.72,1449002.62,89.600002,75.900001,441.200007,198.000003,287.600005,77.700001
3509,1449080.32,1449180.92,1449346.22,1449422.22,100.600001,76.000001,407.100006,165.300003,265.900004,65.200001
3510,1449487.42,1449648.02,1449766.72,1449841.52,160.600002,74.800001,426.600006,118.700002,279.300004,72.500001
3511,1449914.02,1450027.32,1450203.82,1450283.62,113.300002,79.800001,447.700007,176.500003,289.800005,78.100001
3512,1450361.72,1450457.32,1450639.02,1450722.52,95.600001,83.500001,438.200007,181.700003,277.300004,77.400002
3513,1450799.92,1450893.92,1451108.62,1451188.52,94.000001,79.900001,471.000007,214.700003,308.700004,82.400002
3514,1451270.92,1451355.12,1451553.32,1451630.22,84.200001,76.900001,442.300006,198.200003,282.400004,83.000001
3515,1451713.22,1451799.32,1451989.52,1452065.92,86.100001,76.400001,424.100007,190.200003,276.300004,71.400002
3516,1452137.32,1452288.42,1452413.32,1452488.22,151.100002,74.900001,427.800006,124.900002,276.000004,76.900001
3517,1452565.12,1452670.52,1452844.52,1452920.92,105.400001,76.400001,439.000006,174.000003,279.400004,83.200001
3518,1453004.12,1453095.22,1453294.32,1453371.62,91.100002,77.300001,447.000007,199.100003,290.200005,79.500001
3519,1453451.12,1453533.32,1453751.42,1453830.92,82.200001,79.500001,459.700007,218.100004,300.300005,79.900001
3520,1453910.82,1454040.52,1454199.42,1454275.92,129.700002,76.500001,442.700007,158.900002,288.600004,77.600002
3521,1454353.52,1454474.12,1454635.72,1454711.42,120.600001,75.700001,425.300006,161.600003,282.200004,67.400001
3522,1454778.82,1454924.22,1455063.82,1455138.12,145.400002,74.300001,441.200006,139.600002,285.000004,81.900001
3523,1455220.02,1455364.82,1455505.42,1455581.32,144.800003,75.900001,448.500007,140.600002,285.400005,87.200001
3524,1455668.52,1455755.92,1455967.32,1456046.62,87.400001,79.300001,456.600007,211.400004,298.800005,78.500001
3525,1456125.12,1456211.92,1456409.82,1456487.42,86.800001,77.600001,447.800007,197.900003,284.700004,85.500002
3526,1456572.92,1456656.52,1456853.42,1456929.32,83.600001,75.900001,429.400006,196.900003,280.500004,73.000001
3527,1457002.32,1457147.52,1457265.42,1457342.02,145.200002,76.600001,409.600006,117.900002,263.100004,69.900001
3528,1457411.92,1457521.92,1457682.72,1457759.32,110.000002,76.600001,427.200006,160.800002,270.800004,79.800001
3529,1457839.12,1457923.32,1458122.22,1458202.12,84.200002,79.900001,441.700007,198.900003,283.100005,78.700001
3530,1458280.82,1458359.52,1458573.32,1458649.02,78.700001,75.700002,451.700007,213.800003,292.500004,83.500001
3531,1458732.52,1458815.32,1459023.62,1459099.72,82.800001,76.100001,442.300006,208.300003,291.100004,75.100001
3532,1459174.82,1459258.52,1459454.22,1459532.12,83.700002,77.900001,433.400007,195.700003,279.400005,76.100001
3533,1459608.22,1459718.72,1459878.12,1459954.22,110.500002,76.100001,412.800006,159.400002,269.900004,66.800001
3534,1460021.02,1460119.52,1460300.52,1460376.12,98.500001,75.600001,429.400006,181.000003,279.500004,74.300001
3535,1460450.42,1460555.92,1460734.62,1460811.82,105.500002,77.200001,441.700007,178.700003,284.200005,80.300001
3536,1460892.12,1460986.92,1461201.42,1461278.32,94.800001,76.900001,467.700007,214.500004,309.300005,81.500001
3537,1461359.82,1461521.52,1461650.32,1461726.62,161.700002,76.300001,444.500007,128.800002,290.500004,77.700002
3538,1461804.32,1461895.72,1462083.12,1462158.72,91.400001,75.600001,424.700006,187.400003,278.800004,70.300001
3539,1462229.02,1462331.82,1462498.12,1462573.52,102.800001,75.400001,414.800006,166.300003,269.100004,70.300001
3540,1462643.82,1462745.52,1462930.02,1463006.22,101.700002,76.200001,445.800007,184.500002,286.200004,83.400002
3541,1463089.62,1463174.52,1463380.12,1463457.72,84.900001,77.600001,446.600006,205.600003,290.500004,78.500001
3542,1463536.22,1463626.12,1463828.22,1463905.72,89.900002,77.500001,454.800007,202.100003,292.000005,85.300001
3543,1463991.02,1464071.52,1464259.82,1464337.32,80.500001,77.500001,419.600006,188.300003,268.800004,73.300001
3544,1464410.62,1464510.92,1464677.72,1464751.82,100.300002,74.100002,410.300007,166.800002,267.100004,69.100001
3545,1464820.92,1464916.52,1465089.92,1465164.92,95.600001,75.000001,415.700006,173.400003,269.000004,71.700001
3546,1465236.62,1465338.62,1465511.32,1465589.52,102.000001,78.200001,432.700006,172.700003,274.700004,79.800001
3547,1465669.32,1465750.62,1465961.02,1466039.92,81.300001,78.900001,446.800007,210.400004,291.700005,76.200001
3548,1466116.12,1466204.22,1466402.92,1466481.42,88.100001,78.500001,440.600006,198.700003,286.800004,75.300001
3549,1466556.72,1466661.12,1466833.42,1466908.32,104.400002,74.900001,426.800007,172.300003,276.700005,75.200001
3550,1466983.52,1467080.82,1467257.92,1467333.62,97.300001,75.700001,422.000006,177.100003,274.400004,71.900001
3551,1467405.52,1467505.72,1467691.52,1467768.12,100.200002,76.600001,443.300007,185.800002,286.000004,80.700002
3552,1467848.82,1467982.92,1468137.82,1468213.22,134.100002,75.400001,447.800006,154.900002,289.000004,83.400001
3553,1468296.62,1468391.12,1468591.92,1468669.32,94.500002,77.400001,454.400007,200.800003,295.300005,81.700001
3554,1468751.02,1468830.92,1469034.32,1469113.12,79.900001,78.800001,444.100007,203.400003,283.300004,82.000002
3555,1469195.12,1469315.12,1469479.32,1469555.32,120.000002,76.000001,437.400006,164.200002,284.200004,77.200001
3556,1469632.52,1469727.12,1469896.42,1469970.72,94.600002,74.300001,407.000006,169.300002,263.900004,68.800001
3557,1470039.52,1470132.92,1470318.12,1470394.52,93.400002,76.400002,432.400007,185.200002,278.600004,77.400001
3558,1470471.92,1470562.12,1470759.02,1470837.52,90.200001,78.500001,443.500006,196.900003,287.100004,77.900001
3559,1470915.42,1470999.12,1471207.02,1471283.52,83.700002,76.500001,441.900007,207.900003,291.600005,73.800001
3560,1471357.32,1471475.42,1471658.62,1471734.32,118.100002,75.700002,458.700007,183.200002,301.300004,81.700001
3561,1471816.02,1471893.02,1472089.62,1472163.32,77.000001,73.700001,420.900006,196.600003,273.600004,73.600001
3562,1472236.92,1472362.92,1472509.92,1472586.52,126.000002,76.600001,423.200006,147.000002,273.000004,73.600001
3563,1472660.12,1472764.72,1472953.92,1473033.12,104.600002,79.200001,454.100007,189.200003,293.800005,81.100001
3564,1473114.22,1473200.92,1473407.32,1473484.42,86.700001,77.100002,451.500007,206.400003,293.100004,81.300001
3565,1473565.72,1473649.02,1473856.72,1473935.02,83.300001,78.300001,448.000007,207.700003,291.000004,78.700002
3566,1474013.72,1474089.42,1474311.82,1474387.42,75.700001,75.600001,456.000006,222.400003,298.100004,82.300001
3567,1474469.72,1474552.62,1474741.52,1474817.72,82.900002,76.200001,412.800006,188.900002,271.800004,64.800001
3568,1474882.52,1475009.12,1475151.02,1475223.82,126.600002,72.800002,413.800007,141.900002,268.500004,72.500001
3569,1475296.32,1475396.72,1475571.52,1475647.32,100.400001,75.800001,428.200006,174.800003,275.200004,77.200001
3570,1475724.52,1475807.82,1476011.42,1476092.52,83.300001,81.100001,448.600007,203.600003,286.900004,80.600002
3571,1476173.12,1476265.92,1476472.12,1476551.72,92.800001,79.600001,449.600006,206.200003,299.000004,71.000001
3572,1476622.72,1476736.42,1476916.12,1476992.82,113.700002,76.700001,440.100007,179.700003,293.400005,70.000001
3573,1477062.82,1477159.92,1477342.22,1477417.72,97.100001,75.500001,434.600006,182.300003,279.400004,79.700001
3574,1477497.42,1477602.42,1477763.92,1477837.82,105.000002,73.900001,412.600007,161.500002,266.500004,72.200002
3575,1477910.02,1478015.12,1478178.02,1478253.32,105.100001,75.300001,423.800006,162.900003,268.000004,80.500001
3576,1478333.82,1478418.12,1478616.52,1478696.52,84.300001,80.000001,437.600006,198.400003,282.700004,74.900001
3577,1478771.42,1478858.32,1479073.82,1479150.82,86.900002,77.000001,458.500007,215.500003,302.400005,79.100001
3578,1479229.92,1479314.72,1479517.12,1479595.82,84.800002,78.700001,437.600007,202.400003,287.200005,71.700001
3579,1479667.52,1479771.92,1479939.92,1480015.92,104.400001,76.000001,415.000006,168.000003,272.400004,66.600001
3580,1480082.52,1480181.02,1480359.92,1480435.12,98.500001,75.200001,426.400006,178.900003,277.400004,73.800001
3581,1480508.92,1480628.52,1480789.12,1480869.82,119.600002,80.700002,441.200007,160.600002,280.200004,80.300001
3582,1480950.12,1481033.02,1481245.82,1481323.92,82.900001,78.100001,452.300007,212.800003,295.700004,78.500002
[truncated: 51,603 more chars]
