# Supplementary material for: Robust dynamical invariants in sequential neural activity
Source: Sci Rep. 2019 Jun 21;9:9048. doi: 10.1038/s41598-019-44953-2 (PMC6588702; doi:10.1038/s41598-019-44953-2)
Supplement: Supplementary file 4 — Dataset [file 41598_2019_44953_MOESM4_ESM.zip › data/control16/Control_exp5.txt]

%If you use these data please cite:
%%  I. Elices, R. Levi, D. Arroyo, F. B. Rodriguez, and P. Varona. Robust dynamical invariants in sequential neural activity
% (1:n-1)' firstLP' lastLP' firstPD' lastPD' burstLPd' burstPDd' Period' latenc' LPPDfst2fst' PDLP'
1,2824.00004,3267.00005,4121.00006,4347.20006,443.000007,226.200004,1767.60003,854.000012,1297.00002,244.400003
2,4591.60007,4981.50007,6466.1001,6692.6001,389.900006,226.500004,2420.70004,1484.60002,1874.50003,319.700004
3,7012.3001,7444.10011,8045.50012,8284.90012,431.800007,239.400003,1529.70002,601.400009,1033.20002,257.100004
4,8542.00013,8966.10013,10635.1002,10868.5002,424.100007,233.400004,2533.10004,1669.00002,2093.10003,206.600003
5,11075.1002,11453.9002,13459.5002,13675.5002,378.800006,216.000003,2834.50004,2005.60003,2384.40004,234.100003
6,13909.6002,14365.8002,15902.8002,16082.4002,456.200007,179.600003,2478.30004,1537.00002,1993.20003,305.500004
7,16387.9002,16777.8003,18771.3003,18992.2003,389.900006,220.900003,2926.30004,1993.50003,2383.40004,322.000005
8,19314.2003,19731.1003,20584.8003,20771.3003,416.900006,186.500003,1813.80003,853.700013,1270.60002,356.700005
9,21128.0003,21496.8003,22997.6003,23221.1003,368.800005,223.500003,2316.40003,1500.80002,1869.60003,223.300003
10,23444.4003,23916.8004,26135.9004,26351.5004,472.400007,215.600004,3120.40005,2219.10003,2691.50004,213.300003
11,26564.8004,27107.5004,28754.4004,28976.7004,542.700008,222.300004,2728.40004,1646.90002,2189.60003,316.500005
12,29293.2004,29701.2004,31232.2005,31453.3005,408.000006,221.100004,2491.20004,1531.00002,1939.00003,331.100005
13,31784.4005,32216.2005,34993.4005,35210.5005,431.800006,217.100004,3779.80006,2777.20004,3209.00005,353.700005
14,35564.2005,35975.8005,37415.9006,37634.0006,411.600006,218.100003,2452.30004,1440.10002,1851.70003,382.500005
15,38016.5006,38484.1006,39650.4006,39871.4006,467.600007,221.000003,2238.00003,1166.30002,1633.90002,383.100006
16,40254.5006,40679.0006,42748.4006,42962.6006,424.500006,214.200003,2969.70004,2069.40003,2493.90004,261.600004
17,43224.2006,43760.6007,46232.8007,46441.2007,536.400008,208.400003,3542.40005,2472.20004,3008.60005,325.400005
18,46766.6007,47264.5007,50038.8007,50244.9007,497.900007,206.100003,3718.70006,2774.30004,3272.20005,240.400003
19,50485.3008,51060.4008,53831.6008,54040.7008,575.100009,209.100003,3846.30006,2771.20004,3346.30005,290.900005
20,54331.6008,54820.3008,58643.6009,58845.2009,488.700007,201.600003,4774.50007,3823.30006,4312.00006,260.900004
21,59106.1009,59695.1009,62486.6009,62703.9009,589.000009,217.300003,3915.60006,2791.50004,3380.50005,317.800005
22,63021.7009,63484.0009,65199.201,65409.401,462.300007,210.200003,2957.40004,1715.20003,2177.50003,569.700008
23,65979.101,66362.101,67185.901,67399.401,383.000006,213.500003,1735.20003,823.800012,1206.80002,314.900005
24,67714.301,68217.101,71533.6011,71730.6011,502.800008,197.000003,4215.90006,3316.50005,3819.30006,199.600003
25,71930.2011,72482.5011,75604.9011,75799.9011,552.300008,195.000003,4144.80006,3122.40005,3674.70006,275.100004
26,76075.0011,76681.8011,78853.8012,79071.0012,606.800009,217.200003,3324.40005,2172.00003,2778.80004,328.400005
27,79399.4012,79810.3012,83251.2012,83445.1012,410.900006,193.900002,4316.40006,3440.90005,3851.80006,270.700004
28,83715.8012,84292.5013,86909.6013,87109.4013,576.700009,199.800003,3720.50006,2617.10004,3193.80005,326.900005
29,87436.3013,88052.4013,89933.1013,90140.3013,616.100009,207.200003,3031.80004,1880.70003,2496.80004,327.800005
30,90468.1013,90876.0014,94024.4014,94219.4014,407.900006,195.000003,3990.10006,3148.40005,3556.30005,238.800004
31,94458.2014,95005.7014,98205.9015,98402.5015,547.500008,196.600003,4236.00006,3200.20005,3747.70006,291.700005
32,98694.2015,99201.7015,102036.302,102223.902,507.500007,187.600003,3809.10006,2834.60004,3342.10005,279.400004
33,102503.302,103089.402,105863.002,106064.502,586.100009,201.500003,3854.80006,2773.60004,3359.70005,293.600005
34,106358.102,106959.802,109096.002,109298.602,601.700009,202.600003,3263.90005,2136.20003,2737.90004,323.400004
35,109622.002,110122.402,111070.102,111279.702,500.400008,209.600003,2090.60003,947.700014,1448.10002,432.900007
36,111712.602,112093.002,113590.602,113788.702,380.400005,198.100003,2378.80004,1497.60002,1878.00003,302.700004
37,114091.402,114595.502,117533.402,117727.902,504.100008,194.500003,3882.30006,2937.90004,3442.00005,245.800004
38,117973.702,118536.702,121802.902,121999.102,563.000008,196.200003,4266.50006,3266.20005,3829.20006,241.100004
39,122240.202,122830.202,125429.602,125625.402,590.000008,195.800003,3628.60005,2599.40004,3189.40005,243.400004
40,125868.802,126380.202,127382.902,127595.602,511.400007,212.700003,2087.90003,1002.70001,1514.10002,361.100006
41,127956.702,128484.902,129996.502,130195.702,528.200008,199.200003,2588.20004,1511.60002,2039.80003,349.200005
42,130544.902,131080.402,134672.502,134863.802,535.500008,191.300003,4561.70007,3592.10005,4127.60006,242.800003
43,135106.602,135635.302,138417.402,138613.302,528.700008,195.900002,3733.60006,2782.10004,3310.80005,226.900004
44,138840.202,139302.902,140483.002,140689.302,462.700007,206.300003,2164.40003,1180.10002,1642.80002,315.300005
45,141004.602,141472.602,143063.302,143262.202,468.000007,198.900003,2523.90004,1590.70002,2058.70003,266.300004
46,143528.502,144058.202,146707.002,146905.102,529.700008,198.100003,3652.80005,2648.80004,3178.50005,276.200004
47,147181.302,147706.602,150474.402,150670.202,525.300008,195.800003,3784.20006,2767.80004,3293.10005,295.300005
48,150965.502,151509.302,153747.302,153942.702,543.800008,195.400003,3231.30005,2238.00003,2781.80004,254.100004
49,154196.802,154756.302,157348.002,157544.002,559.500008,196.000003,3566.10005,2591.70004,3151.20005,218.900003
50,157762.902,158334.602,161496.902,161686.402,571.700008,189.500003,4171.60006,3162.30005,3734.00006,248.100004
51,161934.502,162474.502,165794.302,165980.102,540.000008,185.800002,4287.50006,3319.80005,3859.80006,241.900004
52,166222.002,166790.902,168049.103,168256.003,568.900008,206.900003,2405.30004,1258.20002,1827.10003,371.300006
53,168627.303,169080.603,172185.503,172376.103,453.300006,190.600003,4010.70006,3104.90005,3558.20005,261.900004
54,172638.003,173192.203,176089.603,176277.703,554.200008,188.100003,3849.30006,2897.40004,3451.60005,209.600003
55,176487.303,177032.303,180228.003,180414.803,545.000008,186.800002,4194.40006,3195.70005,3740.70006,266.900004
56,180681.703,181268.903,183775.403,183962.803,587.200009,187.400003,3532.40005,2506.50004,3093.70005,251.300004
57,184214.103,184776.803,187462.103,187657.703,562.700008,195.600003,3659.00005,2685.30004,3248.00005,215.400004
58,187873.103,188470.703,191601.403,191784.103,597.600008,182.700003,4153.40006,3130.70005,3728.30005,242.400003
59,192026.503,192588.803,195106.803,195294.103,562.300009,187.300003,3483.60005,2518.00004,3080.30005,216.000003
60,195510.103,196048.103,198846.503,199038.103,538.000008,191.600003,3774.40006,2798.40004,3336.40005,246.400004
61,199284.503,199789.003,203183.903,203370.703,504.500007,186.800002,4301.30006,3394.90005,3899.40006,215.100004
62,203585.803,204091.403,207167.503,207362.903,505.600007,195.400003,4006.80006,3076.10005,3581.70005,229.700003
63,207592.603,208131.503,209619.403,209829.703,538.900008,210.300003,2625.80004,1487.90002,2026.80003,388.700005
64,210218.403,210727.703,211559.903,211761.403,509.300008,201.500003,1837.80003,832.200012,1341.50002,294.800005
65,212056.203,212578.803,214805.603,215003.003,522.600008,197.400003,3278.50005,2226.80003,2749.40004,331.700005
66,215334.703,215849.803,218273.403,218461.403,515.100007,188.000002,3361.90005,2423.60004,2938.70004,235.200004
67,218696.603,219247.303,222111.403,222299.903,550.700008,188.500003,3887.90006,2864.10004,3414.80005,284.600004
68,222584.503,223082.903,225785.803,225975.803,498.400007,190.000003,3643.60005,2702.90004,3201.30005,252.300004
69,226228.103,226739.403,229825.203,230015.803,511.300008,190.600003,4053.40006,3085.80005,3597.10005,265.700003
70,230281.503,230855.803,233535.503,233725.303,574.300009,189.800003,3717.20006,2679.70004,3254.00005,273.400004
71,233998.703,234586.003,236446.604,236621.904,587.300009,175.300003,2876.80004,1860.60003,2447.90004,253.600004
72,236875.504,237354.804,240060.604,240243.504,479.300007,182.900003,3597.80005,2705.80004,3185.10005,229.800003
73,240473.304,240977.604,243663.704,243842.204,504.300008,178.500003,3628.30005,2686.10004,3190.40005,259.400003
74,244101.604,244610.304,247514.204,247695.304,508.700008,181.100003,3868.90006,2903.90004,3412.60005,275.200004
75,247970.504,248517.104,250977.304,251169.304,546.600008,192.000003,3433.00005,2460.20004,3006.80005,234.200003
76,251403.504,251922.604,254574.304,254759.204,519.100008,184.900003,3612.70005,2651.70004,3170.80005,257.000004
77,255016.204,255595.204,258459.204,258648.204,579.000009,189.000003,3909.70006,2864.00004,3443.00005,277.700004
78,258925.904,259455.804,262045.904,262239.504,529.900008,193.600003,3614.90005,2590.10004,3120.00005,301.300004
79,262540.804,263034.404,265498.604,265688.104,493.600008,189.500003,3410.80005,2464.20004,2957.80004,263.500004
80,265951.604,266470.804,268928.104,269120.304,519.200008,192.200003,3459.70005,2457.30004,2976.50004,291.000005
81,269411.304,269913.704,272043.104,272230.404,502.400007,187.300003,3158.80005,2129.40003,2631.80004,339.700005
82,272570.104,273052.304,275041.304,275222.704,482.200007,181.400003,2940.20004,1989.00003,2471.20004,287.600004
83,275510.304,276014.004,278662.404,278849.504,503.700008,187.100003,3659.30005,2648.40004,3152.10005,320.100005
84,279169.604,279605.504,281973.904,282156.604,435.900006,182.700002,3298.30005,2368.40004,2804.30004,311.300005
85,282467.904,282958.604,285674.704,285854.204,490.700007,179.500003,3666.60005,2716.10004,3206.80005,280.300004
86,286134.504,286671.904,288519.404,288703.804,537.400008,184.400003,2874.80004,1847.50003,2384.90003,305.500005
87,289009.304,289533.504,292136.304,292321.004,524.200007,184.700003,3645.10005,2602.80004,3127.00005,333.400005
88,292654.404,293065.104,295295.104,295476.204,410.700006,181.100003,3069.30005,2230.00003,2640.70004,247.500004
89,295723.704,296246.404,297533.504,297727.904,522.700007,194.400002,2360.70004,1287.10002,1809.80003,356.500006
90,298084.404,298482.904,300636.904,300826.104,398.500006,189.200003,3153.70005,2154.00003,2552.50004,412.000006
91,301238.104,301611.204,302394.605,302584.105,373.100005,189.500003,1736.70003,783.400012,1156.50002,390.700006
92,302974.805,303305.505,304808.005,304996.105,330.700005,188.100003,2383.00003,1502.50002,1833.20003,361.700005
93,305357.805,305734.305,307682.705,307865.405,376.500006,182.700003,2837.30004,1948.40003,2324.90003,329.700004
94,308195.105,308605.405,311191.505,311382.805,410.300007,191.300003,3583.00005,2586.10004,2996.40004,395.300006
95,311778.105,312122.805,313494.305,313685.105,344.700005,190.800003,2238.00003,1371.50002,1716.20002,331.000005
96,314016.105,314453.805,316157.905,316345.705,437.700007,187.800003,2635.20004,1704.10002,2141.80003,305.600004
97,316651.305,317045.405,319026.705,319214.005,394.100006,187.300003,2907.00004,1981.30003,2375.40004,344.300005
98,319558.305,320024.505,321982.705,322156.905,466.200007,174.200003,2897.10004,1958.20003,2424.40004,298.500004
99,322455.405,322814.705,324884.605,325076.705,359.300005,192.100003,2864.40004,2069.90003,2429.20004,243.100004
100,325319.805,325747.605,328583.505,328765.605,427.800006,182.100003,3767.00006,2835.90004,3263.70005,321.200005
101,329086.805,329543.005,331360.105,331544.405,456.200007,184.300002,2775.80004,1817.10003,2273.30003,318.200005
102,331862.605,332297.305,334106.505,334293.105,434.700007,186.600002,2736.20004,1809.20003,2243.90003,305.700005
103,334598.805,334986.705,337388.205,337568.105,387.900006,179.900003,3270.70005,2401.50003,2789.40004,301.400005
104,337869.505,338268.305,339983.805,340161.005,398.800006,177.200003,2561.80004,1715.50002,2114.30003,270.300004
105,340431.305,340869.405,343037.905,343223.205,438.100006,185.300002,3119.50005,2168.50003,2606.60004,327.600005
106,343550.805,343956.905,345795.205,345982.105,406.100006,186.900003,2797.00004,1838.30003,2244.40003,365.700005
107,346347.805,346739.205,348482.105,348671.005,391.400006,188.900003,2671.80004,1742.90003,2134.30003,348.600005
108,349019.605,349368.205,351221.505,351418.305,348.600005,196.800003,2772.00004,1853.30003,2201.90003,373.300005
109,351791.605,352162.405,354098.305,354297.005,370.800006,198.700003,2872.50004,1935.90003,2306.70003,367.100006
110,354664.105,355073.205,357125.505,357318.305,409.100006,192.800002,2997.10005,2052.30003,2461.40004,342.900006
111,357661.205,358110.805,362293.605,362474.905,449.600006,181.300002,5100.40008,4182.80006,4632.40007,286.700005
112,362761.605,363189.305,365555.105,365738.605,427.700006,183.500003,3245.60005,2365.80004,2793.50004,268.600004
113,366007.205,366543.905,368435.605,368624.305,536.700008,188.700003,2931.40004,1891.70003,2428.40004,314.300005
114,368938.605,369375.106,371485.606,371678.406,436.500006,192.800002,3059.80004,2110.50003,2547.00004,320.000005
115,371998.406,372408.406,374391.906,374580.606,410.000006,188.700003,2870.00004,1983.50003,2393.50004,287.800004
116,374868.406,375337.606,376824.106,377009.806,469.200007,185.700003,2469.00004,1486.50002,1955.70003,327.600005
117,377337.406,377755.206,379537.806,379725.806,417.800006,188.000002,2678.60004,1782.60003,2200.40003,290.200005
118,380016.006,380451.506,382379.006,382568.806,435.500006,189.800003,2927.80004,1927.50003,2363.00004,375.000005
119,382943.806,383352.806,385319.206,385509.406,409.000006,190.200003,2976.90004,1966.40003,2375.40004,411.300006
120,385920.706,386304.006,387628.906,387819.006,383.300005,190.100003,2203.90003,1324.90002,1708.20003,305.600005
121,388124.606,388549.706,390175.406,390363.506,425.100006,188.100003,2599.30004,1625.70002,2050.80003,360.400005
122,390723.906,391119.706,392801.806,392993.906,395.800006,192.100003,2610.80004,1682.10003,2077.90003,340.800005
123,393334.706,393738.706,395660.306,395850.406,404.000006,190.100003,2812.50004,1921.60003,2325.60004,296.800004
124,396147.206,396636.706,398346.306,398533.606,489.500007,187.300003,2720.50004,1709.60003,2199.10003,334.100005
125,398867.706,399236.306,401087.206,401279.606,368.600005,192.400003,2721.70004,1850.90003,2219.50003,309.800004
126,401589.406,402024.906,403820.006,404010.706,435.500007,190.700003,2857.00004,1795.10003,2230.60003,435.700007
127,404446.406,404752.806,406411.206,406602.006,306.400004,190.800003,2539.80004,1658.40003,1964.80003,384.200006
128,406986.206,407355.206,408786.506,408972.106,369.000005,185.600003,2293.50003,1431.30002,1800.30003,307.600005
129,409279.706,409696.306,411465.206,411657.106,416.600006,191.900003,2740.90004,1768.90003,2185.50003,363.500006
130,412020.606,412331.506,414181.406,414366.306,310.900004,184.900003,2645.90004,1849.90003,2160.80003,300.200004
131,414666.506,415095.806,416876.806,417058.506,429.300006,181.700003,2726.40004,1781.00003,2210.30003,334.400005
132,417392.906,417742.606,419400.806,419585.206,349.700005,184.400002,2500.30004,1658.20003,2007.90003,308.000005
133,419893.206,420327.606,422211.706,422401.106,434.400006,189.400003,2883.80004,1884.10003,2318.50003,375.900006
134,422777.006,423154.906,424760.506,424947.906,377.900005,187.400003,2489.10004,1605.60002,1983.50003,318.200005
135,425266.106,425695.706,427380.606,427565.806,429.600006,185.200003,2633.10004,1684.90002,2114.50003,333.400005
136,427899.206,428364.306,429895.206,430075.306,465.100007,180.100003,2501.20004,1530.90002,1996.00003,325.100004
137,430400.406,430775.506,432605.906,432787.406,375.100006,181.500003,2690.00004,1830.40003,2205.50003,303.000005
138,433090.406,433512.806,435119.606,435305.606,422.400006,186.000003,2630.10004,1606.80002,2029.20003,414.900006
139,435720.506,436029.306,437619.507,437800.507,308.800004,181.000003,2343.60003,1590.20002,1899.00003,263.600004
140,438064.107,438497.907,440297.107,440486.907,433.800006,189.800003,2792.80004,1799.20003,2233.00003,370.000005
141,440856.907,441246.207,442470.807,442648.907,389.300006,178.100003,2089.70003,1224.60002,1613.90002,297.700004
142,442946.607,443321.207,445095.107,445279.207,374.600006,184.100003,2644.20004,1773.90003,2148.50003,311.600005
143,445590.807,446004.407,447490.107,447673.807,413.600006,183.700003,2414.10004,1485.70002,1899.30003,331.100005
144,448004.907,448356.307,450223.907,450405.807,351.400005,181.900003,2752.30004,1867.60003,2219.00003,351.400005
145,450757.207,451134.407,452739.607,452923.907,377.200005,184.300003,2470.00004,1605.20002,1982.40003,303.300005
146,453227.207,453640.407,455282.307,455464.707,413.200006,182.400003,2555.20004,1641.90002,2055.10003,317.700005
147,455782.407,456148.307,458061.507,458235.507,365.900005,174.000002,2739.80004,1913.20003,2279.10003,286.700005
148,458522.207,458956.507,460408.207,460584.807,434.300006,176.600002,2334.50003,1451.70002,1886.00003,271.900004
149,460856.707,461332.407,463143.207,463320.207,475.700007,177.000003,2709.80004,1810.80003,2286.50003,246.300004
150,463566.507,463982.507,465971.307,466151.507,416.000006,180.200002,2890.10004,1988.80003,2404.80004,305.100005
151,466456.607,466879.007,468419.407,468599.207,422.400006,179.800003,2508.20004,1540.40002,1962.80003,365.600005
152,468964.807,469369.607,470924.107,471099.707,404.800006,175.600003,2441.20004,1554.50002,1959.30003,306.300004
153,471406.007,471796.607,473596.007,473774.107,390.600006,178.100003,2669.60004,1799.40003,2190.00003,301.500004
154,474075.607,474434.207,476507.407,476680.607,358.600006,173.200002,2894.20004,2073.20003,2431.80004,289.200004
155,476969.807,477337.107,479230.407,479405.207,367.300006,174.800003,2658.60004,1893.30003,2260.60003,223.200003
156,479628.407,480090.307,481438.707,481620.207,461.900007,181.500003,2243.90003,1348.40002,1810.30003,252.100003
157,481872.307,482228.807,484470.907,484648.107,356.500006,177.200003,3107.50005,2242.10003,2598.60004,331.700005
158,484979.807,485343.207,486820.307,486994.607,363.400005,174.300003,2335.50003,1477.10002,1840.50003,320.700005
159,487315.307,487672.307,489701.707,489873.907,357.000005,172.200003,2869.60004,2029.40003,2386.40003,311.000004
160,490184.907,490623.107,492479.607,492657.807,438.200007,178.200002,2743.70004,1856.50003,2294.70003,270.800004
161,492928.607,493397.707,495528.307,495701.907,469.100007,173.600003,3045.00005,2130.60003,2599.70004,271.700004
162,495973.607,496452.407,499103.607,499277.007,478.800007,173.400003,3583.50005,2651.20004,3130.00005,280.100004
163,499557.107,499932.007,502513.107,502690.807,374.900006,177.700003,3415.70005,2581.10004,2956.00004,282.000004
164,502972.807,503431.008,505747.608,505919.708,458.200007,172.100003,3220.50005,2316.60003,2774.80004,273.600004
165,506193.308,506641.808,509127.308,509300.808,448.500007,173.500002,3327.30005,2485.50004,2934.00004,219.800003
166,509520.608,509995.808,512725.408,512893.808,475.200008,168.400003,3566.60005,2729.60004,3204.80005,193.400003
167,513087.208,513540.808,515564.908,515742.408,453.600006,177.500002,2997.80004,2024.10003,2477.70004,342.600005
168,516085.008,516402.808,520007.308,520177.608,317.800005,170.300002,4320.30007,3604.50005,3922.30006,227.700004
169,520405.308,520831.408,522457.408,522647.408,426.100006,190.000003,2637.00004,1626.00002,2052.10003,394.900006
