# Supplementary material for: Robust dynamical invariants in sequential neural activity
Source: Sci Rep. 2019 Jun 21;9:9048. doi: 10.1038/s41598-019-44953-2 (PMC6588702; doi:10.1038/s41598-019-44953-2)
Supplement: Supplementary file 4 — Dataset [file 41598_2019_44953_MOESM4_ESM.zip › data/control16/Control_exp4.txt]

%If you use these data please cite:
%%  I. Elices, R. Levi, D. Arroyo, F. B. Rodriguez, and P. Varona. Robust dynamical invariants in sequential neural activity
% (1:n-1)' firstLP' lastLP' firstPD' lastPD' burstLPd' burstPDd' Period' latenc' LPPDfst2fst' PDLP'
1,1734.30003,1943.10003,2781.70004,2926.20004,208.800003,144.500003,1344.90002,838.600012,1047.40002,153.000002
2,3079.20005,3246.80005,4074.10006,4209.60006,167.600002,135.500002,1264.30002,827.300013,994.900015,133.900002
3,4343.50007,4557.10007,4991.80007,5129.00008,213.600003,137.200002,915.900013,434.700006,648.300009,130.400002
4,5259.40008,5477.80008,6384.5001,6523.3001,218.400004,138.800002,1401.70002,906.700013,1125.10002,137.800002
5,6661.1001,6915.4001,7457.50011,7596.50011,254.300004,139.000002,1054.90002,542.100008,796.400012,119.500002
6,7716.00011,7807.10012,9201.80014,9340.50014,91.100001,138.700002,1774.00003,1394.70002,1485.80002,149.500002
7,9490.00014,9671.10014,10551.6002,10688.6002,181.100003,137.000002,1323.30002,880.500013,1061.60002,124.700002
8,10813.3002,10987.3002,11609.5002,11754.0002,174.000003,144.500002,1080.60002,622.200009,796.200012,139.900002
9,11893.9002,12082.4002,13127.8002,13268.1002,188.500003,140.300002,1542.30002,1045.40002,1233.90002,168.100002
10,13436.2002,13614.1002,14166.1002,14301.3002,177.900003,135.200002,983.400015,552.000008,729.900011,118.300002
11,14419.6002,14608.6002,15399.4002,15542.5002,189.000003,143.100003,1268.20002,790.800011,979.800014,145.300002
12,15687.8002,15842.3002,16830.2003,16967.8003,154.500002,137.600002,1410.60002,987.900015,1142.40002,130.600002
13,17098.4003,17368.3003,17745.0003,17887.4003,269.900004,142.400003,929.900014,376.700005,646.600009,140.900002
14,18028.3003,18220.1003,19382.1003,19520.5003,191.800003,138.400002,1633.00002,1162.00002,1353.80002,140.800002
15,19661.3003,19860.2003,20549.8003,20685.6003,198.900003,135.800002,1147.70002,689.60001,888.500013,123.400002
16,20809.0003,20900.7003,22404.6003,22543.7003,91.700001,139.100002,1884.70003,1503.90002,1595.60002,150.000002
17,22693.7003,22923.3003,23597.4004,23733.7004,229.600004,136.300002,1180.50002,674.10001,903.700014,140.500002
18,23874.2004,24077.0004,25181.7004,25319.4004,202.800003,137.700002,1591.90002,1104.70002,1307.50002,146.700002
19,25466.1004,25524.3004,26451.5004,26589.3004,58.200001,137.800002,1254.90002,927.200014,985.400015,131.700002
20,26927.8004,26964.6004,27459.5004,27600.6004,36.800001,141.100002,824.800013,494.900007,531.700008,152.000003
21,27752.6004,27943.1004,29061.5004,29204.9004,190.500002,143.400002,1587.80002,1118.40002,1308.90002,135.500002
22,29546.5004,29590.2004,30226.3004,30365.2005,43.700001,138.900002,938.900014,636.100009,679.80001,120.200002
23,30485.4005,30730.8005,31698.9005,31836.8005,245.400004,137.900002,1497.70002,968.100014,1213.50002,146.300003
24,31983.1005,32088.7005,32981.4005,33118.5005,105.600001,137.100003,1257.90002,892.700013,998.300014,122.500001
25,33241.0005,33497.3005,34220.2005,34364.5005,256.300004,144.300002,1243.70002,722.900011,979.200015,120.200002
26,34484.7005,34707.7005,35793.1005,35933.5005,223.000003,140.400002,1592.90002,1085.40002,1308.40002,144.100003
27,36077.6005,36265.4005,36983.6006,37124.5006,187.800002,140.900002,1181.80002,718.200011,906.000013,134.900002
28,37259.4006,37554.0006,39275.4006,39418.1006,294.600005,142.700002,2295.70003,1721.40003,2016.00003,137.000002
29,39555.1006,39806.3006,40358.1006,40500.2006,251.200004,142.100003,1083.20002,551.800008,803.000012,138.100002
30,40638.3006,40908.0006,42006.6006,42150.9006,269.700004,144.300002,1650.70002,1098.60002,1368.30002,138.100002
31,42521.7006,42581.4006,43102.3006,43242.5006,59.700001,140.200002,853.600012,520.900007,580.600008,132.800002
32,43375.3006,43498.8006,45023.4007,45161.8007,123.500002,138.400002,1923.50003,1524.60002,1648.10002,137.000002
33,45298.8007,45540.5007,46088.6007,46231.3007,241.700004,142.700002,1064.90002,548.100008,789.800012,132.400002
34,46363.7007,46545.1007,47897.3007,48039.9007,181.400003,142.600002,1809.70003,1352.20002,1533.60002,133.500002
35,48173.4007,48433.2007,48968.7007,49114.0007,259.800004,145.300002,1085.70002,535.500008,795.300012,145.100002
36,49259.1007,49522.6007,50707.9008,50848.3008,263.500004,140.400002,1725.20003,1185.30002,1448.80002,136.000002
37,50984.3008,51217.6008,51708.9008,51849.0008,233.300003,140.100002,999.600015,491.300008,724.600011,134.900002
38,51983.9008,52268.6008,53475.9008,53617.0008,284.700004,141.100002,1776.00003,1207.30002,1492.00002,142.900002
39,53759.9008,54014.5008,54619.1008,54759.1008,254.600004,140.000002,1134.90002,604.600009,859.200013,135.700002
40,54894.8008,55168.6008,56475.1008,56619.4008,273.800004,144.300002,1878.70003,1306.50002,1580.30002,154.100002
41,56773.5008,56857.4008,57668.5009,57804.8009,83.900001,136.300002,1162.40002,811.100012,895.000013,131.100002
42,57935.9009,58157.8009,59534.1009,59672.5009,221.900004,138.400002,1881.10003,1376.30002,1598.20002,144.500002
43,59817.0009,59946.5009,60636.5009,60775.6009,129.500002,139.100002,1085.00002,690.000011,819.500013,126.400002
44,60902.0009,61095.7009,62447.8009,62590.9009,193.700002,143.100002,1841.30003,1352.10002,1545.80002,152.400002
45,62743.3009,62965.8009,63588.6009,63727.401,222.500003,138.800002,1112.70002,622.80001,845.300013,128.600002
46,63856.001,64046.801,65225.501,65368.701,190.800002,143.200002,1667.30002,1178.70002,1369.50002,154.600002
47,65523.301,65605.101,66423.301,66560.601,81.800002,137.300002,1159.30002,818.200012,900.000014,122.000002
48,66682.601,66931.601,67866.801,68010.801,249.000003,144.000002,1478.60002,935.200014,1184.20002,150.400003
49,68161.201,68343.101,69011.801,69153.101,181.900002,141.300002,1122.10002,668.70001,850.600012,130.200002
50,69283.301,69502.801,70168.801,70315.501,219.500004,146.700002,1186.60002,666.00001,885.500014,154.400002
51,70469.9011,70669.9011,71712.9011,71850.8011,200.000003,137.900002,1526.10002,1043.00002,1243.00002,145.200002
52,71996.0011,72220.0011,72690.7011,72832.9011,224.000003,142.200002,984.800014,470.700007,694.70001,147.900002
53,72980.8011,73112.5011,74733.3011,74872.8011,131.700002,139.500002,2031.40003,1620.80003,1752.50003,139.400002
54,75012.2011,75301.6011,75765.0011,75902.1011,289.400004,137.100002,1030.50001,463.400007,752.800011,140.600002
55,76042.7011,76224.6011,77428.3012,77569.9012,181.900003,141.600002,1677.70002,1203.70002,1385.60002,150.500002
56,77720.4012,77907.2012,78577.7012,78712.9012,186.800003,135.200002,1125.20002,670.50001,857.300013,132.700002
57,78845.6012,79038.6012,80347.9012,80488.6012,193.000003,140.700002,1796.70003,1309.30002,1502.30002,153.700003
58,80642.3012,80822.9012,81615.7012,81751.7012,180.600002,136.000002,1251.60002,792.800012,973.400014,142.200002
59,81893.9012,82121.3012,83711.4012,83850.4012,227.400004,139.000002,2099.70003,1590.10002,1817.50003,143.200003
60,83993.6013,84172.9013,84871.4013,85009.4013,179.300002,138.000002,1142.60002,698.500011,877.800013,126.800002
61,85136.2013,85385.4013,86419.5013,86563.0013,249.200003,143.500002,1578.90002,1034.10002,1283.30002,152.100002
62,86715.1013,86947.7013,87607.0013,87743.4013,232.600004,136.400002,1164.10002,659.300009,891.900013,135.800003
63,87879.2013,88129.7013,88673.1013,88814.2013,250.500003,141.100002,1095.50002,543.400008,793.900011,160.500003
64,88974.7013,89108.1013,90194.9013,90333.7013,133.400002,138.800002,1508.30002,1086.80002,1220.20002,149.300002
65,90704.1014,90761.9014,91278.1014,91416.9014,57.8,138.800002,844.200012,516.200008,574.000008,131.400002
66,91548.3014,91747.6014,93089.2014,93228.2014,199.300003,139.000002,1821.20003,1341.60002,1540.90002,141.300002
67,93369.5014,93622.8014,94218.3014,94357.0014,253.300004,138.700002,1121.60002,595.500009,848.800013,134.100002
68,94491.1014,94665.1014,95803.8014,95938.8014,174.000003,135.000002,1601.40002,1138.70002,1312.70002,153.700002
69,96092.5014,96182.3014,96679.5014,96812.6014,89.800001,133.100002,864.200013,497.200008,587.000009,144.100002
70,97093.1014,97183.0014,97569.1015,97702.1015,89.900001,133.000002,749.100011,386.100006,476.000007,140.100002
71,97842.2015,98051.9015,98716.8015,98853.2015,209.700003,136.400002,1152.30002,664.90001,874.600013,141.300002
72,99179.7015,99230.4015,99921.1015,100059.901,50.700001,138.800002,999.000015,690.70001,741.400011,118.800002
73,100178.701,100394.101,101099.802,101239.702,215.400003,139.900002,1213.00002,705.700011,921.100014,152.000002
74,101391.702,101535.002,102151.902,102281.502,143.300002,129.600002,1033.00001,616.900009,760.200011,143.200002
75,102424.702,102606.702,102968.302,103098.702,182.000003,130.400002,805.800012,361.600005,543.600008,131.800002
76,103230.502,103455.902,103787.002,103921.402,225.400004,134.400002,833.100013,331.100005,556.500009,142.200002
77,104063.602,104197.902,105034.202,105172.502,134.300002,138.300002,1252.30002,836.300012,970.600014,143.400002
78,105509.902,105563.102,106285.302,106418.102,53.200001,132.800002,1029.80002,722.200011,775.400012,121.600002
79,106539.702,106779.102,107454.202,107596.002,239.400003,141.800002,1199.00002,675.10001,914.500013,142.700002
80,107738.702,107955.902,108955.802,109088.302,217.200004,132.500002,1489.50002,999.900015,1217.10002,139.900002
81,109228.202,109387.602,109879.202,110011.102,159.400002,131.900002,914.800013,491.600007,651.000009,131.900002
82,110311.102,110358.202,111197.502,111335.202,47.1,137.700002,1166.40002,839.300013,886.400013,142.300002
83,111477.502,111698.102,112252.302,112385.502,220.600003,133.200002,1040.60002,554.200009,774.800012,132.600002
84,112518.102,112765.002,113160.402,113293.702,246.900003,133.300002,915.900013,395.400006,642.300009,140.300002
85,113434.002,113644.402,114626.702,114765.402,210.400003,138.700002,1472.40002,982.300015,1192.70002,141.000002
86,114906.402,115195.102,115839.902,115977.002,288.700005,137.100002,1198.80002,644.800009,933.500014,128.200002
87,116105.202,116353.802,117014.002,117152.702,248.600004,138.700002,1197.80002,660.20001,908.800014,150.300002
88,117303.002,117461.602,118609.502,118750.302,158.600002,140.800003,1589.40002,1147.90002,1306.50002,142.100002
89,118892.402,119139.202,119636.902,119772.102,246.800003,135.200002,1011.70002,497.700008,744.500011,132.000002
90,119904.102,120133.602,121306.402,121442.902,229.500003,136.500002,1686.30002,1172.80002,1402.30002,147.500002
91,121590.402,121801.002,122484.902,122622.102,210.600003,137.200002,1163.40002,683.90001,894.500013,131.700002
92,122753.802,122978.702,123901.802,124041.102,224.900004,139.300002,1434.00002,923.100013,1148.00002,146.700003
93,124187.802,124365.102,125249.502,125386.702,177.300002,137.200002,1329.80002,884.400013,1061.70002,130.900002
94,125668.502,125746.202,126266.102,126406.402,77.700001,140.300002,875.600013,519.900008,597.600009,137.700002
95,126544.102,126757.802,127799.502,127940.102,213.700003,140.600002,1571.00002,1041.70002,1255.40002,175.000003
96,128115.102,128332.802,128929.302,129066.202,217.700003,136.900002,1074.90002,596.500009,814.200012,123.800002
97,129190.002,129413.202,130804.202,130940.402,223.200003,136.200002,1900.10003,1391.00002,1614.20002,149.700002
98,131090.102,131241.202,132156.502,132293.702,151.100003,137.200002,1331.40002,915.300013,1066.40002,127.800002
99,132421.502,132650.602,133288.602,133431.902,229.100004,143.300002,1169.60002,638.000009,867.100013,159.200003
100,133591.102,133793.502,134927.702,135063.402,202.400003,135.700002,1620.10002,1134.20002,1336.60002,147.800002
101,135211.202,135438.102,136006.002,136145.502,226.900003,139.500002,1087.50002,567.900009,794.800012,153.200002
102,136298.702,136419.402,137871.102,138009.702,120.700002,138.600003,1858.80003,1451.70002,1572.40002,147.800002
103,138157.502,138387.902,139004.102,139144.602,230.400003,140.500002,1111.10002,616.200009,846.600012,124.000002
104,139268.602,139518.602,140406.602,140549.902,250.000004,143.300002,1436.20002,888.000013,1138.00002,154.900003
105,140704.802,140894.002,141721.102,141858.102,189.200002,137.000002,1278.50002,827.100013,1016.30001,125.200002
106,141983.302,142254.402,143040.602,143183.902,271.100004,143.300003,1363.10002,786.200011,1057.30001,162.500002
107,143346.402,143571.402,144683.102,144820.502,225.000003,137.400002,1608.50002,1111.70002,1336.70002,134.400002
108,144954.902,145160.002,145684.802,145827.102,205.100003,142.300002,1017.80002,524.800008,729.900011,145.600002
109,145972.702,146111.902,147287.802,147426.502,139.200002,138.700002,1590.40002,1175.90002,1315.10002,136.600002
110,147563.102,147798.202,148228.402,148368.302,235.100003,139.900002,939.800014,430.200007,665.30001,134.600002
111,148502.902,148581.402,149767.702,149907.902,78.500001,140.200002,1553.20002,1186.30002,1264.80002,148.200002
112,150056.102,150249.502,150926.002,151060.102,193.400003,134.100002,1132.80002,676.50001,869.900013,128.800002
113,151188.902,151432.602,151934.102,152071.902,243.700004,137.800002,1071.60002,501.500007,745.200011,188.600003
114,152260.502,152446.102,153167.102,153301.202,185.600003,134.100002,1194.90002,721.00001,906.600013,154.200003
115,153455.402,153625.002,154281.002,154413.302,169.600002,132.300002,1088.60002,656.00001,825.600012,130.700002
116,154544.002,154701.202,155269.902,155408.102,157.200002,138.200002,1044.70002,568.700009,725.900011,180.600002
117,155588.702,155735.802,156855.402,156992.602,147.100003,137.200002,1558.70002,1119.60002,1266.70002,154.800003
118,157147.402,157291.802,157914.502,158043.602,144.400002,129.100002,1026.70002,622.700009,767.100011,130.500002
119,158174.102,158417.302,159126.302,159266.002,243.200004,139.700002,1241.00002,709.00001,952.200014,149.100002
120,159415.102,159636.102,160439.102,160573.502,221.000004,134.400002,1289.80002,803.000012,1024.00002,131.400002
121,160704.902,160866.302,161371.102,161509.302,161.400002,138.200002,947.200014,504.800008,666.20001,142.800002
122,161652.102,161807.202,163059.902,163195.902,155.100002,136.000002,1693.00002,1252.70002,1407.80002,149.200002
123,163345.102,163569.002,164281.702,164415.402,223.900003,133.700002,1199.00002,712.700011,936.600014,128.700002
124,164544.102,164744.202,166475.502,166610.902,200.100003,135.400002,2211.80003,1731.30003,1931.40003,145.000002
125,166755.902,166976.902,167495.002,167633.702,221.000003,138.700002,1015.00001,518.100008,739.100011,137.200002
126,167770.902,168000.303,169350.603,169488.803,229.400003,138.200002,1866.10003,1350.30002,1579.70002,148.200002
127,169637.003,169882.603,170435.003,170570.403,245.600003,135.400002,1061.50002,552.400009,798.000012,128.100002
128,170698.503,170894.203,171736.603,171875.503,195.700003,138.900002,1324.80002,842.400012,1038.10002,147.800002
129,172023.303,172209.803,173020.603,173155.803,186.500003,135.200002,1264.40002,810.800012,997.300015,131.900002
130,173287.703,173498.403,174262.403,174400.303,210.700003,137.900002,1263.20002,764.000012,974.700015,150.600002
131,174550.903,174734.403,175499.003,175638.103,183.500003,139.100002,1238.00002,764.600011,948.100014,150.800002
132,175788.903,175995.103,176811.103,176945.803,206.200004,134.700002,1284.10002,816.000012,1022.20002,127.200002
133,177073.003,177283.003,178111.203,178245.303,210.000003,134.100002,1310.60002,828.200012,1038.20001,138.300002
134,178383.603,178589.503,179053.003,179187.403,205.900003,134.400002,942.300014,463.500007,669.40001,138.500002
135,179325.903,179555.603,180307.803,180442.503,229.700004,134.700002,1251.50002,752.200011,981.900015,134.900002
136,180577.403,180766.003,181292.503,181431.503,188.600003,139.000003,995.600015,526.500007,715.10001,141.500002
137,181573.003,181787.703,182603.603,182740.903,214.700003,137.300002,1295.60002,815.900012,1030.60002,127.700002
138,182868.603,183060.103,183571.903,183712.503,191.500003,140.600003,988.500015,511.800007,703.30001,144.600002
139,183857.103,183999.203,184672.203,184805.703,142.100002,133.500002,1102.80002,673.00001,815.100012,154.200002
140,184959.903,185091.703,185820.603,185954.703,131.800002,134.100002,1132.00002,728.900011,860.700013,137.200002
141,186091.903,186302.603,186983.703,187119.503,210.700003,135.800002,1174.60002,681.10001,891.800013,147.000002
142,187266.503,187434.003,188474.003,188608.503,167.500003,134.500002,1511.70002,1040.00001,1207.50002,169.700003
143,188778.203,189005.203,189586.103,189721.503,227.000003,135.400002,1079.60002,580.900009,807.900012,136.300002
144,189857.803,189953.703,191528.003,191662.703,95.900002,134.700002,1952.50003,1574.30002,1670.20002,147.600002
145,191810.303,192044.003,192699.603,192832.803,233.700004,133.200002,1140.80002,655.600009,889.300013,118.300002
146,192951.103,193218.203,194226.103,194362.603,267.100004,136.500002,1561.80002,1007.90002,1275.00002,150.300002
147,194512.903,194721.703,195520.203,195653.503,208.800004,133.300002,1264.60002,798.500011,1007.30001,124.000002
148,195777.503,195959.103,196666.703,196808.903,181.600003,142.200002,1189.00002,707.600011,889.200014,157.600002
149,196966.503,197110.703,198255.403,198391.103,144.200002,135.700002,1547.80002,1144.70002,1288.90002,123.200002
150,198514.303,198723.203,199352.203,199494.003,208.900003,141.800002,1131.20002,629.00001,837.900013,151.500002
151,199645.503,199895.803,200793.303,200929.803,250.300004,136.500002,1415.50002,897.500013,1147.80002,131.200002
152,201061.003,201302.303,201862.103,202003.603,241.300004,141.500002,1140.90002,559.800008,801.100012,198.300003
153,202201.903,202373.303,203531.803,203669.403,171.400003,137.600002,1599.90002,1158.50002,1329.90002,132.400002
154,203801.803,204043.003,204528.703,204666.503,241.200003,137.800002,999.100015,485.700008,726.900011,134.400002
155,204800.903,204835.903,205416.203,205548.203,35,132.000002,1063.90002,580.300009,615.300009,316.600005
156,205864.803,205948.003,206436.303,206566.603,83.200001,130.300002,846.700012,488.300007,571.500008,144.900002
157,206711.503,206938.403,207363.903,207498.003,226.900004,134.100002,920.700014,425.500006,652.40001,134.200002
158,207632.203,207783.203,208951.703,209084.503,151.000002,132.800002,1624.00002,1168.50002,1319.50002,171.700002
159,209256.203,209482.703,210322.303,210453.803,226.500004,131.500002,1320.10002,839.600012,1066.10002,122.500002
160,210576.303,210774.103,211459.303,211597.703,197.800003,138.400002,1150.50002,685.20001,883.000013,129.100002
161,211726.803,211897.103,212642.203,212778.503,170.300003,136.300002,1201.00002,745.100011,915.400014,149.300002
162,212927.803,213128.003,213995.403,214129.403,200.200003,134.000002,1332.10002,867.400013,1067.60002,130.500002
163,214259.903,214484.703,215027.103,215168.203,224.800003,141.100002,1055.10002,542.400008,767.200011,146.800002
164,215315.003,215498.003,217101.503,217236.103,183.000003,134.600002,2056.60003,1603.50002,1786.50003,135.500002
165,217371.603,217619.103,218194.803,218333.403,247.500004,138.600002,1110.00002,575.700008,823.200012,148.200003
166,218481.603,218674.703,219863.303,220002.203,193.100003,138.900002,1665.50002,1188.60002,1381.70002,144.900002
167,220147.103,220375.503,221076.603,221212.103,228.400004,135.500002,1196.30002,701.10001,929.500014,131.300002
168,221343.403,221537.503,222420.103,222559.303,194.100003,139.200002,1382.90002,882.600013,1076.70002,167.000003
169,222726.303,222898.103,223861.103,223997.503,171.800002,136.400002,1408.40002,963.000015,1134.80002,137.200002
170,224134.703,224363.503,224817.103,224956.703,228.800003,139.600002,973.500014,453.600007,682.40001,151.500002
171,225108.203,225282.303,226559.903,226696.003,174.100003,136.100002,1733.70003,1277.60002,1451.70002,145.900002
172,226841.903,227055.903,227653.303,227788.703,214.000003,135.400002,1066.80002,597.400009,811.400012,120.000002
173,227908.703,228122.403,228913.003,229050.503,213.700003,137.500002,1303.60002,790.600012,1004.30002,161.800003
174,229212.303,229477.303,230227.803,230365.803,265.000003,138.000002,1285.40002,750.500012,1015.50001,131.900002
175,230497.703,230688.803,231269.503,231409.003,191.100003,139.500002,1057.40001,580.700008,771.800011,146.100002
176,231555.103,231790.403,232966.703,233104.203,235.300004,137.500003,1694.60003,1176.30002,1411.60002,145.500002
177,233249.703,233471.903,234010.003,234150.603,222.200003,140.600002,1044.90001,538.100008,760.300011,144.000002
178,234294.603,234548.203,235865.404,236002.504,253.600004,137.100002,1847.50003,1317.20002,1570.80002,139.600002
179,236142.104,236290.404,237004.504,237146.804,148.300002,142.300002,1149.60002,714.100011,862.400013,144.900002
180,237291.704,237488.804,238561.004,238695.604,197.100003,134.600002,1544.90002,1072.20002,1269.30002,141.000002
181,239050.404,239098.604,239558.704,239697.904,48.200001,139.200002,786.400012,460.100007,508.300008,138.900002
182,239836.804,240018.004,241116.604,241253.504,181.200003,136.900002,1563.10002,1098.60002,1279.80002,146.400002
183,241399.904,241656.304,242186.304,242323.304,256.400004,137.000002,1054.60002,530.000008,786.400012,131.200002
184,242454.504,242672.704,243808.304,243947.904,218.200003,139.600002,1639.10002,1135.60002,1353.80002,145.700002
185,244093.604,244256.704,245058.704,245194.604,163.100003,135.900002,1226.40002,802.000012,965.100015,125.400002
186,245320.004,245578.004,246572.204,246709.304,258.000003,137.100002,1545.70002,994.200015,1252.20002,156.400003
187,246865.704,247019.704,247938.204,248068.304,154.000002,130.100002,1324.10002,918.500014,1072.50002,121.500001
188,248189.804,248424.304,248824.504,248961.704,234.500004,137.200002,930.500014,400.200006,634.70001,158.600002
189,249120.304,249239.704,249844.504,249977.204,119.400002,132.700002,1011.20002,604.800009,724.200011,154.300002
190,250131.504,250314.104,250999.904,251131.704,182.600003,131.800002,1131.20002,685.80001,868.400013,131.000002
191,251262.704,251451.604,251898.204,252035.004,188.900003,136.800002,913.100014,446.600007,635.50001,140.800002
192,252175.804,252311.004,253580.104,253714.204,135.200002,134.100002,1684.50003,1269.10002,1404.30002,146.100002
193,253860.304,253997.804,254641.304,254773.804,137.500002,132.500002,1037.10002,643.500009,781.000011,123.600002
194,254897.404,255156.904,255909.504,256049.204,259.500004,139.700002,1303.10002,752.600011,1012.10001,151.300003
195,256200.504,256446.804,257284.204,257416.004,246.300003,131.800002,1352.80002,837.400013,1083.70002,137.300002
196,257553.304,257754.804,258246.304,258384.204,201.500003,137.900002,969.500014,491.500007,693.00001,138.600002
197,258522.804,258709.504,260114.604,260248.404,186.700003,133.800002,1881.90003,1405.10002,1591.80002,156.300002
198,260404.704,260614.404,261347.504,261483.204,209.700003,135.700002,1207.50002,733.100011,942.800014,129.000002
199,261612.204,261787.604,262882.604,263019.404,175.400003,136.800002,1596.40002,1095.00002,1270.40002,189.200003
200,263208.604,263421.704,264129.104,264264.504,213.100003,135.400002,1183.70002,707.400011,920.500014,127.800002
201,264392.304,264497.404,265277.404,265415.904,105.100001,138.500002,1170.00002,780.000012,885.100013,146.400002
202,265562.304,265778.204,266724.704,266860.604,215.900003,135.900002,1442.40002,946.500015,1162.40002,144.100002
203,267004.704,267212.904,267761.804,267897.704,208.200003,135.900002,1020.20002,548.900008,757.100011,127.200002
204,268024.904,268172.404,269364.904,269498.604,147.500002,133.700002,1635.50002,1192.50002,1340.00002,161.800002
205,269660.404,269784.204,270756.104,270889.804,123.800002,133.700002,1359.60002,971.900015,1095.70002,130.200002
206,271020.004,271275.104,271809.104,271950.804,255.100003,141.700002,1077.20002,534.000008,789.100011,146.400003
207,272097.204,272232.904,273453.804,273588.304,135.700002,134.500002,1630.70002,1220.90002,1356.60002,139.600002
208,273727.904,273962.704,274404.204,274543.704,234.800003,139.500002,954.500014,441.500007,676.30001,138.700002
209,274682.404,274837.204,276433.404,276567.904,154.800002,134.500002,2051.20003,1596.20002,1751.00003,165.700003
210,276733.604,276963.304,277546.104,277681.504,229.700003,135.400002,1076.60002,582.800009,812.500012,128.700002
211,277810.204,278076.604,278934.404,279076.604,266.400004,142.200003,1412.20002,857.800012,1124.20002,145.800002
212,279222.404,279412.404,279911.104,280045.804,190.000003,134.700002,967.600014,498.700007,688.70001,144.200002
213,280190.004,280391.804,280834.204,280970.804,201.800003,136.600002,911.900014,442.400007,644.20001,131.100002
214,281101.904,281340.704,282034.004,282171.504,238.800003,137.500002,1207.00002,693.300011,932.100014,137.400002
215,282308.904,282510.104,283074.204,283210.104,201.200003,135.900002,1042.40002,564.100008,765.300011,141.200002
216,283351.304,283588.004,284520.604,284655.604,236.700004,135.000002,1456.60002,932.600014,1169.30002,152.300002
217,284807.904,284968.204,285671.804,285804.604,160.300002,132.800002,1129.00002,703.600011,863.900013,132.300002
218,285936.904,286078.904,286954.804,287088.504,142.000002,133.700002,1295.80002,875.900013,1017.90002,144.200002
219,287232.704,287326.804,287776.404,287908.704,94.100002,132.300002,805.700012,449.600006,543.700008,129.700002
220,288038.404,288260.504,288587.904,288724.504,222.100003,136.600002,830.900012,327.400005,549.500008,144.800002
221,288869.304,288993.104,289438.304,289573.704,123.800002,135.400002,842.200013,445.200007,569.000009,137.800002
222,289711.504,289910.504,290782.604,290916.004,199.000003,133.400002,1347.70002,872.100013,1071.10002,143.200002
223,291059.204,291322.204,291898.904,292032.604,263.000004,133.700002,1098.40002,576.700009,839.700013,125.000001
224,292157.604,292339.004,293065.704,293204.904,181.400003,139.200002,1194.40002,726.700011,908.100014,147.100002
225,293498.104,293581.704,294685.004,294814.304,83.600002,129.300002,1445.10002,1103.30002,1186.90002,128.900002
226,294943.204,295183.204,295789.804,295926.204,240.000004,136.400002,1140.20002,606.600009,846.600013,157.200002
227,296083.404,296286.504,297806.904,297942.304,203.100003,135.400002,2000.10003,1520.40002,1723.50003,141.200002
228,298083.504,298299.304,298886.904,299027.004,215.800003,140.100002,1092.60002,587.600009,803.400012,149.100002
229,299176.104,299316.804,300230.604,300395.104,140.700002,164.500002,1325.90002,913.800014,1054.50002,106.900002
230,300502.004,300727.804,301021.504,301156.104,225.800003,134.600002,795.000012,293.700005,519.500008,140.900002
231,301297.004,301470.904,302195.905,302332.705,173.900002,136.800002,1186.00002,725.000011,898.900013,150.300002
232,302483.005,302694.305,303464.105,303597.505,211.300003,133.400002,1246.90002,769.800012,981.100015,132.400002
233,303729.905,303959.305,304547.105,304684.105,229.400003,137.000002,1088.20002,587.800009,817.200012,134.000002
234,304818.105,305033.005,305426.605,305559.505,214.900003,132.900002,883.200013,393.600006,608.500009,141.800002
235,305701.305,305927.105,306268.305,306404.605,225.800004,136.300002,859.000013,341.200005,567.000009,155.700002
236,306560.305,306720.805,307279.505,307413.305,160.500002,133.800002,999.100015,558.700009,719.200011,146.100002
237,307559.405,307723.005,308537.905,308668.705,163.600002,130.800002,1238.40002,814.900013,978.500015,129.100001
238,308797.805,309023.805,309438.605,309571.705,226.000004,133.100002,933.400014,414.800006,640.80001,159.500002
239,309731.205,309927.205,310709.405,310843.305,196.000003,133.900002,1264.70002,782.200012,978.200015,152.600002
240,310995.905,311057.305,311964.605,312093.905,61.400001,129.300002,1221.80002,907.300014,968.700015,123.800001
241,312217.705,312347.505,313313.305,313446.805,129.800002,133.500002,1385.40002,965.800015,1095.60002,156.300002
242,313603.105,313825.205,314864.205,314997.405,222.100003,133.200002,1533.10002,1039.00002,1261.10002,138.800002
243,315359.305,315382.005,315858.205,315994.505,22.700001,136.300002,775.400012,476.200007,498.900008,140.200002
244,316134.705,316308.005,317757.705,317893.305,173.300002,135.600002,1908.20003,1449.70002,1623.00002,149.600002
245,318042.905,318118.405,319024.505,319157.105,75.500001,132.600002,1245.30002,906.100014,981.600015,131.100002
246,319288.205,319494.805,320611.905,320747.805,206.600003,135.900003,1615.30002,1117.10002,1323.70002,155.700002
247,320903.505,320963.605,321989.405,322123.105,60.100001,133.700002,1361.40002,1025.80001,1085.90002,141.800002
248,322264.905,322382.105,322945.505,323081.805,117.200002,136.300002,961.600014,563.400008,680.60001,144.700002
249,323226.505,323361.505,324627.905,324762.705,135.000002,134.800002,1685.10003,1266.40002,1401.40002,148.900003
250,324911.605,325158.005,325795.505,325929.005,246.400003,133.500002,1156.50002,637.50001,883.900013,139.100002
251,326068.105,326298.805,327046.505,327183.305,230.700003,136.800002,1275.80002,747.700011,978.400014,160.600003
252,327343.905,327477.905,328650.205,328783.905,134.000002,133.700002,1574.20002,1172.30002,1306.30002,134.200002
253,328918.105,329154.305,329624.405,329760.805,236.200004,136.400002,977.700015,470.100007,706.300011,135.000002
254,329895.805,330104.705,330910.605,331047.805,208.900003,137.200002,1302.20002,805.900012,1014.80001,150.200002
255,331198.005,331438.005,332075.005,332209.505,240.000004,134.500002,1153.30002,637.000009,877.000013,141.800002
256,332351.305,332546.705,333410.905,333544.505,195.400003,133.600002,1322.20002,864.200013,1059.60002,129.000002
257,333673.505,333923.705,334605.105,334741.305,250.200004,136.200002,1212.60002,681.40001,931.600014,144.800002
258,334886.105,335051.505,335851.705,335985.405,165.400003,133.700002,1228.40002,800.200012,965.600015,129.100001
259,336114.505,336287.105,337441.405,337576.405,172.600003,135.000002,1613.90002,1154.30002,1326.90002,152.000003
260,337728.405,337951.605,338753.805,338888.605,223.200003,134.800002,1293.70002,802.200012,1025.40002,133.500002
261,339022.105,339231.805,339712.705,339850.205,209.700003,137.500002,977.600014,480.900007,690.60001,149.500002
262,339999.705,340188.805,341100.705,341235.705,189.100003,135.000002,1394.70002,911.900014,1101.00002,158.700002
263,341394.405,341578.005,342246.605,342381.405,183.600003,134.800002,1135.70002,668.60001,852.200013,148.700002
264,342530.105,342712.905,343831.405,343963.105,182.800003,131.700002,1564.80002,1118.50002,1301.30002,131.800002
265,344094.905,344324.405,344833.605,344973.605,229.500004,140.000003,1020.00002,509.200007,738.700011,141.300002
266,345114.905,345335.805,345925.805,346063.705,220.900003,137.900002,1091.50002,590.000009,810.900012,142.700002
267,346206.405,346393.905,347354.205,347488.705,187.500003,134.500002,1433.70002,960.300014,1147.80002,151.400002
268,347640.105,347828.905,348383.805,348521.105,188.800003,137.300002,1026.40002,554.900008,743.700011,145.400003
269,348666.505,348916.205,349871.205,350005.905,249.700003,134.700002,1474.40002,955.000014,1204.70002,135.000003
270,350140.905,350375.505,350866.105,351005.905,234.600003,139.800002,1012.20002,490.600007,725.20001,147.200003
271,351153.105,351372.105,352221.105,352353.505,219.000003,132.400001,1337.90002,849.000013,1068.00002,137.500003
272,352491.005,352677.005,353344.705,353481.005,186.000002,136.300002,1160.00002,667.70001,853.700012,170.000003
273,353651.005,353865.905,354689.505,354821.505,214.900003,132.000002,1313.10002,823.600012,1038.50001,142.600002
274,354964.105,355081.505,355626.605,355763.005,117.400002,136.400002,958.600015,545.100008,662.50001,159.700003
275,355922.705,356094.105,357135.105,357269.305,171.400002,134.200002,1493.60002,1041.00002,1212.40002,147.000002
276,357416.305,357647.405,358276.505,358412.105,231.100003,135.600002,1125.80002,629.10001,860.200013,130.000002
277,358542.105,358765.605,359804.405,359938.205,223.500003,133.800001,1537.60002,1038.80002,1262.30002,141.500003
278,360079.705,360329.905,360945.805,361081.405,250.200003,135.600002,1145.30002,615.90001,866.100013,143.600002
279,361225.005,361451.105,362959.305,363093.405,226.100003,134.100002,2021.00003,1508.20002,1734.30003,152.600002
280,363246.005,363477.205,364057.805,364192.805,231.200003,135.000002,1079.20002,580.600009,811.800012,132.400002
281,364325.205,364527.105,365309.005,365444.705,201.900003,135.700002,1274.60002,781.900012,983.800015,155.100002
282,365599.805,365778.405,366872.205,367005.005,178.600003,132.800002,1551.40002,1093.80002,1272.40002,146.200002
283,367151.205,367370.805,367845.305,367984.705,219.600003,139.400002,971.300014,474.500007,694.10001,137.800002
284,368122.505,368367.205,369238.306,369374.206,244.700004,135.900002,1426.70002,871.100013,1115.80002,175.000003
285,369549.206,369718.806,370353.006,370489.206,169.600002,136.200002,1090.10002,634.20001,803.800012,150.100002
286,370639.306,370743.206,371871.906,372005.006,103.900002,133.100002,1501.40002,1128.70002,1232.60002,135.700002
287,372140.706,372351.506,373238.106,373374.006,210.800003,135.900002,1383.90002,886.600014,1097.40002,150.600002
288,373524.606,373765.606,374610.906,374746.606,241.000004,135.700002,1365.10002,845.300012,1086.30002,143.100002
289,374889.706,375092.306,375689.406,375827.206,202.600003,137.800002,1094.20002,597.100009,799.700012,156.700003
290,375983.906,376183.506,377367.806,377502.706,199.600003,134.900002,1668.40002,1184.30002,1383.90002,149.600002
291,377652.306,377923.606,378509.506,378647.006,271.300005,137.500002,1133.60002,585.900008,857.200013,138.900002
292,378785.906,379061.806,380151.006,380289.606,275.900004,138.600002,1655.10002,1089.20002,1365.10002,151.400002
293,380441.006,380627.706,381391.806,381527.406,186.700003,135.600002,1203.10002,764.100011,950.800014,116.700002
294,381644.106,381859.206,382500.206,382640.206,215.100003,140.000002,1149.90002,641.00001,856.100013,153.800002
295,382794.006,383034.206,384057.806,384193.206,240.200004,135.400002,1545.70002,1023.60002,1263.80002,146.500002
296,384339.706,384538.706,385069.406,385206.506,199.000003,137.100002,999.900015,530.700008,729.700011,133.100002
297,385339.606,385415.106,386655.606,386791.206,75.500001,135.600002,1601.10002,1240.50002,1316.00002,149.500002
298,386940.706,387143.506,387959.406,388092.706,202.800003,133.300002,1276.80002,815.900012,1018.70001,124.800002
299,388217.506,388427.906,389064.606,389201.606,210.400003,137.000002,1129.30002,636.70001,847.100013,145.200002
300,389346.806,389516.606,390453.506,390590.506,169.800002,137.000002,1379.20002,936.900014,1106.70002,135.500002
301,390726.006,390926.706,391454.506,391591.606,200.700003,137.100002,989.300015,527.800008,728.500011,123.700002
302,391715.306,391912.706,392602.606,392741.706,197.400003,139.100002,1206.20002,689.90001,887.300013,179.800003
303,392921.506,393116.606,394168.106,394303.606,195.100003,135.500002,1528.50002,1051.50002,1246.60002,146.400002
304,394450.006,394663.406,395117.706,395255.106,213.400003,137.400002,920.500013,454.300007,667.70001,115.400001
305,395370.506,395511.006,396288.806,396423.906,140.500003,135.100002,1200.50002,777.800011,918.300014,147.100002
306,396571.006,396726.506,397580.106,397713.806,155.500003,133.700002,1273.30002,853.600012,1009.10001,130.500002
307,397844.306,398083.306,398549.906,398687.506,239.000004,137.600002,982.000015,466.600007,705.600011,138.800002
308,398826.306,399009.106,399967.706,400101.506,182.800003,133.800002,1449.40002,958.600014,1141.40002,174.200003
309,400275.706,400424.006,401168.206,401299.806,148.300002,131.600002,1162.60002,744.200011,892.500013,138.500002
310,401438.306,401674.106,402124.606,402263.406,235.800003,138.800002,970.300014,450.500007,686.30001,145.200002
311,402408.606,402647.506,403810.206,403946.606,238.900004,136.400002,1693.90003,1162.70002,1401.60002,155.900003
312,404102.506,404301.706,405009.806,405144.106,199.200003,134.300002,1172.00002,708.10001,907.300013,130.400002
313,405274.506,405521.906,406266.106,406402.706,247.400004,136.600002,1279.30002,744.200011,991.600015,151.100002
314,406553.806,406680.606,407483.506,407615.506,126.800002,132.000002,1185.70002,802.900012,929.700014,124.000002
315,407739.506,407846.106,408585.706,408720.106,106.600001,134.400002,1126.50002,739.600011,846.200012,145.900003
316,408866.006,409050.306,410110.806,410243.306,184.300002,132.500002,1521.90002,1060.50002,1244.80002,144.600002
317,410387.906,410561.506,411134.306,411267.806,173.600003,133.500002,1002.00001,572.800008,746.400011,122.100002
318,411389.906,411586.906,412427.006,412561.706,197.000003,134.700002,1331.60002,840.100013,1037.10002,159.800002
319,412721.506,412933.406,413768.206,413902.406,211.900003,134.200002,1321.80002,834.800013,1046.70002,140.900002
320,414043.306,414233.006,414678.006,414816.506,189.700003,138.500002,906.200013,445.000006,634.700009,133.000002
321,414949.506,415156.206,416098.606,416235.106,206.700003,136.500002,1435.00002,942.400014,1149.10002,149.400003
322,416384.506,416562.506,417457.806,417592.806,178.000002,135.000002,1342.20002,895.300014,1073.30002,133.900002
323,417726.706,417948.806,418411.106,418549.306,222.100003,138.200002,964.800014,462.300007,684.40001,142.200002
324,418691.506,418929.206,419861.506,419997.806,237.700004,136.300002,1453.10002,932.300013,1170.00002,146.800003
325,420144.606,420320.706,421015.506,421149.106,176.100002,133.600002,1128.40002,694.800011,870.900013,123.900001
326,421273.006,421489.406,422133.406,422269.106,216.400004,135.700002,1148.50002,644.000009,860.400013,152.400003
327,422421.506,422581.506,423581.006,423713.206,160.000002,132.200002,1434.90002,999.500015,1159.50002,143.200002
328,423856.406,424092.506,424598.506,424733.006,236.100003,134.500002,1007.70002,506.000008,742.100011,131.100002
329,424864.106,425059.106,425824.506,425962.006,195.000003,137.500002,1246.20002,765.400011,960.400014,148.300003
330,426110.306,426331.506,427159.406,427296.006,221.200003,136.600002,1322.90002,827.900012,1049.10001,137.200002
331,427433.206,427677.906,428141.706,428279.106,244.700004,137.400002,991.600015,463.800007,708.500011,145.700002
332,428424.806,428614.806,429866.006,429999.406,190.000003,133.400001,1718.30003,1251.20002,1441.20002,143.700003
333,430143.106,430378.506,430919.406,431054.006,235.400003,134.600002,1034.60001,540.900008,776.300011,123.700002
334,431177.706,431406.706,432256.506,432397.206,229.000003,140.700002,1371.70002,849.800013,1078.80002,152.200002
335,432549.406,432747.006,433644.706,433780.306,197.600003,135.600002,1363.50002,897.700014,1095.30002,132.600002
336,433912.906,434165.406,434605.906,434744.906,252.500004,139.000002,979.000014,440.500006,693.00001,147.000002
337,434891.906,435035.306,436152.406,436287.107,143.400003,134.700002,1547.60002,1117.10002,1260.50002,152.400002
338,436439.507,436620.707,437273.507,437406.407,181.200003,132.900002,1093.40002,652.80001,834.000013,126.500002
339,437532.907,437758.807,438667.007,438802.407,225.900003,135.400002,1420.40002,908.200014,1134.10002,150.900002
340,438953.307,439149.707,439961.107,440098.207,196.400003,137.100002,1271.80002,811.400012,1007.80001,126.900002
341,440225.107,440427.707,440967.407,441108.507,202.600003,141.100002,1027.10002,539.700008,742.300011,143.700002
342,441252.207,441457.907,442682.207,442817.507,205.700003,135.300002,1709.20003,1224.30002,1430.00002,143.900003
343,442961.407,443165.507,443710.007,443848.507,204.100003,138.500002,1018.80001,544.500008,748.600011,131.700002
344,443980.207,444205.707,445305.407,445439.807,225.500003,134.400002,1613.60002,1099.70002,1325.20002,154.000002
345,445593.807,445850.907,446611.507,446746.007,257.100004,134.500002,1280.20002,760.600011,1017.70001,128.000002
346,446874.007,447058.907,447584.607,447726.407,184.900003,141.800002,994.300015,525.700008,710.600011,141.900002
347,447868.307,448078.507,449303.407,449438.707,210.200003,135.300002,1714.70003,1224.90002,1435.10002,144.300002
348,449583.007,449710.507,450396.107,450532.307,127.500002,136.200002,1080.70002,685.60001,813.100012,131.400002
349,450663.707,450872.207,452129.507,452266.607,208.500004,137.100002,1752.90003,1257.30002,1465.80002,150.000003
350,452416.607,452624.007,453344.707,453478.607,207.400003,133.900002,1189.10002,720.70001,928.100013,127.100002
351,453605.707,453743.807,454659.807,454797.307,138.100002,137.500002,1342.50002,916.000014,1054.10002,150.900002
352,454948.207,455146.407,455763.707,455900.207,198.200003,136.500002,1084.40002,617.300009,815.500012,132.400002
353,456032.607,456264.407,457085.407,457221.807,231.800004,136.400002,1320.00002,821.000012,1052.80002,130.800002
354,457352.607,457576.207,458580.307,458719.707,223.600003,139.400002,1537.40002,1004.10001,1227.70002,170.300003
355,458890.007,459083.707,459866.607,459999.707,193.700003,133.100002,1233.50002,782.900012,976.600015,123.800001
356,460123.507,460320.107,462050.907,462186.707,196.600003,135.800002,2197.30003,1730.80003,1927.40003,134.100002
357,462320.807,462623.107,463161.507,463300.107,302.300005,138.600002,1111.00002,538.400008,840.700013,131.700002
358,463431.807,463684.607,464916.507,465053.807,252.800003,137.300002,1767.70003,1231.90002,1484.70002,145.700002
359,465199.507,465483.707,466025.807,466163.407,284.200004,137.600002,1088.20002,542.100008,826.300012,124.300002
360,466287.707,466425.607,467441.507,467580.307,137.900002,138.800002,1479.40002,1015.90002,1153.80002,186.800003
361,467767.107,467852.307,468949.507,469083.607,85.200002,134.100002,1445.30002,1097.20002,1182.40002,128.800002
362,469212.407,469451.907,469881.807,470027.107,239.500003,145.300002,946.500014,429.900007,669.40001,131.800002
363,470158.907,470343.207,471764.607,471902.507,184.300003,137.900002,1899.70003,1421.40002,1605.70002,156.100002
364,472058.607,472250.807,472854.707,472992.707,192.200003,138.000002,1058.50002,603.900009,796.100012,124.400002
365,473117.107,473343.507,474113.207,474254.707,226.400003,141.500002,1293.20002,769.700012,996.100015,155.600002
366,474410.307,474574.607,475547.107,475681.307,164.300003,134.200002,1403.90002,972.500014,1136.80002,132.900002
367,475814.207,476005.207,476515.907,476656.807,191.000003,140.900002,986.300015,510.700008,701.700011,143.700002
368,476994.207,477049.807,478161.307,478296.307,55.600001,135.000002,1461.80002,1111.50002,1167.10002,159.700003
369,478456.007,478667.007,479347.407,479481.107,211.000003,133.700002,1151.80002,680.40001,891.400013,126.700002
370,479607.807,479836.707,480970.207,481107.507,228.900003,137.300002,1657.40002,1133.50002,1362.40002,157.700002
371,481265.207,481400.707,482355.807,482492.607,135.500002,136.800002,1356.70002,955.100015,1090.60002,129.300002
372,482621.907,482866.207,483343.407,483485.507,244.300003,142.100002,1005.50001,477.200007,721.50001,141.900003
373,483627.407,483821.207,485124.407,485261.407,193.800002,137.000002,1784.20003,1303.20002,1497.00002,150.200002
374,485411.607,485508.807,486243.207,486376.407,97.200002,133.200002,1090.80002,734.400011,831.600013,126.000001
375,486502.407,486779.707,487596.507,487732.307,277.300005,135.800002,1365.00002,816.800012,1094.10002,135.100002
376,487867.407,487986.907,488790.207,488928.007,119.500002,137.800002,1211.00002,803.300012,922.800014,150.400002
377,489078.407,489346.707,490251.807,490386.107,268.300004,134.300002,1438.30002,905.100013,1173.40002,130.600002
378,490516.707,490734.807,491565.807,491702.607,218.100004,136.800002,1329.00002,831.000012,1049.10002,143.100002
379,491845.707,492071.107,492887.907,493024.207,225.400003,136.300002,1328.20002,816.800013,1042.20002,149.700002
380,493173.907,493378.707,494283.007,494419.807,204.800003,136.800002,1399.90002,904.300013,1109.10002,154.000003
381,494573.807,494802.907,495846.007,495980.307,229.100003,134.300002,1559.40002,1043.10002,1272.20002,152.900002
382,496133.207,496366.507,496817.407,496955.407,233.300003,138.000002,960.900014,450.900007,684.20001,138.700002
383,497094.107,497265.407,498247.107,498383.207,171.300003,136.100002,1435.20002,981.700014,1153.00002,146.100003
384,498529.307,498661.007,499484.207,499621.107,131.700002,136.900002,1211.80002,823.200012,954.900014,120.000002
385,499741.107,499970.407,500562.507,500704.907,229.300003,142.400002,1113.20002,592.100009,821.400012,149.400002
386,500854.307,500968.607,502149.407,502284.107,114.300002,134.700002,1564.70002,1180.80002,1295.10002,134.900002
387,502419.007,502660.807,503164.307,503303.907,241.800003,139.600002,1017.60001,503.500008,745.300011,132.700002
388,503436.608,503644.708,504384.508,504518.108,208.100003,133.600002,1211.90002,739.800011,947.900014,130.400002
389,504648.508,504903.008,505549.208,505688.008,254.500004,138.800002,1167.30002,646.200009,900.700013,127.800002
390,505815.808,506015.808,506587.708,506724.608,200.000003,136.900002,1042.70002,571.900009,771.900012,133.900002
391,506858.508,507072.008,508123.308,508258.208,213.500003,134.900002,1539.70002,1051.30002,1264.80002,140.000002
392,508627.308,508675.308,509143.208,509278.008,48.000001,134.800002,771.200012,467.900007,515.900008,120.500002
393,509398.508,509583.308,510857.808,510994.808,184.800002,137.000002,1745.90003,1274.50002,1459.30002,149.600003
394,511144.408,511369.508,512523.908,512658.108,225.100003,134.200002,1641.20002,1154.40002,1379.50002,127.500002
395,512785.608,513038.108,514891.708,515030.308,252.500004,138.600003,2396.00004,1853.60003,2106.10003,151.300002
396,515181.608,515430.708,516058.708,516197.008,249.100004,138.300002,1153.20002,628.000009,877.100013,137.800002
397,516334.808,516461.108,518009.508,518145.808,126.300002,136.300002,1960.70003,1548.40002,1674.70002,149.700002
398,518295.508,518522.608,519037.708,519178.408,227.100004,140.700002,1009.10001,515.100007,742.200011,126.200002
399,519304.608,519581.508,520935.808,521074.108,276.900004,138.300002,1911.70003,1354.30002,1631.20003,142.200002
400,521216.308,521486.008,522013.908,522152.508,269.700004,138.600002,1073.00002,527.900008,797.600012,136.800002
401,522289.308,522509.108,523739.208,523875.508,219.800003,136.300002,1728.60002,1230.10002,1449.90002,142.400002
402,524017.908,524300.208,524879.908,525021.008,282.300005,141.100002,1141.20002,579.700008,862.000013,138.100002
403,525159.108,525261.508,527322.008,527458.408,102.400002,136.400002,2439.70004,2060.50003,2162.90003,140.400002
404,527598.808,527862.108,528465.808,528612.208,263.300004,146.400002,1163.50002,603.700009,867.000013,150.100002
405,528762.308,529016.408,529957.808,530101.608,254.100004,143.800002,1494.20002,941.400014,1195.50002,154.900002
406,530256.508,530509.208,531586.108,531724.608,252.700004,138.500002,1601.80002,1076.90002,1329.60002,133.700002
407,531858.308,532028.108,533472.308,533608.008,169.800003,135.700002,1895.90003,1444.20002,1614.00002,146.200003
408,533754.208,534039.608,534550.308,534688.508,285.400004,138.200002,1068.80002,510.700007,796.100011,134.500002
409,534823.008,535060.608,536784.308,536920.208,237.600004,135.900002,2241.40003,1723.70003,1961.30003,144.200002
410,537064.408,537323.008,537819.008,537961.708,258.600004,142.700002,1033.80002,496.000007,754.600011,136.500002
411,538098.208,538296.108,539731.808,539871.208,197.900003,139.400002,1923.80003,1435.70002,1633.60003,150.800002
412,540022.008,540259.908,540833.108,540973.108,237.900003,140.000002,1084.90002,573.200009,811.100012,133.800002
413,541106.908,541349.908,543428.608,543565.908,243.000004,137.300002,2607.90004,2078.70003,2321.70004,148.900002
414,543714.808,544010.408,544535.208,544679.608,295.600004,144.400002,1105.30002,524.800008,820.400012,140.500002
415,544820.108,545047.908,547067.608,547203.808,227.800004,136.200002,2530.70004,2019.70003,2247.50003,147.000002
416,547350.808,547600.708,548110.808,548248.908,249.900004,138.100003,1034.90002,510.100007,760.000011,136.800002
417,548385.708,548602.408,549976.708,550120.708,216.700003,144.000002,1888.40003,1374.30002,1591.00002,153.400003
418,550274.108,550537.708,551361.508,551497.108,263.600004,135.600002,1347.70002,823.800012,1087.40002,124.700002
419,551621.808,551752.608,552810.708,552951.908,130.800002,141.200002,1488.80002,1058.10002,1188.90002,158.700002
420,553110.608,553336.808,554529.908,554664.508,226.200003,134.600002,1695.60003,1193.10002,1419.30002,141.700002
421,554806.208,555044.008,555470.308,555610.608,237.800004,140.300002,943.500014,426.300006,664.10001,139.100002
422,555749.708,555879.108,557221.008,557359.008,129.400002,138.000002,1759.40003,1341.90002,1471.30002,150.100003
423,557509.108,557769.908,558394.108,558532.208,260.800003,138.100002,1143.10002,624.20001,885.000013,120.000002
424,558652.208,558881.408,559471.708,559616.608,229.200003,144.900002,1106.50002,590.300009,819.500012,142.100002
425,559758.708,559956.508,560716.608,560855.508,197.800003,138.900002,1227.50002,760.100011,957.900014,130.700002
426,560986.208,561190.008,561713.908,561853.908,203.800003,140.000002,1010.30001,523.900008,727.700011,142.600002
427,561996.508,562247.908,563291.308,563429.508,251.400004,138.200002,1573.70002,1043.40002,1294.80002,140.700002
428,563570.208,563836.508,564379.908,564515.108,266.300004,135.200002,1077.60002,543.400008,809.700012,132.700002
429,564647.808,564908.708,566032.508,566170.708,260.900004,138.200002,1677.50003,1123.80002,1384.70002,154.600002
430,566325.308,566514.108,567505.708,567640.808,188.800003,135.100003,1442.90002,991.600014,1180.40002,127.400001
431,567768.208,567984.408,568843.808,568986.008,216.200004,142.200003,1377.50002,859.400012,1075.60002,159.700002
432,569145.708,569418.008,570602.209,570739.209,272.300004,137.000002,1724.50003,1184.20002,1456.50002,131.000002
433,570870.209,571108.109,572124.309,572265.909,237.900003,141.600002,1578.40002,1016.20001,1254.10002,182.700003
434,572448.609,572660.709,573669.009,573803.109,212.100003,134.100002,1481.90002,1008.30002,1220.40002,127.400002
435,573930.509,574164.809,574911.009,575048.609,234.300004,137.600002,1255.90002,746.200011,980.500015,137.800002
436,575186.409,575435.509,576014.309,576151.809,249.100004,137.500002,1097.90002,578.800008,827.900012,132.500002
437,576284.309,576511.809,578158.309,578294.109,227.500004,135.800002,2164.80003,1646.50002,1874.00003,155.000003
438,578449.109,578676.409,579192.909,579331.809,227.300003,138.900002,1026.70002,516.500008,743.800011,144.000002
439,579475.809,579698.409,581225.809,581369.009,222.600003,143.200002,2038.40003,1527.40002,1750.00003,145.200002
440,581514.209,581769.109,582216.409,582359.309,254.900004,142.900002,1012.50001,447.300007,702.200011,167.400002
441,582526.709,582705.409,584344.509,584480.109,178.700003,135.600002,2106.30003,1639.10002,1817.80003,152.900003
442,584633.009,584800.709,585469.109,585606.709,167.700002,137.600002,1124.60002,668.40001,836.100012,150.900002
443,585757.609,585873.009,586335.509,586468.509,115.400002,133.000002,902.900014,462.500007,577.900009,192.000003
444,586660.509,586781.809,587242.309,587374.209,121.300002,131.900002,863.100013,460.500007,581.800009,149.400002
445,587523.609,587706.809,588245.309,588375.009,183.200003,129.700001,977.800014,538.500008,721.700011,126.400002
446,588501.409,588691.009,589239.209,589378.309,189.600003,139.100002,1074.00002,548.200008,737.800011,197.100003
447,589575.409,589687.809,590731.009,590862.309,112.400002,131.300002,1414.70002,1043.20002,1155.60002,127.800001
448,590990.109,591238.909,591719.209,591857.109,248.800004,137.900002,1018.80002,480.300007,729.100011,151.800003
449,592008.909,592182.009,593429.109,593568.609,173.100002,139.500002,1697.50002,1247.10002,1420.20002,137.800002
450,593706.409,593960.009,594460.709,594602.109,253.600004,141.400002,1038.40002,500.700007,754.300011,142.700002
451,594744.809,594938.009,596332.509,596467.009,193.200003,134.500002,1873.10003,1394.50002,1587.70002,150.900002
452,596617.909,596851.609,597370.009,597507.809,233.700004,137.800002,1013.20002,518.400008,752.100012,123.300001
453,597631.109,597749.209,599273.409,599407.309,118.100002,133.900002,1917.70003,1524.20002,1642.30003,141.500002
454,599548.809,599719.609,600382.609,600520.209,170.800003,137.600002,1095.60002,663.000009,833.800012,124.200002
455,600644.409,600888.409,601673.209,601812.909,244.000004,139.700002,1331.80002,784.800012,1028.80002,163.300002
456,601976.209,602085.309,603211.509,603345.509,109.100002,134.000002,1528.50002,1126.20002,1235.30002,159.200002
457,603504.709,603720.309,604267.909,604404.809,215.600003,136.900002,1038.20002,547.600008,763.200011,138.100002
458,604542.909,604738.409,606349.009,606484.609,195.500003,135.600002,2087.80003,1610.60002,1806.10003,146.100003
459,606630.709,606886.409,607463.109,607599.509,255.700003,136.400002,1110.20002,576.700009,832.400012,141.400002
460,607740.909,607956.409,609321.409,609455.809,215.500003,134.400002,1862.90003,1365.00002,1580.50002,148.000002
461,609603.809,609797.809,610411.309,610548.309,194.000003,137.000002,1067.70002,613.500009,807.500012,123.200002
462,610671.509,610927.809,612504.509,612638.009,256.300004,133.500002,2119.90003,1576.70002,1833.00003,153.400002
463,612791.409,613094.109,613695.509,613833.009,302.700005,137.500002,1176.50002,601.400009,904.100014,134.900002
464,613967.909,614228.109,616631.109,616766.409,260.200004,135.300002,2935.30004,2403.00004,2663.20004,136.800002
465,616903.209,617161.009,617765.509,617906.409,257.800003,140.900003,1154.30002,604.500009,862.300012,151.100002
466,618057.509,618280.609,619071.309,619210.309,223.100003,139.000002,1305.90002,790.700012,1013.80001,153.100002
467,619363.409,619628.709,620696.709,620834.009,265.300004,137.300002,1611.30002,1068.00002,1333.30002,140.700002
468,620974.709,621156.109,622529.909,622665.009,181.400003,135.100002,1830.60003,1373.80002,1555.20002,140.300003
469,622805.309,623068.809,623572.709,623715.309,263.500003,142.600002,1065.60001,503.900008,767.400011,155.600002
470,623870.909,624065.609,625381.709,625519.909,194.700003,138.200002,1799.10003,1316.10002,1510.80002,150.100002
471,625670.009,625907.109,626474.209,626611.309,237.100004,137.100002,1076.30002,567.100008,804.200012,135.000002
472,626746.309,626959.009,628388.509,628527.009,212.700003,138.500002,1933.00003,1429.50002,1642.20003,152.300002
473,628679.309,628785.609,629529.209,629666.509,106.300002,137.300002,1127.60002,743.600011,849.900013,140.400002
474,629806.909,630080.209,631982.209,632121.009,273.300004,138.800002,2463.30004,1902.00003,2175.30003,149.200003
475,632270.209,632551.609,632998.709,633139.109,281.400004,140.400003,1008.60001,447.100006,728.50001,139.700002
476,633278.809,633496.709,634922.309,635105.209,217.900003,182.900003,1935.80003,1425.60002,1643.50002,109.400001
477,635214.609,635456.909,636179.809,636319.209,242.300004,139.400002,1244.10002,722.900011,965.200015,139.500002
478,636458.709,636710.209,638710.61,638885.41,251.500004,174.800002,2538.50004,2000.40003,2251.90003,111.800002
479,638997.21,639235.91,639694.41,639835.11,238.700003,140.700002,972.900014,458.500007,697.20001,135.000002
480,639970.11,640228.51,641567.51,641706.21,258.400004,138.700002,1891.00003,1339.00002,1597.40002,154.900002
481,641861.11,642119.01,642735.01,642874.31,257.900004,139.300003,1145.80002,616.000009,873.900013,132.600002
482,643006.91,643247.41,644934.51,645069.51,240.500003,135.000002,2212.20003,1687.10002,1927.60003,149.600003
483,645219.11,645400.91,645952.71,646090.41,181.800002,137.700002,1007.80002,551.800008,733.60001,136.500003
484,646226.91,646497.51,647464.61,647608.31,270.600004,143.700002,1540.70002,967.100014,1237.70002,159.300002
485,647767.61,647964.71,648875.91,649013.21,197.100003,137.300002,1413.80002,911.200014,1108.30002,168.200003
486,649181.41,649346.91,649897.21,650037.51,165.500002,140.300002,1001.10001,550.300008,715.80001,145.000002
487,650182.51,650374.11,651955.21,652091.31,191.600003,136.100002,2060.10003,1581.10002,1772.70003,151.300002
488,652242.61,652503.61,653049.71,653188.21,261.000004,138.500002,1077.20002,546.100008,807.100012,131.600002
489,653319.81,653530.81,655186.61,655326.31,211.000003,139.700002,2157.20003,1655.80003,1866.80003,150.700002
490,655477.01,655738.71,656479.81,656616.51,261.700004,136.700002,1263.70002,741.100011,1002.80002,124.200002
491,656740.71,656982.91,657693.91,657833.31,242.200004,139.400002,1248.80002,711.00001,953.200014,156.200003
492,657989.51,658200.81,659108.31,659245.71,211.300003,137.400003,1414.90002,907.500013,1118.80002,158.700002
493,659404.41,659600.21,660764.91,660901.41,195.800003,136.500002,1653.80003,1164.70002,1360.50002,156.800003
494,661058.21,661266.11,661925.81,662067.01,207.900003,141.200003,1161.60002,659.700009,867.600012,152.800002
495,662219.81,662330.71,663742.91,663881.61,110.900001,138.700002,1830.20003,1412.20002,1523.10002,168.400002
496,664050.01,664258.41,664959.81,665097.41,208.400003,137.600002,1180.90002,701.400011,909.800014,133.500002
497,665230.91,665494.21,666872.31,667011.41,263.300004,139.100002,1934.20003,1378.10002,1641.40002,153.700003
498,667165.11,667428.61,668153.71,668291.81,263.500003,138.100002,1256.90002,725.100011,988.600014,130.200002
499,668422.01,668688.71,670318.41,670455.51,266.700004,137.100002,2179.00003,1629.70002,1896.40003,145.500002
500,670601.01,670856.91,671451.41,671587.71,255.900004,136.300002,1115.50002,594.500008,850.400012,128.800002
501,671716.51,671964.91,673121.81,673260.91,248.400004,139.100002,1694.40003,1156.90002,1405.30002,150.000003
502,673410.91,673710.01,674293.01,674432.51,299.100004,139.500002,1171.40002,583.000009,882.100013,149.800002
503,674582.31,674666.31,676039.01,676177.31,84.000001,138.300002,1734.50003,1372.70002,1456.70002,139.500002
504,676316.81,676515.41,677119.41,677259.81,198.600003,140.400002,1093.10002,604.000009,802.600012,150.100002
505,677409.91,677638.21,679127.51,679264.11,228.300004,136.600002,1990.50003,1489.30002,1717.60003,136.300002
506,679400.41,679627.11,680164.11,680304.41,226.700003,140.300002,1042.90001,537.000008,763.700011,138.900002
507,680443.31,680668.11,682044.91,682181.91,224.800004,137.000002,1880.10003,1376.80002,1601.60002,141.500002
508,682323.41,682581.31,683223.71,683367.61,257.900004,143.900002,1197.10002,642.40001,900.300014,152.900002
509,683520.51,683725.11,684742.11,684881.01,204.600003,138.900003,1490.00002,1017.00001,1221.60002,129.500001
510,685010.51,685256.71,686102.61,686239.71,246.200004,137.100002,1382.00002,845.900013,1092.10002,152.800002
511,686392.51,686501.51,687325.31,687459.61,109.000002,134.300002,1202.40002,823.800012,932.800014,135.300002
512,687594.91,687775.31,689364.41,689500.31,180.400003,135.900002,2047.30003,1589.10002,1769.50003,141.900002
513,689642.21,689850.81,690572.01,690707.71,208.600004,135.700002,1189.20002,721.20001,929.800014,123.700002
514,690831.41,691124.51,692110.41,692251.81,293.100005,141.400002,1574.10002,985.900014,1279.00002,153.700003
515,692405.51,692578.51,693634.91,693768.41,173.000002,133.500002,1490.10002,1056.40002,1229.40002,127.200002
516,693895.61,694116.11,694665.11,694803.41,220.500003,138.300002,1055.90002,549.000008,769.500011,148.100003
517,694951.51,695096.01,696739.91,696875.01,144.500002,135.100002,2068.40003,1643.90002,1788.40003,144.900002
518,697019.91,697282.11,697798.81,697935.01,262.200004,136.200002,1051.70002,516.700008,778.900012,136.600002
519,698071.61,698343.91,699291.91,699433.11,272.300004,141.200002,1517.00002,948.000014,1220.30002,155.500003
520,699588.61,699772.71,700852.01,700987.11,184.100002,135.100002,1529.30002,1079.30002,1263.40002,130.800001
521,701117.91,701332.91,701767.51,701910.11,215.000004,142.600002,947.500015,434.600006,649.60001,155.300003
522,702065.41,702285.71,703340.91,703477.81,220.300003,136.900002,1565.60002,1055.20002,1275.50002,153.200002
523,703631.01,703850.71,704472.61,704609.711,219.700003,137.100003,1105.30002,621.900009,841.600012,126.600001
524,704736.311,704905.111,705945.211,706081.911,168.800003,136.700002,1491.00002,1040.10001,1208.90002,145.400003
525,706227.311,706428.511,707465.811,707600.611,201.200003,134.800002,1508.00002,1037.30002,1238.50002,134.700002
526,707735.311,707980.211,708459.211,708601.911,244.900004,142.700002,1013.00001,479.000007,723.900011,146.400002
527,708748.311,708959.011,710445.511,710578.811,210.700003,133.300002,1970.70003,1486.50002,1697.20003,140.200003
528,710719.011,710975.211,711472.311,711611.611,256.200003,139.300002,1034.30002,497.100008,753.300011,141.700002
529,711753.311,712006.011,713463.011,713600.011,252.700004,137.000002,2003.00003,1457.00002,1709.70003,156.300003
530,713756.311,713931.711,714575.811,714710.411,175.400002,134.600002,1080.10002,644.10001,819.500012,126.000002
531,714836.411,715083.611,715877.511,716018.211,247.200004,140.700003,1345.20002,793.900011,1041.10001,163.400002
532,716181.611,716389.611,717541.311,717677.111,208.000003,135.800002,1629.70002,1151.70002,1359.70002,134.200002
533,717811.311,717967.711,718534.511,718675.511,156.400003,141.000002,1007.90002,566.800008,723.200011,143.700002
534,718819.211,719052.211,720317.711,720455.011,233.000004,137.300002,1783.80003,1265.50002,1498.50002,148.000002
535,720603.011,720840.311,721427.811,721565.011,237.300003,137.200002,1094.40002,587.500009,824.800012,132.400002
536,721697.411,721934.911,723295.011,723435.211,237.500004,140.200002,1890.90003,1360.10002,1597.60002,153.100002
537,723588.311,723668.611,724551.611,724685.911,80.300002,134.300002,1220.60002,883.000013,963.300015,123.000001
538,724808.911,725042.811,726302.211,726439.011,233.900004,136.800002,1800.60003,1259.40002,1493.30002,170.500002
539,726609.511,726848.611,727708.711,727845.011,239.100004,136.300002,1363.30002,860.100013,1099.20002,127.800002
540,727972.811,728237.411,728743.111,728882.411,264.600004,139.300002,1058.40002,505.700007,770.300011,148.800002
541,729031.211,729144.511,730343.411,730480.511,113.300002,137.100002,1585.50002,1198.90002,1312.20002,136.200002
542,730616.711,730858.311,731297.411,731436.811,241.600004,139.400002,973.300015,439.100006,680.70001,153.200003
543,731590.011,731824.711,733010.811,733147.711,234.700003,136.900002,1707.50002,1186.10002,1420.80002,149.800002
544,733297.511,733491.311,734384.211,734517.911,193.800003,133.700002,1341.50002,892.900013,1086.70002,121.100002
545,734639.011,734884.311,735947.511,736085.911,245.300004,138.400003,1590.10002,1063.20002,1308.50002,143.200002
546,736229.111,736419.911,737411.711,737551.411,190.800003,139.700002,1451.40002,991.800014,1182.60002,129.100002
547,737680.511,737900.211,738422.311,738563.411,219.700004,141.100002,1030.00002,522.100007,741.800011,147.100003
548,738710.511,738938.011,740225.811,740362.611,227.500003,136.800002,1802.20003,1287.80002,1515.30002,150.100002
549,740512.711,740736.711,741410.611,741546.511,224.000004,135.900002,1160.60002,673.90001,897.900014,126.800002
550,741673.311,741873.511,743445.311,743580.511,200.200003,135.200002,2051.30003,1571.80002,1772.00003,144.100002
551,743724.611,743984.811,744551.011,744690.311,260.200004,139.300002,1103.90002,566.200009,826.400013,138.200002
552,744828.511,745014.411,746096.311,746231.411,185.900003,135.100002,1537.40002,1081.90002,1267.80002,134.500002
553,746365.911,746543.711,747187.811,747328.311,177.800002,140.500002,1104.40002,644.10001,821.900012,142.000002
554,747470.311,747737.911,748340.711,748480.111,267.600004,139.400002,1145.60002,602.800009,870.400013,135.800002
555,748615.911,748832.511,750022.411,750157.011,216.600003,134.600002,1687.00003,1189.90002,1406.50002,145.900002
556,750302.911,750465.211,751212.611,751349.811,162.300003,137.200002,1171.10002,747.400011,909.700014,124.200002
557,751474.011,751722.811,752591.111,752732.611,248.800004,141.500003,1411.20002,868.300012,1117.10002,152.600002
558,752885.211,753144.111,754080.611,754217.611,258.900004,137.000002,1467.90002,936.500014,1195.40002,135.500002
559,754588.811,754617.911,755046.911,755185.611,29.100001,138.700002,744.500011,429.000006,458.100007,147.700002
560,755333.311,755510.111,756901.011,757040.511,176.800003,139.500002,1859.20003,1390.90002,1567.70002,152.000002
561,757192.511,757436.911,758176.411,758311.411,244.400004,135.000002,1244.50002,739.500011,983.900015,125.600002
562,758437.011,758685.911,759459.111,759597.011,248.900003,137.900002,1316.00002,773.200012,1022.10001,156.000002
563,759753.011,759960.511,761228.511,761366.211,207.500003,137.700002,1754.70003,1268.00002,1475.50002,141.500002
564,761507.711,761784.711,762166.311,762310.211,277.000004,143.900002,945.500014,381.600006,658.60001,143.000002
565,762453.211,762651.111,764082.211,764220.811,197.900003,138.600002,1917.90003,1431.10002,1629.00003,150.300002
566,764371.111,764610.911,765136.911,765276.111,239.800004,139.200003,1031.40002,526.000007,765.800011,126.400001
567,765402.511,765647.111,766597.511,766735.911,244.600004,138.400002,1480.10002,950.400014,1195.00002,146.700002
568,766882.611,767106.711,767894.911,768027.911,224.100004,133.000002,1269.80002,788.200012,1012.30002,124.500001
569,768152.411,768374.111,769200.411,769342.511,221.700004,142.100002,1375.90002,826.300012,1048.00002,185.800003
570,769528.311,769652.911,770890.611,771025.911,124.600002,135.300002,1634.10002,1237.70002,1362.30002,136.500002
571,771162.411,771324.111,771834.612,771973.912,161.700003,139.300002,956.300014,510.500007,672.20001,144.800002
572,772118.712,772313.612,773803.812,773939.512,194.900003,135.700002,1957.50003,1490.20002,1685.10003,136.700002
573,774076.212,774261.212,774801.812,774940.912,185.000002,139.100003,999.800015,540.600008,725.60001,135.100002
574,775076.012,775260.012,776760.712,776898.312,184.000002,137.600002,1960.90003,1500.70002,1684.70002,138.600002
575,777036.912,777161.112,777862.512,777998.812,124.200002,136.300002,1090.90002,701.40001,825.600012,129.000002
576,778127.812,778384.712,779550.712,779691.112,256.900004,140.400002,1708.80003,1166.00002,1422.90002,145.500002
577,779836.612,780008.512,780971.412,781108.612,171.900003,137.200002,1396.70002,962.900014,1134.80002,124.700002
578,781233.312,781480.312,782138.712,782278.812,247.000004,140.100002,1198.90002,658.40001,905.400014,153.400002
579,782432.212,782663.912,783842.812,783978.712,231.700004,135.900002,1684.30003,1178.90002,1410.60002,137.800002
580,784116.512,784352.012,784886.412,785026.312,235.500004,139.900002,1042.60002,534.400008,769.900012,132.800002
581,785159.112,785259.412,786624.212,786758.912,100.300001,134.700002,1737.20003,1364.80002,1465.10002,137.400002
582,786896.312,787040.212,787961.312,788100.112,143.900002,138.800002,1336.70002,921.100014,1065.00002,132.900002
583,788233.012,788484.412,789177.812,789318.112,251.400003,140.300002,1234.00002,693.400011,944.800014,148.900002
584,789467.012,789647.712,790769.812,790904.412,180.700003,134.600002,1576.40002,1122.10002,1302.80002,139.000002
585,791043.412,791230.112,791779.012,791919.412,186.700003,140.400003,1012.70002,548.900008,735.600011,136.700002
586,792056.112,792248.812,793484.012,793623.912,192.700002,139.900002,1714.70003,1235.20002,1427.90002,146.900002
587,793770.812,793923.812,794723.312,794858.012,153.000002,134.700002,1214.20002,799.500012,952.500014,127.000002
588,794985.012,795162.812,796563.112,796700.712,177.800003,137.600002,1861.90003,1400.30002,1578.10002,146.200002
589,796846.912,797088.312,797704.212,797842.612,241.400004,138.400002,1133.60002,615.900009,857.300013,137.900002
590,797980.512,798259.012,799319.912,799458.512,278.500004,138.600002,1609.50002,1060.90002,1339.40002,131.500002
591,799590.012,799839.412,800448.412,800587.512,249.400004,139.100002,1146.70002,609.000009,858.400013,149.200002
592,800736.712,800982.012,801784.112,801921.512,245.300004,137.400002,1313.70002,802.100012,1047.40002,128.900001
593,802050.412,802266.112,802790.612,802931.812,215.700004,141.200002,1048.70002,524.500008,740.200012,167.300002
594,803099.112,803256.512,804710.712,804848.612,157.400002,137.900002,1892.80003,1454.20002,1611.60002,143.300002
595,805237.112,805285.512,805837.512,805975.312,48.400001,137.800002,875.600013,552.000008,600.400009,137.400002
596,806112.712,806365.412,807995.912,808136.612,252.700004,140.700002,2171.40003,1630.50002,1883.20003,147.500002
597,808284.112,808551.412,809252.912,809388.912,267.300004,136.000002,1240.30002,701.500011,968.800015,135.500002
598,809524.412,809788.012,811189.912,811330.812,263.600004,140.900002,1952.60003,1401.90002,1665.50002,146.200002
599,811477.012,811744.512,812371.612,812509.512,267.500004,137.900002,1163.50002,627.100009,894.600013,131.000002
600,812640.512,812732.212,814228.812,814366.412,91.700002,137.600002,1888.90003,1496.60002,1588.30002,163.000002
601,814529.412,814717.312,815404.312,815540.312,187.900003,136.000002,1139.70002,687.00001,874.900013,128.800002
602,815669.112,815899.912,816960.912,817099.012,230.800004,138.100002,1580.70002,1061.00002,1291.80002,150.800002
603,817249.812,817410.512,818144.212,818279.312,160.700002,135.100002,1162.70002,733.700011,894.400013,133.200002
604,818412.512,818556.812,820684.312,820821.312,144.300002,137.000002,2547.30004,2127.50003,2271.80003,138.500002
605,820959.812,821187.012,821748.212,821885.012,227.200004,136.800002,1051.60002,561.200008,788.400012,126.400002
606,822011.412,822271.212,823105.112,823250.712,259.800004,145.600002,1402.00002,833.900012,1093.70002,162.700003
607,823413.412,823594.512,824699.012,824831.012,181.100003,132.000002,1561.00002,1104.50002,1285.60002,143.400002
608,824974.412,825213.612,825607.512,825746.312,239.200004,138.800002,916.900014,393.900006,633.10001,145.000002
609,825891.312,826084.012,827041.512,827182.312,192.700003,140.800002,1464.20002,957.500014,1150.20002,173.200003
610,827355.512,827501.312,828498.412,828634.212,145.800002,135.800002,1415.20002,997.100015,1142.90002,136.500002
611,828770.712,829000.212,829495.912,829637.912,229.500003,142.000003,1008.30001,495.700007,725.20001,141.100002
612,829779.012,829920.312,830955.612,831090.112,141.300002,134.500002,1449.20002,1035.30001,1176.60002,138.100002
613,831228.212,831455.812,832457.612,832592.112,227.600004,134.500002,1488.40002,1001.80002,1229.40002,124.500001
614,832716.612,832951.812,833627.312,833771.612,235.200004,144.300002,1202.10002,675.50001,910.700014,147.100002
615,833918.712,834172.912,835141.112,835277.312,254.200004,136.200002,1490.80002,968.200015,1222.40002,132.200002
616,835409.512,835678.312,836124.512,836265.712,268.800004,141.200002,1001.80001,446.200006,715.00001,145.600002
617,836411.312,836604.812,838164.812,838302.812,193.500003,138.000002,2027.20003,1560.00002,1753.50003,135.700002
618,838438.512,838590.412,839255.713,839392.413,151.900002,136.700002,1083.50002,665.30001,817.200012,129.600002
619,839522.013,839745.013,840714.313,840850.913,223.000003,136.600002,1474.10002,969.300015,1192.30002,145.200002
620,840996.113,841249.213,841827.413,841963.013,253.100004,135.600002,1101.20002,578.200008,831.300012,134.300002
621,842097.313,842347.713,843233.213,843370.213,250.400004,137.000002,1426.10002,885.500013,1135.90002,153.200002
622,843665.113,843752.113,844741.513,844877.513,87.000001,136.000002,1348.30002,989.400015,1076.40002,135.900002
623,845013.413,845246.413,845714.213,845856.313,233.000003,142.100002,987.600014,467.800007,700.80001,144.700002
624,846001.013,846175.213,847695.013,847830.213,174.200003,135.200002,1981.50003,1519.80002,1694.00003,152.300002
625,847982.513,848108.013,848895.513,849028.513,125.500002,133.000002,1175.20002,787.500012,913.000014,129.200001
626,849157.713,849389.013,851735.113,851868.113,231.300004,133.000002,2861.10004,2346.10004,2577.40004,150.700002
627,852018.813,852288.713,852784.713,852923.713,269.900004,139.000003,1044.00002,496.000007,765.900011,139.100002
628,853062.813,853244.813,855006.313,855143.813,182.000002,137.500002,2235.10003,1761.50003,1943.50003,154.100002
629,855297.913,855582.213,856186.013,856323.813,284.300004,137.800002,1152.60002,603.800009,888.100013,126.700002
630,856450.513,856698.813,858394.213,858532.713,248.300004,138.500002,2235.40003,1695.40002,1943.70003,153.200002
631,858685.913,858939.913,859759.213,859897.413,254.000004,138.200002,1342.30002,819.300012,1073.30002,130.800002
632,860028.213,860344.613,862045.613,862185.713,316.400005,140.100003,2294.30004,1701.00002,2017.40003,136.800002
633,862322.513,862619.713,863050.213,863193.513,297.200004,143.300003,1011.40001,430.500006,727.70001,140.400002
634,863333.913,863582.413,865960.513,866098.813,248.500003,138.300002,2898.80004,2378.10004,2626.60004,133.900002
635,866232.713,866517.313,866889.913,867033.513,284.600004,143.600002,938.000014,372.600006,657.20001,137.200002
636,867170.713,867412.513,868980.413,869120.213,241.800003,139.800002,2096.90003,1567.90002,1809.70003,147.400002
637,869267.613,869536.313,869949.213,870092.913,268.700004,143.700002,956.400014,412.900006,681.60001,131.100002
638,870224.013,870481.413,872421.513,872558.513,257.400004,137.000002,2480.80004,1940.10003,2197.50003,146.300002
639,872704.813,873010.813,873515.913,873653.713,306.000005,137.800002,1074.50002,505.100007,811.100012,125.600002
640,873779.313,874071.213,875024.713,875169.913,291.900005,145.200002,1552.40002,953.500014,1245.40002,161.800002
641,875331.713,875573.913,876743.013,876880.213,242.200004,137.200003,1682.60003,1169.10002,1411.30002,134.100002
642,877014.313,877288.413,877731.413,877876.913,274.100004,145.500002,1009.40002,443.000006,717.10001,146.800003
643,878023.713,878250.113,879815.713,879954.313,226.400003,138.600002,2091.90003,1565.60002,1792.00003,161.300003
644,880115.613,880332.113,880995.013,881131.813,216.500003,136.800002,1144.70002,662.90001,879.400013,128.500002
645,881260.313,881529.713,882784.913,882922.313,269.400004,137.400002,1809.70003,1255.20002,1524.60002,147.700002
646,883070.013,883350.513,884165.913,884302.813,280.500004,136.900002,1357.60002,815.400012,1095.90002,124.800002
647,884427.613,884660.813,885246.213,885389.113,233.200003,142.900002,1114.30002,585.400009,818.600012,152.800003
648,885541.913,885693.513,887612.913,887747.813,151.600002,134.900002,2345.90003,1919.40003,2071.00003,140.000003
649,887887.813,888152.313,888577.813,888721.913,264.500004,144.100002,970.700014,425.500006,690.00001,136.600002
