# Supplementary material for: Robust dynamical invariants in sequential neural activity
Source: Sci Rep. 2019 Jun 21;9:9048. doi: 10.1038/s41598-019-44953-2 (PMC6588702; doi:10.1038/s41598-019-44953-2)
Supplement: Supplementary file 4 — Dataset [file 41598_2019_44953_MOESM4_ESM.zip › data/control16/Control_exp3.txt]

%If you use these data please cite:
%%  I. Elices, R. Levi, D. Arroyo, F. B. Rodriguez, and P. Varona. Robust dynamical invariants in sequential neural activity
% (1:n-1)' firstLP' lastLP' firstPD' lastPD' burstLPd' burstPDd' Period' latenc' LPPDfst2fst' PDLP'
1,1170.20002,1343.40002,1702.90002,1822.60003,173.200003,119.700002,755.400012,359.500005,532.700008,103.000002
2,1925.60003,2056.10003,2348.20003,2460.00004,130.500002,111.800002,630.300009,292.100004,422.600006,95.900001
3,2555.90004,2719.90004,3036.30004,3158.50005,164.000003,122.200002,708.100011,316.400004,480.400007,105.500002
4,3264.00005,3402.50005,3874.00006,3996.80006,138.500002,122.800002,861.000012,471.500007,610.000009,128.200001
5,4125.00006,4269.30006,4767.80007,4888.70007,144.300003,120.900002,890.600014,498.500007,642.80001,126.900002
6,5015.60008,5162.60008,5629.90008,5752.30009,147.000002,122.400002,858.300013,467.300007,614.300009,121.600002
7,5873.90009,6023.20009,6458.3001,6584.5001,149.300002,126.200002,826.300012,435.100006,584.400008,115.700002
8,6700.2001,6846.4001,7414.80011,7534.70011,146.200002,119.900002,956.200014,568.400008,714.60001,121.700002
9,7656.40011,7794.80012,8252.30012,8370.70012,138.400002,118.400002,830.800012,457.500007,595.900009,116.500001
10,8487.20013,8657.40013,8994.20013,9107.50014,170.200003,113.300002,713.700011,336.800005,507.000008,93.400001
11,9200.90014,9375.50014,9667.40014,9784.50015,174.600003,117.100002,692.70001,291.900004,466.500007,109.100001
12,9893.60015,10026.4001,10581.4002,10698.8002,132.800002,117.400001,928.700014,555.000009,687.800011,123.500002
13,10822.3002,10984.7002,11530.2002,11651.7002,162.400003,121.500002,956.000015,545.500008,707.900011,126.600002
14,11778.3002,11939.0002,12513.5002,12632.4002,160.700002,118.900002,978.300014,574.500008,735.20001,124.200002
15,12756.6002,12909.0002,13391.6002,13513.8002,152.400002,122.200001,880.100013,482.600008,635.00001,122.900002
16,13636.7002,13786.3002,14321.5002,14439.8002,149.600002,118.300002,923.300014,535.200008,684.80001,120.200002
17,14560.0002,14692.5002,15260.3002,15374.4002,132.500002,114.100002,917.000014,567.800008,700.30001,102.600002
18,15477.0002,15649.8002,15913.5002,16028.3002,172.800002,114.800002,648.100009,263.700004,436.500006,96.800001
19,16125.1002,16288.1002,16571.4002,16690.3002,163.000003,118.900002,667.70001,283.300004,446.300007,102.500001
20,16792.8003,16947.3003,17371.8003,17489.1003,154.500003,117.300002,801.300012,424.500006,579.000009,105.000001
21,17594.1003,17763.9003,18179.9003,18296.4003,169.800003,116.500002,805.400012,416.000006,585.800009,103.100001
22,18399.5003,18567.2003,19041.0003,19158.2003,167.700003,117.200001,888.500013,473.800007,641.50001,129.800002
23,19288.0003,19428.1003,19997.8003,20116.5003,140.100003,118.700002,957.300015,569.700008,709.800011,128.800002
24,20245.3003,20376.9003,20999.8003,21116.1003,131.600002,116.300002,990.400014,622.900009,754.500011,119.600001
25,21235.7003,21426.3003,21920.7003,22036.1003,190.600003,115.400001,927.200014,494.400008,685.000011,126.800002
26,22162.9003,22350.7003,22730.7003,22847.1003,187.800003,116.400001,775.200012,380.000006,567.800009,91.000002
27,22938.1003,23100.1003,23391.8003,23509.8004,162.000002,118.000001,668.70001,291.700005,453.700007,97.000002
28,23606.8004,23748.5004,24221.3004,24338.5004,141.700002,117.200002,843.400012,472.800007,614.500009,111.700001
29,24450.2004,24608.1004,25078.6004,25195.4004,157.900003,116.800001,856.400013,470.500007,628.40001,111.200002
30,25306.6004,25463.4004,25869.8004,25989.5004,156.800002,119.700002,788.800012,406.400006,563.200008,105.900002
31,26095.4004,26237.3004,26819.3004,26936.3004,141.900002,117.000001,961.500014,582.000009,723.900011,120.600002
32,27056.9004,27202.6004,27778.3004,27899.0004,145.700002,120.700002,962.600015,575.700009,721.400011,120.500002
33,28019.5004,28202.3004,28711.1004,28828.7004,182.800002,117.600002,917.400013,508.800008,691.60001,108.200001
34,28936.9004,29085.8004,29451.8004,29565.3004,148.900002,113.500002,723.600011,366.000006,514.900008,95.200001
35,29660.5004,29835.1004,30263.5005,30384.2005,174.600003,120.700002,843.700013,428.400006,603.000009,120.000002
36,30504.2005,30655.1005,31356.7005,31474.3005,150.900002,117.600002,1094.70002,701.60001,852.500012,124.600002
37,31598.9005,31746.9005,32445.7005,32563.9005,148.000002,118.200002,1105.70002,698.80001,846.800012,140.700002
38,32704.6005,32873.9005,33574.2005,33693.5005,169.300003,119.300002,1114.00002,700.30001,869.600013,125.100002
39,33818.6005,33979.7005,34518.2005,34642.7005,161.100002,124.500002,936.900014,538.500008,699.60001,112.800002
40,34755.5005,34927.1005,35403.5005,35523.7005,171.600002,120.200001,874.300013,476.400008,648.00001,106.100002
41,35629.8005,35791.2005,36175.0005,36290.1005,161.400002,115.100002,752.700011,383.800006,545.200008,92.400001
42,36382.5005,36569.8005,36835.9005,36954.6006,187.300003,118.700002,667.30001,266.100004,453.400007,95.200001
43,37049.8006,37190.8006,37654.1006,37771.8006,141.000002,117.700002,836.700013,463.300007,604.300009,114.700002
44,37886.5006,38038.1006,38680.4006,38799.8006,151.600002,119.400002,1040.30002,642.300009,793.900011,127.000002
45,38926.8006,39102.8006,39818.3006,39938.6006,176.000003,120.300002,1134.50002,715.50001,891.500013,122.700002
46,40061.3006,40212.5006,40745.2006,40863.5006,151.200002,118.300002,931.000014,532.700008,683.90001,128.800002
47,40992.3006,41155.8006,41742.7006,41865.6006,163.500002,122.900002,984.800015,586.900009,750.400011,111.500002
48,41977.1006,42162.5006,42665.9006,42781.0006,185.400002,115.100001,910.900013,503.400008,688.80001,107.000002
49,42888.0006,43059.5006,43344.7006,43463.1006,171.500003,118.400002,664.50001,285.200004,456.700007,89.400001
50,43552.5006,43704.6007,44031.3007,44150.7007,152.100002,119.400002,695.40001,326.700005,478.800007,97.200001
51,44247.9007,44397.3007,44866.9007,44985.3007,149.400003,118.400001,838.800013,469.600007,619.00001,101.400002
52,45086.7007,45250.5007,45751.1007,45872.3007,163.800002,121.200002,896.300013,500.600008,664.40001,110.700001
53,45983.0007,46123.0007,46792.7007,46910.6007,140.000002,117.900002,1052.10002,669.70001,809.700012,124.500002
54,47035.1007,47203.0007,47845.5007,47976.9007,167.900002,131.400002,1070.20002,642.50001,810.400012,128.400002
55,48105.3007,48264.5007,48871.9007,48993.0007,159.200002,121.100002,1003.20002,607.400009,766.600011,115.500002
56,49108.5007,49310.0007,49882.3007,50003.3007,201.500003,121.000002,1027.10001,572.300008,773.800011,132.300002
57,50135.6007,50290.9007,51007.1008,51127.6008,155.300002,120.500002,1125.30002,716.200011,871.500013,133.300002
58,51260.9008,51435.7008,52177.6008,52298.6008,174.800002,121.000001,1174.50002,741.900012,916.700014,136.800002
59,52435.4008,52591.7008,53328.6008,53449.9008,156.300003,121.300001,1143.00002,736.900011,893.200014,128.500002
60,53578.4008,53753.3008,54122.6008,54237.4008,174.900003,114.800002,754.700012,369.300005,544.200008,95.700002
61,54333.1008,54505.4008,54853.1008,54974.8008,172.300002,121.700002,749.500011,347.700005,520.000007,107.800002
62,55082.6008,55248.2008,55882.1008,56006.7008,165.600002,124.600002,1039.50001,633.90001,799.500012,115.400001
63,56122.1008,56286.5008,56902.5008,57025.4008,164.400003,122.900002,1014.60002,616.000009,780.400012,111.300001
64,57136.7009,57295.3009,57963.0009,58086.3009,158.600003,123.300002,1069.80002,667.70001,826.300013,120.200001
65,58206.5009,58358.9009,59030.4009,59147.0009,152.400003,116.600001,1064.40002,671.50001,823.900013,123.900002
66,59270.9009,59445.0009,59910.8009,60027.1009,174.100003,116.300001,850.900013,465.800007,639.90001,94.700002
67,60121.8009,60274.2009,60618.1009,60732.3009,152.400002,114.200002,709.30001,343.900005,496.300007,98.800001
68,60831.1009,61021.8009,61464.2009,61594.9009,190.700003,130.700002,866.000013,442.400007,633.10001,102.200001
69,61697.1009,61829.6009,62427.9009,62543.1009,132.500002,115.200002,949.300015,598.300009,730.800011,103.300002
70,62646.4009,62811.9009,63294.3009,63414.2009,165.500002,119.900002,881.900013,482.400007,647.900009,114.100002
71,63528.3009,63698.6009,64165.401,64282.301,170.300002,116.900002,859.200012,466.800007,637.100009,105.200001
72,64387.501,64530.701,65238.601,65358.201,143.200003,119.600002,1098.60002,707.90001,851.100013,127.900002
73,65486.101,65643.101,66251.801,66373.301,157.000002,121.500002,1010.50001,608.700009,765.700011,123.300002
74,66496.601,66681.901,67229.001,67350.701,185.300003,121.700002,972.900014,547.100008,732.400011,118.800001
75,67469.501,67634.801,68091.501,68211.601,165.300003,120.100001,835.800013,456.700007,622.00001,93.700002
76,68305.301,68474.801,68814.901,68935.301,169.500002,120.400002,724.800011,340.100005,509.600007,94.800002
77,69030.101,69188.301,69749.401,69866.501,158.200002,117.100002,956.400014,561.100008,719.30001,120.000002
78,69986.501,70147.501,70929.3011,71051.7011,161.000002,122.400002,1203.30002,781.800012,942.800014,138.100002
79,71189.8011,71366.3011,72045.0011,72170.8011,176.500002,125.800001,1108.60002,678.700011,855.200013,127.600002
80,72298.4011,72493.7011,73087.4011,73208.2011,195.300003,120.800002,1035.00002,593.700009,789.000012,125.200002
81,73333.4011,73503.0011,74153.6011,74271.9011,169.600002,118.300002,1060.70002,650.60001,820.200012,122.200002
82,74394.1011,74578.3011,74971.0011,75092.1011,184.200002,121.100002,791.400011,392.700006,576.900008,93.400001
83,75185.5011,75349.1011,75698.6011,75819.0011,163.600003,120.400002,741.800011,349.500005,513.100008,108.300001
84,75927.3011,76114.0011,76694.6011,76814.2011,186.700003,119.600002,997.100015,580.600009,767.300012,110.200001
85,76924.4011,77065.8011,77679.3012,77807.9012,141.400002,128.600001,991.900015,613.50001,754.900012,108.400002
86,77916.3012,78095.7012,78593.7012,78717.2012,179.400003,123.500002,919.800014,498.000007,677.40001,118.900002
87,78836.1012,78978.2012,79662.2012,79783.8012,142.100002,121.600002,1068.60002,684.00001,826.100012,120.900002
88,79904.7012,80054.2012,80797.6012,80921.4012,149.500002,123.800002,1130.90002,743.400011,892.900013,114.200002
89,81035.6012,81194.6012,81620.7012,81739.1012,159.000002,118.400002,807.800012,426.100006,585.100008,104.300002
90,81843.4012,81985.1012,82406.6012,82526.5012,141.700002,119.900002,785.800011,421.500006,563.200008,102.700001
91,82629.2012,82797.9012,83640.1012,83761.0012,168.700003,120.900002,1262.70002,842.200012,1010.90002,130.900002
92,83891.9012,84074.3013,84746.7013,84874.8013,182.400003,128.100002,1113.40002,672.40001,854.800013,130.500002
93,85005.3013,85177.0013,85938.1013,86067.0013,171.700002,128.900001,1187.70002,761.100012,932.800014,126.000002
94,86193.0013,86372.3013,87053.3013,87184.6013,179.300003,131.300002,1132.00002,681.00001,860.300013,140.400002
95,87325.0013,87475.5013,88175.0013,88305.7013,150.500002,130.700002,1095.60002,699.500011,850.000013,114.900002
96,88420.6013,88583.5013,89007.4013,89125.6013,162.900002,118.200002,804.500012,423.900006,586.800008,99.500002
97,89225.1013,89407.5013,89891.0013,90016.7013,182.400002,125.700002,908.500013,483.500007,665.900009,116.900002
98,90133.6013,90296.5013,91111.1014,91236.5014,162.900003,125.400002,1235.70002,814.600012,977.500015,132.800002
99,91369.3014,91536.1014,92212.4014,92343.1014,166.800002,130.700002,1101.20002,676.30001,843.100012,127.400002
100,92470.5014,92640.4014,93302.0014,93427.4014,169.900002,125.400002,1093.00002,661.60001,831.500012,136.100002
101,93563.5014,93722.6014,94515.7014,94642.4014,159.100003,126.700002,1203.90002,793.100011,952.200014,125.000002
102,94767.4014,94916.7014,95642.1014,95759.4014,149.300002,117.300002,1107.20002,725.400011,874.700013,115.200002
103,95874.6014,96037.8014,96424.7014,96536.2014,163.200002,111.500002,757.900011,386.900006,550.100008,96.300001
104,96632.5014,96789.0014,97123.3014,97244.9014,156.500002,121.600002,710.800011,334.300005,490.800007,98.400002
105,97343.3015,97511.8015,98194.3015,98323.1015,168.500002,128.800002,1115.70002,682.50001,851.000012,135.900002
106,98459.0015,98645.5015,99419.0015,99543.9015,186.500003,124.900002,1209.90002,773.500011,960.000014,125.000002
107,99668.9015,99839.0015,100605.101,100731.102,170.100003,126.000002,1190.50002,766.100011,936.200014,128.300002
108,100859.402,101021.702,101744.702,101867.702,162.300002,123.000002,1131.70002,723.000011,885.300013,123.400002
109,101991.102,102184.602,102719.202,102837.902,193.500003,118.700001,941.800014,534.600008,728.100011,95.000002
110,102932.902,103108.502,103457.102,103575.502,175.600002,118.400001,745.400011,348.600006,524.200008,102.800002
111,103678.302,103837.702,104517.502,104642.002,159.400002,124.500002,1068.50002,679.80001,839.200012,104.800002
112,104746.802,104926.302,105506.802,105623.302,179.500003,116.500002,993.800015,580.500008,760.000011,117.300002
113,105740.602,105915.902,106355.702,106479.502,175.300002,123.800002,859.800012,439.800007,615.100009,120.900001
114,106600.402,106775.702,107582.702,107711.002,175.300003,128.300002,1245.10002,807.000012,982.300015,134.500002
115,107845.502,108021.002,108630.202,108755.802,175.500003,125.600002,1031.90002,609.200009,784.700012,121.600001
116,108877.402,109022.502,109754.002,109877.502,145.100003,123.500002,1119.70002,731.50001,876.600013,119.600002
117,109997.102,110148.602,110680.102,110798.902,151.500002,118.800002,897.500013,531.500008,683.00001,95.700001
118,110894.602,111076.202,111435.702,111554.602,181.600003,118.900001,759.500012,359.500006,541.100009,99.500002
119,111654.102,111816.102,112458.202,112587.302,162.000002,129.100002,1061.10002,642.10001,804.100012,127.900002
120,112715.202,112895.102,113586.602,113711.602,179.900002,125.000001,1134.30002,691.500011,871.400013,137.900002
121,113849.502,114029.902,114735.802,114857.302,180.400003,121.500002,1135.30002,705.900011,886.300014,127.500001
122,114984.802,115147.302,115836.302,115957.502,162.500003,121.200002,1109.80002,689.00001,851.500013,137.100002
123,116094.602,116236.602,116896.302,117017.902,142.000002,121.600002,1053.20002,659.70001,801.700012,129.900002
124,117147.802,117345.302,117839.802,117961.502,197.500003,121.700002,918.200013,494.500007,692.00001,104.500001
125,118066.002,118234.202,118583.602,118696.902,168.200003,113.300002,725.700011,349.400005,517.600008,94.800001
126,118791.702,118951.502,119302.102,119427.502,159.800003,125.400002,741.400011,350.600005,510.400008,105.600001
127,119533.102,119713.102,120411.002,120531.102,180.000003,120.100002,1134.60002,697.90001,877.900013,136.600002
128,120667.702,120851.802,121650.802,121767.902,184.100003,117.100001,1236.40002,799.000012,983.100015,136.200003
129,121904.102,122074.102,122726.602,122850.602,170.000002,124.000002,1082.80002,652.50001,822.500012,136.300002
130,123777.102,123859.302,123875.402,124004.602,82.200002,129.200002,362.600006,16.1,98.300002,135.100002
131,124139.702,124310.902,125083.902,125210.702,171.200002,126.800002,1203.40002,773.000012,944.200014,132.400002
132,125343.102,125535.002,126198.402,126321.802,191.900003,123.400001,1111.20002,663.40001,855.300013,132.500002
133,126454.302,126627.602,127076.602,127195.302,173.300003,118.700001,840.100013,449.000007,622.30001,99.100002
134,127294.402,127445.902,127929.402,128054.302,151.500002,124.900002,874.800013,483.500007,635.000009,114.900002
135,128169.202,128343.702,129147.902,129273.002,174.500002,125.100002,1238.30002,804.200012,978.700014,134.500002
136,129407.502,129590.602,130442.602,130565.102,183.100003,122.500002,1302.20002,852.000013,1035.10002,144.600002
137,130709.702,130894.402,131640.502,131766.302,184.700002,125.800001,1188.00002,746.100012,930.800014,131.400002
138,131897.702,132066.102,132805.002,132924.702,168.400003,119.700002,1151.00002,738.900011,907.300014,124.000002
139,133048.702,133237.002,133638.502,133754.702,188.300002,116.200002,810.500012,401.500006,589.800008,104.500002
140,133859.202,134004.302,134392.902,134511.902,145.100002,119.000001,763.000011,388.600006,533.700008,110.300002
141,134622.202,134801.102,135494.302,135617.502,178.900003,123.200002,1127.50002,693.20001,872.100013,132.200002
142,135749.702,135915.102,136619.402,136739.902,165.400002,120.500002,1131.90002,704.300011,869.700013,141.700002
143,136881.602,137063.502,137720.402,137841.302,181.900002,120.900002,1103.20002,656.90001,838.800012,143.500002
144,137984.802,138143.002,138742.102,138867.002,158.200002,124.900002,1018.30002,599.100009,757.300011,136.100002
145,139003.102,139157.002,139860.702,139981.602,153.900003,120.900002,1101.00002,703.70001,857.600013,122.500002
146,140104.102,140301.402,140813.302,140931.002,197.300003,117.700002,937.400014,511.900007,709.20001,110.500002
147,141041.502,141220.702,141549.102,141663.802,179.200002,114.700002,723.40001,328.400005,507.600007,101.100001
148,141764.902,141913.102,142331.002,142461.302,148.200003,130.300002,803.600012,417.900006,566.100009,107.200001
149,142568.502,142711.802,143349.702,143463.502,143.300003,113.800002,1013.70002,637.900009,781.200012,118.700002
150,143582.202,143768.602,144176.902,144296.302,186.400002,119.400002,827.600012,408.300006,594.700008,113.500002
151,144409.802,144552.202,145192.402,145315.102,142.400002,122.700001,1037.10002,640.20001,782.600012,131.800002
152,145446.902,145606.602,146335.802,146455.102,159.700003,119.300001,1148.70002,729.200011,888.900014,140.500002
153,146595.602,146771.802,147426.402,147547.602,176.200003,121.200002,1074.90002,654.60001,830.800013,122.900001
154,147670.502,147807.202,148390.602,148511.402,136.700002,120.800002,952.500015,583.400009,720.100011,111.600002
155,148623.002,148773.102,149186.602,149303.402,150.100002,116.800002,776.300011,413.500006,563.600008,95.900001
156,149399.302,149583.502,150076.202,150204.502,184.200003,128.300002,923.900014,492.700007,676.90001,118.700002
157,150323.202,150505.502,151308.502,151436.302,182.300003,127.800002,1252.70002,803.000012,985.300015,139.600002
158,151575.902,151774.102,152496.502,152615.102,198.200003,118.600002,1183.90002,722.40001,920.600013,144.700002
159,152759.802,152939.102,153816.402,153938.002,179.300003,121.600002,1327.40002,877.300013,1056.60002,149.200002
160,154087.202,154287.002,154976.602,155093.102,199.800003,116.500002,1134.70002,689.60001,889.400013,128.800002
161,155221.902,155378.702,155992.602,156114.702,156.800002,122.100002,1021.90001,613.900009,770.700011,129.100002
162,156243.802,156391.002,156800.702,156920.902,147.200002,120.200001,772.900012,409.700007,556.900009,95.800002
163,157016.702,157177.002,157480.302,157598.602,160.300002,118.300001,679.40001,303.300005,463.600007,97.500002
164,158509.002,158589.302,158629.502,158747.602,80.300001,118.100002,364.400005,40.200001,120.500002,125.800001
165,158873.402,159014.102,159897.502,160021.002,140.700002,123.500001,1290.60002,883.400014,1024.10002,143.000003
166,160164.002,160320.902,161027.902,161153.802,156.900002,125.900001,1135.40002,707.000011,863.900013,145.600003
167,161299.402,161477.902,162066.302,162185.002,178.500002,118.700002,1024.10002,588.400009,766.900011,138.500002
168,162323.502,162476.802,162939.702,163056.302,153.300002,116.600002,828.900012,462.900007,616.200009,96.100001
169,163152.402,163314.302,163678.202,163792.502,161.900003,114.300002,739.500011,363.900005,525.800008,99.400001
170,163891.902,164066.902,164740.302,164862.902,175.000003,122.600002,1097.10002,673.40001,848.400013,126.100002
171,164989.002,165139.902,165887.902,166010.902,150.900002,123.000002,1166.40002,748.000011,898.900013,144.500002
172,166155.402,166316.402,167055.602,167181.702,161.000002,126.100002,1169.00002,739.200011,900.200013,142.700002
173,167324.402,167504.902,168319.103,168441.503,180.500003,122.400002,1263.80002,814.200012,994.700015,146.700002
174,168588.203,168763.403,169482.303,169604.303,175.200003,122.000002,1149.30002,718.90001,894.100013,133.200002
175,170600.703,170683.403,170684.503,170809.303,82.700001,124.800002,323.000005,1.1,83.800001,114.400002
176,170923.703,171077.903,171446.103,171560.703,154.200002,114.600001,739.800011,368.200006,522.400008,102.800002
177,171663.503,171818.303,172438.603,172561.903,154.800002,123.300001,1017.80001,620.30001,775.100012,119.400002
178,172681.303,172828.703,173424.203,173545.203,147.400002,121.000002,990.100015,595.500009,742.900011,126.200002
179,173671.403,173809.403,174339.003,174457.003,138.000002,118.000002,902.400013,529.600008,667.60001,116.800001
180,174573.803,174750.703,175272.403,175392.903,176.900003,120.500002,944.300014,521.700008,698.600011,125.200001
181,175518.103,175695.803,176427.503,176554.303,177.700003,126.800002,1180.50002,731.700011,909.400014,144.300002
182,176698.603,176858.703,177596.703,177724.303,160.100002,127.600002,1175.10002,738.000011,898.100013,149.400003
183,177873.703,178037.203,178620.303,178740.203,163.500002,119.900001,997.800014,583.100009,746.600011,131.300002
184,178871.503,179026.203,179653.503,179773.503,154.700003,120.000002,1004.60002,627.300009,782.000012,102.600001
185,179876.103,180052.603,180409.203,180525.803,176.500003,116.600002,753.000012,356.600005,533.100008,103.300002
186,180629.103,180798.903,181539.003,181659.503,169.800002,120.500002,1177.70002,740.100011,909.900013,147.300002
187,181806.803,181942.903,182723.903,182845.703,136.100002,121.800002,1189.40002,781.000012,917.100014,150.500002
188,182996.203,183165.503,183839.603,183962.303,169.300002,122.700002,1105.10002,674.10001,843.400012,139.000002
189,184101.303,184277.903,184990.603,185113.203,176.600003,122.600001,1155.40002,712.700011,889.300014,143.500003
190,185256.703,185421.703,186061.403,186182.503,165.000002,121.100001,1066.50001,639.70001,804.700012,140.700002
191,186323.203,186482.503,187155.003,187271.003,159.300003,116.000002,1062.50002,672.50001,831.800013,114.700001
192,187385.703,187577.803,187933.803,188052.603,192.100003,118.800002,771.800012,356.000005,548.100008,104.900002
193,188157.503,188326.903,188975.003,189094.503,169.400002,119.500002,1079.60002,648.10001,817.500012,142.600002
194,189237.103,189407.403,190096.603,190223.503,170.300002,126.900002,1120.80002,689.200011,859.500013,134.400002
195,190357.903,190546.903,191269.103,191396.003,189.000002,126.900002,1179.40002,722.200011,911.200013,141.300002
196,191537.303,191711.503,192461.503,192582.503,174.200003,121.000002,1181.20002,750.000011,924.200014,136.000002
197,192718.503,192891.303,193527.303,193650.103,172.800002,122.800002,1055.90001,636.00001,808.800012,124.300001
198,193774.403,193974.203,194557.303,194677.803,199.800003,120.500002,1024.90002,583.100009,782.900012,121.500002
199,194799.303,194957.403,195506.903,195623.103,158.100002,116.200002,917.200013,549.500008,707.60001,93.400001
200,195716.503,195876.703,196230.303,196348.603,160.200003,118.300002,721.700011,353.600005,513.800008,89.600001
201,196438.203,196617.003,197068.303,197195.003,178.800003,126.700001,886.000013,451.300007,630.10001,129.200002
202,197324.203,197484.803,198193.203,198318.303,160.600003,125.100002,1116.20002,708.40001,869.000013,122.100002
203,198440.403,198602.203,199323.603,199444.203,161.800002,120.600002,1145.90002,721.400011,883.200013,142.100002
204,199586.303,199767.503,200435.803,200560.303,181.200003,124.500002,1099.10002,668.30001,849.500013,125.100001
205,200685.403,200853.203,201524.303,201644.303,167.800003,120.000002,1091.60002,671.10001,838.900013,132.700002
206,201777.003,201938.103,202638.203,202753.003,161.100002,114.800001,1113.10002,700.100011,861.200013,137.100002
207,202890.103,203048.803,203604.703,203722.503,158.700003,117.800002,936.300014,555.900008,714.600011,103.900001
208,203826.403,203995.603,204376.703,204489.903,169.200003,113.200002,766.500012,381.100005,550.300008,103.000002
209,204592.903,204764.603,205474.703,205600.803,171.700002,126.100002,1144.20002,710.100011,881.800013,136.300002
210,205737.103,205915.503,206610.703,206733.703,178.400002,123.000002,1139.00002,695.200011,873.600013,142.400002
211,206876.103,207034.003,207761.803,207890.903,157.900002,129.100002,1169.20002,727.800011,885.700013,154.400002
212,208045.303,208234.103,208888.203,209013.003,188.800003,124.800002,1102.90002,654.10001,842.900013,135.200002
213,209148.203,209304.203,209902.303,210024.603,156.000002,122.300002,1010.20002,598.100009,754.100011,133.800002
214,210158.403,210324.703,211250.303,211373.903,166.300002,123.600002,1368.20002,925.600014,1091.90002,152.700002
215,211526.603,211705.903,212307.103,212428.303,179.300003,121.200001,1028.20002,601.200009,780.500012,126.500002
216,212554.803,212713.303,213163.803,213283.503,158.500003,119.700002,824.600013,450.500006,609.000009,95.900002
217,213379.403,213558.703,213904.303,214025.403,179.300002,121.100002,736.900011,345.600005,524.900007,90.900002
218,214116.303,214297.803,214854.703,214973.303,181.500002,118.600001,973.400014,556.900009,738.400011,116.400002
219,215089.703,215288.403,215835.903,215957.903,198.700003,122.000002,997.600015,547.500008,746.200011,129.400002
220,216087.303,216248.103,217037.803,217156.603,160.800002,118.800002,1205.70002,789.700012,950.500014,136.400002
221,217293.003,217448.503,217977.703,218094.503,155.500002,116.800002,924.200014,529.200008,684.70001,122.700002
222,218217.203,218405.203,218990.903,219107.903,188.000002,117.000002,1034.70001,585.700009,773.700011,144.000002
223,219251.903,219417.603,220153.203,220273.803,165.700003,120.600001,1153.20002,735.600011,901.300014,131.300002
224,220405.103,220573.403,221237.103,221361.703,168.300003,124.600002,1086.30002,663.70001,832.000013,129.700001
225,221491.403,221641.203,222367.503,222488.503,149.800003,121.000001,1129.70002,726.300011,876.100014,132.600002
226,222621.103,222787.503,223429.703,223554.703,166.400003,125.000002,1051.10002,642.200009,808.600012,117.500002
227,223672.203,223866.203,224321.303,224437.703,194.000003,116.400001,869.700013,455.100007,649.10001,104.200002
228,224541.903,224722.203,225059.603,225177.603,180.300003,118.000001,744.000011,337.400005,517.700008,108.300002
229,225285.903,225453.003,226120.603,226242.803,167.100003,122.200002,1088.40002,667.600009,834.700012,131.500002
230,226374.303,226562.103,227257.303,227382.703,187.800003,125.400002,1144.60002,695.20001,883.000013,136.200002
231,227518.903,227693.003,228397.503,228518.603,174.100003,121.100002,1141.30002,704.50001,878.600013,141.600002
232,228660.203,228836.703,229449.503,229573.503,176.500003,124.000002,1044.90002,612.800009,789.300012,131.600002
233,229705.103,229874.803,230518.103,230671.803,169.700002,153.700002,1073.60002,643.30001,813.000012,106.900002
234,230778.703,230946.703,231553.103,231681.703,168.000002,128.600002,1033.30001,606.400009,774.400011,130.300002
235,231812.003,231951.903,232436.203,232556.803,139.900002,120.600001,839.500013,484.300008,624.20001,94.700002
236,232651.503,232810.303,233137.703,233256.203,158.800002,118.500002,711.40001,327.400005,486.200007,106.700001
237,233362.903,233534.803,234182.803,234297.503,171.900003,114.700001,1059.10002,648.00001,819.900013,124.500002
238,234422.003,234613.603,235122.204,235244.504,191.600003,122.300001,943.200014,508.600008,700.200011,120.700002
239,235365.204,235531.704,236149.304,236262.804,166.500003,113.500002,1010.60002,617.600009,784.100012,113.000001
240,236375.804,236561.504,237008.504,237125.004,185.700003,116.500001,870.300013,447.000007,632.70001,121.100002
241,237246.104,237433.904,238058.504,238174.104,187.800003,115.600002,1063.20002,624.600009,812.400012,135.200002
242,238309.304,238460.704,239106.104,239225.804,151.400002,119.700002,1046.00002,645.40001,796.800012,129.500002
243,239355.304,239526.404,239953.904,240068.804,171.100002,114.900001,813.600012,427.500007,598.600009,100.100002
244,240168.904,240357.004,240699.104,240819.604,188.100003,120.500001,744.100011,342.100005,530.200008,93.400002
245,240913.004,241058.504,241542.804,241661.404,145.500002,118.600002,869.500013,484.300007,629.800009,121.100002
246,241782.504,241940.104,242604.104,242723.104,157.600002,119.000002,1082.60002,664.00001,821.600012,142.000002
247,242865.104,243003.304,243710.204,243830.204,138.200002,120.000001,1120.00002,706.900011,845.100013,154.900003
248,243985.104,244145.804,244828.304,244947.704,160.700002,119.400002,1113.40002,682.50001,843.200012,150.800002
249,245098.504,245262.204,245968.704,246089.404,163.700003,120.700002,1129.60002,706.50001,870.200013,138.700002
250,246228.104,246412.404,247076.904,247193.104,184.300003,116.200001,1103.90002,664.50001,848.800013,138.900003
251,247332.004,247480.504,248047.904,248165.104,148.500002,117.200002,947.500014,567.400008,715.90001,114.400002
252,248279.504,248463.804,248765.504,248880.704,184.300002,115.200002,707.20001,301.700005,486.000007,106.000001
253,248986.704,249169.504,249623.604,249748.604,182.800003,125.000002,880.300013,454.100007,636.90001,118.400001
254,249867.004,250008.004,250522.904,250644.904,141.000002,122.000002,892.800014,514.900008,655.90001,114.900002
255,250759.804,250913.404,251450.804,251570.204,153.600002,119.400002,925.900013,537.400008,691.00001,115.500001
256,251685.704,251856.204,252344.304,252466.904,170.500003,122.600002,892.300014,488.100007,658.60001,111.100002
257,252578.004,252766.204,253354.504,253468.704,188.200003,114.200002,1028.80002,588.300008,776.500011,138.100002
258,253606.804,253780.204,254411.404,254530.104,173.400003,118.700002,1072.90002,631.200009,804.600012,149.600002
259,254679.704,254838.404,255425.304,255545.304,158.700002,120.000002,1012.80001,586.900009,745.600011,147.200002
260,255692.504,255848.304,256434.204,256557.804,155.800002,123.600002,1000.40001,585.900009,741.700011,135.100002
261,256692.904,256847.404,257410.304,257528.804,154.500002,118.500001,947.700014,562.900009,717.400011,111.800002
262,257640.604,257782.404,258167.304,258284.404,141.800002,117.100002,748.500011,384.900006,526.700008,104.700001
263,258389.104,258544.604,259101.004,259226.504,155.500003,125.500002,970.800015,556.400008,711.900011,133.400002
264,259359.904,259523.704,260297.404,260419.404,163.800002,122.000002,1208.90002,773.700012,937.500014,149.400002
265,260568.804,260720.704,261500.704,261617.404,151.900002,116.700001,1204.80002,780.000012,931.900014,156.200003
266,261773.604,261933.404,262598.304,262721.904,159.800002,123.600002,1088.70002,664.90001,824.700012,140.400002
267,262862.304,263025.804,263757.804,263879.804,163.500002,122.000002,1163.70002,732.000011,895.500013,146.200002
268,264026.004,264207.104,264900.704,265019.004,181.100003,118.300002,1120.70002,693.60001,874.700013,127.700002
269,265146.704,265344.504,265795.804,265914.604,197.800003,118.800001,869.200013,451.300007,649.10001,101.300002
270,266015.904,266194.904,266514.504,266634.704,179.000003,120.200002,714.400011,319.600004,498.600007,95.600002
271,266730.304,266877.304,267432.204,267553.204,147.000002,121.000002,963.200014,554.900008,701.90001,140.300002
272,267693.504,267859.804,268500.304,268622.904,166.300002,122.600002,1073.40002,640.50001,806.800012,144.000002
273,268766.904,268940.204,269570.204,269689.704,173.300003,119.500002,1060.40002,630.000009,803.300012,137.600002
274,269827.304,269969.704,270564.304,270687.404,142.400002,123.100002,992.000015,594.600009,737.000011,131.900002
275,270819.304,270972.804,271624.704,271747.504,153.500002,122.800001,1046.50001,651.90001,805.400012,118.300002
276,271865.804,272015.004,272545.504,272662.804,149.200002,117.300002,913.200014,530.500008,679.70001,116.200002
277,272779.004,272954.604,273302.204,273423.004,175.600002,120.800001,736.400011,347.600006,523.200008,92.400002
278,273515.404,273706.304,273986.204,274105.904,190.900003,119.700001,690.10001,279.900004,470.800007,99.600002
279,274205.504,274359.004,274887.704,275009.204,153.500002,121.500002,928.500014,528.700008,682.20001,124.800002
280,275134.004,275279.404,275905.404,276025.604,145.400002,120.200002,1026.90001,626.000009,771.400011,135.300002
281,276160.904,276311.504,277001.104,277119.304,150.600002,118.200001,1094.80002,689.600011,840.200013,136.400002
282,277255.704,277421.304,277921.304,278073.504,165.600003,152.200003,908.300014,500.000007,665.60001,90.500001
283,278164.004,278345.404,278843.904,278962.504,181.400003,118.600002,917.000014,498.500007,679.90001,118.500002
284,279081.004,279253.504,279663.404,279783.904,172.500002,120.500002,826.900012,409.900006,582.400008,124.000002
285,279907.904,280086.704,280525.904,280646.804,178.800003,120.900002,832.900012,439.200006,618.000009,94.000001
286,280740.804,280898.704,281209.804,281325.504,157.900003,115.700002,672.00001,311.100004,469.000007,87.300001
287,281412.804,281587.804,281973.804,282089.104,175.000003,115.300001,796.100012,386.000006,561.000009,119.800002
288,282208.904,282350.204,282909.104,283034.704,141.300002,125.600002,941.900014,558.900009,700.200011,116.100001
289,283150.804,283310.204,283985.404,284102.604,159.400003,117.200001,1086.40002,675.20001,834.600013,134.600002
290,284237.204,284406.004,285110.004,285227.504,168.800003,117.500002,1123.50002,704.00001,872.800013,133.200002
291,285360.704,285518.704,286077.504,286197.704,158.000003,120.200002,963.900015,558.800008,716.800011,126.900002
292,286324.604,286472.104,287052.304,287165.104,147.500002,112.800002,963.200014,580.200008,727.70001,122.700002
293,287287.804,287458.904,287885.804,288003.504,171.100002,117.700002,822.100012,426.900007,598.000009,106.400001
294,288109.904,288283.704,288614.904,288730.804,173.800003,115.900001,719.900011,331.200005,505.000008,99.000002
295,288829.804,289000.904,289586.504,289707.904,171.100002,121.400002,1005.60002,585.600009,756.700011,127.500002
296,289835.404,290016.704,290721.104,290837.804,181.300003,116.700002,1140.30002,704.40001,885.700013,137.900002
297,290975.704,291133.204,291834.004,291952.604,157.500002,118.600001,1108.40002,700.800011,858.300013,131.500002
298,292084.104,292250.304,292882.104,292998.604,166.200003,116.500002,1056.10002,631.800009,798.000012,141.600002
299,293140.204,293331.404,293819.504,293939.304,191.200003,119.800002,910.200014,488.100007,679.30001,111.100002
300,294050.404,294214.804,294559.004,294677.504,164.400002,118.500002,720.70001,344.200005,508.600007,93.600001
301,294771.104,294930.404,295242.204,295360.104,159.300003,117.900002,678.100011,311.800004,471.100007,89.100002
302,295449.204,295607.104,295984.304,296104.204,157.900002,119.900001,752.300011,377.200006,535.100008,97.300002
303,296201.504,296369.004,296863.004,296978.204,167.500002,115.200001,897.100013,494.000008,661.50001,120.400002
304,297098.604,297257.804,297831.004,297947.004,159.200002,116.000002,979.100015,573.200009,732.400011,130.700002
305,298077.704,298240.704,298888.104,299000.104,163.000002,112.000001,1050.50001,647.40001,810.400012,128.100002
306,299128.204,299278.304,299882.604,299998.604,150.100003,116.000001,991.600015,604.300009,754.400012,121.200002
307,300119.804,300271.304,300842.504,300960.704,151.500002,118.200002,961.500014,571.200009,722.700011,120.600001
308,301081.304,301241.704,301739.504,301858.504,160.400003,119.000002,892.100014,497.800007,658.20001,114.900002
309,301973.405,302174.205,302518.805,302635.405,200.800003,116.600002,761.700011,344.600005,545.400008,99.700001
310,302735.105,302902.505,303224.105,303339.305,167.400003,115.200002,696.30001,321.600004,489.000007,92.100001
311,303431.405,303596.305,303911.105,304032.605,164.900003,121.500001,707.400011,314.800005,479.700008,106.200002
312,304138.805,304321.405,304887.805,305005.505,182.600003,117.700002,995.300015,566.400008,749.000011,128.600002
313,305134.105,305296.205,305938.605,306060.105,162.100002,121.500002,1046.20001,642.40001,804.500012,120.200001
314,306180.305,306343.005,306957.305,307079.505,162.700003,122.200002,1029.50002,614.300009,777.000012,130.300002
315,307209.805,307375.005,308079.605,308194.505,165.200002,114.900001,1123.30002,704.600011,869.800013,138.600003
316,308333.105,308500.505,309101.105,309225.105,167.400002,124.000002,1013.00001,600.600009,768.000011,121.000002
317,309346.105,309507.105,309999.305,310117.905,161.000002,118.600002,885.200013,492.200007,653.200009,113.400002
318,310231.305,310430.205,310912.105,311028.505,198.900003,116.400002,910.600013,481.900007,680.80001,113.400001
319,311141.905,311320.305,311693.905,311813.305,178.400003,119.400001,757.600012,373.600006,552.000009,86.200002
320,311899.505,312076.505,312365.005,312479.405,177.000002,114.400001,666.30001,288.500005,465.500007,86.400002
321,312565.805,312722.905,313098.505,313216.305,157.100002,117.800001,758.500011,375.600006,532.700008,108.000002
322,313324.305,313510.105,314010.005,314132.205,185.800003,122.200002,923.500014,499.900007,685.70001,115.600002
323,314247.805,314424.905,314977.005,315094.205,177.100002,117.200001,971.300014,552.100009,729.200011,124.900002
324,315219.105,315381.705,315911.005,316029.505,162.600003,118.500002,949.300014,529.300007,691.90001,138.900002
325,316168.405,316315.005,316892.505,317009.005,146.600002,116.500002,966.600015,577.500009,724.100011,126.000002
326,317135.005,317291.705,317833.005,317951.705,156.700002,118.700002,939.200014,541.300008,698.00001,122.500002
327,318074.205,318218.105,318799.505,318917.505,143.900002,118.000002,962.800014,581.400008,725.30001,119.500002
328,319037.005,319222.905,319751.305,319869.305,185.900003,118.000001,945.900014,528.400008,714.300011,113.600002
329,319982.905,320136.905,320472.405,320587.605,154.000002,115.200002,696.10001,335.500005,489.500007,91.400001
330,320679.005,320840.405,321158.805,321275.705,161.400003,116.900001,701.200011,318.400005,479.800008,104.500002
331,321380.205,321564.105,322115.005,322239.005,183.900003,124.000002,982.900015,550.900008,734.800011,124.100002
332,322363.105,322512.305,323134.905,323252.805,149.200002,117.900002,1026.30001,622.600009,771.800011,136.600002
333,323389.405,323542.005,324125.105,324243.805,152.600002,118.700002,995.200015,583.100009,735.700011,140.800002
334,324384.605,324531.305,325132.705,325250.505,146.700002,117.800002,1004.10001,601.400009,748.100011,138.200002
335,325388.705,325580.205,326111.305,326227.005,191.500003,115.700002,959.500014,531.100007,722.60001,121.200002
336,326348.205,326535.805,326960.905,327080.505,187.600003,119.600002,834.100012,425.100006,612.700009,101.800001
337,327182.305,327364.305,327657.305,327769.805,182.000003,112.500002,680.900011,293.000004,475.000007,93.400002
338,327863.205,328029.405,328326.105,328446.305,166.200002,120.200002,684.20001,296.700004,462.900006,101.100002
339,328547.405,328711.105,329211.105,329333.805,163.700002,122.700001,909.600013,500.000008,663.70001,123.200002
340,329457.005,329616.005,330229.205,330349.005,159.000003,119.800002,1010.50001,613.200009,772.200012,118.500001
341,330467.505,330662.805,331227.905,331346.905,195.300003,119.000001,1011.30001,565.100009,760.400012,131.900002
342,331478.805,331624.705,332273.905,332393.905,145.900003,120.000002,1043.10002,649.200009,795.100012,128.000002
343,332521.905,332678.305,333326.305,333445.305,156.400002,119.000002,1049.70002,648.00001,804.400012,126.300002
344,333571.605,333717.305,334329.205,334449.005,145.700002,119.800002,1002.00001,611.900009,757.600011,124.600002
345,334573.605,334765.305,335388.205,335507.405,191.700002,119.200001,1050.10002,622.90001,814.600012,116.300002
346,335623.705,335784.105,336174.605,336286.605,160.400003,112.000002,759.700012,390.500005,550.900008,96.800002
347,336383.405,336546.405,336891.005,337008.305,163.000002,117.300002,719.20001,344.600005,507.600007,94.300001
348,337102.605,337266.205,337774.205,337893.705,163.600003,119.500002,907.000014,508.000007,671.60001,115.900002
349,338009.605,338186.905,338701.105,338821.405,177.300002,120.300002,920.300013,514.200008,691.50001,108.500001
350,338929.905,339111.105,339615.505,339732.205,181.200003,116.700001,916.900014,504.400008,685.600011,114.600002
351,339846.805,340025.505,340510.405,340627.105,178.700003,116.700002,901.600014,484.900007,663.60001,121.300002
352,340748.405,340931.605,341504.705,341625.505,183.200002,120.800002,1007.30002,573.100009,756.300011,130.200002
353,341755.705,341917.705,342505.205,342626.905,162.000002,121.700002,1004.10001,587.500009,749.500011,132.900002
354,342759.805,342924.205,343502.305,343623.605,164.400002,121.300001,989.900014,578.100009,742.500011,126.100002
355,343749.705,343950.305,344560.505,344680.205,200.600003,119.700002,1040.70002,610.200009,810.800012,110.200002
356,344790.405,344938.605,345298.205,345417.505,148.200002,119.300002,722.100011,359.600005,507.800007,95.000002
357,345512.505,345692.805,346034.105,346159.805,180.300002,125.700002,757.700011,341.300005,521.600007,110.400002
358,346270.205,346457.705,347065.605,347191.005,187.500003,125.400002,1038.30001,607.900009,795.400012,117.500001
359,347308.505,347490.205,348134.805,348260.805,181.700003,126.000001,1089.30002,644.60001,826.300013,137.000003
360,348397.805,348554.105,349258.505,349386.905,156.300002,128.400002,1124.10002,704.40001,860.700012,135.000002
361,349521.905,349688.205,350302.205,350431.105,166.300003,128.900002,1045.90002,614.000009,780.300012,136.700002
362,350567.805,350725.905,351314.605,351434.305,158.100002,119.700002,992.400015,588.700009,746.800011,125.900002
363,351560.205,351755.705,352307.205,352433.705,195.500003,126.500002,996.000014,551.500008,747.000011,122.500001
364,352556.205,352711.505,353400.705,353525.505,155.300003,124.800002,1099.40002,689.20001,844.500013,130.100002
365,353655.605,353852.205,354485.505,354607.105,196.600003,121.600002,1088.10002,633.300009,829.900012,136.600002
366,354743.705,354906.605,355620.205,355744.605,162.900003,124.400002,1146.20002,713.60001,876.500013,145.300002
367,355889.905,356067.005,356702.205,356836.005,177.100003,133.800002,1070.80002,635.200009,812.300012,124.700002
368,356960.705,357127.405,357677.005,357796.905,166.700003,119.900002,947.600014,549.600008,716.300011,111.400001
369,357908.305,358090.705,358423.905,358538.105,182.400003,114.200002,726.700011,333.200005,515.600008,96.900001
370,358635.005,358800.505,359151.905,359275.205,165.500003,123.300002,747.300011,351.400005,516.900008,107.100001
371,359382.305,359536.305,360164.605,360291.705,154.000003,127.100002,1027.90002,628.300009,782.300012,118.500002
372,360410.205,360582.705,361274.105,361396.605,172.500002,122.500002,1111.70002,691.40001,863.900012,125.300002
373,361521.905,361687.505,362299.805,362422.005,165.600003,122.200002,1030.80001,612.300009,777.900012,130.700001
374,362552.705,362741.205,363378.905,363497.805,188.500003,118.900002,1071.60002,637.70001,826.200013,126.500001
375,363624.305,363783.805,364387.405,364508.305,159.500003,120.900002,1007.10002,603.600009,763.100012,123.100001
376,364631.405,364829.405,365444.705,365565.305,198.000003,120.600001,1052.00002,615.30001,813.300013,118.100002
377,365683.405,365833.805,366234.805,366351.105,150.400002,116.300002,765.800012,401.000006,551.400008,98.100002
378,366449.205,366621.005,366956.905,367075.105,171.800002,118.200002,735.70001,335.900005,507.700007,109.800001
379,367184.905,367331.705,368018.205,368145.405,146.800003,127.200002,1086.90002,686.50001,833.300013,126.400002
380,368271.805,368458.605,369063.705,369182.606,186.800002,118.900002,1058.70002,605.100009,791.900011,147.900002
381,369330.506,369501.106,370126.606,370248.806,170.600003,122.200002,1060.50002,625.500009,796.100012,142.200002
382,370391.006,370551.906,371151.106,371271.706,160.900003,120.600001,1001.10001,599.200009,760.100012,120.400002
383,371392.106,371584.006,372157.106,372275.506,191.900003,118.400001,1012.20002,573.100009,765.000012,128.800002
384,372404.306,372579.506,373055.806,373172.406,175.200003,116.600002,866.600013,476.300007,651.50001,98.500001
385,373270.906,373440.406,373751.506,373868.506,169.500003,117.000002,694.500011,311.100004,480.600007,96.900002
386,373965.406,374125.606,374520.306,374637.106,160.200002,116.800002,786.400011,394.700006,554.900008,114.700001
387,374751.806,374925.906,375391.706,375511.606,174.100003,119.900002,870.700013,465.800007,639.90001,110.900001
388,375622.506,375805.406,376280.106,376404.806,182.900003,124.700002,886.800013,474.700007,657.60001,104.500001
389,376509.306,376702.906,377224.206,377343.506,193.600003,119.300002,937.100014,521.300008,714.900011,102.900001
390,377446.406,377628.606,378110.006,378230.906,182.200003,120.900002,898.900014,481.400007,663.60001,114.400002
391,378345.306,378533.806,379022.706,379147.606,188.500003,124.900002,922.800014,488.900007,677.40001,120.500002
392,379268.106,379449.906,380010.306,380131.506,181.800002,121.200001,960.100014,560.400009,742.200011,96.700002
393,380228.206,380378.206,380753.106,380872.006,150.000002,118.900001,739.100011,374.900006,524.900008,95.300002
394,380967.306,381117.706,381521.406,381638.106,150.400002,116.700002,777.100011,403.700006,554.100008,106.300001
395,381744.406,381926.206,382523.006,382649.306,181.800003,126.300002,1036.40002,596.800009,778.600012,131.500002
396,382780.806,382946.206,383652.206,383776.506,165.400002,124.300002,1138.20002,706.000011,871.400013,142.500002
397,383919.006,384083.806,384688.306,384810.706,164.800002,122.400002,1028.70001,604.500009,769.300011,137.000002
398,384947.706,385130.206,385751.406,385875.906,182.500003,124.500002,1053.60002,621.200009,803.700012,125.400002
399,386001.306,386165.506,386829.006,386951.806,164.200002,122.800002,1073.30002,663.50001,827.700012,122.800002
400,387074.606,387267.906,387752.506,387876.306,193.300003,123.800002,919.400014,484.600007,677.90001,117.700002
401,387994.006,388139.406,388554.406,388673.506,145.400002,119.100002,771.100011,415.000006,560.400008,91.600001
402,388765.106,388927.106,389256.906,389375.906,162.000002,119.000002,712.200011,329.800005,491.800007,101.400002
403,389477.306,389635.406,390190.606,390315.506,158.100002,124.900002,950.600014,555.200008,713.30001,112.400002
404,390427.906,390562.206,391197.406,391315.806,134.300002,118.400002,1003.20001,635.200009,769.500011,115.300002
405,391431.106,391614.706,392026.206,392151.806,183.600003,125.600002,824.500012,411.500006,595.100009,103.800001
406,392255.606,392437.906,392925.906,393055.006,182.300003,129.100002,906.700014,488.000007,670.30001,107.300002
407,393162.306,393315.306,393929.006,394051.806,153.000002,122.800002,1011.10001,613.700009,766.700011,121.600002
408,394173.406,394320.906,394919.506,395046.606,147.500002,127.100002,991.300014,598.600009,746.100011,118.100001
409,395164.706,395311.306,395910.606,396028.606,146.600003,118.000001,968.800015,599.300009,745.900012,104.900002
410,396133.506,396321.806,396696.406,396814.806,188.300003,118.400002,775.100011,374.600005,562.900008,93.800001
411,396908.606,397092.706,397477.006,397598.306,184.100003,121.300002,802.900012,384.300006,568.400009,113.200001
412,397711.506,397865.806,398634.006,398757.906,154.300003,123.900002,1175.10002,768.200011,922.500014,128.700002
413,398886.606,399052.006,399646.606,399767.006,165.400002,120.400002,1007.00001,594.600009,760.000011,126.600002
414,399893.606,400065.106,400697.406,400819.506,171.500002,122.100002,1056.70002,632.30001,803.800012,130.800002
415,400950.306,401119.706,401864.406,401983.806,169.400002,119.400002,1171.80002,744.700011,914.100013,138.300002
416,402122.106,402274.906,402988.906,403111.706,152.800002,122.800002,1113.60002,714.000011,866.800013,124.000002
417,403235.706,403441.106,404027.906,404151.106,205.400003,123.200002,1043.40001,586.800008,792.200011,128.000002
418,404279.106,404444.706,404937.106,405061.406,165.600003,124.300002,879.700013,492.400007,658.00001,97.400001
419,405158.806,405340.406,405668.306,405790.706,181.600003,122.400002,730.800011,327.900005,509.500008,98.900001
420,405889.606,406061.306,406720.906,406846.306,171.700003,125.400001,1084.70002,659.60001,831.300013,128.000002
421,406974.306,407145.706,407889.406,408016.206,171.400003,126.800002,1171.50002,743.700011,915.100014,129.600002
422,408145.806,408319.306,409016.306,409142.006,173.500002,125.700002,1136.90002,697.000011,870.500013,140.700002
423,409282.706,409457.806,410135.906,410262.706,175.100002,126.800001,1119.10002,678.100011,853.200013,139.100002
424,410401.806,410547.006,411153.406,411273.106,145.200003,119.700001,999.800015,606.400009,751.600012,128.500002
425,411401.606,411589.906,412144.706,412269.006,188.300003,124.300002,973.500015,554.800008,743.100011,106.100002
426,412375.106,412559.806,412882.506,412999.206,184.700003,116.700002,720.100011,322.700004,507.400007,96.000002
427,413095.206,413264.306,413580.706,413704.206,169.100002,123.500002,714.20001,316.400005,485.500007,105.200001
428,413809.406,413986.106,414584.606,414716.206,176.700003,131.600002,1027.60002,598.500009,775.200012,120.800002
429,414837.006,415020.206,415704.906,415827.406,183.200002,122.500002,1121.50002,684.70001,867.900012,131.100002
430,415958.506,416104.206,416745.106,416873.406,145.700002,128.300002,1040.30002,640.90001,786.600012,125.400002
431,416998.806,417153.106,417798.906,417925.306,154.300002,126.400002,1041.90002,645.80001,800.100012,115.400001
432,418040.706,418200.106,418786.506,418910.306,159.400003,123.800002,977.800015,586.400008,745.800011,108.200002
433,419018.506,419190.606,419606.606,419725.406,172.100002,118.800001,805.300012,416.000007,588.100009,98.400002
434,419823.806,420005.006,420339.506,420456.606,181.200003,117.100001,723.200011,334.500005,515.700008,90.400002
435,420547.006,420743.806,421245.006,421364.206,196.800003,119.200002,942.100014,501.200007,698.00001,124.900002
436,421489.106,421639.106,422247.806,422371.706,150.000002,123.900002,1003.20002,608.700009,758.700011,120.600002
437,422492.306,422655.106,423320.506,423441.406,162.800002,120.900002,1088.30002,665.40001,828.200012,139.200002
438,423580.606,423734.206,424334.706,424456.506,153.600002,121.800002,1015.50001,600.500009,754.100011,139.600002
439,424596.106,424755.906,425431.106,425550.806,159.800002,119.700002,1080.50002,675.20001,835.000012,125.800002
440,425676.606,425872.406,426437.306,426562.106,195.800003,124.800002,1015.40001,564.900008,760.700011,129.900002
441,426692.006,426853.706,427505.106,427626.306,161.700003,121.200002,1066.20002,651.400009,813.100012,131.900002
442,427758.206,427919.806,428591.706,428718.506,161.600003,126.800001,1095.70002,671.90001,833.500013,135.400002
443,428853.906,429033.006,429741.706,429863.706,179.100003,122.000001,1147.80002,708.700011,887.800014,138.000003
444,430001.706,430153.106,430837.806,430964.106,151.400002,126.300002,1091.90002,684.70001,836.100012,129.500002
445,431093.606,431290.206,431802.306,431924.006,196.600003,121.700002,929.500014,512.100007,708.70001,99.100002
446,432023.106,432191.906,432537.206,432655.706,168.800002,118.500002,732.400011,345.300005,514.100007,99.800002
447,432755.506,432950.706,433399.206,433528.706,195.200002,129.500002,898.200013,448.500007,643.700009,125.000002
448,433653.706,433807.306,434530.006,434652.906,153.600002,122.900002,1140.20002,722.700011,876.300013,141.000002
449,434793.906,434962.106,435617.906,435746.106,168.200002,128.200002,1090.90002,655.80001,824.000012,138.700002
450,435884.806,436056.806,436687.807,436811.907,172.000003,124.100002,1061.60002,631.000009,803.000012,134.500002
451,436946.407,437117.607,437784.307,437906.107,171.200003,121.800002,1097.40002,666.700009,837.900012,137.700002
452,438043.807,438225.907,438647.307,438766.807,182.100003,119.500002,822.600013,421.400006,603.500009,99.600002
453,438866.407,439048.607,439377.007,439494.607,182.200002,117.600002,720.10001,328.400005,510.600007,91.900001
454,439586.507,439752.407,440154.107,440274.707,165.900003,120.600002,787.600012,401.700006,567.600009,99.400001
455,440374.107,440550.507,441023.807,441149.707,176.400003,125.900002,882.100013,473.300007,649.70001,106.500001
456,441256.207,441447.207,441930.107,442053.407,191.000003,123.300002,912.500014,482.900007,673.90001,115.300002
457,442168.707,442351.707,442829.607,442949.207,183.000003,119.600001,894.000013,477.900007,660.90001,113.500002
458,443062.707,443212.907,443913.807,444040.607,150.200002,126.800002,1113.90002,700.900011,851.100013,136.000002
459,444176.607,444352.207,444964.307,445092.507,175.600002,128.200002,1062.00002,612.100009,787.700011,146.100003
460,445238.607,445402.307,445998.707,446120.707,163.700002,122.000002,1023.50001,596.400009,760.100011,141.400002
461,446262.107,446417.307,447076.707,447198.007,155.200002,121.300002,1067.20002,659.40001,814.600012,131.300002
462,447329.307,447479.207,448131.407,448259.607,149.900002,128.200002,1036.90002,652.20001,802.100012,106.600001
463,448366.207,448523.407,448866.407,448985.707,157.200003,119.300001,720.100011,343.000005,500.200008,100.600002
464,449086.307,449267.707,449629.207,449749.507,181.400003,120.300002,777.100011,361.500005,542.900008,113.900001
465,449863.407,450001.107,450723.507,450849.007,137.700003,125.500002,1110.10002,722.40001,860.100013,124.500002
466,450973.507,451138.707,451794.607,451916.007,165.200002,121.400002,1080.00002,655.90001,821.100012,137.500002
467,452053.507,452221.007,452897.207,453021.007,167.500003,123.800002,1106.90002,676.20001,843.700013,139.400002
468,453160.407,453331.007,454063.207,454189.307,170.600002,126.100002,1160.90002,732.200011,902.800013,132.000002
469,454321.307,454495.507,455185.007,455304.107,174.200003,119.100002,1110.60002,689.50001,863.700013,127.800001
470,455431.907,455579.507,456291.107,456410.507,147.600003,119.400002,1087.90002,711.60001,859.200013,109.300002
471,456519.807,456703.907,457110.307,457226.707,184.100002,116.400002,807.200012,406.400006,590.500008,100.300002
472,457327.007,457508.607,457916.707,458036.507,181.600002,119.800002,825.600012,408.100006,589.700008,116.100002
473,458152.607,458309.607,459009.907,459134.207,157.000002,124.300002,1117.50002,700.300011,857.300013,135.900002
474,459270.107,459430.007,460151.507,460272.807,159.900002,121.300002,1133.70002,721.500011,881.400013,131.000002
475,460403.807,460556.507,461207.807,461328.407,152.700002,120.600001,1074.30002,651.30001,804.000012,149.700003
476,461478.107,461641.107,462326.407,462448.307,163.000002,121.900002,1096.40002,685.30001,848.300012,126.200002
477,462574.507,462793.807,463533.007,463655.907,219.300003,122.900002,1213.50002,739.200011,958.500014,132.100002
478,463788.007,463968.507,464639.107,464762.807,180.500003,123.700002,1099.90002,670.60001,851.100013,125.100001
479,464887.907,465049.207,465863.107,465986.907,161.300003,123.800002,1241.50002,813.900012,975.200015,142.500002
480,466129.407,466291.507,467029.507,467151.707,162.100002,122.200002,1161.10002,738.000011,900.100013,138.800002
481,467290.507,467459.807,468131.007,468263.007,169.300003,132.000002,1097.20002,671.20001,840.500013,124.700002
482,468387.707,468553.307,469235.007,469356.607,165.600002,121.600002,1075.30002,681.70001,847.300012,106.400002
483,469463.007,469653.007,470018.907,470138.507,190.000002,119.600002,779.900011,365.900006,555.900008,104.400001
484,470242.907,470424.707,470849.707,470977.407,181.800003,127.700002,855.700013,425.000006,606.800009,121.200002
485,471098.607,471260.507,472058.107,472179.607,161.900002,121.500002,1220.10002,797.600012,959.500014,139.100002
486,472318.707,472503.107,473275.407,473398.107,184.400003,122.700002,1223.40002,772.300011,956.700014,144.000002
487,473542.107,473731.907,474488.307,474610.307,189.800003,122.000002,1226.00002,756.400011,946.200014,157.800003
488,474768.107,474939.707,475639.407,475764.007,171.600002,124.600001,1145.30002,699.700011,871.300013,149.400003
489,475913.407,476087.207,476794.607,476949.007,173.800002,154.400002,1153.80002,707.400011,881.200013,118.200002
490,477067.207,477245.407,478046.407,478171.907,178.200003,125.500002,1246.50002,801.000011,979.200014,141.800002
491,478313.707,478489.307,479255.707,479382.307,175.600003,126.600002,1208.20002,766.400011,942.000014,139.600002
492,479521.907,479709.407,480315.907,480441.807,187.500003,125.900002,1055.60002,606.500009,794.000012,135.700002
493,480577.507,480745.007,481339.807,481462.707,167.500003,122.900001,996.600015,594.800009,762.300012,111.400002
494,481574.107,481722.307,482098.507,482219.707,148.200002,121.200002,741.600011,376.200006,524.400008,96.000001
495,482315.707,482494.207,482838.607,482958.707,178.500003,120.100002,752.100011,344.400005,522.900008,109.100001
496,483067.807,483256.507,483895.207,484018.707,188.700003,123.500001,1091.80002,638.70001,827.400013,140.900003
497,484159.607,484335.707,485085.107,485210.107,176.100002,125.000002,1191.20002,749.400011,925.500013,140.700002
498,485350.807,485512.407,486266.307,486389.907,161.600003,123.600002,1172.00002,753.900011,915.500014,132.900002
499,486522.807,486680.007,487378.507,487503.807,157.200002,125.300001,1109.80002,698.500011,855.700013,128.800002
500,487632.607,487817.707,488416.207,488541.107,185.100003,124.900002,1034.50002,598.500009,783.600012,126.000002
501,488667.107,488870.707,489501.507,489625.307,203.600003,123.800002,1080.80002,630.800009,834.400012,122.600002
502,489747.907,489951.807,490377.107,490496.207,203.900003,119.100002,842.900012,425.300006,629.200009,94.600001
503,490590.807,490772.707,491078.907,491199.107,181.900003,120.200001,702.900011,306.200005,488.100008,94.600002
504,491293.707,491483.207,491829.407,491954.707,189.500003,125.300002,766.400011,346.200005,535.700008,105.400001
505,492060.107,492249.507,492959.707,493084.607,189.400003,124.900002,1156.90002,710.200011,899.600014,132.400002
506,493217.007,493394.207,494072.107,494193.507,177.200002,121.400002,1107.70002,677.90001,855.100012,131.200002
507,494324.707,494496.307,495233.307,495356.207,171.600003,122.900001,1162.60002,737.000011,908.600014,131.100002
508,495487.307,495664.107,496303.707,496423.607,176.800003,119.900001,1077.90002,639.60001,816.400013,141.600002
509,496565.207,496719.407,497369.007,497492.907,154.200003,123.900002,1047.20002,649.600009,803.800012,119.500002
510,497612.407,497768.007,498279.807,498399.107,155.600002,119.300002,889.500013,511.800008,667.40001,102.800001
511,498501.907,498700.007,499042.607,499161.007,198.100003,118.400002,753.800011,342.600005,540.700008,94.700001
512,499255.707,499430.707,499821.307,499942.807,175.000003,121.500002,796.200012,390.600006,565.600009,109.100001
513,500051.907,500213.907,500980.107,501100.007,162.000003,119.900002,1187.50002,766.200011,928.200014,139.400002
514,501239.407,501402.307,502041.207,502162.107,162.900002,120.900002,1063.10002,638.90001,801.800012,140.400002
515,502302.507,502477.507,503115.407,503239.907,175.000002,124.500002,1067.70002,637.90001,812.900012,130.300002
516,503370.208,503545.308,504250.208,504378.608,175.100002,128.400002,1148.10002,704.900011,880.000013,139.700002
517,504518.308,504681.008,505254.508,505375.308,162.700002,120.800002,987.400015,573.500009,736.200011,130.400002
518,505505.708,505686.208,506035.608,506157.908,180.500002,122.300001,746.000011,349.400006,529.900008,93.800002
519,506251.708,506436.808,506831.008,506944.708,185.100002,113.700002,791.800012,394.200006,579.300008,98.800002
520,507043.508,507249.908,507684.708,507808.608,206.400003,123.900002,885.300013,434.800006,641.200009,120.200002
521,507928.808,508094.208,508802.108,508922.108,165.400002,120.000002,1130.80002,707.900011,873.300013,137.500002
522,509059.608,509233.008,509908.908,510030.508,173.400002,121.600002,1108.40002,675.90001,849.300012,137.500002
523,510168.008,510335.508,511058.908,511180.008,167.500003,121.100002,1151.10002,723.40001,890.900013,139.100002
524,511319.108,511488.308,512061.908,512188.908,169.200003,127.000002,1000.00001,573.600008,742.800011,130.200002
525,512319.108,512486.208,513090.508,513210.608,167.100003,120.100001,1024.00001,604.300009,771.400012,132.500002
526,513343.108,513499.608,514000.208,514124.708,156.500003,124.500002,894.900014,500.600007,657.10001,113.300002
527,514238.008,514414.708,514805.008,514923.708,176.700002,118.700002,783.800011,390.300006,567.000008,98.100001
528,515021.808,515217.808,515584.008,515696.408,196.000003,112.400001,764.700012,366.200006,562.200009,90.100002
529,515786.508,515947.508,516372.508,516490.108,161.000002,117.600001,819.100012,425.000007,586.000009,115.500002
530,516605.608,516759.108,517362.508,517485.008,153.500002,122.500002,1002.30002,603.400009,756.900011,122.900002
531,517607.908,517788.208,518541.008,518661.908,180.300003,120.900002,1190.30002,752.800011,933.100014,136.300002
532,519605.908,519681.608,519728.908,519847.808,75.700001,118.900001,374.100005,47.300001,123.000002,132.200002
533,519980.008,520141.408,520820.108,520946.408,161.400003,126.300002,1099.40002,678.70001,840.100013,133.000002
534,521079.408,521273.708,521853.808,521976.308,194.300003,122.500002,1017.70002,580.100008,774.400011,120.800002
535,522097.108,522264.708,522787.808,522906.708,167.600002,118.900002,904.700013,523.100008,690.70001,95.100001
536,523001.808,523191.608,523561.508,523685.108,189.800003,123.600002,782.000012,369.900006,559.700009,98.700001
537,523783.808,523974.508,524350.208,524471.908,190.700003,121.700002,799.500012,375.700005,566.400008,111.400002
538,524583.308,524738.208,525458.908,525585.108,154.900002,126.200002,1119.30002,720.700011,875.600013,117.500002
539,525702.608,525859.008,526595.908,526719.008,156.400002,123.100002,1159.10002,736.900011,893.300013,142.700002
540,527718.908,527808.808,527870.908,527986.508,89.900001,115.600002,429.700006,62.100001,152.000002,162.100002
541,528148.608,528287.708,529005.108,529126.608,139.100002,121.500002,1110.50002,717.400011,856.500013,132.500002
542,529259.108,529404.008,530136.308,530258.508,144.900002,122.200001,1129.90002,732.300011,877.200013,130.500002
543,530389.008,530594.008,530997.608,531125.908,205.000003,128.300002,843.400013,403.600006,608.600009,106.500002
544,531232.408,531400.308,531752.608,531867.208,167.900002,114.600001,732.900011,352.300006,520.200008,98.100002
545,531965.308,532154.308,532499.708,532623.308,189.000003,123.600002,761.000011,345.400005,534.400008,103.000001
546,532726.308,532900.108,533581.808,533701.708,173.800003,119.900002,1107.50002,681.70001,855.500013,132.100002
547,533833.808,534026.108,534637.908,534759.808,192.300003,121.900002,1068.80002,611.800009,804.100012,142.800002
548,534902.608,535067.608,535785.208,535906.708,165.000002,121.500002,1148.90002,717.600011,882.600013,144.800002
549,536051.508,536209.608,536900.908,537023.308,158.100002,122.400002,1103.60002,691.30001,849.400012,131.800002
550,537155.108,537321.008,538017.808,538144.508,165.900003,126.700002,1114.70002,696.80001,862.700013,125.300002
551,538269.808,538420.408,539056.908,539181.508,150.600002,124.600001,1047.90002,636.50001,787.100012,136.200002
552,539317.708,539479.508,540023.208,540144.608,161.800003,121.400002,921.700014,543.700008,705.500011,94.800001
553,540239.408,540402.808,540804.108,540919.108,163.400003,115.000001,773.800012,401.300006,564.700009,94.100002
554,541013.208,541201.708,541649.908,541772.708,188.500003,122.800002,889.800013,448.200006,636.700009,130.300002
555,541903.008,542059.808,542742.608,542865.308,156.800002,122.700002,1097.20002,682.80001,839.600012,134.900002
556,543000.208,543185.108,543867.108,543995.708,184.900003,128.600002,1126.90002,682.00001,866.900013,131.400002
557,544127.108,544299.108,545052.808,545176.208,172.000003,123.400002,1171.20002,753.700011,925.700014,122.100002
558,545298.308,545462.708,546168.708,546288.308,164.400002,119.600001,1125.50002,706.000011,870.400013,135.500002
559,546423.808,546629.508,547138.808,547263.308,205.700003,124.500002,959.800015,509.300008,715.000011,120.300002
560,547383.608,547566.208,547914.208,548034.408,182.600002,120.200001,743.500011,348.000006,530.600008,92.700002
561,548127.108,548355.808,548684.308,548798.308,228.700003,114.000002,765.700011,328.500005,557.200008,94.500001
562,548892.808,549079.608,549465.208,549587.708,186.800003,122.500001,807.800012,385.600006,572.400009,112.900002
563,549700.608,549859.308,550503.808,550625.908,158.700003,122.100002,1055.90002,644.500009,803.200012,130.600002
564,550756.508,550941.108,551615.508,551733.308,184.600003,117.800001,1103.90002,674.40001,859.000013,127.100002
565,551860.408,552066.708,552739.708,552858.708,206.300003,119.000002,1133.70002,673.00001,879.300013,135.400002
566,552994.108,553159.808,553738.308,553856.308,165.700003,118.000002,986.900015,578.500008,744.200011,124.700002
567,553981.008,554167.908,554714.208,554831.208,186.900003,117.000002,969.100014,546.300008,733.200011,118.900001
568,554950.108,555116.208,555598.208,555717.508,166.100003,119.300002,892.000014,482.000007,648.10001,124.600002
569,555842.108,556004.908,556640.608,556772.408,162.800002,131.800002,1071.00002,635.70001,798.500012,140.700002
570,556913.108,557093.208,557846.308,557965.708,180.100002,119.400001,1178.80002,753.100012,933.200014,126.200002
571,558091.908,558267.608,558840.808,558963.108,175.700003,122.300002,993.300015,573.200008,748.900011,122.100002
572,559085.208,559275.508,559810.708,559934.508,190.300003,123.800002,970.100014,535.200008,725.500011,120.800001
573,560055.308,560252.708,560649.808,560767.108,197.400003,117.300002,803.500012,397.100006,594.500009,91.700001
574,560858.808,561033.008,561392.608,561510.208,174.200003,117.600002,751.200012,359.600005,533.800008,99.800002
575,561610.008,561775.808,562102.008,562219.508,165.800002,117.500002,713.10001,326.200005,492.000007,103.600001
576,562323.108,562487.708,563043.908,563167.708,164.600003,123.800002,971.100015,556.200008,720.800011,126.500002
577,563294.208,563462.508,564177.908,564296.308,168.300002,118.400002,1130.30002,715.400011,883.700013,128.200002
578,564424.508,564578.408,565207.408,565327.308,153.900002,119.900002,1031.10001,629.000009,782.900011,128.300002
579,565455.608,565628.508,566286.108,566405.108,172.900003,119.000002,1087.30002,657.600009,830.500012,137.800002
580,566542.908,566688.908,567306.808,567428.508,146.000002,121.700001,1033.10002,617.90001,763.900012,147.500003
581,567576.008,567725.308,568350.108,568471.708,149.300002,121.600002,1030.90002,624.800009,774.100011,135.200002
582,568606.908,568764.608,569424.908,569548.108,157.700002,123.200002,1072.90002,660.30001,818.000012,131.700002
583,569679.808,569860.908,570230.008,570349.408,181.100003,119.400002,776.500011,369.100005,550.200008,106.900001
584,570456.309,570610.509,571040.609,571155.109,154.200003,114.500002,793.100012,430.100006,584.300009,94.300001
585,571249.409,571441.309,571956.209,572077.709,191.900003,121.500002,960.700015,514.900008,706.800011,132.400002
586,572210.109,572367.009,573015.809,573141.309,156.900002,125.500001,1055.80002,648.80001,805.700012,124.600002
587,573265.909,573441.409,574067.009,574186.609,175.500003,119.600002,1056.40002,625.600009,801.100012,135.700002
588,574322.309,574493.009,575112.209,575233.109,170.700003,120.900002,1045.00002,619.200009,789.900012,134.200002
589,575367.309,575542.709,576088.609,576212.009,175.400002,123.400002,971.800014,545.900008,721.30001,127.100002
590,576339.109,576484.909,577033.309,577162.709,145.800002,129.400002,953.800014,548.400008,694.20001,130.200002
591,577292.909,577454.609,578045.709,578163.409,161.700003,117.700001,1001.20002,591.100009,752.800012,130.700002
592,578294.109,578443.909,578854.609,578976.309,149.800002,121.700001,779.800012,410.700007,560.500009,97.600002
593,579073.909,579214.409,579575.009,579692.409,140.500002,117.400002,718.000011,360.600005,501.100007,99.500002
594,579791.909,579995.609,580449.309,580566.009,203.700003,116.700002,892.400013,453.700006,657.400009,118.300002
595,580684.309,580873.109,581353.409,581472.809,188.800003,119.400002,913.200013,480.300007,669.10001,124.700001
596,581597.509,581753.309,582270.109,582387.509,155.800003,117.400001,910.100014,516.800008,672.600011,120.100002
597,582507.609,582700.909,583136.509,583257.809,193.300003,121.300002,858.200013,435.600006,628.900009,108.000002
598,583365.809,583547.809,584018.409,584137.609,182.000003,119.200001,893.100013,470.600007,652.60001,121.300002
599,584258.909,584404.909,584977.509,585094.309,146.000002,116.800002,949.100014,572.600009,718.600011,113.700001
600,585208.009,585397.509,585905.109,586024.109,189.500003,119.000001,939.900014,507.600008,697.100011,123.800002
601,586147.909,586303.109,586924.209,587043.509,155.200003,119.300002,1041.30002,621.100009,776.300012,145.700002
602,587189.209,587351.509,588048.709,588169.009,162.300002,120.300001,1118.30002,697.200011,859.500013,138.500002
603,588307.509,588488.909,589083.109,589205.809,181.400003,122.700002,1025.10002,594.200009,775.600012,126.800002
604,589332.609,589493.909,590110.709,590231.609,161.300002,120.900002,1022.40002,616.800009,778.100011,123.400002
605,590355.009,590523.709,590883.409,591000.509,168.700002,117.100002,752.000011,359.700006,528.400008,106.500001
606,591107.009,591256.309,591640.609,591757.709,149.300002,117.100002,747.300011,384.300006,533.600008,96.600001
607,591854.309,592046.209,592421.809,592545.509,191.900003,123.700002,808.200012,375.600006,567.500009,117.000001
608,592662.509,592811.909,593468.409,593595.909,149.400003,127.500002,1055.10002,656.500009,805.900012,121.700002
609,593717.609,593877.309,594496.509,594624.609,159.700002,128.100002,1037.50002,619.20001,778.900012,130.500002
610,594755.109,594932.609,595548.809,595678.709,177.500002,129.900002,1060.30002,616.200009,793.700011,136.700002
611,595815.409,595993.509,596631.709,596756.209,178.100003,124.500001,1057.30002,638.20001,816.300013,116.500002
612,596872.709,597059.209,597632.709,597759.509,186.500003,126.800002,1006.80001,573.500008,760.000011,120.000002
613,597879.509,598072.009,598573.009,598691.509,192.500003,118.500002,931.700014,501.000007,693.50001,119.700002
614,598811.209,598966.909,599286.509,599400.609,155.700002,114.100002,687.10001,319.600005,475.300007,97.700001
615,599498.309,599658.009,600026.309,600146.009,159.700003,119.700002,767.200012,368.300005,528.000008,119.500002
616,600265.509,600456.409,600974.709,601097.709,190.900002,123.000002,962.600014,518.300008,709.20001,130.400002
617,601228.109,601405.809,602063.009,602180.209,177.700003,117.200002,1100.00002,657.200009,834.900012,147.900002
618,602328.109,602487.109,603117.809,603243.909,159.000003,126.100002,1049.30002,630.700009,789.700012,133.500002
619,603377.409,603536.309,604250.509,604371.809,158.900002,121.300002,1130.30002,714.200011,873.100013,135.900002
620,604507.709,604694.509,605265.809,605387.809,186.800003,122.000002,1011.70002,571.300008,758.100011,131.600002
621,605519.409,605699.709,606207.509,606326.109,180.300003,118.600002,915.700014,507.800007,688.10001,109.000002
622,606435.109,606587.709,606955.509,607075.309,152.600002,119.800002,735.400011,367.800005,520.400007,95.200002
623,607170.509,607343.909,607804.309,607921.109,173.400002,116.800002,881.600013,460.400007,633.800009,131.000002
624,608052.109,608203.309,608856.909,608980.109,151.200002,123.200002,1057.10001,653.60001,804.800012,129.100001
625,609109.209,609274.109,609935.409,610054.909,164.900003,119.500002,1078.50002,661.30001,826.200013,132.800002
626,610187.709,610382.509,611028.609,611146.709,194.800002,118.100002,1093.00002,646.10001,840.900012,134.000002
627,611280.709,611440.809,611946.509,612066.909,160.100002,120.400002,903.200013,505.700008,665.80001,117.000001
628,612183.909,612358.909,612858.909,612977.909,175.000003,119.000002,909.800014,500.000007,675.00001,115.800002
629,613093.709,613265.809,613622.009,613740.309,172.100002,118.300001,739.800011,356.200006,528.300008,93.200002
630,613833.509,614007.009,614305.909,614423.509,173.500002,117.600002,679.60001,298.900005,472.400007,89.600001
631,614513.109,614690.409,615030.709,615146.509,177.300003,115.800001,742.600011,340.300005,517.600008,109.200002
632,615255.709,615419.809,615861.609,615985.309,164.100002,123.700002,835.000012,441.800007,605.900009,105.400001
633,616090.709,616283.309,616884.609,616999.609,192.600003,115.000002,1039.20002,601.300009,793.900012,130.300002
634,617129.909,617287.509,617801.509,617920.809,157.600002,119.300002,902.000013,514.000008,671.60001,111.100001
635,618031.909,618199.309,618638.809,618756.809,167.400003,118.000002,841.600013,439.500006,606.900009,116.700002
636,618873.509,619050.209,619519.709,619639.909,176.700003,120.200001,870.900013,469.500007,646.20001,104.500002
637,619744.409,619928.709,620218.109,620334.109,184.300003,116.000002,686.50001,289.400004,473.700007,96.800001
638,620430.909,620600.609,620881.709,621001.709,169.700003,120.000002,660.00001,281.100004,450.800007,89.200001
639,621090.909,621235.009,621672.409,621791.609,144.100002,119.200001,818.300012,437.400007,581.500009,117.600002
640,621909.209,622068.109,622673.209,622795.809,158.900003,122.600001,1029.80002,605.100009,764.000012,143.200003
641,622939.009,623091.209,623694.809,623816.209,152.200002,121.400002,1012.70001,603.600009,755.800011,135.500002
642,623951.709,624131.409,624700.209,624824.309,179.700002,124.100002,1010.10001,568.800009,748.500011,137.500002
643,624961.809,625138.509,625791.509,625908.609,176.700002,117.100002,1081.80002,653.00001,829.700012,135.000002
644,626043.609,626217.809,626811.009,626931.309,174.200002,120.300002,1012.80002,593.200009,767.400011,125.100002
645,627056.409,627215.909,627780.909,627901.109,159.500002,120.200001,965.400014,565.000009,724.500011,120.700002
646,628021.809,628178.209,628557.609,628672.009,156.400003,114.400002,755.000012,379.400005,535.800008,104.800002
647,628776.809,628977.609,629281.509,629403.109,200.800002,121.600002,730.40001,303.900005,504.700007,104.100001
648,629507.209,629691.909,630305.009,630424.209,184.700003,119.200002,1045.80002,613.100009,797.800012,128.800002
649,630553.009,630720.109,631391.809,631513.009,167.100002,121.200002,1097.70002,671.70001,838.800012,137.700002
650,631650.709,631812.709,632449.909,632570.609,162.000003,120.700002,1055.40002,637.200009,799.200012,135.500002
651,632706.109,632862.509,633562.509,633682.209,156.400002,119.700002,1113.40002,700.000011,856.400013,137.300002
652,633819.509,633991.809,634556.809,634686.209,172.300002,129.400002,999.400015,565.000009,737.300011,132.700002
653,634818.909,634984.609,635565.509,635683.509,165.700002,118.000001,964.900014,580.900009,746.600011,100.300002
654,635783.809,635951.009,636325.709,636444.109,167.200002,118.400002,773.300011,374.700006,541.900008,113.000001
655,636557.109,636730.409,637193.909,637314.309,173.300003,120.400002,880.200014,463.500007,636.80001,123.000002
656,637437.309,637626.71,638099.81,638221.01,189.400002,121.200002,895.000013,473.100007,662.500009,111.300002
657,638332.31,638522.71,639033.41,639153.71,190.400003,120.300002,938.600014,510.700007,701.10001,117.200002
658,639270.91,639439.61,639908.71,640026.61,168.700002,117.900002,865.000013,469.100007,637.800009,109.300002
659,640135.91,640331.11,640672.51,640790.61,195.200003,118.100002,747.700011,341.400005,536.600008,93.000001
660,640883.61,641062.81,641433.21,641546.91,179.200003,113.700002,758.900011,370.400005,549.600008,95.600001
661,641642.51,641821.31,642155.91,642276.11,178.800003,120.200002,739.000011,334.600005,513.400008,105.400001
662,642381.51,642549.01,643121.81,643243.11,167.500003,121.300002,990.300015,572.800008,740.300011,128.700002
663,643371.81,643517.21,644144.51,644273.41,145.400002,128.900001,1033.50001,627.30001,772.700012,131.900002
664,644405.31,644580.01,645198.61,645316.71,174.700003,118.100002,1052.90002,618.600009,793.300012,141.500002
665,645458.21,645617.81,646171.31,646296.51,159.600002,125.200002,967.500014,553.500009,713.100011,129.200001
666,646425.71,646596.81,647116.71,647241.11,171.100003,124.400002,938.100014,519.900008,691.000011,122.700001
667,647363.81,647518.51,648029.41,648148.51,154.700003,119.100002,892.900014,510.900007,665.60001,108.200002
668,648256.71,648435.41,648775.01,648886.81,178.700002,111.800001,727.900011,339.600006,518.300008,97.800002
669,648984.61,649142.61,649629.41,649750.91,158.000002,121.500002,895.100013,486.800007,644.800009,128.800002
670,649879.71,650029.81,650678.01,650796.81,150.100002,118.800002,1054.00002,648.20001,798.300012,136.900002
671,650933.71,651105.21,651712.91,651833.11,171.500002,120.200002,1027.90002,607.700009,779.200011,128.500002
672,651961.61,652152.61,652829.11,652952.21,191.000003,123.100002,1120.80002,676.50001,867.500013,130.200002
673,653082.41,653247.91,653878.71,654002.51,165.500002,123.800001,1049.30002,630.80001,796.300012,129.200002
674,654131.71,654304.21,654899.11,655019.01,172.500003,119.900002,1014.10001,594.900009,767.400012,126.800001
675,655145.81,655333.71,655849.21,655969.31,187.900003,120.100002,927.900014,515.500008,703.400011,104.400001
676,656073.71,656242.51,656543.81,656659.81,168.800003,116.000002,680.10001,301.300004,470.100007,94.000001
677,656753.81,656951.31,657352.71,657472.81,197.500003,120.100002,837.900013,401.400006,598.900009,118.900002
678,657591.71,657745.81,658439.71,658561.71,154.100002,122.000001,1105.00002,693.900011,848.000013,135.000002
679,658696.71,658858.71,659451.01,659573.01,162.000003,122.000001,1016.50001,592.300009,754.300012,140.200002
680,659713.21,659875.51,660445.51,660568.01,162.300003,122.500002,987.300015,570.000008,732.300011,132.500002
681,660700.51,660853.41,661377.01,661498.71,152.900002,121.700002,926.600014,523.600008,676.50001,128.400002
682,661627.11,661781.81,662295.81,662419.91,154.700002,124.100002,903.700013,514.000008,668.70001,110.900001
683,662530.81,662727.11,663254.71,663375.61,196.300003,120.900002,953.200015,527.600008,723.900011,108.400002
684,663484.01,663684.31,664013.41,664129.11,200.300003,115.700001,740.500011,329.100005,529.400008,95.400002
685,664224.51,664395.51,664715.41,664832.51,171.000002,117.100002,703.70001,319.900005,490.900007,95.700001
686,664928.21,665085.21,665608.71,665724.81,157.000003,116.100002,928.400014,523.500007,680.50001,131.800002
687,665856.61,665999.11,666533.51,666653.31,142.500002,119.800002,918.700014,534.400008,676.90001,122.000002
688,666775.31,666924.71,667414.21,667535.81,149.400002,121.600002,883.000013,489.500007,638.900009,122.500002
689,667658.31,667804.81,668484.31,668604.01,146.500002,119.700002,1078.50002,679.50001,826.000012,132.800002
690,668736.81,668905.71,669500.51,669622.61,168.900002,122.100002,1011.90002,594.800009,763.700011,126.100002
691,669748.71,669940.91,670555.21,670672.21,192.200003,117.000002,1061.50002,614.300009,806.500012,138.000002
692,670810.21,670977.21,671603.61,671729.11,167.000002,125.500002,1045.00001,626.40001,793.400012,126.100001
693,671855.21,672029.61,672599.11,672716.21,174.400003,117.100001,989.800015,569.500009,743.900012,128.800002
694,672845.01,673061.21,673651.81,673774.31,216.200003,122.500002,1066.80002,590.600009,806.800012,137.500002
695,673911.81,674092.71,674728.61,674849.31,180.900003,120.700002,1092.70002,635.900009,816.800012,155.200002
696,675828.51,675919.61,675916.41,676047.71,91.100001,131.300002,356.500005,-3.2,87.900001,137.300002
697,676185.01,676376.61,677037.11,677165.21,191.600003,128.100002,1117.80002,660.50001,852.100013,137.600002
698,677302.81,677464.51,678102.61,678224.01,161.700002,121.400001,1051.80002,638.10001,799.800012,130.600002
699,678354.61,678551.51,679013.91,679131.91,196.900003,118.000002,875.900013,462.400007,659.30001,98.600001
700,679230.51,679404.91,679761.51,679879.61,174.400003,118.100002,750.400012,356.600005,531.000008,101.300002
701,679980.91,680169.71,680575.51,680697.61,188.800002,122.100002,845.100012,405.800006,594.600008,128.400002
702,680826.01,680994.51,681821.11,681938.01,168.500003,116.900002,1254.80002,826.600012,995.100015,142.800002
703,682080.81,682260.31,682929.01,683055.21,179.500002,126.200002,1117.20002,668.70001,848.200012,142.800002
704,683198.01,683374.81,684147.41,684269.91,176.800003,122.500001,1213.90002,772.600012,949.400015,142.000003
705,684411.91,684600.31,685311.51,685432.01,188.400002,120.500002,1151.60002,711.200011,899.600013,131.500002
706,685563.51,685766.51,686222.31,686353.81,203.000003,131.500001,916.800013,455.800007,658.80001,126.500002
707,686480.31,686634.01,687150.21,687268.11,153.700003,117.900002,902.300014,516.200007,669.90001,114.500002
708,687382.61,687576.81,688074.51,688198.11,194.200003,123.600002,935.700014,497.700007,691.90001,120.200002
709,688318.31,688506.91,689023.11,689137.31,188.600003,114.200002,935.900014,516.200007,704.80001,116.900002
710,689254.21,689434.81,689903.41,690024.11,180.600002,120.700002,889.900013,468.600007,649.200009,120.000002
711,690144.11,690310.51,690773.31,690895.51,166.400002,122.200002,874.500013,462.800007,629.200009,123.100002
712,691018.61,691175.01,691814.51,691939.81,156.400002,125.300002,1053.20002,639.50001,795.900012,132.000002
713,692071.81,692243.11,692990.61,693115.11,171.300002,124.500002,1177.00002,747.500011,918.800013,133.700002
714,693998.91,694077.11,694135.21,694259.41,78.200002,124.200002,393.700006,58.1,136.300002,133.200002
715,694392.61,694555.61,695132.41,695247.91,163.000003,115.500002,966.000015,576.800008,739.800011,110.700002
716,695358.61,695539.01,695857.51,695972.71,180.400002,115.200002,714.30001,318.500005,498.900007,100.200001
717,696072.91,696233.11,696545.01,696662.31,160.200003,117.300002,697.200011,311.900004,472.100007,107.800002
718,696770.11,696953.01,697499.31,697621.41,182.900002,122.100001,974.600014,546.300009,729.200011,123.300002
719,697744.71,697901.11,698517.11,698636.31,156.400003,119.200001,1026.10002,616.000009,772.400012,134.500002
720,698770.81,698947.71,699601.51,699721.01,176.900003,119.500002,1085.40002,653.80001,830.700013,135.200002
721,699856.21,700029.21,700622.61,700744.31,173.000002,121.700002,1007.70002,593.400009,766.400011,119.600002
722,700863.91,701020.31,701554.21,701675.91,156.400002,121.700002,924.300013,533.900008,690.30001,112.300001
723,701788.21,701979.01,702476.91,702594.91,190.800003,118.000001,922.200014,497.900008,688.700011,115.500002
724,702710.41,702887.01,703449.11,703567.81,176.600003,118.700002,979.700015,562.100008,738.700011,122.300002
725,703690.11,703871.91,704277.31,704390.01,181.800003,112.700001,793.300012,405.400006,587.200009,93.400002
726,704483.41,704643.11,704991.911,705110.711,159.700002,118.800002,721.00001,348.800005,508.500007,93.700001
727,705204.411,705394.711,705723.911,705836.911,190.300003,113.000002,733.500011,329.200005,519.500008,101.000001
728,705937.911,706115.811,706608.911,706726.211,177.900003,117.300002,903.000014,493.100007,671.00001,114.700002
729,706840.911,706998.011,707558.611,707678.011,157.100002,119.400002,952.600014,560.600008,717.70001,115.500002
730,707793.511,707981.811,708502.611,708622.511,188.300003,119.900001,942.300014,520.800008,709.100011,113.300002
731,708735.811,708905.011,709366.911,709482.211,169.200003,115.300002,864.400013,461.900006,631.100009,118.000002
732,709600.211,709793.711,710371.311,710487.611,193.500003,116.300002,1012.30001,577.600008,771.100011,124.900002
733,710612.511,710804.511,711369.111,711493.511,192.000003,124.400002,1009.80002,564.600008,756.600011,128.800002
734,711622.311,711765.311,712475.811,712595.211,143.000002,119.400001,1093.60002,710.500011,853.500013,120.700002
735,712715.911,712889.411,713571.411,713690.511,173.500003,119.100002,1100.50002,682.00001,855.500013,125.900002
736,713816.411,713979.011,714575.611,714695.711,162.600002,120.100002,1000.30002,596.600009,759.200011,121.000002
737,714816.711,714977.411,715371.811,715489.311,160.700002,117.500002,781.400011,394.400006,555.100008,108.800001
738,715598.111,715770.411,716107.611,716225.111,172.300003,117.500002,732.000011,337.200005,509.500008,105.000001
739,716330.111,716500.511,717083.311,717208.511,170.400003,125.200002,1008.90002,582.800008,753.200011,130.500002
740,717339.011,717510.911,718242.211,718364.511,171.900003,122.300001,1145.60002,731.300011,903.200014,120.100002
741,718484.611,718649.111,719374.511,719504.011,164.500003,129.500001,1162.60002,725.400011,889.900014,143.200003
742,719647.211,719830.511,720582.611,720701.211,183.300002,118.600001,1200.20002,752.100012,935.400014,146.200002
743,720847.411,721016.211,721733.211,721851.611,168.800003,118.400001,1137.20002,717.000011,885.800014,133.000002
744,721984.611,722169.911,722800.311,722926.611,185.300003,126.300001,1066.30002,630.40001,815.700013,124.300002
745,723050.911,723208.711,723595.011,723710.211,157.800003,115.200002,761.200012,386.300005,544.100008,101.900002
746,723812.111,723994.611,724318.911,724437.711,182.500002,118.800002,719.90001,324.300005,506.800007,94.300001
747,724532.011,724724.611,725255.411,725373.411,192.600003,118.000002,975.700015,530.800008,723.400011,134.300002
748,725507.711,725678.211,726269.911,726395.011,170.500002,125.100002,1028.80002,591.700009,762.200011,141.500002
749,726536.511,726712.011,727334.111,727459.011,175.500003,124.900002,1054.90002,622.100009,797.600012,132.400002
750,727591.411,727766.911,728527.611,728653.411,175.500003,125.800002,1201.90002,760.700011,936.200014,139.900002
751,728793.311,728957.111,729637.511,729759.811,163.800002,122.300002,1101.40002,680.40001,844.200012,134.900002
752,729894.711,730084.911,730700.711,730825.111,190.200003,124.400002,1058.30002,615.800009,806.000012,127.900002
753,730953.011,731165.611,731560.411,731683.511,212.600003,123.100002,830.700012,394.800006,607.400009,100.200001
754,731783.711,731965.211,732287.111,732403.211,181.500003,116.100002,714.100011,321.900005,503.400008,94.600001
755,732497.811,732671.311,733038.411,733157.111,173.500003,118.700002,776.200012,367.100005,540.600008,116.900002
756,733274.011,733465.211,734077.311,734199.011,191.200002,121.700001,1048.70002,612.10001,803.300012,123.700002
757,734322.711,734498.311,735239.011,735358.811,175.600003,119.800002,1170.80002,740.700011,916.300014,134.700002
758,735493.511,735659.911,736331.111,736454.011,166.400002,122.900002,1099.60002,671.20001,837.600012,139.100002
759,736593.111,736752.811,737419.311,737545.811,159.700002,126.500002,1075.90002,666.50001,826.200012,123.200002
760,737669.011,737875.011,738547.711,738669.611,206.000003,121.900002,1137.00002,672.70001,878.700013,136.400002
761,738806.011,738965.511,739529.911,739652.011,159.500002,122.100002,960.900014,564.400009,723.900011,114.900001
762,739766.911,739953.111,740294.511,740411.011,186.200003,116.500002,745.100011,341.400005,527.600008,101.000001
763,740512.011,740706.811,741027.711,741143.911,194.800003,116.200002,734.600011,320.900005,515.700008,102.700001
764,741246.611,741404.611,742005.311,742134.411,158.000003,129.100002,1022.90002,600.700009,758.700012,135.100002
765,742269.511,742452.111,743269.311,743393.111,182.600002,123.800001,1268.50002,817.200013,999.800015,144.900003
766,743538.011,743715.311,744308.911,744433.811,177.300002,124.900002,1026.90002,593.600009,770.900011,131.100002
767,744564.911,744727.711,745371.711,745490.511,162.800002,118.800002,1057.20002,644.00001,806.800012,131.600002
768,745622.111,745780.311,746403.711,746524.611,158.200002,120.900002,1018.90002,623.400009,781.600011,116.400002
769,746641.011,746845.911,747301.811,747430.211,204.900003,128.400002,901.900013,455.900007,660.80001,112.700001
770,747542.911,747700.911,748018.511,748136.511,158.000003,118.000002,690.800011,317.600004,475.600007,97.200002
771,748233.711,748428.211,748721.811,748843.511,194.500002,121.700002,707.20001,293.600005,488.100007,97.400001
772,748940.911,749127.811,749558.211,749678.511,186.900003,120.300002,856.300013,430.400006,617.300009,118.700002
773,749797.211,749958.811,750583.111,750706.011,161.600002,122.900001,1030.50001,624.30001,785.900012,121.700002
774,750827.711,750992.111,751675.811,751794.911,164.400003,119.100002,1094.30002,683.70001,848.100013,127.100002
775,751922.011,752128.511,752738.611,752860.611,206.500003,122.000001,1080.30002,610.100009,816.600012,141.700003
776,753002.311,753148.411,753764.211,753887.711,146.100002,123.500002,1023.20001,615.800009,761.900011,137.800002
777,754025.511,754197.811,754847.911,754967.811,172.300002,119.900002,1067.50002,650.10001,822.400012,125.200002
778,755093.011,755278.511,755928.211,756052.511,185.500003,124.300002,1091.50002,649.700009,835.200012,132.000002
779,756184.511,756341.011,756974.111,757092.811,156.500002,118.700002,1022.90002,633.10001,789.600012,114.600001
780,757207.411,757392.311,757686.711,757803.911,184.900003,117.200002,697.700011,294.400004,479.300007,101.200002
781,757905.111,758075.111,758396.611,758516.711,170.000002,120.100002,719.40001,321.500005,491.500007,107.800001
782,758624.511,758812.511,759478.611,759600.911,188.000003,122.300002,1112.00002,666.10001,854.100013,135.600002
783,759736.511,759900.311,760603.811,760731.711,163.800002,127.900002,1125.50002,703.500011,867.300013,130.300002
784,760862.011,761047.611,761682.711,761805.811,185.600002,123.100002,1086.90002,635.10001,820.700012,143.100002
785,761948.911,762123.111,762709.811,762830.311,174.200003,120.500002,1001.30002,586.700008,760.900011,119.900002
786,762950.211,763148.411,763585.511,763705.011,198.200003,119.500002,871.900013,437.100006,635.300009,117.100002
787,763822.111,763997.611,764523.111,764645.511,175.500002,122.400002,943.500014,525.500008,701.00001,120.100002
788,764765.611,764936.111,765283.611,765399.411,170.500002,115.800001,732.500011,347.500006,518.000008,98.700002
789,765498.111,765695.511,765963.211,766078.811,197.400003,115.600001,681.20001,267.700004,465.100007,100.500002
790,766179.311,766332.211,766845.011,766959.911,152.900002,114.900002,897.300013,512.800008,665.70001,116.700001
791,767076.611,767259.011,767766.811,767885.611,182.400003,118.800001,934.900014,507.800008,690.200011,125.900002
792,768011.511,768167.711,768684.211,768804.311,156.200003,120.100002,924.300014,516.500007,672.70001,131.500002
793,768935.811,769099.011,769670.311,769791.811,163.200002,121.500002,998.700015,571.300009,734.500011,142.700002
794,769934.511,770094.711,770739.511,770861.111,160.200002,121.600002,1063.70002,644.80001,805.000012,137.100002
795,770998.211,771176.211,771823.112,771946.712,178.000002,123.600002,1095.70002,646.90001,824.900012,147.200002
796,772093.912,772283.112,772907.112,773028.212,189.200003,121.100002,1077.30002,624.000009,813.200012,143.000002
797,773171.212,773332.612,773897.512,774022.312,161.400003,124.800002,990.400015,564.900008,726.300011,139.300002
798,774161.612,774337.312,774985.312,775106.812,175.700003,121.500002,1050.00002,648.000009,823.700012,104.800002
799,775211.612,775387.312,775761.512,775875.912,175.700002,114.400001,776.200011,374.200006,549.900008,111.900002
800,775987.812,776173.612,776494.712,776614.512,185.800003,119.800001,747.200011,321.100005,506.900008,120.500002
801,776735.012,776876.512,777462.312,777584.312,141.500002,122.000002,985.200015,585.800009,727.300011,135.900002
802,777720.212,777902.212,778575.812,778695.312,182.000003,119.500001,1115.50002,673.60001,855.600013,140.400003
803,778835.712,778998.712,779598.612,779718.012,163.000002,119.400002,1019.60001,599.900009,762.900011,137.300002
804,779855.312,780007.912,780606.712,780727.612,152.600002,120.900002,999.200015,598.800009,751.400011,126.900002
805,780854.512,781077.512,781678.412,781800.612,223.000003,122.200002,1099.60002,600.900009,823.900012,153.500002
806,781954.112,782126.612,782689.212,782810.112,172.500003,120.900002,985.500015,562.600008,735.100011,129.500002
807,782939.612,783088.712,783616.412,783735.512,149.100002,119.100002,931.200014,527.700008,676.80001,135.300002
808,783870.812,784021.312,784634.712,784756.312,150.500002,121.600002,1032.60001,613.400009,763.900011,147.100002
809,784903.412,785060.212,785638.012,785760.912,156.800002,122.900002,1003.20001,577.800009,734.600011,145.700002
810,785906.612,786076.912,786659.712,786776.812,170.300002,117.100002,1018.10001,582.800009,753.100011,147.900002
811,786924.712,787089.712,787720.812,787845.312,165.000003,124.500002,1056.60002,631.100009,796.100012,136.000002
812,787981.312,788147.712,788847.612,788968.712,166.400002,121.100002,1130.20002,699.900011,866.300013,142.800002
813,789111.512,789280.212,789886.312,790009.112,168.700002,122.800002,1028.40002,606.100009,774.800011,130.800002
814,790139.912,790323.812,790664.612,790780.212,183.900003,115.600002,744.000011,340.800005,524.700008,103.700001
815,790883.912,791079.512,791386.312,791502.612,195.600003,116.300001,720.800011,306.800005,502.400008,102.100002
816,791604.712,791776.612,792102.712,792219.712,171.900002,117.000002,728.700011,326.100005,498.000007,113.700002
817,792333.412,792527.412,793094.612,793214.212,194.000003,119.600002,1021.10001,567.200008,761.200011,140.300002
818,793354.512,793520.512,794134.612,794257.012,166.000002,122.400001,1049.00002,614.10001,780.100012,146.500003
819,794403.512,794572.312,795241.012,795363.312,168.800002,122.300002,1098.20002,668.70001,837.500012,138.400002
820,795501.712,795671.412,796301.512,796420.612,169.700002,119.100002,1066.00002,630.10001,799.800012,147.100002
821,796567.712,796724.612,797338.012,797457.212,156.900002,119.200002,1008.70001,613.400009,770.300011,119.200002
822,797576.412,797775.212,798235.912,798357.912,198.800003,122.000001,891.300013,460.700007,659.50001,109.800002
823,798467.712,798639.212,799176.712,799296.112,171.500003,119.400001,949.700014,537.500008,709.000011,121.300002
824,799417.412,799607.512,799993.312,800107.412,190.100003,114.100002,786.100012,385.800006,575.900009,96.100001
825,800203.512,800371.012,800679.812,800790.212,167.500002,110.400002,682.20001,308.800005,476.300007,95.500001
826,800885.712,801050.512,801335.012,801448.512,164.800003,113.500002,662.60001,284.500004,449.300007,99.800001
827,801548.312,801736.212,802082.112,802201.412,187.900003,119.300002,769.300011,345.900005,533.800008,116.200001
828,802317.612,802495.712,802958.112,803076.312,178.100003,118.200002,873.200013,462.400007,640.50001,114.500001
829,803190.812,803381.912,803948.612,804065.112,191.100003,116.500002,1007.40002,566.700009,757.800012,133.100001
830,804198.212,804363.312,804937.712,805055.812,165.100003,118.100001,993.500015,574.400009,739.500012,135.900002
831,805191.712,805359.112,805934.512,806056.612,167.400003,122.100002,992.400015,575.400008,742.800011,127.500002
832,806184.112,806340.012,807023.012,807139.512,155.900002,116.500001,1092.30002,683.000011,838.900013,136.900002
833,807276.412,807448.212,808075.512,808198.012,171.800003,122.500002,1052.10002,627.300009,799.100012,130.500002
834,808328.512,808481.512,809093.512,809215.912,153.000002,122.400002,1011.20002,612.000009,765.000011,123.800002
835,809339.712,809525.712,809896.312,810012.112,186.000003,115.800002,771.700012,370.600005,556.600008,99.300002
836,810111.412,810306.612,810691.112,810808.612,195.200003,117.500002,800.500012,384.500005,579.700008,103.300002
837,810911.912,811060.312,811482.212,811601.212,148.400002,119.000002,807.500012,421.900006,570.300008,118.200002
838,811719.412,811868.112,812480.112,812605.912,148.700002,125.800002,1023.50001,612.000009,760.700011,137.000002
839,812742.912,812920.612,813479.712,813598.912,177.700002,119.200002,989.600015,559.100009,736.800011,133.600002
840,813732.512,813897.212,814467.912,814589.112,164.700002,121.200001,991.600014,570.700009,735.400011,135.000002
841,814724.112,814885.012,815464.612,815584.212,160.900003,119.600002,984.400015,579.600008,740.500011,124.300002
842,815708.512,815907.512,816340.112,816457.812,199.000003,117.700002,871.600013,432.600006,631.600009,122.300002
843,816580.112,816768.412,817284.612,817401.512,188.300003,116.900002,941.700014,516.200007,704.50001,120.300002
844,817521.812,817692.412,818046.112,818162.012,170.600003,115.900002,733.700011,353.700005,524.300008,93.500001
845,818255.512,818417.412,818711.212,818826.012,161.900002,114.800001,664.90001,293.800005,455.700007,94.400002
846,818920.412,819113.112,819529.512,819643.012,192.700003,113.500002,836.100012,416.400006,609.100009,113.500001
847,819756.512,819931.212,820332.912,820450.012,174.700003,117.100002,800.900012,401.700006,576.400009,107.400001
848,820557.412,820747.412,821234.912,821349.812,190.000003,114.900002,915.900014,487.500007,677.50001,123.500002
849,821473.312,821679.412,822181.112,822302.112,206.100003,121.000002,965.500014,501.700007,707.80001,136.700002
850,822438.812,822598.912,823170.912,823291.312,160.100003,120.400002,984.600015,572.000008,732.100011,132.100002
851,823423.412,823581.712,824200.112,824319.212,158.300002,119.100001,1017.40002,618.40001,776.700012,121.600002
852,824440.812,824625.612,825198.212,825318.412,184.800003,120.200002,1002.60001,572.600008,757.400011,125.000002
853,825443.412,825620.912,826077.212,826194.012,177.500003,116.800001,855.700013,456.300007,633.80001,105.100002
854,826299.112,826475.012,826816.112,826929.512,175.900002,113.400001,727.600011,341.100006,517.000008,97.200002
855,827026.712,827214.412,827616.212,827730.712,187.700002,114.500002,822.700012,401.800006,589.500008,118.700002
856,827849.412,828012.612,828607.412,828728.412,163.200002,121.000002,1008.50001,594.800009,758.000011,129.500002
857,828857.912,829024.312,829631.112,829749.912,166.400002,118.800002,1026.70001,606.800009,773.200011,134.700002
858,829884.612,830088.412,830635.312,830755.312,203.800003,120.000002,1003.10002,546.900008,750.700011,132.400002
859,830887.712,831039.712,831591.612,831710.112,152.000002,118.500001,960.200014,551.900009,703.900011,137.800002
860,831847.912,832007.812,832631.412,832753.512,159.900003,122.100002,1035.00002,623.600009,783.500012,129.400002
861,832882.912,833064.212,833640.312,833761.412,181.300003,121.100002,1001.00001,576.100008,757.400011,122.500002
862,833883.912,834070.012,834581.012,834697.412,186.100003,116.400002,918.700014,511.000007,697.10001,105.200002
863,834802.612,834980.912,835317.812,835425.912,178.300002,108.100002,723.80001,336.900005,515.200007,100.500001
864,835526.412,835690.912,836030.212,836146.712,164.500003,116.500002,725.700011,339.300005,503.800008,105.400001
865,836252.112,836436.112,836903.912,837019.112,184.000003,115.200002,879.100013,467.800007,651.80001,112.100001
866,837131.212,837311.512,837785.712,837903.312,180.300003,117.600002,890.400013,474.200007,654.50001,118.300001
867,838021.612,838180.012,838669.112,838785.112,158.400003,116.000002,874.100014,489.100007,647.50001,110.600002
868,838895.713,839068.813,839522.313,839641.513,173.100002,119.200002,859.000012,453.500007,626.600009,113.200001
869,839754.713,839926.013,840391.213,840502.913,171.300003,111.700001,860.400013,465.200007,636.50001,112.200002
870,840615.113,840778.913,841139.013,841252.613,163.800003,113.600002,731.000011,360.100005,523.900008,93.500001
871,841346.113,841510.313,841852.913,841966.013,164.200002,113.100001,724.100011,342.600006,506.800008,104.200002
872,842070.213,842243.013,842529.413,842644.713,172.800002,115.300001,680.70001,286.400005,459.200007,106.200002
873,842750.913,842935.513,843428.713,843548.213,184.600003,119.500002,927.200014,493.200007,677.80001,129.900002
874,843678.113,843848.513,844428.213,844546.513,170.400002,118.300002,1005.60001,579.700009,750.100011,137.200002
875,844683.713,844853.313,845444.713,845562.813,169.600002,118.100002,1018.40002,591.400009,761.000011,139.300002
876,845702.113,845863.413,846492.613,846611.913,161.300002,119.300002,1035.70001,629.20001,790.500012,125.900001
877,846737.813,846938.913,847503.313,847624.713,201.100003,121.400002,1016.00002,564.400009,765.500012,129.100002
878,847753.813,847913.013,848563.213,848687.813,159.200002,124.600001,1066.60002,650.20001,809.400012,132.600002
879,848820.413,848981.413,849580.413,849700.913,161.000003,120.500002,1009.90001,599.000009,760.000012,129.400001
880,849830.313,849988.513,850675.513,850794.313,158.200003,118.800002,1106.20002,687.00001,845.200013,142.200002
881,850936.513,851112.013,851732.313,851853.813,175.500003,121.500002,1070.60002,620.300009,795.800012,153.300002
882,852007.113,852161.413,852861.113,852986.013,154.300002,124.900001,1110.90002,699.700011,854.000013,132.000002
883,853118.013,853337.313,853997.713,854122.013,219.300004,124.300001,1142.00002,660.40001,879.700014,138.000002
884,854260.013,854452.313,855031.513,855155.413,192.300003,123.900002,1027.50002,579.200009,771.500012,132.100002
885,855287.513,855450.713,856105.013,856228.113,163.200002,123.100002,1072.60002,654.30001,817.500012,132.000002
886,856360.113,856538.613,856886.213,856996.513,178.500002,110.300001,740.900011,347.600006,526.100008,104.500002
887,857101.013,857284.013,857622.713,857737.513,183.000003,114.800001,735.600011,338.700005,521.700008,99.100002
888,857836.613,858000.113,858325.713,858443.313,163.500002,117.600002,708.30001,325.600005,489.100007,101.600001
889,858544.913,858718.413,859259.313,859376.413,173.500003,117.100002,951.600014,540.900008,714.400011,120.100001
890,859496.513,859677.813,860152.313,860268.913,181.300003,116.600002,891.600014,474.500007,655.80001,119.200002
891,860388.113,860567.913,861052.213,861168.713,179.800002,116.500001,898.800013,484.300008,664.10001,118.200002
892,861286.913,861460.113,861983.713,862100.713,173.200003,117.000001,935.000014,523.600008,696.800011,121.200002
893,862221.913,862397.413,862890.313,863006.813,175.500003,116.500002,898.700013,492.900007,668.40001,113.800001
894,863120.613,863298.713,863793.013,863906.113,178.100003,113.100001,903.900014,494.300008,672.400011,118.400002
895,864024.513,864206.113,864787.213,864906.613,181.600003,119.400002,1017.60001,581.100008,762.700011,135.500002
896,865042.113,865238.713,865823.413,865945.013,196.600003,121.600002,1045.20002,584.700009,781.300012,142.300002
897,866087.313,866240.513,866887.813,867004.513,153.200002,116.700001,1054.20002,647.30001,800.500012,137.000002
898,867141.513,867303.213,867738.613,867855.313,161.700003,116.700002,823.200013,435.400006,597.100009,109.400002
899,867964.713,868144.313,868461.313,868578.113,179.600002,116.800002,713.80001,317.000005,496.600007,100.400001
900,868678.513,868865.013,869171.513,869287.513,186.500003,116.000001,711.800011,306.500005,493.000008,102.800002
901,869390.313,869551.213,870019.013,870143.313,160.900002,124.300002,864.400013,467.800007,628.700009,111.400002
902,870254.713,870428.613,871031.813,871148.113,173.900002,116.300002,1029.10001,603.200009,777.100011,135.700002
903,871283.813,871436.513,872043.313,872164.313,152.700002,121.000002,1012.90002,606.800009,759.500011,132.400002
904,872296.713,872465.213,873057.513,873174.913,168.500003,117.400001,1010.50001,592.300009,760.800012,132.300002
905,873307.213,873486.413,874063.113,874183.313,179.200003,120.200001,1011.00001,576.700009,755.900012,134.900002
906,874318.213,874471.913,875091.013,875217.513,153.700003,126.500002,1030.10002,619.100009,772.800012,130.800002
907,875348.313,875516.113,876114.213,876233.313,167.800002,119.100002,1015.50001,598.100009,765.900011,130.500002
908,876363.813,876559.113,877017.513,877137.513,195.300003,120.000001,884.100013,458.400007,653.70001,110.400002
909,877247.913,877434.913,877739.113,877853.313,187.000003,114.200002,701.00001,304.200004,491.200007,95.600001
910,877948.913,878125.513,878425.813,878539.613,176.600003,113.800001,696.700011,300.300005,476.900008,106.000002
911,878645.613,878802.613,879283.213,879400.313,157.000002,117.100002,881.000013,480.600007,637.600009,126.300002
912,879526.613,879687.713,880203.613,880318.713,161.100002,115.100002,905.700013,515.900008,677.00001,113.600001
913,880432.313,880625.313,881057.913,881175.013,193.000003,117.100002,854.700013,432.600007,625.60001,112.000001
914,881287.013,881490.613,881944.013,882060.713,203.600003,116.700002,896.300014,453.400007,657.00001,122.600002
915,882183.313,882390.713,882901.813,883019.813,207.400003,118.000002,968.800014,511.100007,718.50001,132.300002
916,883152.113,883328.113,883895.113,884016.713,176.000003,121.600002,1000.80002,567.000008,743.000011,136.200002
917,884152.913,884325.713,884987.013,885103.013,172.800002,116.000002,1085.50002,661.30001,834.100012,135.400002
918,885238.413,885403.613,885986.913,886102.613,165.200003,115.700002,997.600015,583.300008,748.500011,133.400002
919,886236.013,886393.913,886990.613,887110.613,157.900002,120.000002,1016.50001,596.700009,754.600011,141.900002
920,887252.513,887419.413,888164.513,888281.113,166.900003,116.600001,1160.70002,745.100011,912.000014,132.100002
921,888413.213,888615.713,889194.513,889310.813,202.500003,116.300002,1006.50001,578.800009,781.300012,108.900001
922,889419.713,889606.513,889988.213,890106.113,186.800003,117.900002,793.000012,381.700006,568.500009,106.600001
923,890212.713,890396.513,890805.113,890922.613,183.800003,117.500002,817.000012,408.600006,592.400009,107.100001
924,891029.713,891192.513,891814.113,891932.413,162.800003,118.300002,1032.60002,621.600009,784.400012,129.900002
925,892062.313,892229.413,892868.613,892988.713,167.100002,120.100002,1063.40002,639.20001,806.300012,137.000002
926,893934.813,894015.813,894064.813,894180.613,81.000001,115.800001,388.700005,49.000001,130.000002,142.900002
927,894323.513,894506.713,895163.413,895283.013,183.200003,119.600002,1097.50002,656.70001,839.900013,138.000002
928,895421.013,895584.613,896289.013,896405.713,163.600002,116.700001,1116.90002,704.400011,868.000013,132.200002
929,896537.913,896714.113,897385.913,897503.113,176.200003,117.200002,1090.90002,671.80001,848.000013,125.700002
930,897628.813,897792.513,898359.213,898474.913,163.700002,115.700001,965.400014,566.700009,730.400011,119.300002
931,898594.213,898769.013,899312.913,899424.913,174.800003,112.000001,932.200014,543.900008,718.700011,101.500002
932,899526.413,899712.413,900058.613,900172.713,186.000003,114.100002,745.100011,346.200005,532.200008,98.800001
933,900271.513,900445.113,900742.913,900865.013,173.600003,122.100002,684.40001,297.800004,471.400007,90.900001
934,900955.913,901132.313,901699.013,901817.713,176.400003,118.700002,989.000015,566.700008,743.100011,127.200002
935,901944.913,902109.513,902732.413,902856.713,164.600002,124.300002,1040.80002,622.90001,787.500012,129.000002
936,902985.713,903168.713,903832.313,903945.413,183.000002,113.100002,1097.00002,663.60001,846.600012,137.300002
937,904082.713,904252.113,904944.613,905060.713,169.400002,116.100001,1115.70002,692.500011,861.900013,137.700003
938,905198.413,905357.913,905870.913,905989.414,159.500002,118.500001,911.300013,513.000008,672.50001,120.300002
939,906109.714,906302.514,906965.514,907083.714,192.800003,118.200002,1090.40002,663.00001,855.800013,116.400001
940,907200.114,907362.114,907900.614,908015.914,162.000003,115.300001,935.800014,538.500008,700.500011,120.000002
941,908135.914,908323.314,908929.514,909045.514,187.400003,116.000002,1040.30002,606.200009,793.600012,130.700002
942,909176.214,909378.714,909793.014,909912.914,202.500003,119.900002,855.000013,414.300006,616.800009,118.300002
943,910031.214,910211.014,910624.614,910741.814,179.800002,117.200002,818.500012,413.600006,593.400008,107.900002
944,910849.714,911021.214,911359.014,911471.514,171.500002,112.500002,721.90001,337.800005,509.300007,100.100001
945,911571.614,911765.114,912217.914,912333.414,193.500003,115.500002,884.500014,452.800007,646.30001,122.700002
946,912456.114,912614.514,913283.114,913399.314,158.400002,116.200002,1084.80002,668.60001,827.000012,141.600002
947,913540.914,913711.414,914403.614,914518.614,170.500002,115.000001,1113.50002,692.200011,862.700013,135.800002
948,914654.414,914822.314,915541.714,915658.614,167.900003,116.900001,1149.60002,719.400011,887.300014,145.400003
949,915804.014,915971.814,916561.714,916683.314,167.800002,121.600002,1010.40002,589.900009,757.700011,131.100002
950,916814.414,916968.914,917552.314,917671.214,154.500002,118.900001,982.200014,583.400009,737.900011,125.400002
951,917796.614,917975.014,918436.314,918555.014,178.400003,118.700002,875.800013,461.300007,639.70001,117.400001
952,918672.414,918853.914,919383.014,919499.814,181.500003,116.800002,932.000014,529.100008,710.600011,104.600001
953,919604.414,919774.714,920109.314,920224.914,170.300003,115.600001,719.300011,334.600005,504.900008,98.800002
954,920323.714,920498.114,920866.814,920981.314,174.400002,114.500002,763.000011,368.700006,543.100008,105.400001
955,921086.714,921266.914,921883.714,922001.314,180.200003,117.600002,1051.40002,616.800009,797.000012,136.800002
956,922138.114,922328.014,923029.214,923145.914,189.900003,116.700002,1149.10002,701.20001,891.100013,141.300002
957,923287.214,923463.914,924006.314,924125.014,176.700003,118.700002,974.200015,542.400008,719.100011,136.400002
958,924261.414,924439.014,925055.514,925174.714,177.600002,119.200002,1045.70001,616.500009,794.100011,132.400002
959,925307.114,925510.314,926013.914,926132.514,203.200003,118.600001,954.400014,503.600008,706.800011,129.000002
960,926261.514,926454.014,926903.314,927023.814,192.500003,120.500002,890.200014,449.300007,641.80001,127.900002
961,927151.714,927356.614,927910.114,928025.414,204.900003,115.300002,993.800014,553.500008,758.400011,120.100001
962,928145.514,928355.314,928749.214,928864.114,209.800004,114.900002,818.100013,393.900005,603.700009,99.500002
963,928963.614,929141.214,929445.014,929561.614,177.600002,116.600002,692.20001,303.800005,481.400007,94.200001
964,929655.814,929814.414,930156.114,930273.614,158.600002,117.500002,720.800011,341.700005,500.300007,103.000002
965,930376.614,930549.714,931028.314,931143.814,173.100002,115.500002,884.800013,478.600007,651.700009,117.600002
966,931261.414,931457.314,931875.714,931991.114,195.900003,115.400002,851.300013,418.400006,614.300009,121.600002
967,932112.714,932277.714,932889.614,933006.314,165.000002,116.700002,1018.10001,611.900009,776.900011,124.500002
968,933130.814,933309.914,933882.314,934000.014,179.100002,117.700002,1004.10001,572.400009,751.500011,134.900002
969,934134.914,934309.414,934917.914,935032.514,174.500002,114.600002,1025.30002,608.500009,783.000011,127.700002
970,935160.214,935358.914,935867.114,935983.514,198.700003,116.400001,938.500014,508.200008,706.900011,115.200002
971,936098.714,936258.514,936642.414,936754.414,159.800002,112.000002,760.300011,383.900006,543.700008,104.600001
972,936859.014,937052.814,937391.114,937502.614,193.800003,111.500002,743.300011,338.300005,532.100008,99.700001
973,937602.314,937801.314,938190.214,938309.214,199.000003,119.000002,833.100013,388.900006,587.900009,126.200002
974,938435.414,938615.914,939205.014,939322.814,180.500002,117.800002,1019.60001,589.100009,769.600011,132.200002
975,939455.014,939616.414,940260.714,940376.114,161.400002,115.400002,1054.80002,644.30001,805.700012,133.700002
976,940509.814,940672.614,941338.314,941455.614,162.800002,117.300002,1096.40002,665.70001,828.500012,150.600002
977,941606.214,941765.514,942323.314,942438.514,159.300002,115.200001,964.000014,557.800009,717.100011,131.700002
978,942570.214,942756.514,943235.414,943356.314,186.300003,120.900002,901.800014,478.900007,665.20001,115.700002
979,943472.014,943639.914,944073.914,944189.714,167.900002,115.800002,816.400012,434.000007,601.900009,98.700001
980,944288.414,944481.914,944823.814,944936.514,193.500003,112.700002,751.600011,341.900005,535.400008,103.500001
981,945040.014,945207.314,945526.314,945644.014,167.300003,117.700002,711.800011,319.000004,486.300007,107.800002
982,945751.814,945914.314,946455.314,946570.314,162.500002,115.000002,934.300014,541.000008,703.50001,115.800002
983,946686.114,946879.714,947330.114,947450.114,193.600003,120.000002,882.000013,450.400006,644.000009,118.000002
984,947568.114,947747.014,948204.614,948317.014,178.900003,112.400002,862.000013,457.600006,636.500009,113.100002
985,948430.114,948627.914,949165.614,949278.014,197.800003,112.400001,978.200014,537.700008,735.500011,130.300002
986,949408.314,949589.514,950172.214,950289.414,181.200003,117.200001,1020.00001,582.700009,763.900012,138.900002
987,950428.314,950609.114,951246.614,951364.714,180.800003,118.100001,1071.60002,637.50001,818.300013,135.200002
988,951499.914,951668.414,952216.414,952334.914,168.500003,118.500002,960.600015,548.000008,716.500011,125.600002
989,952460.514,952618.714,953273.214,953392.114,158.200002,118.900002,1066.90002,654.50001,812.700012,135.300002
990,953527.414,953694.514,954211.514,954323.914,167.100002,112.400002,902.000013,517.000008,684.10001,105.500001
991,954429.414,954606.514,954934.214,955049.514,177.100003,115.300001,712.500011,327.700005,504.800008,92.400002
992,955141.914,955321.514,955656.314,955773.114,179.600002,116.800002,736.000011,334.800005,514.400007,104.800002
993,955877.914,956042.214,956517.014,956633.114,164.300002,116.100002,873.400013,474.800007,639.100009,118.200002
994,956751.314,956899.114,957416.914,957531.514,147.800002,114.600001,887.500013,517.800008,665.60001,107.300002
995,957638.814,957847.414,958359.914,958473.914,208.600003,114.000001,960.900014,512.500008,721.100011,125.800002
996,958599.714,958797.114,959247.114,959363.514,197.400003,116.400002,874.400013,450.000007,647.40001,110.600001
997,959474.114,959655.014,960189.414,960306.914,180.900003,117.500002,971.100015,534.400008,715.300011,138.300002
998,960445.214,960613.114,961302.014,961418.014,167.900002,116.000001,1111.10002,688.900011,856.800013,138.300002
999,961556.314,961721.814,962314.514,962430.114,165.500003,115.600001,997.800015,592.700009,758.200012,124.000002
1000,962554.114,962752.914,963320.414,963437.714,198.800003,117.300001,1006.60001,567.500009,766.300012,123.000002
1001,963560.714,963752.614,964130.714,964247.514,191.900003,116.800001,789.900012,378.100006,570.000009,103.100002
1002,964350.614,964512.614,964847.914,964960.114,162.000002,112.200002,705.40001,335.300005,497.300007,95.900001
1003,965056.014,965234.014,965614.514,965729.814,178.000003,115.300001,802.900012,380.500006,558.500009,129.100002
1004,965858.914,966008.114,966633.414,966749.914,149.200003,116.500002,1030.60002,625.300009,774.500012,139.600002
1005,966889.514,967064.214,967710.814,967826.114,174.700002,115.300002,1075.60002,646.60001,821.300012,139.000002
1006,967965.114,968131.114,968750.514,968906.914,166.000002,156.400002,1052.00001,619.40001,785.400012,110.200001
1007,969017.114,969178.514,969810.614,969927.814,161.400003,117.200002,1038.40002,632.100009,793.500012,127.700002
1008,970055.514,970244.314,970674.614,970793.914,188.800003,119.300002,857.200013,430.300006,619.100009,118.800002
1009,970912.714,971104.914,971491.814,971604.714,192.200003,112.900002,790.300012,386.900005,579.100008,98.300002
1010,971703.014,971874.914,972211.114,972327.714,171.900002,116.600002,724.50001,336.200005,508.100007,99.800001
1011,972427.514,972611.414,972907.514,973026.914,183.900003,119.400002,690.800011,296.100004,480.000007,91.400002
1012,973118.315,973282.415,973806.515,973919.615,164.100002,113.100002,907.900013,524.100008,688.20001,106.600001
1013,974026.215,974202.815,974730.515,974845.615,176.600003,115.100001,943.600014,527.700008,704.300011,124.200002
1014,974969.815,975134.215,975771.115,975886.015,164.400003,114.900002,1055.20002,636.900009,801.300012,139.000002
1015,976025.015,976189.215,976782.315,976898.315,164.200002,116.000002,1007.40002,593.100009,757.300011,134.100002
1016,977032.415,977231.515,977858.715,977975.615,199.100003,116.900002,1075.80002,627.200009,826.300012,132.600002
1017,978108.215,978310.715,978972.015,979083.915,202.500003,111.900001,1106.40002,661.30001,863.800013,130.700002
1018,979214.615,979411.915,979997.815,980116.015,197.300003,118.200002,1043.60002,585.900009,783.200012,142.200002
1019,980258.215,980431.115,981038.415,981155.915,172.900003,117.500001,1049.60002,607.300009,780.200012,151.900003
1020,981307.815,981469.815,982077.015,982195.315,162.000002,118.300002,1032.50001,607.200009,769.200011,145.000002
1021,982340.315,982506.115,983059.015,983174.215,165.800002,115.200001,948.300014,552.900009,718.700011,114.400002
1022,983288.615,983470.115,983797.115,983915.315,181.500003,118.200001,730.100011,327.000005,508.500008,103.400002
1023,984018.715,984200.915,984505.115,984622.815,182.200003,117.700002,710.400011,304.200004,486.400007,106.300002
1024,984729.115,984913.215,985573.715,985690.515,184.100002,116.800002,1102.10002,660.50001,844.600012,140.700002
1025,985831.215,986020.915,986690.115,986807.115,189.700003,117.000002,1115.70002,669.20001,858.900013,139.800002
1026,986946.915,987126.815,987768.415,987884.915,179.900002,116.500002,1061.80001,641.60001,821.500012,123.800001
1027,988008.715,988166.615,988714.215,988833.715,157.900003,119.500002,944.700015,547.600008,705.500011,119.700002
1028,988953.415,989137.915,989579.415,989698.815,184.500002,119.400002,857.800012,441.500007,626.000009,112.400001
1029,989811.215,989993.315,990529.815,990641.315,182.100003,111.500002,941.400014,536.500008,718.600011,111.300001
1030,990752.615,990913.515,991270.515,991383.615,160.900003,113.100002,725.100011,357.000005,517.900008,94.100001
1031,991477.715,991676.515,991976.615,992095.315,198.800003,118.700001,718.400011,300.100005,498.900008,100.800002
1032,992196.115,992383.515,992970.615,993089.215,187.400003,118.600002,1015.20002,587.100008,774.500011,122.100002
1033,993211.315,993390.915,994025.815,994144.615,179.600003,118.800002,1064.20002,634.900009,814.500012,130.900002
1034,994275.515,994441.815,995067.715,995186.215,166.300002,118.500001,1037.60001,625.90001,792.200012,126.900002
1035,995313.115,995515.715,996115.815,996226.815,202.600003,111.000002,1032.30002,600.100009,802.700012,118.600002
1036,996345.415,996542.115,997081.315,997197.815,196.700003,116.500001,976.000014,539.200008,735.900011,123.600002
1037,997321.415,997516.415,997941.215,998060.715,195.000003,119.500002,858.800013,424.800006,619.800009,119.500002
1038,998180.215,998351.915,998775.715,998890.315,171.700003,114.600002,804.400012,423.800006,595.500009,94.300001
1039,998984.615,999157.915,999439.715,999556.115,173.300003,116.400002,665.20001,281.800004,455.100007,93.700001
1040,999649.815,999816.515,1000146.71,1000261.81,166.700002,115.100002,712.500011,330.200005,496.900007,100.500002
1041,1000362.31,1000542.21,1001103.01,1001224.21,179.900002,121.200001,998.200014,560.800009,740.700011,136.300002
1042,1001360.51,1001528.81,1002182.71,1002299.91,168.300003,117.200001,1074.40002,653.90001,822.200013,135.000002
1043,1002434.91,1002602.31,1003238.61,1003354.51,167.400003,115.900002,1054.60002,636.300009,803.700012,135.000002
1044,1003489.51,1003646.41,1004350.81,1004464.81,156.900002,114.000002,1115.00002,704.400011,861.300013,139.700002
1045,1004604.51,1004777.41,1005430.61,1005550.01,172.900002,119.400002,1080.90002,653.20001,826.100012,135.400002
1046,1005685.41,1005841.81,1006511.11,1006627.31,156.400002,116.200002,1071.50002,669.30001,825.700012,129.600002
1047,1006756.92,1006952.02,1007487.92,1007602.72,195.100003,114.800001,979.000014,535.900008,731.000011,133.200002
1048,1007735.92,1007949.82,1008429.42,1008546.82,213.900004,117.400002,927.500014,479.600007,693.500011,116.600001
1049,1008663.42,1008866.12,1009377.92,1009496.42,202.700003,118.500002,968.700015,511.800008,714.500011,135.700002
1050,1009632.12,1009835.12,1010251.52,1010371.82,203.000003,120.300002,851.800012,416.400006,619.400009,112.100001
1051,1010483.92,1010651.12,1011198.32,1011315.42,167.200003,117.100002,959.000015,547.200008,714.400011,127.500002
1052,1011442.92,1011616.72,1012363.12,1012482.62,173.800002,119.500002,1173.10002,746.400011,920.200013,133.400002
1053,1012616.02,1012793.02,1013392.42,1013515.42,177.000003,123.000002,1026.90002,599.400009,776.400012,127.500001
1054,1013642.92,1013814.02,1014439.12,1014587.32,171.100003,148.200003,1023.10002,625.100009,796.200012,78.700001
1055,1014666.02,1014847.12,1015198.92,1015317.52,181.100002,118.600001,749.000011,351.800006,532.900008,97.500002
1056,1015415.02,1015582.92,1016017.82,1016140.02,167.900002,122.200002,851.600013,434.900007,602.800009,126.600002
1057,1016266.62,1016428.22,1017057.02,1017173.02,161.600002,116.000002,1050.90001,628.800009,790.400011,144.500002
1058,1017317.52,1017486.92,1018336.52,1018450.22,169.400003,113.700002,1277.10002,849.600012,1019.00001,144.400002
1059,1018594.62,1018773.12,1019427.02,1019546.12,178.500003,119.100001,1082.70002,653.90001,832.400013,131.200002
1060,1019677.32,1019856.72,1020514.02,1020630.72,179.400003,116.700002,1083.40002,657.30001,836.700013,130.000002
1061,1020760.72,1020959.02,1021459.22,1021577.02,198.300002,117.800002,930.300013,500.200008,698.50001,114.000001
1062,1021691.02,1021863.72,1022307.52,1022420.62,172.700003,113.100001,827.300013,443.800007,616.50001,97.700002
1063,1022518.32,1022708.62,1022985.02,1023099.32,190.300003,114.300001,678.60001,276.400004,466.700007,97.600002
1064,1023196.92,1023356.42,1023835.92,1023949.32,159.500002,113.400002,868.100013,479.500007,639.000009,115.700002
1065,1024065.02,1024246.62,1024734.32,1024850.22,181.600002,115.900001,904.000013,487.700008,669.30001,118.800002
1066,1024969.02,1025155.82,1025648.92,1025764.62,186.800003,115.700002,918.100014,493.100007,679.90001,122.500002
1067,1025887.12,1026047.12,1026698.32,1026813.72,160.000002,115.400002,1060.10002,651.20001,811.200012,133.500002
1068,1026947.22,1027157.02,1027792.62,1027908.62,209.800003,116.000002,1097.60002,635.600009,845.400012,136.200002
1069,1028044.82,1028203.62,1028899.02,1029012.62,158.800002,113.600001,1090.30002,695.400011,854.200013,122.500002
1070,1029135.12,1029301.32,1029671.62,1029782.92,166.200003,111.300002,747.300011,370.300005,536.500008,99.500001
1071,1029882.42,1030065.82,1030395.82,1030510.22,183.400003,114.400002,725.700011,330.000005,513.400008,97.900001
1072,1030608.12,1030769.12,1031269.82,1031388.52,161.000003,118.700002,912.800014,500.700007,661.70001,132.400002
1073,1031520.92,1031688.72,1032310.22,1032429.42,167.800002,119.200001,1035.00001,621.50001,789.300012,126.500002
1074,1032555.92,1032734.12,1033336.42,1033453.12,178.200003,116.700002,1030.90002,602.300009,780.500012,133.700002
1075,1033586.82,1033748.22,1034347.22,1034462.92,161.400002,115.700002,996.600014,599.000009,760.400011,120.500001
1076,1034583.42,1034758.22,1035270.62,1035388.32,174.800003,117.700001,916.700014,512.400008,687.200011,111.800002
1077,1035500.12,1035694.32,1036194.92,1036309.22,194.200003,114.300001,923.600014,500.600008,694.800011,114.500002
1078,1036423.72,1036597.72,1036997.12,1037114.92,174.000003,117.800002,793.000012,399.400005,573.400008,101.800002
1079,1037216.72,1037370.32,1037852.52,1037967.42,153.600002,114.900002,871.900013,482.200007,635.800009,121.200002
1080,1038088.62,1038253.62,1038936.32,1039055.52,165.000002,119.200002,1101.50002,682.70001,847.700012,134.600002
1081,1039190.12,1039355.52,1039991.92,1040110.02,165.400003,118.100002,1057.70002,636.400009,801.800012,137.800002
1082,1040247.82,1040403.52,1041070.32,1041189.62,155.700002,119.300002,1080.40002,666.80001,822.500012,138.600002
1083,1041328.22,1041478.32,1042113.42,1042227.62,150.100002,114.200001,1034.40002,635.10001,785.200012,135.000002
1084,1042362.62,1042571.42,1042920.72,1043036.62,208.800004,115.900001,773.700012,349.300005,558.100009,99.700002
1085,1043136.32,1043322.82,1043629.22,1043743.22,186.500003,114.000002,700.50001,306.400004,492.900007,93.600001
1086,1043836.82,1043992.82,1044335.72,1044454.82,156.000003,119.100002,717.500011,342.900005,498.900008,99.500001
1087,1044554.32,1044734.22,1045201.82,1045315.02,179.900003,113.200001,876.400013,467.600007,647.50001,115.700002
1088,1045430.72,1045615.32,1046112.32,1046232.32,184.600003,120.000002,918.100014,497.000007,681.60001,116.500002
1089,1046348.82,1046510.32,1047194.52,1047310.12,161.500002,115.600002,1107.50002,684.20001,845.700012,146.200002
1090,1047456.32,1047622.62,1048278.82,1048394.92,166.300003,116.100001,1069.80002,656.20001,822.500013,131.200002
1091,1048526.12,1048738.42,1049185.12,1049307.22,212.300003,122.100002,903.800014,446.700007,659.00001,122.700002
1092,1049429.92,1049584.32,1050111.22,1050231.82,154.400002,120.600002,919.100013,526.900008,681.30001,117.200001
1093,1050349.02,1050511.42,1050882.22,1050996.62,162.400003,114.400002,740.500011,370.800005,533.200008,92.900001
1094,1051089.52,1051265.42,1051642.32,1051757.82,175.900003,115.500001,785.700012,376.900006,552.800009,117.400002
1095,1051875.22,1052056.72,1052604.92,1052720.32,181.500003,115.400002,954.700014,548.200008,729.700011,109.600001
1096,1052829.92,1053043.52,1053581.22,1053697.82,213.600004,116.600001,983.700015,537.700008,751.300012,115.800002
1097,1053813.62,1054009.12,1054509.42,1054624.02,195.500003,114.600002,927.300014,500.300007,695.80001,116.900002
1098,1054740.92,1054927.82,1055422.52,1055539.72,186.900003,117.200002,921.400014,494.700007,681.60001,122.600002
1099,1055662.32,1055853.12,1056479.52,1056595.12,190.800002,115.600001,1067.50002,626.40001,817.200012,134.700003
1100,1056729.82,1056894.22,1057586.32,1057707.22,164.400002,120.900002,1118.00002,692.10001,856.500012,140.600002
1101,1057847.82,1058025.72,1058626.92,1058746.12,177.900003,119.200002,1037.90002,601.200009,779.100012,139.600002
1102,1058885.72,1059054.02,1059817.02,1059932.52,168.300002,115.500001,1184.80002,763.000012,931.300014,138.000002
1103,1060070.52,1060271.82,1060736.52,1060855.92,201.300003,119.400002,891.800014,464.700007,666.00001,106.400002
1104,1060962.32,1061118.62,1061562.92,1061677.62,156.300002,114.700001,821.500012,444.300007,600.600009,106.200002
1105,1061783.82,1061980.62,1062327.82,1062445.72,196.800003,117.900002,776.000011,347.200005,544.000008,114.100001
1106,1062559.82,1062743.52,1063371.92,1063487.52,183.700003,115.600002,1065.90002,628.400009,812.100012,138.200002
1107,1063625.72,1063814.92,1064503.52,1064623.02,189.200003,119.500002,1121.20002,688.60001,877.800013,123.900002
1108,1064746.92,1064931.02,1065608.92,1065727.42,184.100003,118.500002,1131.40002,677.90001,862.000013,150.900002
1109,1065878.32,1066057.12,1066722.32,1066843.72,178.800002,121.400002,1106.60002,665.20001,844.000012,141.200002
1110,1066984.92,1067138.72,1067785.62,1067903.82,153.800003,118.200002,1056.30002,646.900009,800.700012,137.400002
1111,1068041.22,1068228.72,1068855.32,1068970.82,187.500003,115.500002,1044.00002,626.600009,814.100012,114.400002
1112,1069085.22,1069244.82,1069616.12,1069729.62,159.600002,113.500001,746.600011,371.300006,530.900008,102.200002
1113,1069831.82,1070018.72,1070369.52,1070488.52,186.900003,119.000002,759.100011,350.800005,537.700008,102.400001
1114,1070590.92,1070774.32,1071285.92,1071403.12,183.400003,117.200002,939.800014,511.600007,695.00001,127.600002
1115,1071530.72,1071707.02,1072370.52,1072484.52,176.300003,114.000001,1101.50002,663.50001,839.800013,147.700002
1116,1072632.22,1072799.62,1073550.62,1073668.62,167.400003,118.000002,1169.60002,751.000011,918.400014,133.200002
1117,1073801.82,1073984.32,1074636.62,1074756.62,182.500003,120.000002,1101.50002,652.300009,834.800012,146.700002
1118,1074903.32,1075082.72,1075638.62,1075758.72,179.400003,120.100002,986.700015,555.900008,735.300011,131.300002
1119,1075890.02,1076097.82,1076772.72,1076894.52,207.800003,121.800002,1142.00002,674.90001,882.700013,137.500002
1120,1077032.02,1077193.82,1077705.52,1077819.72,161.800002,114.200002,889.100013,511.700008,673.50001,101.400001
1121,1077921.12,1078083.82,1078422.82,1078541.72,162.700003,118.900002,722.300011,339.000005,501.700008,101.700001
1122,1078643.42,1078845.62,1079147.62,1079260.12,202.200003,112.500001,711.000011,302.000005,504.200008,94.300002
1123,1079354.42,1079512.92,1080032.72,1080145.82,158.500002,113.100001,911.000013,519.800008,678.30001,119.600002
1124,1080265.42,1080472.22,1080928.92,1081045.22,206.800003,116.300002,891.700013,456.700007,663.50001,111.900001
1125,1081157.12,1081341.02,1081818.22,1081932.22,183.900003,114.000002,899.800014,477.200007,661.10001,124.700002
1126,1082056.92,1082270.12,1082881.12,1082998.22,213.200003,117.100002,1085.10002,611.000009,824.200012,143.800002
1127,1083142.02,1083312.02,1084060.72,1084175.62,170.000003,114.900001,1159.60002,748.700011,918.700014,126.000002
1128,1084301.62,1084513.72,1085151.92,1085271.02,212.100004,119.100002,1098.70002,638.200009,850.300013,129.300002
1129,1085400.32,1085585.82,1086280.92,1086400.12,185.500002,119.200002,1130.80002,695.100011,880.600013,131.000002
1130,1086531.12,1086710.12,1087397.32,1087512.92,179.000002,115.600002,1120.00002,687.20001,866.200012,138.200002
1131,1087651.12,1087837.32,1088562.02,1088679.72,186.200003,117.700002,1174.60002,724.700011,910.900014,146.000002
1132,1088825.72,1089001.52,1089711.82,1089832.52,175.800002,120.700002,1150.10002,710.300011,886.100013,143.300002
1133,1089975.82,1090160.92,1090895.42,1091015.02,185.100003,119.600001,1173.10002,734.500011,919.600014,133.900002
1134,1091148.92,1091332.22,1091954.12,1092072.32,183.300003,118.200002,1058.20002,621.900009,805.200012,134.800002
1135,1092207.12,1092408.02,1092898.42,1093013.72,200.900003,115.300002,911.700014,490.400007,691.30001,105.100002
1136,1093118.82,1093298.72,1093660.22,1093778.22,179.900002,118.000002,774.900011,361.500006,541.400008,115.500001
1137,1093893.72,1094086.82,1094744.82,1094862.62,193.100003,117.800002,1116.90002,658.00001,851.100013,148.000002
1138,1095010.62,1095179.32,1095919.82,1096041.72,168.700002,121.900002,1162.90002,740.500011,909.200013,131.800002
1139,1096173.52,1096353.42,1097044.62,1097204.32,179.900003,159.700003,1137.20002,691.20001,871.100013,106.400001
1140,1097310.72,1097478.62,1098187.12,1098308.32,167.900003,121.200002,1128.60002,708.50001,876.400013,131.000002
1141,1098439.32,1098640.12,1099179.62,1099299.32,200.800003,119.700002,977.800015,539.500008,740.300011,117.800002
1142,1099417.12,1099606.12,1100095.12,1100213.62,189.000002,118.500001,915.900013,489.000008,678.00001,119.400002
1143,1100333.02,1100508.02,1101008.22,1101127.32,175.000003,119.100002,905.200014,500.200007,675.20001,110.900002
1144,1101238.22,1101419.72,1101993.82,1102107.22,181.500002,113.400002,987.000014,574.100009,755.600011,118.000001
1145,1102225.22,1102404.52,1102875.42,1102993.72,179.300003,118.300002,890.100014,470.900007,650.20001,121.600002
1146,1103115.32,1103284.52,1104028.62,1104148.12,169.200002,119.500002,1169.00002,744.100011,913.300013,136.200002
1147,1104284.32,1104467.62,1105129.52,1105249.12,183.300003,119.600001,1095.90002,661.90001,845.200013,131.100002
1148,1105380.22,1105540.72,1106175.52,1106294.52,160.500003,119.000002,1044.80002,634.800009,795.300012,130.500002
1149,1106425.02,1106618.22,1107011.02,1107128.92,193.200003,117.900002,801.800012,392.800006,586.000009,97.900001
1150,1107226.82,1107394.72,1107744.92,1107861.62,167.900002,116.700001,732.200011,350.200006,518.100008,97.400002
1151,1107959.02,1108133.92,1108532.72,1108644.82,174.900002,112.100002,798.900012,398.800006,573.700008,113.100002
1152,1108757.92,1108953.92,1109432.92,1109547.32,196.000003,114.400002,916.200013,479.000007,675.00001,126.800001
1153,1109674.12,1109819.42,1110308.92,1110425.12,145.300003,116.200002,866.000013,489.500007,634.80001,115.000001
1154,1110540.12,1110737.32,1111236.32,1111345.92,197.200003,109.600001,927.200014,499.000008,696.200011,121.400002
1155,1111467.32,1111685.82,1112318.12,1112437.62,218.500003,119.500002,1104.20002,632.30001,850.800013,133.900002
1156,1112571.52,1112757.52,1113430.52,1113545.32,186.000002,114.800002,1120.20002,673.00001,859.000012,146.400002
1157,1113691.72,1113865.92,1114498.22,1114617.32,174.200003,119.100002,1063.40002,632.300009,806.500012,137.800002
1158,1114755.12,1114933.02,1115556.12,1115679.72,177.900003,123.600002,1078.40002,623.100009,801.000012,153.800002
1159,1115833.52,1116009.82,1116644.72,1116770.62,176.300003,125.900002,1073.60002,634.900009,811.200012,136.500002
1160,1116907.12,1117076.62,1117639.92,1117788.32,169.500003,148.400002,977.600015,563.300008,732.800011,96.400002
1161,1117884.72,1118066.12,1118447.92,1118563.02,181.400002,115.100002,778.400011,381.800006,563.200008,100.100001
1162,1118663.12,1118851.82,1119188.62,1119305.52,188.700003,116.900002,733.400011,336.800005,525.500008,91.000001
1163,1119396.52,1119559.02,1119942.32,1120054.42,162.500003,112.100002,761.600012,383.300005,545.800008,103.700002
1164,1120158.12,1120326.72,1120784.42,1120902.32,168.600002,117.900002,854.200012,457.700007,626.300009,110.000001
1165,1121012.32,1121202.82,1121715.62,1121830.52,190.500003,114.900002,932.800014,512.800008,703.300011,114.600001
1166,1121945.12,1122138.72,1122657.82,1122773.82,193.600003,116.000002,959.900015,519.100008,712.700011,131.200002
1167,1122905.02,1123060.72,1123749.22,1123865.62,155.700002,116.400002,1100.70002,688.50001,844.200012,140.100002
1168,1124005.72,1124210.42,1124804.22,1124918.62,204.700003,114.400002,1050.20002,593.800009,798.500012,137.300002
1169,1125055.92,1125241.72,1125805.42,1125923.12,185.800002,117.700002,994.200014,563.700009,749.500011,127.000001
1170,1126050.12,1126214.12,1126938.82,1127055.52,164.000003,116.700001,1157.70002,724.700011,888.700014,152.300003
1171,1127207.82,1127378.62,1128062.32,1128182.72,170.800002,120.400002,1106.80002,683.70001,854.500012,131.900002
1172,1128314.62,1128532.52,1129205.02,1129325.22,217.900003,120.200002,1144.00002,672.50001,890.400013,133.400002
1173,1129458.62,1129665.02,1130204.62,1130320.92,206.400003,116.300002,982.200015,539.600008,746.000011,119.900002
1174,1130440.82,1130604.12,1131228.22,1131349.02,163.300002,120.800001,1023.10001,624.10001,787.400012,114.900002
1175,1131463.92,1131639.42,1132011.92,1132128.22,175.500003,116.300002,761.400011,372.500005,548.000008,97.100001
1176,1132225.32,1132398.22,1132730.92,1132843.12,172.900003,112.200002,713.000011,332.700005,505.600008,95.200001
1177,1132938.32,1133123.12,1133497.42,1133612.52,184.800003,115.100002,791.100012,374.300005,559.100008,116.900002
1178,1133729.42,1133903.92,1134362.52,1134481.72,174.500002,119.200002,872.000013,458.600007,633.100009,119.700002
1179,1134601.42,1134768.32,1135389.82,1135507.42,166.900002,117.600001,1035.10002,621.50001,788.400012,129.100002
1180,1135636.52,1135813.92,1136503.82,1136622.92,177.400003,119.100002,1113.80002,689.90001,867.300013,127.400002
1181,1136750.32,1136920.12,1137640.42,1137760.42,169.800002,120.000002,1146.40002,720.300011,890.100013,136.300002
1182,1137896.72,1138071.42,1138716.12,1138838.42,174.700003,122.300002,1078.40002,644.700009,819.400012,136.700002
1183,1138975.12,1139138.52,1139831.82,1139948.12,163.400002,116.300002,1100.80002,693.300011,856.700013,127.800001
1184,1140075.92,1140274.02,1140671.12,1140788.42,198.100003,117.300002,811.700013,397.100006,595.200009,99.200002
1185,1140887.62,1141075.72,1141429.12,1141543.42,188.100002,114.300001,749.100011,353.400006,541.500008,93.300002
1186,1141636.72,1141807.82,1142240.32,1142355.12,171.100002,114.800001,830.000012,432.500007,603.600009,111.600002
1187,1142466.72,1142642.12,1143152.52,1143269.52,175.400003,117.000002,912.800014,510.400007,685.80001,110.000002
1188,1143379.52,1143575.52,1144049.52,1144180.52,196.000003,131.000002,914.000013,474.000007,670.00001,113.000001
1189,1144293.52,1144467.22,1144977.92,1145093.62,173.700003,115.700001,924.800014,510.700008,684.400011,124.700002
1190,1145218.32,1145414.22,1146054.72,1146169.82,195.900003,115.100001,1094.80002,640.50001,836.400013,143.300002
1191,1146313.12,1146471.42,1147097.22,1147228.02,158.300003,130.800002,1047.70002,625.800009,784.100012,132.800002
1192,1147360.82,1147519.82,1148127.12,1148245.32,159.000002,118.200002,1009.60001,607.300009,766.300011,125.100002
1193,1148370.42,1148568.42,1149229.92,1149355.32,198.000003,125.400002,1094.50002,661.50001,859.500013,109.600001
1194,1149464.92,1149658.92,1150012.42,1150127.62,194.000003,115.200001,772.200012,353.500006,547.500009,109.500002
1195,1150237.12,1150432.52,1150786.92,1150904.82,195.400003,117.900002,781.100012,354.400005,549.800008,113.400002
1196,1151018.22,1151166.32,1151835.22,1151953.22,148.100002,118.000001,1066.30002,668.90001,817.000012,131.300002
1197,1152084.52,1152263.02,1152890.92,1153002.62,178.500003,111.700002,1051.30002,627.900009,806.400012,133.200002
1198,1153135.82,1153337.42,1153844.02,1153962.02,201.600003,118.000001,952.000014,506.600008,708.200011,125.800002
1199,1154087.82,1154295.82,1154825.12,1154943.82,208.000003,118.700002,985.400015,529.300008,737.300011,129.400002
1200,1155073.22,1155257.92,1155736.52,1155852.62,184.700003,116.100002,896.400013,478.600007,663.30001,117.000001
1201,1155969.62,1156145.52,1156593.72,1156709.42,175.900003,115.700001,841.400013,448.200007,624.10001,101.600002
1202,1156811.02,1156990.12,1157313.82,1157429.52,179.100002,115.700002,707.60001,323.700005,502.800007,89.100001
1203,1157518.62,1157681.52,1157996.32,1158111.12,162.900003,114.800002,687.900011,314.800004,477.700007,95.400002
1204,1158206.52,1158371.72,1158931.02,1159048.52,165.200002,117.500002,971.800014,559.300008,724.50001,129.800002
1205,1159178.32,1159363.22,1160021.02,1160139.72,184.900003,118.700001,1077.50002,657.80001,842.700013,116.100002
1206,1160255.82,1160476.82,1161129.42,1161243.62,221.000003,114.200002,1117.10002,652.60001,873.600013,129.300002
1207,1161372.92,1161538.32,1162171.72,1162327.42,165.400002,155.700002,1066.50002,633.40001,798.800012,112.000002
1208,1162439.42,1162601.52,1163201.12,1163324.52,162.100002,123.400002,1007.70002,599.600009,761.700011,122.600002
1209,1163447.12,1163647.42,1164167.12,1164284.02,200.300003,116.900002,946.200014,519.700007,720.00001,109.300002
1210,1164393.32,1164603.32,1164904.62,1165019.92,210.000003,115.300002,724.000011,301.300004,511.300007,97.400002
1211,1165117.32,1165305.42,1165656.52,1165767.32,188.100002,110.800001,744.400011,351.100006,539.200008,94.400002
1212,1165861.72,1166034.42,1166386.12,1166501.02,172.700002,114.900001,742.100011,351.700006,524.400008,102.800002
1213,1166603.82,1166776.72,1167293.12,1167405.72,172.900002,112.600002,906.400013,516.400008,689.30001,104.500001
1214,1167510.22,1167693.32,1168286.12,1168401.32,183.100003,115.200002,1027.10002,592.800009,775.900012,136.000002
1215,1168537.32,1168701.72,1169265.42,1169384.42,164.400002,119.000002,974.900014,563.700008,728.10001,127.800002
1216,1169512.22,1169666.52,1170263.72,1170382.82,154.300002,119.100002,1007.70002,597.200009,751.500011,137.100002
1217,1170519.92,1170687.02,1171407.02,1171527.22,167.100003,120.200002,1144.50002,720.00001,887.100013,137.200002
1218,1171664.42,1171884.62,1172455.02,1172574.92,220.200003,119.900002,1041.00002,570.400009,790.600012,130.500002
1219,1172705.42,1172871.02,1173461.42,1173576.12,165.600002,114.700002,978.500014,590.400009,756.000011,107.800001
