# Supplementary material for: Robust dynamical invariants in sequential neural activity
Source: Sci Rep. 2019 Jun 21;9:9048. doi: 10.1038/s41598-019-44953-2 (PMC6588702; doi:10.1038/s41598-019-44953-2)
Supplement: Supplementary file 4 — Dataset [file 41598_2019_44953_MOESM4_ESM.zip › data/control16/Control_exp2.txt]

%If you use these data please cite:
%%  I. Elices, R. Levi, D. Arroyo, F. B. Rodriguez, and P. Varona. Robust dynamical invariants in sequential neural activity
% (1:n-1)' firstLP' lastLP' firstPD' lastPD' burstLPd' burstPDd' Period' latenc' LPPDfst2fst' PDLP'
1,991.100015,1170.50002,1483.40002,1608.30002,179.400002,124.900002,721.500011,312.900005,492.300007,104.300002
2,1712.60003,1894.10003,2198.90003,2318.80004,181.500002,119.900002,712.30001,304.800005,486.300007,106.100001
3,2424.90004,2584.80004,2937.50004,3058.60005,159.900003,121.100002,755.400011,352.700005,512.600008,121.700001
4,3180.30005,3333.00005,3674.50005,3798.60006,152.700003,124.100002,720.000011,341.500005,494.200008,101.700001
5,3900.30006,3993.00006,4405.60007,4530.80007,92.700002,125.200002,735.700011,412.600006,505.300008,105.200001
6,4636.00007,4731.10007,5157.40008,5283.40008,95.100001,126.000002,755.100011,426.300007,521.400008,107.700001
7,5391.10008,5487.50008,5907.90009,6034.60009,96.400002,126.700002,748.200011,420.400006,516.800008,104.700001
8,6139.30009,6240.50009,6658.6001,6785.6001,101.200002,127.000002,743.900012,418.100006,519.300008,97.600002
9,6883.2001,6974.7001,7387.50011,7509.80011,91.500001,122.300002,730.50001,412.800006,504.300007,103.900001
10,7613.70011,7767.20012,8117.50012,8238.50012,153.500003,121.000002,722.500011,350.300005,503.800008,97.700001
11,8336.20012,8526.60013,8847.90013,8971.40013,190.400003,123.500002,736.900011,321.300005,511.700008,101.700001
12,9073.10014,9253.50014,9567.50014,9689.20014,180.400003,121.700001,727.400011,314.000005,494.400008,111.300002
13,9800.50015,9951.20015,10337.4002,10461.4002,150.700002,124.000002,765.700011,386.200006,536.900008,104.800001
14,10566.2002,10697.6002,11063.2002,11186.0002,131.400002,122.800002,720.000011,365.600006,497.000008,100.200001
15,11286.2002,11464.3002,11749.8002,11871.3002,178.100003,121.500002,689.50001,285.500004,463.600007,104.400001
16,11975.7002,12166.9002,12452.6002,12576.2002,191.200003,123.600001,703.800011,285.700005,476.900008,103.300002
17,12679.5002,12776.3002,13206.9002,13329.9002,96.800001,123.000002,756.200011,430.600007,527.400008,105.800001
18,13435.7002,13598.8002,13926.9002,14049.0002,163.100003,122.100001,718.000011,328.100005,491.200008,104.700002
19,14153.7002,14320.5002,14666.7002,14790.8002,166.800002,124.100001,745.300011,346.200006,513.000008,108.200002
20,14899.0002,15058.4002,15400.7002,15523.7002,159.400002,123.000002,726.800011,342.300005,501.700007,102.100002
21,15625.8002,15764.3002,16116.8002,16241.5002,138.500002,124.700002,715.800011,352.500005,491.000007,100.100002
22,16341.6002,16457.4002,16824.4003,16953.1003,115.800001,128.700002,713.70001,367.000006,482.800007,102.200001
23,17055.3003,17204.5003,17565.4003,17688.6003,149.200002,123.200002,740.800011,360.900006,510.100008,107.500001
24,17796.1003,17978.4003,18337.3003,18459.9003,182.300003,122.600002,781.300012,358.900005,541.200008,117.500002
25,18577.4003,18686.6003,19104.4003,19231.6003,109.200001,127.200002,751.100011,417.800007,527.000008,96.900001
26,19328.5003,19475.9003,19867.4003,19990.9003,147.400002,123.500002,778.700012,391.500006,538.900008,116.300002
27,20107.2003,20229.4003,20653.2003,20778.0003,122.200001,124.800002,777.400011,423.800007,546.000008,106.600001
28,20884.6003,21082.1003,21446.3003,21569.2003,197.500003,122.900001,799.700012,364.200006,561.700009,115.100002
29,21684.3003,21850.5003,22187.9003,22311.0003,166.200003,123.100001,738.400011,337.400005,503.600008,111.700002
30,22422.7003,22584.2003,22963.0003,23087.2003,161.500003,124.200002,780.800012,378.800005,540.300008,116.300002
31,23203.5003,23396.5003,23694.3004,23817.3004,193.000003,123.000002,722.000011,297.800004,490.800007,108.200002
32,23925.5004,24022.7004,24481.2004,24611.7004,97.200001,130.500002,790.000011,458.500007,555.700008,103.800001
33,24715.5004,24873.3004,25276.6004,25401.3004,157.800003,124.700002,800.000012,403.300006,561.100009,114.200001
34,25515.5004,25670.1004,26037.4004,26165.7004,154.600003,128.300002,759.400012,367.300005,521.900008,109.200002
35,26274.9004,26451.9004,26851.5004,26978.9004,177.000002,127.400002,813.800012,399.600006,576.600008,109.800002
36,27088.7004,27284.4004,27697.5004,27826.6004,195.700003,129.100002,857.800012,413.100006,608.800009,119.900001
37,27946.5004,28113.0004,28511.9004,28640.9004,166.500003,129.000002,799.500012,398.900006,565.400009,105.100001
38,28746.0004,28924.1004,29281.4004,29405.4004,178.100003,124.000002,768.100012,357.300005,535.400008,108.700002
39,29514.1004,29693.7004,30061.4004,30187.7005,179.600002,126.300002,785.600012,367.700006,547.300008,112.000002
40,30299.7005,30380.3005,30874.7005,30996.1005,80.600001,121.400002,806.200012,494.400007,575.000008,109.800002
41,31105.9005,31192.1005,31687.6005,31816.1005,86.200001,128.500002,822.600012,495.500007,581.700008,112.400002
42,31928.5005,32034.1005,32525.9005,32649.9005,105.600001,124.000002,835.800012,491.800008,597.400009,114.400001
43,32764.3005,32862.3005,33399.4005,33522.7005,98.000002,123.300002,875.600013,537.100008,635.10001,117.200001
44,33639.9005,33693.5005,34218.8005,34342.2005,53.600001,123.400002,808.100012,525.300008,578.900009,105.800001
45,34448.0005,34607.7005,34863.4005,34985.7005,159.700003,122.300001,630.60001,255.700004,415.400007,92.900002
46,35078.6005,35245.3005,35548.2005,35687.5005,166.700002,139.300002,694.00001,302.900005,469.600007,85.100001
47,35772.6005,35927.3005,36239.1005,36373.6005,154.700002,134.500002,694.50001,311.800005,466.500007,93.500001
48,36467.1005,36634.4005,37006.1006,37135.8006,167.300003,129.700002,767.900012,371.700005,539.000008,99.200002
49,37235.0006,37405.8006,37668.6006,37793.4006,170.800002,124.800002,659.10001,262.800004,433.600006,100.700002
50,37894.1006,38051.7006,38408.6006,38533.6006,157.600002,125.000002,749.500011,356.900005,514.500007,110.000002
51,38643.6006,38805.0006,39195.1006,39323.5006,161.400002,128.400002,792.100012,390.100006,551.500008,112.200002
52,39435.7006,39595.6006,39934.2006,40058.5006,159.900002,124.300002,722.70001,338.600005,498.500007,99.900001
53,40158.4006,40286.5006,40696.0006,40826.4006,128.100002,130.400002,776.300012,409.500006,537.600008,108.300002
54,40934.7006,41066.1006,41542.1006,41668.7006,131.400002,126.600002,843.200013,476.000007,607.400009,109.200002
55,41777.9006,41969.5006,42325.5006,42450.0006,191.600002,124.500002,786.800011,356.000006,547.600008,114.700001
56,42564.7006,42772.2006,43109.0006,43237.1006,207.500003,128.100002,788.400012,336.800005,544.300008,116.000002
57,43353.1006,43486.9006,43933.4007,44057.5007,133.800002,124.100002,819.700012,446.500007,580.300009,115.300001
58,44172.8007,44306.5007,44781.8007,44912.6007,133.700002,130.800002,846.300013,475.300007,609.000009,106.500002
59,45019.1007,45145.2007,45584.3007,45706.9007,126.100002,122.600002,796.400012,439.100006,565.200008,108.600002
60,45815.5007,45963.3007,46355.5007,46483.4007,147.800002,127.900002,773.700011,392.200006,540.000008,105.800001
61,46589.2007,46751.4007,47171.6007,47297.6007,162.200003,126.000002,815.500012,420.200006,582.400009,107.100001
62,47404.7007,47493.4007,48029.5007,48155.8007,88.700002,126.300002,863.500013,536.100008,624.80001,112.400001
63,48268.2007,48436.5007,48696.2007,48823.2007,168.300003,127.000002,653.20001,259.700004,428.000007,98.200001
64,48921.4007,49058.6007,49446.0007,49575.0007,137.200002,129.000002,759.700011,387.400006,524.600008,106.100001
65,49681.1007,49846.8007,50248.9007,50382.3008,165.700003,133.400002,801.800012,402.100006,567.800009,100.600001
66,50482.9008,50668.5008,51118.3008,51242.6008,185.600003,124.300002,865.000013,449.800007,635.40001,105.300001
67,51347.9008,51527.3008,51895.3008,52024.4008,179.400003,129.100002,788.100012,368.000005,547.400008,111.600002
68,52136.0008,52293.9008,52754.1008,52878.4008,157.900002,124.300002,847.500013,460.200007,618.100009,105.100002
69,52983.5008,53137.1008,53414.3008,53543.1008,153.600002,128.800002,663.300009,277.200004,430.800006,103.700001
70,53646.8008,53779.9008,54211.7008,54337.1008,133.100002,125.400002,801.500012,431.800007,564.900009,111.200001
71,54448.3008,54595.7008,55086.0008,55215.4008,147.400003,129.400002,879.400013,490.300007,637.70001,112.300001
72,55327.7008,55522.9008,55886.2008,56020.1008,195.200003,133.900002,815.700013,363.300006,558.500009,123.300002
73,56143.4008,56287.7008,56661.5008,56783.5008,144.300002,122.000002,742.600011,373.800005,518.100007,102.500002
74,56886.0008,57040.4008,57291.7009,57418.3009,154.400002,126.600002,622.100009,251.300004,405.700006,89.800001
75,57508.1009,57625.1009,57999.4009,58125.6009,117.000002,126.200002,714.800011,374.300005,491.300007,97.300002
76,58222.9009,58411.7009,58798.8009,58923.8009,188.800002,125.000002,801.400012,387.100006,575.900008,100.500002
77,59024.3009,59149.8009,59556.6009,59682.4009,125.500001,125.800002,764.000011,406.800006,532.300007,105.900002
78,59788.3009,59954.6009,60336.2009,60462.4009,166.300002,126.200002,783.400012,381.600006,547.900008,109.300002
79,60571.7009,60756.5009,61094.1009,61217.9009,184.800002,123.800002,751.900011,337.600005,522.400007,105.700002
80,61323.6009,61408.3009,61893.5009,62017.6009,84.700001,124.100002,806.900012,485.200007,569.900008,112.900002
81,62130.5009,62302.0009,62708.5009,62836.2009,171.500002,127.700002,815.200012,406.500006,578.000008,109.500002
82,62945.7009,63116.9009,63539.8009,63668.7009,171.200003,128.900002,832.100012,422.900006,594.100009,109.100001
83,63777.8009,63977.201,64360.601,64494.001,199.400003,133.400002,831.700013,383.400006,582.800009,115.500002
84,64609.501,64744.601,65207.901,65336.901,135.100002,129.000002,836.300012,463.300007,598.400009,108.900001
85,65445.801,65531.301,66022.901,66151.701,85.500001,128.800002,823.100012,491.600008,577.100009,117.200001
86,66268.901,66423.001,66854.101,66986.301,154.100003,132.200002,823.700013,431.100006,585.200009,106.300002
87,67092.601,67290.101,67709.701,67835.701,197.500003,126.000002,846.200012,419.600006,617.100009,103.100001
88,67938.801,68115.701,68500.601,68625.501,176.900003,124.900002,801.600012,384.900006,561.800009,114.900001
89,68740.401,68828.001,69355.101,69484.101,87.600002,129.000002,851.400013,527.100007,614.700009,107.700002
90,69591.801,69761.801,70182.701,70309.001,170.000003,126.300002,831.300012,420.900006,590.900009,114.100001
91,70423.101,70554.3011,70954.6011,71084.6011,131.200002,130.000002,771.400012,400.300006,531.500008,109.900002
92,71194.5011,71361.5011,71733.3011,71858.9011,167.000002,125.600002,773.800011,371.800006,538.800008,109.400001
93,71968.3011,72106.0011,72500.7011,72628.2011,137.700002,127.500002,769.700012,394.700006,532.400008,109.800002
94,72738.0011,72931.1011,73391.9011,73521.0011,193.100003,129.100002,891.000013,460.800007,653.90001,108.000001
95,73629.0011,73835.1011,74191.6011,74321.6011,206.100003,130.000001,801.200012,356.500006,562.600009,108.600002
96,74430.2011,74515.1011,75064.0011,75193.1011,84.900001,129.100001,875.000013,548.900009,633.80001,112.100002
97,75305.2011,75503.0011,75869.5011,75994.6011,197.800003,125.100001,797.700012,366.500006,564.300009,108.300002
98,76102.9011,76269.9011,76685.4011,76820.7011,167.000003,135.300002,817.600012,415.500006,582.500009,99.800001
99,76920.5011,77101.6011,77502.5012,77627.1012,181.100003,124.600002,820.200012,400.900006,582.000009,113.600001
100,77740.7012,77892.4012,78376.3012,78503.9012,151.700003,127.600002,873.700013,483.900007,635.60001,110.500001
101,78614.4012,78791.1012,79178.0012,79301.8012,176.700003,123.800002,792.600012,386.900006,563.600009,105.200001
102,79407.0012,79596.8012,79973.1012,80098.2012,189.800003,125.100002,789.000012,376.300006,566.100009,97.800001
103,80196.0012,80366.6012,80698.3012,80831.6012,170.600003,133.300002,736.900011,331.700004,502.300007,101.300002
104,80932.9012,81105.3012,81507.1012,81633.9012,172.400003,126.800001,808.800012,401.800006,574.200009,107.800002
105,81741.7012,81836.1012,82323.0012,82450.3012,94.400001,127.300002,808.400012,486.900008,581.300009,99.800001
106,82550.1012,82755.3012,83116.8012,83241.5012,205.200003,124.700001,786.000012,361.500006,566.700009,94.600002
107,83336.1012,83549.0012,83855.1013,83980.4013,212.900003,125.300001,756.700011,306.100005,519.000008,112.400002
108,84092.8013,84149.9013,84640.6013,84763.2013,57.100001,122.600002,774.600012,490.700007,547.800008,104.200002
109,84867.4013,84943.6013,85336.4013,85457.2013,76.200001,120.800001,680.80001,392.800006,469.000007,91.000002
110,85548.2013,85716.9013,86017.5013,86145.6013,168.700002,128.100002,675.10001,300.600005,469.300007,77.700001
111,86223.3013,86301.0013,86624.7013,86746.3013,77.700001,121.600002,617.100009,323.700005,401.400006,94.100001
112,86840.4013,86937.3013,87246.8013,87378.5013,96.900001,131.700002,626.000009,309.500005,406.400006,87.900001
113,87466.4013,87548.7013,87832.4013,87927.7013,82.300002,95.300001,572.800009,283.700004,366.000006,111.500002
114,88039.2013,88085.2013,88349.4013,88441.5013,46.000001,92.100001,492.500007,264.200004,310.200005,90.200001
115,88531.7013,88659.1013,88836.6013,88924.4013,127.400002,87.800001,489.500008,177.500003,304.900005,96.800002
116,89021.2013,89143.5013,89290.8013,89412.1013,122.300001,121.300001,468.500007,147.300003,269.600004,77.600002
117,89489.7013,89602.4013,89777.1013,89865.7013,112.700001,88.600001,477.500007,174.700003,287.400004,101.500002
118,89967.2013,90097.1013,90339.1013,90432.4013,129.900002,93.300002,620.000009,242.000003,371.900005,154.800002
119,90587.2014,90668.0014,90914.2014,91002.5014,80.800001,88.300001,516.100008,246.200004,327.000005,100.800002
120,91103.3014,91126.2014,91410.0014,91527.0014,22.9,117.000002,500.300007,283.800004,306.700004,76.600001
121,91603.6014,91764.2014,91952.2014,92041.8014,160.600002,89.600002,557.300008,188.000003,348.600005,119.100001
122,92160.9014,92313.9014,92475.5014,92582.0014,153.000003,106.500002,510.900008,161.600002,314.600005,89.800001
123,92671.8014,92814.7014,93010.2014,93102.0014,142.900002,91.800001,536.700008,195.500003,338.400005,106.500002
124,93208.5014,93283.5014,93517.4014,93644.3014,75.000001,126.900001,522.700008,233.900004,308.900005,86.900002
125,93731.2014,93836.2014,94086.7014,94181.0014,105.000001,94.300001,564.300008,250.500004,355.500005,114.500002
126,94295.5014,94412.5014,94681.2014,94773.9014,117.000002,92.700001,589.500009,268.700004,385.700006,111.100002
127,94885.0014,94952.3014,95193.5014,95287.9014,67.300001,94.400002,493.700007,241.200003,308.500004,90.800001
128,95378.7014,95502.2014,95709.7014,95800.1014,123.500002,90.400002,544.800008,207.500003,331.000005,123.400001
129,95923.5014,96029.6014,96219.8014,96312.3014,106.100002,92.500001,507.300008,190.200003,296.300005,118.500002
130,96430.8014,96589.8014,96795.6014,96884.6014,159.000002,89.000002,572.300008,205.800003,364.800005,118.500001
131,97003.1014,97097.9014,97349.2015,97441.0015,94.800002,91.800001,560.100009,251.300004,346.100006,122.200002
132,97563.2015,97713.6015,97909.4015,98004.4015,150.400002,95.000001,557.600008,195.800003,346.200005,116.400002
133,98120.8015,98268.9015,98471.6015,98563.8015,148.100002,92.200002,557.600008,202.700003,350.800005,114.600001
134,98678.4015,98777.6015,98974.6015,99096.5015,99.200002,121.900002,496.900008,197.000003,296.200005,78.800001
135,99175.3015,99229.9015,99486.0015,99579.9015,54.600001,93.900002,512.500007,256.100003,310.700004,107.900001
136,99687.8015,99766.5015,100055.901,100149.701,78.700002,93.800001,577.100009,289.400004,368.100006,115.200002
137,100264.901,100299.201,100694.102,100783.402,34.300001,89.300002,632.000009,394.900005,429.200006,113.500001
138,100896.902,101056.702,101285.502,101378.102,159.800003,92.600002,592.100009,228.800003,388.600006,110.900001
139,101489.002,101556.102,101848.502,101944.102,67.100001,95.600001,558.300009,292.400005,359.500006,103.200002
140,102177.302,102210.602,102380.002,102467.402,33.3,87.400001,399.200006,169.400003,202.700003,109.100002
141,102576.502,102703.302,102860.202,102950.502,126.800001,90.300001,474.200007,156.900003,283.700004,100.200002
142,103050.702,103190.102,103351.102,103439.802,139.400002,88.700001,491.600007,161.000002,300.400004,102.500002
143,103542.302,103663.802,103871.902,103963.702,121.500002,91.800001,534.700008,208.100003,329.600005,113.300002
144,104077.002,104253.002,104464.102,104554.202,176.000002,90.100001,602.800009,211.100004,387.100006,125.600002
145,104679.802,104735.502,105066.702,105158.002,55.700001,91.300001,588.600009,331.200005,386.900006,110.400002
146,105268.402,105437.002,105615.902,105707.502,168.600002,91.600001,549.600008,178.900003,347.500005,110.500002
147,105818.002,105943.602,106114.802,106205.502,125.600002,90.700002,493.500007,171.200002,296.800004,106.000001
148,106311.502,106397.302,106581.302,106673.102,85.800001,91.800002,471.100007,184.000003,269.800004,109.500001
149,106782.602,106877.802,107026.302,107115.802,95.200002,89.500001,429.700007,148.500002,243.700004,96.500002
150,107212.302,107365.802,107552.502,107644.502,153.500002,92.000001,549.700008,186.700003,340.200005,117.500002
151,107762.002,107905.102,108144.702,108237.302,143.100002,92.600002,589.900009,239.600003,382.700005,114.600002
152,108351.902,108418.002,108694.002,108789.102,66.100001,95.100001,541.300008,276.000004,342.100005,104.100002
153,108893.202,108947.102,109220.902,109315.102,53.9,94.200001,519.900007,273.800005,327.700005,98.000001
154,109413.102,109435.302,109758.302,109849.402,22.200001,91.100001,538.600008,323.000005,345.200006,102.300001
155,109951.702,110066.802,110241.102,110330.502,115.100002,89.400001,486.700008,174.300003,289.400005,107.900002
156,110438.402,110554.702,110704.302,110794.502,116.300001,90.200001,455.300006,149.600003,265.900004,99.200001
157,110893.702,111026.702,111160.702,111248.602,133.000002,87.900002,450.700007,134.000002,267.000004,95.800001
158,111344.402,111482.202,111677.402,111767.402,137.800002,90.000001,535.100008,195.200003,333.000005,112.100002
159,111879.502,112040.902,112260.302,112352.702,161.400003,92.400001,583.200009,219.400003,380.800006,110.000002
160,112462.702,112532.702,112880.902,112972.602,70.000001,91.700001,626.400009,348.200005,418.200006,116.500002
161,113089.102,113261.502,113506.002,113595.802,172.400003,89.800002,620.300009,244.500003,416.900006,113.600001
162,113709.402,113767.902,114103.402,114198.202,58.500001,94.800002,601.300009,335.500005,394.000006,112.500001
163,114310.702,114472.402,114735.702,114829.002,161.700003,93.300001,630.80001,263.300004,425.000007,112.500002
164,115085.902,115119.602,115290.302,115383.202,33.7,92.900001,415.300006,170.700003,204.400003,118.000002
165,115501.202,115604.402,115801.102,115889.702,103.200002,88.600001,492.500007,196.700003,299.900005,104.000001
166,115993.702,116137.702,116370.602,116460.102,144.000003,89.500001,591.300009,232.900003,376.900006,124.900002
167,116585.002,116622.102,116924.202,117016.702,37.100001,92.500002,534.900008,302.100004,339.200005,103.200001
168,117119.902,117307.502,117525.002,117617.502,187.600003,92.500002,615.600009,217.500003,405.100006,118.000001
169,117735.502,117856.302,118129.102,118223.602,120.800002,94.500002,600.100009,272.800004,393.600006,112.000001
170,118335.602,118390.802,118774.202,118866.602,55.200001,92.400001,637.80001,383.400006,438.600007,106.800002
171,118973.402,119102.802,119373.802,119465.102,129.400002,91.300001,599.700009,271.000004,400.400006,108.000002
172,119573.102,119605.802,119958.802,120050.802,32.7,92.000001,577.100008,353.000006,385.700006,99.400001
173,120150.202,120266.602,120511.802,120604.202,116.400002,92.400001,558.500009,245.200004,361.600006,104.500002
174,120708.702,120818.302,121107.702,121201.502,109.600001,93.800001,610.200009,289.400005,399.000006,117.400002
175,121318.902,121426.102,121687.802,121781.102,107.200001,93.300002,572.500008,261.700004,368.900005,110.300001
176,121891.402,121996.802,122286.902,122379.502,105.400002,92.600002,598.400009,290.100004,395.500006,110.300001
177,122489.802,122556.302,122882.002,122975.902,66.500001,93.900001,610.800009,325.700005,392.200006,124.700002
178,123100.602,123211.202,123442.502,123535.002,110.600002,92.500002,530.200008,231.300003,341.900005,95.800001
179,123630.802,123733.002,123984.602,124075.802,102.200002,91.200001,549.600008,251.600004,353.800006,104.600001
180,124180.402,124231.302,124563.502,124656.502,50.900001,93.000002,577.600009,332.200005,383.100006,101.500001
181,124758.002,124875.502,125079.502,125168.402,117.500002,88.900001,509.800008,204.000003,321.500005,99.400002
182,125267.802,125388.402,125608.502,125699.302,120.600001,90.800001,538.900008,220.100004,340.700005,107.400002
183,125806.702,125974.502,126172.702,126264.002,167.800002,91.300001,562.200008,198.200003,366.000005,104.900002
184,126368.902,126520.002,126767.102,126858.302,151.100002,91.200001,593.100009,247.100004,398.200006,103.700002
185,126962.002,127063.202,127324.602,127413.702,101.200001,89.100002,554.300008,261.400004,362.600005,102.600001
186,127516.302,127600.202,127854.202,127947.302,83.900001,93.100002,533.300008,254.000004,337.900005,102.300001
187,128049.602,128106.802,128449.402,128540.802,57.200001,91.400001,599.600009,342.600005,399.800006,108.400002
188,128649.202,128819.202,129023.902,129115.802,170.000003,91.900001,565.500008,204.700003,374.700006,98.900001
189,129214.702,129364.202,129572.502,129664.802,149.500003,92.300001,557.200009,208.300003,357.800006,107.100002
190,129771.902,129882.102,130092.202,130215.402,110.200001,123.200001,507.000007,210.100004,320.300005,63.500001
191,130278.902,130438.002,130611.002,130700.102,159.100003,89.100002,514.200008,173.000002,332.100005,93.000001
192,130793.102,130938.102,131105.502,131196.102,145.000002,90.600001,501.500007,167.400003,312.400005,98.500001
193,131294.602,131336.902,131618.702,131708.302,42.300001,89.600002,513.200008,281.800004,324.100005,99.500001
194,131807.802,131871.902,132186.002,132276.202,64.100001,90.200001,569.600009,314.100005,378.200006,101.200002
195,132377.402,132493.702,132738.202,132827.202,116.300001,89.000001,550.000008,244.500004,360.800005,100.200002
196,132927.402,132978.502,133239.602,133328.802,51.100001,89.200002,495.900007,261.100003,312.200004,94.500001
197,133423.302,133489.702,133709.802,133798.002,66.400001,88.200002,468.700007,220.100003,286.500004,94.000001
198,133892.002,133974.602,134215.502,134307.202,82.600001,91.700001,511.100008,240.900004,323.500005,95.900002
199,134403.102,134527.002,134769.602,134858.802,123.900002,89.200002,568.900008,242.600003,366.500005,113.200001
200,134972.002,135117.802,135337.102,135428.302,145.800002,91.200001,557.000009,219.300004,365.100006,100.700002
201,135529.002,135660.702,135914.002,136006.602,131.700002,92.600002,582.300008,253.300003,385.000005,104.700001
202,136111.302,136232.702,136473.202,136566.002,121.400002,92.800001,554.600008,240.500004,361.900006,99.900001
203,136665.902,136838.202,137051.902,137142.202,172.300003,90.300002,581.400009,213.700003,386.000006,105.100001
204,137247.302,137361.402,137607.602,137698.002,114.100002,90.400001,557.400008,246.200004,360.300006,106.700001
205,137804.702,137932.402,138171.002,138264.302,127.700002,93.300001,568.600009,238.600004,366.300006,109.000002
206,138373.302,138481.302,138744.102,138870.702,108.000002,126.600002,570.800008,262.800003,370.800005,73.400001
207,138944.102,139077.202,139318.502,139410.002,133.100002,91.500001,575.300009,241.300004,374.400006,109.400002
208,139519.402,139636.702,139873.002,139961.302,117.300002,88.300002,553.000008,236.300003,353.600005,111.100001
209,140072.402,140166.902,140450.702,140575.402,94.500002,124.700002,582.000009,283.800004,378.300006,79.000001
210,140654.402,140743.002,141022.102,141116.602,88.600001,94.500002,563.500008,279.100004,367.700005,101.300001
211,141217.902,141335.102,141587.602,141680.302,117.200002,92.700001,569.000009,252.500004,369.700006,106.600002
212,141786.902,141948.902,142176.902,142269.902,162.000002,93.000001,591.000009,228.000004,390.000006,108.000002
213,142377.902,142548.502,142767.702,142884.202,170.600002,116.500002,587.200008,219.200003,389.800005,80.900001
214,142965.102,143094.002,143336.502,143427.502,128.900002,91.000001,569.200009,242.500004,371.400006,106.800002
215,143534.302,143628.702,143921.302,144013.402,94.400001,92.100001,593.000009,292.600005,387.000006,113.900002
216,144127.302,144250.202,144523.802,144652.202,122.900001,128.400001,604.300009,273.600005,396.500006,79.400002
217,144731.602,144835.902,145123.002,145249.102,104.300001,126.100001,597.200009,287.100005,391.400006,79.700002
218,145328.802,145424.702,145735.802,145861.802,95.900001,126.000002,617.900009,311.100005,407.000006,84.900001
219,145946.702,146033.202,146337.102,146464.502,86.500001,127.400001,599.600009,303.900005,390.400006,81.800002
220,146546.302,146721.102,146937.002,147057.102,174.800002,120.100001,594.800009,215.900004,390.700006,84.000002
221,147141.102,147301.602,147545.402,147663.102,160.500002,117.700001,611.000009,243.800004,404.300006,89.000002
222,147752.102,147884.502,148130.202,148251.102,132.400002,120.900002,583.500008,245.700003,378.100005,84.500001
223,148335.602,148450.902,148725.302,148819.202,115.300002,93.900002,593.500009,274.400004,389.700006,109.900001
224,148929.102,149041.102,149326.002,149445.602,112.000002,119.600002,604.700009,284.900004,396.900006,88.200001
225,149533.802,149653.002,149963.902,150087.202,119.200002,123.300001,643.40001,310.900005,430.100007,90.000002
226,150177.202,150309.602,150563.202,150682.902,132.400002,119.700001,592.200009,253.600004,386.000006,86.500002
227,150769.402,150893.202,151172.502,151291.402,123.800001,118.900001,616.000009,279.300005,403.100006,94.000002
228,151385.402,151474.002,151784.602,151907.202,88.600001,122.600002,609.300009,310.600005,399.200006,87.500001
229,151994.702,152121.502,152381.402,152511.402,126.800002,130.000002,590.000009,259.900004,386.700006,73.300001
230,152584.702,152628.402,152996.802,153113.702,43.7,116.900002,613.200009,368.400006,412.100006,84.200001
231,153197.902,153307.802,153612.102,153729.802,109.900001,117.700002,619.200009,304.300005,414.200006,87.300001
232,153817.102,153943.602,154250.502,154374.202,126.500002,123.700001,648.60001,306.900005,433.400007,91.500002
233,154465.702,154607.602,154905.902,155027.002,141.900002,121.100002,651.200009,298.300004,440.200006,89.900001
234,155116.902,155205.502,155618.002,155742.702,88.600002,124.700002,719.800011,412.500006,501.100008,94.000001
235,155836.702,156019.202,156298.102,156413.702,182.500003,115.600002,676.00001,278.900004,461.400007,99.000001
236,156512.702,156587.202,156915.102,157038.202,74.500001,123.100002,612.600009,327.900005,402.400006,87.100001
237,157125.302,157175.202,157580.602,157700.102,49.900001,119.500002,678.10001,405.400006,455.300007,103.300001
238,157803.402,157947.602,158292.702,158410.802,144.200003,118.100002,706.700011,345.100005,489.300008,99.300001
239,158510.102,158620.402,159018.102,159136.602,110.300002,118.500001,716.700011,397.700006,508.000008,90.200002
240,159226.802,159355.202,159712.002,159835.302,128.400002,123.300002,709.00001,356.800005,485.200007,100.500001
241,159935.802,160079.002,160471.802,160594.902,143.200002,123.100002,750.900011,392.800006,536.000008,91.800001
242,160686.702,160843.302,161155.302,161275.302,156.600003,120.000002,682.100011,312.000004,468.600007,93.500002
243,161368.802,161518.702,161853.902,161976.802,149.900002,122.900002,698.20001,335.200005,485.100007,90.200001
244,162067.002,162145.702,162503.102,162596.302,78.700001,93.200002,644.60001,357.400005,436.100006,115.300002
245,162711.602,162834.102,163184.202,163310.202,122.500001,126.000002,698.30001,350.100006,472.600007,99.700001
246,163409.902,163542.602,163965.502,164092.102,132.700002,126.600002,773.700012,422.900006,555.600008,91.500002
247,164183.602,164319.902,164650.802,164775.202,136.300002,124.400002,676.40001,330.900004,467.200006,84.800002
248,164860.002,165008.202,165306.002,165426.002,148.200002,120.000002,650.200009,297.800004,446.000006,84.200001
249,165510.202,165632.002,165929.002,166054.302,121.800002,125.300001,631.30001,297.000005,418.800007,87.200002
250,166141.502,166288.902,166603.102,166722.802,147.400002,119.700001,677.00001,314.200005,461.600007,95.700002
251,166818.502,166904.802,167314.602,167442.202,86.300001,127.600002,710.00001,409.800006,496.100007,86.300001
252,167528.502,167689.802,168008.303,168129.403,161.300003,121.100001,691.300011,318.500005,479.800008,90.400002
253,168219.803,168362.303,168725.203,168847.303,142.500002,122.100002,726.800011,362.900005,505.400007,99.300002
254,168946.603,169060.303,169447.103,169572.103,113.700001,125.000002,722.00001,386.800006,500.500007,96.500001
255,169668.603,169817.703,170223.003,170346.703,149.100002,123.700001,773.800012,405.300007,554.400009,95.700002
256,170442.403,170582.903,170985.403,171108.003,140.500002,122.600002,767.700011,402.500006,543.000008,102.100001
257,171210.103,171282.703,171809.103,171928.403,72.600001,119.300002,822.700012,526.400008,599.000009,104.400001
258,172032.803,172187.703,172517.403,172637.003,154.900003,119.600001,694.300011,329.700005,484.600008,90.100002
259,172727.103,172899.003,173187.403,173303.903,171.900002,116.500001,677.20001,288.400005,460.300007,100.400002
260,173404.303,173568.503,173927.403,174047.303,164.200002,119.900002,741.000011,358.900006,523.100008,98.000001
261,174145.303,174311.403,174705.403,174825.003,166.100002,119.600002,780.700012,394.000006,560.100008,101.000002
262,174926.003,175117.303,175461.603,175585.003,191.300002,123.400001,760.600011,344.300006,535.600008,101.600002
263,175686.603,175873.103,176267.403,176391.703,186.500003,124.300001,812.300012,394.300006,580.800009,107.200002
264,176498.903,176677.303,177051.903,177171.603,178.400003,119.700002,781.900012,374.600005,553.000008,109.200002
265,177280.803,177404.203,177849.403,177969.103,123.400002,119.700002,798.100012,445.200006,568.600008,109.800002
266,178078.903,178248.203,178574.903,178693.103,169.300002,118.200002,712.50001,326.700005,496.000007,98.300001
267,178791.403,178968.303,179326.303,179453.003,176.900003,126.700002,762.100012,358.000005,534.900008,100.500002
268,179553.503,179647.903,180067.603,180191.503,94.400001,123.900002,738.800011,419.700006,514.100007,100.800002
269,180292.303,180432.403,180879.203,181000.303,140.100002,121.100002,810.600012,446.800006,586.900008,102.600002
270,181102.903,181216.103,181639.803,181764.103,113.200001,124.300001,759.100011,423.700007,536.900008,97.900002
271,181862.003,181916.503,182437.803,182563.203,54.500001,125.400001,816.700012,521.300008,575.800009,115.500002
272,182678.703,182820.203,183278.903,183404.403,141.500002,125.500002,825.400012,458.700007,600.200009,99.700001
273,183504.103,183558.403,184119.003,184243.703,54.300001,124.700001,849.300013,560.600009,614.90001,109.700002
274,184353.403,184548.603,184932.703,185058.503,195.200003,125.800002,809.600012,384.100006,579.300009,104.500001
275,185163.003,185215.603,185726.603,185850.503,52.600001,123.900001,790.200012,511.000008,563.600009,102.700002
276,185953.203,186131.103,186555.603,186676.303,177.900003,120.700002,834.700012,424.500006,602.400009,111.600001
277,186787.903,186906.503,187369.303,187495.603,118.600002,126.300002,811.100012,462.800007,581.400009,103.400001
278,187599.003,187673.803,188226.003,188352.103,74.800002,126.100002,864.500013,552.200008,627.00001,111.400001
279,188463.503,188586.403,189073.503,189201.003,122.900002,127.500002,841.500013,487.100007,610.000009,104.000002
280,189305.003,189512.003,189941.303,190066.203,207.000003,124.900002,863.900013,429.300006,636.300009,102.700002
281,190168.903,190263.303,190741.903,190870.703,94.400001,128.800002,798.900012,478.600007,573.000008,97.100002
282,190967.803,191103.203,191589.103,191718.103,135.400002,129.000002,851.400012,485.900007,621.300009,101.100001
283,191819.203,191902.903,192429.303,192559.603,83.700002,130.300002,842.700013,526.400007,610.100009,102.300002
284,192661.903,192820.203,193232.803,193369.103,158.300002,136.300002,798.400012,412.600006,570.900008,91.200002
285,193460.303,193581.103,194005.303,194132.503,120.800002,127.200002,778.200011,424.200006,545.000008,106.000001
286,194238.503,194427.303,194790.703,194919.403,188.800003,128.700002,786.400012,363.400006,552.200009,105.500001
287,195024.903,195217.803,195606.303,195735.703,192.900003,129.400002,805.800012,388.500006,581.400009,95.000001
288,195830.703,195973.003,196401.903,196534.003,142.300002,132.100002,799.500012,428.900007,571.200009,96.200001
289,196630.203,196765.503,197211.703,197335.803,135.300002,124.100002,809.900012,446.200007,581.500009,104.300001
290,197440.103,197495.803,198075.103,198210.703,55.700001,135.600002,880.400013,579.300009,635.00001,109.800001
291,198320.503,198476.303,198954.903,199081.403,155.800003,126.500002,869.800013,478.600007,634.40001,108.900001
292,199190.303,199245.803,199799.903,199925.803,55.500001,125.900002,844.500013,554.100008,609.600009,109.000002
293,200034.803,200203.103,200682.203,200807.603,168.300002,125.400002,876.600013,479.100007,647.400009,103.800002
294,200911.403,201049.203,201548.303,201675.303,137.800002,127.000002,863.300013,499.100007,636.900009,99.400002
295,201774.703,201934.203,202376.603,202510.503,159.500002,133.900002,835.800012,442.400007,601.900009,100.000001
296,202610.503,202707.903,203274.503,203403.703,97.400002,129.200002,896.000013,566.600008,664.00001,102.800001
297,203506.503,203686.203,204087.403,204215.803,179.700003,128.400002,811.100013,401.200006,580.900009,101.800002
298,204317.603,204452.103,204967.803,205093.203,134.500002,125.400002,882.700013,515.700007,650.200009,107.100002
299,205200.303,205297.303,205832.103,205956.503,97.000001,124.400002,884.500013,534.800008,631.800009,128.300002
300,206084.803,206234.603,206650.203,206778.803,149.800002,128.600002,801.900012,415.600006,565.400008,107.900002
301,206886.703,207008.203,207477.703,207606.703,121.500002,129.000002,834.700012,469.500007,591.000009,114.700001
302,207721.403,207883.703,208340.503,208465.503,162.300003,125.000001,851.500013,456.800007,619.10001,107.400002
303,208572.903,208698.003,209201.403,209332.203,125.100002,130.800002,877.100013,503.400007,628.500009,117.800002
304,209450.003,209652.103,210074.203,210200.403,202.100003,126.200002,862.200013,422.100006,624.200009,111.800002
305,210312.203,210434.503,210943.403,211073.703,122.300002,130.300002,881.100013,508.900007,631.200009,119.600002
306,211193.303,211338.003,211835.303,211961.803,144.700002,126.500001,874.000013,497.300008,642.00001,105.500002
307,212067.303,212121.803,212756.703,212882.303,54.500001,125.600002,930.100014,634.900009,689.40001,115.100002
308,212997.403,213081.603,213659.003,213786.403,84.200001,127.400002,913.900014,577.400009,661.60001,124.900002
309,213911.303,214110.603,214492.503,214620.303,199.300002,127.800002,815.500012,381.900006,581.200008,106.500002
310,214726.803,214784.303,215311.503,215440.203,57.500001,128.700002,826.200012,527.200007,584.700008,112.800002
311,215553.003,215715.103,216209.803,216340.203,162.100002,130.400002,890.600013,494.700008,656.80001,103.400001
312,216443.603,216537.903,217037.903,217168.403,94.300002,130.500002,826.300013,500.000007,594.300009,101.500002
313,217269.903,217406.903,217890.003,218017.103,137.000002,127.100002,859.000012,483.100007,620.100009,111.800001
314,218128.903,218262.203,218733.903,218861.103,133.300002,127.200002,836.000013,471.700007,605.000009,103.800002
315,218964.903,219107.503,219564.503,219692.903,142.600002,128.400002,837.800012,457.000007,599.600009,109.800001
316,219802.703,219903.403,220388.603,220513.903,100.700002,125.300002,809.800012,485.200007,585.900009,98.600001
317,220612.503,220789.303,221130.203,221264.303,176.800003,134.100002,741.300011,340.900005,517.700008,89.500001
318,221353.803,221500.403,221895.003,222028.103,146.600003,133.100002,776.800012,394.600005,541.200008,102.500002
319,222130.603,222295.503,222699.603,222825.703,164.900002,126.100002,794.600012,404.100006,569.000008,99.500002
320,222925.203,223140.703,223429.603,223558.003,215.500003,128.400002,736.700011,288.900004,504.400007,103.900002
321,223661.903,223807.803,224285.203,224411.603,145.900002,126.400002,853.600013,477.400007,623.300009,103.900002
322,224515.503,224567.003,225104.303,225234.303,51.5,130.000002,822.200012,537.300008,588.800008,103.400002
323,225337.703,225521.003,225914.103,226043.903,183.300003,129.800002,811.300012,393.100005,576.400008,105.100002
324,226149.003,226341.103,226633.503,226765.303,192.100003,131.800002,707.10001,292.400004,484.500007,90.800001
325,226856.103,226998.103,227431.703,227561.403,142.000003,129.700002,806.200012,433.600006,575.600009,100.900001
326,227662.303,227787.303,228276.403,228404.103,125.000002,127.700001,849.200013,489.100008,614.10001,107.400002
327,228511.503,228678.503,229145.903,229276.903,167.000003,131.000001,860.900013,467.400007,634.40001,95.500002
328,229372.403,229531.803,229949.803,230082.903,159.400002,133.100002,805.300012,418.000007,577.400009,94.800001
329,230177.703,230319.803,230696.603,230826.403,142.100002,129.800002,746.800011,376.800006,518.900008,98.100001
330,230924.503,231048.303,231536.503,231662.403,123.800002,125.900002,846.400013,488.200007,612.000009,108.500002
331,231770.903,231901.903,232367.003,232496.303,131.000002,129.300001,828.400012,465.100007,596.100009,103.000002
332,232599.303,232744.103,233211.003,233334.303,144.800002,123.300002,839.600013,466.900007,611.700009,104.600002
333,233438.903,233492.503,234072.303,234199.003,53.6,126.700002,875.500013,579.800009,633.400009,115.400002
334,234314.403,234503.503,234929.504,235053.404,189.100002,123.900002,840.400012,426.000007,615.100009,101.400001
335,235154.804,235313.104,235637.104,235760.004,158.300002,122.900002,698.30001,324.000005,482.300007,93.100001
336,235853.104,236041.504,236413.404,236540.304,188.400003,126.900002,788.600012,371.900006,560.300009,101.400001
337,236641.704,236834.704,237190.204,237314.404,193.000003,124.200002,774.300012,355.500005,548.500008,101.600002
338,237416.004,237511.304,237942.404,238069.804,95.300001,127.400002,750.600011,431.100007,526.400008,96.800001
339,238166.604,238260.504,238797.404,238923.504,93.900001,126.100002,865.500013,536.900008,630.800009,108.600002
340,239032.104,239203.104,239654.104,239783.104,171.000002,129.000002,844.900012,451.000007,622.000009,93.900001
341,239877.004,240013.704,240386.304,240511.604,136.700002,125.300002,739.400011,372.600006,509.300008,104.800001
342,240616.404,240708.504,241299.004,241428.104,92.100002,129.100002,909.000014,590.500009,682.600011,97.300001
343,241525.404,241686.704,242103.104,242231.204,161.300002,128.100002,805.700012,416.400007,577.700009,99.900001
344,242331.104,242427.604,242889.004,243014.204,96.500001,125.200002,764.800011,461.400007,557.900008,81.700001
345,243095.904,243250.904,243642.904,243743.604,155.000003,100.700001,774.400012,392.000006,547.000009,126.700002
346,243870.304,244045.804,244447.004,244571.504,175.500003,124.500001,804.200012,401.200006,576.700009,103.000002
347,244674.504,244857.704,245150.304,245281.804,183.200003,131.500002,704.10001,292.600004,475.800007,96.800001
348,245378.604,245547.704,245930.104,246052.304,169.100003,122.200001,783.400012,382.400006,551.500009,109.700002
349,246162.004,246213.904,246731.004,246853.804,51.900001,122.800001,798.100012,517.100008,569.000009,106.300002
350,246960.104,247175.504,247521.704,247648.104,215.400003,126.400002,780.300012,346.200005,561.600008,92.300002
351,247740.404,247885.504,248269.804,248398.904,145.100002,129.100001,749.400011,384.300006,529.400008,90.900002
352,248489.804,248679.804,249073.604,249195.904,190.000003,122.300002,810.300012,393.800005,583.800008,104.200002
353,249300.104,249453.004,249925.004,250054.604,152.900002,129.600002,859.200013,472.000007,624.900009,104.700002
354,250159.304,250214.604,250827.504,250951.304,55.3,123.800001,891.100013,612.90001,668.20001,99.100002
355,251050.404,251208.104,251632.504,251754.904,157.700002,122.400001,816.700012,424.400007,582.100009,112.200002
356,251867.104,251966.204,252413.904,252541.104,99.100002,127.200002,775.400012,447.700006,546.800008,101.400002
357,252642.504,252697.604,253283.004,253414.204,55.1,131.200002,890.500013,585.400009,640.500009,118.800002
358,253533.004,253720.904,254205.904,254329.204,187.900003,123.300002,912.000014,485.000007,672.90001,115.800002
359,254445.004,254500.604,255049.204,255174.604,55.6,125.400001,848.800012,548.600009,604.200009,119.200002
360,255293.804,255430.204,255909.704,256034.304,136.400002,124.600002,848.500013,479.500007,615.900009,108.000002
361,256142.304,256200.904,256767.504,256891.704,58.600001,124.200002,843.500012,566.600008,625.200009,94.100001
362,256985.804,257157.304,257537.904,257662.504,171.500003,124.600001,782.900012,380.600006,552.100009,106.200002
363,257768.704,257914.704,258361.104,258491.504,146.000002,130.400002,843.600013,446.400007,592.400009,120.800002
364,258612.304,258775.504,259317.904,259441.404,163.200002,123.500002,943.300014,542.400008,705.60001,114.200002
365,259555.604,259659.204,260167.004,260291.604,103.600001,124.600002,844.500012,507.800008,611.400009,108.500001
366,260400.104,260454.204,261030.704,261154.204,54.100001,123.500002,859.100013,576.500009,630.60001,105.000001
367,261259.204,261438.404,261773.804,261893.504,179.200003,119.700002,735.300011,335.400005,514.600008,101.000001
368,261994.504,262165.704,262601.004,262725.104,171.200003,124.100002,838.000013,435.300006,606.500009,107.400002
369,262832.504,262933.504,263463.304,263597.204,101.000001,133.900002,877.800013,529.800008,630.800009,113.100002
370,263710.304,263872.804,264278.904,264403.104,162.500002,124.200002,795.200011,406.100006,568.600008,102.400001
371,264505.504,264644.504,265107.604,265230.104,139.000003,122.500002,836.600013,463.100006,602.100009,112.000002
372,265342.104,265492.304,265994.904,266118.204,150.200002,123.300001,889.900013,502.600008,652.80001,113.800002
373,266232.004,266426.904,266846.504,266970.404,194.900003,123.900002,852.000013,419.600006,614.500009,113.600002
374,267084.004,267219.704,267666.704,267792.804,135.700002,126.100001,808.600012,447.000007,582.700009,99.800002
375,267892.604,268061.104,268430.704,268551.904,168.500002,121.200002,761.900011,369.600006,538.100008,102.600001
376,268654.504,268801.604,269267.704,269390.104,147.100002,122.400002,846.700013,466.100007,613.200009,111.100002
377,269501.204,269650.604,270146.804,270269.304,149.400002,122.500001,882.400013,496.200008,645.60001,114.300002
378,270383.604,270524.804,271035.004,271158.604,141.200002,123.600002,888.300013,510.200008,651.40001,113.300001
379,271271.904,271480.604,271955.604,272081.904,208.700003,126.300002,919.600014,475.000007,683.70001,109.600002
380,272191.504,272291.304,272876.004,273001.904,99.800001,125.900002,917.400014,584.700009,684.50001,107.000002
381,273108.904,273328.104,273847.404,273973.804,219.200003,126.400002,976.200014,519.300008,738.500011,111.300001
382,274085.104,274285.104,274730.004,274855.504,200.000003,125.500002,883.100013,444.900007,644.90001,112.700001
383,274968.204,275178.804,275646.004,275772.804,210.600003,126.800002,921.100014,467.200007,677.80001,116.500002
384,275889.304,275998.504,276589.304,276712.304,109.200002,123.000001,940.000014,590.800009,700.000011,117.000002
385,276829.304,277050.304,277522.904,277647.204,221.000003,124.300002,935.900014,472.600007,693.60001,118.000002
386,277765.204,277979.104,278496.304,278621.604,213.900003,125.300002,973.500015,517.200008,731.100011,117.100002
387,278738.704,278846.704,279412.204,279533.404,108.000001,121.200001,903.300013,565.500009,673.50001,108.600002
388,279642.004,279840.804,280300.604,280424.904,198.800003,124.300002,902.300013,459.800007,658.60001,119.400001
389,280544.304,280702.304,281214.704,281343.704,158.000003,129.000002,916.400014,512.400007,670.40001,117.000002
390,281460.704,281593.304,282117.904,282244.604,132.600002,126.700002,902.200014,524.600008,657.20001,118.300002
391,282362.904,282505.304,283007.704,283132.504,142.400002,124.800002,883.700013,502.400007,644.800009,114.100002
392,283246.604,283356.904,283987.604,284112.304,110.300001,124.700002,986.300014,630.70001,741.000011,120.600001
393,284232.904,284408.804,284957.204,285082.704,175.900003,125.500002,970.500015,548.400008,724.300011,120.700002
394,285203.404,285349.204,285869.004,285995.604,145.800002,126.600002,905.200013,519.800008,665.60001,113.000001
395,286108.604,286252.504,286788.204,286914.804,143.900002,126.600002,923.400014,535.700008,679.60001,117.200002
396,287032.004,287255.904,287743.504,287869.004,223.900003,125.500002,949.600014,487.600008,711.500011,112.600001
397,287981.604,288054.504,288707.604,288831.804,72.900001,124.200002,966.200015,653.10001,726.000011,116.000002
398,288947.804,289086.504,289606.804,289733.404,138.700002,126.600002,896.400013,520.300007,659.000009,110.800002
399,289844.204,290056.804,290509.504,290637.004,212.600003,127.500002,910.700014,452.700007,665.30001,117.900002
400,290754.904,290863.104,291429.104,291560.904,108.200001,131.800002,926.100013,566.000009,674.20001,120.100001
401,291681.004,291852.604,292439.604,292569.704,171.600003,130.100002,1007.00002,587.000009,758.600012,118.300001
402,292688.004,292832.404,293364.604,293492.304,144.400003,127.700002,923.700014,532.200007,676.60001,119.400002
403,293611.704,293669.604,294306.704,294432.804,57.900001,126.100001,934.800014,637.10001,695.000011,113.700002
404,294546.504,294686.204,295293.404,295421.304,139.700002,127.900002,993.000015,607.200009,746.900011,118.200002
405,295539.504,295601.604,296310.204,296434.904,62.100001,124.700002,1010.70002,708.60001,770.700011,115.300002
406,296550.204,296649.904,297222.904,297347.704,99.700001,124.800002,915.200014,573.000009,672.70001,117.700002
407,297465.404,297522.804,298228.204,298358.604,57.4,130.400002,1006.20002,705.400011,762.800011,113.000002
408,298471.604,298678.904,299268.004,299393.104,207.300003,125.100002,1056.50001,589.100008,796.400011,135.000002
409,299528.104,299750.804,300234.004,300364.504,222.700004,130.500002,948.100014,483.200007,705.900011,111.700001
410,300476.204,300695.404,301311.804,301441.404,219.200004,129.600002,1083.40002,616.400009,835.600013,118.200002
411,301559.604,301668.304,302260.705,302391.605,108.700001,130.900002,954.500014,592.400009,701.10001,122.500002
412,302514.105,302739.605,303140.705,303272.705,225.500003,132.000002,869.400013,401.100006,626.600009,110.800002
413,303383.505,303550.005,304003.105,304128.505,166.500002,125.400002,849.900012,453.100007,619.600009,104.900001
414,304233.405,304337.205,304864.705,304992.005,103.800002,127.300002,871.600013,527.500008,631.30001,113.000001
415,305105.005,305162.605,305808.405,305933.705,57.600001,125.300002,936.800014,645.80001,703.400011,108.100001
416,306041.805,306227.505,306667.505,306792.105,185.700003,124.600002,856.600013,440.000007,625.70001,106.300001
417,306898.405,306998.505,307573.405,307698.805,100.100002,125.400002,921.500014,574.900008,675.00001,121.100002
418,307819.905,308035.805,308405.405,308530.905,215.900003,125.500001,810.700012,369.600006,585.500009,99.700002
419,308630.605,308799.505,309214.105,309336.305,168.900002,122.200001,816.900012,414.600007,583.500009,111.200002
420,309447.505,309607.905,310134.305,310264.905,160.400003,130.600002,949.300014,526.400007,686.80001,131.900002
421,310396.805,310591.105,311015.605,311141.005,194.300003,125.400002,852.100013,424.500006,618.800009,107.900002
422,311248.905,311455.505,311877.905,312002.605,206.600003,124.700002,875.300013,422.400006,629.000009,121.600002
423,312124.205,312293.505,312772.305,312897.305,169.300003,125.000002,876.900013,478.800007,648.10001,103.800001
424,313001.105,313141.605,313600.205,313726.805,140.500002,126.600002,835.900013,458.600007,599.100009,110.200002
425,313837.005,313937.805,314487.905,314615.905,100.800001,128.000002,887.500013,550.100008,650.900009,108.600002
426,314724.505,314859.105,315359.505,315487.805,134.600002,128.300002,871.400013,500.400007,635.000009,108.100002
427,315595.905,315807.305,316256.305,316384.405,211.400003,128.100001,908.300013,449.000007,660.40001,119.800002
428,316504.205,316658.105,317220.905,317345.105,153.900003,124.200002,959.300015,562.800008,716.700011,118.400002
429,317463.505,317520.505,318047.005,318166.505,57,119.500002,814.100012,526.500008,583.500008,111.100002
430,318277.605,318478.205,318867.105,318994.205,200.600003,127.100002,833.500012,388.900005,589.500008,116.900002
431,319111.105,319266.505,319691.805,319813.905,155.400002,122.100002,811.500012,425.300007,580.700009,108.700001
432,319922.605,320074.405,320499.005,320621.105,151.800002,122.100002,803.400012,424.600007,576.400009,104.900001
433,320726.005,320852.105,321286.805,321415.305,126.100002,128.500001,795.000012,434.700007,560.800009,105.700002
434,321521.005,321622.405,322110.205,322237.005,101.400002,126.800002,824.400012,487.800007,589.200009,108.400001
435,322345.405,322495.405,322981.105,323106.505,150.000003,125.400002,884.400013,485.700007,635.70001,123.300001
436,323229.805,323439.105,323822.205,323951.005,209.300004,128.800002,839.500013,383.100005,592.400009,118.300002
437,324069.305,324200.605,324583.905,324707.305,131.300002,123.400002,752.600011,383.300006,514.600008,114.600001
438,324821.905,324991.705,325310.905,325436.505,169.800003,125.600001,722.300011,319.200005,489.000008,107.700002
439,325544.205,325702.605,326191.405,326315.005,158.400002,123.600001,883.700013,488.800008,647.20001,112.900002
440,326427.905,326582.205,327048.505,327172.905,154.300002,124.400002,846.500013,466.300007,620.600009,101.500002
441,327274.405,327327.405,327868.305,327990.605,53.000001,122.300001,827.800012,540.900008,593.900009,111.600002
442,328102.205,328269.505,328757.205,328880.705,167.300003,123.500002,886.000013,487.700007,655.00001,107.500001
443,328988.205,329176.705,329609.105,329728.605,188.500003,119.500001,841.200013,432.400007,620.90001,100.800002
444,329829.405,329964.105,330362.805,330484.005,134.700002,121.200002,764.700011,398.700006,533.400008,110.100001
445,330594.105,330749.605,331155.505,331281.805,155.500003,126.300001,800.700012,405.900006,561.400009,113.000002
446,331394.805,331548.205,331953.905,332077.305,153.400002,123.400002,780.000012,405.700006,559.100008,97.500002
447,332174.805,332321.805,332735.905,332859.305,147.000002,123.400002,790.400012,414.100006,561.100008,105.900002
448,332965.205,333149.705,333564.705,333690.005,184.500002,125.300001,830.800012,415.000007,599.500009,106.000002
449,333796.005,333973.305,334313.405,334435.405,177.300003,122.000001,748.100011,340.100005,517.400008,108.700002
450,334544.105,334739.005,335122.105,335242.905,194.900003,120.800002,813.200012,383.100006,578.000009,114.400001
451,335357.305,335569.105,335987.905,336110.705,211.800003,122.800001,865.100013,418.800007,630.60001,111.700002
452,336222.405,336331.305,336892.905,337014.905,108.900002,122.000002,894.000013,561.600008,670.50001,101.500001
453,337116.405,337281.905,337703.505,337827.305,165.500003,123.800002,812.800013,421.600006,587.100009,101.900002
454,337929.205,338141.705,338548.605,338669.605,212.500003,121.000002,848.500012,406.900006,619.400009,108.100001
455,338777.705,338976.205,339387.705,339509.705,198.500003,122.000002,834.800013,411.500006,610.000009,102.800002
456,339612.505,339688.305,340133.305,340258.005,75.800001,124.700002,746.800011,445.000006,520.800007,101.300002
457,340359.305,340573.405,340993.505,341119.305,214.100003,125.800002,885.700013,420.100006,634.200009,125.700002
458,341245.005,341405.005,341848.605,341970.105,160.000002,121.500002,836.000012,443.600007,603.600009,110.900001
459,342081.005,342295.205,342759.205,342882.605,214.200004,123.400001,915.500014,464.000007,678.200011,113.900002
460,343134.405,343216.905,343606.205,343724.605,82.500001,118.400002,696.50001,389.300006,471.800007,106.300001
461,343830.905,343956.705,344385.805,344509.605,125.800002,123.800002,790.000012,429.100007,554.900009,111.300001
462,344620.905,344775.505,345261.805,345386.705,154.600003,124.900002,883.800013,486.300007,640.90001,118.000001
463,345504.705,345707.905,346075.405,346200.905,203.200003,125.500002,796.200012,367.500006,570.700009,100.000001
464,346300.905,346393.005,346850.005,346974.305,92.100002,124.300002,782.400012,457.000006,549.100008,109.000002
465,347083.305,347225.905,347745.005,347869.105,142.600002,124.100002,890.300013,519.100008,661.70001,104.500001
466,347973.605,348119.405,348535.605,348662.405,145.800002,126.800001,786.600012,416.200007,562.000009,97.800002
467,348760.205,348932.205,349256.305,349385.805,172.000002,129.500002,728.400011,324.100005,496.100007,102.800002
468,349488.605,349634.805,350111.605,350238.205,146.200002,126.600002,860.500013,476.800007,623.000009,110.900002
469,350349.105,350533.905,350952.705,351073.405,184.800002,120.700001,840.400012,418.800007,603.600009,116.100002
470,351189.505,351326.105,351793.105,351919.605,136.600002,126.500002,837.300013,467.000007,603.600009,107.200002
471,352026.805,352206.905,352638.605,352761.905,180.100002,123.300002,841.400012,431.700007,611.800009,106.300001
472,352868.205,352972.905,353545.105,353668.005,104.700002,122.900002,915.100014,572.200008,676.90001,115.300002
473,353783.305,353937.005,354411.005,354531.905,153.700002,120.900002,849.800012,474.000007,627.700009,101.200001
474,354633.105,354810.405,355176.905,355302.905,177.300003,126.000001,772.100012,366.500006,543.800009,102.300002
475,355405.205,355543.505,356015.905,356140.405,138.300002,124.500002,835.500012,472.400007,610.700009,100.300001
476,356240.705,356370.805,356843.105,356962.205,130.100002,119.100002,817.000013,472.300007,602.400009,95.500002
477,357057.705,357144.305,357612.305,357733.605,86.600001,121.300002,778.500011,468.000007,554.600008,102.600001
478,357836.205,358056.005,358430.605,358554.905,219.800003,124.300002,831.200013,374.600006,594.400009,112.500002
479,358667.405,358831.005,359268.305,359389.405,163.600002,121.100001,822.200012,437.300007,600.900009,100.200002
480,359489.605,359712.505,360096.405,360220.405,222.900003,124.000002,845.700012,383.900006,606.800009,114.900001
481,360335.305,360480.605,360938.305,361064.605,145.300003,126.300002,837.400013,457.700006,603.000009,108.100002
482,361172.705,361227.505,361736.605,361858.805,54.800001,122.200002,784.400012,509.100007,563.900008,98.300002
483,361957.105,362164.605,362435.905,362564.105,207.500003,128.200002,699.30001,271.300004,478.800007,92.300001
484,362656.405,362752.805,363223.905,363346.605,96.400001,122.700002,792.000012,471.100007,567.500008,101.800002
485,363448.405,363592.105,364058.205,364180.805,143.700002,122.600002,840.900012,466.100007,609.800009,108.500001
486,364289.305,364424.105,364830.605,364955.005,134.800002,124.400002,754.000012,406.500006,541.300008,88.300002
487,365043.305,365204.805,365605.805,365730.105,161.500002,124.300002,790.800011,401.000006,562.500008,104.000001
488,365834.105,365982.105,366415.705,366535.105,148.000003,119.400002,810.900012,433.600006,581.600009,109.900001
489,366645.005,366703.405,367218.605,367342.205,58.400001,123.600002,791.800012,515.200008,573.600009,94.600001
490,367436.805,367597.505,367929.505,368049.905,160.700003,120.400001,707.900011,332.000005,492.700008,94.800002
491,368144.705,368301.505,368711.105,368834.905,156.800002,123.800002,796.700012,409.600006,566.400008,106.500002
492,368941.405,369160.606,369549.906,369675.106,219.200003,125.200002,837.700012,389.300006,608.500009,104.000001
493,369779.106,369884.606,370418.306,370540.106,105.500002,121.800001,872.800013,533.700008,639.20001,111.800002
494,370651.906,370828.506,371306.106,371423.806,176.600003,117.700002,883.400013,477.600007,654.20001,111.500001
495,371535.306,371636.306,372046.206,372166.506,101.000002,120.300002,727.800011,409.900006,510.900008,96.600001
496,372263.106,372406.006,372791.306,372911.306,142.900002,120.000002,749.600011,385.300006,528.200008,101.400001
497,373012.706,373198.706,373551.006,373676.906,186.000003,125.900002,776.800012,352.300005,538.300008,112.600002
498,373789.506,373932.206,374343.806,374466.806,142.700002,123.000002,783.100012,411.600006,554.300008,105.800002
499,374572.606,374699.806,375164.706,375287.206,127.200001,122.500002,830.500012,464.900007,592.100008,115.900002
500,375403.106,375554.906,376044.606,376165.206,151.800002,120.600001,865.200013,489.700008,641.50001,103.100002
501,376268.306,376441.706,376871.506,376993.006,173.400002,121.500002,824.800012,429.800007,603.200009,100.100001
502,377093.106,377211.406,377664.506,377787.506,118.300002,123.000001,802.400012,453.100007,571.400009,108.000002
503,377895.506,377995.706,378498.706,378624.506,100.200002,125.800002,831.500012,503.000007,603.200009,102.500001
504,378727.006,378782.206,379338.106,379460.906,55.200001,122.800001,855.800013,555.900009,611.10001,121.900002
505,379582.806,379706.306,380189.706,380316.806,123.500002,127.100002,837.800013,483.400007,606.900009,103.800002
506,380420.606,380522.506,381166.906,381289.506,101.900001,122.600002,977.100014,644.40001,746.300011,108.200001
507,381397.706,381576.806,381993.106,382116.806,179.100003,123.700002,824.900013,416.300006,595.400009,105.800002
508,382222.606,382375.406,382868.706,382998.606,152.800002,129.900002,884.600013,493.300007,646.100009,108.600002
509,383107.206,383304.006,383720.506,383846.806,196.800003,126.300002,847.300012,416.500006,613.300009,107.700001
510,383954.506,384093.906,384573.406,384701.506,139.400002,128.100001,854.400013,479.500008,618.90001,107.400002
511,384808.906,384984.906,385415.306,385535.506,176.000003,120.200002,847.500013,430.400006,606.400009,120.900002
512,385656.406,385844.106,386229.706,386354.006,187.700003,124.300002,806.300012,385.600005,573.300008,108.700002
513,386462.706,386600.806,387052.206,387178.506,138.100002,126.300001,828.900012,451.400007,589.500009,113.100002
514,387291.606,387350.506,387962.306,388085.606,58.900001,123.300002,907.000014,611.800009,670.70001,113.000002
515,388198.606,388369.506,388833.006,388956.706,170.900002,123.700002,877.800013,463.500007,634.400009,119.700002
516,389076.406,389300.906,389753.406,389879.706,224.500003,126.300002,915.700013,452.500007,677.00001,112.400001
517,389992.106,390054.606,390615.006,390735.706,62.500001,120.700001,865.900013,560.400009,622.90001,122.300002
518,390858.006,390989.406,391486.206,391607.606,131.400002,121.400001,867.200013,496.800008,628.20001,117.600002
519,391725.206,391886.906,392332.306,392454.906,161.700003,122.600002,837.700013,445.400006,607.100009,108.000002
520,392562.906,392757.006,393225.006,393349.206,194.100003,124.200001,905.800013,468.000007,662.10001,119.500002
521,393468.706,393581.606,394238.606,394361.106,112.900002,122.500001,1005.00001,657.00001,769.900012,112.600002
522,394473.706,394678.906,395143.106,395265.706,205.200003,122.600002,905.800014,464.200007,669.40001,113.800002
523,395379.506,395526.506,396008.706,396134.406,147.000002,125.700002,869.200013,482.200007,629.200009,114.300002
524,396248.706,396352.706,396952.206,397073.006,104.000001,120.800002,946.600014,599.500009,703.50001,122.300002
525,397195.306,397334.906,397853.006,397979.706,139.600002,126.700002,898.800013,518.100007,657.700009,114.400002
526,398094.106,398237.606,398806.606,398937.906,143.500002,131.300002,960.000014,569.000009,712.500011,116.200001
527,399054.106,399197.606,399678.306,399803.406,143.500003,125.100002,860.300013,480.700007,624.20001,111.000001
528,399914.406,399969.906,400529.906,400651.606,55.500001,121.700002,846.200013,560.000008,615.500009,109.000002
529,400760.606,400908.306,401335.706,401458.206,147.700002,122.500002,791.500012,427.400006,575.100008,93.900002
530,401552.106,401763.006,402114.706,402240.506,210.900003,125.800002,796.800011,351.700005,562.600008,108.400001
531,402348.906,402451.506,403037.506,403161.706,102.600002,124.200002,926.300014,586.000009,688.600011,113.500001
532,403275.206,403414.006,403839.806,403963.506,138.800002,123.700002,782.800012,425.800007,564.600009,94.500001
533,404058.006,404193.406,404590.806,404714.006,135.400002,123.200002,761.700011,397.400006,532.800008,105.700001
534,404819.706,404922.306,405452.306,405580.006,102.600002,127.700002,867.600013,530.000008,632.60001,107.300001
535,405687.306,405820.506,406354.606,406477.006,133.200002,122.400002,893.800014,534.100008,667.30001,104.100002
536,406581.106,406689.806,407219.506,407340.306,108.700001,120.800002,871.800013,529.700008,638.400009,112.600002
537,407452.906,407592.906,408115.506,408239.306,140.000002,123.800002,895.100013,522.600007,662.600009,108.700002
538,408348.006,408529.706,408974.206,409097.406,181.700003,123.200002,859.900013,444.500006,626.200009,110.500002
539,409207.906,409263.106,409867.906,409994.206,55.2,126.300001,918.700013,604.80001,660.00001,132.400002
540,410126.606,410234.706,410768.806,410890.906,108.100002,122.100002,861.200013,534.100008,642.20001,96.900001
541,410987.806,411157.606,411541.106,411663.506,169.800003,122.400002,787.300012,383.500005,553.300008,111.600002
542,411775.106,411918.706,412426.306,412549.906,143.600002,123.600001,882.200013,507.600008,651.20001,107.400002
543,412657.306,412855.006,413241.206,413363.506,197.700003,122.300002,805.700012,386.200006,583.900009,99.500001
544,413463.006,413593.006,414026.706,414155.006,130.000002,128.300002,795.300012,433.700006,563.700008,103.300002
545,414258.306,414388.506,414858.206,414985.506,130.200002,127.300002,838.400012,469.700007,599.900009,111.200001
546,415096.706,415197.706,415692.106,415811.706,101.000002,119.600002,818.600013,494.400007,595.400009,103.600002
547,415915.306,416049.906,416424.506,416545.306,134.600002,120.800002,734.800011,374.600005,509.200007,104.800002
548,416650.106,416801.506,417236.406,417363.106,151.400002,126.700002,820.700012,434.900006,586.300008,107.700002
549,417470.806,417524.106,418086.306,418209.506,53.300001,123.200002,831.300012,562.200008,615.500009,92.600001
550,418302.106,418473.906,418850.106,418976.706,171.800003,126.600002,778.900012,376.200005,548.000008,104.300002
551,419081.006,419217.106,419670.206,419793.806,136.100002,123.600001,817.900012,453.100007,589.200009,105.100002
552,419898.906,420113.806,420447.906,420573.306,214.900003,125.400002,775.600012,334.100005,549.000008,101.200002
553,420674.506,420809.506,421266.306,421387.706,135.000002,121.400002,818.600012,456.800006,591.800008,105.400002
554,421493.106,421682.506,422087.506,422209.506,189.400003,122.000001,821.800012,405.000006,594.400009,105.400002
555,422314.906,422370.906,422850.206,422971.706,56.000001,121.500002,746.400011,479.300007,535.300008,89.600001
556,423061.306,423256.506,423592.606,423714.606,195.200003,122.000002,761.800011,336.100005,531.300008,108.500001
557,423823.106,423976.906,424458.006,424584.006,153.800003,126.000002,873.500013,481.100007,634.90001,112.600001
558,424696.606,424837.306,425271.806,425390.206,140.700003,118.400002,804.700012,434.500006,575.200009,111.100001
559,425501.306,425612.506,426117.006,426236.006,111.200002,119.000001,841.600013,504.500008,615.70001,106.900002
560,426342.906,426417.206,426954.306,427075.806,74.300001,121.500002,845.300013,537.100008,611.400009,112.400002
561,427188.206,427364.306,427824.406,427950.306,176.100002,125.900002,867.200013,460.100007,636.200009,105.100002
562,428055.406,428107.706,428650.206,428773.206,52.3,123.000002,822.700012,542.500008,594.800008,104.900002
563,428878.106,429061.806,429405.006,429526.006,183.700003,121.000001,749.000011,343.200005,526.900008,101.100002
564,429627.106,429786.506,430145.006,430265.106,159.400002,120.100001,749.900011,358.500006,517.900008,111.900002
565,430377.006,430499.006,431007.106,431132.706,122.000002,125.600001,862.500013,508.100008,630.10001,106.800002
566,431239.506,431391.606,431750.706,431867.806,152.100002,117.100001,731.600011,359.100006,511.200008,103.300002
567,431971.106,432138.306,432521.606,432643.106,167.200002,121.500002,781.700012,383.300006,550.500008,109.700002
568,432752.806,432906.206,433409.906,433529.806,153.400002,119.900002,888.400013,503.700007,657.100009,111.400002
569,433641.206,433738.106,434186.606,434306.506,96.900001,119.900002,769.800011,448.500007,545.400008,104.500001
570,434411.006,434616.306,435012.306,435134.606,205.300003,122.300002,834.200013,396.000006,601.300009,110.600002
571,435245.206,435387.906,435876.406,436000.006,142.700002,123.600002,855.600012,488.500007,631.200009,100.800001
572,436100.806,436199.106,436794.007,436920.507,98.300002,126.500002,925.600014,594.900009,693.200011,105.900001
573,437026.407,437174.007,437605.907,437729.007,147.600002,123.100002,809.500012,431.900007,579.500009,106.900001
574,437835.907,437888.907,438485.907,438609.207,53.000001,123.300002,888.700014,597.000009,650.00001,115.400002
575,438724.607,438880.707,439380.407,439501.907,156.100002,121.500002,894.700013,499.700007,655.800009,117.400002
576,439619.307,439793.407,440230.207,440356.707,174.100002,126.500002,848.300012,436.800007,610.900009,110.900001
577,440467.607,440572.107,441089.007,441214.407,104.500002,125.400002,858.800013,516.900008,621.40001,112.000001
578,441326.407,441370.407,441919.007,442043.007,44.000001,124.000002,814.900012,548.600008,592.600009,98.300001
579,442141.307,442223.607,442684.007,442801.507,82.300002,117.500001,753.800012,460.400007,542.700009,93.600002
580,442895.107,442983.707,443376.007,443497.707,88.600001,121.700002,700.70001,392.300006,480.900007,98.100001
581,443733.707,443801.307,444144.607,444267.407,67.600001,122.800002,652.50001,343.300005,410.900006,118.800002
582,444386.207,444499.407,444872.507,444997.707,113.200002,125.200002,722.300011,373.100005,486.300007,110.800002
583,445108.507,445209.307,445489.407,445583.007,100.800001,93.600002,588.700008,280.100004,380.900005,114.200001
584,445697.207,445723.407,446175.507,446308.207,26.200001,132.700002,698.300011,452.100007,478.300008,87.300001
585,446395.507,446470.807,446829.107,446923.807,75.300001,94.700002,646.400009,358.300005,433.600006,118.100001
586,447041.907,447165.707,447421.407,447548.907,123.800002,127.500002,591.700009,255.700004,379.500006,84.700001
587,447633.607,447670.307,448024.307,448119.407,36.700001,95.100001,613.000009,354.000005,390.700006,127.200002
588,448246.607,448376.707,448621.107,448716.107,130.100002,95.000001,587.500009,244.400004,374.500006,118.000002
589,448834.107,448863.007,449236.907,449331.107,28.900001,94.200002,615.000009,373.900005,402.800006,118.000001
590,449449.107,449574.307,449819.307,449915.507,125.200002,96.200001,577.600009,245.000004,370.200006,111.200002
591,450026.707,450130.707,450460.307,450551.107,104.000001,90.800002,640.700009,329.600005,433.600006,116.300001
592,450667.407,450739.207,451110.207,451239.507,71.800002,129.300002,664.90001,371.000005,442.800007,92.800001
593,451332.307,451394.007,451835.807,451926.407,61.700001,90.600001,740.000011,441.800007,503.500008,145.900002
594,452072.307,452163.807,452471.707,452601.307,91.500002,129.600002,617.40001,307.900004,399.400006,88.400002
595,452689.707,452814.507,453083.407,453176.407,124.800001,93.000002,596.400008,268.900004,393.700005,109.700001
596,453286.107,453309.907,453706.007,453796.307,23.800001,90.300001,621.50001,396.100006,419.900007,111.300002
597,453907.607,453983.707,454341.807,454460.207,76.100001,118.400002,642.300009,358.100005,434.200006,89.700001
598,454549.907,454606.007,454931.607,455026.107,56.100001,94.500001,585.900009,325.600005,381.700006,109.700002
599,455135.807,455244.407,455548.607,455640.407,108.600002,91.800002,611.900009,304.200004,412.800006,107.300001
600,455747.707,455929.007,456178.507,456298.707,181.300003,120.200001,654.30001,249.500004,430.800007,103.300002
601,456402.007,456540.207,456811.607,456903.507,138.200002,91.900001,623.000009,271.400004,409.600006,121.500002
602,457025.007,457202.707,457453.507,457572.307,177.700003,118.800001,661.30001,250.800004,428.500007,114.000002
603,457686.307,457793.707,458055.707,458147.907,107.400002,92.200001,571.400009,262.000004,369.400006,109.800002
604,458257.707,458298.907,458685.807,458777.907,41.2,92.100001,630.800009,386.900006,428.100006,110.600002
605,458888.507,458922.407,459326.707,459449.007,33.9,122.300001,642.80001,404.300007,438.200007,82.300002
606,459531.307,459603.307,459964.307,460056.807,72.000001,92.500001,628.600009,361.000005,433.000006,103.100002
607,460159.907,460246.207,460559.107,460651.507,86.300001,92.400001,610.000009,312.900005,399.200006,118.400002
608,460769.907,460861.907,461208.407,461298.007,92.000001,89.600001,660.60001,346.500006,438.500007,132.500002
609,461430.507,461508.907,461810.907,461904.007,78.400001,93.100001,582.600009,302.000005,380.400006,109.100002
610,462013.107,462096.307,462437.407,462532.007,83.200001,94.600001,637.200009,341.100005,424.300006,118.300002
611,462650.307,462771.407,463022.107,463116.007,121.100002,93.900001,584.500009,250.700004,371.800006,118.800002
612,463234.807,463338.407,463641.607,463731.407,103.600001,89.800001,606.900009,303.200005,406.800006,110.300002
613,463841.707,463912.107,464216.007,464307.607,70.400001,91.600002,574.300008,303.900004,374.300005,108.400001
614,464416.007,464451.507,464809.307,464902.407,35.500001,93.100002,621.50001,357.800005,393.300006,135.100002
615,465037.507,465077.907,465462.007,465552.507,40.4,90.500001,641.100009,384.100006,424.500006,126.100002
616,465678.607,465702.707,466105.807,466196.907,24.100001,91.100001,627.70001,403.100006,427.200007,109.400002
617,466306.307,466329.907,466730.107,466820.207,23.6,90.100001,624.100009,400.200006,423.800006,110.200002
618,466930.407,467022.307,467312.107,467404.307,91.900001,92.200002,597.800009,289.800004,381.700005,123.900002
619,467528.207,467616.307,467926.707,468019.607,88.100001,92.900001,610.700009,310.400005,398.500006,119.300002
620,468138.907,468298.807,468553.407,468677.707,159.900002,124.300002,635.500009,254.600004,414.500006,96.700001
621,468774.407,468888.107,469168.707,469259.507,113.700002,90.800002,594.900009,280.600004,394.300006,109.800001
622,469369.307,469539.107,469798.807,469889.107,169.800003,90.300001,629.50001,259.700004,429.500007,109.700002
623,469998.807,470021.707,470426.807,470515.707,22.9,88.900001,626.400009,405.100006,428.000006,109.500002
624,470625.207,470702.707,471007.407,471098.107,77.500001,90.700001,588.500009,304.700005,382.200006,115.600002
625,471213.707,471290.207,471568.707,471659.707,76.500001,91.000001,561.000008,278.500004,355.000005,115.000002
626,471774.707,471901.707,472145.707,472236.907,127.000002,91.200001,578.300009,244.000004,371.000006,116.100002
627,472353.007,472456.107,472735.107,472850.007,103.100001,114.900002,582.200008,279.000004,382.100005,85.200001
628,472935.207,472987.107,473320.607,473411.507,51.900001,90.900001,576.200009,333.500005,385.400006,99.900002
629,473511.407,473627.507,473901.307,473989.507,116.100002,88.200001,584.200009,273.800004,389.900006,106.100002
630,474095.607,474133.507,474484.507,474574.107,37.9,89.600002,583.700008,351.000005,388.900005,105.200001
631,474679.307,474749.007,475059.607,475147.807,69.700001,88.200001,570.800009,310.600005,380.300006,102.300002
632,475250.107,475376.607,475637.707,475726.507,126.500002,88.800001,583.500008,261.100004,387.600006,107.100001
633,475833.607,475907.707,476220.607,476311.207,74.100002,90.600002,589.500009,312.900004,387.000006,111.900001
634,476423.107,476550.307,476803.107,476892.907,127.200002,89.800001,576.300009,252.800004,380.000006,106.500002
635,476999.407,477115.307,477355.907,477443.507,115.900002,87.600001,557.000008,240.600003,356.500005,112.900002
636,477556.407,477675.307,477940.707,478029.507,118.900002,88.800001,578.200009,265.400004,384.300006,105.100002
637,478134.607,478297.807,478507.707,478598.407,163.200002,90.700002,570.100008,209.900003,373.100005,106.300001
638,478704.707,478759.807,479067.307,479156.007,55.100001,88.700001,558.100009,307.500005,362.600006,106.800002
639,479262.807,479374.707,479639.407,479729.207,111.900001,89.800002,574.200008,264.700004,376.600005,107.800001
640,479837.007,479908.007,480209.507,480299.007,71.000001,89.500001,571.700009,301.500005,372.500006,109.700002
641,480408.707,480568.707,480783.907,480873.907,160.000002,90.000002,586.500008,215.200003,375.200005,121.300001
642,480995.207,481053.107,481349.907,481439.807,57.900001,89.900001,546.600009,296.800005,354.700006,102.000002
643,481541.807,481691.407,481913.907,482002.307,149.600002,88.400001,569.800008,222.500003,372.100005,109.300002
644,482111.607,482285.307,482509.707,482600.107,173.700003,90.400001,595.000009,224.400003,398.100006,106.500002
645,482706.607,482809.007,483085.407,483175.307,102.400001,89.900001,581.500009,276.400005,378.800006,112.800002
646,483288.107,483451.307,483657.107,483746.507,163.200002,89.400001,563.800008,205.800003,369.000005,105.400002
647,483851.907,484013.707,484231.507,484321.107,161.800002,89.600001,573.700009,217.800004,379.600006,104.500002
648,484425.607,484523.107,484779.607,484867.007,97.500001,87.400001,547.700008,256.500004,354.000005,106.300002
649,484973.307,485075.207,485335.807,485425.207,101.900001,89.400001,554.500008,260.600004,362.500005,102.600002
650,485527.807,485691.907,485901.307,485991.107,164.100002,89.800002,569.400008,209.400003,373.500005,106.100001
651,486097.207,486208.307,486458.507,486549.507,111.100002,91.000001,565.100009,250.200004,361.300006,112.800002
652,486662.307,486815.107,487026.707,487118.007,152.800002,91.300002,560.900008,211.600003,364.400005,105.200001
653,487223.207,487330.407,487605.507,487693.807,107.200002,88.300001,578.800009,275.100004,382.300006,108.200002
654,487802.007,487913.507,488170.207,488257.807,111.500001,87.600002,581.100008,256.700004,368.200005,125.300001
655,488383.107,488517.907,488756.307,488846.407,134.800002,90.100001,572.800009,238.400004,373.200006,109.500002
656,488955.907,489016.707,489310.007,489398.107,60.800001,88.100002,551.700008,293.300004,354.100005,109.500001
657,489507.607,489636.107,489866.007,489953.307,128.500002,87.300001,553.000008,229.900004,358.400006,107.300001
658,490060.607,490139.807,490437.507,490525.607,79.200002,88.100001,583.300009,297.700004,376.900006,118.300002
659,490643.907,490775.607,491005.107,491094.407,131.700002,89.300001,558.800008,229.500004,361.200006,108.300001
660,491202.707,491315.207,491583.007,491671.207,112.500002,88.200001,572.600009,267.800004,380.300006,104.100002
661,491775.307,491890.607,492087.907,492174.007,115.300002,86.100001,500.200007,197.300003,312.600005,101.500001
662,492275.507,492360.107,492631.507,492718.907,84.600002,87.400001,550.700009,271.400004,356.000006,107.300002
663,492826.207,492938.507,493186.207,493275.307,112.300001,89.100001,556.900008,247.700004,360.000005,107.800002
664,493383.107,493519.107,493769.207,493886.107,136.000002,116.900001,589.700009,250.100004,386.100006,86.700002
665,493972.807,494084.207,494398.707,494487.107,111.400001,88.400001,625.100009,314.500005,425.900006,110.800002
666,494597.907,494695.407,494969.007,495056.007,97.500002,87.000001,567.300009,273.600004,371.100006,109.200002
667,495165.207,495301.207,495532.707,495621.507,136.000002,88.800001,566.500008,231.500003,367.500005,110.200002
668,495731.707,495796.707,496107.807,496193.507,65.000001,85.700001,563.300008,311.100005,376.100006,101.500001
669,496295.007,496373.007,496649.907,496740.307,78.000002,90.400001,545.300008,276.900004,354.900006,100.000001
670,496840.307,496994.307,497171.707,497289.407,154.000003,117.700002,529.900008,177.400002,331.400005,80.800001
671,497370.207,497477.107,497719.607,497811.307,106.900002,91.700001,541.900008,242.500004,349.400006,100.800001
672,497912.107,497962.607,498260.807,498348.807,50.500001,88.000001,540.200009,298.200005,348.700006,103.500002
673,498452.307,498616.207,498827.207,498941.707,163.900002,114.500002,578.200008,211.000003,374.900005,88.800001
674,499030.507,499147.007,499390.707,499477.507,116.500002,86.800001,553.800008,243.700004,360.200006,106.800001
675,499584.307,499636.907,499962.207,500051.507,52.600001,89.300001,575.100009,325.300005,377.900006,107.900002
676,500159.407,500273.407,500539.007,500629.007,114.000002,90.000001,584.800009,265.600004,379.600006,115.200002
677,500744.207,500823.207,501132.107,501221.107,79.000001,89.000002,580.500008,308.900004,387.900005,103.600001
678,501324.707,501463.907,501718.907,501806.207,139.200002,87.300001,589.400009,255.000004,394.200006,107.900002
679,501914.107,501964.407,502281.707,502370.407,50.300001,88.700001,559.800008,317.300005,367.600006,103.500001
680,502473.907,502614.907,502850.007,502940.307,141.000003,90.300001,596.800009,235.100003,376.100006,130.400002
681,503070.707,503206.007,503447.908,503537.208,135.300002,89.300001,582.500009,241.900004,377.200006,116.000002
682,503653.208,503748.408,503993.508,504082.108,95.200001,88.600001,545.000008,245.100004,340.300005,116.100002
683,504198.208,504264.508,504576.208,504664.808,66.300001,88.600001,574.200009,311.700005,378.000006,107.600002
684,504772.408,504903.308,505167.108,505254.908,130.900002,87.800001,591.800009,263.800004,394.700006,109.300002
685,505364.208,505409.808,505777.708,505864.308,45.6,86.600001,613.200009,367.900006,413.500006,113.100002
686,505977.408,506067.508,506377.308,506466.608,90.100001,89.300001,585.400008,309.800005,399.900006,96.200001
687,506562.808,506681.108,506938.308,507024.808,118.300002,86.500001,580.400009,257.200004,375.500006,118.400002
688,507143.208,507253.908,507517.008,507605.208,110.700002,88.200001,576.800009,263.100004,373.800006,114.800002
689,507720.008,507794.508,508102.008,508189.908,74.500001,87.900002,578.800008,307.500004,382.000005,108.900001
690,508298.808,508448.608,508706.608,508798.208,149.800002,91.600002,612.000009,258.000004,407.800006,112.600001
691,508910.808,509040.608,509302.708,509391.208,129.800002,88.500002,584.900009,262.100004,391.900006,104.500001
692,509495.708,509601.608,509890.908,509978.508,105.900002,87.600001,591.700009,289.300004,395.200006,108.900002
693,510087.408,510142.008,510502.108,510591.108,54.600001,89.000001,618.100009,360.100005,414.700006,114.400002
694,510705.508,510878.608,511098.008,511188.108,173.100003,90.100001,587.900009,219.400003,392.500006,105.300002
695,511293.408,511365.308,511703.808,511793.508,71.900001,89.700001,604.200009,338.500005,410.400006,104.100002
696,511897.608,511919.308,512240.208,512328.908,21.7,88.700001,529.200008,320.900005,342.600005,97.900002
697,512426.808,512549.708,512806.708,512895.708,122.900002,89.000002,585.200008,257.000003,379.900005,116.300001
698,513012.008,513106.808,513394.208,513482.808,94.800002,88.600001,577.700009,287.400004,382.200006,106.900002
699,513589.708,513656.608,513980.708,514069.808,66.900001,89.100001,585.800009,324.100005,391.000006,105.700002
700,514175.508,514227.708,514572.108,514659.208,52.200001,87.100001,593.800009,344.400005,396.600006,110.100002
701,514769.308,514885.808,515154.108,515244.508,116.500001,90.400002,586.900008,268.300004,384.800005,111.700001
702,515356.208,515487.608,515721.108,515812.208,131.400002,91.100001,571.500009,233.500004,364.900006,115.500002
703,515927.708,516005.808,516318.008,516409.108,78.100001,91.100001,587.400009,312.200005,390.300006,106.000002
704,516515.108,516685.508,516916.308,517006.108,170.400002,89.800001,597.400009,230.800004,401.200006,106.400002
705,517112.508,517166.008,517496.608,517586.108,53.5,89.500002,582.000008,330.600005,384.100005,108.400001
706,517694.508,517805.308,518054.808,518144.508,110.800002,89.700001,555.500009,249.500004,360.300006,105.500002
707,518250.008,518375.808,518630.608,518719.008,125.800001,88.400002,578.600008,254.800004,380.600005,109.600001
708,518828.608,518879.208,519190.208,519277.908,50.600001,87.700001,549.700008,311.000005,361.600006,100.400001
709,519378.308,519500.608,519715.808,519804.708,122.300002,88.900002,527.500008,215.200003,337.500005,101.100001
710,519905.808,519972.108,520285.708,520376.008,66.300001,90.300001,572.800009,313.600005,379.900006,102.600002
711,520478.608,520608.708,520854.808,520943.308,130.100002,88.500002,568.200008,246.100003,376.200005,103.500001
712,521046.808,521172.908,521440.408,521530.308,126.100002,89.900001,602.200009,267.500004,393.600006,118.700002
713,521649.008,521792.708,522052.408,522141.708,143.700002,89.300002,629.40001,259.700004,403.400006,136.700002
714,522278.408,522426.808,522636.208,522756.808,148.400002,120.600002,557.900008,209.400003,357.800005,79.500001
715,522836.308,522936.108,523250.808,523341.208,99.800001,90.400001,611.600009,314.700005,414.500006,106.700002
716,523447.908,523516.808,523844.508,523933.608,68.900001,89.100001,588.800009,327.700005,396.600006,103.100002
717,524036.708,524129.708,524437.108,524527.508,93.000001,90.400001,608.600009,307.400005,400.400006,117.800002
718,524645.308,524781.908,525028.708,525118.308,136.600002,89.600001,585.300009,246.800004,383.400006,112.300002
719,525230.608,525380.808,525632.708,525723.808,150.200002,91.100001,610.500009,251.900004,402.100006,117.300002
720,525841.108,525975.608,526225.808,526314.908,134.500002,89.100002,564.800008,250.200003,384.700005,91.000001
721,526405.908,526523.908,526724.208,526812.908,118.000002,88.700001,516.300008,200.300003,318.300005,109.300002
722,526922.208,527042.508,527277.308,527365.808,120.300002,88.500001,557.600008,234.800003,355.100005,114.000002
723,527479.808,527578.108,527856.708,527946.008,98.300002,89.300001,567.000009,278.600004,376.900006,100.800002
724,528046.808,528126.208,528437.508,528525.408,79.400001,87.900002,586.400008,311.300004,390.700005,107.800001
725,528633.208,528701.508,529037.408,529127.508,68.300001,90.100002,602.500009,335.900005,404.200006,108.200001
726,529235.708,529335.508,529595.608,529688.308,99.800002,92.700001,559.800009,260.100004,359.900006,107.200002
727,529795.508,529886.508,530173.108,530264.308,91.000001,91.200002,575.000008,286.600004,377.600005,106.200001
728,530370.508,530441.008,530735.808,530826.908,70.500001,91.100001,558.700008,294.800005,365.300006,102.300001
729,530929.208,530992.908,531361.908,531453.208,63.700001,91.300001,635.90001,369.000006,432.700007,111.900002
730,531565.108,531673.408,531981.408,532071.708,108.300002,90.300001,643.00001,308.000004,416.300006,136.400003
731,532208.108,532290.708,532548.308,532638.608,82.600001,90.300001,544.900008,257.600004,340.200005,114.400002
732,532753.008,532865.208,533098.308,533187.908,112.200001,89.600001,535.900008,233.100004,345.300005,101.000002
733,533288.908,533416.508,533579.508,533695.608,127.600002,116.100002,465.300007,163.000002,290.600004,58.600001
734,533754.208,533881.608,533986.708,534070.508,127.400001,83.800001,407.600006,105.100002,232.500003,91.300002
735,534161.808,534281.408,534450.908,534540.308,119.600001,89.400001,471.100007,169.500003,289.100004,92.600002
736,534632.908,534724.908,534978.108,535066.308,92.000001,88.200001,535.400008,253.200004,345.200005,102.000002
737,535168.308,535292.508,535492.308,535581.008,124.200001,88.700002,511.200007,199.800003,324.000004,98.500001
738,535679.508,535800.308,536045.108,536131.908,120.800002,86.800001,553.800008,244.800004,365.600006,101.400001
739,536233.308,536315.908,536603.908,536691.908,82.600002,88.000001,558.900009,288.000004,370.600006,100.300002
740,536792.208,536920.108,537188.308,537277.608,127.900002,89.300001,591.700009,268.200004,396.100006,106.300002
741,537383.908,537534.108,537763.708,537851.508,150.200002,87.800002,565.000008,229.600003,379.800005,97.400001
742,537948.908,538062.108,538293.908,538384.708,113.200002,90.800002,529.600008,231.800003,345.000005,93.800001
743,538478.508,538550.608,538798.608,538889.208,72.100001,90.600001,502.800007,248.000004,320.100005,92.100001
744,538981.308,539111.108,539326.808,539415.908,129.800002,89.100001,528.700008,215.700004,345.500006,94.100001
745,539510.008,539624.408,539900.308,539988.408,114.400002,88.100001,586.500009,275.900004,390.300006,108.100002
746,540096.508,540228.708,540438.108,540526.208,132.200002,88.100001,532.500008,209.400003,341.600005,102.800002
747,540629.008,540773.908,541019.308,541108.108,144.900002,88.800001,579.700009,245.400004,390.300006,100.600002
748,541208.708,541312.808,541603.908,541693.008,104.100001,89.100001,587.500008,291.100005,395.200006,103.200001
749,541796.208,541938.908,542184.808,542273.708,142.700003,88.900002,586.300009,245.900003,388.600006,108.800001
750,542382.508,542515.208,542739.708,542832.008,132.700002,92.300002,550.500008,224.500003,357.200005,101.000001
751,542933.008,543054.808,543267.808,543356.908,121.800002,89.100002,529.300008,213.000003,334.800005,105.400001
752,543462.308,543529.008,543839.008,543927.408,66.700001,88.400001,570.600009,310.000005,376.700006,105.500002
753,544032.908,544140.708,544448.308,544537.908,107.800001,89.600001,612.300009,307.600005,415.400006,107.300002
754,544645.208,544775.508,545056.608,545144.208,130.300002,87.600001,603.300009,281.100004,411.400006,104.300002
755,545248.508,545332.508,545651.408,545741.608,84.000001,90.200001,598.700009,318.900005,402.900006,105.600002
756,545847.208,546023.608,546207.708,546299.808,176.400002,92.100002,549.500008,184.100003,360.500005,96.900001
757,546396.708,546545.708,546765.308,546857.108,149.000002,91.800002,562.900008,219.600003,368.600005,102.500001
758,546959.608,547044.708,547299.408,547390.208,85.100002,90.800002,523.900008,254.700003,339.800005,93.300001
759,547483.508,547568.708,547885.908,547975.008,85.200001,89.100001,599.000009,317.200005,402.400006,107.500002
760,548082.508,548160.108,548504.208,548595.608,77.600001,91.400002,608.100009,344.100005,421.700006,95.000001
761,548690.608,548800.808,549056.708,549147.308,110.200002,90.600001,560.200008,255.900004,366.100006,103.500001
762,549250.808,549390.208,549653.308,549744.308,139.400003,91.000002,595.700009,263.100003,402.500006,102.200001
763,549846.508,549900.408,550281.408,550372.608,53.900001,91.200001,629.70001,381.000006,434.900007,103.600002
764,550476.208,550570.008,550929.308,551022.308,93.800001,93.000002,652.500009,359.300005,453.100006,106.400001
765,551128.708,551236.808,551565.408,551655.608,108.100002,90.200001,628.20001,328.600005,436.700007,101.300002
766,551756.908,551918.208,552146.108,552238.408,161.300002,92.300001,583.900009,227.900004,389.200006,102.400002
767,552340.808,552473.808,552737.008,552829.008,133.000002,92.000002,590.600008,263.200003,396.200005,102.400001
768,552931.408,553044.108,553336.708,553426.908,112.700002,90.200002,614.600009,292.600004,405.300006,119.100001
769,553546.008,553668.108,553928.608,554021.908,122.100002,93.300002,580.500009,260.500004,382.600006,104.600001
770,554126.508,554294.108,554524.708,554614.108,167.600003,89.400001,595.300009,230.600003,398.200006,107.700002
771,554721.808,554792.008,555140.708,555229.708,70.200001,89.000002,624.100009,348.700005,418.900006,116.200001
772,555345.908,555450.308,555755.508,555848.408,104.400002,92.900002,604.000009,305.200004,409.600006,101.500001
773,555949.908,556054.508,556344.008,556436.608,104.600002,92.600002,594.400009,289.500004,394.100006,107.700001
774,556544.308,556654.908,556961.608,557053.008,110.600002,91.400002,621.500009,306.700004,417.300006,112.800001
775,557165.808,557294.608,557579.708,557670.808,128.800002,91.100001,612.00001,285.100005,413.900007,107.000002
776,557777.808,557932.908,558157.608,558247.308,155.100002,89.700002,583.600008,224.700003,379.800005,114.100001
777,558361.408,558516.008,558758.108,558847.908,154.600003,89.800001,590.100009,242.100003,396.700006,103.600002
778,558951.508,559072.708,559326.808,559417.508,121.200002,90.700001,572.100009,254.100004,375.300006,106.100002
779,559523.608,559691.608,559945.008,560037.108,168.000002,92.100001,620.700009,253.400004,421.400006,107.200002
780,560144.308,560170.108,560576.708,560667.608,25.8,90.900002,627.600009,406.600006,432.400006,104.300001
781,560771.908,560923.108,561203.008,561292.508,151.200002,89.500001,627.300009,279.900005,431.100007,106.700001
782,561399.208,561490.708,561799.708,561888.808,91.500002,89.100002,591.500009,309.000004,400.500006,101.900001
783,561990.708,562116.008,562392.108,562483.708,125.300002,91.600002,599.400009,276.100004,401.400006,106.400001
784,562590.108,562738.608,563017.108,563110.708,148.500002,93.600001,626.30001,278.500005,427.000007,105.700002
785,563216.408,563312.908,563651.908,563741.108,96.500001,89.200001,632.600009,339.000005,435.500006,107.900002
786,563849.008,563946.408,564254.208,564347.508,97.400001,93.300001,605.300009,307.800005,405.200006,106.800002
787,564454.308,564527.908,564908.408,564998.208,73.600001,89.800001,657.20001,380.500006,454.100007,113.300002
788,565111.508,565203.508,565543.108,565632.708,92.000001,89.600002,638.700009,339.600005,431.600006,117.500001
789,565750.208,565816.008,566197.408,566289.208,65.800001,91.800001,651.00001,381.400006,447.200007,112.000002
790,566401.208,566470.308,566888.308,566981.508,69.100001,93.200002,696.90001,418.000006,487.100007,116.600001
791,567098.108,567242.608,567547.508,567638.408,144.500003,90.900001,648.50001,304.900004,449.400007,108.200002
792,567746.608,567896.508,568194.708,568285.608,149.900002,90.900001,647.50001,298.200005,448.100007,108.500002
793,568394.108,568487.508,568831.008,568922.308,93.400001,91.300002,638.600009,343.500005,436.900006,110.400001
794,569032.708,569173.408,569493.508,569584.308,140.700002,90.800001,654.90001,320.100005,460.800007,103.300002
795,569687.608,569808.508,570169.808,570262.508,120.900002,92.700002,685.90001,361.300005,482.200007,111.000001
796,570373.508,570464.809,570877.409,570968.409,91.300002,91.000001,703.600011,412.600006,503.900008,108.700002
797,571077.109,571207.709,571553.309,571646.209,130.600002,92.900001,696.60001,345.600005,476.200007,127.500002
798,571773.709,571886.309,572259.709,572356.809,112.600002,97.100002,701.500011,373.400005,486.000007,118.400002
799,572475.209,572593.809,572925.009,573019.709,118.600001,94.700002,667.400009,331.200005,449.800006,122.900001
800,573142.609,573297.409,573610.509,573705.709,154.800003,95.200002,690.000011,313.100004,467.900007,126.900002
801,573832.609,573941.409,574289.009,574382.909,108.800001,93.900001,669.40001,347.600006,456.400007,119.100002
802,574502.009,574619.909,575002.709,575095.809,117.900002,93.100002,727.100011,382.800005,500.700007,133.300002
803,575229.109,575335.109,575722.309,575814.909,106.000001,92.600001,702.80001,387.200006,493.200007,117.000002
804,575931.909,576056.709,576352.509,576448.709,124.800002,96.200002,621.300009,295.800004,420.600006,104.500001
805,576553.209,576612.909,577027.209,577154.809,59.700001,127.600002,680.80001,414.300006,474.000007,79.200001
806,577234.009,577282.109,577705.009,577799.809,48.100001,94.800002,673.60001,422.900006,471.000007,107.800001
807,577907.609,578058.309,578354.109,578445.109,150.700003,91.000002,652.50001,295.800004,446.500007,115.000001
808,578560.109,578633.709,579041.209,579134.409,73.600001,93.200002,692.000011,407.500006,481.100007,117.700002
809,579252.109,579333.709,579739.909,579831.109,81.600001,91.200001,685.40001,406.200006,487.800007,106.400002
810,579937.509,580017.309,580375.109,580467.309,79.800001,92.200002,643.700009,357.800005,437.600006,113.900001
811,580581.209,580677.609,581022.209,581140.009,96.400002,117.800002,633.20001,344.600005,441.000007,74.400001
812,581214.409,581346.209,581622.209,581715.709,131.800002,93.500001,615.900009,276.000004,407.800006,114.600002
813,581830.309,581968.309,582269.209,582362.009,138.000002,92.800002,640.700009,300.900004,438.900006,109.000001
814,582471.009,582611.109,582883.509,582976.109,140.100003,92.600001,622.00001,272.400004,412.500007,116.900002
815,583093.009,583213.009,583524.109,583615.809,120.000002,91.700002,649.700009,311.100004,431.100006,126.900001
816,583742.709,583896.909,584148.009,584240.409,154.200003,92.400002,612.30001,251.100003,405.300006,114.600002
817,584355.009,584509.209,584757.609,584848.709,154.200002,91.100001,608.000009,248.400004,402.600006,114.300002
818,584963.009,584988.509,585385.609,585476.309,25.5,90.700001,620.200009,397.100006,422.600006,106.900002
819,585583.209,585662.809,585995.409,586090.409,79.600001,95.000001,613.600009,332.600005,412.200006,106.400002
820,586196.809,586306.609,586634.809,586727.909,109.800002,93.100001,657.10001,328.200005,438.000007,126.000002
821,586853.909,586987.409,587250.109,587343.009,133.500002,92.900001,599.800009,262.700004,396.200006,110.700002
822,587453.709,587637.209,587919.509,588010.309,183.500002,90.800001,676.60001,282.300005,465.800007,120.000002
823,588130.309,588206.909,588596.209,588686.809,76.600001,90.600001,666.00001,389.300006,465.900007,109.500002
824,588796.309,588928.409,589180.309,589275.509,132.100002,95.200002,589.000009,251.900003,384.000005,109.800002
825,589385.309,589504.209,589816.909,589910.809,118.900001,93.900001,633.600009,312.700005,431.600006,108.100002
826,590018.909,590116.609,590469.709,590564.109,97.700001,94.400001,646.10001,353.100006,450.800007,100.900002
827,590665.009,590792.209,591063.609,591153.509,127.200001,89.900001,597.900009,271.400005,398.600006,109.400002
828,591262.909,591332.609,591698.609,591789.809,69.700001,91.200001,635.400009,366.000005,435.700006,108.500002
829,591898.309,591956.109,592357.209,592449.009,57.800001,91.800001,659.90001,401.100006,458.900007,109.200002
830,592558.209,592682.009,593034.809,593126.909,123.800002,92.100001,697.10001,352.800005,476.600007,128.400002
831,593255.309,593329.609,593736.309,593864.109,74.300001,127.800002,683.40001,406.700006,481.000007,74.600001
832,593938.709,594100.609,594370.509,594462.009,161.900003,91.500001,637.10001,269.900004,431.800007,113.800002
833,594575.809,594687.709,595004.309,595097.609,111.900002,93.300002,628.900009,316.600004,428.500006,107.100001
834,595204.709,595300.109,595678.509,595771.509,95.400002,93.000002,690.500011,378.400005,473.800007,123.700002
835,595895.209,596007.709,596346.809,596466.609,112.500001,119.800002,657.900009,339.100005,451.600006,86.500001
836,596553.109,596607.409,596998.209,597090.409,54.300001,92.200001,650.00001,390.800006,445.100007,112.700002
837,597203.109,597331.209,597637.209,597730.109,128.100002,92.900002,645.70001,306.000004,434.100006,118.700002
838,597848.809,597998.009,598297.209,598427.009,149.200002,129.800002,657.300009,299.200004,448.400006,79.100001
839,598506.109,598644.309,598973.009,599066.709,138.200002,93.700002,670.60001,328.700005,466.900007,110.000001
840,599176.709,599271.809,599627.709,599718.409,95.100002,90.700002,652.30001,355.900005,451.000007,110.600001
841,599829.009,599992.709,600250.609,600344.009,163.700003,93.400002,627.200009,257.900003,421.600006,112.200001
842,600456.209,600618.009,600937.809,601030.709,161.800003,92.900001,689.900011,319.800005,481.600008,115.400002
843,601146.109,601207.409,601607.809,601700.309,61.300001,92.500001,664.30001,400.400006,461.700007,110.100002
844,601810.409,601903.809,602246.309,602338.809,93.400001,92.500002,634.200009,342.500005,435.900006,105.800001
845,602444.609,602513.109,602876.509,602970.209,68.500001,93.700001,632.70001,363.400006,431.900007,107.100002
846,603077.309,603260.509,603585.009,603710.109,183.200002,125.100002,710.30001,324.500005,507.700007,77.500001
847,603787.609,603905.309,604265.409,604359.809,117.700002,94.400002,682.00001,360.100005,477.800007,109.800001
848,604469.609,604563.309,604950.909,605043.009,93.700002,92.100002,678.20001,387.600005,481.300007,104.800001
849,605147.809,605285.609,605564.909,605657.609,137.800002,92.700001,618.70001,279.300005,417.100007,108.900002
850,605766.509,605826.409,606225.409,606317.209,59.900001,91.800002,673.40001,399.000005,458.900006,122.700002
851,606439.909,606611.909,606902.809,606995.909,172.000002,93.100001,683.80001,290.900005,462.900007,127.800002
852,607123.709,607257.509,607545.009,607637.409,133.800002,92.400002,616.500009,287.500004,421.300006,102.800001
853,607740.209,607869.509,608200.709,608293.909,129.300002,93.200001,664.30001,331.200005,460.500007,110.600002
854,608404.509,608474.709,608889.109,608982.009,70.200001,92.900002,693.60001,414.400006,484.600007,116.100001
855,609098.109,609222.209,609505.709,609600.909,124.100002,95.200002,624.40001,283.500004,407.600006,121.600002
856,609722.509,609799.709,610179.909,610274.809,77.200001,94.900002,682.70001,380.200005,457.400006,130.400002
857,610405.209,610485.509,610922.109,611016.809,80.300001,94.700002,728.600011,436.600006,516.900007,117.000002
858,611133.809,611314.309,611610.609,611703.909,180.500002,93.300001,682.10001,296.300005,476.800007,112.000002
859,611815.909,611884.209,612318.509,612411.309,68.300001,92.800002,713.40001,434.300006,502.600007,118.000001
860,612529.309,612589.709,613028.709,613121.109,60.400001,92.400001,713.000011,439.000007,499.400008,121.200002
861,613242.309,613367.109,613733.509,613855.109,124.800002,121.600002,715.200011,366.400005,491.200007,102.400002
862,613957.509,614120.309,614459.209,614583.609,162.800002,124.400002,712.10001,338.900005,501.700007,86.000001
863,614669.609,614802.609,615170.309,615265.909,133.000002,95.600001,735.300011,367.700006,500.700008,139.000002
864,615404.909,615525.109,615859.509,615979.209,120.200002,119.700002,663.90001,334.400005,454.600007,89.600001
865,616068.809,616251.709,616577.909,616673.309,182.900003,95.400001,720.600011,326.200005,509.100008,116.100002
866,616789.409,616856.209,617314.509,617406.809,66.800001,92.300001,733.700011,458.300007,525.100008,116.300002
867,617523.109,617605.009,618040.709,618171.209,81.900001,130.500001,740.400011,435.700007,517.600008,92.300002
868,618263.509,618396.009,618729.509,618823.209,132.500002,93.700001,678.40001,333.500005,466.000007,118.700002
869,618941.909,619039.509,619403.109,619497.609,97.600001,94.500001,669.10001,363.600006,461.200007,113.400002
870,619611.009,619767.209,620095.709,620189.109,156.200002,93.400002,707.70001,328.500005,484.700007,129.600001
871,620318.709,620481.909,620765.109,620860.609,163.200003,95.500002,660.00001,283.200004,446.400007,118.100001
872,620978.709,621024.109,621469.009,621564.809,45.400001,95.800001,707.300011,444.900007,490.300008,121.200002
873,621686.009,621786.109,622157.909,622251.609,100.100001,93.700001,678.80001,371.800006,471.900007,113.200002
874,622364.809,622485.709,622864.609,622960.209,120.900002,95.600002,720.900011,378.900005,499.800007,125.500002
875,623085.709,623238.209,623578.009,623709.109,152.500002,131.100002,705.20001,339.800005,492.300007,81.800001
876,623790.909,623856.209,624276.609,624373.309,65.300001,96.700002,700.300011,420.400006,485.700007,117.900002
877,624491.209,624605.009,624917.809,625012.709,113.800001,94.900001,652.900009,312.800005,426.600006,131.400002
878,625144.109,625267.809,625597.909,625693.209,123.700002,95.300002,666.00001,330.100005,453.800007,116.900001
879,625810.109,625888.709,626271.709,626367.609,78.600001,95.900002,668.00001,383.000006,461.600007,110.500001
880,626478.109,626652.109,626964.209,627087.709,174.000003,123.500002,731.800011,312.100004,486.100007,122.200002
881,627209.909,627308.309,627712.509,627806.809,98.400002,94.300001,712.900011,404.200006,502.600008,116.000002
882,627922.809,627983.109,628359.509,628452.809,60.300001,93.300002,639.300009,376.400005,436.700006,109.300001
883,628562.109,628675.409,629021.109,629114.709,113.300002,93.600002,671.70001,345.700005,459.000007,119.100001
884,629233.809,629353.209,629692.409,629785.209,119.400002,92.800002,673.50001,339.200005,458.600007,122.100001
885,629907.309,630014.909,630393.009,630486.009,107.600002,93.000001,706.200011,378.100006,485.700008,127.500002
886,630613.509,630799.009,631076.609,631171.409,185.500003,94.800001,669.40001,277.600004,463.100007,111.500002
887,631282.909,631355.309,631800.309,631894.709,72.400001,94.400001,726.200011,445.000007,517.400008,114.400002
888,632009.109,632093.909,632422.909,632557.009,84.800001,134.100002,632.200009,329.000005,413.800006,84.300001
889,632641.309,632745.809,633130.809,633224.909,104.500002,94.100002,694.40001,385.000005,489.500007,110.800001
890,633335.709,633440.509,633740.109,633836.609,104.800002,96.500002,614.20001,299.600004,404.400006,113.300002
891,633949.909,634070.309,634435.809,634529.709,120.400001,93.900001,693.70001,365.500006,485.900007,113.900002
892,634643.609,634729.009,635103.809,635197.809,85.400001,94.000001,663.40001,374.800006,460.200007,109.200002
893,635307.009,635405.509,635821.209,635914.509,98.500001,93.300002,725.000011,415.700006,514.200007,117.500002
894,636032.009,636179.909,636546.309,636636.709,147.900002,90.400002,718.70001,366.400005,514.300007,114.000001
895,636750.709,636828.209,637276.609,637372.209,77.500001,95.600002,738.800011,448.400007,525.900008,117.300001
896,637489.509,637583.01,637990.91,638085.51,93.500002,94.600001,714.600011,407.900006,501.400008,118.600002
897,638204.11,638269.41,638681.21,638773.51,65.300001,92.300001,679.90001,411.800006,477.100007,110.500002
898,638884.01,638946.41,639361.01,639451.91,62.400001,90.900002,670.70001,414.600006,477.000007,102.800001
899,639554.71,639735.31,639988.21,640081.71,180.600003,93.500001,636.00001,252.900004,433.500007,109.000002
900,640190.71,640256.51,640629.41,640721.61,65.800001,92.200001,652.600009,372.900005,438.700006,121.700002
901,640843.31,640969.51,641300.91,641395.31,126.200002,94.400002,664.80001,331.400005,457.600007,112.800001
902,641508.11,641632.71,641980.61,642078.01,124.600002,97.400002,694.800011,347.900005,472.500007,124.900002
903,642202.91,642330.91,642610.11,642704.61,128.000001,94.500001,614.100009,279.200005,407.200006,112.400002
904,642817.01,642912.51,643271.01,643365.31,95.500001,94.300002,658.60001,358.500005,454.000006,110.300002
905,643475.61,643523.01,643962.91,644089.41,47.4,126.500002,709.10001,439.900007,487.300007,95.300001
906,644184.71,644362.21,644651.51,644745.81,177.500003,94.300001,661.80001,289.300004,466.800007,100.700002
907,644846.51,645020.11,645273.51,645370.11,173.600003,96.600002,638.400009,253.400003,427.000006,114.800001
908,645484.91,645608.11,645945.31,646076.11,123.200002,130.800002,671.70001,337.200005,460.400007,80.500001
909,646156.61,646281.91,646649.21,646742.81,125.300002,93.600001,701.500011,367.300006,492.600008,115.300002
910,646858.11,647000.71,647308.01,647403.51,142.600002,95.500001,662.00001,307.300005,449.900007,116.600002
911,647520.11,647681.81,648024.21,648147.51,161.700002,123.300002,724.300011,342.400005,504.100007,96.900002
912,648244.41,648369.11,648753.01,648875.21,124.700001,122.200002,728.20001,383.900006,508.600007,97.400001
913,648972.61,649066.01,649476.41,649600.71,93.400002,124.300002,716.100011,410.400006,503.800008,88.000001
914,649688.71,649832.91,650115.61,650212.31,144.200002,96.700002,637.50001,282.700004,426.900006,113.900002
915,650326.21,650416.41,650811.41,650908.41,90.200001,97.000001,703.50001,395.000006,485.200007,121.300002
916,651029.71,651182.81,651538.41,651659.01,153.100002,120.600001,730.200011,355.600006,508.700008,100.900002
917,651759.91,651935.81,652269.31,652387.01,175.900003,117.700001,717.000011,333.500005,509.400008,89.900002
918,652476.91,652634.51,652875.61,652992.51,157.600002,116.900001,610.000009,241.100004,398.700006,94.400002
919,653086.91,653239.31,653561.41,653679.11,152.400002,117.700002,691.00001,322.100005,474.500007,98.800001
920,653777.91,653873.71,654308.31,654429.71,95.800001,121.400002,750.600011,434.600007,530.400008,98.800001
921,654528.51,654651.91,655046.61,655159.91,123.400002,113.300002,729.000011,394.700006,518.100008,97.600001
922,655257.51,655405.91,655762.11,655882.51,148.400002,120.400001,718.600011,356.200006,504.600008,93.600002
923,655976.11,656124.21,656480.21,656603.81,148.100002,123.600002,726.000011,356.000005,504.100007,98.300002
924,656702.11,656819.31,657230.71,657350.31,117.200001,119.600001,743.700011,411.400007,528.600008,95.500002
925,657445.81,657544.01,657943.91,658074.51,98.200001,130.600002,715.30001,399.900006,498.100007,86.600001
926,658161.11,658274.01,658590.11,658715.11,112.900002,125.000002,635.30001,316.100005,429.000007,81.300001
927,658796.41,658905.71,659299.61,659396.51,109.300001,96.900002,715.80001,393.900006,503.200007,115.700001
928,659512.21,659683.61,660041.21,660159.71,171.400003,118.500002,751.200012,357.600005,529.000008,103.700002
929,660263.41,660393.01,660781.41,660899.61,129.600002,118.200002,733.600011,388.400005,518.000007,97.400002
930,660997.01,661168.61,661493.71,661613.51,171.600002,119.800002,715.00001,325.100005,496.700007,98.500001
931,661712.01,661858.61,662293.61,662412.61,146.600002,119.000002,806.200012,435.000007,581.600009,105.600001
932,662518.21,662615.51,663114.41,663233.61,97.300002,119.200002,812.400012,498.900007,596.200009,97.000001
933,663330.61,663457.31,663873.01,663990.71,126.700002,117.700002,755.500012,415.700006,542.400008,95.400002
934,664086.11,664263.31,664614.31,664735.21,177.200002,120.900001,754.800011,351.000006,528.200008,105.700002
935,664840.91,664980.71,665415.91,665534.81,139.800002,118.900002,815.900012,435.200006,575.000008,122.000002
936,665656.81,665816.21,666212.61,666336.21,159.400002,123.600002,785.000012,396.400006,555.800008,105.600002
937,666441.81,666543.51,666941.01,667060.71,101.700001,119.700002,708.60001,397.500006,499.200007,89.700001
938,667150.41,667261.31,667727.11,667845.51,110.900002,118.400002,805.000012,465.800007,576.700009,109.900001
939,667955.41,668094.71,668574.31,668694.51,139.300002,120.200001,847.300013,479.600008,618.90001,108.200002
940,668802.71,668951.71,669393.11,669514.81,149.000002,121.700002,819.800012,441.400007,590.400009,107.700001
941,669622.51,669741.41,670225.11,670350.11,118.900002,125.000002,834.000013,483.700007,602.600009,106.400002
942,670456.51,670606.91,671055.91,671176.41,150.400002,120.500001,827.800012,449.000007,599.400009,107.900002
943,671284.31,671389.41,671882.31,672003.11,105.100001,120.800002,828.100012,492.900008,598.000009,109.300001
944,672112.41,672256.71,672751.81,672880.41,144.300002,128.600002,864.100013,495.100008,639.40001,96.100001
945,672976.51,673127.51,673609.41,673733.61,151.000002,124.200001,862.300013,481.900008,632.90001,105.200002
946,673838.81,673999.01,674403.71,674523.21,160.200002,119.500002,779.000012,404.700006,564.900008,94.600002
947,674617.81,674761.11,675123.71,675245.71,143.300002,122.000002,729.10001,362.600005,505.900007,101.200001
948,675346.91,675461.21,675959.61,676083.71,114.300002,124.100001,829.300013,498.400008,612.70001,92.500002
949,676176.21,676304.91,676800.51,676926.31,128.700002,125.800002,851.500012,495.600007,624.300009,101.400001
950,677027.71,677213.91,677645.31,677775.01,186.200003,129.700002,856.200013,431.400007,617.60001,108.900001
951,677883.91,678014.31,678567.41,678689.31,130.400002,121.900002,914.100014,553.100008,683.50001,108.700002
952,678798.01,678965.01,679397.01,679519.71,167.000002,122.700002,812.800012,432.000007,599.000009,91.100001
953,679610.81,679801.01,680116.51,680238.61,190.200003,122.100001,737.100011,315.500005,505.700008,109.300002
954,680347.91,680491.31,681015.01,681137.81,143.400002,122.800002,898.300013,523.700008,667.10001,108.400001
955,681246.21,681408.71,681826.81,681951.81,162.500003,125.000002,801.800012,418.100006,580.600009,96.200001
956,682048.01,682223.11,682576.21,682697.81,175.100003,121.600002,752.700012,353.100005,528.200008,102.900002
957,682800.71,682953.81,683447.01,683572.51,153.100002,125.500002,876.400013,493.200007,646.300009,104.600002
958,683677.11,683873.21,684251.91,684373.91,196.100003,122.000002,800.200012,378.700005,574.800008,103.400002
959,684477.31,684623.91,684967.51,685093.91,146.600002,126.400002,717.00001,343.600005,490.200007,100.400001
960,685194.31,685263.91,685831.91,685956.61,69.600001,124.700002,871.800013,568.000009,637.60001,109.500001
961,686196.01,686277.11,686719.01,686845.61,81.100001,126.600002,757.800011,441.900007,523.000008,108.200001
962,686953.81,687124.61,687613.21,687735.71,170.800003,122.500002,891.900014,488.600007,659.40001,110.000002
963,687845.71,687930.11,688532.71,688657.41,84.400001,124.700002,918.400013,602.600009,687.00001,106.700001
964,688764.11,688921.91,689374.81,689498.91,157.800003,124.100002,844.400013,452.900006,610.700009,109.600002
965,689608.51,689755.51,690256.91,690383.11,147.000002,126.200002,884.500013,501.400008,648.40001,109.900001
966,690493.01,690523.11,691148.71,691275.61,30.100001,126.900002,905.200014,625.600009,655.70001,122.600002
967,691398.21,691506.81,692110.51,692236.11,108.600001,125.600002,948.800014,603.700009,712.30001,110.900002
968,692347.01,692577.61,693014.21,693141.41,230.600003,127.200002,914.300013,436.600007,667.20001,119.900001
969,693261.31,693421.11,693929.51,694052.71,159.800003,123.200002,904.800014,508.400007,668.20001,113.400002
970,694166.11,694264.61,694911.71,695034.61,98.500001,122.900002,976.900014,647.10001,745.600011,108.400001
971,695143.01,695351.81,695760.01,695883.61,208.800004,123.600001,849.200013,408.200006,617.00001,108.600002
972,695992.21,696138.21,696705.41,696826.11,146.000002,120.700002,944.100014,567.200009,713.200011,110.200001
973,696936.31,697064.81,697503.61,697622.21,128.500002,118.600001,784.800012,438.800007,567.300009,98.900002
974,697721.11,697878.51,698291.11,698415.81,157.400002,124.700002,799.600012,412.600006,570.000008,104.900002
975,698520.71,698574.41,699213.41,699335.01,53.700001,121.600002,925.100014,639.000009,692.70001,110.800002
976,699445.81,699502.11,700001.71,700121.01,56.3,119.300002,779.200011,499.600008,555.900008,104.000001
977,700225.01,700377.71,700877.41,701001.61,152.700002,124.200002,885.700013,499.700008,652.40001,109.100001
978,701110.71,701272.11,701810.21,701936.21,161.400003,126.000002,925.000014,538.100008,699.500011,99.500001
979,702035.71,702210.51,702562.81,702681.41,174.800003,118.600002,751.400011,352.300005,527.100008,105.700001
980,702787.11,702986.11,703503.11,703631.31,199.000003,128.200002,951.000015,517.000008,716.000011,106.800002
981,703738.11,703875.61,704360.51,704480.91,137.500002,120.400002,844.800012,484.900007,622.400009,102.000001
982,704582.91,704747.311,705190.211,705313.111,164.400003,122.900002,843.900013,442.900006,607.300009,113.700002
983,705426.811,705495.911,706129.311,706254.411,69.100001,125.100002,934.200014,633.400009,702.50001,106.600002
984,706361.011,706570.111,706998.011,707119.511,209.100003,121.500002,857.400012,427.900006,637.000009,98.900001
985,707218.411,707310.011,707783.311,707905.811,91.600002,122.500002,788.400012,473.300007,564.900009,101.000001
986,708006.811,708152.311,708684.511,708804.811,145.500002,120.300002,902.600014,532.200008,677.70001,104.600002
987,708909.411,709085.411,709490.211,709609.811,176.000002,119.600002,801.700012,404.800006,580.800008,101.300002
988,709711.111,709908.911,710358.211,710488.611,197.800002,130.400002,887.700013,449.300007,647.100009,110.200002
989,710598.811,710671.911,711358.611,711479.711,73.100001,121.100002,996.100015,686.70001,759.800011,115.200002
990,711594.911,711670.711,712302.911,712427.611,75.800001,124.700002,934.000014,632.200009,708.00001,101.300002
991,712528.911,712727.911,713220.711,713347.011,199.000002,126.300002,933.200013,492.800008,691.80001,115.100001
992,713462.111,713633.711,714178.311,714303.511,171.600003,125.200002,952.800015,544.600008,716.200011,111.400002
993,714414.911,714608.111,715030.611,715147.311,193.200002,116.700002,831.300012,422.500007,615.700009,98.900001
994,715246.211,715362.911,715794.011,715916.511,116.700002,122.500002,775.100012,431.100006,547.800008,104.800002
995,716021.311,716192.711,716737.411,716858.211,171.400002,120.800002,949.600014,544.700008,716.10001,112.700002
996,716970.911,717113.811,717631.211,717752.211,142.900002,121.000001,885.300013,517.400008,660.30001,104.000002
997,717856.211,717907.011,718481.511,718606.811,50.800001,125.300002,852.600013,574.500008,625.300009,102.000002
998,718708.811,718905.911,719373.011,719498.011,197.100003,125.000002,907.000013,467.100006,664.200009,117.800002
999,719615.811,719759.811,720291.711,720412.611,144.000002,120.900002,895.300013,531.900008,675.90001,98.500001
1000,720511.111,720685.411,721102.611,721226.311,174.300003,123.700002,826.000013,417.200006,591.500009,110.800002
1001,721337.111,721483.511,721952.411,722079.411,146.400002,127.000002,847.100012,468.900007,615.300009,104.800001
1002,722184.211,722323.811,722821.111,722940.911,139.600002,119.800002,852.100013,497.300008,636.90001,95.400001
1003,723036.311,723174.211,723640.211,723763.811,137.900002,123.600002,844.700013,466.000007,603.900009,117.200002
1004,723881.011,724059.111,724585.911,724710.911,178.100002,125.000002,942.800014,526.800008,704.90001,112.900002
1005,724823.811,724984.511,725383.011,725503.711,160.700002,120.700002,782.200011,398.500006,559.200008,102.300001
1006,725606.011,725752.011,726219.611,726346.311,146.000003,126.700001,853.600013,467.600007,613.60001,113.300002
1007,726459.611,726592.211,727120.211,727246.711,132.600002,126.500002,892.500013,528.000008,660.60001,105.400001
1008,727352.111,727510.211,728047.011,728178.311,158.100003,131.300002,936.200014,536.800008,694.900011,110.000001
1009,728288.311,728371.011,729098.711,729222.611,82.700002,123.900002,1049.20002,727.70001,810.400012,114.900002
1010,729337.511,729467.411,730029.011,730157.211,129.900002,128.200002,934.100014,561.600008,691.50001,114.400002
1011,730271.611,730462.111,731091.511,731219.811,190.500003,128.300002,1069.10002,629.400009,819.900012,120.900002
1012,731340.711,731479.611,732040.711,732167.411,138.900002,126.700002,953.200014,561.100008,700.00001,126.500002
1013,732293.911,732455.511,733008.711,733135.611,161.600002,126.900002,956.700014,553.200009,714.800011,115.000001
1014,733250.611,733415.111,733956.611,734079.411,164.500003,122.800002,948.000014,541.500008,706.000011,119.200001
1015,734198.611,734419.811,734920.911,735050.611,221.200004,129.700002,963.700015,501.100007,722.300011,111.700002
1016,735162.311,735335.311,735804.311,735926.011,173.000002,121.700002,865.800013,469.000007,642.000009,102.100002
1017,736028.111,736196.711,736692.711,736816.711,168.600002,124.000001,898.400013,496.000008,664.60001,109.800002
1018,736926.511,736991.211,737617.611,737743.511,64.700001,125.900002,923.900014,626.400009,691.10001,106.900002
1019,737850.411,738059.811,738376.311,738492.311,209.400003,116.000001,749.200011,316.500005,525.900008,107.300002
1020,738599.611,738743.511,739311.811,739435.811,143.900002,124.000001,956.600014,568.300009,712.200011,120.400002
1021,739556.211,739717.811,740221.911,740345.811,161.600003,123.900002,891.600014,504.100007,665.70001,102.000002
1022,740447.811,740632.611,741049.311,741177.411,184.800002,128.100002,839.500012,416.700006,601.500008,109.900002
1023,741287.311,741499.811,742050.511,742177.711,212.500003,127.200002,1007.00001,550.700008,763.200011,116.600002
1024,742294.311,742431.511,742865.211,742989.411,137.200002,124.200001,800.500012,433.700007,570.900009,105.400002
1025,743094.811,743295.311,743824.611,743949.811,200.500003,125.200002,969.200014,529.300008,729.800011,114.200001
1026,744064.011,744139.311,744802.211,744929.411,75.300002,127.200002,971.300015,662.900009,738.200011,105.900002
1027,745035.311,745157.111,745661.011,745783.211,121.800002,122.200002,862.000013,503.900007,625.700009,114.100002
1028,745897.311,746078.611,746586.011,746711.011,181.300002,125.000002,930.200014,507.400008,688.70001,116.500002
1029,746827.511,746952.711,747365.911,747490.511,125.200001,124.600001,766.400011,413.200007,538.400008,103.400002
1030,747593.911,747773.411,748216.211,748341.411,179.500003,125.200002,864.600013,442.800006,622.300009,117.100002
1031,748458.511,748553.311,749122.311,749243.011,94.800001,120.700002,885.600013,569.000009,663.80001,101.100001
1032,749344.111,749542.711,749846.511,749971.611,198.600003,125.100001,730.600011,303.800005,502.400008,103.100002
1033,750074.711,750200.511,750758.211,750884.311,125.800002,126.100002,923.700014,557.700008,683.50001,114.100002
1034,750998.411,751138.711,751784.711,751905.211,140.300002,120.500002,1008.00001,646.000009,786.300011,101.200002
1035,752006.411,752214.711,752518.811,752639.311,208.300003,120.500002,737.100011,304.100004,512.400007,104.200002
1036,752743.511,752925.611,753359.811,753488.411,182.100002,128.600002,845.300012,434.200007,616.300009,100.400001
1037,753588.811,753766.811,754238.311,754357.711,178.000003,119.400002,873.200013,471.500007,649.50001,104.300001
1038,754462.011,754585.211,755080.211,755208.011,123.200002,127.800001,851.400013,495.000008,618.20001,105.400002
1039,755313.411,755487.511,755983.811,756109.011,174.100003,125.200002,907.700014,496.300007,670.40001,112.100002
1040,756221.111,756418.711,756831.511,756950.611,197.600003,119.100001,826.200012,412.800006,610.400009,96.700002
1041,757047.311,757173.711,757676.411,757798.111,126.400002,121.700002,862.400013,502.700007,629.100009,111.600002
1042,757909.711,758051.111,758706.011,758826.311,141.400002,120.300001,1035.40002,654.90001,796.300012,118.800002
1043,758945.111,759151.011,759551.411,759672.811,205.900003,121.400002,826.400012,400.400006,606.300009,98.700001
1044,759771.511,759938.111,760404.511,760526.511,166.600003,122.000002,865.300013,466.400007,633.00001,110.300001
1045,760636.811,760740.511,761346.011,761469.811,103.700002,123.800002,940.500014,605.500009,709.200011,107.500001
1046,761577.311,761741.111,762086.211,762208.911,163.800003,122.700002,734.700011,345.100005,508.900008,103.100001
1047,762312.011,762515.711,762911.511,763036.811,203.700003,125.300002,837.200013,395.800006,599.500009,112.400002
1048,763149.211,763293.111,763894.211,764021.911,143.900002,127.700002,983.200014,601.100009,745.000011,110.500001
1049,764132.411,764290.911,764821.111,764943.011,158.500003,121.900002,923.700014,530.200008,688.700011,113.100001
1050,765056.111,765190.111,765804.211,765926.811,134.000002,122.600002,987.900015,614.100009,748.100011,117.200002
1051,766044.011,766177.511,766754.811,766878.411,133.500002,123.600001,950.800014,577.300009,710.800011,116.400002
1052,766994.811,767127.511,767729.511,767855.011,132.700002,125.500002,976.300015,602.000009,734.700011,116.100002
1053,767971.111,768154.411,768710.111,768834.211,183.300002,124.100002,978.700014,555.700009,739.000011,115.600001
1054,768949.811,769104.211,769660.711,769784.211,154.400003,123.500002,952.100014,556.500008,710.900011,117.700001
1055,769901.911,770005.811,770507.411,770631.111,103.900002,123.700002,867.700013,501.600007,605.500009,138.500002
1056,770769.611,770810.511,771431.611,771554.011,40.900001,122.400002,899.800014,621.100009,662.00001,115.400002
1057,771669.411,771715.311,772338.412,772457.612,45.9,119.200002,901.600013,623.10001,669.00001,113.400001
1058,772571.012,772616.412,773164.712,773288.012,45.400001,123.300002,836.400013,548.300008,593.700009,119.400002
1059,773407.412,773508.712,773986.312,774109.512,101.300001,123.200002,830.200012,477.600007,578.900008,128.100002
1060,774237.612,774435.912,774847.312,774965.212,198.300003,117.900002,833.900012,411.400006,609.700009,106.300001
1061,775071.512,775171.412,775625.912,775744.012,99.900002,118.100001,767.200012,454.500007,554.400009,94.700002
1062,775838.712,776039.312,776352.912,776469.512,200.600003,116.600001,742.800011,313.600005,514.200008,112.000002
1063,776581.512,776668.812,777160.412,777281.012,87.300001,120.600001,817.400012,491.600008,578.900009,117.900002
1064,777398.912,777489.112,777922.712,778050.612,90.200001,127.900002,748.800011,433.600007,523.800008,97.100001
1065,778147.712,778211.912,778696.712,778824.412,64.200001,127.700002,770.100012,484.800007,549.000008,93.400002
1066,778917.812,778995.812,779498.312,779618.012,78.000001,119.700002,813.300012,502.500007,580.500008,113.100002
1067,779731.112,779865.912,780238.612,780367.712,134.800002,129.100002,711.500011,372.700005,507.500007,74.900002
1068,780442.612,780480.212,780935.712,781051.712,37.6,116.000002,732.50001,455.500007,493.100007,123.400001
1069,781175.112,781321.412,781663.312,781782.612,146.300003,119.300001,714.400011,341.900005,488.200008,106.900002
1070,781889.512,781995.012,782419.812,782541.012,105.500002,121.200002,746.000011,424.800006,530.300008,94.500001
1071,782635.512,782665.512,783163.012,783257.312,30.000001,94.300001,743.500011,497.500007,527.500008,121.700002
1072,783379.012,783548.312,783856.412,783976.112,169.300003,119.700002,698.200011,308.100004,477.400007,101.100002
1073,784077.212,784164.812,784574.612,784669.512,87.600001,94.900001,704.10001,409.800006,497.400007,111.800002
1074,784781.312,784855.112,785294.312,785417.312,73.800001,123.000002,736.100011,439.200007,513.000008,100.100001
1075,785517.412,785705.012,786080.512,786175.112,187.600003,94.600001,781.600012,375.500006,563.100009,123.900002
1076,786299.012,786322.812,786834.312,786953.812,23.8,119.500002,759.500011,511.500008,535.300008,104.700001
1077,787058.512,787156.712,787555.912,787673.812,98.200002,117.900002,718.800011,399.200005,497.400007,103.500002
1078,787777.312,787822.312,788319.512,788441.212,45,121.700002,790.700012,497.200008,542.200008,126.800002
1079,788568.012,788692.312,789106.312,789225.312,124.300001,119.000001,787.000011,414.000007,538.300008,129.700002
1080,789355.012,789481.812,789887.712,790015.012,126.800002,127.300002,760.400012,405.900006,532.700008,100.400002
1081,790115.412,790222.712,790599.112,790721.112,107.300001,122.000002,704.00001,376.400006,483.700007,98.300001
1082,790819.412,790848.012,791321.512,791445.312,28.600001,123.800001,731.700011,473.500007,502.100008,105.800002
1083,791551.112,791667.312,792077.912,792172.012,116.200002,94.100001,748.400011,410.600006,526.800008,127.500002
1084,792299.512,792341.112,792865.512,792987.912,41.600001,122.400001,787.800012,524.400008,566.000009,99.400002
1085,793087.312,793153.312,793592.512,793687.012,66.000001,94.500002,718.300011,439.200006,505.200007,118.600002
1086,793805.612,793845.912,794315.112,794436.312,40.3,121.200002,730.700011,469.200007,509.500007,100.000002
1087,794536.312,794635.412,795013.312,795149.112,99.100001,135.800002,681.40001,377.900006,477.000007,68.600001
1088,795217.712,795286.212,795698.312,795791.812,68.500001,93.500001,688.80001,412.100006,480.600007,114.700002
1089,795906.512,795982.512,796384.612,796476.712,76.000001,92.100001,693.90001,402.100006,478.100007,123.700002
1090,796600.412,796705.812,797102.312,797226.812,105.400002,124.500002,724.200011,396.500006,501.900008,97.800001
1091,797324.612,797498.912,797816.512,797907.712,174.300003,91.200002,713.500011,317.600004,491.900007,130.400002
1092,798038.112,798123.812,798509.912,798604.312,85.700001,94.400001,686.80001,386.100006,471.800007,120.600002
1093,798724.912,798764.312,799209.212,799300.712,39.400001,91.500002,690.70001,444.900006,484.300007,114.900001
1094,799415.612,799458.712,799885.412,800009.112,43.100001,123.700002,702.600011,426.700006,469.800007,109.100002
1095,800118.212,800188.612,800585.312,800677.012,70.400001,91.700001,672.80001,396.700006,467.100007,114.000002
1096,800791.012,800870.112,801262.712,801390.912,79.100001,128.200002,799.600012,392.600006,471.700007,199.700003
1097,801590.612,801642.312,801982.812,802106.812,51.7,124.000002,604.500009,340.500005,392.200005,88.300002
1098,802195.112,802367.112,802695.712,802788.612,172.000002,92.900001,710.70001,328.600005,500.600007,117.200002
1099,802905.812,803008.312,803380.612,803500.112,102.500002,119.500002,697.200011,372.300005,474.800007,102.900002
1100,803603.012,803689.012,804083.012,804202.712,86.000001,119.700002,694.50001,394.000006,480.000007,94.800001
1101,804297.512,804390.112,804787.212,804880.312,92.600001,93.100002,699.10001,397.100006,489.700007,116.300001
1102,804996.612,805170.112,805485.412,805611.112,173.500003,125.700002,698.800011,315.300005,488.800008,84.300001
1103,805695.412,805771.012,806193.112,806287.912,75.600001,94.800002,707.90001,422.100006,497.700007,115.400001
1104,806403.312,806466.812,806913.112,807032.812,63.500001,119.700002,726.600011,446.300007,509.800008,97.100001
1105,807129.912,807267.512,807638.012,807731.212,137.600002,93.200001,716.400011,370.500006,508.100008,115.100002
1106,807846.312,808044.012,808357.412,808479.612,197.700003,122.200002,731.100011,313.400004,511.100007,97.800002
1107,808577.412,808644.812,809090.012,809208.612,67.400001,118.600002,735.000011,445.200006,512.600007,103.800002
1108,809312.412,809401.612,809829.112,809923.012,89.200001,93.900002,736.600011,427.500006,516.700007,126.000002
1109,810049.012,810117.412,810601.812,810717.912,68.400001,116.100002,777.200011,484.400007,552.800008,108.300001
1110,810826.212,810923.212,811372.412,811466.912,97.000002,94.500002,776.700012,449.200006,546.200008,136.000002
1111,811602.912,811644.512,812120.512,812239.712,41.6,119.200001,738.600011,476.000008,517.600008,101.800002
1112,812341.512,812420.312,812792.712,812885.212,78.800001,92.500001,657.50001,372.400006,451.200007,113.800002
1113,812999.012,813139.812,813512.612,813606.212,140.800002,93.600002,717.60001,372.800005,513.600007,110.400001
1114,813716.612,813919.512,814242.312,814336.112,202.900003,93.800002,736.300011,322.800005,525.700008,116.800001
1115,814452.912,814488.312,814969.312,815086.112,35.400001,116.800002,740.800011,481.000007,516.400008,107.600001
1116,815193.712,815255.612,815691.212,815784.712,61.900001,93.500001,718.600011,435.600007,497.500008,127.600002
1117,815912.312,816020.812,816447.612,816567.812,108.500002,120.200002,760.700011,426.800006,535.300008,105.200001
1118,816673.012,816713.512,817164.712,817255.512,40.500001,90.800001,697.500011,451.200007,491.700008,115.000002
1119,817370.512,817440.912,817849.512,817943.712,70.400001,94.200001,705.40001,408.600006,479.000007,132.200002
1120,818075.912,818184.312,818560.512,818652.312,108.400002,91.800001,694.600011,376.200006,484.600008,118.200002
1121,818770.512,818957.312,819248.312,819378.912,186.800002,130.600002,703.50001,291.000005,477.800007,95.100001
1122,819474.012,819565.512,820009.412,820131.712,91.500001,122.300002,749.100011,443.900007,535.400008,91.400001
1123,820223.112,820344.112,820718.312,820851.012,121.000002,132.700002,718.900011,374.200006,495.200008,91.000001
1124,820942.012,821074.912,821381.112,821472.212,132.900002,91.100001,636.200009,306.200005,439.100007,106.000001
1125,821578.212,821673.512,822039.012,822130.412,95.300002,91.400002,667.20001,365.500005,460.800007,115.000001
1126,822245.412,822335.112,822731.912,822823.812,89.700002,91.900001,693.100011,396.800006,486.500008,114.700002
1127,822938.512,823035.612,823412.412,823504.612,97.100001,92.200001,682.00001,376.800006,473.900007,115.900002
1128,823620.512,823736.512,824106.612,824197.412,116.000002,90.800001,691.80001,370.100005,486.100007,114.900002
1129,824312.312,824369.312,824789.512,824909.312,57.000001,119.800002,690.40001,420.200006,477.200007,93.400001
1130,825002.712,825123.412,825468.712,825559.712,120.700002,91.000002,676.200011,345.300005,466.000007,119.200002
1131,825678.912,825765.912,826151.612,826242.012,87.000001,90.400001,679.20001,385.700006,472.700007,116.100002
1132,826358.112,826473.712,826858.512,826979.012,115.600001,120.500002,709.80001,384.800006,500.400007,88.900001
1133,827067.912,827174.612,827587.712,827681.612,106.700002,93.900001,757.500012,413.100006,519.800008,143.800003
1134,827825.412,827926.012,828311.312,828403.412,100.600001,92.100001,685.60001,385.300006,485.900007,107.600002
1135,828511.012,828608.212,828995.112,829086.912,97.200001,91.800001,689.20001,386.900006,484.100007,113.300002
1136,829200.212,829370.912,829708.412,829799.712,170.700003,91.300001,713.100011,337.500005,508.200008,113.600002
1137,829913.312,829985.112,830417.412,830510.112,71.800001,92.700002,706.80001,432.300006,504.100007,110.000001
1138,830620.112,830735.012,831131.512,831224.112,114.900002,92.600001,716.200011,396.500006,511.400008,112.200002
1139,831336.312,831525.112,831821.512,831941.812,188.800003,120.300002,707.30001,296.400004,485.200007,101.800001
1140,832043.612,832169.912,832402.612,832527.612,126.300002,125.000002,557.100009,232.700004,359.000006,73.100001
1141,832600.712,832729.812,832941.912,833069.512,129.100002,127.600002,531.000008,212.100003,341.200005,62.200001
1142,833131.712,833247.612,833451.112,833539.612,115.900001,88.500002,507.800007,203.500003,319.400004,99.900001
1143,833639.512,833791.712,834036.612,834125.512,152.200002,88.900001,584.300009,244.900004,397.100006,98.300002
1144,834223.812,834382.412,834586.712,834674.412,158.600002,87.700002,553.000008,204.300003,362.900005,102.400001
1145,834776.812,834876.712,835177.412,835265.112,99.900002,87.700001,596.100009,300.700004,400.600006,107.800002
1146,835372.912,835483.712,835809.112,835900.712,110.800002,91.600001,633.800009,325.400005,436.200007,106.000001
1147,836006.712,836071.012,836460.312,836548.712,64.300001,88.400002,644.80001,389.300006,453.600007,102.800001
1148,836651.512,836775.912,837115.812,837237.212,124.400002,121.400002,671.80001,339.900005,464.300007,86.100001
1149,837323.312,837482.012,837797.512,837889.012,158.700002,91.500002,674.20001,315.500005,474.200007,108.500001
1150,837997.512,838071.012,838464.612,838553.812,73.500001,89.200001,670.30001,393.600006,467.100007,114.000002
1151,838667.812,838746.712,839130.013,839221.313,78.900001,91.300001,666.00001,383.300006,462.200007,112.500002
1152,839333.813,839534.113,839845.713,839959.413,200.300003,113.700001,719.700011,311.600005,511.900008,94.100002
1153,840053.513,840135.113,840568.713,840685.813,81.600001,117.100002,734.100011,433.600006,515.200007,101.800002
1154,840787.613,840894.913,841282.213,841375.313,107.300001,93.100001,701.40001,387.300006,494.600007,113.700002
1155,841489.013,841681.113,841964.613,842053.713,192.100003,89.100002,683.30001,283.500004,475.600007,118.600001
1156,842172.313,842312.713,842643.113,842735.513,140.400002,92.400002,677.10001,330.400005,470.800007,113.900001
1157,842849.413,842925.913,843328.913,843421.913,76.500002,93.000001,688.900011,403.000006,479.500008,116.400002
1158,843538.313,843615.913,844057.713,844179.613,77.600001,121.900002,740.400011,441.800006,519.400007,99.100002
1159,844278.713,844415.713,844774.613,844865.213,137.000002,90.600001,702.80001,358.900005,495.900007,116.300002
1160,844981.513,845093.613,845461.613,845586.113,112.100002,124.500002,691.000011,368.000005,480.100007,86.400002
1161,845672.513,845814.113,846112.913,846203.213,141.600002,90.300001,633.400009,298.800004,440.400006,102.700002
1162,846305.913,846445.513,846758.813,846879.213,139.600002,120.400001,662.40001,313.300005,452.900007,89.100002
1163,846968.313,847100.413,847459.913,847552.113,132.100002,92.200002,699.50001,359.500005,491.600007,115.700001
1164,847667.813,847737.113,848179.413,848273.513,69.300001,94.100001,725.000011,442.300007,511.600008,119.300002
1165,848392.813,848457.213,848934.213,849026.113,64.400001,91.900001,741.000011,477.000007,541.400008,107.700002
1166,849133.813,849248.613,849635.513,849754.013,114.800002,118.500001,709.200011,386.900006,501.700008,89.000002
1167,849843.013,849984.913,850335.313,850454.813,141.900002,119.500002,703.20001,350.400005,492.300007,91.400001
1168,850546.213,850662.313,851077.413,851168.313,116.100002,90.900001,735.400011,415.100006,531.200008,113.300002
1169,851281.613,851327.713,851750.713,851873.013,46.100001,122.300002,668.00001,423.000006,469.100007,76.600001
1170,851949.613,852089.913,852334.613,852425.413,140.300002,90.800001,579.800009,244.700004,385.000006,104.000002
1171,852529.413,852572.713,852940.213,853030.313,43.3,90.100001,609.400009,367.500006,410.800006,108.500002
1172,853138.813,853191.013,853580.613,853670.313,52.200001,89.700002,640.900009,389.600005,441.800006,109.400001
1173,853779.713,853889.313,854239.813,854374.013,109.600002,134.200002,669.00001,350.500005,460.100007,74.700001
1174,854448.713,854509.513,854953.113,855043.813,60.800001,90.700001,706.800011,443.600007,504.400008,111.700002
1175,855155.513,855191.413,855643.413,855762.813,35.9,119.400002,708.90001,452.000007,487.900007,101.600001
1176,855864.413,856003.013,856355.813,856450.013,138.600002,94.200001,698.900011,352.800006,491.400008,113.300002
1177,856563.313,856722.613,857087.513,857178.713,159.300002,91.200001,729.800011,364.900006,524.200008,114.400002
1178,857293.113,857352.113,857781.313,857907.813,59.000001,126.500002,694.00001,429.200006,488.200007,79.300001
1179,857987.113,858134.513,858487.913,858578.713,147.400002,90.800002,718.600011,353.400005,500.800007,127.000002
1180,858705.713,858856.313,859225.813,859348.513,150.600002,122.700002,733.100011,369.500005,520.100007,90.300002
1181,859438.813,859503.013,859948.413,860037.813,64.200001,89.400002,709.40001,445.400006,509.600007,110.400001
1182,860148.213,860317.513,860540.413,860626.713,169.300003,86.300001,578.100009,222.900003,392.200006,99.600002
1183,860726.313,860796.513,861089.913,861181.413,70.200001,91.500002,560.200008,293.400004,363.600005,105.100001
1184,861286.513,861403.613,861732.913,861824.313,117.100002,91.400001,650.10001,329.300005,446.400007,112.300002
1185,861936.613,862078.113,862428.313,862558.813,141.500002,130.500002,714.500011,350.200005,491.700007,92.300002
1186,862651.113,862811.013,863136.813,863228.413,159.900002,91.600001,693.00001,325.800005,485.700007,115.700002
1187,863344.113,863408.413,863855.213,863949.313,64.300001,94.100002,724.900011,446.800006,511.100007,119.700002
1188,864069.013,864178.613,864587.213,864678.413,109.600001,91.200002,725.50001,408.600006,518.200007,116.100001
1189,864794.513,864948.213,865312.613,865432.213,153.700003,119.600002,732.200011,364.400005,518.100008,94.500001
1190,865526.713,865610.213,865998.813,866094.313,83.500002,95.500002,675.50001,388.600005,472.100007,107.900001
1191,866202.213,866357.313,866731.113,866851.113,155.100003,120.000002,742.900011,373.800005,528.900008,94.000001
1192,866945.113,867010.213,867466.013,867584.213,65.100001,118.200002,737.800011,455.800007,520.900008,98.700001
1193,867682.913,867838.113,868188.413,868304.813,155.200003,116.400002,727.400011,350.300005,505.500008,105.500001
1194,868410.313,868492.813,868929.913,869022.713,82.500002,92.800001,738.000011,437.100006,519.600008,125.600002
1195,869148.313,869317.613,869621.113,869737.513,169.300003,116.400002,682.80001,303.500004,472.800007,93.600001
1196,869831.113,869935.113,870299.913,870392.413,104.000002,92.500002,672.000011,364.800005,468.800007,110.700002
1197,870503.113,870657.013,871032.013,871125.413,153.900002,93.400002,738.000011,375.000005,528.900007,115.700002
1198,871241.113,871314.713,871759.613,871876.313,73.600001,116.700002,732.30001,444.900006,518.500007,97.100001
1199,871973.413,872047.413,872491.513,872614.713,74.000002,123.200002,747.600012,444.100006,518.100008,106.300002
1200,872721.013,872851.113,873211.613,873306.413,130.100001,94.800001,697.90001,360.500006,490.600007,112.500002
1201,873418.913,873551.313,873898.913,873991.713,132.400002,92.800001,693.90001,347.600005,480.000007,121.100002
1202,874112.813,874229.113,874614.713,874707.713,116.300002,93.000001,710.700011,385.600006,501.900008,115.800002
1203,874823.513,874891.313,875336.213,875429.113,67.800001,92.900001,738.400011,444.900007,512.700008,132.800002
1204,875561.913,875675.713,876017.213,876108.513,113.800002,91.300001,688.80001,341.500005,455.300007,142.200002
1205,876250.713,876403.113,876749.413,876843.113,152.400002,93.700001,709.900011,346.300006,498.700008,117.500002
1206,876960.613,877019.613,877473.513,877596.613,59.000001,123.100002,735.500011,453.900006,512.900007,99.500002
1207,877696.113,877810.513,878241.413,878336.213,114.400001,94.800001,758.500011,430.900007,545.300008,118.400002
1208,878454.613,878494.013,878992.513,879115.113,39.400001,122.600002,757.500011,498.500007,537.900008,97.000001
1209,879212.113,879330.913,879718.813,879813.013,118.800002,94.200001,725.000011,387.900006,506.700008,124.100002
1210,879937.113,880062.713,880422.813,880513.713,125.600002,90.900002,692.70001,360.100005,485.700007,116.100001
1211,880629.813,880792.113,881095.613,881191.613,162.300003,96.000002,675.20001,303.500004,465.800007,113.400001
1212,881305.013,881386.113,881816.313,881909.413,81.100002,93.100001,719.400011,430.200006,511.300008,115.000002
1213,882024.413,882197.713,882557.713,882680.213,173.300003,122.500002,746.100011,360.000005,533.300008,90.300001
1214,882770.513,882809.713,883286.413,883378.813,39.200001,92.400001,732.400011,476.700007,515.900008,124.100002
1215,883502.913,883628.913,884009.213,884136.313,126.000002,127.100002,723.700011,380.300006,506.300008,90.300001
1216,884226.613,884306.513,884775.913,884867.913,79.900001,92.000002,755.200011,469.400007,549.300008,113.900001
1217,884981.813,885050.413,885473.513,885566.313,68.600001,92.800001,699.300011,423.100007,491.700008,114.800002
1218,885681.113,885792.313,886223.013,886317.113,111.200001,94.100001,753.600011,430.700007,541.900008,117.600002
1219,886434.713,886498.013,886982.013,887103.713,63.300001,121.700002,766.100011,484.000007,547.300008,97.100001
1220,887200.813,887237.113,887697.713,887791.713,36.300001,94.000001,704.600011,460.600007,496.900008,113.700002
1221,887905.413,888065.913,888385.813,888504.513,160.500002,118.700002,681.80001,319.900005,480.400007,82.700001
1222,888587.213,888751.313,889005.513,889099.013,164.100002,93.500002,619.900009,254.200004,418.300006,108.100001
1223,889207.113,889271.113,889723.113,889816.413,64.000001,93.300001,723.500011,452.000007,516.000008,114.200002
1224,889930.613,889994.013,890443.513,890536.013,63.400001,92.500001,715.900011,449.500007,512.900008,110.500002
1225,890646.513,890799.313,891149.313,891240.913,152.800002,91.600002,706.70001,350.000005,502.800007,112.300001
1226,891353.213,891490.113,891861.713,891954.813,136.900002,93.100001,720.800011,371.600006,508.500008,119.200002
1227,892074.013,892177.813,892614.413,892707.013,103.800001,92.600001,748.400011,436.600007,540.400008,115.400002
1228,892822.413,892915.513,893331.013,893421.113,93.100001,90.100001,708.400011,415.500007,508.600008,109.700002
1229,893530.813,893717.913,894016.413,894107.913,187.100002,91.500001,696.90001,298.500005,485.600007,119.800002
1230,894227.713,894261.213,894735.813,894829.913,33.500001,94.100001,716.600011,474.600007,508.100008,114.400002
1231,894944.313,895101.513,895489.413,895582.213,157.200002,92.800001,752.200011,387.900006,545.100008,114.300002
1232,895696.513,895776.013,896185.513,896311.713,79.500001,126.200002,698.00001,409.500006,489.000007,82.800001
1233,896394.513,896586.313,896912.713,897007.613,191.800003,94.900001,729.800011,326.400005,518.200008,116.700002
1234,897124.313,897289.013,897674.413,897796.413,164.700003,122.000002,758.100011,385.400005,550.100008,86.000001
1235,897882.413,898076.713,898375.013,898471.813,194.300003,96.800001,705.300011,298.300005,492.600008,115.900002
1236,898587.713,898713.613,899045.913,899164.613,125.900002,118.700002,672.00001,332.300005,458.200007,95.100001
1237,899259.713,899360.113,899785.713,899879.313,100.400002,93.600001,732.200011,425.600006,526.000008,112.600002
1238,899991.913,900056.013,900550.313,900642.513,64.100001,92.200002,767.900011,494.300007,558.400008,117.300001
1239,900759.813,900933.513,901276.713,901371.813,173.700003,95.100001,723.300011,343.200005,516.900008,111.300002
1240,901483.113,901637.113,901883.713,901979.213,154.000002,95.500002,607.600009,246.600004,400.600006,111.500001
1241,902090.713,902210.713,902586.813,902680.213,120.000002,93.400001,702.200011,376.100006,496.100008,112.700002
1242,902792.913,902977.813,903323.913,903417.713,184.900002,93.800001,738.500011,346.100006,531.000008,113.700002
1243,903531.413,903657.213,904063.013,904154.913,125.800002,91.900001,738.900011,405.800006,531.600008,115.400002
1244,904270.313,904416.513,904714.513,904809.013,146.200002,94.500002,656.800009,298.000004,444.200006,118.100001
1245,904927.113,905055.013,905428.613,905521.113,127.900002,92.500001,706.200011,373.600006,501.500008,112.200002
1246,905633.313,905784.513,906166.014,906258.514,151.200002,92.500001,732.900011,381.500006,532.700008,107.700002
1247,906366.214,906477.314,906865.914,906957.314,111.100002,91.400002,700.50001,388.600005,499.700007,109.400001
1248,907066.714,907207.914,907522.514,907615.114,141.200002,92.600002,661.30001,314.600005,455.800007,112.900001
1249,907728.014,907789.714,908210.614,908302.114,61.700001,91.500002,682.20001,420.900006,482.600007,108.100001
1250,908410.214,908583.314,908933.314,909063.114,173.100003,129.800002,741.100011,350.000005,523.100008,88.200001
1251,909151.314,909267.214,909672.714,909766.714,115.900002,94.000002,730.300011,405.500006,521.400008,114.900001
1252,909881.614,909984.914,910341.414,910431.814,103.300002,90.400001,658.90001,356.500005,459.800007,108.700002
1253,910540.514,910615.014,911039.714,911169.414,74.500001,129.700001,705.700011,424.700007,499.200008,76.800002
1254,911246.214,911392.714,911753.414,911848.014,146.500002,94.600002,740.200011,360.700005,507.200007,138.400002
1255,911986.414,912094.514,912479.114,912572.214,108.100001,93.100001,696.40001,384.600006,492.700007,110.600002
1256,912682.814,912828.714,913170.414,913261.814,145.900002,91.400002,699.10001,341.700005,487.600007,120.100001
1257,913381.914,913543.314,913810.714,913941.814,161.400003,131.100002,632.10001,267.400004,428.800007,72.200001
1258,914014.014,914156.114,914580.814,914674.214,142.100002,93.400002,772.700011,424.700006,566.800008,112.500001
1259,914786.714,914855.114,915318.814,915411.614,68.400001,92.800002,745.300011,463.700007,532.100008,120.400001
1260,915532.014,915707.114,916072.614,916201.814,175.100003,129.200001,746.600012,365.500006,540.600009,76.800002
1261,916278.614,916402.514,916810.914,916903.314,123.900001,92.400001,738.500011,408.400007,532.300008,113.800002
1262,917017.114,917125.714,917469.114,917561.414,108.600001,92.300002,650.100009,343.400005,452.000006,105.800001
1263,917667.214,917789.114,918138.914,918233.314,121.900002,94.400002,674.30001,349.800005,471.700007,108.200001
1264,918341.514,918442.614,918856.414,918980.314,101.100002,123.900002,722.300011,413.800006,514.900008,83.500001
1265,919063.814,919135.214,919607.414,919700.714,71.400001,93.300002,751.500011,472.200007,543.600008,114.600001
1266,919815.314,919887.514,920365.714,920460.014,72.200001,94.300001,761.100012,478.200008,550.400009,116.400002
1267,920576.414,920656.014,921066.014,921159.414,79.600001,93.400001,692.80001,410.000006,489.600007,109.800002
1268,921269.214,921448.314,921720.314,921840.214,179.100003,119.900001,663.60001,272.000004,451.100007,92.600002
1269,921932.814,922051.014,922403.014,922495.314,118.200002,92.300001,687.50001,352.000005,470.200007,125.000002
1270,922620.314,922708.514,923134.814,923227.414,88.200001,92.600001,727.100011,426.300007,514.500008,120.000002
1271,923347.414,923482.414,923849.014,923941.814,135.000002,92.800002,709.200011,366.600005,501.600007,114.800002
1272,924056.614,924099.814,924571.914,924699.114,43.2,127.200002,722.40001,472.100007,515.300007,79.900001
1273,924779.014,924946.914,925288.514,925382.214,167.900003,93.700001,718.900011,341.600005,509.500008,115.700002
1274,925497.914,925558.114,926035.514,926127.314,60.200001,91.800001,749.100011,477.400007,537.600008,119.700002
1275,926247.014,926307.614,926780.514,926871.614,60.600001,91.100001,738.000011,472.900007,533.500008,113.400002
1276,926985.014,927087.414,927526.014,927616.714,102.400002,90.700002,748.300011,438.600006,541.000008,116.600001
1277,927733.314,927866.714,928266.014,928359.514,133.400002,93.500002,744.900011,399.300006,532.700008,118.700001
1278,928478.214,928540.314,929012.314,929138.914,62.100001,126.600002,737.100011,472.000007,534.100008,76.400001
1279,929215.314,929307.514,929672.414,929764.514,92.200002,92.100002,655.10001,364.900005,457.100007,105.900001
1280,929870.414,930049.314,930363.914,930458.114,178.900003,94.200001,718.400011,314.600005,493.500008,130.700002
1281,930588.814,930702.614,931031.014,931123.514,113.800002,92.500002,644.000009,328.400004,442.200006,109.300001
1282,931232.814,931379.114,931748.714,931841.114,146.300003,92.400002,712.300011,369.600005,515.900008,104.000001
1283,931945.114,932033.014,932444.214,932536.514,87.900001,92.300001,701.400011,411.200007,499.100008,110.000002
1284,932646.514,932748.414,933188.514,933281.314,101.900001,92.800001,758.100011,440.100007,542.000008,123.300002
1285,933404.614,933554.114,933969.914,934062.614,149.500002,92.700002,785.100012,415.800006,565.300008,127.100002
1286,934189.714,934330.114,934726.014,934821.114,140.400002,95.100001,763.500011,395.900006,536.300008,132.100002
1287,934953.214,935100.514,935437.614,935530.214,147.300002,92.600001,695.50001,337.100005,484.400007,118.500002
1288,935648.714,935709.414,936156.514,936246.314,60.700001,89.800001,713.100011,447.100007,507.800008,115.500002
1289,936361.814,936506.614,936870.014,936960.714,144.800002,90.700002,708.40001,363.400005,508.200007,109.500001
1290,937070.214,937143.214,937626.214,937719.414,73.000002,93.200001,763.300012,483.000007,556.000009,114.100002
1291,937833.514,937934.414,938383.814,938476.914,100.900001,93.100001,772.700011,449.400007,550.300008,129.300002
1292,938606.214,938744.514,939126.914,939267.014,138.300002,140.100002,731.900011,382.400006,520.700008,71.100001
1293,939338.114,939431.214,939891.714,939984.014,93.100002,92.300002,771.900012,460.500006,553.600008,126.000002
1294,940110.014,940266.514,940628.014,940723.714,156.500002,95.700002,730.400011,361.500005,518.000007,116.700002
1295,940840.414,940881.614,941403.714,941522.914,41.2,119.200002,768.400011,522.100008,563.300008,85.900001
1296,941608.814,941799.714,942169.514,942293.714,190.900003,124.200002,781.700012,369.800005,560.700008,96.800002
1297,942390.514,942539.914,942945.114,943038.914,149.400002,93.800001,768.200011,405.200006,554.600008,119.800002
1298,943158.714,943348.714,943716.314,943813.314,190.000003,97.000002,775.900012,367.600005,557.600008,121.300002
1299,943934.614,944067.714,944464.914,944599.814,133.100002,134.900002,735.300011,397.200006,530.300008,70.100001
1300,944669.914,944770.414,945303.414,945433.714,100.500001,130.300002,852.600012,533.000008,633.500009,88.800001
1301,945522.514,945722.714,946117.314,946212.414,200.200003,95.100002,813.400013,394.600006,594.800009,123.500002
1302,946335.914,946364.414,946910.114,947030.814,28.5,120.700002,786.900011,545.700008,574.200008,92.000001
1303,947122.814,947226.214,947686.314,947803.214,103.400002,116.900001,804.600012,460.100007,563.500009,124.200002
1304,947927.414,948089.214,948486.214,948581.114,161.800003,94.900001,763.900012,397.000006,558.800009,110.200002
1305,948691.314,948826.214,949256.714,949385.414,134.900002,128.700002,771.700011,430.500006,565.400008,77.600001
1306,949463.014,949634.914,949922.314,950012.914,171.900003,90.600001,659.10001,287.400004,459.300007,109.200002
1307,950122.114,950271.214,950667.914,950762.114,149.100002,94.200001,774.100011,396.700006,545.800008,134.100002
1308,950896.214,951029.914,951568.414,951660.814,133.700002,92.400002,875.700014,538.500008,672.20001,111.100002
1309,951771.914,951905.714,952234.914,952326.514,133.800002,91.600002,659.900009,329.200004,463.000006,105.300001
1310,952431.814,952630.614,952929.014,953048.914,198.800003,119.900002,712.200011,298.400005,497.200008,95.100001
1311,953144.014,953297.914,953685.714,953803.614,153.900002,117.900002,754.100011,387.800006,541.700008,94.500001
1312,953898.114,954035.914,954417.114,954534.114,137.800002,117.000002,731.000011,381.200006,519.000008,95.000001
1313,954629.114,954764.814,955097.214,955222.314,135.700002,125.100002,678.10001,332.400005,468.100007,84.900001
1314,955307.214,955495.014,955851.814,955977.614,187.800003,125.800002,767.200012,356.800005,544.600008,96.800002
1315,956074.414,956168.614,956635.514,956755.414,94.200001,119.900002,775.700011,466.900007,561.100008,94.700001
1316,956850.114,957012.414,957421.514,957539.614,162.300003,118.100001,775.900012,409.100006,571.400009,86.400002
1317,957626.014,957803.014,958159.414,958255.214,177.000002,95.800001,751.000011,356.400006,533.400008,121.800002
1318,958377.014,958495.314,958997.114,959118.814,118.300002,121.700002,840.900012,501.800007,620.100009,99.100001
1319,959217.914,959387.814,959914.914,960038.214,169.900003,123.300002,918.400014,527.100008,697.000011,98.100001
1320,960136.314,960323.114,960671.814,960790.714,186.800003,118.900002,748.100011,348.700005,535.500008,93.700001
1321,960884.414,961081.714,961516.314,961640.714,197.300003,124.400002,851.300013,434.600007,631.90001,95.000001
1322,961735.714,961898.114,962314.914,962436.214,162.400002,121.300001,801.200012,416.800007,579.200009,100.700002
1323,962536.914,962675.914,963178.714,963299.914,139.000002,121.200002,856.900013,502.800007,641.800009,93.900002
1324,963393.814,963481.514,963996.314,964124.914,87.700001,128.600002,818.400012,514.800008,602.500009,87.300001
1325,964212.214,964362.214,964877.514,965003.114,150.000002,125.600002,887.300013,515.300008,665.30001,96.400001
1326,965099.514,965222.114,965759.114,965876.014,122.600002,116.900002,884.100013,537.000008,659.60001,107.600001
1327,965983.614,966129.814,966619.814,966740.214,146.200002,120.400002,845.600013,490.000008,636.20001,89.000001
1328,966829.214,966985.714,967570.314,967691.314,156.500002,121.000002,962.500014,584.600009,741.100011,100.400001
1329,967791.714,967907.114,968480.414,968603.414,115.400002,123.000002,908.900014,573.300008,688.70001,97.200002
1330,968700.614,968840.114,969326.014,969446.314,139.500002,120.300002,835.500012,485.900007,625.400009,89.800001
1331,969536.114,969687.314,970101.114,970239.814,151.200002,138.700002,780.600012,413.800007,565.000009,76.900001
1332,970316.714,970516.414,971045.514,971170.814,199.700003,125.300002,946.000014,529.100008,728.800011,91.900001
1333,971262.714,971436.114,971941.314,972063.214,173.400003,121.900002,909.900014,505.200007,678.60001,109.400002
1334,972172.614,972311.014,973007.914,973121.715,138.400002,113.800002,1062.50001,696.90001,835.300012,113.400001
1335,973235.115,973353.715,973849.215,973969.015,118.600002,119.800002,845.200013,495.500007,614.100009,111.300002
1336,974080.315,974221.915,974702.915,974824.315,141.600002,121.400002,844.300013,481.000007,622.600009,100.300002
1337,974924.615,975022.715,975589.015,975709.915,98.100001,120.900002,890.400013,566.300008,664.400009,105.100002
1338,975815.015,976004.715,976460.715,976582.815,189.700003,122.100002,872.100013,456.000006,645.700009,104.300002
1339,976687.115,976862.015,977494.115,977616.515,174.900002,122.400002,1031.90002,632.10001,807.000012,102.500001
1340,977719.015,977860.315,978359.415,978479.115,141.300002,119.700001,865.900013,499.100008,640.40001,105.800002
1341,978584.915,978734.315,979285.915,979406.015,149.400002,120.100002,928.300014,551.600008,701.00001,107.200002
1342,979513.215,979675.315,980171.015,980292.015,162.100002,121.000001,887.600013,495.700008,657.80001,108.800002
1343,980400.815,980538.215,981086.015,981204.415,137.400002,118.400002,908.100014,547.800008,685.20001,104.500002
1344,981308.915,981421.015,982019.015,982136.515,112.100001,117.500002,936.700014,598.000009,710.10001,109.100002
1345,982245.615,982376.015,982908.915,983025.815,130.400002,116.900002,897.000013,532.900007,663.300009,116.800002
1346,983142.615,983274.515,983852.015,983975.615,131.900002,123.600001,936.200014,577.500009,709.400011,103.200002
1347,984078.815,984145.015,984709.315,984827.715,66.200001,118.400002,855.300013,564.300008,630.500009,106.400002
1348,984934.115,985055.215,985634.115,985758.315,121.100001,124.200002,921.700013,578.900009,700.00001,97.500001
1349,985855.815,985984.915,986602.315,986723.415,129.100002,121.100001,974.900015,617.40001,746.500012,107.300002
1350,986830.715,986986.015,987395.515,987513.615,155.300002,118.100002,791.000012,409.500006,564.800008,108.100002
1351,987621.715,987741.915,988360.215,988476.515,120.200002,116.300001,959.800014,618.300009,738.500011,105.000002
1352,988581.515,988673.715,989145.515,989266.715,92.200001,121.200002,789.600012,471.800007,564.000008,104.400002
1353,989371.115,989510.215,989979.715,990103.715,139.100002,124.000002,832.700012,469.500007,608.600009,100.100001
1354,990203.815,990416.315,990819.915,990939.915,212.500003,120.000002,846.100013,403.600006,616.100009,110.000002
1355,991049.915,991231.515,991715.815,991835.315,181.600003,119.500001,891.400013,484.300007,665.90001,106.000002
1356,991941.315,992122.415,992581.315,992704.215,181.100003,122.900001,872.500013,458.900007,640.00001,109.600002
1357,992813.815,992873.015,993629.315,993749.815,59.200001,120.500002,1071.10002,756.300011,815.500012,135.100002
1358,993884.915,993988.115,994567.515,994686.415,103.200002,118.900002,911.000014,579.400008,682.60001,109.500002
1359,994795.915,994909.515,995456.715,995575.915,113.600001,119.200002,885.200013,547.200008,660.800009,105.200002
1360,995681.115,995901.415,996294.215,996412.715,220.300003,118.500002,837.000012,392.800006,613.100009,105.400001
1361,996518.115,996574.315,997193.815,997316.215,56.200001,122.400002,917.700014,619.500009,675.70001,119.600002
1362,997435.815,997517.615,998161.915,998281.515,81.800001,119.600002,945.600014,644.30001,726.100011,99.900001
1363,998381.415,998600.515,999051.915,999171.115,219.100003,119.200002,896.700013,451.400007,670.50001,107.000001
1364,999278.115,999338.615,999917.915,1000036.91,60.500001,119.000002,868.300013,579.300009,639.80001,109.500001
1365,1000146.41,1000274.31,1000787.71,1000909.31,127.900002,121.600002,869.200013,513.400008,641.30001,106.300001
1366,1001015.61,1001145.51,1001709.31,1001830.11,129.900002,120.800001,925.300014,563.800009,693.700011,110.800002
1367,1001940.91,1002062.21,1002572.61,1002695.31,121.300002,122.700002,857.000013,510.400007,631.700009,102.600002
1368,1002797.91,1003000.51,1003444.41,1003564.61,202.600003,120.200002,879.700013,443.900006,646.500009,113.000002
1369,1003677.61,1003821.01,1004282.81,1004405.51,143.400002,122.700002,834.100012,461.800007,605.200009,106.200001
1370,1004511.71,1004718.91,1005106.71,1005222.71,207.200003,116.000002,809.200012,387.800006,595.000009,98.200001
1371,1005320.91,1005416.11,1005901.91,1006018.01,95.200002,116.100002,803.900012,485.800007,581.000009,106.800001
1372,1006124.81,1006300.11,1006766.22,1006889.02,175.300003,122.800002,869.200013,466.100007,641.40001,105.000001
1373,1006994.02,1007137.32,1007596.42,1007715.02,143.300003,118.600002,809.300012,459.100006,602.400009,88.300001
1374,1007803.32,1007940.92,1008357.32,1008478.02,137.600002,120.700001,784.000012,416.400007,554.000009,109.300002
1375,1008587.32,1008688.52,1009248.82,1009369.32,101.200002,120.500002,890.300013,560.300008,661.50001,108.300001
1376,1009477.62,1009591.22,1010038.02,1010161.52,113.600002,123.500002,787.100012,446.800007,560.400009,103.200001
1377,1010264.72,1010475.72,1010975.82,1011098.92,211.000003,123.100002,942.600014,500.100008,711.100011,108.400001
1378,1011207.32,1011343.62,1011905.12,1012029.42,136.300002,124.300001,936.100014,561.500009,697.800011,114.000002
1379,1012143.42,1012212.02,1012719.92,1012843.02,68.600001,123.100002,794.400012,507.900008,576.500009,94.800001
1380,1012937.82,1013080.62,1013662.72,1013783.32,142.800002,120.600002,955.700014,582.100009,724.900011,110.200001
1381,1013893.52,1014065.52,1014655.82,1014780.72,172.000003,124.900001,991.100015,590.300009,762.300012,103.900002
1382,1014884.62,1014989.62,1015531.92,1015651.52,105.000002,119.600001,867.400013,542.300008,647.30001,100.500002
1383,1015752.02,1015917.62,1016479.02,1016602.52,165.600002,123.500002,964.800014,561.400009,727.000011,114.300001
1384,1016716.82,1016857.82,1017462.12,1017581.52,141.000002,119.400002,977.800015,604.300009,745.300011,113.100002
1385,1017694.62,1017898.32,1018291.82,1018414.12,203.700003,122.300002,819.800012,393.500006,597.200009,100.300001
1386,1018514.42,1018645.12,1019369.52,1019493.12,130.700002,123.600002,1087.90002,724.400011,855.100013,109.200001
1387,1019602.32,1019753.12,1020443.32,1020564.72,150.800003,121.400002,1080.00002,690.20001,841.000013,117.600001
1388,1020682.32,1020790.22,1021246.62,1021366.92,107.900002,120.300002,784.800012,456.400007,564.300009,100.200001
1389,1021467.12,1021683.62,1022087.82,1022208.52,216.500003,120.700002,855.200013,404.200006,620.700009,113.800002
1390,1022322.32,1022507.52,1023094.92,1023217.42,185.200003,122.500002,1003.50001,587.400008,772.600011,108.400002
1391,1023325.82,1023490.52,1023927.62,1024048.32,164.700002,120.700002,825.700012,437.100007,601.800009,103.200001
1392,1024151.52,1024299.82,1024965.92,1025088.72,148.300002,122.800002,1055.70002,666.10001,814.400012,118.500002
1393,1025207.22,1025285.42,1026104.62,1026223.82,78.200001,119.200002,1122.00002,819.200012,897.400013,105.400001
1394,1026329.22,1026516.22,1026965.92,1027089.42,187.000003,123.500002,867.800013,449.700007,636.70001,107.600001
1395,1027197.02,1027356.12,1028037.52,1028160.52,159.100003,123.000002,1080.30002,681.40001,840.500013,116.800002
1396,1028277.32,1028393.72,1028966.92,1029088.02,116.400001,121.100002,906.500013,573.200009,689.60001,95.800001
1397,1029183.82,1029271.92,1029813.32,1029936.12,88.100001,122.800002,852.000013,541.400008,629.500009,99.700002
1398,1030035.82,1030132.52,1030750.62,1030869.22,96.700001,118.600002,955.600014,618.100009,714.80001,122.200002
1399,1030991.42,1031096.62,1031678.32,1031798.52,105.200002,120.200002,901.600013,581.700008,686.90001,94.500001
1400,1031893.02,1032018.32,1032544.32,1032670.12,125.300002,125.800002,884.800014,526.000008,651.30001,107.700002
1401,1032777.82,1032898.12,1033500.72,1033627.72,120.300001,127.000002,958.700014,602.600009,722.90001,108.800002
1402,1033736.52,1033796.62,1034582.62,1034705.52,60.100001,122.900002,1077.40002,786.000011,846.100012,108.400002
1403,1034813.92,1034970.92,1035492.72,1035611.92,157.000002,119.200002,911.400014,521.800008,678.80001,113.400002
1404,1035725.32,1035921.02,1036460.72,1036594.02,195.700002,133.300002,986.600014,539.700008,735.40001,117.900002
1405,1036711.92,1036882.82,1037412.62,1037535.72,170.900003,123.100001,931.800014,529.800008,700.700011,108.000002
1406,1037643.72,1037762.72,1038362.32,1038490.12,119.000002,127.800002,963.000014,599.600009,718.600011,116.600001
1407,1038606.72,1038690.32,1039350.32,1039472.12,83.600002,121.800001,973.700015,660.00001,743.600012,108.300002
1408,1039580.42,1039712.62,1040314.72,1040435.62,132.200002,120.900002,976.200015,602.100009,734.300011,121.000002
1409,1040556.62,1040620.02,1041444.32,1041567.62,63.4,123.300002,1121.90002,824.300013,887.700013,110.900001
1410,1041678.52,1041908.42,1042476.32,1042602.72,229.900004,126.400002,1045.70002,567.900008,797.800012,121.500002
1411,1042724.22,1042937.62,1043564.72,1043689.62,213.400003,124.900002,1085.60002,627.100009,840.500012,120.200002
1412,1043809.82,1043918.52,1044533.92,1044657.02,108.700002,123.100002,964.800014,615.400009,724.100011,117.600001
1413,1044774.62,1044893.12,1045628.72,1045752.52,118.500002,123.800002,1078.30002,735.600011,854.100013,100.400001
1414,1045852.92,1046048.72,1046404.22,1046527.12,195.800003,122.900001,774.200012,355.500006,551.300009,100.000002
1415,1046627.12,1046820.62,1047389.72,1047515.72,193.500003,126.000002,999.900015,569.100008,762.600011,111.300002
1416,1047627.02,1047751.62,1048390.12,1048514.82,124.600002,124.700002,991.200015,638.500009,763.100011,103.400002
1417,1048618.22,1048714.32,1049335.02,1049459.32,96.100001,124.300002,944.900014,620.700009,716.80001,103.800002
1418,1049563.12,1049784.42,1050220.52,1050343.12,221.300003,122.600001,892.600013,436.100007,657.40001,112.600002
1419,1050455.72,1050613.72,1051171.82,1051300.22,158.000002,128.400002,958.400014,558.100009,716.100011,113.900001
1420,1051414.12,1051639.12,1052293.32,1052418.02,225.000004,124.700002,1113.20002,654.200009,879.200013,109.300002
1421,1052527.32,1052744.52,1053161.02,1053288.12,217.200003,127.100002,869.500013,416.500006,633.700009,108.700002
1422,1053396.82,1053499.22,1054146.62,1054270.42,102.400001,123.800002,987.800015,647.40001,749.800011,114.200002
1423,1054384.62,1054493.12,1055211.92,1055334.92,108.500001,123.000002,1068.80001,718.800011,827.300012,118.500001
1424,1055453.42,1055629.82,1056039.42,1056155.72,176.400003,116.300002,809.100013,409.600006,586.000009,106.800002
1425,1056262.52,1056427.62,1056878.32,1056999.82,165.100002,121.500002,844.600012,450.700007,615.800009,107.300001
1426,1057107.12,1057206.22,1057798.12,1057920.12,99.100002,122.000002,918.200014,591.900008,691.00001,105.200002
1427,1058025.32,1058081.62,1058670.92,1058793.82,56.300001,122.900002,861.600013,589.300008,645.600009,93.100002
1428,1058886.92,1058979.32,1059568.62,1059693.02,92.400001,124.400002,923.400013,589.300009,681.70001,117.300001
1429,1059810.32,1059955.52,1060533.72,1060658.12,145.200003,124.400002,941.600014,578.200008,723.400011,93.800001
1430,1060751.92,1060963.72,1061328.42,1061446.22,211.800004,117.800002,801.200012,364.700005,576.500009,106.900001
1431,1061553.12,1061758.32,1062348.62,1062475.02,205.200003,126.400002,1023.00002,590.300009,795.500012,101.100002
1432,1062576.12,1062780.12,1063305.42,1063431.72,204.000003,126.300002,962.200014,525.300007,729.30001,106.600002
1433,1063538.32,1063741.52,1064143.62,1064266.62,203.200003,123.000002,838.700012,402.100006,605.300009,110.400001
1434,1064377.02,1064506.42,1065244.42,1065373.62,129.400002,129.200002,1108.10002,738.000011,867.400013,111.500002
1435,1065485.12,1065679.42,1066224.22,1066350.12,194.300003,125.900002,964.900014,544.800008,739.100011,99.900001
1436,1066450.02,1066611.62,1067190.92,1067313.72,161.600003,122.800002,981.000015,579.300008,740.900011,117.300002
1437,1067431.02,1067613.82,1068318.22,1068443.42,182.800003,125.200002,1126.90002,704.40001,887.200013,114.500002
1438,1068557.92,1068722.32,1069433.02,1069556.62,164.400002,123.600002,1106.10002,710.700011,875.100013,107.400001
1439,1069664.02,1069808.52,1070702.52,1070820.22,144.500002,117.700001,1277.10002,894.000014,1038.50002,120.900002
1440,1070941.12,1071038.12,1071813.42,1071939.02,97.000002,125.600002,1120.40002,775.300011,872.300013,122.500002
1441,1072061.52,1072191.92,1072841.52,1072964.92,130.400002,123.400001,1015.30001,649.60001,780.000012,111.900002
1442,1073076.82,1073272.32,1073921.52,1074044.32,195.500003,122.800002,1093.30002,649.20001,844.700013,125.800001
1443,1074170.12,1074201.62,1075002.82,1075126.52,31.500001,123.700002,1068.40002,801.200012,832.700013,112.000001
1444,1075238.52,1075322.72,1076030.72,1076150.22,84.200002,119.500002,1020.20002,708.00001,792.200012,108.500002
1445,1076258.72,1076459.42,1077053.32,1077176.42,200.700002,123.100002,1033.90002,593.900009,794.600011,116.200002
1446,1077292.62,1077424.52,1078039.92,1078166.52,131.900002,126.600002,980.100015,615.400009,747.300011,106.200002
1447,1078272.72,1078387.72,1079167.52,1079292.42,115.000001,124.900002,1133.30002,779.800012,894.800013,113.600001
1448,1079406.02,1079539.32,1080307.62,1080433.32,133.300002,125.700002,1145.20002,768.300012,901.600014,117.900001
1449,1080551.22,1080710.12,1081315.12,1081440.22,158.900003,125.100002,991.300015,605.000009,763.900012,102.300001
1450,1081542.52,1081746.42,1082217.02,1082340.32,203.900003,123.300002,906.100014,470.600007,674.50001,108.300002
1451,1082448.62,1082611.52,1083341.12,1083465.32,162.900002,124.200002,1131.40002,729.600011,892.500013,114.700002
1452,1083580.02,1083738.42,1084452.32,1084575.42,158.400002,123.100001,1110.80002,713.900011,872.300013,115.400002
1453,1084690.82,1084754.42,1085528.72,1085652.32,63.600001,123.600001,1075.70002,774.300012,837.900013,114.200002
1454,1085766.52,1085901.22,1086607.82,1086731.32,134.700002,123.500002,1083.80002,706.600011,841.300013,119.000001
1455,1086850.32,1086988.62,1087625.32,1087747.72,138.300002,122.400002,1006.60001,636.70001,775.000012,109.200001
1456,1087856.92,1088010.32,1088592.22,1088716.52,153.400003,124.300002,977.400015,581.900008,735.300011,117.800002
1457,1088834.32,1089050.32,1089625.02,1089748.42,216.000003,123.400002,1039.40002,574.700009,790.700012,125.300001
1458,1089873.72,1090086.12,1090653.82,1090778.52,212.400004,124.700002,1017.40002,567.700008,780.100012,112.600002
1459,1090891.12,1090968.92,1091764.22,1091886.32,77.800001,122.100001,1108.50002,795.300012,873.100013,113.300002
1460,1091999.62,1092160.32,1092905.82,1093027.82,160.700002,122.000001,1144.50002,745.500012,906.200014,116.300002
1461,1093144.12,1093231.52,1094051.12,1094172.92,87.400001,121.800001,1143.90002,819.600013,907.000014,115.100002
1462,1094288.02,1094484.72,1095123.02,1095247.42,196.700003,124.400001,1078.90002,638.30001,835.000013,119.500002
1463,1095366.92,1095510.52,1096236.52,1096358.22,143.600002,121.700002,1108.20002,726.000011,869.600013,116.900002
1464,1096475.12,1096659.82,1097309.02,1097435.72,184.700003,126.700002,1082.80002,649.200009,833.900012,122.200002
1465,1097557.92,1097702.92,1098545.42,1098667.62,145.000002,122.200001,1233.20002,842.500013,987.500015,123.500002
1466,1098791.12,1098933.62,1099649.52,1099774.12,142.500002,124.600002,1105.50002,715.900011,858.400013,122.500002
1467,1099896.62,1100049.42,1100813.32,1100937.52,152.800002,124.200002,1161.10002,763.900011,916.700013,120.200002
1468,1101057.72,1101206.42,1102206.32,1102330.02,148.700002,123.700002,1397.10002,999.900015,1148.60002,124.800002
1469,1102454.82,1102632.62,1103311.12,1103439.12,177.800003,128.000002,1104.50002,678.50001,856.300013,120.200001
1470,1103559.32,1103746.32,1104530.72,1104655.72,187.000003,125.000002,1212.30002,784.400012,971.400015,115.900001
1471,1104771.62,1104911.52,1105571.32,1105698.42,139.900002,127.100002,1046.90002,659.80001,799.700012,120.100002
1472,1105818.52,1105930.32,1106554.22,1106675.42,111.800002,121.200002,978.000015,623.900009,735.700011,121.100002
1473,1106796.52,1106968.22,1107617.82,1107740.42,171.700002,122.600002,1069.60001,649.60001,821.300012,125.700001
1474,1107866.12,1107932.72,1108491.02,1108606.62,66.600001,115.600002,849.000013,558.300009,624.90001,108.500001
1475,1108715.12,1108863.62,1109355.92,1109476.12,148.500002,120.200001,875.000013,492.300008,640.80001,114.000002
1476,1109590.12,1109800.62,1110401.42,1110525.62,210.500003,124.200002,1059.50002,600.800009,811.300012,124.000002
1477,1110649.62,1110785.32,1111315.82,1111439.32,135.700002,123.500002,904.200013,530.500008,666.20001,114.500001
1478,1111553.82,1111734.92,1112460.22,1112589.22,181.100003,129.000002,1160.90002,725.300011,906.400014,125.500002
1479,1112714.72,1112901.12,1113506.82,1113630.42,186.400003,123.600001,1023.10001,605.700009,792.100012,107.400002
1480,1113737.82,1113887.22,1114401.82,1114523.32,149.400002,121.500002,895.200013,514.600008,664.00001,109.700001
1481,1114633.02,1114761.82,1115433.52,1115559.52,128.800002,126.000002,1041.60002,671.70001,800.500012,115.100002
1482,1115674.62,1115855.52,1116472.62,1116597.92,180.900003,125.300002,1041.10001,617.100009,798.000012,117.800001
1483,1116715.72,1116905.22,1117327.42,1117452.62,189.500003,125.200002,851.600013,422.200006,611.700009,114.700002
1484,1117567.32,1117797.22,1118325.42,1118449.12,229.900003,123.700002,984.000015,528.200008,758.100011,102.200002
1485,1118551.32,1118693.62,1119341.82,1119463.42,142.300002,121.600002,1027.80001,648.200009,790.500011,115.700002
1486,1119579.12,1119804.42,1120373.52,1120494.62,225.300003,121.100002,1041.80002,569.100009,794.400012,126.300002
1487,1120620.92,1120709.02,1121306.12,1121425.82,88.100001,119.700002,907.800013,597.100009,685.20001,102.900001
1488,1121528.72,1121702.52,1122250.32,1122376.22,173.800003,125.900002,969.300015,547.800008,721.600011,121.800002
1489,1122498.02,1122582.42,1123477.12,1123600.52,84.400001,123.400002,1222.60002,894.700013,979.100014,120.100002
1490,1123720.62,1123860.42,1124487.52,1124604.82,139.800002,117.300002,993.100015,627.100009,766.900011,108.900002
1491,1124713.72,1124862.62,1125563.12,1125688.52,148.900002,125.400002,1091.70002,700.50001,849.400012,116.900002
1492,1125970.62,1126044.42,1126617.92,1126743.32,73.800001,125.400002,888.000014,573.500009,647.30001,115.300002
1493,1126858.62,1126994.82,1127824.52,1127944.22,136.200002,119.700002,1198.20002,829.700012,965.900014,112.600001
1494,1128056.82,1128182.12,1128728.72,1128849.02,125.300002,120.300002,906.100014,546.600008,671.90001,113.900002
1495,1128962.92,1129144.32,1129698.92,1129822.02,181.400003,123.100002,978.100014,554.600008,736.000011,119.000001
1496,1129941.02,1130084.92,1130758.92,1130882.62,143.900003,123.700001,1054.10002,674.00001,817.900013,112.500002
1497,1130995.12,1131166.42,1131617.52,1131743.42,171.300003,125.900002,859.700013,451.100006,622.400009,111.400002
1498,1131854.82,1131987.72,1132739.32,1132863.82,132.900002,124.500002,1123.70002,751.600011,884.500013,114.700002
1499,1132978.52,1133120.22,1133893.02,1134011.42,141.700002,118.400002,1144.10002,772.800011,914.500013,111.200002
1500,1134122.62,1134294.12,1134940.62,1135061.32,171.500002,120.700002,1061.10002,646.50001,818.000012,122.400002
1501,1135183.72,1135416.12,1136138.42,1136261.12,232.400003,122.700002,1197.30002,722.300011,954.700014,119.900001
1502,1136381.02,1136445.52,1137102.82,1137222.02,64.500001,119.200002,937.400014,657.30001,721.800011,96.400001
1503,1137318.42,1137414.22,1138071.52,1138194.02,95.800002,122.500001,994.700015,657.30001,753.100012,119.100002
1504,1138449.72,1138515.32,1139212.22,1139331.42,65.600001,119.200001,997.700015,696.900011,762.500012,116.000002
1505,1139447.42,1139559.62,1140025.02,1140146.72,112.200002,121.700002,810.100012,465.400007,577.600009,110.800001
1506,1140257.52,1140380.22,1141164.32,1141287.52,122.700002,123.200002,1158.80002,784.100012,906.800014,128.800001
1507,1141416.32,1141589.02,1142205.32,1142327.62,172.700003,122.300002,1033.00002,616.300009,789.000012,121.700002
1508,1142449.32,1142631.92,1143341.52,1143463.32,182.600003,121.800002,1126.80002,709.60001,892.200013,112.800002
1509,1143576.12,1143787.82,1144187.72,1144305.92,211.700003,118.200001,844.600012,399.900006,611.600009,114.800002
1510,1144420.72,1144551.02,1145258.82,1145383.02,130.300002,124.200002,1102.10002,707.800011,838.100013,139.800002
1511,1145522.82,1145661.32,1146456.72,1146579.42,138.500002,122.700001,1162.10002,795.400012,933.900014,105.500002
1512,1146684.92,1146893.22,1147351.12,1147475.32,208.300003,124.200002,903.800013,457.900007,666.20001,113.400001
1513,1147588.72,1147768.12,1148372.22,1148497.62,179.400003,125.400002,1032.40002,604.100009,783.500012,123.500002
1514,1148621.12,1148690.02,1149424.52,1149550.62,68.900001,126.100002,1045.40002,734.500011,803.400012,115.900001
1515,1149666.52,1149733.72,1150687.62,1150810.72,67.200001,123.100001,1275.60002,953.900015,1021.10002,131.400002
1516,1150942.12,1151060.72,1151956.72,1152080.52,118.600002,123.800002,1254.40002,896.000013,1014.60001,116.000002
1517,1152196.52,1152415.12,1152969.02,1153095.82,218.600003,126.800001,1018.30001,553.900009,772.500012,119.000002
1518,1153214.82,1153448.82,1154062.52,1154189.92,234.000004,127.400002,1088.10002,613.700009,847.700013,113.000001
1519,1154302.92,1154514.02,1155244.72,1155371.42,211.100004,126.700002,1194.40002,730.70001,941.800014,125.900002
1520,1155497.32,1155658.82,1156372.92,1156494.72,161.500003,121.800002,1127.80002,714.10001,875.600013,130.400002
1521,1156625.12,1156845.22,1157273.32,1157394.32,220.100003,121.000002,872.000013,428.100007,648.20001,102.800001
1522,1157497.12,1157725.42,1158121.92,1158245.22,228.300003,123.300002,865.600013,396.500006,624.800009,117.500002
1523,1158362.72,1158519.12,1159035.52,1159154.52,156.400002,119.000002,905.200013,516.400008,672.80001,113.400001
1524,1159267.92,1159458.92,1159919.72,1160039.12,191.000003,119.400002,887.900014,460.800007,651.80001,116.700002
1525,1160155.82,1160320.82,1160954.02,1161074.32,165.000002,120.300001,1045.40002,633.20001,798.200012,126.900002
1526,1161201.22,1161381.22,1161948.42,1162067.02,180.000003,118.600002,982.200015,567.200008,747.200011,116.400002
1527,1162183.42,1162314.42,1163091.72,1163212.62,131.000002,120.900002,1157.90002,777.300011,908.300013,128.700002
1528,1163341.32,1163563.62,1164181.82,1164303.62,222.300003,121.800001,1110.20002,618.20001,840.500013,147.900003
1529,1164451.52,1164631.92,1165280.52,1165402.02,180.400002,121.500002,1068.00002,648.60001,829.000012,117.500002
1530,1165519.52,1165768.92,1166389.52,1166511.82,249.400003,122.300001,1115.60002,620.60001,870.000013,123.300002
1531,1166635.12,1166806.82,1167458.72,1167578.42,171.700003,119.700002,1059.00002,651.900009,823.600012,115.700002
1532,1167694.12,1167902.42,1168291.92,1168409.02,208.300003,117.100002,823.000012,389.500006,597.800009,108.100001
1533,1168517.12,1168710.52,1169253.22,1169377.62,193.400003,124.400002,981.800015,542.700008,736.100011,121.300002
1534,1169498.92,1169594.22,1170277.42,1170397.42,95.300001,120.000002,1008.30002,683.20001,778.500011,109.800002
1535,1170507.22,1170673.42,1171215.02,1171337.42,166.200002,122.400002,955.900014,541.600008,707.80001,125.700002
1536,1171463.12,1171568.22,1172221.92,1172343.12,105.100002,121.200002,998.200015,653.700009,758.800011,118.200002
1537,1172461.32,1172657.72,1173104.72,1173223.52,196.400003,118.800001,867.900013,447.000007,643.40001,105.700002
1538,1173329.22,1173510.12,1174114.12,1174233.42,180.900003,119.300001,1027.90002,604.000009,784.900012,123.700002
1539,1174357.12,1174512.92,1175190.12,1175316.02,155.800003,125.900002,1080.00002,677.20001,833.000013,121.100001
1540,1175437.12,1175661.52,1176287.92,1176410.42,224.400004,122.500002,1102.50002,626.400009,850.800013,129.200002
1541,1176539.62,1176607.12,1177455.62,1177576.52,67.500001,120.900002,1166.90002,848.500012,916.000013,130.000002
1542,1177706.52,1177889.72,1178499.72,1178619.92,183.200003,120.200002,1034.80002,610.000009,793.200012,121.400002
1543,1178741.32,1178838.62,1179529.82,1179649.22,97.300001,119.400002,1024.80002,691.20001,788.500011,116.900002
1544,1179766.12,1179981.82,1180487.02,1180603.42,215.700003,116.400001,953.800014,505.200008,720.900011,116.500002
1545,1180719.92,1180849.52,1181337.52,1181457.32,129.600002,119.800002,856.300013,488.000007,617.600009,118.900002
1546,1181576.22,1181729.42,1182151.52,1182269.12,153.200002,117.600002,789.800012,422.100006,575.300008,96.900002
1547,1182366.02,1182576.92,1182948.72,1183065.12,210.900003,116.400002,812.100012,371.800005,582.700008,113.000002
1548,1183178.12,1183324.72,1183736.62,1183851.02,146.600002,114.400002,791.800012,411.900006,558.500008,118.900002
1549,1183969.92,1184089.52,1184497.92,1184614.42,119.600001,116.500002,765.000011,408.400006,528.000007,120.500002
1550,1184734.92,1184899.42,1185216.42,1185332.72,164.500002,116.300002,708.00001,317.000005,481.500007,110.200001
1551,1185442.92,1185477.72,1185963.52,1186079.02,34.800001,115.500002,741.400012,485.800007,520.600008,105.300002
1552,1186184.32,1186311.32,1186667.02,1186787.82,127.000001,120.800002,695.40001,355.700006,482.700007,91.900001
1553,1186879.72,1186949.52,1187418.22,1187536.32,69.800001,118.100002,766.000011,468.700007,538.500008,109.400001
1554,1187785.22,1187846.52,1188168.12,1188289.52,61.300001,121.400002,606.000009,321.600005,382.900006,101.700001
1555,1188391.22,1188582.42,1188941.62,1189058.32,191.200003,116.700001,774.300012,359.200006,550.400009,107.200002
1556,1189165.52,1189367.22,1189739.92,1189858.12,201.700003,118.200001,820.900012,372.700006,574.400009,128.300002
1557,1189986.42,1190100.42,1190553.22,1190673.92,114.000002,120.700001,787.400012,452.800007,566.800009,99.900002
1558,1190773.82,1190839.12,1191323.52,1191441.22,65.300001,117.700002,768.300011,484.400007,549.700008,100.900001
1559,1191542.12,1191582.82,1192084.42,1192202.82,40.700001,118.400002,761.100012,501.600007,542.300008,100.400002
1560,1192303.22,1192349.52,1192840.32,1192960.52,46.3,120.200001,776.700011,490.800008,537.100008,119.400002
1561,1193079.92,1193261.12,1193603.72,1193722.42,181.200003,118.700002,740.800011,342.600005,523.800008,98.300001
1562,1193820.72,1193927.12,1194330.02,1194457.42,106.400002,127.400002,765.900012,402.900006,509.300008,129.200002
1563,1194586.62,1194691.92,1195121.52,1195241.92,105.300001,120.400001,750.900011,429.600007,534.900008,95.600002
1564,1195337.52,1195414.62,1195903.42,1196023.72,77.100001,120.300002,783.500012,488.800007,565.900008,97.300002
1565,1196121.02,1196163.92,1196707.72,1196832.22,42.9,124.500002,801.400012,543.800008,586.700008,90.200002
1566,1196922.42,1197049.62,1197460.72,1197582.12,127.200001,121.400001,754.900011,411.100007,538.300008,95.200002
1567,1197677.32,1197716.62,1198226.22,1198347.62,39.3,121.400002,766.600011,509.600008,548.900008,96.300001
1568,1198443.92,1198653.92,1199016.72,1199136.42,210.000003,119.700002,794.800012,362.800006,572.800009,102.300001
1569,1199238.72,1199313.42,1199796.62,1199915.62,74.700001,119.000002,775.200012,483.200007,557.900008,98.300002
1570,1200013.92,1200125.52,1200553.22,1200644.12,111.600001,90.900001,741.800011,427.700007,539.300008,111.600002
1571,1200755.72,1200892.62,1201351.62,1201467.02,136.900002,115.400001,819.700012,459.000007,595.900009,108.400002
1572,1201575.42,1201715.92,1202114.02,1202235.32,140.500002,121.300002,765.100011,398.100006,538.600008,105.200001
1573,1202340.52,1202428.02,1202858.92,1202982.32,87.500002,123.400002,731.300011,430.900006,518.400008,89.500001
1574,1203071.82,1203172.92,1203651.02,1203767.62,101.100002,116.600002,802.600012,478.100007,579.200009,106.800001
1575,1203874.42,1204015.72,1204452.62,1204582.32,141.300002,129.700002,797.600012,436.900007,578.200009,89.700001
1576,1204672.02,1204710.52,1205205.52,1205332.52,38.500001,127.000002,751.500011,495.000007,533.500008,91.000001
1577,1205423.52,1205575.72,1205986.22,1206106.22,152.200002,120.000001,786.600012,410.500007,562.700009,103.900002
1578,1206210.12,1206286.02,1206760.62,1206880.62,75.900001,120.000002,767.000011,474.600007,550.500008,96.500001
1579,1206977.12,1207155.32,1207499.82,1207620.42,178.200003,120.600002,745.100011,344.500005,522.700008,101.800001
1580,1207722.22,1207877.22,1208251.92,1208371.92,155.000003,120.000002,749.900012,374.700005,529.700008,100.200002
1581,1208472.12,1208515.32,1209062.72,1209151.02,43.2,88.300002,802.900012,547.400008,590.600008,124.000002
1582,1209275.02,1209415.92,1209743.52,1209863.82,140.900002,120.300001,708.00001,327.600005,468.500007,119.200002
1583,1209983.02,1210088.72,1210506.92,1210627.52,105.700002,120.600002,742.200011,418.200006,523.900008,97.700001
1584,1210725.22,1210777.82,1211266.22,1211381.82,52.600001,115.600002,757.200011,488.400007,541.000008,100.600001
1585,1211482.42,1211606.32,1212052.42,1212169.02,123.900002,116.600002,790.600012,446.100007,570.000009,104.000001
1586,1212273.02,1212417.72,1212783.82,1212902.52,144.700002,118.700002,715.500011,366.100006,510.800008,86.000001
1587,1212988.52,1213048.92,1213516.32,1213637.02,60.400001,120.700002,747.700011,467.400007,527.800008,99.200001
1588,1213736.22,1213944.32,1214275.12,1214394.02,208.100003,118.900002,748.100011,330.800005,538.900008,90.300001
1589,1214484.32,1214602.52,1215026.32,1215149.92,118.200002,123.600002,762.600012,423.800006,542.000008,97.000002
1590,1215246.92,1215382.82,1215759.02,1215870.32,135.900002,111.300002,724.80001,376.200005,512.100007,101.400001
1591,1215971.72,1216057.52,1216508.62,1216623.42,85.800002,114.800002,750.400012,451.100006,536.900008,98.700002
1592,1216722.12,1216820.62,1217231.02,1217318.32,98.500001,87.300001,712.90001,410.400006,508.900007,116.700002
1593,1217435.02,1217603.92,1217925.92,1218016.32,168.900003,90.400001,709.300011,322.000005,490.900008,128.000002
1594,1218144.32,1218294.12,1218640.12,1218750.22,149.800002,110.100002,708.70001,346.000005,495.800007,102.800001
1595,1218853.02,1218988.62,1219355.82,1219478.92,135.600002,123.100002,710.900011,367.200006,502.800008,85.000001
1596,1219563.92,1219632.42,1220060.52,1220179.92,68.500001,119.400002,708.00001,428.100006,496.600007,92.000001
1597,1220271.92,1220442.62,1220771.92,1220861.02,170.700003,89.100001,715.900011,329.300005,500.000008,126.800002
1598,1220987.82,1221093.72,1221436.62,1221552.02,105.900002,115.400002,666.20001,342.900005,448.800007,102.000001
1599,1221654.02,1221785.82,1222122.72,1222239.12,131.800002,116.400002,682.70001,336.900005,468.700007,97.600001
1600,1222336.72,1222468.52,1222833.92,1222946.42,131.800002,112.500001,708.900011,365.400006,497.200008,99.200002
1601,1223045.62,1223164.12,1223507.12,1223619.52,118.500002,112.400001,675.90001,343.000005,461.500007,102.000002
1602,1223721.52,1223801.12,1224165.52,1224277.42,79.600001,111.900002,658.10001,364.400005,444.000006,102.200002
1603,1224379.62,1224443.72,1224859.02,1224976.02,64.100001,117.000002,685.30001,415.300006,479.400007,88.900001
1604,1225064.92,1225124.52,1225509.22,1225622.02,59.600001,112.800001,654.80001,384.700006,444.300007,97.700002
1605,1225719.72,1225754.72,1226188.62,1226299.72,35,111.100001,682.80001,433.900007,468.900007,102.800002
1606,1226402.52,1226484.82,1226848.32,1226961.22,82.300001,112.900002,668.50001,363.500005,445.800006,109.800002
1607,1227071.02,1227156.02,1227576.22,1227690.02,85.000001,113.800002,712.30001,420.200006,505.200007,93.300001
1608,1227783.32,1227842.32,1228250.32,1228362.72,59.000001,112.400002,669.50001,408.000006,467.000007,90.100001
1609,1228452.82,1228574.02,1228874.52,1228986.82,121.200002,112.300001,630.80001,300.500005,421.700007,96.800002
1610,1229083.62,1229230.72,1229543.82,1229653.72,147.100002,109.900001,678.90001,313.100005,460.200007,108.800002
1611,1229762.52,1229856.92,1230183.42,1230272.32,94.400001,88.900001,620.400009,326.500005,420.900006,110.600002
1612,1230382.92,1230561.32,1230809.82,1230920.52,178.400003,110.700002,622.000009,248.500003,426.900006,84.400001
1613,1231004.92,1231113.02,1231420.72,1231540.22,108.100002,119.500001,618.90001,307.700005,415.800007,83.600002
1614,1231623.82,1231732.32,1232084.32,1232203.02,108.500001,118.700002,658.100009,352.000005,460.500006,78.900001
1615,1232281.92,1232456.12,1232701.42,1232814.22,174.200003,112.800001,626.20001,245.300004,419.500007,93.900002
1616,1232908.12,1233042.22,1233353.02,1233461.92,134.100002,108.900002,632.000009,310.800004,444.900006,78.200001
1617,1233540.12,1233724.02,1233946.62,1234058.62,183.900003,112.000002,614.200009,222.600003,406.500006,95.700001
1618,1234154.32,1234263.92,1234581.22,1234669.42,109.600002,88.200001,628.80001,317.300005,426.900007,113.700002
1619,1234783.12,1234864.72,1235215.62,1235329.22,81.600001,113.600002,626.200009,350.900005,432.500006,80.100001
1620,1235409.32,1235497.92,1235828.72,1235936.72,88.600001,108.000002,618.100009,330.800005,419.400006,90.700001
1621,1236027.42,1236199.52,1236453.72,1236566.82,172.100003,113.100001,635.30001,254.200004,426.300007,95.900002
1622,1236662.72,1236809.02,1237063.62,1237178.92,146.300002,115.300001,612.500009,254.600004,400.900006,96.300002
1623,1237275.22,1237351.32,1237700.52,1237823.42,76.100001,122.900002,626.000009,349.200005,425.300006,77.800001
1624,1237901.22,1238080.12,1238323.12,1238440.72,178.900003,117.600002,636.90001,243.000003,421.900006,97.400002
1625,1238538.12,1238654.42,1238913.52,1239028.42,116.300001,114.900002,576.500008,259.100004,375.400005,86.200001
1626,1239114.62,1239211.62,1239491.82,1239578.12,97.000002,86.300001,572.300009,280.200004,377.200006,108.800002
1627,1239686.92,1239838.52,1240105.52,1240219.32,151.600002,113.800002,632.400009,267.000004,418.600006,100.000001
1628,1240319.32,1240396.82,1240763.72,1240880.12,77.500001,116.400002,662.60001,366.900006,444.400007,101.800001
1629,1240981.92,1241115.62,1241423.72,1241536.92,133.700002,113.200001,648.80001,308.100005,441.800007,93.800002
1630,1241630.72,1241698.92,1242081.82,1242189.72,68.200001,107.900002,659.60001,382.900005,451.100006,100.600002
1631,1242290.32,1242418.72,1242753.22,1242868.12,128.400001,114.900002,681.70001,334.500005,462.900006,103.900002
1632,1242972.02,1243114.92,1243480.12,1243602.92,142.900002,122.800002,714.60001,365.200005,508.100007,83.700001
1633,1243686.62,1243783.62,1244164.22,1244283.32,97.000002,119.100002,682.000011,380.600005,477.600007,85.300002
1634,1244368.62,1244459.32,1244841.52,1244959.12,90.700001,117.600001,674.40001,382.200006,472.900007,83.900002
1635,1245043.02,1245194.92,1245518.22,1245634.62,151.900002,116.400001,680.30001,323.300005,475.200007,88.700002
1636,1245723.32,1245877.02,1246203.92,1246318.92,153.700002,115.000002,687.10001,326.900005,480.600007,91.500001
1637,1246410.42,1246526.92,1246836.12,1246962.72,116.500002,126.600002,629.100009,309.200004,425.700006,76.800001
1638,1247039.52,1247108.02,1247526.32,1247638.32,68.500001,112.000001,688.700011,418.300007,486.800008,89.900002
1639,1247728.22,1247858.32,1248157.42,1248272.52,130.100002,115.100002,631.200009,299.100004,429.200006,86.900001
1640,1248359.42,1248424.52,1248865.22,1248980.22,65.100001,115.000001,713.300011,440.700007,505.800008,92.500002
1641,1249072.72,1249230.22,1249575.02,1249690.52,157.500002,115.500002,712.90001,344.800005,502.300007,95.100001
1642,1249785.62,1249939.92,1250224.92,1250339.92,154.300003,115.000002,640.90001,285.000004,439.300007,86.600001
1643,1250426.52,1250615.42,1250907.42,1251021.02,188.900003,113.600002,687.40001,292.000004,480.900007,92.900001
1644,1251113.92,1251271.02,1251522.92,1251641.52,157.100002,118.600002,608.800009,251.900004,409.000006,81.200001
1645,1251722.72,1251877.32,1252162.32,1252249.62,154.600002,87.300001,638.30001,285.000005,439.600007,111.400002
1646,1252361.02,1252415.42,1252821.42,1252936.72,54.4,115.300002,658.000009,406.000006,460.400006,82.300001
1647,1253019.02,1253196.82,1253506.22,1253595.92,177.800003,89.700001,694.000011,309.400005,487.200008,117.100002
1648,1253713.02,1253756.02,1254219.42,1254351.02,43,131.600002,725.200011,463.400007,506.400007,87.200002
1649,1254438.22,1254562.42,1254946.92,1255036.62,124.200001,89.700002,707.80001,384.500006,508.700007,109.400001
1650,1255146.02,1255239.32,1255651.52,1255769.32,93.300002,117.800001,721.000011,412.200006,505.500008,97.700002
1651,1255867.02,1255931.82,1256403.92,1256494.72,64.800001,90.800001,736.000011,472.100007,536.900008,108.300002
1652,1256603.02,1256695.22,1257093.52,1257208.92,92.200001,115.400002,690.70001,398.300006,490.500007,84.800001
1653,1257293.72,1257467.32,1257828.72,1257918.52,173.600003,89.800001,740.000011,361.400005,535.000008,115.200002
1654,1258033.72,1258186.02,1258552.42,1258668.22,152.300002,115.800002,724.900011,366.400006,518.700008,90.400001
1655,1258758.62,1258912.02,1259228.72,1259342.72,153.400002,114.000002,672.90001,316.700005,470.100007,88.800001
1656,1259431.52,1259582.32,1259889.42,1260009.42,150.800002,120.000002,657.60001,307.100005,457.900007,79.700001
1657,1260089.12,1260237.32,1260590.12,1260680.12,148.200002,90.000002,703.10001,352.800005,501.000007,112.100001
1658,1260792.22,1260850.52,1261264.62,1261385.22,58.300001,120.600002,678.80001,414.100006,472.400007,85.800001
1659,1261471.02,1261632.92,1261948.52,1262065.92,161.900003,117.400002,695.700011,315.600004,477.500007,100.800002
1660,1262166.72,1262268.12,1262649.32,1262740.92,101.400001,91.600001,688.80001,381.200006,482.600007,114.600002
1661,1262855.52,1263050.72,1263366.92,1263483.92,195.200003,117.000001,721.000011,316.200005,511.400008,92.600002
1662,1263576.52,1263707.22,1264126.72,1264243.22,130.700002,116.500002,756.300011,419.500006,550.200008,89.600001
1663,1264332.82,1264521.72,1264828.32,1264946.02,188.900003,117.700002,705.000011,306.600004,495.500007,91.800002
1664,1265037.82,1265204.02,1265464.42,1265580.62,166.200002,116.200002,621.000009,260.400004,426.600006,78.200001
1665,1265658.82,1265782.62,1266049.72,1266160.42,123.800002,110.700001,589.300009,267.100004,390.900006,87.700002
1666,1266248.12,1266338.42,1266719.92,1266808.42,90.300001,88.500001,669.00001,381.500006,471.800007,108.700002
1667,1266917.12,1267026.72,1267430.12,1267549.12,109.600001,119.000002,728.30001,403.400006,513.000007,96.300001
1668,1267645.42,1267789.92,1268159.52,1268251.62,144.500003,92.100001,722.800011,369.600005,514.100008,116.600002
1669,1268368.22,1268537.32,1268906.72,1269024.22,169.100003,117.500002,748.200011,369.400005,538.500008,92.200001
1670,1269116.42,1269243.52,1269648.22,1269767.32,127.100002,119.100002,743.300011,404.700006,531.800008,92.400001
1671,1269859.72,1270008.22,1270399.12,1270524.52,148.500003,125.400002,749.700012,390.900005,539.400008,84.900002
1672,1270609.42,1270708.72,1271130.82,1271223.92,99.300001,93.100002,720.50001,422.100006,521.400007,106.000001
1673,1271329.92,1271450.02,1271871.82,1271997.12,120.100002,125.300002,749.600011,421.800006,541.900008,82.400001
1674,1272079.52,1272152.12,1272599.92,1272690.42,72.600002,90.500002,720.800011,447.800006,520.400008,109.900001
1675,1272800.32,1272967.52,1273347.72,1273462.02,167.200003,114.300002,758.700012,380.200005,547.400008,97.000002
1676,1273559.02,1273667.72,1274132.62,1274255.12,108.700001,122.500002,790.600011,464.900007,573.600008,94.500001
1677,1274349.62,1274540.22,1274823.82,1274917.12,190.600003,93.300002,679.70001,283.600004,474.200007,112.200001
1678,1275029.32,1275143.32,1275503.32,1275591.52,114.000002,88.200002,673.50001,360.000005,474.000007,111.300001
1679,1275702.82,1275859.72,1276289.12,1276405.12,156.900003,116.000002,802.400012,429.400006,586.300009,100.100001
1680,1276505.22,1276668.22,1277123.12,1277234.52,163.000003,111.400001,834.100013,454.900007,617.90001,104.800002
1681,1277339.32,1277473.12,1277914.62,1278037.02,133.800002,122.400002,778.100011,441.500006,575.300008,80.400001
1682,1278117.42,1278223.12,1278624.22,1278747.92,105.700002,123.700002,705.700011,401.100006,506.800008,75.200001
1683,1278823.12,1278997.82,1279335.72,1279457.42,174.700003,121.700001,723.400011,337.900005,512.600008,89.100002
1684,1279546.52,1279720.62,1280122.72,1280250.12,174.100002,127.400002,793.000012,402.100006,576.200008,89.400002
1685,1280339.52,1280457.72,1280870.62,1280964.22,118.200001,93.600002,731.00001,412.900006,531.100007,106.300001
1686,1281070.52,1281226.72,1281605.82,1281696.72,156.200003,90.900002,741.900011,379.100005,535.300008,115.700001
1687,1281812.42,1281920.32,1282368.62,1282495.82,107.900002,127.200002,761.100012,448.300007,556.200009,77.700001
1688,1282573.52,1282733.02,1283060.22,1283153.02,159.500002,92.800001,690.40001,327.200005,486.700007,110.900002
1689,1283263.92,1283410.72,1283685.12,1283776.52,146.800002,91.400002,626.600009,274.400004,421.200006,114.000001
1690,1283890.52,1283992.22,1284400.42,1284493.02,101.700002,92.600001,723.100011,408.200006,509.900008,120.600002
1691,1284613.62,1284774.32,1285151.82,1285242.22,160.700003,90.400002,743.600011,377.500005,538.200008,115.000001
1692,1285357.22,1285553.52,1285815.62,1285938.52,196.300003,122.900002,671.90001,262.100004,458.400007,90.600001
1693,1286029.12,1286166.52,1286557.22,1286677.12,137.400002,119.900002,753.600012,390.700006,528.100008,105.600002
1694,1286782.72,1286959.12,1287348.22,1287442.22,176.400002,94.000001,782.300011,389.100006,565.500008,122.800002
1695,1287565.02,1287723.72,1288154.22,1288272.62,158.700003,118.400002,803.100012,430.500006,589.200009,95.500001
1696,1288368.12,1288476.62,1288859.92,1288952.02,108.500002,92.100001,691.40001,383.300006,491.800008,107.500001
1697,1289059.52,1289161.82,1289633.42,1289748.52,102.300002,115.100002,785.700012,471.600007,573.900009,96.700001
1698,1289845.22,1289897.42,1290358.82,1290449.72,52.200001,90.900001,716.700011,461.400007,513.600008,112.200002
1699,1290561.92,1290765.92,1291082.22,1291213.22,204.000003,131.000002,737.900011,316.300005,520.300008,86.600001
1700,1291299.82,1291487.32,1291783.52,1291875.82,187.500003,92.300001,690.10001,296.200004,483.700007,114.100002
1701,1291989.92,1292095.12,1292513.82,1292604.52,105.200002,90.700001,734.200011,418.700006,523.900008,119.600002
1702,1292724.12,1292864.92,1293296.62,1293411.02,140.800002,114.400001,788.600012,431.700007,572.500009,101.700002
1703,1293512.72,1293725.32,1294122.22,1294245.82,212.600003,123.600002,810.800012,396.900006,609.500009,77.700001
1704,1294323.52,1294414.82,1294826.12,1294918.62,91.300001,92.500002,703.40001,411.300006,502.600007,108.300001
1705,1295026.92,1295128.42,1295594.62,1295716.52,101.500002,121.900002,785.700012,466.200007,567.700009,96.100001
1706,1295812.62,1296018.62,1296408.62,1296533.12,206.000003,124.500002,815.000012,390.000006,596.000009,94.500001
1707,1296627.62,1296689.32,1297263.12,1297386.22,61.700001,123.100002,849.300013,573.800009,635.50001,90.700001
1708,1297476.92,1297538.32,1297966.22,1298059.52,61.400001,93.300002,696.40001,427.900006,489.300007,113.800001
1709,1298173.32,1298230.32,1298742.92,1298838.02,57.000001,95.100001,787.300012,512.600008,569.600009,122.600002
1710,1298960.62,1299058.52,1299572.32,1299689.72,97.900001,117.400002,840.500013,513.800008,611.700009,111.400002
1711,1299801.12,1299997.82,1300427.42,1300543.82,196.700002,116.400002,851.500012,429.600007,626.300009,108.800001
1712,1300652.62,1300767.02,1301290.82,1301408.72,114.400002,117.900002,852.700013,523.800008,638.20001,96.600001
1713,1301505.32,1301631.02,1302192.92,1302313.42,125.700002,120.500002,915.500014,561.900008,687.60001,107.400002
1714,1302420.82,1302502.52,1303047.12,1303172.22,81.700001,125.100002,845.300012,544.600008,626.300009,93.900001
1715,1303266.12,1303489.32,1303862.02,1303986.02,223.200004,124.000002,812.400012,372.700005,595.900009,92.500001
1716,1304078.52,1304188.52,1304599.52,1304722.32,110.000002,122.800002,725.500011,411.000006,521.000008,81.700001
1717,1304804.02,1304910.92,1305311.42,1305406.02,106.900002,94.600001,717.100011,400.500006,507.400008,115.100002
1718,1305521.12,1305644.92,1306156.62,1306275.92,123.800002,119.300002,854.800013,511.700007,635.500009,100.000002
1719,1306375.92,1306590.92,1307018.82,1307143.72,215.000003,124.900002,867.200012,427.900006,642.900009,99.400001
1720,1307243.12,1307332.92,1307855.62,1307982.12,89.800002,126.500001,860.500013,522.700008,612.50001,121.500002
1721,1308103.62,1308256.82,1308759.52,1308884.52,153.200003,125.000002,880.000013,502.700007,655.90001,99.100001
1722,1308983.62,1309041.42,1309573.22,1309694.82,57.800001,121.600002,806.500012,531.800008,589.600009,95.300001
1723,1309790.12,1309918.42,1310383.92,1310502.22,128.300002,118.300002,812.400012,465.500007,593.800009,100.300001
1724,1310602.52,1310815.22,1311204.22,1311322.62,212.700004,118.400002,829.400013,389.000005,601.700009,109.300002
1725,1311431.92,1311552.52,1312056.02,1312174.22,120.600002,118.200002,837.800012,503.500007,624.100009,95.500001
1726,1312269.72,1312466.32,1312820.62,1312942.82,196.600003,122.200001,762.400012,354.300006,550.900009,89.300002
1727,1313032.12,1313193.82,1313636.32,1313767.12,161.700002,130.800002,821.400012,442.500007,604.200009,86.400001
1728,1313853.52,1314027.52,1314437.52,1314568.12,174.000003,130.600002,803.500012,410.000006,584.000009,88.900001
1729,1314657.02,1314743.72,1315265.32,1315360.42,86.700001,95.100001,824.400012,521.600008,608.300009,121.000002
1730,1315481.42,1315668.02,1316029.22,1316151.42,186.600003,122.200002,768.500012,361.200005,547.800008,98.500002
1731,1316249.92,1316395.22,1316759.92,1316853.32,145.300002,93.400002,720.90001,364.700005,510.000007,117.500001
1732,1316970.82,1317058.52,1317530.32,1317657.12,87.700002,126.800002,773.800012,471.800007,559.500009,87.500001
1733,1317744.62,1317920.82,1318371.82,1318467.32,176.200003,95.500002,842.600012,451.000006,627.200009,119.900001
1734,1318587.22,1318717.32,1319224.32,1319356.32,130.100002,132.000002,896.300014,507.000008,637.10001,127.200002
1735,1319483.52,1319637.12,1319965.52,1320090.32,153.600002,124.800002,686.40001,328.400005,482.000007,79.600001
1736,1320169.92,1320332.12,1320649.42,1320786.32,162.200002,136.900002,680.10001,317.300005,479.500007,63.700001
1737,1320850.02,1321051.92,1321256.02,1321372.52,201.900003,116.500002,622.500009,204.100003,406.000006,100.000001
1738,1321472.52,1321589.12,1321968.82,1322061.92,116.600002,93.100001,715.100011,379.700006,496.300008,125.700002
1739,1322187.62,1322335.32,1322757.52,1322880.12,147.700002,122.600001,783.200012,422.200007,569.900009,90.700002
1740,1322970.82,1323195.72,1323540.12,1323670.92,224.900003,130.800002,779.300011,344.400005,569.300008,79.200001
1741,1323750.12,1323881.82,1324321.02,1324412.42,131.700002,91.400001,773.200012,439.200007,570.900009,110.900002
1742,1324523.32,1324697.52,1325067.42,1325191.12,174.200003,123.700002,762.100011,369.900005,544.100008,94.300001
1743,1325285.42,1325435.92,1325864.72,1325992.22,150.500003,127.500002,797.600012,428.800006,579.300009,90.800001
1744,1326083.02,1326272.02,1326570.32,1326665.62,189.000003,95.300002,693.000011,298.300004,487.300007,110.400002
1745,1326776.02,1326960.62,1327311.62,1327437.32,184.600002,125.700002,756.700011,351.000005,535.600007,95.400002
1746,1327532.72,1327659.32,1328151.12,1328278.02,126.600002,126.900002,845.400012,491.800007,618.400009,100.100001
1747,1328378.12,1328577.72,1328985.92,1329107.92,199.600003,122.000002,817.700013,408.200006,607.800009,87.900002
1748,1329195.82,1329345.12,1329662.82,1329755.42,149.300002,92.600001,678.10001,317.700005,467.000007,118.500002
1749,1329873.92,1330074.02,1330332.72,1330455.42,200.100003,122.700001,674.10001,258.700004,458.800007,92.600002
1750,1330548.02,1330662.22,1331063.12,1331155.02,114.200001,91.900002,724.500011,400.900006,515.100007,117.500002
1751,1331272.52,1331356.62,1331845.22,1331964.22,84.100001,119.000002,796.200011,488.600007,572.700008,104.500001
1752,1332068.72,1332267.92,1332634.82,1332768.52,199.200003,133.700002,777.700012,366.900006,566.100009,77.900001
1753,1332846.42,1333039.22,1333424.62,1333552.62,192.800003,128.000001,791.700012,385.400006,578.200009,85.500002
1754,1333638.12,1333854.02,1334199.92,1334328.22,215.900003,128.300002,781.600011,345.900005,561.800008,91.500001
1755,1334419.72,1334618.72,1334950.62,1335044.82,199.000003,94.200002,746.400012,331.900005,530.900008,121.300002
1756,1335166.12,1335339.12,1335679.42,1335815.42,173.000002,136.000002,727.00001,340.300005,513.300007,77.700001
1757,1335893.12,1336065.72,1336410.82,1336504.92,172.600003,94.100001,723.500011,345.100005,517.700008,111.700002
1758,1336616.62,1336718.72,1337202.02,1337296.02,102.100002,94.000001,800.800012,483.300007,585.400009,121.400002
1759,1337417.42,1337620.12,1338030.22,1338150.02,202.700003,119.800002,832.300012,410.100006,612.800009,99.700001
1760,1338249.72,1338375.12,1338875.42,1338994.02,125.400002,118.600002,848.500013,500.300008,625.70001,104.200001
1761,1339098.22,1339277.12,1339680.52,1339774.72,178.900003,94.200001,793.300012,403.400006,582.300009,116.800002
1762,1339891.52,1339981.02,1340423.02,1340547.62,89.500001,124.600002,741.000011,442.000007,531.500008,84.900001
1763,1340632.52,1340784.62,1341145.02,1341238.52,152.100002,93.500001,716.500011,360.400006,512.500008,110.500002
1764,1341349.02,1341509.52,1341938.02,1342058.62,160.500002,120.600002,917.300013,428.500006,589.000008,207.700003
1765,1342266.32,1342335.12,1342768.72,1342891.92,68.800001,123.200002,716.000011,433.600007,502.400008,90.400001
1766,1342982.32,1343082.92,1343506.72,1343600.22,100.600001,93.500001,722.600011,423.800007,524.400008,104.700002
1767,1343704.92,1343902.52,1344221.32,1344342.12,197.600003,120.800002,742.100011,318.800004,516.400007,104.900002
1768,1344447.02,1344571.52,1345026.22,1345150.92,124.500002,124.700002,807.500012,454.700006,579.200008,103.600002
1769,1345254.52,1345385.42,1345892.42,1345989.32,130.900002,96.900002,855.400013,507.000007,637.900009,120.600002
1770,1346109.92,1346183.72,1346630.72,1346754.82,73.800001,124.100002,735.400011,447.000006,520.800007,90.500002
1771,1346845.32,1347004.12,1347322.42,1347447.82,158.800002,125.400002,692.80001,318.300005,477.100007,90.300001
1772,1347538.12,1347715.42,1348101.82,1348229.72,177.300003,127.900002,791.600012,386.400005,563.700008,100.000002
1773,1348329.72,1348523.32,1348906.22,1348998.12,193.600003,91.900002,778.400011,382.900005,576.500008,110.000001
1774,1349108.12,1349277.92,1349675.02,1349766.32,169.800003,91.300001,775.800012,397.100006,566.900009,117.600002
1775,1349883.92,1350073.42,1350485.32,1350603.92,189.500003,118.600002,809.400012,411.900006,601.400009,89.400001
1776,1350693.32,1350834.32,1351193.42,1351289.12,141.000002,95.700002,704.00001,359.100005,500.100007,108.200001
1777,1351397.32,1351493.22,1351971.62,1352064.12,95.900002,92.500001,781.400012,478.400007,574.300009,114.600002
1778,1352178.72,1352275.02,1352751.12,1352879.92,96.300001,128.800001,791.000012,476.100008,572.400009,89.800002
1779,1352969.72,1353037.62,1353648.72,1353740.42,67.900001,91.700001,926.800014,611.100009,679.00001,156.100003
1780,1353896.52,1354094.62,1354542.72,1354668.22,198.100003,125.500002,861.100012,448.100006,646.200009,89.400001
1781,1354757.62,1354928.02,1355381.52,1355504.92,170.400003,123.400002,851.500013,453.500007,623.90001,104.200001
1782,1355609.12,1355792.72,1356260.72,1356385.02,183.600003,124.300002,872.600013,468.000007,651.60001,96.700001
1783,1356481.72,1356690.32,1357074.82,1357170.72,208.600003,95.900001,822.400012,384.500006,593.100009,133.400002
1784,1357304.12,1357439.52,1357927.12,1358043.82,135.400002,116.700001,831.200013,487.600008,623.00001,91.500002
1785,1358135.32,1358294.12,1358680.72,1358775.92,158.800002,95.200001,758.800011,386.600006,545.400008,118.200002
1786,1358894.12,1359044.02,1359522.02,1359644.82,149.900002,122.800002,843.300013,478.000007,627.900009,92.600002
1787,1359737.42,1359864.22,1360328.62,1360450.02,126.800002,121.400002,803.500012,464.400006,591.200008,90.900002
1788,1360540.92,1360744.82,1361165.42,1361294.32,203.900003,128.900002,834.000012,420.600006,624.500009,80.600001
1789,1361374.92,1361497.52,1361959.42,1362055.12,122.600002,95.700001,818.000012,461.900007,584.500009,137.800002
1790,1362192.92,1362344.42,1362713.02,1362832.32,151.500003,119.300002,725.000011,368.600005,520.100008,85.600001
1791,1362917.92,1363091.72,1363368.22,1363463.42,173.800003,95.200001,651.60001,276.500004,450.300007,106.100002
1792,1363569.52,1363678.62,1364052.52,1364148.32,109.100001,95.800001,695.90001,373.900006,483.000007,117.100002
1793,1364265.42,1364478.72,1364898.72,1365022.72,213.300003,124.000001,852.600013,420.000007,633.30001,95.300002
1794,1365118.02,1365265.42,1365711.62,1365833.12,147.400002,121.500001,805.300012,446.200007,593.600009,90.200002
1795,1365923.32,1366125.32,1366489.22,1366610.12,202.000003,120.900002,781.600011,363.900005,565.900008,94.800001
1796,1366704.92,1366902.42,1367397.82,1367515.82,197.500003,118.000002,902.200014,495.400008,692.900011,91.300001
1797,1367607.12,1367815.32,1368158.72,1368253.72,208.200003,95.000002,759.600011,343.400005,551.600008,113.000001
1798,1368366.72,1368510.72,1368963.52,1369096.32,144.000002,132.800002,808.200012,452.800007,596.800009,78.600001
1799,1369174.92,1369265.72,1369821.02,1369960.62,90.800002,139.600002,864.100013,555.300008,646.10001,78.400001
1800,1370039.02,1370241.92,1370658.22,1370778.82,202.900003,120.600002,831.400013,416.300006,619.200009,91.600002
1801,1370870.42,1371082.42,1371512.72,1371645.32,212.000003,132.600002,867.100012,430.300006,642.300009,92.200001
1802,1371737.52,1371863.02,1372544.62,1372671.92,125.500002,127.300001,1041.90002,681.600011,807.100013,107.500002
1803,1372779.42,1372840.02,1373512.12,1373628.22,60.600001,116.100002,941.600014,672.10001,732.700011,92.800001
1804,1373721.02,1373876.42,1374307.42,1374431.02,155.400002,123.600002,804.300012,431.000007,586.400009,94.300001
1805,1374525.32,1374677.82,1375287.12,1375409.12,152.500002,122.000002,989.400015,609.300009,761.800011,105.600002
1806,1375514.72,1375665.72,1376247.82,1376364.12,151.000002,116.300001,944.000014,582.100009,733.100011,94.600002
1807,1376458.72,1376635.82,1377040.62,1377174.42,177.100002,133.800001,802.200012,404.800007,581.900009,86.500002
1808,1377260.92,1377363.22,1378009.12,1378126.92,102.300001,117.800002,975.500014,645.90001,748.200011,109.500001
1809,1378236.42,1378386.82,1378828.42,1378947.72,150.400003,119.300002,807.600012,441.600006,592.000009,96.300001
1810,1379044.02,1379191.52,1379768.72,1379891.52,147.500003,122.800002,951.300015,577.200008,724.700011,103.800002
1811,1379995.32,1380198.72,1380889.52,1381013.12,203.400003,123.600002,1133.20002,690.80001,894.200013,115.400001
1812,1381128.52,1381276.72,1382003.52,1382123.82,148.200003,120.300002,1107.20002,726.80001,875.000013,111.900002
1813,1382235.72,1382445.72,1382830.02,1382948.92,210.000003,118.900002,811.200012,384.300006,594.300009,98.000001
1814,1383046.92,1383185.12,1383835.52,1383961.22,138.200002,125.700002,1028.50002,650.40001,788.600012,114.200001
1815,1384075.42,1384144.92,1384830.02,1384952.72,69.500001,122.700001,985.900015,685.100011,754.600012,108.600002
1816,1385061.32,1385272.72,1385620.32,1385745.12,211.400003,124.800002,785.800012,347.600005,559.000008,102.000002
1817,1385847.12,1386010.52,1386642.72,1386767.32,163.400002,124.600001,1048.80002,632.20001,795.600012,128.600002
1818,1386895.92,1387117.82,1387660.62,1387783.62,221.900004,123.000002,999.000015,542.800008,764.700012,111.300001
1819,1387894.92,1388104.42,1388803.82,1388926.12,209.500003,122.300002,1150.10002,699.400011,908.900014,118.900001
1820,1389045.02,1389292.42,1389811.62,1389932.12,247.400004,120.500002,986.500015,519.200008,766.600012,99.400001
1821,1390031.52,1390199.02,1390707.82,1390829.62,167.500003,121.800002,904.400014,508.800007,676.30001,106.300002
1822,1390935.92,1391125.92,1391858.02,1391983.72,190.000002,125.700002,1159.40002,732.100011,922.100013,111.600002
1823,1392095.32,1392228.02,1392763.12,1392879.12,132.700002,116.000002,891.700013,535.100008,667.80001,107.900001
1824,1392987.02,1393199.82,1393612.72,1393737.92,212.800003,125.200002,865.600013,412.900006,625.700009,114.700002
1825,1393852.62,1394004.72,1394683.42,1394804.52,152.100002,121.100002,1065.50002,678.70001,830.800012,113.600002
1826,1394918.12,1395151.82,1395834.92,1395957.72,233.700003,122.800001,1161.90002,683.100011,916.800014,122.300002
1827,1396080.02,1396214.92,1396802.12,1396927.72,134.900002,125.600002,954.900014,587.200009,722.100011,107.200001
1828,1397034.92,1397138.92,1397898.22,1398022.02,104.000002,123.800002,1092.30002,759.300011,863.300013,105.200002
1829,1398127.22,1398343.82,1398949.62,1399074.62,216.600003,125.000002,1058.40002,605.800009,822.400012,111.000001
1830,1399185.62,1399403.52,1399964.62,1400092.52,217.900004,127.900002,1020.80002,561.100008,779.000012,113.900002
1831,1400206.42,1400414.32,1401041.52,1401163.92,207.900003,122.400002,1086.00002,627.200009,835.100012,128.500002
1832,1401292.42,1401377.92,1402189.32,1402315.42,85.500001,126.100002,1130.70002,811.400012,896.900013,107.700002
1833,1402423.12,1402607.32,1403313.12,1403435.72,184.200002,122.600002,1120.90002,705.800011,890.000013,108.300001
1834,1403544.02,1403705.02,1404354.12,1404482.92,161.000003,128.800001,1046.90002,649.10001,810.100013,108.000002
1835,1404590.92,1404650.82,1405464.32,1405589.92,59.900001,125.600002,1107.60002,813.500012,873.400013,108.600002
1836,1405698.52,1405822.02,1406638.92,1406763.72,123.500001,124.800001,1176.90002,816.900013,940.400014,111.700002
1837,1406875.42,1407046.42,1407611.52,1407737.52,171.000003,126.000002,961.500014,565.100008,736.100011,99.400001
1838,1407836.92,1408030.22,1408600.32,1408728.12,193.300003,127.800002,999.000015,570.100009,763.400012,107.800001
1839,1408835.92,1409074.12,1409609.52,1409735.82,238.200004,126.300002,1010.60001,535.400008,773.600012,110.700001
1840,1409846.52,1410060.72,1410593.22,1410719.52,214.200004,126.300002,989.200015,532.500007,746.700011,116.200002
1841,1410835.72,1411042.62,1411609.22,1411737.72,206.900003,128.500002,1000.20001,566.600009,773.500012,98.200001
1842,1411835.92,1412050.82,1412377.12,1412503.42,214.900003,126.300002,760.500011,326.300005,541.200008,93.000001
1843,1412596.42,1412782.32,1413297.02,1413421.02,185.900003,124.000002,937.900014,514.700008,700.600011,113.300001
1844,1413534.32,1413739.72,1414303.12,1414426.82,205.400003,123.700002,993.000015,563.400009,768.800012,100.500001
1845,1414527.32,1414703.32,1415184.52,1415305.72,176.000003,121.200002,885.700013,481.200007,657.20001,107.300001
1846,1415413.02,1415581.32,1416299.72,1416423.92,168.300003,124.200001,1123.60002,718.400011,886.700014,112.700002
1847,1416536.62,1416771.32,1417188.22,1417308.72,234.700004,120.500002,875.700013,416.900006,651.60001,103.600001
1848,1417412.32,1417585.52,1418119.82,1418244.22,173.200003,124.400001,938.100014,534.300008,707.500011,106.200002
1849,1418350.42,1418455.32,1419189.02,1419309.52,104.900002,120.500001,1054.70002,733.700011,838.600013,95.600002
1850,1419405.12,1419618.52,1420141.82,1420271.62,213.400003,129.800002,974.500014,523.300008,736.700011,108.000001
1851,1420379.62,1420572.32,1421147.82,1421272.42,192.700003,124.600002,1003.80002,575.500009,768.200012,111.000001
1852,1421383.42,1421591.32,1422098.92,1422220.52,207.900003,121.600002,945.000014,507.600008,715.500011,107.900001
1853,1422328.42,1422496.72,1423201.82,1423329.22,168.300003,127.400002,1116.00002,705.10001,873.400013,115.200002
1854,1423444.42,1423635.32,1424312.92,1424435.42,190.900003,122.500002,1101.20002,677.60001,868.500013,110.200001
1855,1424545.62,1424770.12,1425299.52,1425425.62,224.500004,126.100001,982.900015,529.400008,753.900012,102.900002
1856,1425528.52,1425735.42,1426206.32,1426328.62,206.900003,122.300002,896.600013,470.900007,677.80001,96.500001
1857,1426425.12,1426614.72,1427209.02,1427335.52,189.600003,126.500002,1023.40002,594.300009,783.900012,113.000002
1858,1427448.52,1427666.12,1428259.02,1428382.42,217.600003,123.400002,1027.90002,592.900009,810.500012,94.000001
1859,1428476.42,1428653.02,1429228.52,1429356.42,176.600003,127.900002,987.700015,575.500008,752.100011,107.700002
1860,1429464.12,1429664.62,1430343.02,1430466.62,200.500003,123.600002,1111.70002,678.40001,878.900013,109.200001
1861,1430575.82,1430707.72,1431297.12,1431416.72,131.900002,119.600002,941.700014,589.400009,721.300011,100.800001
1862,1431517.52,1431714.72,1432217.02,1432343.32,197.200003,126.300002,933.700014,502.300008,699.500011,107.900001
1863,1432451.22,1432658.52,1433330.92,1433452.92,207.300003,122.000002,1107.00002,672.40001,879.700013,105.300002
1864,1433558.22,1433729.32,1434254.22,1434380.42,171.100002,126.200002,926.000013,524.900008,696.00001,103.800001
1865,1434484.22,1434657.02,1435256.72,1435385.22,172.800003,128.500002,1018.30002,599.700009,772.500012,117.300002
1866,1435502.52,1435637.12,1436397.32,1436521.42,134.600002,124.100002,1131.50002,760.200011,894.800013,112.600002
1867,1436634.02,1436864.62,1437297.22,1437420.92,230.600003,123.700002,892.000013,432.600006,663.200009,105.100002
1868,1437526.02,1437709.52,1438413.12,1438536.52,183.500003,123.400002,1121.80002,703.60001,887.100013,111.300002
1869,1438647.82,1438852.52,1439461.42,1439583.12,204.700003,121.700001,1043.20001,608.900009,813.600012,107.900002
1870,1439691.02,1439860.12,1440452.42,1440578.72,169.100003,126.300002,1007.80002,592.300008,761.400011,120.100002
1871,1440698.82,1440835.32,1441562.92,1441686.02,136.500002,123.100002,1105.70002,727.600011,864.100013,118.500002
1872,1441804.52,1442002.22,1442602.22,1442728.32,197.700003,126.100002,1029.80002,600.000008,797.700011,106.000002
1873,1442834.32,1443025.92,1443521.42,1443640.72,191.600003,119.300002,904.800013,495.500007,687.10001,98.400001
1874,1443739.12,1443867.32,1444570.72,1444693.72,128.200002,123.000002,1070.80002,703.400011,831.600013,116.200001
1875,1444809.92,1444872.82,1445524.32,1445650.62,62.900001,126.300002,942.100014,651.50001,714.400011,101.400001
1876,1445752.02,1445925.52,1446371.42,1446495.42,173.500003,124.000001,850.100013,445.900007,619.40001,106.700002
1877,1446602.12,1446763.82,1447529.02,1447654.12,161.700002,125.100002,1169.10002,765.200012,926.900014,117.100001
1878,1447771.22,1447981.32,1448523.92,1448648.22,210.100004,124.300002,975.100015,542.600008,752.700012,98.100001
1879,1448746.32,1448963.52,1449565.22,1449687.42,217.200003,122.200002,1056.60002,601.700009,818.900012,115.500002
1880,1449802.92,1449935.52,1450688.32,1450814.82,132.600002,126.500002,1125.70002,752.800011,885.400013,113.800002
1881,1450928.62,1451179.02,1451676.22,1451797.92,250.400003,121.700001,977.900014,497.200008,747.600011,108.600002
1882,1451906.52,1452081.22,1452658.32,1452782.82,174.700003,124.500002,988.000015,577.100008,751.800011,111.700002
1883,1452894.52,1453091.82,1453807.92,1453933.22,197.300003,125.300002,1162.70002,716.10001,913.400013,124.000002
1884,1454057.22,1454141.12,1454900.72,1455029.32,83.900001,128.600002,1096.90002,759.600012,843.500013,124.800001
1885,1455154.12,1455353.22,1455762.82,1455882.32,199.100003,119.500001,837.400013,409.600007,608.70001,109.200002
1886,1455991.52,1456155.22,1456693.42,1456816.82,163.700002,123.400002,934.900014,538.200008,701.90001,109.600002
1887,1456926.42,1457117.32,1457644.62,1457768.82,190.900003,124.200001,949.200014,527.300008,718.200011,106.800002
1888,1457875.62,1458023.52,1458475.02,1458600.32,147.900002,125.300002,827.300012,451.500007,599.400009,102.600001
1889,1458702.92,1458879.52,1459526.32,1459647.22,176.600003,120.900001,1066.00002,646.80001,823.400013,121.700002
1890,1459768.92,1459939.62,1460568.62,1460689.02,170.700003,120.400002,1020.30001,629.000009,799.700012,100.200001
1891,1460789.22,1460980.12,1461565.32,1461685.92,190.900003,120.600002,1012.20002,585.200009,776.100012,115.500002
1892,1461801.42,1461936.82,1462691.72,1462817.42,135.400002,125.700002,1123.70002,754.900011,890.300013,107.700001
1893,1462925.12,1463114.12,1463595.52,1463717.12,189.000003,121.600002,890.400014,481.400007,670.40001,98.400002
1894,1463815.52,1463992.92,1464629.12,1464751.22,177.400002,122.100001,1047.40002,636.20001,813.600012,111.700002
1895,1464862.92,1465095.52,1465647.32,1465770.52,232.600004,123.200002,1014.00001,551.800008,784.400012,106.400001
1896,1465876.92,1466127.22,1466702.12,1466823.12,250.300004,121.000001,1048.30002,574.900009,825.200013,102.100002
1897,1466925.22,1467053.82,1467661.12,1467780.72,128.600002,119.600002,952.300014,607.300009,735.900011,96.800001
1898,1467877.52,1468079.52,1468562.52,1468681.92,202.000003,119.400002,913.900014,483.000007,685.00001,109.500002
1899,1468791.42,1469000.52,1469737.82,1469855.42,209.100003,117.600002,1170.40002,737.300011,946.400014,106.400001
1900,1469961.82,1470175.32,1470538.32,1470653.82,213.500003,115.500001,804.600012,363.000006,576.500009,112.600002
1901,1470766.42,1470996.22,1471412.22,1471532.22,229.800004,120.000002,881.300013,416.000006,645.80001,115.500001
1902,1471647.72,1471876.42,1472483.12,1472599.52,228.700004,116.400001,1073.80002,606.700009,835.400013,122.000002
1903,1472721.52,1472872.92,1473460.72,1473576.62,151.400003,115.900002,963.700015,587.800008,739.200011,108.600002
1904,1473685.22,1473837.82,1474474.92,1474597.42,152.600002,122.500002,1025.90002,637.100009,789.700011,113.700002
1905,1474711.12,1474851.12,1475493.72,1475616.42,140.000002,122.700001,1009.50001,642.60001,782.600012,104.200002
1906,1475720.62,1475959.82,1476360.72,1476478.72,239.200004,118.000002,867.700013,400.900005,640.100009,109.600002
1907,1476588.32,1476688.52,1477162.02,1477283.42,100.200001,121.400002,810.000012,473.500007,573.700008,114.900002
1908,1477398.32,1477547.52,1478168.82,1478283.62,149.200002,114.800002,1000.90002,621.300009,770.500011,115.600002
1909,1478399.22,1478530.02,1479031.72,1479147.82,130.800002,116.100002,863.300013,501.700007,632.500009,114.700002
1910,1479262.52,1479493.72,1479945.32,1480065.82,231.200003,120.500002,915.800013,451.600007,682.80001,112.500001
1911,1480178.32,1480235.22,1481027.92,1481147.82,56.900001,119.900002,1078.40002,792.700012,849.600013,108.900001
1912,1481256.72,1481483.62,1481889.42,1482008.62,226.900004,119.200002,851.500013,405.800006,632.70001,99.600001
1913,1482108.22,1482204.22,1482932.52,1483054.72,96.000002,122.200002,1062.50002,728.30001,824.300012,116.000002
1914,1483170.72,1483399.22,1483987.52,1484109.72,228.500003,122.200002,1048.20002,588.300009,816.800012,109.200002
1915,1484218.92,1484370.42,1484798.22,1484916.32,151.500002,118.100002,805.500012,427.800006,579.300008,108.100002
1916,1485024.42,1485186.22,1485802.72,1485922.72,161.800002,120.000002,1011.70001,616.500009,778.300011,113.400002
1917,1486036.12,1486230.02,1486856.02,1486975.72,193.900003,119.700002,1052.80002,626.000009,819.900012,113.200001
1918,1487088.92,1487283.62,1487880.02,1488000.82,194.700003,120.800002,1022.80002,596.400009,791.100012,110.900002
1919,1488111.72,1488242.82,1488997.02,1489120.02,131.100002,123.000002,1119.00002,754.200011,885.300013,110.700001
1920,1489230.72,1489336.52,1489992.52,1490112.02,105.800002,119.500001,992.200015,656.00001,761.800012,110.900002
1921,1490222.92,1490382.42,1490977.32,1491097.72,159.500002,120.400002,984.500015,594.900009,754.400011,109.700002
1922,1491207.42,1491311.92,1492138.72,1492258.12,104.500001,119.400001,1163.50002,826.800013,931.300014,112.800002
1923,1492370.92,1492564.02,1493262.22,1493382.72,193.100003,120.500002,1121.00002,698.20001,891.300013,109.200002
1924,1493491.92,1493621.22,1494429.52,1494552.62,129.300002,123.100002,1178.40002,808.300012,937.600014,117.700001
1925,1494831.22,1494911.42,1495496.82,1495620.02,80.200001,123.200001,908.800013,585.400009,665.60001,120.000002
1926,1495740.02,1495863.42,1496719.92,1496843.32,123.400002,123.400002,1218.50002,856.500013,979.900015,115.200001
1927,1496958.52,1497092.02,1497864.12,1497986.22,133.500002,122.100002,1141.40002,772.100012,905.600014,113.700001
1928,1498099.92,1498334.32,1498924.62,1499046.72,234.400004,122.100002,1070.40002,590.300009,824.700013,123.600001
1929,1499170.32,1499289.32,1500089.32,1500210.22,119.000002,120.900002,1156.50002,800.000012,919.000014,116.600002
1930,1500326.82,1500526.72,1501195.72,1501318.82,199.900003,123.100001,1106.40002,669.00001,868.900013,114.400002
1931,1501433.22,1501629.52,1502208.92,1502331.42,196.300003,122.500001,1022.70001,579.400009,775.700012,124.500002
1932,1502455.92,1502678.72,1503049.92,1503170.82,222.800004,120.900002,835.600013,371.200005,594.000009,120.700002
1933,1503291.52,1503399.92,1504133.22,1504254.62,108.400001,121.400002,1076.30002,733.300011,841.700012,113.200002
1934,1504367.82,1504592.12,1505144.32,1505270.32,224.300003,126.000002,1010.80001,552.200008,776.500011,108.300002
1935,1505378.62,1505608.02,1506168.72,1506290.62,229.400003,121.900001,1021.00001,560.700009,790.100012,109.000002
1936,1506399.62,1506598.22,1506997.92,1507115.22,198.600003,117.300002,842.000013,399.700006,598.300009,126.400002
1937,1507241.62,1507486.12,1507909.02,1508029.62,244.500003,120.600001,915.000013,422.900007,667.40001,127.000002
1938,1508156.62,1508223.42,1508834.62,1508953.72,66.800001,119.100002,921.100014,611.200009,678.00001,124.000002
1939,1509077.72,1509142.12,1509747.82,1509866.12,64.400001,118.300002,903.900013,605.700009,670.10001,115.500001
1940,1509981.62,1510112.12,1510714.72,1510831.42,130.500002,116.700002,976.600015,602.600009,733.100011,126.800002
1941,1510958.22,1511069.62,1511708.52,1511827.42,111.400002,118.900002,994.200015,638.900009,750.300011,125.000002
1942,1511952.42,1512088.22,1512701.32,1512818.62,135.800002,117.300002,995.300015,613.100009,748.900011,129.100002
1943,1512947.72,1513197.32,1513663.82,1513784.32,249.600003,120.500002,963.500014,466.500007,716.10001,126.900002
1944,1513911.22,1513976.42,1514684.72,1514808.62,65.200001,123.900001,1021.80002,708.300011,773.500012,124.400002
1945,1514933.02,1515143.52,1515644.02,1515760.22,210.500003,116.200002,941.500014,500.500008,711.000011,114.300001
1946,1515874.52,1516054.32,1516502.72,1516625.22,179.800003,122.500001,863.500013,448.400007,628.20001,112.800002
1947,1516738.02,1516801.32,1517438.92,1517559.02,63.300001,120.100001,933.600014,637.60001,700.900011,112.600002
1948,1517671.62,1517880.82,1518465.92,1518585.72,209.200003,119.800002,1032.70002,585.100009,794.300012,118.600001
1949,1518704.32,1518916.02,1519516.32,1519636.32,211.700004,120.000001,1057.40002,600.300009,812.000013,125.400002
1950,1519761.72,1519990.72,1520460.32,1520576.42,229.000004,116.100001,914.700014,469.600007,698.600011,100.000002
1951,1520676.42,1520853.02,1521240.62,1521362.82,176.600002,122.200002,793.600012,387.600006,564.200008,107.200002
1952,1521470.02,1521633.52,1522177.52,1522299.62,163.500002,122.100002,952.100014,544.000008,707.50001,122.500002
1953,1522422.12,1522515.12,1523056.62,1523174.82,93.000001,118.200002,841.300012,541.500008,634.500009,88.600001
1954,1523263.42,1523438.12,1523834.22,1523951.52,174.700003,117.300002,800.700012,396.100006,570.800009,112.600001
1955,1524064.12,1524234.42,1524729.02,1524849.62,170.300003,120.600002,890.200014,494.600007,664.90001,104.700002
1956,1524954.32,1525156.32,1525527.02,1525646.22,202.000003,119.200002,800.700012,370.700005,572.700008,108.800002
1957,1525755.02,1525991.72,1526551.02,1526672.62,236.700003,121.600002,1042.80002,559.300008,796.000011,125.200002
1958,1526797.82,1526855.12,1527443.52,1527561.72,57.300001,118.200001,880.600013,588.400009,645.70001,116.700002
1959,1527678.42,1527896.42,1528232.02,1528347.22,218.000003,115.200002,775.000012,335.600005,553.600008,106.200002
1960,1528453.42,1528594.22,1529143.52,1529261.52,140.800002,118.000002,921.400013,549.300008,690.10001,113.300001
1961,1529374.82,1529563.62,1530147.12,1530268.42,188.800003,121.300002,1008.20001,583.500009,772.300012,114.600001
1962,1530383.02,1530544.82,1531066.62,1531185.42,161.800003,118.800001,913.100014,521.800008,683.600011,110.700002
1963,1531296.12,1531462.72,1532011.72,1532130.02,166.600003,118.300002,953.000014,549.000008,715.600011,119.100001
1964,1532249.12,1532438.82,1533220.22,1533338.82,189.700003,118.600002,1209.30002,781.400012,971.100015,119.600001
1965,1533458.42,1533609.72,1534161.82,1534281.32,151.300003,119.500002,912.400014,552.100008,703.400011,89.500001
1966,1534370.82,1534538.92,1535157.42,1535273.82,168.100002,116.400001,1014.50002,618.50001,786.600012,111.500002
1967,1535385.32,1535552.92,1536215.82,1536334.62,167.600003,118.800002,1066.60002,662.900009,830.500012,117.300002
1968,1536451.92,1536628.22,1537170.02,1537290.22,176.300003,120.200001,943.100014,541.800008,718.100011,104.800002
1969,1537395.02,1537579.52,1538269.22,1538389.42,184.500003,120.200002,1103.80002,689.70001,874.200013,109.400001
1970,1538498.82,1538644.92,1539181.12,1539302.52,146.100003,121.400001,906.300014,536.200008,682.300011,102.600002
1971,1539405.12,1539601.12,1539998.22,1540119.82,196.000003,121.600002,826.900012,397.100006,593.100009,112.200001
1972,1540232.02,1540469.32,1541078.22,1541198.22,237.300004,120.000002,1081.60002,608.900009,846.200013,115.400001
1973,1541313.62,1541448.52,1542131.92,1542248.52,134.900002,116.600001,1036.50002,683.400011,818.300013,101.600002
1974,1542350.12,1542557.42,1543055.12,1543174.22,207.300003,119.100002,941.700014,497.700007,705.00001,117.600002
1975,1543291.82,1543497.92,1544153.12,1544271.02,206.100003,117.900001,1092.30002,655.20001,861.300013,113.100002
1976,1544384.12,1544488.92,1545007.42,1545124.22,104.800002,116.800002,833.800013,518.500007,623.300009,93.700002
1977,1545217.92,1545346.12,1545885.92,1546003.02,128.200001,117.100002,892.200013,539.800008,668.000009,107.100002
1978,1546110.12,1546238.52,1546853.32,1546971.62,128.400002,118.300002,977.100014,614.800009,743.200011,115.600001
1979,1547087.22,1547340.92,1547882.82,1548001.92,253.700004,119.100002,1029.90002,541.900008,795.600012,115.200002
1980,1548117.12,1548345.42,1548937.92,1549055.62,228.300003,117.700002,1048.90002,592.500009,820.800012,110.400001
1981,1549166.02,1549254.52,1549797.52,1549912.62,88.500002,115.100001,853.700013,543.000008,631.50001,107.100002
1982,1550019.72,1550176.52,1550717.32,1550837.52,156.800002,120.200002,916.000014,540.800008,697.60001,98.200002
1983,1550935.72,1551114.32,1551656.42,1551772.62,178.600002,116.200002,930.300014,542.100008,720.70001,93.400002
1984,1551866.02,1552044.12,1552641.32,1552758.02,178.100002,116.700002,1010.30001,597.200009,775.300011,118.300002
1985,1552876.32,1553072.62,1553715.52,1553834.42,196.300003,118.900002,1082.30002,642.900009,839.200012,124.200002
1986,1553958.62,1554083.52,1554616.62,1554734.12,124.900002,117.500001,885.300013,533.100008,658.00001,109.800002
1987,1554843.92,1555020.72,1555789.12,1555906.72,176.800003,117.600002,1182.80002,768.400011,945.200014,120.000002
1988,1556026.72,1556275.72,1556815.82,1556933.22,249.000003,117.400002,1008.50001,540.100008,789.100011,102.000002
1989,1557035.22,1557249.52,1557800.42,1557918.92,214.300003,118.500002,998.700015,550.900008,765.200011,115.000002
1990,1558033.92,1558206.72,1558975.42,1559095.52,172.800002,120.100001,1190.30002,768.700012,941.500014,128.700002
1991,1559224.22,1559291.22,1560167.92,1560289.02,67.000001,121.100002,1190.90002,876.700013,943.700014,126.100002
1992,1560415.12,1560632.92,1561048.52,1561161.92,217.800003,113.400002,857.900013,415.600006,633.400009,111.100002
1993,1561273.02,1561427.02,1562113.22,1562233.42,154.000002,120.200002,1069.20002,686.20001,840.200012,108.800002
1994,1562342.22,1562535.52,1562890.52,1563006.32,193.300003,115.800002,773.300011,355.000005,548.300008,109.200001
1995,1563115.52,1563250.02,1563950.72,1564069.72,134.500002,119.000001,1067.50002,700.700011,835.200013,113.300002
1996,1564183.02,1564373.92,1565124.12,1565245.32,190.900003,121.200002,1178.30002,750.200011,941.100014,116.000002
1997,1565361.32,1565568.42,1566283.82,1566403.92,207.100003,120.100002,1161.80002,715.40001,922.500013,119.200002
1998,1566523.12,1566637.12,1567482.02,1567601.32,114.000002,119.300002,1196.70002,844.900012,958.900014,118.500002
1999,1567719.82,1567947.82,1568596.22,1568717.12,228.000003,120.900002,1119.90002,648.40001,876.400013,122.600002
2000,1568839.72,1568909.02,1569823.22,1569941.82,69.300001,118.600002,1225.60002,914.200013,983.500014,123.500002
2001,1570065.32,1570197.82,1570993.12,1571113.02,132.500002,119.900001,1161.10002,795.300012,927.800014,113.400002
2002,1571226.42,1571406.42,1572093.32,1572212.72,180.000003,119.400002,1111.90002,686.90001,866.900013,125.600002
2003,1572338.32,1572557.92,1573254.02,1573374.12,219.600003,120.100002,1164.90002,696.10001,915.700013,129.100002
2004,1573503.22,1573675.22,1574458.12,1574581.52,172.000003,123.400002,1207.50002,782.900011,954.900014,129.200002
2005,1574710.72,1574974.62,1575651.92,1575773.22,263.900004,121.300002,1184.00002,677.30001,941.200014,121.500002
2006,1575894.72,1576014.62,1576735.12,1576857.92,119.900001,122.800002,1084.10002,720.500011,840.400012,120.900002
2007,1576978.82,1577176.32,1577830.92,1577951.52,197.500003,120.600001,1095.60002,654.60001,852.100013,122.900002
2008,1578074.42,1578242.22,1578727.62,1578851.02,167.800003,123.400002,906.500014,485.400007,653.20001,129.900002
2009,1578980.92,1579166.82,1580073.82,1580197.22,185.900002,123.400002,1336.90002,907.000014,1092.90002,120.600002
2010,1580317.82,1580531.32,1580896.72,1581018.12,213.500003,121.400002,806.400012,365.400005,578.900008,106.100002
2011,1581124.22,1581283.22,1581871.02,1581992.32,159.000002,121.300002,977.700014,587.800009,746.800011,109.600001
2012,1582101.92,1582275.92,1583090.92,1583209.92,174.000003,119.000002,1229.20002,815.000012,989.000015,121.200001
2013,1583331.12,1583555.32,1584054.22,1584173.62,224.200004,119.400002,952.400015,498.900007,723.100011,109.900002
2014,1584283.52,1584497.52,1585125.02,1585246.92,214.000003,121.900002,1085.80002,627.500009,841.500012,122.400002
2015,1585369.32,1585583.72,1586219.92,1586338.12,214.400003,118.200001,1083.70002,636.20001,850.600013,114.900002
2016,1586453.02,1586585.82,1587331.02,1587450.22,132.800002,119.200002,1112.40002,745.200011,878.000013,115.200002
2017,1587565.42,1587807.22,1588542.32,1588660.72,241.800003,118.400002,1222.10002,735.100011,976.900014,126.800002
2018,1588787.52,1588895.42,1589442.02,1589562.12,107.900001,120.100001,892.100013,546.600009,654.50001,117.500002
2019,1589679.62,1589893.42,1590599.12,1590717.32,213.800003,118.200002,1161.20002,705.700011,919.500014,123.500001
2020,1590840.82,1591049.72,1591715.42,1591836.22,208.900003,120.800002,1103.10002,665.70001,874.600013,107.700002
2021,1591943.92,1592115.22,1592878.62,1592999.52,171.300002,120.900002,1177.00002,763.400012,934.700014,121.400001
2022,1593120.92,1593192.92,1594131.02,1594251.62,72.000001,120.600002,1249.20002,938.100014,1010.10001,118.500002
2023,1594548.12,1594633.62,1595287.02,1595407.12,85.500001,120.100001,989.600014,653.40001,738.900011,130.600002
2024,1595537.72,1595738.62,1596258.92,1596377.22,200.900003,118.300002,940.700014,520.300008,721.200011,101.200001
2025,1596478.42,1596699.42,1597307.52,1597428.72,221.000004,121.200002,1072.70002,608.100009,829.100013,122.400001
2026,1597551.12,1597698.12,1598474.02,1598590.32,147.000003,116.300002,1150.10002,775.900011,922.900014,110.900002
2027,1598701.22,1598885.52,1599500.52,1599617.02,184.300002,116.500002,1037.70002,615.000009,799.300011,121.900002
2028,1599738.92,1599887.62,1600623.42,1600743.62,148.700002,120.200002,1122.60002,735.800011,884.500013,117.900002
2029,1600861.52,1601027.72,1601707.92,1601826.82,166.200002,118.900002,1086.80002,680.20001,846.400012,121.500002
2030,1601948.32,1602115.12,1602654.72,1602769.82,166.800002,115.100002,921.800014,539.600008,706.40001,100.300002
2031,1602870.12,1603074.72,1603540.42,1603656.42,204.600003,116.000001,903.300013,465.700007,670.30001,117.000002
2032,1603773.42,1603903.02,1604534.42,1604653.02,129.600002,118.600002,994.900015,631.400009,761.000011,115.300002
2033,1604768.32,1604987.52,1605533.02,1605648.22,219.200003,115.200002,993.000015,545.500008,764.700011,113.100002
2034,1605761.32,1605988.02,1606559.92,1606680.52,226.700003,120.600001,1042.70002,571.900009,798.600012,123.500002
2035,1606804.02,1606972.62,1607551.12,1607671.42,168.600003,120.300002,980.900015,578.500008,747.100011,113.500002
2036,1607784.92,1607952.92,1608570.62,1608688.12,168.000002,117.500001,1019.60001,617.70001,785.700012,116.400002
2037,1608804.52,1609006.12,1609764.62,1609883.32,201.600003,118.700002,1198.10002,758.500011,960.100014,119.300002
2038,1610002.62,1610190.52,1610923.72,1611043.62,187.900003,119.900001,1162.40002,733.200011,921.100014,121.400002
2039,1611165.02,1611344.92,1611769.92,1611860.02,179.900003,90.100002,806.000012,425.000006,604.900009,111.000001
2040,1611971.02,1612199.72,1612731.12,1612853.12,228.700004,122.000001,1005.30002,531.400008,760.100012,123.200002
2041,1612976.32,1613151.72,1613757.92,1613880.22,175.400003,122.300002,1022.20001,606.200009,781.600012,118.300001
2042,1613998.52,1614162.32,1614666.92,1614786.32,163.800003,119.400002,905.300014,504.600007,668.40001,117.500002
2043,1614903.82,1615116.82,1615717.42,1615836.92,213.000003,119.500002,1061.30002,600.600009,813.600012,128.200002
2044,1615965.12,1616057.32,1616792.52,1616910.02,92.200001,117.500002,1053.40002,735.200011,827.400012,108.500001
2045,1617018.52,1617240.92,1617902.42,1618023.42,222.400004,121.000001,1127.40002,661.50001,883.900014,122.500002
2046,1618145.92,1618295.92,1618978.52,1619095.32,150.000002,116.800001,1062.10002,682.600011,832.600013,112.700002
2047,1619208.02,1619360.22,1619864.62,1619983.72,152.200002,119.100002,889.300013,504.400008,656.60001,113.600001
2048,1620097.32,1620254.02,1620999.82,1621117.42,156.700003,117.600002,1140.60002,745.800011,902.500014,120.500001
2049,1621237.92,1621436.32,1622169.42,1622286.92,198.400003,117.500002,1158.50002,733.100011,931.500014,109.500002
2050,1622396.42,1622564.72,1623028.62,1623144.42,168.300002,115.800002,866.500013,463.900007,632.200009,118.500002
2051,1623262.92,1623469.72,1624130.12,1624248.62,206.800003,118.500002,1104.00002,660.400009,867.200012,118.300002
2052,1624366.92,1624515.02,1624969.22,1625087.42,148.100002,118.200002,832.400012,454.200007,602.300009,111.900001
2053,1625199.32,1625283.92,1625975.12,1626093.22,84.600002,118.100002,1019.10002,691.20001,775.800012,125.200002
2054,1626218.42,1626355.52,1627097.12,1627217.12,137.100002,120.000001,1100.30002,741.600011,878.700013,101.600002
2055,1627318.72,1627490.52,1628011.52,1628129.42,171.800002,117.900002,921.200014,521.000008,692.80001,110.500002
2056,1628239.92,1628435.32,1629142.72,1629261.82,195.400003,119.100002,1145.60002,707.40001,902.800013,123.700002
2057,1629385.52,1629600.82,1630210.52,1630329.52,215.300003,119.000002,1053.80001,609.700009,825.000012,109.800001
2058,1630439.32,1630636.62,1631102.12,1631217.72,197.300003,115.600002,902.400014,465.500007,662.80001,124.000002
2059,1631341.72,1631562.52,1632235.92,1632354.52,220.800003,118.600002,1123.60002,673.40001,894.200013,110.800002
2060,1632465.32,1632680.42,1633377.72,1633494.52,215.100003,116.800002,1140.90002,697.30001,912.400013,111.700002
2061,1633606.22,1633743.52,1634319.82,1634435.82,137.300002,116.000002,931.100014,576.300008,713.60001,101.500002
2062,1634537.32,1634729.32,1635168.42,1635289.92,192.000002,121.500002,872.200013,439.100007,631.100009,119.600002
2063,1635409.52,1635611.62,1636381.52,1636496.62,202.100003,115.100002,1211.60002,769.900011,972.000014,124.500002
2064,1636621.12,1636826.12,1637245.62,1637364.32,205.000003,118.700002,860.100012,419.500006,624.500009,116.900001
2065,1637481.22,1637648.52,1638318.72,1638437.32,167.300003,118.600002,1075.10002,670.20001,837.500013,119.000001
2066,1638556.32,1638760.62,1639397.92,1639518.12,204.300003,120.200002,1091.50002,637.30001,841.600013,129.700002
2067,1639647.82,1639877.22,1640284.22,1640402.12,229.400003,117.900002,861.600012,407.000006,636.400009,107.300001
2068,1640509.42,1640644.22,1641296.42,1641412.32,134.800003,115.900002,1019.90002,652.200009,787.000012,117.000002
2069,1641529.32,1641696.92,1642334.22,1642449.52,167.600002,115.300001,1028.60001,637.30001,804.900012,108.400002
2070,1642557.92,1642737.52,1643191.92,1643314.02,179.600003,122.100002,868.100013,454.400006,634.000009,112.000002
2071,1643426.02,1643664.22,1644248.42,1644365.12,238.200004,116.700002,1056.00002,584.200008,822.400012,116.900002
2072,1644482.02,1644659.82,1645280.42,1645397.02,177.800002,116.600001,1021.90001,620.60001,798.400012,106.900002
2073,1645503.92,1645727.32,1646204.72,1646321.32,223.400003,116.600002,938.200014,477.400007,700.80001,120.800002
2074,1646442.12,1646654.92,1647208.42,1647325.82,212.800003,117.400002,1007.60001,553.500008,766.300011,123.900002
2075,1647449.72,1647584.62,1648221.02,1648336.22,134.900002,115.200002,1004.30002,636.400009,771.300011,117.800002
2076,1648454.02,1648638.52,1649188.92,1649304.42,184.500003,115.500002,969.800014,550.400008,734.900011,119.400001
2077,1649423.82,1649640.92,1650304.52,1650422.52,217.100004,118.000002,1114.40002,663.600009,880.700013,115.700002
2078,1650538.22,1650639.12,1651190.92,1651310.02,100.900001,119.100001,890.400013,551.800009,652.70001,118.600002
2079,1651428.62,1651561.12,1652393.32,1652511.52,132.500002,118.200001,1203.10002,832.200013,964.700015,120.200002
2080,1652631.72,1652769.62,1653414.62,1653531.82,137.900002,117.200002,1009.00001,645.00001,782.900012,108.900001
2081,1653640.72,1653784.02,1654377.52,1654495.32,143.300002,117.800002,976.600015,593.500009,736.800011,122.000002
2082,1654617.32,1654788.92,1655358.72,1655476.52,171.600002,117.800002,977.300014,569.800009,741.400011,118.100001
2083,1655594.62,1655768.92,1656274.82,1656393.12,174.300003,118.300002,907.600014,505.900007,680.20001,109.100002
2084,1656502.22,1656680.02,1657403.82,1657521.12,177.800002,117.300002,1144.20002,723.800011,901.600013,125.300002
2085,1657646.42,1657897.92,1658342.02,1658460.72,251.500004,118.700002,921.200014,444.100006,695.60001,106.900002
2086,1658567.62,1658712.12,1659350.22,1659466.12,144.500002,115.900002,1019.30002,638.100009,782.600011,120.800002
2087,1659586.92,1659736.52,1660491.22,1660606.82,149.600002,115.600002,1139.40002,754.700011,904.300013,119.500002
2088,1660726.32,1660837.12,1661432.72,1661548.62,110.800001,115.900002,925.800014,595.600009,706.40001,103.500002
2089,1661652.12,1661820.32,1662413.32,1662526.62,168.200002,113.300002,996.000014,593.000009,761.200011,121.500001
2090,1662648.12,1662789.02,1663556.32,1663673.22,140.900002,116.900002,1144.50002,767.300012,908.200014,119.400001
2091,1663792.62,1663918.12,1664371.52,1664488.92,125.500002,117.400002,810.000013,453.400007,578.900009,113.700002
2092,1664602.62,1664687.42,1665530.32,1665648.82,84.800001,118.500002,1177.90002,842.900012,927.700013,131.700002
2093,1665780.52,1666005.22,1666652.42,1666769.22,224.700003,116.800002,1098.90002,647.20001,871.900013,110.200001
2094,1666879.42,1667101.52,1667530.12,1667648.22,222.100004,118.100002,888.400014,428.600006,650.70001,119.600002
2095,1667767.82,1667908.32,1668821.32,1668940.02,140.500002,118.700002,1288.40002,913.000013,1053.50002,116.200002
2096,1669056.22,1669280.22,1669793.42,1669910.72,224.000003,117.300002,961.100014,513.200008,737.200011,106.600001
2097,1670017.32,1670230.82,1670840.62,1670959.22,213.500003,118.600002,1067.00002,609.800009,823.300012,125.100002
2098,1671084.32,1671289.92,1671853.12,1671973.72,205.600003,120.600001,989.800015,563.200009,768.800012,100.400002
2099,1672074.12,1672257.82,1672751.12,1672867.72,183.700003,116.600002,914.600013,493.300007,677.00001,121.000001
2100,1673165.02,1673229.92,1673794.62,1673916.22,64.900001,121.600002,863.300013,564.700008,629.600009,112.100002
2101,1674028.32,1674090.82,1674750.62,1674864.62,62.500001,114.000001,943.600014,659.80001,722.300011,107.300002
2102,1674971.92,1675098.02,1675697.32,1675817.22,126.100002,119.900002,963.500014,599.300009,725.400011,118.200001
2103,1675935.42,1676047.12,1676846.22,1676965.22,111.700002,119.000002,1147.30002,799.100012,910.800014,117.500001
2104,1677082.72,1677284.32,1677717.93,1677833.33,201.600003,115.400002,867.600013,433.600007,635.20001,117.000001
2105,1677950.33,1678150.03,1678674.03,1678796.23,199.700003,122.200002,964.600015,524.000008,723.700011,118.700002
2106,1678914.93,1678982.63,1679693.33,1679810.13,67.700001,116.800002,1016.30002,710.70001,778.400011,121.100002
2107,1679931.23,1680137.13,1680622.13,1680741.63,205.900003,119.500002,935.000014,485.000007,690.90001,124.600002
2108,1681034.03,1681110.63,1681506.13,1681624.73,76.600002,118.600002,704.000011,395.500005,472.100007,113.300002
2109,1681738.03,1681856.23,1682578.03,1682696.03,118.200002,118.000002,1088.00002,721.80001,840.000012,130.000002
2110,1682826.03,1683081.73,1683536.13,1683653.33,255.700004,117.200001,935.700014,454.400007,710.100011,108.400002
2111,1683761.73,1683977.03,1684486.03,1684606.83,215.300003,120.800002,970.600014,509.000008,724.300011,125.500001
2112,1684732.33,1684965.13,1685374.73,1685494.33,232.800004,119.600002,861.100013,409.600006,642.40001,99.100001
2113,1685593.43,1685826.23,1686252.73,1686373.13,232.800004,120.400002,899.600014,426.500006,659.30001,119.900002
2114,1686493.03,1686680.63,1687324.93,1687443.73,187.600002,118.800002,1069.40002,644.30001,831.900012,118.700002
2115,1687562.43,1687685.43,1688202.63,1688316.73,123.000001,114.100002,874.700013,517.200008,640.200009,120.400002
2116,1688437.13,1688632.93,1689460.33,1689578.23,195.800003,117.900002,1259.70002,827.400012,1023.20001,118.600001
2117,1689696.83,1689951.53,1690412.63,1690530.93,254.700004,118.300002,943.900015,461.100007,715.800011,109.800002
2118,1690640.73,1690878.13,1691314.93,1691434.03,237.400003,119.100001,915.900013,436.800007,674.20001,122.600002
2119,1691556.63,1691672.63,1692504.53,1692623.53,116.000002,119.000002,1189.20002,831.900012,947.900014,122.300002
2120,1692745.83,1692887.73,1693489.53,1693603.53,141.900002,114.000002,969.200014,601.800009,743.700011,111.500001
2121,1693715.03,1693910.63,1694366.13,1694481.83,195.600003,115.700002,884.500014,455.500007,651.10001,117.700002
2122,1694599.53,1694779.43,1695373.13,1695488.23,179.900002,115.100002,997.400014,593.700009,773.600011,108.700001
2123,1695596.93,1695823.83,1696240.33,1696356.13,226.900004,115.800002,882.800014,416.500006,643.40001,123.600002
2124,1696479.73,1696593.13,1697262.13,1697382.43,113.400001,120.300002,1019.00002,669.00001,782.400011,116.300002
2125,1697498.73,1697697.93,1698203.83,1698319.63,199.200003,115.800002,929.100014,505.900007,705.10001,108.200002
2126,1698427.83,1698632.63,1699010.93,1699127.93,204.800003,117.000002,816.600012,378.300005,583.100008,116.500002
2127,1699244.43,1699354.33,1700076.23,1700191.43,109.900001,115.200002,1068.00002,721.900011,831.800012,121.000002
2128,1700312.43,1700517.73,1700940.73,1701057.43,205.300003,116.700002,856.700012,423.000006,628.300009,111.700001
2129,1701169.13,1701323.73,1701942.23,1702058.43,154.600003,116.200002,1006.40001,618.500009,773.100012,117.100001
2130,1702175.53,1702289.43,1702928.73,1703046.83,113.900002,118.100001,997.400015,639.30001,753.200012,126.100002
2131,1703172.93,1703378.83,1703948.83,1704063.03,205.900003,114.200002,1012.10002,570.000009,775.900012,122.000001
2132,1704185.03,1704373.13,1704812.83,1704928.53,188.100003,115.700001,846.400013,439.700007,627.80001,102.900002
2133,1705031.43,1705238.93,1705653.83,1705770.33,207.500003,116.500002,863.700013,414.900006,622.400009,124.800002
2134,1705895.13,1705959.23,1706733.53,1706849.63,64.100001,116.100002,1072.20002,774.300011,838.400012,117.700002
2135,1706967.33,1707179.43,1707535.73,1707647.33,212.100003,111.600002,773.800011,356.300005,568.400008,93.800001
2136,1707741.13,1707920.13,1708267.13,1708380.93,179.000003,113.800002,746.100011,347.000005,526.000008,106.300001
2137,1708487.23,1708622.73,1709074.83,1709189.23,135.500002,114.400002,818.200013,452.100007,587.600009,116.200002
2138,1709305.43,1709430.73,1709791.13,1709903.43,125.300002,112.300002,711.20001,360.400005,485.700007,113.200001
2139,1710016.63,1710166.43,1710518.93,1710631.93,149.800002,113.000001,717.200011,352.500006,502.300008,101.900002
2140,1710733.83,1710823.93,1711273.53,1711385.03,90.100001,111.500002,904.100013,449.600007,539.700008,252.900003
2141,1711637.93,1711702.33,1712039.13,1712143.53,64.400001,104.400002,598.100009,336.800005,401.200006,92.500001
2142,1712236.03,1712433.93,1712650.53,1712760.83,197.900003,110.300002,621.20001,216.600003,414.500006,96.400002
2143,1712857.23,1712931.43,1713327.03,1713439.73,74.200001,112.700001,683.90001,395.600006,469.800007,101.400002
2144,1713541.13,1713653.03,1714049.13,1714164.33,111.900001,115.200002,707.00001,396.100006,508.000007,83.800001
2145,1714248.13,1714385.33,1714603.03,1714712.53,137.200002,109.500001,555.800009,217.700004,354.900006,91.400002
2146,1714803.93,1714869.83,1715206.73,1715320.33,65.900001,113.600001,616.700009,336.900005,402.800006,100.300002
2147,1715420.63,1715544.73,1715880.03,1715992.93,124.100002,112.900001,676.00001,335.300005,459.400007,103.700002
2148,1716096.63,1716211.33,1716519.03,1716630.13,114.700002,111.100002,652.50001,307.700004,422.400006,119.000002
2149,1716749.13,1716900.73,1717256.73,1717368.33,151.600002,111.600002,731.60001,356.000005,507.600007,112.400001
2150,1717480.73,1717562.63,1717912.73,1718023.53,81.900002,110.800002,623.40001,350.100005,432.000007,80.600001
2151,1718104.13,1718206.63,1718496.53,1718608.33,102.500001,111.800001,603.700009,289.900005,392.400006,99.500002
2152,1718707.83,1718826.03,1719198.93,1719313.53,118.200002,114.600002,702.50001,372.900005,491.100007,96.800001
2153,1719410.33,1719468.53,1719820.23,1719926.03,58.200001,105.800002,604.800009,351.700005,409.900006,89.100001
2154,1720015.13,1720129.93,1720386.13,1720499.73,114.800002,113.600001,560.800009,256.200004,371.000006,76.200002
2155,1720575.93,1720729.83,1721008.33,1721121.53,153.900002,113.200002,650.500009,278.500004,432.400006,104.900001
2156,1721226.43,1721389.53,1721661.43,1721780.73,163.100003,119.300002,661.10001,271.900004,435.000007,106.800001
2157,1721887.53,1722005.53,1722316.33,1722431.23,118.000002,114.900001,643.20001,310.800005,428.800007,99.500002
2158,1722530.73,1722636.53,1722979.03,1723098.53,105.800001,119.500002,653.900009,342.500005,448.300006,86.100001
2159,1723184.63,1723258.43,1723681.73,1723799.73,73.800002,118.000002,712.100011,423.300006,497.100008,97.000001
2160,1723896.73,1724047.33,1724359.43,1724476.13,150.600002,116.700002,681.70001,312.100005,462.700007,102.300001
2161,1724578.43,1724740.63,1725053.73,1725170.13,162.200003,116.400002,691.500011,313.100004,475.300007,99.800002
2162,1725269.93,1725354.23,1725791.83,1725908.63,84.300001,116.800002,731.30001,437.600006,521.900007,92.600001
2163,1726162.13,1726218.33,1726481.83,1726598.03,56.200001,116.200001,528.500008,263.500004,319.700005,92.600002
2164,1726690.63,1726872.73,1727176.73,1727285.83,182.100002,109.100002,706.70001,304.000005,486.100007,111.500001
2165,1727397.33,1727518.93,1727899.73,1728018.33,121.600002,118.600001,707.500011,380.800006,502.400008,86.500002
2166,1728104.83,1728138.13,1728583.93,1728699.83,33.3,115.900002,694.80001,445.800007,479.100007,99.800001
2167,1728799.63,1728950.43,1729308.73,1729432.43,150.800002,123.700002,731.000011,358.300006,509.100008,98.200001
2168,1729530.63,1729620.93,1730022.03,1730133.23,90.300001,111.200002,695.40001,401.100006,491.400007,92.800001
2169,1730226.03,1730350.33,1730684.43,1730796.33,124.300002,111.900002,658.10001,334.100005,458.400007,87.800001
2170,1730884.13,1730976.33,1731336.13,1731451.43,92.200002,115.300002,656.00001,359.800005,452.000007,88.700001
2171,1731540.13,1731709.43,1731953.43,1732065.83,169.300002,112.400002,607.300009,244.000004,413.300006,81.600001
2172,1732147.43,1732310.53,1732548.13,1732668.63,163.100002,120.500002,601.100009,237.600004,400.700006,79.900001
2173,1732748.53,1732826.13,1733218.03,1733334.73,77.600001,116.700002,670.40001,391.900006,469.500007,84.200001
2174,1733418.93,1733589.23,1733897.93,1734018.33,170.300002,120.400002,686.50001,308.700005,479.000007,87.100001
2175,1734105.43,1734258.23,1734551.13,1734661.03,152.800002,109.900001,645.80001,292.900005,445.700007,90.200002
2176,1734751.23,1734926.73,1735234.93,1735351.73,175.500002,116.800002,696.30001,308.200005,483.700007,95.800001
2177,1735447.53,1735572.43,1735928.73,1736043.83,124.900002,115.100002,704.400011,356.300005,481.200007,108.100002
2178,1736151.93,1736191.73,1736632.93,1736750.73,39.8,117.800002,686.90001,441.200007,481.000007,88.100001
2179,1736838.83,1736999.83,1737315.83,1737426.83,161.000002,111.000002,681.50001,316.000005,477.000007,93.500001
2180,1737520.33,1737684.53,1737957.43,1738080.73,164.200003,123.300001,640.10001,272.900004,437.100007,79.700002
2181,1738160.43,1738297.33,1738629.63,1738744.53,136.900002,114.900001,673.10001,332.300005,469.200007,89.000002
2182,1738833.53,1738982.73,1739307.33,1739423.63,149.200002,116.300001,672.60001,324.600005,473.800007,82.500002
2183,1739506.13,1739575.73,1739943.63,1740060.93,69.600001,117.300002,636.900009,367.900005,437.500006,82.100001
2184,1740143.03,1740201.23,1740585.73,1740703.53,58.200001,117.800002,646.90001,384.500006,442.700007,86.400001
2185,1740789.93,1740822.73,1741253.83,1741340.73,32.8,86.900001,661.20001,431.100007,463.900007,110.400002
2186,1741451.13,1741601.73,1741923.93,1742037.43,150.600002,113.500001,670.40001,322.200005,472.800007,84.100002
2187,1742121.53,1742285.73,1742553.33,1742665.03,164.200002,111.700002,630.900009,267.600004,431.800006,87.400001
2188,1742752.43,1742865.33,1743201.83,1743314.23,112.900002,112.400001,649.90001,336.500005,449.400007,88.100002
2189,1743402.33,1743427.73,1743845.83,1743961.83,25.4,116.000002,649.900009,418.100006,443.500006,90.400001
2190,1744052.23,1744124.23,1744492.73,1744604.53,72.000001,111.800002,644.90001,368.500006,440.500007,92.600001
2191,1744697.13,1744766.93,1745162.63,1745276.23,69.800001,113.600002,677.90001,395.700006,465.500007,98.800001
2192,1745375.03,1745448.43,1745793.93,1745907.63,73.400001,113.700002,612.100009,345.500005,418.900006,79.500001
2193,1745987.13,1746137.83,1746423.73,1746510.93,150.700002,87.200001,637.70001,285.900005,436.600007,113.900002
2194,1746624.83,1746738.83,1747087.93,1747200.73,114.000001,112.800001,659.70001,349.100006,463.100007,83.800002
2195,1747284.53,1747416.43,1747724.53,1747840.73,131.900002,116.200002,648.100009,308.100004,440.000006,91.900001
2196,1747932.63,1748063.03,1748384.53,1748498.53,130.400002,114.000002,657.60001,321.500005,451.900007,91.700001
2197,1748590.23,1748773.93,1749007.63,1749123.23,183.700003,115.600002,618.300009,233.700003,417.400006,85.300001
2198,1749208.53,1749353.83,1749670.33,1749789.23,145.300002,118.900002,660.80001,316.500005,461.800007,80.100001
2199,1749869.33,1750021.83,1750319.93,1750407.23,152.500002,87.300001,653.60001,298.100005,450.600007,115.700002
2200,1750522.93,1750687.13,1750974.13,1751085.13,164.200002,111.000001,652.60001,287.000005,451.200007,90.400002
2201,1751175.53,1751318.33,1751631.03,1751744.93,142.800002,113.900002,675.20001,312.700004,455.500006,105.800002
2202,1751850.73,1751987.13,1752299.23,1752410.83,136.400002,111.600002,647.100009,312.100004,448.500006,87.000001
2203,1752497.83,1752624.53,1752927.03,1753039.83,126.700002,112.800001,620.90001,302.500005,429.200007,78.900002
2204,1753118.73,1753284.53,1753513.13,1753626.93,165.800002,113.800002,591.200008,228.600003,394.400005,83.000001
2205,1753709.93,1753817.83,1754143.23,1754262.23,107.900002,119.000002,630.10001,325.400005,433.300007,77.800001
2206,1754340.03,1754414.33,1754783.53,1754901.63,74.300001,118.100002,641.200009,369.200005,443.500006,79.600001
2207,1754981.23,1755076.03,1755388.13,1755505.43,94.800002,117.300002,603.200009,312.100004,406.900006,79.000001
2208,1755584.43,1755726.33,1756018.63,1756104.13,141.900002,85.500001,631.70001,292.300005,434.200007,112.000002
2209,1756216.13,1756287.03,1756675.93,1756789.13,70.900001,113.200001,661.80001,388.900006,459.800007,88.800002
2210,1756877.93,1756939.13,1757302.03,1757412.13,61.2,110.100001,614.300009,362.900006,424.100006,80.100002
2211,1757492.23,1757582.33,1757941.93,1758026.03,90.100001,84.100002,645.900009,359.600005,449.700006,112.100001
2212,1758138.13,1758250.73,1758596.73,1758710.33,112.600002,113.600002,654.50001,346.000005,458.600007,82.300001
2213,1758792.63,1758943.13,1759196.73,1759308.73,150.500002,112.000002,614.500009,253.600004,404.100006,98.400001
2214,1759407.13,1759519.63,1759827.83,1759942.73,112.500002,114.900002,619.000009,308.200004,420.700006,83.400001
2215,1760026.13,1760171.23,1760462.83,1760575.73,145.100003,112.900002,631.80001,291.600004,436.700007,82.200001
2216,1760657.93,1760711.83,1761088.33,1761201.23,53.900001,112.900002,630.700009,376.500005,430.400006,87.400001
2217,1761288.63,1761417.03,1761721.53,1761835.83,128.400002,114.300001,631.40001,304.500005,432.900007,84.200002
2218,1761920.03,1762057.53,1762393.53,1762503.03,137.500002,109.500001,665.00001,336.000005,473.500007,82.000002
2219,1762585.03,1762754.13,1763016.13,1763127.83,169.100002,111.700002,632.300009,262.000004,431.100006,89.500001
2220,1763217.33,1763287.93,1763650.93,1763764.63,70.600001,113.700002,632.400009,363.000005,433.600006,85.100001
2221,1763849.73,1763996.73,1764326.23,1764411.53,147.000003,85.300001,672.20001,329.500005,476.500008,110.400001
2222,1764521.93,1764621.43,1764950.33,1765062.73,99.500002,112.400001,628.10001,328.900005,428.400007,87.300002
2223,1765150.03,1765267.83,1765590.93,1765702.73,117.800002,111.800002,652.30001,323.100004,440.900006,99.600002
2224,1765802.33,1765974.83,1766249.53,1766360.93,172.500002,111.400002,649.000009,274.700004,447.200006,90.400001
2225,1766451.33,1766602.53,1766862.93,1766971.63,151.200002,108.700002,605.700009,260.400004,411.600006,85.400001
2226,1767057.03,1767168.93,1767486.23,1767597.93,111.900002,111.700001,634.00001,317.300005,429.200007,93.100002
2227,1767691.03,1767859.43,1768175.03,1768284.73,168.400002,109.700001,687.60001,315.600005,484.000007,93.900002
2228,1768378.63,1768505.13,1768820.93,1768929.63,126.500002,108.700002,643.000009,315.800004,442.300006,92.000001
2229,1769021.63,1769181.83,1769504.63,1769612.53,160.200003,107.900001,688.400011,322.800005,483.000008,97.500002
2230,1769710.03,1769783.73,1770160.13,1770270.63,73.700001,110.500002,656.80001,376.400005,450.100006,96.200002
2231,1770366.83,1770529.63,1770808.13,1770917.83,162.800002,109.700002,646.900009,278.500004,441.300006,95.900001
2232,1771013.73,1771172.43,1771442.33,1771552.63,158.700003,110.300001,624.800009,269.900004,428.600007,85.900001
2233,1771638.53,1771748.53,1772110.93,1772223.93,110.000002,113.000001,686.900011,362.400006,472.400008,101.500002
2234,1772325.43,1772453.03,1772721.93,1772833.13,127.600002,111.200001,595.200009,268.900004,396.500006,87.500002
2235,1772920.63,1772994.93,1773384.63,1773495.13,74.300001,110.500002,665.600009,389.700005,464.000006,91.100001
2236,1773586.23,1773697.33,1774059.23,1774169.33,111.100002,110.100001,674.000011,361.900006,473.000008,90.900002
2237,1774260.23,1774425.63,1774691.93,1774801.13,165.400002,109.200002,648.600009,266.300004,431.700006,107.700001
2238,1774908.83,1775031.33,1775352.73,1775464.73,122.500002,112.000001,637.80001,321.400005,443.900007,81.900002
2239,1775546.63,1775714.03,1775945.23,1776052.73,167.400002,107.500001,586.900008,231.200004,398.600006,80.800001
2240,1776133.53,1776272.93,1776542.33,1776652.63,139.400003,110.300001,604.200009,269.400004,408.800007,85.100001
2241,1776737.73,1776885.83,1777191.03,1777304.23,148.100003,113.200002,661.70001,305.200004,453.300007,95.200001
2242,1777399.43,1777459.53,1777868.33,1777980.73,60.100001,112.400002,658.40001,408.800006,468.900007,77.100001
2243,1778057.83,1778163.33,1778465.53,1778574.73,105.500002,109.200002,595.700009,302.200004,407.700006,78.800001
2244,1778653.53,1778790.13,1779005.23,1779111.93,136.600002,106.700002,536.200008,215.100003,351.700005,77.800001
2245,1779189.73,1779323.43,1779598.43,1779709.43,133.700002,111.000002,609.800009,275.000004,408.700006,90.100001
2246,1779799.53,1779858.03,1780298.03,1780407.53,58.500001,109.500001,691.00001,440.000007,498.500008,83.000001
2247,1780490.53,1780576.93,1780954.53,1781066.33,86.400002,111.800002,657.30001,377.600005,464.000007,81.500001
2248,1781147.83,1781322.13,1781538.43,1781649.03,174.300003,110.600002,583.900009,216.300003,390.600006,82.700001
2249,1781731.73,1781909.83,1782184.33,1782295.03,178.100003,110.700001,647.40001,274.500004,452.600007,84.100002
2250,1782379.13,1782469.63,1782877.33,1782992.63,90.500001,115.300002,688.40001,407.700006,498.200007,74.900001
2251,1783067.53,1783160.53,1783571.03,1783653.93,93.000001,82.900002,688.10001,410.500006,503.500007,101.700001
2252,1783755.63,1783917.53,1784217.83,1784325.83,161.900002,108.000002,658.90001,300.300005,462.200007,88.700001
2253,1784414.53,1784601.23,1784846.83,1784933.03,186.700003,86.200002,613.000009,245.600003,432.300006,94.500001
2254,1785027.53,1785098.63,1785360.13,1785470.33,71.100001,110.200002,513.000008,261.500004,332.600005,70.200001
2255,1785540.53,1785655.33,1785952.73,1786065.83,114.800001,113.100001,595.000008,297.400005,412.200006,69.700001
2256,1786135.53,1786256.93,1786548.53,1786630.03,121.400002,81.500001,594.100009,291.600005,413.000007,99.600001
2257,1786729.63,1786894.63,1787162.03,1787246.43,165.000003,84.400001,621.70001,267.400004,432.400007,104.900002
2258,1787351.33,1787470.73,1787790.63,1787905.43,119.400001,114.800002,628.000009,319.900005,439.300006,73.900001
2259,1787979.33,1788122.63,1788466.53,1788581.03,143.300002,114.500002,681.00001,343.900005,487.200007,79.300001
2260,1788660.33,1788843.33,1789138.43,1789250.83,183.000003,112.400002,670.00001,295.100004,478.100007,79.500001
2261,1789330.33,1789451.83,1789752.63,1789866.83,121.500002,114.200002,615.100009,300.800004,422.300006,78.600001
2262,1789945.43,1790124.43,1790428.33,1790540.33,179.000003,112.000002,679.70001,303.900004,482.900007,84.800001
2263,1790625.13,1790713.33,1791125.93,1791240.23,88.200002,114.300002,707.800011,412.600006,500.800008,92.700001
2264,1791332.93,1791458.93,1791731.93,1791821.33,126.000002,89.400001,588.500009,273.000004,399.000006,100.100002
2265,1791921.43,1792052.53,1792347.03,1792432.33,131.100002,85.300001,616.500009,294.500004,425.600006,105.600002
2266,1792537.93,1792660.03,1793021.13,1793108.53,122.100002,87.400001,675.50001,361.100005,483.200007,104.900002
2267,1793213.43,1793303.73,1793715.83,1793835.33,90.300001,119.500002,692.50001,412.100006,502.400007,70.600001
2268,1793905.93,1794017.33,1794310.13,1794397.43,111.400002,87.300002,593.600009,292.800004,404.200006,102.100001
2269,1794499.53,1794586.73,1794960.33,1795045.93,87.200001,85.600001,649.10001,373.600006,460.800007,102.700002
2270,1795148.63,1795307.83,1795663.63,1795777.53,159.200002,113.900002,713.20001,355.800005,515.000007,84.300001
2271,1795861.83,1795946.53,1796349.03,1796435.53,84.700002,86.500001,679.700011,402.500006,487.200008,106.000002
2272,1796541.53,1796688.73,1797026.23,1797148.43,147.200002,122.200002,691.10001,337.500005,484.700007,84.200001
2273,1797232.63,1797290.13,1797732.03,1797818.63,57.500001,86.600002,694.80001,441.900006,499.400007,108.800001
2274,1797927.43,1798020.23,1798453.23,1798539.13,92.800002,85.900001,724.700011,433.000006,525.800008,113.000002
2275,1798652.13,1798707.23,1799082.23,1799164.93,55.100001,82.700002,613.600009,375.000005,430.100006,100.800001
2276,1799265.73,1799417.13,1799679.33,1799794.23,151.400002,114.900002,604.600009,262.200004,413.600006,76.100001
2277,1799870.33,1799992.23,1800318.93,1800407.43,121.900002,88.500001,643.30001,326.700005,448.600007,106.200002
2278,1800513.63,1800641.53,1800989.53,1801106.73,127.900002,117.200002,675.30001,348.000005,475.900007,82.200001
2279,1801188.93,1801293.53,1801672.93,1801790.13,104.600001,117.200002,684.80001,379.400006,484.000007,83.600001
2280,1801873.73,1802057.13,1802379.93,1802507.73,183.400003,127.800001,706.300011,322.800005,506.200008,72.300002
2281,1802580.03,1802724.03,1803082.63,1803202.43,144.000002,119.800002,705.80001,358.600005,502.600007,83.400001
2282,1803285.83,1803461.43,1803839.13,1803951.33,175.600003,112.200002,757.400011,377.700005,553.300008,91.900001
2283,1804043.23,1804195.73,1804508.63,1804626.93,152.500003,118.300002,681.50001,312.900004,465.400007,97.800001
2284,1804724.73,1804892.43,1805203.83,1805288.43,167.700003,84.600001,668.70001,311.400005,479.100008,105.000001
2285,1805393.43,1805554.03,1805933.53,1806045.53,160.600003,112.000001,749.400012,379.500006,540.100009,97.300002
2286,1806142.83,1806317.33,1806675.83,1806786.13,174.500002,110.300001,738.200011,358.500006,533.000008,94.900002
2287,1806881.03,1807023.83,1807416.23,1807534.13,142.800002,117.900001,733.100011,392.400006,535.200008,80.000002
2288,1807614.13,1807776.33,1808186.23,1808306.33,162.200002,120.100002,778.100011,409.900006,572.100008,85.900001
2289,1808392.23,1808481.93,1808948.33,1809064.93,89.700001,116.600002,757.100011,466.400007,556.100008,84.400001
2290,1809149.33,1809249.43,1809690.03,1809813.23,100.100002,123.200002,749.600012,440.600006,540.700008,85.700002
2291,1809898.93,1810054.83,1810470.23,1810559.53,155.900002,89.300001,776.000011,415.400006,571.300008,115.400002
2292,1810674.93,1810859.73,1811270.33,1811382.33,184.800003,112.000002,804.000012,410.600006,595.400009,96.600001
2293,1811478.93,1811637.53,1811959.83,1812046.63,158.600003,86.800002,675.30001,322.300004,480.900007,107.600001
2294,1812154.23,1812269.63,1812636.43,1812749.23,115.400002,112.800002,681.80001,366.800005,482.200007,86.800001
2295,1812836.03,1812922.93,1813396.23,1813509.83,86.900002,113.600001,775.000012,473.300007,560.200009,101.200002
2296,1813611.03,1813720.03,1814162.83,1814277.43,109.000002,114.600002,746.100011,442.800006,551.800008,79.700001
2297,1814357.13,1814562.53,1814840.53,1814965.23,205.400003,124.700002,690.90001,278.000004,483.400007,82.800001
2298,1815048.03,1815220.93,1815581.93,1815695.83,172.900003,113.900002,732.900011,361.000005,533.900008,85.100001
2299,1815780.93,1815900.13,1816292.93,1816407.43,119.200002,114.500002,718.600011,392.800006,512.000008,92.100001
2300,1816499.53,1816694.03,1817005.43,1817120.83,194.500003,115.400002,693.50001,311.400004,505.900007,72.200001
2301,1817193.03,1817369.83,1817681.23,1817771.03,176.800003,89.800001,689.300011,311.400005,488.200008,111.300002
2302,1817882.33,1818031.33,1818429.23,1818543.53,149.000002,114.300001,758.400011,397.900006,546.900008,97.200002
2303,1818640.73,1818807.33,1819232.73,1819355.03,166.600002,122.300002,802.600012,425.400007,592.000009,88.300001
2304,1819443.33,1819602.03,1820044.03,1820166.73,158.700002,122.700002,815.800012,442.000007,600.700009,92.400001
2305,1820259.13,1820419.83,1820856.53,1820947.03,160.700002,90.500001,797.400012,436.700007,597.400009,109.500002
2306,1821209.63,1821243.53,1821567.43,1821682.33,33.900001,114.900002,555.400008,323.900004,357.800005,82.700001
2307,1821765.03,1821950.93,1822352.73,1822441.53,185.900003,88.800001,792.900012,401.800006,587.700009,116.400002
2308,1822557.93,1822748.73,1823218.03,1823335.43,190.800003,117.400002,871.600013,469.300007,660.10001,94.100001
2309,1823429.53,1823528.53,1824004.63,1824126.43,99.000002,121.800002,785.400012,476.100007,575.100009,88.500001
2310,1824214.93,1824390.03,1824768.73,1824886.93,175.100003,118.200002,743.900011,378.700005,553.800008,71.900001
2311,1824958.83,1825133.43,1825485.43,1825609.13,174.600003,123.700002,732.000011,352.000005,526.600008,81.700001
2312,1825690.83,1825837.03,1826277.83,1826393.53,146.200002,115.700001,797.900012,440.800007,587.000009,95.200002
2313,1826488.73,1826636.13,1827135.53,1827255.83,147.400002,120.300002,870.500013,499.400007,646.800009,103.400002
2314,1827359.23,1827489.03,1827955.03,1828076.23,129.800002,121.200001,803.900012,466.000007,595.800009,86.900002
2315,1828163.13,1828220.93,1828679.03,1828809.93,57.800001,130.900002,713.00001,458.100006,515.900007,66.200001
2316,1828876.13,1829043.73,1829497.83,1829587.53,167.600003,89.700001,827.900013,454.100007,621.70001,116.500002
2317,1829704.03,1829767.73,1830306.43,1830427.03,63.700001,120.600001,810.300012,538.700008,602.400009,87.300002
2318,1830514.33,1830700.73,1831125.93,1831243.53,186.400003,117.600002,811.800012,425.200006,611.600009,82.600001
2319,1831326.13,1831516.73,1831857.23,1831974.13,190.600003,116.900002,737.900011,340.500005,531.100008,89.900001
2320,1832064.03,1832139.13,1832745.53,1832863.43,75.100001,117.900002,904.400013,606.400009,681.50001,105.000001
2321,1832968.43,1833090.43,1833680.03,1833799.93,122.000002,119.900002,930.900014,589.600009,711.600011,99.400001
2322,1833899.33,1834013.33,1834482.73,1834602.83,114.000002,120.100002,786.000012,469.400007,583.400009,82.500001
2323,1834685.33,1834812.83,1835180.33,1835270.93,127.500002,90.600002,698.90001,367.500005,495.000007,113.300001
2324,1835384.23,1835484.93,1836016.63,1836143.63,100.700002,127.000002,861.000013,531.700008,632.40001,101.600001
2325,1836245.23,1836435.33,1836896.53,1837016.23,190.100003,119.700002,868.600013,461.200007,651.30001,97.600001
2326,1837113.83,1837349.03,1837736.63,1837859.73,235.200004,123.100002,839.100013,387.600005,622.800009,93.200002
2327,1837952.93,1838136.23,1838569.53,1838684.43,183.300002,114.900002,815.600012,433.300007,616.600009,84.100001
2328,1838768.53,1838960.03,1839309.33,1839402.63,191.500003,93.300001,749.900011,349.300005,540.800008,115.800002
2329,1839518.43,1839596.53,1840139.43,1840260.43,78.100001,121.000002,850.100013,542.900008,621.000009,108.100002
2330,1840368.53,1840502.93,1840999.93,1841124.23,134.400002,124.300002,843.300012,497.000007,631.400009,87.600001
2331,1841211.83,1841289.33,1841832.33,1841951.33,77.500001,119.000002,825.800012,543.000008,620.500009,86.300001
2332,1842037.63,1842209.93,1842671.13,1842761.73,172.300003,90.600001,833.100013,461.200007,633.50001,109.000002
2333,1842870.73,1842953.83,1843445.73,1843560.93,83.100001,115.200002,792.400012,491.900007,575.000008,102.200002
2334,1843663.13,1843865.03,1844289.73,1844406.53,201.900003,116.800002,836.000012,424.700006,626.600009,92.600001
2335,1844499.13,1844551.43,1845128.33,1845218.13,52.300001,89.800001,832.100013,576.900009,629.20001,113.100002
2336,1845331.23,1845437.53,1845836.33,1845928.43,106.300001,92.100001,704.00001,398.800006,505.100007,106.800002
2337,1846035.23,1846226.53,1846624.63,1846715.53,191.300003,90.900001,792.100012,398.100006,589.400009,111.800002
2338,1846827.33,1846997.73,1847450.43,1847571.43,170.400002,121.000002,849.100013,452.700007,623.100009,105.000002
2339,1847676.43,1847850.63,1848317.93,1848434.23,174.200002,116.300002,855.500012,467.300007,641.500009,97.700001
2340,1848531.93,1848636.43,1849089.13,1849210.73,104.500002,121.600001,760.100012,452.700007,557.200009,81.300002
2341,1849292.03,1849395.83,1849827.33,1849917.43,103.800001,90.100001,738.300011,431.500007,535.300008,112.900002
2342,1850030.33,1850143.83,1850652.33,1850775.23,113.500001,122.900002,832.400012,508.500008,622.000009,87.500001
2343,1850862.73,1850940.73,1851471.93,1851564.43,78.000001,92.500001,815.900012,531.200008,609.200009,114.200002
2344,1851678.63,1851878.23,1852263.43,1852385.93,199.600003,122.500002,787.300012,385.200006,584.800009,80.000001
2345,1852465.93,1852569.93,1852991.83,1853085.73,104.000001,93.900001,729.800011,421.900007,525.900008,110.000002
2346,1853195.73,1853388.73,1853795.83,1853888.93,193.000003,93.100001,814.300012,407.100006,600.100009,121.100002
2347,1854010.03,1854117.03,1854637.43,1854756.73,107.000001,119.300002,827.800012,520.400008,627.400009,81.100001
2348,1854837.83,1855056.83,1855493.93,1855614.03,219.000004,120.100002,869.600013,437.100006,656.10001,93.400001
2349,1855707.43,1855841.83,1856301.33,1856425.43,134.400002,124.100002,811.100012,459.500007,593.900009,93.100001
2350,1856518.53,1856668.53,1857157.53,1857283.73,150.000003,126.200002,845.700013,489.000007,639.00001,80.500001
2351,1857364.23,1857499.13,1857967.13,1858090.23,134.900002,123.100002,818.300012,468.000007,602.900009,92.300001
2352,1858182.53,1858364.53,1858850.13,1858971.83,182.000003,121.700002,875.600013,485.600007,667.60001,86.300001
2353,1859058.13,1859160.83,1859723.63,1859846.13,102.700002,122.500002,881.400013,562.800008,665.50001,93.400001
2354,1859939.53,1860028.63,1860555.13,1860673.53,89.100002,118.400002,829.000013,526.500007,615.600009,95.000002
2355,1860768.53,1860871.63,1861494.93,1861614.13,103.100001,119.200002,949.600014,623.300009,726.40001,104.000002
2356,1861718.13,1861876.83,1862382.83,1862499.33,158.700002,116.500001,884.900013,506.000008,664.70001,103.700002
2357,1862603.03,1862812.13,1863293.93,1863411.53,209.100003,117.600002,902.900013,481.800007,690.90001,94.400001
2358,1863505.93,1863604.73,1864200.03,1864319.13,98.800002,119.100002,915.300014,595.300009,694.100011,102.100001
2359,1864421.23,1864594.93,1865104.63,1865225.83,173.700003,121.200002,899.600013,509.700007,683.40001,95.000001
2360,1865320.83,1865534.93,1865962.23,1866081.23,214.100004,119.000002,854.300013,427.300006,641.40001,93.900001
2361,1866175.13,1866331.63,1866707.93,1866830.53,156.500003,122.600002,738.200011,376.300005,532.800008,82.800001
2362,1866913.33,1866976.23,1867603.83,1867723.43,62.900001,119.600002,900.900014,627.600009,690.50001,90.800002
2363,1867814.23,1867993.93,1868413.53,1868535.53,179.700002,122.000001,817.600012,419.600007,599.300009,96.300002
2364,1868631.83,1868749.53,1869183.53,1869309.93,117.700002,126.400002,766.500011,434.000006,551.700008,88.400001
2365,1869398.33,1869462.63,1870065.43,1870184.43,64.300001,119.000002,880.900013,602.800009,667.10001,94.800001
2366,1870279.23,1870403.33,1870860.33,1870985.93,124.100002,125.600002,792.500012,457.000007,581.100009,85.800001
2367,1871071.73,1871167.23,1871678.83,1871801.43,95.500002,122.600002,810.200012,511.600007,607.100009,80.500001
2368,1871881.93,1872049.13,1872477.43,1872600.03,167.200003,122.600002,810.400012,428.300006,595.500009,92.300001
2369,1872692.33,1872787.33,1873346.63,1873465.93,95.000002,119.300002,866.000013,559.300008,654.30001,92.400001
2370,1873558.33,1873677.53,1874214.73,1874309.03,119.200002,94.300001,873.300013,537.200008,656.40001,122.600002
2371,1874431.63,1874657.23,1875057.23,1875173.13,225.600004,115.900001,844.500013,400.000006,625.60001,103.000002
2372,1875276.13,1875500.23,1875935.93,1876055.83,224.100003,119.900001,884.200013,435.700007,659.80001,104.500002
2373,1876160.33,1876271.13,1876773.13,1876897.43,110.800002,124.300002,830.400012,502.000007,612.800009,93.300001
2374,1876990.73,1877064.53,1877628.53,1877751.83,73.800001,123.300002,859.700013,564.000009,637.80001,98.600001
2375,1877850.43,1877924.63,1878480.63,1878604.03,74.200001,123.400001,870.700013,556.000009,630.20001,117.100002
2376,1878721.13,1878900.93,1879364.73,1879488.73,179.800003,124.000002,862.300013,463.800007,643.60001,94.700001
2377,1879583.43,1879706.73,1880234.33,1880355.73,123.300002,121.400001,864.100013,527.600008,650.90001,91.800002
2378,1880447.53,1880586.03,1880942.83,1881067.53,138.500002,124.700002,702.30001,356.800005,495.300007,82.300001
2379,1881149.83,1881318.83,1881775.13,1881902.33,169.000003,127.200002,857.100013,456.300007,625.30001,104.600001
2380,1882006.93,1882206.33,1882690.33,1882810.83,199.400003,120.500002,901.400014,484.000007,683.40001,97.500002
2381,1882908.33,1883055.13,1883458.23,1883552.53,146.800002,94.300001,753.100011,403.100006,549.900008,108.900002
2382,1883661.43,1883864.33,1884284.53,1884410.63,202.900003,126.100002,839.300012,420.200006,623.100009,90.100001
2383,1884500.73,1884661.83,1885178.33,1885304.73,161.100003,126.400002,906.000014,516.500007,677.60001,102.000002
2384,1885406.73,1885566.83,1886072.63,1886193.03,160.100002,120.400001,871.600013,505.800008,665.90001,85.300002
2385,1886278.33,1886449.83,1886870.33,1886993.93,171.500002,123.600001,805.000012,420.500007,592.000009,89.400002
2386,1887083.33,1887293.03,1887664.63,1887789.83,209.700003,125.200002,794.000012,371.600005,581.300008,87.500002
2387,1887877.33,1888006.13,1888571.73,1888690.03,128.800001,118.300002,903.400013,565.600009,694.40001,90.700001
2388,1888780.73,1888903.33,1889374.63,1889511.93,122.600002,137.300002,809.300012,471.300007,593.900009,78.100001
2389,1889590.03,1889681.83,1890262.33,1890380.93,91.800001,118.600002,888.600013,580.500009,672.30001,97.700001
2390,1890478.63,1890648.63,1891078.23,1891199.43,170.000003,121.200002,812.900012,429.600006,599.600009,92.100001
2391,1891462.03,1891516.73,1891841.23,1891972.13,54.700001,130.900002,594.800009,324.500005,379.200006,84.700001
2392,1892056.83,1892212.13,1892645.23,1892739.03,155.300002,93.800001,807.000012,433.100007,588.400009,124.800002
2393,1892863.83,1893065.93,1893542.23,1893666.63,202.100003,124.400002,901.100013,476.300007,678.40001,98.300001
2394,1893764.93,1893974.83,1894415.33,1894540.73,209.900003,125.400002,869.200013,440.500007,650.40001,93.400001
2395,1894634.13,1894727.73,1895271.13,1895394.03,93.600002,122.900002,853.900013,543.400008,637.00001,94.000001
2396,1895488.03,1895629.83,1896130.03,1896248.53,141.800002,118.500001,848.200013,500.200008,642.00001,87.700002
2397,1896336.23,1896424.53,1896879.83,1896998.63,88.300001,118.800001,752.900011,455.300007,543.600008,90.500002
2398,1897089.13,1897277.73,1897701.23,1897795.63,188.600003,94.400001,820.700012,423.500006,612.100009,114.200002
2399,1897909.83,1898057.93,1898503.13,1898627.43,148.100002,124.300002,803.200012,445.200007,593.300009,85.600001
2400,1898713.03,1898804.53,1899337.93,1899430.43,91.500001,92.500002,834.300012,533.400008,624.900009,116.900001
2401,1899547.33,1899656.33,1900122.33,1900239.53,109.000002,117.200002,783.300012,466.000007,575.000009,91.100001
2402,1900330.63,1900531.73,1900849.53,1900974.63,201.100003,125.100002,729.700011,317.800005,518.900008,85.700001
2403,1901060.33,1901276.23,1901678.03,1901817.53,215.900003,139.500002,850.100013,401.800006,617.700009,92.900002
2404,1901910.43,1902105.43,1902518.73,1902614.93,195.000003,96.200001,824.600012,413.300006,608.300009,120.100002
2405,1902735.03,1902871.63,1903428.53,1903547.93,136.600002,119.400002,915.100014,556.900008,693.50001,102.200002
2406,1903650.13,1903852.63,1904171.13,1904264.23,202.500003,93.100002,730.20001,318.500004,521.000007,116.100001
2407,1904380.33,1904544.33,1904922.03,1905042.93,164.000003,120.900001,757.700012,377.700006,541.700009,95.100002
2408,1905138.03,1905349.93,1905830.93,1905949.83,211.900003,118.900002,923.900014,481.000007,692.90001,112.100002
2409,1906061.93,1906207.93,1906588.83,1906681.13,146.000002,92.300002,722.20001,380.900005,526.900007,103.000001
2410,1906784.13,1906901.93,1907280.33,1907374.83,117.800002,94.500001,710.300011,378.400006,496.200008,119.600002
2411,1907494.43,1907656.03,1908056.63,1908180.83,161.600002,124.200002,776.800011,400.600006,562.200008,90.400001
2412,1908271.23,1908309.33,1908915.43,1909033.93,38.100001,118.500002,861.500013,606.100009,644.20001,98.800001
2413,1909132.73,1909331.43,1909656.93,1909782.33,198.700003,125.400002,722.200011,325.500005,524.200008,72.600001
2414,1909854.93,1909966.93,1910365.13,1910456.63,112.000002,91.500001,706.500011,398.200006,510.200008,104.800002
2415,1910561.43,1910751.03,1911107.63,1911200.23,189.600002,92.600001,759.100011,356.600006,546.200008,120.300002
2416,1911320.53,1911465.43,1911930.63,1912052.63,144.900002,122.000002,813.600012,465.200007,610.100009,81.500001
2417,1912134.13,1912324.93,1912612.93,1912703.83,190.800003,90.900002,683.30001,288.000004,478.800007,113.600001
2418,1912817.43,1913024.83,1913381.23,1913503.03,207.400003,121.800001,782.000012,356.400006,563.800009,96.400002
2419,1913599.43,1913713.53,1914171.53,1914303.93,114.100002,132.400002,789.200012,458.000006,572.100008,84.700002
2420,1914388.63,1914580.03,1914969.83,1915092.53,191.400002,122.700002,804.900012,389.800006,581.200008,101.000002
2421,1915193.53,1915323.13,1915872.33,1915995.83,129.600002,123.500002,901.700013,549.200008,678.80001,99.400001
2422,1916095.23,1916270.13,1916724.23,1916843.73,174.900003,119.500002,839.500013,454.100006,629.000009,91.000002
2423,1916934.73,1917108.43,1917516.33,1917612.53,173.700002,96.200002,795.000011,407.900006,581.600008,117.200001
2424,1917729.73,1917788.73,1918312.43,1918435.83,59.000001,123.400002,792.900012,523.700008,582.700009,86.800001
2425,1918522.63,1918626.73,1919047.93,1919177.33,104.100002,129.400002,742.100011,421.200006,525.300008,87.400001
2426,1919264.73,1919435.43,1919898.83,1919991.73,170.700003,92.900001,845.000013,463.400007,634.10001,118.000002
2427,1920109.73,1920224.33,1920798.63,1920924.63,114.600002,126.000002,931.100014,574.300008,688.90001,116.200002
2428,1921040.83,1921199.73,1921796.53,1921916.13,158.900002,119.600002,990.600014,596.800009,755.700011,115.300001
2429,1922031.43,1922193.73,1922680.33,1922805.53,162.300003,125.200002,864.300013,486.600007,648.90001,90.200001
2430,1922895.73,1922949.53,1923542.13,1923663.33,53.800001,121.200002,867.800013,592.600009,646.40001,100.200001
2431,1923763.53,1923867.13,1924507.03,1924629.43,103.600002,122.400002,971.500015,639.900009,743.500011,105.600002
2432,1924735.03,1924919.83,1925437.13,1925559.53,184.800003,122.400002,911.900013,517.300007,702.10001,87.400001
2433,1925646.93,1925870.73,1926266.23,1926397.53,223.800004,131.300002,841.600013,395.500006,619.30001,91.000001
2434,1926488.53,1926657.53,1927160.23,1927286.63,169.000002,126.400002,892.300013,502.700008,671.70001,94.200001
2435,1927380.83,1927561.73,1928082.83,1928177.23,180.900003,94.400001,917.700014,521.100008,702.000011,121.300002
2436,1928298.53,1928435.23,1928972.53,1929097.53,136.700002,125.000002,901.800013,537.300008,674.00001,102.800001
2437,1929200.33,1929386.03,1929882.13,1930009.53,185.700003,127.400002,909.900014,496.100007,681.80001,100.700002
2438,1930110.23,1930278.23,1930859.23,1930975.43,168.000002,116.200002,977.300014,581.000009,749.000011,112.100001
2439,1931087.53,1931307.03,1931822.33,1931943.53,219.500004,121.200002,963.500015,515.300007,734.800011,107.500002
2440,1932051.03,1932270.33,1932730.23,1932859.73,219.300003,129.500002,904.800013,459.900007,679.20001,96.100001
2441,1932955.83,1933135.73,1933729.33,1933853.03,179.900003,123.700002,998.400015,593.600009,773.500012,101.200001
2442,1933954.23,1934184.33,1934555.43,1934675.93,230.100004,120.500002,810.400012,371.100005,601.200009,88.700001
2443,1934764.63,1934941.13,1935347.93,1935473.53,176.500003,125.600002,807.500012,406.800006,583.300009,98.600001
2444,1935572.13,1935678.53,1936284.53,1936407.93,106.400002,123.400002,927.300014,606.000009,712.400011,91.500001
2445,1936499.43,1936603.43,1937095.03,1937215.63,104.000002,120.600002,820.000012,491.600007,595.600009,103.800001
2446,1937319.43,1937529.53,1937981.53,1938106.33,210.100003,124.800002,895.600014,452.000007,662.10001,108.700002
2447,1938215.03,1938382.13,1939031.33,1939148.23,167.100002,116.900002,1036.70002,649.20001,816.300012,103.500001
2448,1939251.73,1939391.83,1939935.73,1940058.83,140.100002,123.100002,911.400014,543.900008,684.00001,104.300002
2449,1940163.13,1940323.63,1940895.73,1941016.03,160.500002,120.300001,963.400014,572.100009,732.600011,110.500002
2450,1941126.53,1941265.63,1941941.93,1942061.53,139.100002,119.600002,1035.50002,676.30001,815.400012,100.500001
