# Supplementary material for: Robust dynamical invariants in sequential neural activity
Source: Sci Rep. 2019 Jun 21;9:9048. doi: 10.1038/s41598-019-44953-2 (PMC6588702; doi:10.1038/s41598-019-44953-2)
Supplement: Supplementary file 4 — Dataset [file 41598_2019_44953_MOESM4_ESM.zip › data/control16/Control_exp1.txt]

%If you use these data please cite:
%%  I. Elices, R. Levi, D. Arroyo, F. B. Rodriguez, and P. Varona. Robust dynamical invariants in sequential neural activity
% (1:n-1)' firstLP' lastLP' firstPD' lastPD' burstLPd' burstPDd' Period' latenc' LPPDfst2fst' PDLP'
1,577.800009,631.400009,785.500012,855.000013,53.6,69.500001,379.300005,154.100003,207.700003,102.100001
2,957.100014,1016.30002,1167.50002,1236.10002,59.200001,68.600001,379.200006,151.200002,210.400003,100.200002
3,1336.30002,1391.00002,1549.90002,1619.70002,54.700001,69.800001,392.000006,158.900002,213.600003,108.600002
4,1728.30003,1760.90003,1941.10003,2011.40003,32.6,70.300001,394.800006,180.200003,212.800003,111.700002
5,2123.10003,2158.20003,2331.80004,2404.10004,35.1,72.300001,388.100005,173.600003,208.700003,107.100001
6,2511.20004,2544.90004,2735.40004,2804.80004,33.700001,69.400001,403.300006,190.500003,224.200004,109.700001
7,2914.50004,2978.70004,3127.80005,3196.00005,64.200001,68.200001,386.200006,149.100003,213.300004,104.700001
8,3300.70005,3350.60005,3492.80005,3563.10005,49.900001,70.300001,362.800006,142.200002,192.100003,100.400002
9,3663.50005,3714.60005,3869.40006,3937.40006,51.1,68.000001,376.200005,154.800003,205.900003,102.300001
10,4039.70006,4100.30006,4266.10006,4336.90006,60.600001,70.800001,406.200006,165.800003,226.400004,109.000001
11,4445.90007,4504.20007,4659.40007,4731.60007,58.300001,72.200002,397.700006,155.200002,213.500003,112.000001
12,4843.60007,4879.20007,5062.20007,5134.70008,35.600001,72.500002,398.700006,183.000002,218.600003,107.600001
13,5242.30008,5276.80008,5465.50008,5535.80008,34.500001,70.300001,399.200006,188.700002,223.200003,105.700002
14,5641.50008,5678.50008,5853.20009,5923.80009,37.000001,70.600001,379.200006,174.700002,211.700003,96.900002
15,6020.70009,6079.70009,6231.50009,6297.00009,59.000001,65.500001,384.400005,151.800002,210.800003,108.100001
16,6405.10009,6457.5001,6627.8001,6697.6001,52.400001,69.800001,401.500006,170.300003,222.700004,109.000001
17,6806.6001,6843.8001,7035.60011,7106.00011,37.200001,70.400001,408.100007,191.800003,229.000004,108.700002
18,7214.70011,7270.30011,7434.30011,7504.60011,55.6,70.300001,400.000005,164.000003,219.600003,110.100001
19,7614.70011,7669.90011,7843.60012,7912.70012,55.200001,69.100001,405.400007,173.700003,228.900004,107.400002
20,8020.10012,8079.90012,8234.30012,8305.90012,59.8,71.600001,385.700005,154.400003,214.200003,99.900001
21,8405.80012,8456.10013,8614.30013,8683.80013,50.300001,69.500001,381.600006,158.200002,208.500003,103.600002
22,8787.40013,8843.40013,9006.70013,9078.90013,56.000001,72.200001,402.400006,163.300002,219.300003,110.900002
23,9189.80014,9224.10014,9407.90014,9478.90014,34.3,71.000001,401.700006,183.800003,218.100003,112.600002
24,9591.50014,9629.70014,9820.70015,9891.00015,38.2,70.300001,405.800006,191.000003,229.200003,106.300002
25,9997.30015,10057.9001,10219.9002,10290.6002,60.600001,70.700001,402.000006,162.000002,222.600003,108.700002
26,10399.3002,10432.5002,10615.1002,10686.7002,33.2,71.600001,390.200006,182.600003,215.800003,102.800002
27,10789.5002,10841.4002,11002.9002,11069.4002,51.900001,66.500001,384.100005,161.500002,213.400003,104.200001
28,11173.6002,11222.0002,11384.1002,11453.7002,48.400001,69.600001,387.000006,162.100003,210.500004,106.900001
29,11560.6002,11594.8002,11781.5002,11851.5002,34.200001,70.000001,402.700006,186.700003,220.900004,111.800001
30,11963.3002,12002.9002,12195.9002,12265.9002,39.600001,70.000001,415.600006,193.000003,232.600004,113.000001
31,12378.9002,12417.4002,12603.7002,12674.3002,38.500001,70.600001,402.800006,186.300003,224.800004,107.400001
32,12781.7002,12833.3002,12993.3002,13062.3002,51.600001,69.000001,389.400006,160.000003,211.600004,108.800001
33,13171.1002,13226.5002,13373.0002,13446.1002,55.400001,73.100001,376.600006,146.500002,201.900003,101.600002
34,13547.7002,13598.0002,13747.9002,13816.9002,50.300001,69.000001,367.600005,149.900002,200.200003,98.400001
35,13915.3002,13971.4002,14141.3002,14213.8002,56.100001,72.500001,411.800006,169.900003,226.000004,113.300001
36,14327.1002,14369.4002,14560.4002,14632.4002,42.300001,72.000001,414.300007,191.000003,233.300004,109.000002
37,14741.4002,14800.7002,14988.2002,15059.5002,59.300001,71.300001,426.900006,187.500002,246.800003,108.800002
38,15168.3002,15205.4002,15399.8002,15469.1002,37.100001,69.300002,405.900006,194.400002,231.500003,105.100001
39,15574.2002,15633.5002,15798.5002,15868.7002,59.300001,70.200001,401.500006,165.000002,224.300003,107.000002
40,15975.7002,16014.1002,16189.8002,16258.2002,38.400001,68.400001,384.200006,175.700002,214.100003,101.700002
41,16359.9002,16409.4002,16562.7002,16630.9002,49.500001,68.200001,372.800005,153.300002,202.800003,101.800001
42,16732.7002,16768.5003,16963.5003,17035.3003,35.800001,71.800001,409.100006,195.000003,230.800004,106.500001
43,17141.8003,17178.6003,17379.7003,17450.9003,36.800001,71.200001,417.900007,201.100003,237.900004,108.800002
44,17559.7003,17604.6003,17790.3003,17862.6003,44.9,72.300001,407.300006,185.700003,230.600003,104.400002
45,17967.0003,18024.3003,18211.1003,18280.9003,57.300001,69.800001,423.600006,186.800002,244.100003,109.700002
46,18390.6003,18423.1003,18591.4003,18664.1003,32.500001,72.700001,374.400006,168.300002,200.800003,100.900002
47,18765.0003,18816.3003,18974.3003,19046.3003,51.3,72.000001,380.700005,158.000003,209.300003,99.400001
48,19145.7003,19204.5003,19375.7003,19448.5003,58.800001,72.800001,413.100006,171.200003,230.000004,110.300001
49,19558.8003,19577.8003,19799.8003,19874.9003,19.000001,75.100001,418.900007,222.000003,241.000004,102.800002
50,19977.7003,20025.7003,20229.8003,20301.1003,48,71.300002,430.900006,204.100003,252.100003,107.500001
51,20408.6003,20446.1003,20645.5003,20715.3003,37.500001,69.800001,414.100006,199.400003,236.900004,107.400001
52,20822.7003,20866.1003,21045.9003,21119.1003,43.400001,73.200001,397.900006,179.800003,223.200004,101.500001
53,21220.6003,21274.2003,21457.9003,21525.7003,53.600001,67.800001,412.500006,183.700003,237.300004,107.400001
54,21633.1003,21686.7003,21854.2003,21922.8003,53.600001,68.600001,396.900006,167.500003,221.100004,107.200001
55,22030.0003,22069.4003,22278.2003,22350.9003,39.400001,72.700001,432.100007,208.800003,248.200004,111.200002
56,22462.1003,22511.1003,22700.6003,22773.9003,49,73.300001,419.300006,189.500003,238.500003,107.500002
57,22881.4003,22918.0003,23139.1003,23208.5003,36.600001,69.400001,436.400006,221.100003,257.700004,109.300001
58,23317.8003,23361.1003,23539.4004,23610.6004,43.300001,71.200001,401.000006,178.300003,221.600004,108.200001
59,23718.8004,23760.4004,23944.6004,24016.1004,41.600001,71.500001,394.900006,184.200003,225.800004,97.600001
60,24113.7004,24149.3004,24339.3004,24410.5004,35.600001,71.200001,395.200006,190.000003,225.600004,98.400001
61,24508.9004,24556.2004,24744.9004,24818.1004,47.300001,73.200001,416.400006,188.700003,236.000004,107.200001
62,24925.3004,24960.8004,25165.3004,25237.6004,35.500001,72.300001,421.200007,204.500003,240.000004,108.900002
63,25346.5004,25387.0004,25610.2004,25680.7004,40.5,70.500001,443.800006,223.200004,263.700004,109.600001
64,25790.3004,25852.1004,26036.2004,26107.6004,61.800001,71.400001,423.300007,184.100003,245.900004,106.000002
65,26213.6004,26249.8004,26449.3004,26519.5004,36.2,70.200001,413.400006,199.500003,235.700003,107.500002
66,26627.0004,26664.7004,26867.7004,26938.9004,37.7,71.200001,409.100006,203.000003,240.700003,97.200002
67,27036.1004,27097.8004,27296.3004,27368.1004,61.700001,71.800001,441.200006,198.500003,260.200004,109.200001
68,27477.3004,27515.0004,27739.8004,27810.9004,37.700001,71.100001,442.000007,224.800003,262.500004,108.400002
69,27919.3004,27956.4004,28158.1004,28230.3004,37.100001,72.200001,418.500006,201.700003,238.800004,107.500001
70,28337.8004,28373.5004,28582.5004,28659.0004,35.700001,76.500001,423.100007,209.000003,244.700004,101.900002
71,28760.9004,28793.5004,28997.1004,29067.3004,32.6,70.200001,412.900006,203.600003,236.200003,106.500002
72,29173.8004,29210.5004,29412.5004,29483.7004,36.7,71.200001,413.600006,202.000003,238.700003,103.700002
73,29587.4004,29635.7004,29812.3004,29883.4004,48.300001,71.100001,407.700006,176.600002,224.900003,111.700002
74,29995.1004,30036.2004,30239.0005,30310.3005,41.100001,71.300001,425.500006,202.800003,243.900004,110.300001
75,30420.6005,30461.8005,30695.8005,30766.0005,41.200001,70.200001,456.000007,234.000003,275.200004,110.600002
76,30876.6005,30930.2005,31122.2005,31193.2005,53.600001,71.000001,429.600006,192.000003,245.600004,113.000001
77,31306.2005,31349.0005,31544.3005,31614.7005,42.800001,70.400001,413.000007,195.300003,238.100004,104.500002
78,31719.2005,31778.9005,31940.9005,32010.8005,59.700001,69.900001,394.600006,162.000002,221.700003,103.000002
79,32113.8005,32178.1005,32335.7005,32404.2005,64.3,68.500001,392.600005,157.600003,221.900003,102.200001
80,32506.4005,32542.8005,32738.9005,32809.3005,36.400001,70.400001,412.900007,196.100003,232.500004,110.000002
81,32919.3005,32969.9005,33175.0005,33247.3005,50.6,72.300001,442.500006,205.100003,255.700003,114.500002
82,33361.8005,33400.5005,33607.0005,33675.4005,38.700001,68.400001,422.400006,206.500003,245.200004,108.800001
83,33784.2005,33841.3005,33996.1005,34067.8005,57.100001,71.700001,391.000006,154.800003,211.900004,107.400001
84,34175.2005,34234.6005,34399.4005,34471.3005,59.400001,71.900001,403.300006,164.800003,224.200004,107.200001
85,34578.5005,34632.5005,34806.9005,34875.7005,54.000001,68.800001,394.200006,174.400003,228.400004,97.000001
86,34972.7005,35017.8005,35194.2005,35263.9005,45.100001,69.700001,396.800006,176.400002,221.500003,105.600002
87,35369.5005,35431.3005,35600.3005,35669.4005,61.800001,69.100002,414.100006,169.000002,230.800003,114.200001
88,35783.6005,35818.2005,36012.2005,36080.4005,34.600001,68.200001,404.900006,194.000003,228.600004,108.100001
89,36188.5005,36242.1005,36421.8005,36490.3005,53.600001,68.500001,409.000006,179.700003,233.300004,107.200001
90,36597.5005,36632.3005,36819.8005,36890.0005,34.800001,70.200001,397.200006,187.500003,222.300004,104.700001
91,36994.7006,37047.6006,37218.3006,37288.9006,52.900001,70.600001,395.100006,170.700003,223.600004,100.900001
92,37389.8006,37436.2006,37592.3006,37660.0006,46.400001,67.700001,373.200006,156.100002,202.500003,103.000002
93,37763.0006,37808.9006,37969.5006,38039.0006,45.9,69.500001,381.400005,160.600003,206.500003,105.400001
94,38144.4006,38203.7006,38354.8006,38424.1006,59.300001,69.300001,380.900006,151.100003,210.400004,101.200001
95,38525.3006,38575.4006,38732.0006,38801.9006,50.100001,69.900001,382.500006,156.600002,206.700003,105.900002
96,38907.8006,38964.5006,39112.2006,39182.1006,56.700001,69.900001,379.500005,147.700002,204.400003,105.200001
97,39287.3006,39343.4006,39490.6006,39559.6006,56.100001,69.000001,376.300006,147.200002,203.300003,104.000002
98,39663.6006,39711.4006,39857.1006,39925.0006,47.800001,67.900001,361.700005,145.700002,193.500003,100.300001
99,40025.3006,40069.8006,40212.7006,40279.3006,44.500001,66.600001,356.800006,142.900002,187.400003,102.800002
100,40382.1006,40429.2006,40585.2006,40654.4006,47.1,69.200001,379.800005,156.000003,203.100003,107.500001
101,40761.9006,40818.5006,40967.8006,41036.2006,56.600001,68.400001,379.100006,149.300002,205.900003,104.800002
102,41141.0006,41189.0006,41343.9006,41414.4006,48.000001,70.500001,379.200006,154.900002,202.900003,105.800002
103,41520.2006,41569.3006,41719.1006,41789.7006,49.1,70.600001,366.600005,149.800003,198.900003,97.100001
104,41886.8006,41951.5006,42092.9006,42162.6006,64.700001,69.700001,376.100006,141.400002,206.100003,100.300002
105,42262.9006,42327.3006,42456.6006,42527.4006,64.400001,70.800001,362.500005,129.300002,193.700003,98.000001
106,42625.4006,42697.0006,42817.4006,42886.5006,71.600001,69.100001,356.000005,120.400002,192.000003,94.900001
107,42981.4006,43039.0006,43176.2006,43243.2006,57.600001,67.000001,364.500006,137.200002,194.800003,102.700002
108,43345.9006,43394.7006,43557.8006,43627.0007,48.800001,69.200001,385.800006,163.100002,211.900003,104.700002
109,43731.7007,43783.2007,43949.1007,44015.7007,51.5,66.600001,399.100006,165.900003,217.400003,115.100002
110,44130.8007,44189.0007,44336.6007,44401.7007,58.2,65.100001,383.400005,147.600003,205.800003,112.500001
111,44514.2007,44566.6007,44711.8007,44776.3007,52.400001,64.500001,371.300006,145.200002,197.600003,109.200002
112,44885.5007,44935.1007,45070.7007,45137.8007,49.600001,67.100001,355.900005,135.600002,185.200003,103.600001
113,45241.4007,45279.6007,45426.6007,45494.2007,38.200001,67.600001,352.300005,147.000002,185.200003,99.500001
114,45593.7007,45639.9007,45797.0007,45867.6007,46.200001,70.600001,378.800006,157.100002,203.300003,104.900002
115,45972.5007,46030.9007,46198.5007,46269.3007,58.400001,70.800001,404.500006,167.600002,226.000003,107.700002
116,46377.0007,46436.9007,46593.0007,46662.7007,59.900001,69.700001,392.400006,156.100002,216.000003,106.700002
117,46769.4007,46806.3007,46972.5007,47042.2007,36.9,69.700001,375.900006,166.200003,203.100003,103.100002
118,47145.3007,47197.4007,47359.0007,47428.3007,52.1,69.300001,383.500005,161.600003,213.700003,100.500001
119,47528.8007,47593.2007,47741.1007,47811.9007,64.400001,70.800001,383.100006,147.900002,212.300003,100.000002
120,47911.9007,47961.7007,48125.7007,48195.5007,49.800001,69.800001,380.700006,164.000002,213.800003,97.100002
121,48292.6007,48343.4007,48528.5007,48601.2007,50.8,72.700001,411.900006,185.100003,235.900003,103.300002
122,48704.5007,48745.3007,48958.8007,49030.2007,40.8,71.400001,434.900006,213.500004,254.300004,109.200001
123,49139.4007,49174.7007,49377.5007,49448.4007,35.300001,70.900001,418.800006,202.800003,238.100004,109.800001
124,49558.2007,49575.9007,49809.1007,49878.7007,17.700001,69.600001,427.100007,233.200003,250.900004,106.600002
125,49985.3007,50037.3007,50217.3007,50292.3007,52.000001,75.000001,404.000006,180.000002,232.000003,97.000002
126,50389.3008,50427.0008,50616.6008,50688.6008,37.7,72.000001,398.300006,189.600003,227.300003,99.000002
127,50787.6008,50844.7008,51041.9008,51112.1008,57.100001,70.200001,438.600006,197.200003,254.300004,114.100001
128,51226.2008,51275.0008,51481.9008,51555.0008,48.800001,73.100001,446.300007,206.900003,255.700004,117.500002
129,51672.5008,51692.3008,51926.2008,51997.1008,19.8,70.900001,435.700006,233.900004,253.700004,111.100001
130,52108.2008,52153.2008,52357.0008,52426.7008,45.000001,69.700001,423.800007,203.800003,248.800004,105.300002
131,52532.0008,52570.6008,52777.9008,52848.2008,38.6,70.300001,418.000006,207.300003,245.900003,101.800002
132,52950.0008,53009.1008,53159.4008,53226.9008,59.100001,67.500001,384.000006,150.300002,209.400003,107.100002
133,53334.0008,53378.2008,53561.4008,53634.3008,44.2,72.900001,410.700006,183.200003,227.400003,110.400002
134,53744.7008,53765.0008,53993.4008,54071.1008,20.3,77.700001,433.800006,228.400004,248.700004,107.400001
135,54178.5008,54223.7008,54451.8008,54521.6008,45.200001,69.800001,452.600007,228.100003,273.300004,109.500002
136,54631.1008,54669.7008,54869.3008,54944.2008,38.600001,74.900001,418.700006,199.600003,238.200004,105.600001
137,55049.8008,55067.5008,55292.3008,55362.3008,17.700001,70.000001,414.800006,224.800003,242.500004,102.300001
138,55464.6008,55520.1008,55699.8008,55769.0008,55.500001,69.200001,404.900007,179.700003,235.200004,100.500002
139,55869.5008,55926.2008,56123.5008,56192.6008,56.7,69.100001,438.000006,197.300003,254.000003,114.900002
140,56307.5008,56347.8008,56566.6008,56633.2008,40.300001,66.600001,441.800007,218.800003,259.100004,116.100002
141,56749.3008,56803.0008,56989.9008,57059.8008,53.7,69.900001,421.000006,186.900003,240.600003,110.500002
142,57170.3009,57229.1009,57397.3009,57466.3009,58.800001,69.000001,403.000006,168.200002,227.000003,107.000002
143,57573.3009,57610.7009,57797.8009,57868.9009,37.4,71.100001,402.200006,187.100003,224.500003,106.600002
144,57975.5009,58015.9009,58196.9009,58263.5009,40.400001,66.600001,393.000006,181.000002,221.400003,105.000002
145,58368.5009,58421.4009,58590.2009,58661.8009,52.900001,71.600001,400.100006,168.800002,221.700003,106.800002
146,58768.6009,58811.9009,58996.9009,59069.0009,43.3,72.100001,412.500006,185.000003,228.300003,112.100002
147,59181.1009,59219.3009,59400.9009,59473.1009,38.2,72.200001,404.200006,181.600003,219.800003,112.200002
148,59585.3009,59618.4009,59799.6009,59869.0009,33.1,69.400001,387.800006,181.200003,214.300003,104.100002
149,59973.1009,60009.7009,60192.8009,60262.0009,36.6,69.200001,396.700006,183.100003,219.700003,107.800002
150,60369.8009,60425.8009,60573.5009,60645.7009,56,72.200001,380.900005,147.700003,203.700003,105.000001
151,60750.7009,60803.1009,60955.6009,61028.3009,52.400001,72.700001,379.300006,152.500002,204.900003,101.700002
152,61130.0009,61180.3009,61350.2009,61422.5009,50.300001,72.300001,397.900006,169.900002,220.200003,105.400002
153,61527.9009,61561.3009,61762.8009,61833.5009,33.4,70.700001,414.500006,201.500003,234.900003,108.900002
154,61942.4009,61983.7009,62160.3009,62230.6009,41.300001,70.300001,399.700006,176.600002,217.900003,111.500002
155,62342.1009,62386.7009,62564.8009,62634.2009,44.600001,69.400001,402.100006,178.100002,222.700003,110.000002
156,62744.2009,62797.8009,62950.0009,63018.5009,53.600001,68.500001,378.100006,152.200002,205.800003,103.800002
157,63122.3009,63180.1009,63339.8009,63409.0009,57.8,69.200001,389.100005,159.700003,217.500003,102.400001
158,63511.4009,63557.4009,63725.7009,63796.901,46.000001,71.200001,390.300006,168.300003,214.300004,104.800001
159,63901.701,63957.001,64127.801,64198.301,55.300001,70.500001,404.100006,170.800003,226.100004,107.500001
160,64305.801,64344.701,64516.901,64587.601,38.900001,70.700001,389.000006,172.200002,211.100003,107.200002
161,64694.801,64736.101,64916.601,64986.301,41.300001,69.700001,401.400006,180.500002,221.800003,109.900002
162,65096.201,65154.101,65301.001,65374.101,57.900001,73.100001,382.800006,146.900002,204.800003,104.900002
163,65479.001,65542.601,65700.301,65768.901,63.600001,68.600001,393.000006,157.700002,221.300003,103.100002
164,65872.001,65919.801,66078.301,66146.001,47.8,67.700001,379.000005,158.500003,206.300003,105.000001
165,66251.001,66299.101,66472.001,66542.601,48.100001,70.600001,401.300006,172.900003,221.000004,109.700001
166,66652.301,66688.501,66874.701,66944.801,36.200001,70.100001,399.200006,186.200003,222.400004,106.700001
167,67051.501,67085.801,67271.901,67342.901,34.300001,71.000001,401.200006,186.100002,220.400003,109.800002
168,67452.701,67488.101,67675.101,67745.101,35.400001,70.000001,396.700006,187.000002,222.400003,104.300002
169,67849.401,67904.201,68066.301,68134.901,54.800001,68.600001,393.600006,162.100002,216.900003,108.100002
170,68243.001,68299.201,68454.701,68524.401,56.200001,69.700001,383.100006,155.500002,211.700003,101.700002
171,68626.101,68694.901,68828.201,68895.401,68.800001,67.200001,375.400005,133.300002,202.100003,106.100001
172,69001.501,69034.501,69212.501,69283.301,33.000001,70.800001,390.300006,178.000002,211.000003,108.500002
173,69391.801,69434.101,69614.101,69684.101,42.300001,70.000001,398.200006,180.000002,222.300003,105.900002
174,69790.001,69825.501,70011.101,70080.401,35.5,69.300001,401.400006,185.600003,221.100003,111.000002
175,70191.401,70227.901,70409.801,70481.801,36.5,72.000001,389.700006,181.900003,218.400003,99.300002
176,70581.1011,70632.7011,70803.8011,70876.6011,51.600001,72.800001,395.500006,171.100002,222.700003,100.000002
177,70976.6011,71033.9011,71177.0011,71249.4011,57.3,72.400001,369.800005,143.100003,200.400003,97.000001
178,71346.4011,71392.9011,71554.6011,71626.1011,46.500001,71.500001,382.300006,161.700002,208.200003,102.600002
179,71728.7011,71790.6011,71945.9011,72016.4011,61.900001,70.500001,397.100006,155.300002,217.200003,109.400002
180,72125.8011,72160.8011,72326.7011,72396.9011,35,70.200001,385.500006,165.900003,200.900003,114.400002
181,72511.3011,72552.7011,72723.7011,72795.2011,41.4,71.500001,390.300005,171.000003,212.400003,106.400001
182,72901.6011,72939.8011,73132.5011,73204.6011,38.200001,72.100001,408.300006,192.700003,230.900004,105.300001
183,73309.9011,73364.2011,73523.7011,73593.1011,54.300001,69.400001,381.400006,159.500003,213.800004,98.200001
184,73691.3011,73745.1011,73900.3011,73969.3011,53.800001,69.000001,379.100006,155.200002,209.000003,101.100002
185,74070.4011,74121.0011,74282.5011,74352.6011,50.6,70.100001,393.400006,161.500003,212.100003,111.200002
186,74463.8011,74501.3011,74686.3011,74758.9011,37.5,72.600001,405.600006,185.000003,222.500003,110.500002
187,74869.4011,74918.7011,75091.9011,75164.9011,49.3,73.000001,403.500006,173.200003,222.500003,108.000002
188,75272.9011,75312.8011,75493.9011,75564.6011,39.9,70.700001,395.000006,181.100003,221.000003,103.300002
189,75667.9011,75721.0011,75893.8011,75963.8011,53.1,70.000001,396.600005,172.800003,225.900003,100.700001
190,76064.5011,76116.6011,76289.4011,76359.1011,52.100001,69.700001,394.800006,172.800003,224.900004,100.200001
191,76459.3011,76506.3011,76663.3011,76730.5011,47.000001,67.200001,372.700006,157.000002,204.000003,101.500002
192,76832.0011,76905.9011,77047.6011,77118.3011,73.900001,70.700001,394.700006,141.700002,215.600003,108.400002
193,77226.7012,77288.9012,77454.2012,77524.9012,62.200001,70.700001,406.600006,165.300002,227.500003,108.400002
194,77633.3012,77669.1012,77857.2012,77928.1012,35.8,70.900001,401.400006,188.100003,223.900003,106.600002
195,78034.7012,78070.4012,78255.5012,78325.4012,35.7,69.900001,401.500006,185.100003,220.800003,110.800002
196,78436.2012,78474.3012,78662.8012,78733.3012,38.1,70.500001,396.100006,188.500003,226.600003,99.000002
197,78832.3012,78886.9012,79055.6012,79128.2012,54.600001,72.600001,391.200006,168.700002,223.300003,95.300002
198,79223.5012,79270.9012,79440.7012,79510.4012,47.4,69.700001,386.200005,169.800003,217.200003,99.300001
199,79609.7012,79658.9012,79826.5012,79898.1012,49.200001,71.600001,392.400006,167.600003,216.800004,104.000001
200,80002.1012,80060.1012,80223.7012,80294.5012,58.000001,70.800001,403.300006,163.600002,221.600003,110.900002
201,80405.4012,80440.3012,80622.3012,80694.1012,34.900001,71.800001,394.100006,182.000002,216.900003,105.400002
202,80799.5012,80836.0012,81024.6012,81093.4012,36.500001,68.800001,395.000006,188.600002,225.100003,101.100002
203,81194.5012,81251.3012,81414.3012,81482.3012,56.800001,68.000001,389.000006,163.000002,219.800003,101.200002
204,81583.5012,81639.0012,81801.7012,81873.8012,55.500001,72.100001,386.800005,162.700002,218.200003,96.500001
205,81970.3012,82017.2012,82178.1012,82247.6012,46.900001,69.500001,378.400006,160.900003,207.800004,101.100001
206,82348.7012,82394.2012,82567.0012,82640.2012,45.500001,73.200001,395.000006,172.800002,218.300003,103.500002
207,82743.7012,82798.7012,82973.6012,83043.5012,55.000001,69.900001,404.900006,174.900002,229.900003,105.100002
208,83148.6012,83208.3012,83365.9012,83434.6012,59.700001,68.700001,392.800006,157.600002,217.300003,106.800002
209,83541.4012,83596.4012,83761.2012,83830.6012,55.000001,69.400001,394.900006,164.800002,219.800003,105.700002
210,83936.3013,83987.5013,84155.6013,84225.4013,51.200001,69.800001,391.100006,168.100002,219.300003,102.000002
211,84327.4013,84374.7013,84547.4013,84619.1013,47.3,71.700001,393.000005,172.700003,220.000003,101.300001
212,84720.4013,84769.5013,84921.8013,84991.1013,49.100001,69.300001,373.300006,152.300002,201.400003,102.600002
213,85093.7013,85141.2013,85303.2013,85376.5013,47.500001,73.300001,386.500006,162.000002,209.500003,103.700002
214,85480.2013,85516.4013,85718.5013,85788.2013,36.2,69.700001,412.000006,202.100003,238.300003,104.000002
215,85892.2013,85948.7013,86131.5013,86203.1013,56.500001,71.600002,420.500006,182.800002,239.300003,109.600001
216,86312.7013,86349.7013,86541.5013,86611.3013,37.000001,69.800001,403.100006,191.800003,228.800004,104.500001
217,86715.8013,86774.2013,86945.3013,87013.0013,58.400001,67.700001,405.100006,171.100003,229.500004,107.900001
218,87120.9013,87173.9013,87319.1013,87387.0013,53.000001,67.900001,365.300006,145.200002,198.200003,99.200002
219,87486.2013,87554.9013,87701.1013,87771.3013,68.700001,70.200001,391.900005,146.200002,214.900003,106.800001
220,87878.1013,87920.7013,88092.2013,88163.5013,42.600001,71.300001,392.000006,171.500003,214.100004,106.600001
221,88270.1013,88307.1013,88503.7013,88576.9013,37.000001,73.200001,412.700006,196.600003,233.600004,105.900001
222,88682.8013,88719.8013,88902.1013,88974.7013,37.000001,72.600001,395.800006,182.300003,219.300004,103.900001
223,89078.6013,89137.8013,89294.1013,89364.1013,59.200001,70.000001,387.900006,156.300003,215.500004,102.400001
224,89466.5013,89514.0013,89682.8013,89753.4013,47.500001,70.600001,385.400006,168.800002,216.300003,98.500002
225,89851.9013,89910.9013,90070.0013,90139.5013,59.000001,69.500001,383.000006,159.100002,218.100003,95.400002
226,90234.9013,90278.8013,90451.4013,90521.5013,43.9,70.100001,386.800005,172.600003,216.500003,100.200001
227,90621.7014,90675.4014,90837.3014,90911.8014,53.700001,74.500001,393.600006,161.900003,215.600004,103.500001
228,91015.3014,91049.5014,91242.9014,91315.9014,34.200001,73.000001,402.400006,193.400003,227.600004,101.800001
229,91417.7014,91477.8014,91658.2014,91730.3014,60.100001,72.100001,414.800006,180.400003,240.500004,102.200001
230,91832.5014,91886.1014,92059.8014,92131.7014,53.600001,71.900001,403.600006,173.700003,227.300004,104.400001
231,92236.1014,92288.9014,92456.3014,92527.8014,52.800001,71.500001,388.400006,167.400003,220.200004,96.700001
232,92624.5014,92660.6014,92842.1014,92910.3014,36.100001,68.200001,384.800006,181.500002,217.600003,99.000002
233,93009.3014,93063.3014,93220.9014,93290.5014,54.000001,69.600001,383.800006,157.600002,211.600003,102.600002
234,93393.1014,93452.0014,93637.4014,93709.0014,58.900001,71.600001,421.700006,185.400002,244.300003,105.800002
235,93814.8014,93849.4014,94042.1014,94112.6014,34.6,70.500001,406.300006,192.700003,227.300003,108.500002
236,94221.1014,94237.3014,94458.2014,94529.7014,16.2,71.500001,416.600006,220.900004,237.100004,108.000001
237,94637.7014,94678.6014,94881.5014,94951.9014,40.900001,70.400001,422.200007,202.900003,243.800004,108.000002
238,95059.9014,95117.6014,95288.2014,95358.7014,57.7,70.500001,402.000005,170.600003,228.300003,103.200001
239,95461.9014,95517.0014,95679.8014,95750.5014,55.100001,70.700001,393.800006,162.800003,217.900004,105.200001
240,95855.7014,95913.5014,96073.8014,96142.1014,57.800001,68.300001,389.700006,160.300003,218.100004,103.300001
241,96245.4014,96302.9014,96475.4014,96547.0014,57.500001,71.600001,408.400006,172.500003,230.000004,106.800001
242,96653.8014,96694.7014,96916.3014,96988.7014,40.900001,72.400001,443.500007,221.600003,262.500004,108.600002
243,97097.3014,97137.3014,97336.6015,97407.7015,40,71.100001,415.800006,199.300003,239.300003,105.400002
244,97513.1015,97578.6015,97756.1015,97828.8015,65.500001,72.700001,417.400006,177.500003,243.000004,101.700001
245,97930.5015,97969.5015,98165.5015,98237.8015,39.000001,72.300001,411.000006,196.000003,235.000004,103.700001
246,98341.5015,98397.4015,98559.8015,98630.9015,55.900001,71.100001,388.800006,162.400003,218.300004,99.400001
247,98730.3015,98777.9015,98934.2015,99002.5015,47.600001,68.300001,378.400006,156.300002,203.900003,106.200002
248,99108.7015,99144.9015,99330.9015,99404.1015,36.2,73.200001,404.800006,186.000003,222.200003,109.400002
249,99513.5015,99562.4015,99770.7015,99842.9015,48.900001,72.200001,435.000006,208.300003,257.200004,105.600001
250,99948.5015,99988.6015,100204.501,100275.101,40.100001,70.600001,432.200007,215.900003,256.000004,105.600002
251,100380.701,100445.201,100608.201,100679.402,64.500001,71.200001,399.600006,163.000002,227.500003,100.900002
252,100780.302,100832.802,101014.502,101083.102,52.500001,68.600001,411.400006,181.700002,234.200003,108.600002
253,101191.702,101233.702,101431.802,101501.302,42,69.500001,411.800006,198.100003,240.100003,102.200002
254,101603.502,101651.002,101828.502,101896.002,47.500001,67.500001,389.700006,177.500002,225.000003,97.200002
255,101993.202,102060.902,102212.702,102281.502,67.700001,68.800001,394.600006,151.800002,219.500003,106.300002
256,102387.802,102425.102,102621.402,102692.702,37.3,71.300001,415.900006,196.300003,233.600003,111.000002
257,102803.702,102857.502,103063.002,103136.302,53.800001,73.300001,437.800006,205.500003,259.300004,105.200001
258,103241.502,103298.102,103500.702,103571.002,56.600001,70.300001,436.800007,202.600003,259.200004,107.300002
259,103678.302,103719.002,103912.202,103981.902,40.700001,69.700001,411.500006,193.200002,233.900003,107.900002
260,104089.802,104150.102,104308.602,104379.602,60.300001,71.000001,391.600006,158.500002,218.800003,101.800002
261,104481.402,104533.502,104701.502,104770.502,52.100001,69.000001,390.800006,168.000002,220.100003,101.700002
262,104872.202,104918.902,105086.802,105156.802,46.7,70.000001,388.300006,167.900003,214.600003,103.700002
263,105260.502,105309.702,105477.002,105546.802,49.2,69.800001,392.200005,167.300003,216.500003,105.900001
264,105652.702,105690.402,105877.202,105947.802,37.700001,70.600001,400.600006,186.800003,224.500004,105.500001
265,106053.302,106093.802,106283.802,106352.302,40.500001,68.500001,398.800006,190.000003,230.500004,99.800001
266,106452.102,106510.802,106663.002,106735.302,58.700001,72.300001,384.200006,152.200002,210.900003,101.000002
267,106836.302,106895.302,107053.102,107121.102,59.000001,68.000001,389.900006,157.800002,216.800003,105.100002
268,107226.202,107278.102,107422.702,107492.802,51.900001,70.100001,365.600005,144.600002,196.500003,99.000001
269,107591.802,107661.302,107806.602,107874.802,69.500001,68.200001,389.200006,145.300002,214.800003,106.200002
270,107981.002,108039.502,108197.702,108267.402,58.500001,69.700001,395.700006,158.200002,216.700003,109.300002
271,108376.702,108412.602,108596.202,108672.302,35.9,76.100001,396.700006,183.600003,219.500003,101.100002
272,108773.402,108821.602,108991.902,109064.302,48.200001,72.400001,397.100006,170.300002,218.500003,106.200002
273,109170.502,109216.702,109384.202,109453.302,46.2,69.100001,385.200006,167.500003,213.700003,102.400002
274,109555.702,109614.102,109759.502,109832.602,58.4,73.100001,376.400005,145.400003,203.800003,99.500001
275,109932.102,109977.802,110123.602,110191.102,45.700001,67.500001,358.500005,145.800002,191.500003,99.500001
276,110290.602,110336.102,110496.002,110565.002,45.500001,69.000001,375.500006,159.900003,205.400004,101.100001
277,110666.102,110722.202,110891.102,110960.302,56.100001,69.200001,403.100006,168.900002,225.000003,108.900002
278,111069.202,111127.002,111280.702,111354.102,57.800001,73.400001,387.900006,153.700002,211.500003,103.000002
279,111457.102,111500.302,111672.602,111743.902,43.2,71.300001,392.200006,172.300003,215.500003,105.400002
280,111849.302,111897.302,112065.102,112136.702,48,71.600001,390.200005,167.800003,215.800003,102.800001
281,112239.502,112290.902,112449.702,112519.802,51.400001,70.100001,381.100006,158.800003,210.200004,100.800001
282,112620.602,112683.202,112831.902,112901.802,62.600001,69.900001,385.400006,148.700002,211.300003,104.200002
283,113006.002,113064.102,113226.302,113299.402,58.100001,73.100001,401.000006,162.200002,220.300003,107.600002
284,113407.002,113439.102,113627.802,113698.102,32.1,70.300001,395.400006,188.700003,220.800003,104.300002
285,113802.402,113865.402,114018.802,114089.702,63.000001,70.900001,392.300006,153.400002,216.400003,105.000002
286,114194.702,114254.202,114406.202,114475.702,59.500001,69.500001,381.000005,152.000002,211.500003,100.000001
287,114575.702,114629.402,114775.002,114843.802,53.700001,68.800001,371.000006,145.600002,199.300003,102.900002
288,114946.702,114995.402,115150.902,115220.802,48.700001,69.900001,373.200005,155.500002,204.200003,99.100001
289,115319.902,115367.502,115518.302,115587.702,47.600001,69.400001,365.600006,150.800002,198.400003,97.800002
290,115685.502,115733.202,115901.902,115974.102,47.700001,72.200001,394.000006,168.700002,216.400003,105.400002
291,116079.502,116118.702,116298.202,116370.702,39.2,72.500001,396.800006,179.500003,218.700003,105.600002
292,116476.302,116513.402,116683.302,116753.902,37.1,70.600001,384.300005,169.900003,207.000003,106.700001
293,116860.602,116914.102,117076.302,117146.302,53.500001,70.000001,391.200006,162.200003,215.700004,105.500001
294,117251.802,117311.402,117466.402,117538.502,59.600001,72.100001,384.400006,155.000002,214.600003,97.700002
295,117636.202,117687.402,117841.402,117910.202,51.200001,68.800001,374.200005,154.000002,205.200003,100.200001
296,118010.402,118064.702,118221.802,118291.802,54.300001,70.000001,377.800006,157.100003,211.400004,96.400001
297,118388.202,118433.902,118585.102,118654.202,45.700001,69.100001,366.500006,151.200002,196.900003,100.500002
298,118754.702,118806.602,118970.402,119040.802,51.9,70.400001,390.700005,163.800003,215.700003,104.600001
299,119145.402,119181.602,119375.902,119446.602,36.200001,70.700001,410.400007,194.300003,230.500004,109.200002
300,119555.802,119613.702,119779.102,119848.102,57.9,69.000001,401.900006,165.400003,223.300003,109.600002
301,119957.702,119997.002,120160.302,120231.602,39.3,71.300001,372.200005,163.300003,202.600003,98.300001
302,120329.902,120387.402,120556.202,120626.102,57.500001,69.900001,397.900006,168.800002,226.300003,101.700002
303,120727.802,120786.602,120948.902,121019.102,58.800001,70.200001,392.900006,162.300002,221.100003,101.600002
304,121120.702,121169.902,121339.902,121408.602,49.200001,68.700001,385.500006,170.000002,219.200003,97.600002
305,121506.202,121550.002,121714.902,121785.502,43.8,70.600001,378.400005,164.900003,208.700003,99.100001
306,121884.602,121919.502,122114.102,122184.102,34.900001,70.000001,407.600006,194.600003,229.500004,108.100001
307,122292.202,122329.102,122535.802,122607.602,36.900001,71.800001,421.300007,206.700003,243.600004,105.900002
308,122713.502,122770.302,122938.302,123012.402,56.8,74.100001,404.200006,168.000003,224.800003,105.300002
309,123117.702,123178.402,123346.902,123417.702,60.700001,70.800001,409.400006,168.500002,229.200003,109.400002
310,123527.102,123561.802,123750.602,123821.002,34.7,70.400001,398.300006,188.800003,223.500003,104.400002
311,123925.402,123981.602,124149.402,124219.102,56.2,69.700001,388.800005,167.800003,224.000003,95.100001
312,124314.202,124384.702,124535.302,124606.202,70.500001,70.900001,395.300006,150.600003,221.100004,103.300001
313,124709.502,124767.502,124958.602,125032.502,58.000001,73.900001,435.400007,191.100003,249.100004,112.400002
314,125144.902,125186.802,125369.002,125442.202,41.9,73.200001,406.600006,182.200003,224.100003,109.300002
315,125551.502,125597.802,125760.702,125832.602,46.300001,71.900001,384.800006,162.900002,209.200003,103.700002
316,125936.302,125994.502,126161.802,126231.402,58.2,69.600001,400.800006,167.300003,225.500003,105.700002
317,126337.102,126395.502,126562.002,126633.202,58.4,71.200001,399.300006,166.500003,224.900003,103.200002
318,126736.402,126777.902,126966.102,127037.402,41.5,71.300001,400.300005,188.200003,229.700003,99.300001
319,127136.702,127200.302,127362.502,127432.302,63.600001,69.800001,398.500006,162.200003,225.800004,102.900001
320,127535.202,127571.202,127789.602,127862.502,36.000001,72.900001,441.300007,218.400003,254.400004,114.000002
321,127976.502,128001.002,128215.902,128289.502,24.5,73.600001,425.700006,214.900004,239.400004,112.700001
322,128402.202,128446.902,128653.702,128727.302,44.700001,73.600001,434.100007,206.800003,251.500004,109.000002
323,128836.302,128873.402,129095.002,129165.102,37.1,70.100001,432.400006,221.600004,258.700004,103.600001
324,129268.702,129325.102,129514.802,129585.302,56.400001,70.500001,424.200007,189.700003,246.100004,107.600002
325,129692.902,129729.102,129924.502,129995.702,36.2,71.200001,400.600006,195.400003,231.600003,97.800002
326,130093.502,130149.702,130349.302,130418.702,56.2,69.400001,437.500006,199.600003,255.800003,112.300002
327,130531.002,130584.702,130784.102,130855.102,53.700001,71.000001,437.000007,199.400003,253.100004,112.900002
328,130968.002,131004.202,131214.502,131285.302,36.2,70.800001,430.800006,210.300003,246.500003,113.500002
329,131398.802,131440.602,131640.602,131712.702,41.800001,72.100001,421.800006,200.000003,241.800004,107.900001
330,131820.602,131858.402,132062.502,132132.502,37.800001,70.000001,416.700006,204.100003,241.900004,104.800001
331,132237.302,132275.302,132467.102,132537.602,38.000001,70.500001,401.700006,191.800003,229.800004,101.400001
332,132639.002,132689.202,132850.902,132919.702,50.200001,68.800001,383.500006,161.700003,211.900004,102.800001
333,133022.502,133073.302,133235.402,133307.202,50.800001,71.800001,394.800006,162.100002,212.900003,110.100002
334,133417.302,133453.302,133656.702,133729.502,36.000001,72.800001,421.200006,203.400003,239.400004,109.000001
335,133838.502,133877.102,134079.902,134152.102,38.600001,72.200001,422.400007,202.800003,241.400004,108.800002
336,134260.902,134297.502,134504.602,134574.402,36.6,69.800001,421.000006,207.100003,243.700003,107.500002
337,134681.902,134740.402,134922.602,134992.602,58.500001,70.000001,414.400006,182.200003,240.700004,103.700001
338,135096.302,135147.702,135315.802,135384.302,51.400001,68.500001,395.400006,168.100002,219.500003,107.400002
339,135491.702,135541.902,135700.502,135767.702,50.200001,67.200001,381.700006,158.600002,208.800003,105.700002
340,135873.402,135931.102,136087.602,136159.402,57.700001,71.800001,396.700006,156.500002,214.200003,110.700002
341,136270.102,136322.102,136493.102,136565.502,52,72.400001,404.800006,171.000003,223.000003,109.400002
342,136674.902,136708.902,136892.802,136965.202,34,72.400001,397.200006,183.900003,217.900003,106.900002
343,137072.102,137134.102,137293.502,137365.002,62,71.500001,401.700006,159.400003,221.400003,108.800002
344,137473.802,137524.302,137680.502,137752.702,50.5,72.200001,376.600005,156.200003,206.700003,97.700001
345,137850.402,137901.702,138051.902,138120.602,51.300001,68.700001,368.900006,150.200002,201.500003,98.700002
346,138219.302,138290.302,138405.702,138472.602,71.000001,66.900001,349.200005,115.400001,186.400002,95.900002
347,138568.502,138611.902,138769.102,138839.002,43.4,69.900001,371.400005,157.200003,200.600003,100.900001
348,138939.902,139000.602,139152.202,139223.602,60.700001,71.400001,390.300006,151.600003,212.300004,106.600001
349,139330.202,139385.602,139548.202,139621.102,55.400001,72.900002,396.300006,162.600002,218.000003,105.400001
350,139726.502,139781.902,139934.602,140007.202,55.400001,72.600001,379.300006,152.700002,208.100003,98.600002
351,140105.802,140157.302,140317.802,140390.002,51.500001,72.200001,385.600005,160.500002,212.000003,101.400001
352,140491.402,140547.402,140707.702,140778.702,56.000001,71.000001,384.500006,160.300003,216.300004,97.200001
353,140875.902,140928.202,141090.702,141158.902,52.300001,68.200001,384.400006,162.500002,214.800003,101.400002
354,141260.302,141305.402,141460.502,141526.702,45.100001,66.200001,366.000005,155.100002,200.200003,99.600001
355,141626.302,141673.002,141833.902,141904.302,46.700001,70.400002,381.300006,160.900002,207.600003,103.300001
356,142007.602,142065.802,142224.302,142297.202,58.200001,72.900001,396.300006,158.500002,216.700003,106.700002
357,142403.902,142463.202,142614.602,142686.502,59.300001,71.900001,389.000006,151.400002,210.700003,106.400002
358,142792.902,142826.702,143008.502,143080.902,33.8,72.400001,390.400006,181.800003,215.600003,102.400002
359,143183.302,143236.702,143401.902,143472.202,53.4,70.300001,394.800005,165.200003,218.600003,105.900001
360,143578.102,143635.902,143792.202,143860.602,57.800001,68.400001,380.500006,156.300003,214.100004,98.000001
361,143958.602,144023.102,144159.802,144227.302,64.500001,67.500001,374.000006,136.700002,201.200003,105.300002
362,144332.602,144389.802,144555.102,144625.902,57.200001,70.800001,402.500006,165.300002,222.500003,109.200002
363,144735.102,144774.002,144942.302,145016.702,38.9,74.400001,389.500006,168.300003,207.200003,107.900002
364,145124.602,145169.502,145342.102,145416.402,44.9,74.300001,392.900005,172.600003,217.500003,101.100001
365,145517.502,145581.102,145741.102,145811.502,63.600001,70.400001,399.700006,160.000003,223.600004,105.700001
366,145917.202,145975.402,146142.302,146211.602,58.200001,69.300001,397.600006,166.900003,225.100004,103.200001
367,146314.802,146364.302,146530.302,146601.102,49.500001,70.800002,387.800006,166.000002,215.500003,101.500001
368,146702.602,146752.802,146925.602,146995.902,50.200001,70.300001,391.300006,172.800002,223.000003,98.000002
369,147093.902,147140.102,147305.802,147375.102,46.200001,69.300001,389.700006,165.700002,211.900003,108.500002
370,147483.602,147536.502,147712.102,147781.602,52.9,69.500001,403.500006,175.600003,228.500003,105.500002
371,147887.102,147921.102,148119.402,148188.002,34,68.600001,409.200006,198.300003,232.300003,108.300002
372,148296.302,148328.902,148508.602,148581.502,32.6,72.900001,394.700006,179.700003,212.300003,109.500002
373,148691.002,148723.402,148923.702,148992.102,32.4,68.400001,407.300006,200.300003,232.700003,106.200002
374,149098.302,149156.902,149330.102,149399.802,58.600001,69.700001,403.800006,173.200002,231.800003,102.300002
375,149502.102,149553.902,149713.002,149784.802,51.800001,71.800001,378.000005,159.100002,210.900003,95.300001
376,149880.102,149929.102,150094.002,150164.302,49.000001,70.300001,382.100006,164.900003,213.900004,97.900001
377,150262.202,150314.902,150503.902,150578.602,52.700001,74.700001,419.700006,189.000003,241.700004,103.300001
378,150681.902,150743.502,150895.602,150970.802,61.600001,75.200001,393.700006,152.100003,213.700004,104.800001
379,151075.602,151122.202,151316.302,151389.102,46.600001,72.800001,417.000006,194.100003,240.700004,103.500001
380,151492.602,151530.502,151715.902,151789.902,37.900001,74.000001,401.900006,185.400003,223.300004,104.600001
381,151894.502,151935.502,152126.302,152199.102,41.000001,72.800001,408.700006,190.800003,231.800004,104.100001
382,152303.202,152343.502,152526.502,152597.502,40.300001,71.000001,394.600006,183.000003,223.300004,100.300001
383,152697.802,152754.602,152929.902,152998.302,56.800001,68.400001,404.100006,175.300003,232.100004,103.600001
384,153101.902,153155.302,153324.502,153392.102,53.400001,67.600001,400.800006,169.200003,222.600004,110.600001
385,153502.702,153539.002,153728.302,153799.502,36.300001,71.200001,401.900006,189.300003,225.600004,105.100001
386,153904.602,153944.702,154141.702,154212.202,40.100001,70.500001,412.800007,197.000003,237.100004,105.200002
387,154317.402,154370.502,154541.102,154614.902,53.1,73.800001,400.000005,170.600003,223.700003,102.500001
388,154717.402,154755.702,154965.702,155037.802,38.300001,72.100001,427.300007,210.000003,248.300004,106.900002
389,155144.702,155185.302,155363.802,155433.302,40.6,69.500001,390.100006,178.500003,219.100003,101.500002
390,155534.802,155573.902,155755.002,155824.402,39.1,69.400001,382.700005,181.100003,220.200003,93.100001
391,155917.502,155967.002,156131.702,156198.602,49.500001,66.900001,381.600006,164.700003,214.200004,100.500001
392,156299.102,156335.302,156541.902,156613.902,36.200001,72.000001,422.000006,206.600003,242.800004,107.200001
393,156721.102,156761.102,156962.802,157035.202,40.000001,72.400001,421.900007,201.700003,241.700004,107.800002
394,157143.002,157201.902,157391.702,157459.602,58.9,67.900001,426.300006,189.800003,248.700003,109.700002
395,157569.302,157613.002,157828.202,157899.302,43.700001,71.100001,433.800006,215.200003,258.900004,103.800001
396,158003.102,158059.702,158249.802,158322.502,56.600001,72.700001,422.800007,190.100003,246.700004,103.400002
397,158425.902,158482.702,158697.002,158764.402,56.800001,67.400001,441.300006,214.300003,271.100004,102.800001
398,158867.202,158927.102,159106.002,159174.702,59.900001,68.700001,414.200006,178.900003,238.800004,106.700001
399,159281.402,159336.102,159546.902,159618.102,54.700001,71.200001,452.000007,210.800003,265.500004,115.300002
400,159733.402,159774.702,159998.702,160071.302,41.300001,72.600001,448.000007,224.000003,265.300004,110.100002
401,160181.402,160217.402,160431.002,160500.902,36,69.900001,426.900006,213.600004,249.600004,107.400001
402,160608.302,160665.602,160827.102,160899.902,57.300001,72.800001,396.300006,161.500003,218.800004,104.700001
403,161004.602,161040.002,161236.602,161306.402,35.400001,69.800001,404.300006,196.600003,232.000004,102.500001
404,161408.902,161442.402,161625.902,161695.902,33.500001,70.000001,385.200006,183.500002,217.000003,98.200002
405,161794.102,161844.302,162019.902,162090.302,50.200001,70.400001,404.200006,175.600002,225.800003,108.000002
406,162198.302,162252.602,162443.102,162515.502,54.300001,72.400001,425.900006,190.500003,244.800004,108.700001
407,162624.202,162662.502,162871.802,162943.102,38.300001,71.300001,429.500007,209.300003,247.600004,110.600002
408,163053.702,163112.202,163294.302,163363.002,58.500001,68.700001,413.200006,182.100002,240.600003,103.900002
409,163466.902,163518.702,163679.002,163748.702,51.800001,69.700001,384.100006,160.300002,212.100003,102.300002
410,163851.002,163907.102,164064.502,164132.802,56.1,68.300001,383.500005,157.400003,213.500003,101.700001
411,164234.502,164289.402,164440.202,164506.702,54.900001,66.500001,372.900006,150.800002,205.700003,100.700002
412,164607.402,164656.302,164826.102,164895.902,48.900001,69.800001,394.000006,169.800002,218.700003,105.500002
413,165001.402,165062.402,165250.302,165321.402,61.000001,71.100001,431.100006,187.900002,248.900003,111.100002
414,165432.502,165466.102,165658.902,165728.102,33.600001,69.200001,404.200006,192.800003,226.400004,108.600001
415,165836.702,165895.502,166054.802,166124.502,58.800001,69.700001,389.700006,159.300002,218.100003,101.900002
416,166226.402,166270.502,166444.902,166518.002,44.100001,73.100001,391.500006,174.400002,218.500003,99.900002
417,166617.902,166673.102,166843.302,166910.602,55.200001,67.300001,395.400006,170.200002,225.400003,102.700002
418,167013.302,167069.302,167226.102,167296.702,56.000001,70.600001,383.600005,156.800002,212.800003,100.200001
419,167396.902,167464.102,167616.402,167685.902,67.200001,69.500001,391.800006,152.300003,219.500004,102.800001
420,167788.703,167824.303,168043.503,168115.803,35.600001,72.300001,439.200007,219.200003,254.800004,112.100002
421,168227.903,168248.103,168474.903,168546.003,20.2,71.100002,424.900006,226.800003,247.000003,106.800001
422,168652.803,168692.703,168894.703,168966.303,39.900001,71.600001,414.500006,202.000003,241.900004,101.000001
423,169067.303,169112.703,169304.803,169378.503,45.400001,73.700001,411.600006,192.100003,237.500004,100.400001
424,169478.903,169520.303,169714.803,169785.003,41.400001,70.200001,407.000006,194.500003,235.900004,100.900001
425,169885.903,169919.103,170122.203,170191.703,33.200001,69.500001,405.200007,203.100003,236.300004,99.400002
426,170291.103,170345.603,170531.903,170602.803,54.5,70.900001,411.900006,186.300003,240.800003,100.200002
427,170703.003,170772.303,170955.703,171028.303,69.300001,72.600002,435.100006,183.400002,252.700003,109.800001
428,171138.103,171161.903,171388.403,171460.303,23.800001,71.900001,426.600007,226.500003,250.300004,104.400002
429,171564.703,171605.703,171821.403,171893.803,41,72.400001,431.900006,215.700003,256.700003,102.800002
430,171996.603,172061.003,172257.903,172327.403,64.400001,69.500001,441.600007,196.900003,261.300004,110.800002
431,172438.203,172478.703,172664.703,172737.303,40.5,72.600001,398.500005,186.000003,226.500003,99.400001
432,172836.703,172898.103,173060.903,173128.703,61.400001,67.800001,395.600006,162.800003,224.200004,103.600001
433,173232.303,173284.403,173463.503,173534.503,52.100001,71.000001,412.000007,179.100003,231.200004,109.800002
434,173644.303,173681.303,173901.803,173973.603,37,71.800001,437.000006,220.500003,257.500003,107.700002
435,174081.303,174117.603,174336.703,174408.203,36.300001,71.500001,436.600007,219.100003,255.400004,109.700002
436,174517.903,174556.403,174755.703,174824.103,38.5,68.400001,412.000006,199.300003,237.800003,105.800002
437,174929.903,174985.503,175169.503,175240.003,55.6,70.500001,416.400006,184.000003,239.600003,106.300002
438,175346.303,175382.503,175559.303,175630.103,36.2,70.800001,380.000006,176.800003,213.000003,96.200002
439,175726.303,175773.103,175945.103,176015.803,46.8,70.700001,390.400005,172.000003,218.800003,100.900001
440,176116.703,176175.203,176354.803,176425.903,58.500001,71.100001,418.400007,179.600003,238.100004,109.200002
441,176535.103,176603.003,176763.403,176834.603,67.900001,71.200001,409.600006,160.400002,228.300003,110.100002
442,176944.703,176984.503,177170.903,177240.503,39.8,69.600001,404.800006,186.400003,226.200003,109.000002
443,177349.503,177378.003,177570.603,177642.103,28.5,71.500001,394.200006,192.600003,221.100003,101.600002
444,177743.703,177777.303,177972.303,178044.903,33.6,72.600001,400.400006,195.000003,228.600003,99.200002
445,178144.103,178189.403,178351.903,178424.503,45.3,72.600001,374.800005,162.500003,207.800003,94.400001
446,178518.903,178577.403,178744.603,178817.903,58.500001,73.300001,399.400006,167.200003,225.700004,100.400001
447,178918.303,178951.303,179161.103,179233.203,33.000001,72.100001,416.200006,209.800003,242.800004,101.300001
448,179334.503,179368.603,179568.603,179640.403,34.100001,71.800001,408.800006,200.000003,234.100004,102.900001
449,179743.303,179778.803,179968.303,180040.803,35.500001,72.500001,400.900006,189.500003,225.000004,103.400001
450,180144.203,180197.003,180361.403,180434.503,52.800001,73.100001,390.900006,164.400003,217.200004,100.600001
451,180535.103,180588.103,180757.803,180826.303,53.000001,68.500001,393.200006,169.700003,222.700004,102.000001
452,180928.303,180973.203,181126.503,181194.703,44.900001,68.200001,371.500006,153.300002,198.200003,105.100002
453,181299.803,181352.803,181548.203,181620.603,53,72.400001,427.900006,195.400003,248.400003,107.100002
454,181727.703,181766.503,181983.403,182054.503,38.800001,71.100001,432.400006,216.900003,255.700004,105.600001
455,182160.103,182215.203,182387.603,182460.003,55.100001,72.400001,402.100006,172.400003,227.500004,102.200001
456,182562.203,182633.903,182770.703,182843.103,71.700001,72.400002,383.100006,136.800002,208.500003,102.200001
457,182945.303,182984.603,183172.903,183245.003,39.300001,72.100002,400.900006,188.300002,227.600003,101.200001
458,183346.203,183378.503,183579.003,183649.803,32.300001,70.800001,399.700006,200.500003,232.800004,96.100001
459,183745.903,183802.503,183976.903,184047.503,56.600001,70.600002,406.600006,174.400002,231.000003,105.000001
460,184152.503,184192.503,184412.203,184484.103,40.000001,71.900001,440.800007,219.700003,259.700004,109.200002
461,184593.303,184630.303,184830.503,184903.203,37,72.700001,416.500006,200.200003,237.200003,106.600002
462,185009.803,185044.703,185255.903,185327.403,34.9,71.500001,424.000006,211.200004,246.100004,106.400001
463,185433.803,185477.803,185677.003,185745.703,44.000001,68.700001,416.600006,199.200003,243.200004,104.700001
464,185850.403,185892.603,186104.203,186174.603,42.200001,70.400001,424.700007,211.600003,253.800004,100.500002
465,186275.103,186335.803,186511.903,186584.203,60.700001,72.300001,409.200006,176.100002,236.800003,100.100002
466,186684.303,186737.103,186927.403,186996.103,52.800001,68.700001,418.200006,190.300002,243.100003,106.400002
467,187102.503,187141.003,187363.803,187435.903,38.500001,72.100001,443.300007,222.800003,261.300004,109.900002
468,187545.803,187584.203,187810.203,187884.003,38.4,73.800001,452.300006,226.000004,264.400004,114.100001
469,187998.103,188041.303,188233.103,188304.003,43.200001,70.900001,412.600007,191.800003,235.000004,106.700002
470,188410.703,188455.803,188664.103,188733.803,45.1,69.700001,426.900006,208.300003,253.400003,103.800002
471,188837.603,188885.303,189075.603,189145.803,47.700001,70.200001,411.000006,190.300002,238.000003,102.800002
472,189248.603,189295.803,189474.903,189543.903,47.200001,69.000001,393.100006,179.100002,226.300003,97.800002
473,189641.703,189694.203,189892.703,189967.003,52.500001,74.300001,430.600006,198.500003,251.000004,105.300001
474,190072.303,190107.303,190311.103,190384.503,35.000001,73.400001,413.200006,203.800003,238.800004,101.000001
475,190485.503,190535.903,190731.403,190802.303,50.400001,70.900001,417.000007,195.500003,245.900004,100.200002
476,190902.503,190956.303,191122.203,191191.303,53.8,69.100001,396.900006,165.900003,219.700003,108.100002
477,191299.403,191357.803,191520.603,191592.803,58.4,72.200001,390.900005,162.800003,221.200003,97.500001
478,191690.303,191740.203,191903.803,191973.303,49.900001,69.500001,385.200006,163.600003,213.500004,102.200001
479,192075.503,192125.703,192295.003,192368.503,50.200001,73.500002,398.400006,169.300002,219.500003,105.400001
480,192473.903,192534.303,192701.003,192776.303,60.400001,75.300002,407.500006,166.700002,227.100003,105.100001
481,192881.403,192916.703,193119.703,193190.503,35.300001,70.800001,414.300006,203.000003,238.300004,105.200001
482,193295.703,193346.403,193535.303,193606.503,50.700001,71.200001,411.300006,188.900003,239.600004,100.500001
483,193707.003,193757.503,193937.503,194006.903,50.500001,69.400001,401.400006,180.000003,230.500004,101.500001
484,194108.403,194157.503,194330.703,194400.003,49.100001,69.300001,389.900006,173.200003,222.300004,98.300001
485,194498.303,194553.003,194716.203,194786.203,54.700001,70.000002,382.000006,163.200002,217.900003,94.100001
486,194880.303,194953.103,195114.203,195183.703,72.800001,69.500001,412.200006,161.100002,233.900003,108.800002
487,195292.503,195351.503,195519.703,195590.203,59.000001,70.500002,404.900006,168.200002,227.200003,107.200001
488,195697.403,195758.303,195911.703,195981.603,60.900001,69.900001,392.700006,153.400002,214.300003,108.500002
489,196090.103,196124.703,196311.303,196383.503,34.6,72.200001,403.400006,186.600003,221.200003,110.000002
490,196493.503,196527.903,196705.903,196777.403,34.4,71.500001,387.600006,178.000003,212.400003,103.700002
491,196881.103,196927.403,197096.603,197166.703,46.3,70.100001,384.600005,169.200003,215.500003,99.000001
492,197265.703,197310.903,197466.703,197534.603,45.200001,67.900001,370.600006,155.800002,201.000003,101.700002
493,197636.303,197683.803,197851.803,197921.303,47.500001,69.500001,391.100006,168.000002,215.500003,106.100002
494,198027.403,198081.903,198239.103,198308.703,54.500001,69.600001,387.700006,157.200002,211.700003,106.400002
495,198415.103,198466.603,198621.403,198692.803,51.5,71.400001,385.600005,154.800003,206.300003,107.900001
496,198800.703,198855.503,199009.003,199080.203,54.800001,71.200002,386.000006,153.500002,208.300003,106.500001
497,199186.703,199237.903,199394.203,199464.203,51.200001,70.000001,379.900006,156.300002,207.500003,102.400002
498,199566.603,199612.603,199758.703,199826.903,46,68.200001,359.300005,146.100003,192.100003,99.000001
499,199925.903,199990.203,200122.603,200187.903,64.300001,65.300001,362.700006,132.400002,196.700003,100.700002
500,200288.603,200344.803,200485.903,200554.303,56.2,68.400001,365.200005,141.100002,197.300002,99.500002
501,200653.803,200723.503,200867.803,200940.603,69.700001,72.800001,393.900006,144.300002,214.000003,107.100002
502,201047.703,201105.703,201261.003,201331.003,58.000001,70.000001,386.400006,155.300002,213.300003,103.100002
503,201434.103,201482.303,201628.603,201697.303,48.2,68.700001,370.600005,146.300003,194.500003,107.400001
504,201804.703,201856.303,202004.203,202072.303,51.600001,68.100001,374.800006,147.900002,199.500003,107.200002
505,202179.503,202230.203,202379.903,202451.203,50.7,71.300001,366.500005,149.700003,200.400003,94.800001
506,202546.003,202593.903,202743.703,202814.203,47.900001,70.500001,371.600006,149.800002,197.700003,103.400002
507,202917.603,202969.303,203109.203,203177.703,51.7,68.500001,352.500005,139.900003,191.600003,92.400001
508,203270.103,203329.303,203457.903,203525.703,59.200001,67.800001,353.700005,128.600002,187.800003,98.100001
509,203623.803,203690.703,203830.603,203903.803,66.900001,73.200001,378.700006,139.900002,206.800003,98.700002
510,204002.503,204051.803,204219.703,204291.903,49.300001,72.200001,390.900006,167.900002,217.200003,101.500002
511,204393.403,204448.303,204609.903,204680.303,54.900001,70.400001,389.900006,161.600002,216.500003,103.000002
512,204783.303,204815.403,204973.103,205042.503,32.1,69.400001,359.900005,157.700002,189.800002,100.700002
513,205143.203,205194.603,205350.703,205419.703,51.400001,69.000001,374.000005,156.100002,207.500003,97.500001
514,205517.203,205567.303,205724.703,205796.503,50.100001,71.800001,371.700006,157.400003,207.500004,92.400001
515,205888.903,205937.703,206086.103,206158.203,48.800001,72.100001,366.900005,148.400002,197.200003,97.600001
516,206255.803,206289.803,206446.103,206517.103,34.000001,71.000001,354.300006,156.300002,190.300003,93.000002
517,206610.103,206654.703,206811.103,206881.403,44.6,70.300001,369.600005,156.400003,201.000003,98.300001
518,206979.703,207034.303,207195.103,207266.303,54.600001,71.200002,390.500006,160.800002,215.400003,103.900001
519,207370.203,207402.403,207590.703,207661.103,32.200001,70.400001,394.800006,188.300002,220.500003,103.900002
520,207765.003,207798.303,207977.803,208051.303,33.3,73.500001,388.300006,179.500003,212.800003,102.000002
521,208153.303,208188.703,208363.003,208435.803,35.4,72.800001,386.400005,174.300003,209.700003,103.900001
522,208539.703,208573.503,208754.003,208824.403,33.800001,70.400001,391.300006,180.500003,214.300004,106.600001
523,208931.003,208988.703,209155.303,209227.803,57.700001,72.500001,397.000006,166.600003,224.300004,100.200001
524,209328.003,209383.103,209535.703,209605.503,55.100001,69.800001,376.900006,152.600002,207.700003,99.400002
525,209704.903,209752.303,209913.603,209982.403,47.400001,68.800001,383.700006,161.300002,208.700003,106.200002
526,210088.603,210121.903,210305.903,210375.703,33.3,69.800001,394.900005,184.000003,217.300003,107.800001
527,210483.503,210517.803,210708.803,210779.303,34.300001,70.500001,408.500007,191.000003,225.300004,112.700002
528,210892.003,210924.503,211116.103,211188.303,32.5,72.200001,400.900006,191.600003,224.100003,104.600002
529,211292.903,211324.503,211512.303,211580.403,31.6,68.100001,388.400005,187.800003,219.400003,100.900001
530,211681.303,211730.803,211911.703,211982.603,49.500001,70.900001,401.400006,180.900003,230.400004,100.100001
531,212082.703,212136.003,212296.503,212365.203,53.300001,68.700001,382.200006,160.500002,213.800003,99.700002
532,212464.903,212512.303,212666.703,212738.403,47.400001,71.700001,374.600006,154.400002,201.800003,101.100002
533,212839.503,212890.903,213063.903,213138.103,51.4,74.200001,404.300006,173.000003,224.400003,105.700002
534,213243.803,213275.803,213479.003,213551.303,32,72.300001,412.100006,203.200003,235.200003,104.600002
535,213655.903,213714.903,213890.703,213964.303,59.000001,73.600001,412.300006,175.800002,234.800003,103.900002
536,214068.203,214123.503,214285.203,214358.203,55.300001,73.000001,395.900006,161.700002,217.000003,105.900002
537,214464.103,214517.903,214682.703,214755.603,53.800001,72.900001,392.400006,164.800002,218.600003,100.900002
538,214856.503,214895.703,215062.103,215134.703,39.2,72.600001,376.200005,166.400003,205.600003,98.000001
539,215232.703,215288.703,215438.103,215508.203,56.000001,70.100001,375.800006,149.400002,205.400003,100.300002
540,215608.503,215657.503,215829.803,215904.703,49.000001,74.900001,401.200006,172.300002,221.300003,105.000002
541,216009.703,216045.703,216263.103,216336.303,36,73.200001,430.000006,217.400004,253.400004,103.400001
542,216439.703,216479.003,216695.803,216767.303,39.300001,71.500001,433.800007,216.800003,256.100004,106.200002
543,216873.503,216913.303,217107.803,217178.303,39.8,70.500001,407.200006,194.500003,234.300003,102.400002
544,217280.703,217335.503,217517.103,217587.203,54.800001,70.100001,407.700006,181.600002,236.400003,101.200002
545,217688.403,217750.503,217908.503,217979.203,62.100001,70.700001,391.300006,158.000002,220.100003,100.500002
546,218079.703,218123.903,218286.503,218356.803,44.2,70.300001,383.900005,162.600003,206.800003,106.800001
547,218463.603,218496.403,218705.903,218778.503,32.800001,72.600001,425.700007,209.500003,242.300004,110.800002
548,218889.303,218932.203,219130.803,219201.703,42.9,70.900001,423.900006,198.600003,241.500003,111.500002
549,219313.203,219349.903,219537.803,219610.203,36.700001,72.400001,402.200006,187.900002,224.600003,105.200002
550,219715.403,219749.403,219939.003,220012.203,34.000001,73.200001,401.400006,189.600002,223.600003,104.600002
551,220116.803,220157.803,220353.103,220423.603,41.000001,70.500001,410.200006,195.300003,236.300004,103.400001
552,220527.003,220580.103,220735.803,220807.003,53.100001,71.200001,380.300006,155.700002,208.800003,100.300002
553,220907.303,220961.703,221137.203,221210.903,54.400001,73.700001,410.300006,175.500002,229.900003,106.700002
554,221317.603,221353.503,221545.603,221617.503,35.9,71.900001,407.400006,192.100003,228.000003,107.500002
555,221725.003,221762.703,221967.103,222038.803,37.700001,71.700001,423.100006,204.400003,242.100004,109.300001
556,222148.103,222182.903,222367.903,222441.103,34.800001,73.200001,394.900006,185.000003,219.800004,101.900001
557,222543.003,222598.903,222774.703,222845.503,55.900001,70.800001,407.700006,175.800003,231.700004,105.200001
558,222950.703,223005.703,223171.103,223243.003,55.000001,71.900001,394.800006,165.400003,220.400004,102.500001
559,223345.503,223400.503,223558.903,223630.903,55.000001,72.000001,382.000006,158.400002,213.400003,96.600002
560,223727.503,223781.103,223955.103,224025.503,53.600001,70.400001,401.100006,174.000002,227.600003,103.100002
561,224128.603,224194.203,224378.303,224448.503,65.600001,70.200002,428.100006,184.100002,249.700003,108.200001
562,224556.703,224604.503,224809.103,224880.203,47.800001,71.100001,435.400007,204.600003,252.400004,111.900002
563,224992.103,225027.103,225232.303,225302.903,35,70.600001,416.200006,205.200003,240.200003,105.400002
564,225408.303,225466.503,225648.203,225717.203,58.200001,69.000001,414.300006,181.700002,239.900003,105.400002
565,225822.603,225882.603,226044.503,226114.003,60.000001,69.500001,393.900006,161.900002,221.900003,102.500002
566,226216.503,226275.903,226429.803,226498.903,59.400001,69.100001,386.000006,153.900002,213.300003,103.600002
567,226602.503,226648.203,226815.803,226885.203,45.7,69.400001,391.500005,167.600003,213.300003,108.800001
568,226994.003,227028.403,227233.103,227305.403,34.400001,72.300001,419.000007,204.700003,239.100004,107.600002
569,227413.003,227463.503,227650.103,227720.203,50.5,70.100001,416.600006,186.600003,237.100003,109.400002
570,227829.603,227874.603,228070.003,228140.003,45.000001,70.000001,419.000006,195.400003,240.400004,108.600001
571,228248.603,228311.103,228494.303,228567.603,62.500001,73.300001,426.100007,183.200003,245.700004,107.100002
572,228674.703,228740.503,228904.203,228974.103,65.8,69.900001,403.900006,163.700003,229.500003,104.500002
573,229078.603,229115.703,229295.303,229366.203,37.1,70.900001,384.800005,179.600003,216.700003,97.200001
574,229463.403,229516.803,229691.703,229763.503,53.400001,71.800001,400.400006,174.900003,228.300004,100.300001
575,229863.803,229924.303,230102.903,230174.603,60.500001,71.700001,421.200007,178.600003,239.100004,110.400002
576,230285.003,230320.403,230522.303,230594.103,35.4,71.800001,418.800006,201.900003,237.300003,109.700002
577,230703.803,230764.203,230935.703,231004.203,60.400001,68.500001,410.900006,171.500002,231.900003,110.500002
578,231114.703,231153.003,231344.503,231415.403,38.3,70.900001,403.200006,191.500003,229.800003,102.500002
579,231517.903,231567.903,231733.003,231805.003,50.000001,72.000001,393.900006,165.100002,215.100003,106.800002
580,231911.803,231970.603,232138.203,232205.503,58.800001,67.300001,397.200006,167.600002,226.400003,103.500002
581,232309.003,232355.503,232523.403,232594.303,46.5,70.900001,389.600005,167.900003,214.400003,104.300001
582,232698.603,232755.403,232936.703,233007.003,56.800001,70.300001,415.600007,181.300003,238.100004,107.200002
583,233114.203,233154.303,233351.003,233421.803,40.1,70.800001,412.000006,196.700003,236.800003,104.400002
584,233526.203,233580.203,233752.403,233821.403,54.000001,69.000001,400.300006,172.200002,226.200003,105.100002
585,233926.503,233980.203,234139.503,234211.403,53.700001,71.900001,389.200006,159.300002,213.000003,104.300002
586,234315.703,234365.003,234530.703,234599.803,49.3,69.100001,386.800005,165.700003,215.000003,102.700001
587,234702.503,234759.003,234909.903,234981.204,56.500001,71.300001,381.900006,150.900002,207.400003,103.200002
588,235084.404,235137.104,235319.504,235393.004,52.700001,73.500001,411.200006,182.400003,235.100004,102.600001
589,235495.604,235549.704,235723.304,235795.004,54.100001,71.700001,407.500006,173.600003,227.700004,108.100001
590,235903.104,235936.304,236117.104,236189.004,33.200001,71.900001,390.200006,180.800002,214.000003,104.300002
591,236293.304,236337.904,236512.304,236583.504,44.600001,71.200001,386.400006,174.400002,219.000003,96.200002
592,236679.704,236738.504,236906.904,236976.104,58.800001,69.200001,398.900006,168.400002,227.200003,102.500002
593,237078.604,237118.504,237287.304,237357.904,39.9,70.600001,378.400005,168.800003,208.700003,99.100001
594,237457.004,237506.104,237672.204,237740.504,49.100001,68.300001,385.700006,166.100003,215.200004,102.200001
595,237842.704,237893.704,238068.604,238138.404,51.000001,69.800002,398.300006,174.900002,225.900003,102.600001
596,238241.004,238305.304,238479.004,238550.404,64.300001,71.400001,410.500006,173.700003,238.000004,101.100001
597,238651.504,238711.004,238890.104,238960.004,59.500001,69.900001,414.400006,179.100003,238.600004,105.900001
598,239065.904,239123.804,239300.704,239370.304,57.900001,69.600001,404.900006,176.900003,234.800004,100.500001
599,239470.804,239504.704,239684.004,239755.604,33.900001,71.600001,382.500006,179.300003,213.200004,97.700001
600,239853.304,239911.204,240067.404,240136.904,57.900001,69.500001,378.900006,156.200002,214.100003,95.300002
601,240232.204,240278.904,240449.104,240520.604,46.7,71.500001,388.900006,170.200003,216.900003,100.500002
602,240621.104,240676.604,240852.704,240923.704,55.5,71.000001,410.300006,176.100003,231.600003,107.700002
603,241031.404,241064.204,241269.904,241341.004,32.8,71.100001,415.400006,205.700003,238.500003,105.800002
604,241446.804,241503.404,241681.904,241752.104,56.600001,70.200001,407.200006,178.500002,235.100003,101.900002
605,241854.004,241888.104,242071.004,242140.404,34.1,69.400001,385.000006,182.900003,217.000003,98.600002
606,242239.004,242277.304,242456.204,242526.404,38.3,70.200001,380.000005,178.900003,217.200003,92.600001
607,242619.004,242676.904,242868.704,242941.104,57.900001,72.400001,426.800007,191.800003,249.700004,104.700002
608,243045.804,243103.404,243279.104,243352.304,57.600001,73.200001,412.700006,175.700002,233.300003,106.200002
609,243458.504,243494.904,243706.504,243779.304,36.4,72.800001,426.600006,211.600004,248.000004,105.800001
610,243885.104,243923.104,244118.704,244187.804,38.000001,69.100001,406.600006,195.600003,233.600004,103.900001
611,244291.704,244348.704,244533.104,244605.204,57.000001,72.100001,420.800007,184.400003,241.400004,107.300002
612,244712.504,244773.804,244932.604,245002.704,61.3,70.100001,388.200005,158.800003,220.100003,98.000001
613,245100.704,245170.504,245336.104,245405.604,69.800001,69.500001,414.300006,165.600003,235.400004,109.400001
614,245515.004,245549.004,245753.204,245823.704,34.000001,70.500001,425.800007,204.200003,238.200004,117.100002
615,245940.804,245994.004,246179.104,246250.404,53.200001,71.300001,421.100006,185.100002,238.300003,111.500002
616,246361.904,246407.104,246611.304,246682.604,45.200001,71.300001,433.800007,204.200003,249.400004,113.100002
617,246795.704,246851.504,247031.004,247100.304,55.8,69.300001,413.000006,179.500003,235.300003,108.400002
618,247208.704,247271.904,247444.204,247511.304,63.200001,67.100001,408.700006,172.300002,235.500003,106.100002
619,247617.404,247673.904,247840.504,247908.304,56.500001,67.800001,393.400006,166.600002,223.100003,102.500002
620,248010.804,248058.604,248225.804,248294.004,47.8,68.200001,395.900006,167.200003,215.000003,112.700002
621,248406.704,248441.104,248623.404,248692.304,34.4,68.900001,398.800005,182.300003,216.700003,113.200001
622,248805.504,248839.004,249025.704,249098.104,33.500001,72.400001,402.900006,186.700003,220.200004,110.300001
623,249208.404,249265.904,249435.904,249508.704,57.500001,72.800001,407.500007,170.000003,227.500004,107.200002
624,249615.904,249678.004,249841.604,249912.704,62.1,71.100001,402.700006,163.600003,225.700003,105.900002
625,250018.604,250069.204,250240.704,250311.604,50.6,70.900001,395.100005,171.500003,222.100003,102.100001
626,250413.704,250462.704,250627.804,250695.704,49.000001,67.900001,380.100006,165.100003,214.100004,98.100001
627,250793.804,250854.304,251011.804,251081.804,60.500001,70.000001,392.900006,157.500002,218.000003,104.900002
628,251186.704,251238.904,251416.404,251488.804,52.200001,72.400001,411.400006,177.500002,229.700003,109.300002
629,251598.104,251635.404,251832.604,251901.804,37.300001,69.200001,409.400006,197.200003,234.500004,105.700001
630,252007.504,252070.104,252233.104,252302.804,62.600001,69.700001,398.400006,163.000003,225.600004,103.100001
631,252405.904,252453.704,252606.104,252678.104,47.800001,72.000001,376.200006,152.400002,200.200003,104.000002
632,252782.104,252814.104,252988.604,253059.504,32,70.900001,376.500005,174.500003,206.500003,99.100001
633,253158.604,253204.104,253360.304,253431.204,45.500001,70.900001,367.200006,156.200002,201.700003,94.600002
634,253525.804,253587.004,253742.904,253814.304,61.200001,71.400001,387.900006,155.900002,217.100003,99.400002
635,253913.704,253964.504,254147.904,254219.704,50.8,71.800001,412.800006,183.400003,234.200003,106.800002
636,254326.504,254393.804,254562.204,254632.804,67.300001,70.600001,415.600006,168.400002,235.700003,109.300002
637,254742.104,254776.504,254963.704,255034.104,34.4,70.400001,399.800006,187.200003,221.600003,107.800002
638,255141.904,255176.304,255356.704,255426.504,34.4,69.800001,389.600006,180.400003,214.800003,105.000002
639,255531.504,255594.204,255750.604,255821.804,62.700001,71.200001,393.900006,156.400002,219.100003,103.600002
640,255925.404,255974.904,256135.804,256206.604,49.5,70.800001,387.700005,160.900003,210.400003,106.500001
641,256313.104,256363.004,256523.104,256592.104,49.900001,69.000002,382.000006,160.100002,210.000003,103.000001
642,256695.104,256753.304,256931.704,257004.104,58.200001,72.400001,421.100006,178.400003,236.600004,112.100001
643,257116.204,257151.904,257347.004,257418.604,35.700001,71.600001,415.100007,195.100003,230.800004,112.700002
644,257531.304,257566.904,257761.004,257831.704,35.6,70.700001,408.200006,194.100003,229.700003,107.800002
645,257939.504,258001.104,258173.404,258246.904,61.600001,73.500001,410.800006,172.300002,233.900003,103.400002
646,258350.304,258392.004,258570.904,258644.304,41.7,73.400001,391.500006,178.900003,220.600003,97.500002
647,258741.804,258789.704,258974.504,259045.404,47.9,70.900001,406.300006,184.800003,232.700003,102.700002
648,259148.104,259200.204,259410.204,259481.004,52.1,70.800001,445.100006,210.000004,262.100004,112.200001
649,259593.204,259631.604,259814.204,259886.904,38.400001,72.700001,407.500006,182.600003,221.000004,113.800001
650,260000.704,260051.804,260240.704,260311.904,51.100001,71.200001,421.000007,188.900003,240.000004,109.800002
651,260421.704,260461.204,260681.404,260751.804,39.5,70.400002,442.200006,220.200003,259.700003,112.100001
652,260863.904,260921.004,261107.504,261177.904,57.100001,70.400001,418.800006,186.500003,243.600004,104.800001
653,261282.704,261343.104,261514.904,261586.904,60.400001,72.000001,405.500006,171.800003,232.200004,101.300001
654,261688.204,261748.504,261926.704,261998.804,60.300001,72.100001,422.000007,178.200003,238.500004,111.400002
655,262110.204,262149.904,262372.304,262446.904,39.7,74.600001,447.600006,222.400004,262.100004,110.900001
656,262557.804,262611.304,262829.304,262905.704,53.500001,76.400002,454.900007,218.000003,271.500004,107.000001
657,263012.704,263052.504,263266.204,263337.804,39.800001,71.600001,433.200007,213.700003,253.500004,108.100002
658,263445.904,263509.504,263678.104,263753.204,63.600001,75.100001,412.300006,168.600002,232.200003,105.000002
659,263858.204,263894.304,264097.004,264168.904,36.1,71.900001,413.900006,202.700003,238.800003,103.200002
660,264272.104,264306.604,264509.504,264581.504,34.5,72.000002,407.800006,202.900003,237.400003,98.400001
661,264679.904,264721.604,264952.504,265025.104,41.700001,72.600001,453.800007,230.900003,272.600004,108.600002
662,265133.704,265175.304,265404.504,265475.904,41.6,71.400001,455.800007,229.200004,270.800004,113.600002
663,265589.504,265612.104,265865.904,265938.904,22.6,73.000001,460.300006,253.800004,276.400004,110.900001
664,266049.804,266088.604,266310.804,266384.504,38.800001,73.700001,444.200007,222.200003,261.000004,109.500002
665,266494.004,266544.504,266763.504,266834.104,50.500001,70.600001,449.900007,219.000003,269.500004,109.800002
666,266943.904,266979.904,267192.804,267265.704,36,72.900002,427.700006,212.900003,248.900003,105.900001
667,267371.604,267434.004,267659.904,267732.904,62.400001,73.000002,475.600007,225.900003,288.300004,114.300001
668,267847.204,267869.204,268132.204,268203.404,22.000001,71.200002,465.500007,263.000003,285.000004,109.300001
669,268312.704,268380.904,268568.304,268640.704,68.200001,72.400001,436.300007,187.400003,255.600004,108.300002
670,268749.004,268787.104,268988.304,269060.304,38.1,72.000001,420.900006,201.200003,239.300003,109.600002
671,269169.904,269220.104,269435.804,269507.004,50.200001,71.200001,438.700006,215.700003,265.900004,101.600001
672,269608.604,269661.504,269860.504,269933.704,52.900001,73.200001,426.500007,199.000003,251.900004,101.400002
673,270035.104,270078.204,270303.504,270375.404,43.1,71.900001,455.100007,225.300004,268.400004,114.800002
674,270490.204,270512.104,270766.104,270838.604,21.9,72.500001,460.300006,254.000004,275.900004,111.900001
675,270950.504,270981.304,271253.504,271325.004,30.800001,71.500001,484.900008,272.200004,303.000005,110.400002
676,271435.404,271472.504,271676.204,271747.304,37.1,71.100001,422.600006,203.700003,240.800003,110.700002
677,271858.004,271898.904,272119.104,272189.104,40.900001,70.000001,435.800006,220.200003,261.100004,104.700001
678,272293.804,272336.704,272534.004,272605.304,42.900001,71.300001,409.700007,197.300003,240.200004,98.200002
679,272703.504,272757.204,272962.704,273035.704,53.7,73.000002,436.600006,205.500003,259.200003,104.400001
680,273140.104,273190.604,273403.504,273475.904,50.500001,72.400001,448.300007,212.900003,263.400004,112.500002
681,273588.404,273631.004,273849.104,273921.204,42.6,72.100001,445.300006,218.100004,260.700004,112.500001
682,274033.704,274075.904,274291.804,274363.704,42.200001,71.900001,434.800007,215.900003,258.100004,104.800002
683,274468.504,274512.004,274731.904,274804.004,43.500001,72.100001,441.000006,219.900003,263.400004,105.500001
684,274909.504,274963.704,275144.304,275216.504,54.200001,72.200001,408.800007,180.600003,234.800004,101.800002
685,275318.304,275371.104,275565.704,275637.604,52.8,71.900001,432.000006,194.600003,247.400003,112.700002
686,275750.304,275790.604,276014.704,276087.804,40.300001,73.100001,450.300007,224.100003,264.400004,112.800002
687,276200.604,276235.804,276455.704,276528.204,35.2,72.500001,435.300006,219.900004,255.100004,107.700001
688,276635.904,276693.704,276873.904,276944.104,57.800001,70.200001,418.300006,180.200003,238.000004,110.100001
689,277054.204,277090.204,277284.704,277357.804,36.000001,73.100001,410.900007,194.500003,230.500004,107.300002
690,277465.104,277518.404,277684.904,277755.804,53.3,70.900001,394.400005,166.500003,219.800003,103.700001
691,277859.504,277914.904,278093.304,278167.004,55.400001,73.700001,403.900006,178.400003,233.800004,96.400001
692,278263.404,278334.204,278496.804,278571.704,70.800002,74.900001,413.700007,162.600002,233.400004,105.400002
693,278677.104,278715.304,278917.104,278989.904,38.2,72.800001,417.800006,201.800003,240.000003,105.000002
694,279094.904,279132.304,279345.304,279416.304,37.4,71.000001,426.800006,213.000004,250.400004,105.400001
695,279521.704,279581.804,279769.004,279841.004,60.100001,72.000001,425.500007,187.200003,247.300004,106.200002
696,279947.204,280007.004,280181.904,280257.404,59.8,75.500001,412.700006,174.900003,234.700003,102.500002
697,280359.904,280400.704,280595.904,280669.404,40.8,73.500001,411.600006,195.200003,236.000003,102.100002
698,280771.504,280823.704,280986.804,281060.504,52.200001,73.700001,388.000006,163.100002,215.300003,99.000002
699,281159.504,281212.204,281392.204,281466.904,52.7,74.700001,407.200006,180.000003,232.700003,99.800002
700,281566.704,281603.704,281816.904,281893.304,37,76.400002,431.200006,213.200003,250.200003,104.600001
701,281997.904,282040.404,282252.404,282325.704,42.500001,73.300001,436.500007,212.000003,254.500004,108.700002
702,282434.404,282481.504,282681.804,282754.904,47.1,73.100001,432.200006,200.300003,247.400003,111.700002
703,282866.604,282909.704,283104.104,283179.504,43.100001,75.400001,415.500006,194.400003,237.500004,102.600001
704,283282.104,283322.104,283514.304,283586.004,40.000001,71.700001,408.400006,192.200003,232.200004,104.500001
705,283690.504,283723.904,283911.804,283983.504,33.400001,71.700001,396.600006,187.900003,221.300004,103.600001
706,284087.104,284137.304,284315.004,284387.004,50.200001,72.000001,403.300006,177.700003,227.900004,103.400001
707,284490.404,284550.204,284717.104,284790.604,59.800001,73.500001,407.100006,166.900003,226.700004,106.900001
708,284897.504,284933.904,285139.704,285212.504,36.400001,72.800001,421.000007,205.800003,242.200004,106.000002
709,285318.504,285360.104,285565.204,285638.804,41.6,73.600001,428.400006,205.100003,246.700003,108.100002
710,285746.904,285786.604,285995.904,286068.104,39.700001,72.200001,423.000006,209.300003,249.000004,101.800001
711,286169.904,286223.404,286421.204,286494.804,53.500001,73.600001,418.000006,197.800003,251.300004,93.100001
712,286587.904,286643.104,286829.304,286900.304,55.200001,71.000001,410.100007,186.200003,241.400004,97.700002
713,286998.004,287065.304,287245.804,287319.304,67.300001,73.500001,424.900006,180.500002,247.800003,103.600002
714,287422.904,287463.504,287673.504,287749.404,40.600001,75.900001,432.000006,210.000003,250.600004,105.500001
715,287854.904,287892.104,288114.104,288188.604,37.200001,74.500001,438.900007,222.000003,259.200004,105.200002
716,288293.804,288349.904,288554.504,288625.404,56.100001,70.900001,444.800007,204.600003,260.700004,113.200002
717,288738.604,288779.004,288979.804,289050.304,40.4,70.500001,416.400006,200.800003,241.200003,104.700002
718,289155.004,289210.904,289395.804,289471.104,55.900001,75.300001,416.800006,184.900002,240.800003,100.700002
719,289571.804,289627.704,289808.204,289880.804,55.900001,72.600002,411.400006,180.500002,236.400003,102.400001
720,289983.204,290053.304,290231.704,290305.804,70.100001,74.100001,430.500007,178.400003,248.500004,107.900002
721,290413.704,290434.704,290676.504,290751.504,21,75.000002,444.400006,241.800003,262.800003,106.600001
722,290858.104,290895.804,291134.004,291205.704,37.700001,71.700001,457.000007,238.200003,275.900004,109.400002
723,291315.104,291372.404,291551.604,291622.504,57.300001,70.900002,415.900006,179.200002,236.500003,108.500001
724,291731.004,291767.904,291967.004,292038.604,36.900001,71.600001,414.800006,199.100003,236.000004,107.200001
725,292145.804,292182.504,292382.204,292456.204,36.700001,74.000001,410.300006,199.700003,236.400004,99.900001
726,292556.104,292612.704,292786.304,292858.004,56.600001,71.700001,401.300006,173.600003,230.200004,99.400001
727,292957.404,293017.004,293181.204,293251.204,59.600001,70.000001,404.200006,164.200003,223.800004,110.400001
728,293361.604,293405.504,293591.304,293662.304,43.900001,71.000001,417.400007,185.800003,229.700004,116.700002
729,293779.004,293821.404,294022.204,294095.704,42.4,73.500001,430.500006,200.800003,243.200003,113.800002
730,294209.504,294272.304,294444.604,294515.504,62.800001,70.900001,418.600006,172.300003,235.100004,112.600001
731,294628.104,294663.304,294845.004,294918.104,35.200001,73.100001,403.300006,181.700003,216.900004,113.300001
732,295031.404,295065.904,295258.904,295329.104,34.500001,70.200001,406.000006,193.000003,227.500004,108.300001
733,295437.404,295470.204,295675.904,295746.804,32.800001,70.900001,411.900006,205.700003,238.500004,102.500001
734,295849.304,295906.604,296062.504,296134.604,57.300001,72.100001,386.200006,155.900003,213.200004,100.900001
735,296235.504,296283.104,296462.504,296534.104,47.600001,71.600001,405.700006,179.400003,227.000004,107.100001
736,296641.204,296703.804,296890.204,296963.604,62.600001,73.400001,429.000007,186.400003,249.000004,106.600002
737,297070.204,297105.404,297292.704,297366.504,35.2,73.800001,404.800006,187.300003,222.500003,108.500002
738,297475.004,297530.204,297705.004,297776.304,55.200001,71.300001,409.600006,174.800002,230.000003,108.300002
739,297884.604,297920.204,298082.904,298155.604,35.6,72.700001,379.700005,162.700003,198.300003,108.700001
740,298264.304,298297.004,298472.704,298547.904,32.700001,75.200001,388.000006,175.700003,208.400004,104.400001
741,298652.304,298685.304,298864.604,298935.304,33.000001,70.700001,381.400006,179.300002,212.300003,98.400002
742,299033.704,299103.504,299237.904,299308.504,69.800001,70.600001,373.700006,134.400002,204.200003,98.900002
743,299407.404,299456.304,299620.304,299694.104,48.9,73.800001,390.000005,164.000003,212.900003,103.300001
744,299797.404,299861.204,300026.604,300099.104,63.800001,72.500001,404.800006,165.400003,229.200004,103.100001
745,300202.204,300256.604,300411.004,300482.704,54.400001,71.700002,385.200006,154.400002,208.800003,104.700001
746,300587.404,300645.004,300801.104,300871.604,57.600001,70.500001,392.300006,156.100002,213.700003,108.100002
747,300979.704,301024.204,301189.004,301260.504,44.500001,71.500001,385.600006,164.800002,209.300003,104.800002
748,301365.304,301425.804,301561.504,301631.604,60.500001,70.100001,369.200005,135.700002,196.200003,102.900001
749,301734.504,301767.904,301927.304,302000.704,33.400001,73.400001,359.300006,159.400002,192.800003,93.100002
750,302093.805,302160.205,302295.805,302368.405,66.400001,72.600001,373.900005,135.600002,202.000003,99.300001
751,302467.705,302517.105,302675.505,302748.605,49.400001,73.100001,383.300006,158.400002,207.800003,102.400002
752,302851.005,302901.705,303063.905,303135.605,50.700001,71.700001,387.600006,162.200002,212.900003,103.000002
753,303238.605,303290.105,303459.305,303530.005,51.5,70.700001,395.600006,169.200003,220.700003,104.200002
754,303634.205,303682.505,303847.605,303918.605,48.3,71.000001,385.700005,165.100003,213.400003,101.300001
755,304019.905,304069.905,304230.805,304299.805,50.000001,69.000001,388.200006,160.900002,210.900003,108.300002
756,304408.105,304460.505,304610.105,304676.905,52.400001,66.800001,378.000006,149.600002,202.000003,109.200002
757,304786.105,304838.005,304984.605,305052.505,51.9,67.900001,366.500005,146.600003,198.500003,100.100001
758,305152.605,305223.405,305353.205,305422.905,70.800001,69.700001,377.300006,129.800002,200.600003,107.000002
759,305529.905,305565.305,305737.405,305811.205,35.4,73.800001,385.600005,172.100003,207.500003,104.300001
760,305915.505,305974.505,306133.905,306210.805,59.000001,76.900001,395.000006,159.400003,218.400004,99.700001
761,306310.505,306361.105,306526.805,306599.205,50.600001,72.400001,396.900006,165.700003,216.300004,108.200001
762,306707.405,306741.905,306913.105,306983.405,34.500001,70.300001,382.800006,171.200002,205.700003,106.800002
763,307090.205,307125.905,307294.905,307367.405,35.700001,72.500001,382.300006,169.000002,204.700003,105.100002
764,307472.505,307507.705,307670.505,307743.105,35.2,72.600001,369.800005,162.800003,198.000003,99.200001
765,307842.305,307893.705,308049.805,308119.105,51.400001,69.300001,379.000006,156.100002,207.500003,102.200002
766,308221.305,308269.205,308434.205,308505.905,47.900001,71.700001,390.200006,165.000002,212.900003,105.600002
767,308611.505,308647.305,308825.305,308896.805,35.8,71.500001,391.100005,178.000003,213.800003,105.800001
768,309002.605,309039.905,309222.305,309295.905,37.300001,73.600001,402.900007,182.400003,219.700004,109.600002
769,309405.505,309437.805,309621.405,309692.705,32.3,71.300001,391.200005,183.600003,215.900003,104.000001
770,309796.705,309858.105,310030.705,310099.105,61.400001,68.400001,403.900006,172.600003,234.000004,101.500001
771,310200.605,310240.505,310435.805,310506.605,39.900001,70.800001,408.700006,195.300003,235.200004,102.700001
772,310609.305,310642.605,310843.005,310915.905,33.300001,72.900001,401.600006,200.400003,233.700004,95.000001
773,311010.905,311067.105,311224.205,311295.405,56.200001,71.200001,379.000006,157.100003,213.300004,94.500001
774,311389.905,311441.105,311618.005,311686.805,51.200001,68.800001,404.000006,176.900002,228.100003,107.100002
775,311793.905,311836.905,312016.505,312089.705,43.000001,73.200001,406.300006,179.600002,222.600003,110.500002
776,312200.205,312243.905,312427.105,312499.505,43.700001,72.400001,410.300006,183.200003,226.900004,111.000001
777,312610.505,312645.805,312852.105,312924.105,35.300001,72.000001,419.800007,206.300003,241.600004,106.200002
778,313030.305,313067.405,313272.405,313344.805,37.1,72.400001,415.500006,205.000003,242.100003,101.000002
779,313445.805,313504.105,313695.405,313765.305,58.300001,69.900001,423.300006,191.300002,249.600003,103.800002
780,313869.105,313924.605,314098.705,314170.105,55.500001,71.400001,401.900006,174.100002,229.600003,100.900002
781,314271.005,314322.605,314501.005,314574.705,51.600001,73.700002,412.000006,178.400002,230.000003,108.300001
782,314683.005,314731.705,314919.905,314995.805,48.700001,75.900001,424.400006,188.200003,236.900004,111.600001
783,315107.405,315148.905,315344.005,315417.505,41.500001,73.500001,419.900007,195.100003,236.600004,109.800002
784,315527.305,315545.705,315766.805,315843.005,18.4,76.200001,422.500006,221.100003,239.500003,106.800002
785,315949.805,315999.905,316213.005,316283.805,50.100001,70.800001,438.000007,213.100003,263.200004,104.000002
786,316387.805,316442.505,316634.805,316708.505,54.7,73.700001,421.500006,192.300003,247.000003,100.800002
787,316809.305,316843.905,317047.005,317120.305,34.6,73.300001,411.400006,203.100003,237.700003,100.400002
788,317220.705,317276.005,317478.505,317550.805,55.300001,72.300001,439.800007,202.500003,257.800004,109.700002
789,317660.505,317701.505,317931.905,318006.605,41,74.700001,454.900006,230.400004,271.400004,108.800001
790,318115.405,318162.705,318360.105,318433.305,47.300001,73.200001,428.400007,197.400003,244.700004,110.500002
791,318543.805,318561.205,318802.805,318872.705,17.4,69.900001,431.000006,241.600004,259.000004,102.100001
792,318974.805,319010.705,319235.705,319309.405,35.900001,73.700001,431.500007,225.000003,260.900004,96.900002
793,319406.305,319445.805,319640.905,319712.005,39.5,71.100001,404.800006,195.100003,234.600003,99.100002
794,319811.105,319861.105,320055.505,320130.905,50,75.400001,424.000006,194.400003,244.400003,104.200002
795,320235.105,320276.105,320506.805,320580.605,41,73.800001,452.700007,230.700004,271.700004,107.200002
796,320687.805,320741.805,320959.005,321029.805,54,70.800001,452.700006,217.200004,271.200004,110.700001
797,321140.505,321189.505,321391.305,321464.605,49.000001,73.300001,428.200007,201.800003,250.800004,104.100002
798,321568.705,321626.305,321811.905,321883.205,57.600001,71.300001,414.500006,185.600002,243.200003,100.000002
799,321983.205,322024.305,322235.705,322308.005,41.100001,72.300001,419.000006,211.400003,252.500004,94.200001
800,322402.205,322470.905,322634.105,322703.605,68.700001,69.500001,405.000006,163.200003,231.900004,103.600001
801,322807.205,322862.105,323056.705,323128.605,54.900001,71.900001,427.300007,194.600003,249.500004,105.900002
802,323234.505,323288.005,323509.405,323579.105,53.5,69.700001,454.100006,221.400004,274.900004,109.500001
803,323688.605,323724.705,323945.105,324016.405,36.100001,71.300001,436.300007,220.400003,256.500004,108.500002
804,324124.905,324169.205,324360.905,324432.605,44.3,71.700001,408.600006,191.700003,236.000003,100.900002
805,324533.505,324574.505,324771.905,324842.905,41.000001,71.000002,413.900006,197.400002,238.400003,104.500001
806,324947.405,325004.705,325178.205,325251.505,57.300001,73.300001,403.700006,173.500003,230.800004,99.600001
807,325351.105,325402.705,325570.905,325643.805,51.600001,72.900001,388.900006,168.200002,219.800003,96.200002
808,325740.005,325779.305,325992.605,326064.505,39.3,71.900001,431.500006,213.300004,252.600004,107.000001
809,326171.505,326224.905,326426.205,326497.705,53.400001,71.500001,439.900007,201.300003,254.700004,113.700002
810,326611.405,326653.505,326863.805,326934.605,42.100001,70.800001,426.300006,210.300003,252.400004,103.100001
811,327037.705,327073.105,327268.205,327338.305,35.400001,70.100001,405.400006,195.100003,230.500004,104.800001
812,327443.105,327485.105,327674.005,327744.805,42.000001,70.800001,407.800006,188.900003,230.900004,106.100001
813,327850.905,327911.605,328064.905,328135.205,60.700001,70.300001,384.700006,153.300003,214.000004,100.400001
814,328235.605,328283.305,328449.105,328518.705,47.700001,69.600001,384.200006,165.800002,213.500003,101.100002
815,328619.805,328674.205,328848.305,328918.805,54.400001,70.500001,406.500006,174.100002,228.500003,107.500002
816,329026.305,329060.005,329253.105,329325.105,33.7,72.000001,404.000006,193.100003,226.800003,105.200002
817,329430.305,329463.205,329644.505,329714.705,32.9,70.200001,386.300006,181.300003,214.200003,101.900002
818,329816.605,329851.005,330028.605,330098.105,34.4,69.500001,387.200005,177.600003,212.000003,105.700001
819,330203.805,330235.505,330417.805,330487.305,31.700001,69.500001,384.900006,182.300003,214.000004,101.400001
820,330588.705,330641.005,330801.405,330871.605,52.300001,70.200001,383.400006,160.400002,212.700003,100.500002
821,330972.105,331031.705,331176.605,331245.705,59.600001,69.100001,379.000006,144.900002,204.500003,105.400002
822,331351.105,331406.205,331579.205,331653.905,55.1,74.700001,407.000006,173.000003,228.100003,104.200002
823,331758.105,331822.605,331998.605,332071.405,64.500001,72.800001,419.700006,176.000002,240.500003,106.400002
824,332177.805,332212.505,332419.805,332489.505,34.7,69.700001,418.700006,207.300003,242.000003,107.000002
825,332596.505,332659.005,332820.205,332889.805,62.500001,69.600001,393.400006,161.200002,223.700003,100.100002
826,332989.905,333046.505,333225.305,333294.505,56.600001,69.200001,412.400006,178.800002,235.400003,107.800002
827,333402.305,333454.105,333607.005,333680.705,51.800001,73.700001,378.300006,152.900002,204.700003,99.900002
828,333780.605,333826.505,334000.605,334070.305,45.9,69.700001,395.200006,174.100003,220.000003,105.500002
829,334175.805,334211.305,334403.805,334473.505,35.5,69.700001,404.700006,192.500003,228.000003,107.000002
830,334580.505,334623.105,334811.005,334882.205,42.6,71.200001,407.300006,187.900003,230.500003,105.600002
831,334987.805,335047.105,335222.805,335291.905,59.300001,69.100001,409.300006,175.700002,235.000003,105.200002
832,335397.105,335457.905,335623.405,335693.005,60.800001,69.600001,400.800006,165.500002,226.300003,104.900002
833,335797.905,335836.305,336028.205,336099.805,38.4,71.600001,406.700006,191.900003,230.300003,104.800002
834,336204.605,336263.405,336414.305,336485.305,58.800001,71.000001,383.600006,150.900002,209.700003,102.900002
835,336588.205,336625.605,336814.105,336886.305,37.4,72.200001,403.200006,188.500003,225.900003,105.100002
836,336991.405,337045.505,337224.205,337295.405,54.1,71.200001,410.900006,178.700003,232.800003,106.900002
837,337402.305,337438.405,337643.505,337716.305,36.1,72.800001,416.800006,205.100003,241.200003,102.800002
838,337819.105,337879.305,338059.805,338129.505,60.200001,69.700002,413.600006,180.500002,240.700003,103.200001
839,338232.705,338284.205,338457.705,338530.305,51.500001,72.600001,395.400006,173.500002,225.000003,97.800002
840,338628.105,338679.305,338842.005,338912.605,51.200001,70.600001,385.400006,162.700002,213.900003,100.900002
841,339013.505,339047.205,339259.805,339333.305,33.7,73.500001,423.800006,212.600003,246.300003,104.000002
842,339437.305,339474.205,339685.405,339758.305,36.900001,72.900001,426.900006,211.200003,248.100004,105.900001
843,339864.205,339923.405,340107.105,340176.605,59.200001,69.500001,419.900007,183.700003,242.900004,107.500002
844,340284.105,340343.705,340520.105,340589.405,59.600001,69.300001,418.300006,176.400002,236.000003,113.000002
845,340702.405,340744.705,340930.805,341001.405,42.3,70.600001,401.300006,186.100003,228.400003,102.300002
846,341103.705,341149.805,341327.805,341400.905,46.100001,73.100001,394.100006,178.000002,224.100003,96.900002
847,341497.805,341553.205,341715.405,341788.605,55.400001,73.200001,396.000006,162.200002,217.600003,105.200002
848,341893.805,341931.305,342140.605,342214.205,37.5,73.600001,431.300006,209.300003,246.800003,110.900002
849,342325.105,342366.305,342576.805,342647.005,41.200001,70.200001,430.700006,210.500003,251.700004,108.800001
850,342755.805,342792.305,342997.005,343066.505,36.500001,69.500001,419.300007,204.700003,241.200004,108.600002
851,343175.105,343232.605,343386.105,343457.605,57.500001,71.500001,388.200005,153.500002,211.000003,105.700001
852,343563.305,343600.605,343786.605,343858.005,37.300001,71.400001,396.000006,186.000003,223.300004,101.300001
853,343959.305,343996.205,344173.805,344245.105,36.900001,71.300001,379.800006,177.600003,214.500004,94.000001
854,344339.105,344391.105,344572.405,344643.105,52.000001,70.700001,404.800006,181.300003,233.300004,100.800001
855,344743.905,344780.505,344994.805,345068.805,36.600001,74.000001,432.700007,214.300003,250.900004,107.800002
856,345176.605,345214.205,345428.405,345501.505,37.6,73.100001,428.100006,214.200003,251.800003,103.200002
857,345604.705,345663.105,345850.705,345921.805,58.400001,71.100001,423.500006,187.600003,246.000004,106.400001
858,346028.205,346092.105,346261.505,346333.705,63.900001,72.200001,410.500006,169.400003,233.300004,105.000001
859,346438.705,346478.905,346665.005,346736.705,40.200001,71.700001,401.800006,186.100003,226.300004,103.800001
860,346840.505,346878.105,347057.805,347128.905,37.600001,71.100001,384.600006,179.700003,217.300004,96.200001
861,347225.105,347275.905,347465.105,347535.705,50.800001,70.600001,412.100006,189.200003,240.000004,101.500001
862,347637.205,347694.605,347896.305,347972.105,57.400001,75.800001,435.500007,201.700003,259.100004,100.600002
863,348072.705,348113.805,348301.005,348373.005,41.1,72.000001,408.900006,187.200003,228.300003,108.600002
864,348481.605,348533.105,348711.605,348782.305,51.500001,70.700001,405.800006,178.500002,230.000003,105.100002
865,348887.405,348925.705,349104.405,349177.105,38.3,72.700001,391.900006,178.700003,217.000003,102.200002
866,349279.305,349316.105,349500.605,349570.405,36.8,69.800001,393.300006,184.500003,221.300003,102.200002
867,349672.605,349724.405,349894.005,349966.305,51.8,72.300001,401.600006,169.600003,221.400003,107.900002
868,350074.205,350097.305,350301.505,350378.805,23.1,77.300001,408.500006,204.200003,227.300003,103.900002
869,350482.705,350521.905,350720.305,350794.105,39.2,73.800001,413.500006,198.400003,237.600003,102.100002
870,350896.205,350958.205,351139.005,351209.305,62.000001,70.300001,422.600006,180.800002,242.800003,109.500002
871,351318.805,351355.005,351534.205,351604.405,36.200001,70.200001,387.200006,179.200002,215.400003,101.600002
872,351706.005,351754.705,351925.205,351995.505,48.700001,70.300001,392.500006,170.500002,219.200003,103.000002
873,352098.505,352150.805,352303.105,352372.305,52.3,69.200001,375.500005,152.300003,204.600003,101.700001
874,352474.005,352523.405,352692.505,352762.005,49.400001,69.500001,390.500006,169.100003,218.500004,102.500001
875,352864.505,352922.905,353086.905,353155.505,58.400001,68.600001,399.100006,164.000002,222.400003,108.100002
876,353263.605,353298.405,353477.505,353546.305,34.800001,68.800001,395.600006,179.100002,213.900003,112.900002
877,353659.205,353695.305,353873.805,353944.205,36.1,70.400001,391.400006,178.500003,214.600003,106.400002
878,354050.605,354103.705,354250.605,354322.005,53.100001,71.400001,376.400005,146.900002,200.000003,105.000001
879,354427.005,354464.205,354636.505,354705.505,37.200001,69.000002,378.900006,172.300002,209.500003,100.400001
880,354805.905,354853.405,355014.105,355083.705,47.500001,69.600001,378.300006,160.700002,208.200003,100.500002
881,355184.205,355231.105,355383.805,355453.805,46.9,70.000001,366.300005,152.700003,199.600003,96.700001
882,355550.505,355600.505,355767.805,355838.305,50.000001,70.500001,392.200006,167.300002,217.300003,104.400002
883,355942.705,355990.305,356155.905,356226.605,47.600001,70.700001,385.900006,165.600002,213.200003,102.000002
884,356328.605,356382.005,356539.505,356609.805,53.400001,70.300001,392.500006,157.500002,210.900003,111.300002
885,356721.105,356757.005,356930.105,356999.105,35.9,69.000001,388.600005,173.100003,209.000003,110.600001
886,357109.705,357144.405,357310.005,357378.905,34.700001,68.900001,369.700006,165.600002,200.300003,100.500002
887,357479.405,357528.505,357682.505,357750.605,49.100001,68.100001,372.700005,154.000002,203.100003,101.500001
888,357852.105,357901.005,358045.805,358112.605,48.900001,66.800001,358.100006,144.800002,193.700003,97.600002
889,358210.205,358256.905,358407.705,358474.905,46.7,67.200001,368.300005,150.800003,197.500003,103.600001
890,358578.505,358626.305,358778.905,358847.505,47.800001,68.600001,378.200006,152.600002,200.400003,109.200002
891,358956.705,359004.905,359162.405,359231.705,48.200001,69.300001,376.200005,157.500002,205.700003,101.200001
892,359332.905,359396.705,359543.605,359613.805,63.800001,70.200001,381.400006,146.900003,210.700004,100.500001
893,359714.305,359763.005,359920.805,359989.905,48.700001,69.100001,373.900006,157.800002,206.500003,98.300002
894,360088.205,360153.805,360295.205,360361.305,65.600001,66.100001,378.800005,141.400002,207.000003,105.700001
895,360467.005,360515.005,360679.405,360745.705,48.000001,66.300001,384.500006,164.400003,212.400004,105.800001
896,360851.505,360906.505,361054.005,361118.005,55.000001,64.000001,378.600006,147.500002,202.500003,112.100002
897,361230.105,361292.205,361445.705,361512.105,62.100001,66.400001,397.600006,153.500002,215.600003,115.600002
898,361627.705,361663.105,361827.105,361897.305,35.4,70.200001,377.600005,164.000003,199.400003,108.000001
899,362005.305,362041.305,362210.105,362278.305,36.000001,68.200001,383.400006,168.800002,204.800003,110.400002
900,362388.705,362426.005,362597.505,362668.305,37.300001,70.800001,387.200006,171.500002,208.800003,107.600002
901,362775.905,362811.705,362977.905,363049.205,35.8,71.300001,381.000005,166.200003,202.000003,107.700001
902,363156.905,363193.105,363362.505,363432.005,36.200001,69.500001,383.400006,169.400003,205.600004,108.300001
903,363540.305,363573.405,363729.905,363800.205,33.100001,70.300001,356.200005,156.500002,189.600003,96.300001
904,363896.505,363941.805,364094.005,364164.005,45.300001,70.000001,373.000006,152.200002,197.500003,105.500002
905,364269.505,364326.405,364473.305,364545.305,56.900001,72.000001,385.600006,146.900002,203.800003,109.800002
906,364655.105,364690.205,364885.205,364955.205,35.1,70.000001,405.100006,195.000003,230.100003,105.000002
907,365060.205,365112.705,365288.305,365359.805,52.500001,71.500001,411.500006,175.600002,228.100003,111.900002
908,365471.705,365508.305,365678.805,365748.305,36.6,69.500001,386.900006,170.500003,207.100003,110.300002
909,365858.605,365917.805,366067.805,366137.005,59.200001,69.200001,387.200005,150.000002,209.200003,108.800001
910,366245.805,366280.705,366452.205,366521.805,34.900001,69.600001,382.400006,171.500003,206.400004,106.400001
911,366628.205,366677.905,366839.005,366908.305,49.700001,69.300001,375.100006,161.100002,210.800003,95.000002
912,367003.305,367063.105,367206.505,367277.805,59.800001,71.300001,374.200005,143.400002,203.200003,99.700001
913,367377.505,367427.505,367589.705,367662.105,50.000001,72.400001,389.800006,162.200003,212.200004,105.200001
914,367767.305,367820.505,367989.405,368061.205,53.200001,71.800002,404.400006,168.900002,222.100003,110.500001
915,368171.705,368205.505,368396.705,368466.105,33.800001,69.400001,408.500006,191.200003,225.000004,114.100001
916,368580.205,368617.705,368791.705,368859.405,37.500001,67.700001,391.700006,174.000002,211.500003,112.500002
917,368971.905,369006.505,369182.606,369251.506,34.600001,68.900001,385.400006,176.100002,210.700003,105.800002
918,369357.306,369412.706,369563.706,369631.406,55.400001,67.700001,383.700006,151.000002,206.400003,109.600002
919,369741.006,369794.906,369938.006,370007.506,53.9,69.500001,367.600005,143.100003,197.000003,101.100001
920,370108.606,370159.206,370322.206,370393.706,50.600001,71.500001,397.300006,163.000002,213.600003,112.200002
921,370505.906,370523.206,370719.006,370789.706,17.3,70.700001,393.500006,195.800003,213.100003,109.700002
922,370899.406,370933.306,371122.206,371194.506,33.9,72.300001,404.400006,188.900003,222.800003,109.300002
923,371303.806,371342.706,371506.706,371578.406,38.9,71.700001,377.900005,164.000003,202.900003,103.300001
924,371681.706,371741.306,371899.006,371969.406,59.600001,70.400001,390.600006,157.700003,217.300004,102.900001
925,372072.306,372133.706,372287.806,372356.906,61.400001,69.100001,387.400006,154.100003,215.500004,102.800001
926,372459.706,372520.606,372664.606,372734.206,60.900001,69.600001,373.800006,144.000002,204.900003,99.300002
927,372833.506,372890.506,373043.306,373112.606,57.000001,69.300001,387.700005,152.800002,209.800003,108.600001
928,373221.206,373256.406,373444.706,373516.006,35.200001,71.300001,401.500006,188.300003,223.500004,106.700001
929,373622.706,373659.006,373840.206,373910.706,36.300001,70.500001,400.700006,181.200003,217.500004,112.700001
930,374023.406,374062.606,374249.406,374319.506,39.200001,70.100001,408.000006,186.800003,226.000004,111.900001
931,374431.406,374472.406,374643.806,374715.706,41.000001,71.900001,389.400006,171.400003,212.400004,105.100001
932,374820.806,374863.006,375056.006,375125.306,42.200001,69.300001,408.500006,193.000003,235.200004,104.000001
933,375229.306,375285.806,375445.806,375514.506,56.500001,68.700001,384.800006,160.000003,216.500004,99.600001
934,375614.106,375668.306,375815.706,375883.906,54.200001,68.200001,371.900006,147.400002,201.600003,102.100002
935,375986.006,376043.906,376214.906,376284.706,57.9,69.800001,407.300006,171.000003,228.900003,108.600002
936,376393.306,376430.806,376632.206,376705.506,37.5,73.300001,418.500006,201.400003,238.900003,106.300002
937,376811.806,376833.906,377052.706,377123.406,22.1,70.700001,415.700006,218.800004,240.900004,104.100001
938,377227.506,377271.606,377476.306,377545.706,44.100001,69.400001,422.300006,204.700003,248.800004,104.100001
939,377649.806,377714.306,377886.506,377957.306,64.500001,70.800001,414.100007,172.200003,236.700004,106.600002
940,378063.906,378100.906,378299.906,378369.006,37,69.100001,411.500006,199.000003,236.000003,106.400002
941,378475.406,378510.706,378714.506,378785.406,35.3,70.900001,415.400006,203.800003,239.100003,105.400002
942,378890.806,378930.906,379107.806,379177.406,40.100001,69.600001,387.100006,176.900002,217.000003,100.500002
943,379277.906,379333.006,379502.006,379575.406,55.100001,73.400001,405.000006,169.000002,224.100003,107.500002
944,379682.906,379722.506,379934.906,380005.706,39.6,70.800002,429.300006,212.400003,252.000003,106.500001
945,380112.206,380148.006,380354.906,380426.206,35.800001,71.300001,426.400006,206.900003,242.700004,112.400001
946,380538.606,380584.606,380800.906,380869.906,46.000001,69.000001,447.300007,216.300003,262.300004,116.000002
947,380985.906,381022.906,381237.006,381309.606,37.000001,72.600001,430.400007,214.100003,251.100004,106.700002
948,381416.306,381450.906,381640.906,381714.706,34.6,73.800001,402.200006,190.000003,224.600003,103.800002
949,381818.506,381869.506,382049.106,382118.706,51,69.600001,398.200005,179.600003,230.600003,98.000001
950,382216.706,382261.306,382438.706,382507.706,44.600001,69.000001,395.200006,177.400003,222.000004,104.200001
951,382611.906,382652.506,382866.706,382937.106,40.600001,70.400001,438.400007,214.200003,254.800004,113.200002
952,383050.306,383088.106,383299.406,383369.806,37.8,70.400001,433.100006,211.300004,249.100004,113.600001
953,383483.406,383524.606,383729.706,383801.206,41.200001,71.500001,422.800007,205.100003,246.300004,105.000002
954,383906.206,383947.406,384161.506,384230.706,41.2,69.200001,428.800006,214.100003,255.300003,104.300002
955,384335.006,384369.906,384566.906,384636.706,34.900001,69.800002,409.800006,197.000002,231.900003,108.100001
956,384744.806,384803.206,384974.106,385043.006,58.400001,68.900001,401.200006,170.900003,229.300004,103.000001
957,385146.006,385192.806,385372.606,385442.806,46.800001,70.200002,409.000006,179.800002,226.600003,112.200001
958,385555.006,385572.206,385798.906,385874.906,17.2,76.000001,426.200007,226.700004,243.900004,106.300002
959,385981.206,386016.406,386244.406,386315.906,35.2,71.500002,445.500006,228.000003,263.200003,110.800001
960,386426.706,386487.106,386683.106,386752.206,60.400001,69.100001,439.400007,196.000003,256.400004,113.900002
961,386866.106,386891.306,387097.106,387172.306,25.2,75.200001,412.500006,205.800003,231.000003,106.300002
962,387278.606,387312.206,387532.506,387602.606,33.6,70.100001,427.300006,220.300004,253.900004,103.300001
963,387705.906,387757.606,387947.606,388017.306,51.700001,69.700001,420.800007,190.000003,241.700004,109.400002
964,388126.706,388184.706,388375.806,388450.006,58,74.200001,432.800006,191.100003,249.100003,109.500002
965,388559.506,388605.306,388820.106,388890.406,45.800001,70.300001,444.500007,214.800003,260.600004,113.600002
966,389004.006,389039.006,389246.006,389317.806,35,71.800001,424.200006,207.000003,242.000003,110.400002
967,389428.206,389463.606,389679.606,389749.906,35.4,70.300001,429.000006,216.000004,251.400004,107.300001
968,389857.206,389898.406,390091.706,390163.406,41.200001,71.700001,405.300006,193.300003,234.500004,99.100001
969,390262.506,390320.706,390493.206,390563.806,58.200001,70.600001,404.800006,172.500003,230.700004,103.500001
970,390667.306,390702.706,390928.706,391003.906,35.400001,75.200001,443.700007,226.000003,261.400004,107.100002
971,391111.006,391150.506,391377.406,391448.406,39.500001,71.000001,448.600007,226.900003,266.400004,111.200002
972,391559.606,391612.106,391820.106,391890.306,52.5,70.200001,438.700006,208.000004,260.500004,108.000001
973,391998.306,392039.606,392249.406,392322.606,41.300001,73.200001,428.000007,209.800003,251.100004,103.700002
974,392426.306,392491.006,392669.506,392740.206,64.700001,70.700001,416.800006,178.500002,243.200003,102.900002
975,392843.106,392895.906,393081.406,393151.206,52.800001,69.800001,417.200006,185.500002,238.300003,109.100002
976,393260.306,393282.506,393519.006,393592.806,22.2,73.800001,442.800007,236.500004,258.700004,110.300002
977,393703.106,393746.006,393944.706,394018.706,42.9,74.000001,423.700006,198.700003,241.600003,108.100002
978,394126.806,394168.606,394382.906,394454.106,41.800001,71.200001,432.300006,214.300003,256.100004,105.000001
979,394559.106,394610.406,394801.806,394875.506,51.300001,73.700001,422.100007,191.400003,242.700004,105.700002
980,394981.206,395017.806,395211.106,395281.506,36.6,70.400001,398.200006,193.300003,229.900003,97.900002
981,395379.406,395434.806,395607.906,395680.706,55.4,72.800001,404.500006,173.100003,228.500003,103.200002
982,395783.906,395826.506,396047.006,396121.406,42.6,74.400001,447.100006,220.500004,263.100004,109.600001
983,396231.006,396272.706,396503.506,396575.106,41.700001,71.600001,450.100007,230.800003,272.500004,106.000002
984,396681.106,396718.506,396928.706,397003.106,37.400001,74.400001,430.600006,210.200003,247.600004,108.600001
985,397111.706,397149.806,397374.906,397446.606,38.100001,71.700001,442.600007,225.100003,263.200004,107.700002
986,397554.306,397594.406,397781.506,397854.706,40.100001,73.200001,402.800006,187.100002,227.200003,102.400002
987,397957.106,398010.306,398196.306,398268.306,53.200001,72.000001,416.600006,186.000003,239.200004,105.400001
988,398373.706,398416.606,398643.406,398716.906,42.900001,73.500001,455.700007,226.800003,269.700004,112.500002
989,398829.406,398871.406,399082.706,399156.206,42.000001,73.500001,434.100006,211.300003,253.300004,107.300001
990,399263.506,399304.206,399516.606,399586.506,40.700001,69.900001,434.100007,212.400003,253.100004,111.100002
991,399697.606,399755.806,399940.606,400011.306,58.200001,70.700001,419.100006,184.800003,243.000004,105.400001
992,400116.706,400154.906,400342.506,400415.806,38.200001,73.300001,400.900006,187.600003,225.800004,101.800001
993,400517.606,400578.206,400755.106,400826.706,60.600001,71.600001,416.100006,176.900003,237.500004,107.000001
994,400933.706,400969.106,401185.206,401259.306,35.400001,74.100001,431.800007,216.100003,251.500004,106.200002
995,401365.506,401411.006,401630.306,401706.506,45.5,76.200001,447.000006,219.300004,264.800004,106.000001
996,401812.506,401835.106,402071.006,402143.606,22.600001,72.600001,436.000007,235.900003,258.500004,104.900002
997,402248.506,402287.006,402507.506,402580.806,38.500001,73.300001,435.000006,220.500003,259.000004,102.700001
998,402683.506,402748.806,402924.306,402995.906,65.300001,71.600001,411.700007,175.500003,240.800004,99.300002
999,403095.206,403157.606,403338.006,403408.906,62.400001,70.900001,410.900006,180.400002,242.800003,97.200002
1000,403506.106,403561.306,403760.206,403834.406,55.200001,74.200002,434.200006,198.900002,254.100003,105.900001
1001,403940.306,403981.906,404196.306,404270.606,41.600001,74.300001,438.700007,214.400003,256.000004,108.400002
1002,404379.006,404415.806,404642.706,404714.006,36.8,71.300001,444.900006,226.900004,263.700004,109.900001
1003,404823.906,404859.806,405094.406,405166.306,35.900001,71.900001,446.300007,234.600003,270.500004,103.900002
1004,405270.206,405308.406,405517.506,405590.206,38.200001,72.700001,418.300006,209.100003,247.300004,98.300001
1005,405688.506,405720.606,405925.106,405998.006,32.100001,72.900001,405.000006,204.500003,236.600004,95.500001
1006,406093.506,406137.806,406326.806,406399.106,44.300001,72.300001,408.500006,189.000003,233.300004,102.900001
1007,406502.006,406551.206,406760.506,406832.806,49.200001,72.300001,435.900007,209.300003,258.500004,105.100002
1008,406937.906,406995.806,407182.806,407259.206,57.900001,76.400002,425.300006,187.000002,244.900003,104.000001
1009,407363.206,407395.306,407600.406,407674.806,32.100001,74.400001,413.900006,205.100003,237.200004,102.300001
1010,407777.106,407834.906,408024.106,408096.406,57.800001,72.300001,419.100007,189.200003,247.000004,99.800002
1011,408196.206,408248.306,408428.106,408500.506,52.1,72.400001,400.500006,179.800003,231.900003,96.200002
1012,408596.706,408654.706,408826.306,408897.506,58,71.200001,401.000006,171.600003,229.600003,100.200002
1013,408997.706,409046.206,409247.206,409317.506,48.5,70.300001,422.600006,201.000003,249.500003,102.800002
1014,409420.306,409460.906,409652.006,409725.106,40.6,73.100001,408.200006,191.100003,231.700003,103.400002
1015,409828.506,409863.706,410081.306,410152.806,35.2,71.500001,429.400006,217.600004,252.800004,105.100001
1016,410257.906,410313.406,410487.806,410562.406,55.500001,74.600001,402.500006,174.400003,229.900004,98.000001
1017,410660.406,410713.606,410870.306,410942.506,53.200001,72.200002,381.400006,156.700002,209.900003,99.300001
1018,411041.806,411092.506,411253.306,411325.406,50.700001,72.100001,380.200006,160.800002,211.500003,96.600002
1019,411422.006,411488.606,411639.706,411711.606,66.600001,71.900001,393.300006,151.100002,217.700003,103.700002
1020,411815.306,411847.606,412051.106,412125.106,32.3,74.000001,410.100006,203.500003,235.800003,100.300002
1021,412225.406,412261.806,412457.106,412532.206,36.4,75.100001,411.700006,195.300003,231.700003,104.900002
1022,412637.106,412676.506,412878.606,412954.806,39.4,76.200002,412.800006,202.100003,241.500003,95.100001
1023,413049.906,413110.606,413291.506,413360.906,60.700001,69.400001,413.200006,180.900003,241.600004,102.200001
1024,413463.106,413513.206,413680.706,413753.406,50.100001,72.700001,386.200006,167.500002,217.600003,95.900002
1025,413849.306,413886.506,414064.106,414136.606,37.2,72.500001,382.000006,177.600003,214.800003,94.700002
1026,414231.306,414284.906,414459.106,414531.106,53.6,72.000001,399.000005,174.200003,227.800003,99.200001
1027,414630.306,414664.906,414873.406,414946.706,34.600001,73.300001,419.300007,208.500003,243.100004,102.900002
1028,415049.606,415089.806,415287.506,415360.706,40.2,73.200001,412.400006,197.700003,237.900003,101.300002
1029,415462.006,415519.406,415711.106,415785.206,57.400001,74.100001,421.400006,191.700003,249.100004,98.200001
1030,415883.406,415940.606,416141.806,416213.406,57.200001,71.600001,434.900007,201.200003,258.400004,104.900002
1031,416318.306,416372.206,416532.206,416604.206,53.9,72.000001,389.100005,160.000003,213.900003,103.200001
1032,416707.406,416767.606,416927.206,416999.006,60.200001,71.800001,388.600006,159.600003,219.800004,97.000001
1033,417096.006,417128.706,417344.506,417416.206,32.700001,71.700001,425.900007,215.800003,248.500004,105.700002
1034,417521.906,417568.706,417753.706,417826.806,46.8,73.100001,412.800006,185.000003,231.800003,107.900002
1035,417934.706,417973.106,418150.506,418220.506,38.4,70.000001,386.000005,177.400003,215.800003,100.200001
1036,418320.706,418376.706,418547.506,418618.206,56.000001,70.700001,402.000006,170.800003,226.800004,104.500001
1037,418722.706,418786.706,418934.706,419004.706,64.000001,70.000001,379.900006,148.000003,212.000004,97.900001
1038,419102.606,419157.406,419321.306,419392.006,54.800001,70.700001,389.900006,163.900002,218.700003,100.500002
1039,419492.506,419547.006,419691.506,419759.106,54.500001,67.600001,365.900005,144.500002,199.000003,99.300001
1040,419858.406,419907.506,420052.106,420123.306,49.100001,71.200001,367.600006,144.600002,193.700003,102.700002
1041,420226.006,420260.506,420435.406,420512.706,34.5,77.300001,387.400006,174.900003,209.400003,100.700002
1042,420613.406,420647.406,420840.506,420911.406,34,70.900001,399.800006,193.100003,227.100003,101.800002
1043,421013.206,421062.006,421229.906,421298.906,48.8,69.000001,388.500005,167.900003,216.700003,102.800001
1044,421401.706,421458.506,421617.406,421689.006,56.800001,71.600001,384.500006,158.900003,215.700004,97.200001
1045,421786.206,421840.706,422001.406,422073.906,54.500001,72.500001,384.800006,160.700002,215.200003,97.100002
1046,422171.006,422213.406,422371.706,422444.906,42.4,73.200001,367.700005,158.300003,200.700003,93.800001
1047,422538.706,422584.606,422747.006,422818.606,45.900001,71.600001,377.800006,162.400002,208.300003,97.900002
1048,422916.506,422950.206,423140.606,423214.806,33.7,74.200001,400.100006,190.400003,224.100003,101.800002
1049,423316.606,423373.106,423558.306,423633.606,56.500001,75.300001,426.100006,185.200003,241.700004,109.100001
1050,423742.706,423782.706,423962.306,424035.506,40.000001,73.200001,395.200006,179.600003,219.600004,102.400001
1051,424137.906,424172.906,424372.106,424447.206,35.000001,75.100001,402.600006,199.200003,234.200004,93.300001
1052,424540.506,424593.106,424769.106,424840.306,52.600001,71.200001,404.400006,176.000003,228.600004,104.600001
1053,424944.906,425000.006,425172.206,425243.506,55.100001,71.300001,392.600006,172.200003,227.300004,94.000001
1054,425337.506,425387.906,425537.806,425608.106,50.400001,70.300001,368.300006,149.900002,200.300003,97.700002
1055,425705.806,425739.406,425937.206,426009.406,33.6,72.200001,405.900006,197.800003,231.400003,102.300002
1056,426111.706,426152.506,426357.206,426428.306,40.8,71.100001,419.600006,204.700003,245.500003,103.000002
1057,426531.306,426567.906,426779.006,426849.106,36.6,70.100001,422.400006,211.100004,247.700004,104.600001
1058,426953.706,426990.906,427178.006,427247.806,37.200001,69.800001,398.900006,187.100002,224.300003,104.800002
1059,427352.606,427406.606,427578.706,427650.806,54.000001,72.100001,397.100006,172.100002,226.100003,98.900002
1060,427749.706,427801.206,427967.706,428037.506,51.500001,69.800001,393.600006,166.500002,218.000003,105.800002
1061,428143.306,428180.906,428369.106,428439.106,37.6,70.000001,395.300006,188.200003,225.800003,99.500002
1062,428538.606,428606.506,428781.306,428852.906,67.900001,71.600001,418.500006,174.800002,242.700003,104.200002
1063,428957.106,428998.506,429209.106,429279.306,41.400001,70.200001,430.000006,210.600003,252.000004,107.800001
1064,429387.106,429429.506,429633.006,429703.906,42.400001,70.900001,421.000007,203.500003,245.900004,104.200002
1065,429808.106,429863.606,430052.806,430124.906,55.5,72.100001,418.200006,189.200003,244.700003,101.400002
1066,430226.306,430284.106,430441.106,430509.506,57.800001,68.400001,385.900006,157.000002,214.800003,102.700002
1067,430612.206,430665.306,430826.606,430897.806,53.1,71.200001,380.000005,161.300003,214.400003,94.400001
1068,430992.206,431065.606,431218.106,431287.306,73.400001,69.200001,396.900006,152.500003,225.900004,101.800001
1069,431389.106,431453.106,431615.006,431687.006,64.000001,72.000001,406.800006,161.900003,225.900004,108.900001
1070,431795.906,431833.106,432018.506,432086.906,37.200001,68.400001,395.600006,185.400003,222.600004,104.600001
1071,432191.506,432226.906,432397.706,432465.206,35.400001,67.500001,381.600006,170.800002,206.200003,107.900002
1072,432573.106,432608.706,432780.306,432851.906,35.6,71.600001,377.800005,171.600003,207.200003,99.000001
1073,432950.906,432999.706,433158.506,433228.206,48.800001,69.700001,378.400006,158.800003,207.600004,101.100001
1074,433329.306,433382.206,433526.706,433598.806,52.900001,72.100001,368.800006,144.500002,197.400003,99.300002
1075,433698.106,433746.306,433889.906,433957.906,48.2,68.000001,353.800005,143.600002,191.800002,94.000002
1076,434051.906,434102.106,434251.206,434320.706,50.200001,69.500001,370.400005,149.100002,199.300003,101.600001
1077,434422.306,434479.506,434626.306,434699.106,57.200001,72.800002,381.800006,146.800002,204.000003,105.000001
1078,434804.106,434837.006,434998.206,435071.306,32.900001,73.100001,366.000006,161.200002,194.100003,98.800002
1079,435170.106,435225.106,435384.406,435455.406,55,71.000001,387.600005,159.300003,214.300003,102.300001
1080,435557.706,435610.006,435766.806,435834.806,52.300001,68.000001,382.600006,156.800002,209.100003,105.500002
1081,435940.306,435996.706,436136.606,436205.406,56.400001,68.800001,364.600005,139.900002,196.300003,99.500001
1082,436304.907,436354.207,436494.907,436561.007,49.300001,66.100001,356.900006,140.700002,190.000003,100.800002
1083,436661.807,436708.207,436840.607,436906.907,46.4,66.300001,346.800005,132.400002,178.800002,101.700002
1084,437008.607,437061.407,437207.307,437276.707,52.800001,69.400001,374.100006,145.900002,198.700003,106.000002
1085,437382.707,437443.507,437590.007,437658.607,60.8,68.600001,381.800005,146.500003,207.300003,105.900001
1086,437764.507,437817.007,437964.907,438035.007,52.500001,70.100001,371.600006,147.900002,200.400003,101.100002
1087,438136.107,438198.807,438331.807,438401.107,62.700001,69.300001,367.600005,133.000002,195.700003,102.600001
1088,438503.707,438561.407,438710.907,438782.307,57.700001,71.400001,378.600006,149.500002,207.200003,100.000002
1089,438882.307,438933.707,439076.207,439146.007,51.400001,69.800001,360.300005,142.500002,193.900003,96.600001
1090,439242.607,439299.107,439433.807,439503.807,56.500001,70.000001,352.000005,134.700002,191.200003,90.800001
1091,439594.607,439638.007,439798.707,439867.107,43.400001,68.400001,375.900006,160.700003,204.100004,103.400001
1092,439970.507,440028.707,440173.807,440242.107,58.200001,68.300001,379.800006,145.100002,203.300003,108.200002
1093,440350.307,440384.907,440561.407,440631.807,34.6,70.400001,384.600005,176.500003,211.100003,103.100001
1094,440734.907,440783.907,440941.107,441012.707,49.000001,71.600001,378.400006,157.200003,206.200004,100.600001
1095,441113.307,441168.307,441333.607,441407.707,55.000001,74.100001,389.400006,165.300002,220.300003,95.000002
1096,441502.707,441557.607,441716.907,441787.507,54.900001,70.600001,379.400006,159.300002,214.200003,94.600002
1097,441882.107,441936.107,442094.607,442164.107,54,69.500001,375.800005,158.500003,212.500003,93.800001
1098,442257.907,442306.007,442455.107,442524.307,48.100001,69.200001,363.600006,149.100002,197.200003,97.200002
1099,442621.507,442671.507,442838.007,442911.007,50,73.000001,390.900005,166.500003,216.500003,101.400001
1100,443012.407,443051.007,443222.907,443293.107,38.600001,70.200001,386.600006,171.900003,210.500004,105.900001
1101,443399.007,443435.707,443626.907,443698.907,36.700001,72.000001,400.000006,191.200003,227.900004,100.100001
1102,443799.007,443838.607,444025.807,444098.807,39.600001,73.000001,401.300006,187.200003,226.800004,101.500001
1103,444200.307,444240.307,444430.207,444504.307,40.000001,74.100001,401.800006,189.900003,229.900004,97.800001
1104,444602.107,444641.107,444830.107,444902.907,39.000001,72.800002,402.300006,189.000002,228.000003,101.500001
1105,445004.407,445061.507,445210.407,445282.407,57.100001,72.000001,378.300006,148.900002,206.000003,100.300002
1106,445382.707,445438.307,445625.107,445696.807,55.600001,71.700001,422.300006,186.800002,242.400003,108.200002
1107,445805.007,445845.207,446042.907,446114.107,40.200001,71.200001,414.300006,197.700003,237.900004,105.200001
1108,446219.307,446238.907,446459.407,446528.307,19.6,68.900001,411.100006,220.500004,240.100004,102.100001
1109,446630.407,446669.507,446866.107,446935.907,39.100001,69.800001,405.100006,196.600003,235.700004,99.600001
1110,447035.507,447079.907,447275.107,447346.607,44.400001,71.500001,420.100007,195.200003,239.600004,109.000002
1111,447455.607,447495.907,447687.507,447759.607,40.3,72.100001,405.800006,191.600003,231.900003,101.800002
1112,447861.407,447907.807,448069.707,448140.407,46.4,70.700001,377.100005,161.900003,208.300003,98.100001
1113,448238.507,448288.907,448478.007,448549.707,50.400001,71.700001,416.400006,189.100003,239.500004,105.200001
1114,448654.907,448709.707,448904.007,448973.807,54.800001,69.800001,430.200007,194.300003,249.100004,111.300002
1115,449085.107,449119.907,449332.707,449401.307,34.8,68.600001,425.400006,212.800004,247.600004,109.200001
1116,449510.507,449544.907,449732.707,449806.407,34.400001,73.700001,397.000006,187.800003,222.200004,101.100001
1117,449907.507,449944.207,450139.107,450208.507,36.700001,69.400001,412.900006,194.900003,231.600004,111.900001
1118,450320.407,450355.007,450556.907,450628.107,34.600001,71.200001,404.300006,201.900003,236.500004,96.600001
1119,450724.707,450773.807,450955.007,451024.107,49.100001,69.100001,398.000006,181.200003,230.300004,98.600001
1120,451122.707,451168.007,451345.207,451414.107,45.300001,68.900001,393.800006,177.200003,222.500004,102.400001
1121,451516.507,451552.607,451751.707,451821.007,36.100001,69.300001,414.200006,199.100003,235.200004,109.700001
1122,451930.707,451953.507,452158.907,452230.307,22.800001,71.400001,404.300006,205.400003,228.200004,104.700001
1123,452335.007,452378.107,452574.107,452646.607,43.100001,72.500001,412.900006,196.000003,239.100004,101.300001
1124,452747.907,452797.507,452977.907,453049.607,49.600001,71.700001,403.100006,180.400003,230.000004,101.400001
1125,453151.007,453205.407,453382.907,453451.907,54.400001,69.000001,404.000006,177.500003,231.900004,103.100001
1126,453555.007,453613.107,453783.507,453855.907,58.100001,72.400001,397.900006,170.400003,228.500004,97.000001
1127,453952.907,454010.507,454176.307,454246.707,57.600001,70.400001,392.600006,165.800003,223.400004,98.800001
1128,454345.507,454394.107,454566.707,454639.407,48.600001,72.700001,403.200006,172.600003,221.200004,109.300001
1129,454748.707,454786.007,454981.807,455053.107,37.300001,71.300001,411.500006,195.800003,233.100004,107.100001
1130,455160.207,455198.607,455405.207,455478.207,38.400001,73.000001,419.600007,206.600003,245.000004,101.600002
1131,455579.807,455618.507,455823.507,455894.007,38.7,70.500001,418.500006,205.000003,243.700003,104.300002
1132,455998.307,456049.907,456220.707,456292.507,51.600001,71.800001,398.200006,170.800002,222.400003,104.000002
1133,456396.507,456447.507,456625.907,456695.307,51.000001,69.400001,401.000006,178.400002,229.400003,102.200002
1134,456797.507,456854.007,457018.307,457089.907,56.500001,71.600001,389.200006,164.300002,220.800003,96.800002
1135,457186.707,457223.107,457420.507,457495.007,36.4,74.500001,414.300006,197.400003,233.800003,106.000002
1136,457601.007,457636.007,457843.307,457919.307,35,76.000002,422.900006,207.300003,242.300003,104.600001
1137,458023.907,458063.307,458287.507,458362.307,39.400001,74.800001,443.800007,224.200003,263.600004,105.400002
1138,458467.707,458505.007,458727.907,458801.307,37.3,73.400001,442.100006,222.900004,260.200004,108.500001
1139,458909.807,458968.307,459157.707,459228.307,58.500001,70.600001,424.500007,189.400003,247.900004,106.000002
1140,459334.307,459391.507,459568.507,459640.507,57.2,72.000001,407.400006,177.000003,234.200003,101.200002
1141,459741.707,459799.707,459972.707,460042.607,58.000001,69.900001,402.200006,173.000002,231.000003,101.300002
1142,460143.907,460181.107,460405.207,460478.507,37.2,73.300001,439.800006,224.100004,261.300004,105.200001
1143,460583.707,460623.507,460843.707,460914.707,39.800001,71.000001,441.800007,220.200003,260.000004,110.800002
1144,461025.507,461090.107,461264.807,461338.507,64.600001,73.700001,419.700006,174.700002,239.300003,106.700002
1145,461445.207,461479.507,461693.007,461763.007,34.300001,70.000001,424.300006,213.500003,247.800004,106.500001
1146,461869.507,461904.707,462128.807,462201.007,35.200001,72.200001,436.600007,224.100003,259.300004,105.100002
1147,462306.107,462362.907,462528.307,462601.307,56.800001,73.000001,392.200006,165.400002,222.200003,97.000002
1148,462698.307,462752.007,462946.207,463018.507,53.700001,72.300002,432.600006,194.200002,247.900003,112.400001
1149,463130.907,463169.807,463371.707,463442.607,38.900001,70.900001,424.500007,201.900003,240.800004,112.800002
1150,463555.407,463605.107,463800.107,463871.507,49.7,71.400001,424.400006,195.000003,244.700003,108.300002
1151,463979.807,464037.807,464207.307,464279.207,58.000001,71.900001,402.800006,169.500002,227.500003,103.400002
1152,464382.607,464420.007,464616.807,464692.107,37.4,75.300001,412.000006,196.800003,234.200003,102.500002
1153,464794.607,464828.707,465019.207,465093.007,34.1,73.800001,398.100006,190.500003,224.600003,99.700002
1154,465192.707,465237.307,465441.307,465512.707,44.600001,71.400001,416.000006,204.000003,248.600004,96.000001
1155,465608.707,465659.107,465851.707,465925.307,50.400001,73.600001,415.600006,192.600003,243.000004,99.000001
1156,466024.307,466064.207,466271.607,466346.407,39.900001,74.800001,428.600007,207.400003,247.300004,106.500002
1157,466452.907,466502.107,466723.607,466796.107,49.2,72.500001,449.400006,221.500004,270.700004,106.200001
1158,466902.307,466942.707,467169.007,467239.007,40.400001,70.000001,448.200007,226.300003,266.700004,111.500002
1159,467350.507,467391.307,467597.907,467671.407,40.800001,73.500001,426.800006,206.600003,247.400004,105.900001
1160,467777.307,467818.007,468024.207,468101.007,40.700001,76.800001,424.200007,206.200003,246.900004,100.500002
1161,468201.507,468237.207,468436.607,468509.607,35.7,73.000001,399.500006,199.400003,235.100003,91.400002
1162,468601.007,468667.607,468856.007,468927.407,66.600001,71.400002,435.100006,188.400002,255.000003,108.700001
1163,469036.107,469076.307,469300.107,469370.507,40.200001,70.400001,450.800007,223.800003,264.000004,116.400002
1164,469486.907,469529.007,469738.107,469810.907,42.100001,72.800001,433.400006,209.100003,251.200004,109.400001
1165,469920.307,469957.507,470167.107,470239.707,37.200001,72.600001,420.800007,209.600003,246.800004,101.400002
1166,470341.107,470402.107,470585.207,470658.507,61.000001,73.300001,424.700006,183.100002,244.100003,107.300002
1167,470765.807,470823.907,470995.307,471068.407,58.100001,73.100001,404.100006,171.400002,229.500003,101.500002
1168,471169.907,471220.907,471404.307,471476.007,51.000001,71.700002,412.800006,183.400002,234.400003,106.700001
1169,471582.707,471623.707,471823.307,471896.807,41.000001,73.500001,423.000006,199.600003,240.600004,108.900001
1170,472005.707,472055.007,472263.907,472337.707,49.300001,73.800001,439.600007,208.900003,258.200004,107.600002
1171,472445.307,472491.907,472717.407,472786.907,46.600001,69.500001,450.300007,225.500003,272.100004,108.700002
1172,472895.607,472929.507,473155.907,473226.007,33.9,70.100001,429.400006,226.400004,260.300004,99.000001
1173,473325.007,473378.507,473552.707,473623.507,53.500001,70.800002,401.800006,174.200002,227.700003,103.300001
1174,473726.807,473766.607,473983.007,474055.807,39.800001,72.800001,433.700007,216.400003,256.200004,104.700002
1175,474160.507,474199.507,474425.007,474495.607,39,70.600002,446.600006,225.500003,264.500003,111.500001
1176,474607.107,474646.507,474859.607,474931.807,39.400001,72.200001,431.400007,213.100003,252.500004,106.700002
1177,475038.507,475100.107,475275.307,475344.307,61.600001,69.000001,413.400006,175.200002,236.800003,107.600002
1178,475451.907,475483.507,475675.407,475749.707,31.6,74.300001,394.300006,191.900003,223.500003,96.500002
1179,475846.207,475907.907,476090.507,476162.307,61.700001,71.800001,432.800006,182.600002,244.300003,116.700002
1180,476279.007,476298.207,476511.807,476586.507,19.2,74.700001,415.100006,213.600004,232.800004,107.600001
1181,476694.107,476759.007,476949.507,477021.407,64.900001,71.900001,436.200007,190.500003,255.400004,108.900002
1182,477130.307,477176.007,477364.107,477435.807,45.7,71.700001,416.800006,188.100003,233.800003,111.300002
1183,477547.107,477590.707,477785.407,477855.707,43.600001,70.300001,409.800006,194.700003,238.300004,101.200001
1184,477956.907,478013.107,478186.307,478255.307,56.200001,69.000001,402.000006,173.200003,229.400004,103.600001
1185,478358.907,478407.407,478567.507,478636.507,48.500001,69.000001,378.000006,160.100002,208.600003,100.400002
1186,478736.907,478785.007,478959.807,479029.807,48.1,70.000001,400.800006,174.800003,222.900003,107.900002
1187,479137.707,479173.007,479363.307,479436.007,35.3,72.700001,408.600006,190.300003,225.600003,110.300002
1188,479546.307,479589.707,479777.707,479848.707,43.4,71.000001,416.600006,188.000003,231.400003,114.200002
1189,479962.907,480007.807,480184.607,480253.707,44.900001,69.100001,401.200006,176.800002,221.700003,110.400002
1190,480364.107,480400.707,480582.107,480650.607,36.600001,68.500001,395.600006,181.400002,218.000003,109.100002
1191,480759.707,480799.407,480986.107,481055.707,39.7,69.600001,395.000006,186.700003,226.400003,99.000002
1192,481154.707,481206.607,481366.007,481435.607,51.900001,69.600001,382.200005,159.400002,211.300003,101.300001
1193,481536.907,481586.707,481750.607,481819.107,49.800001,68.500001,387.800006,163.900003,213.700004,105.600001
1194,481924.707,481957.807,482149.807,482220.807,33.100001,71.000001,403.400006,192.000003,225.100004,107.300001
1195,482328.107,482363.907,482552.407,482627.207,35.800001,74.800001,407.000006,188.500003,224.300004,107.900001
1196,482735.107,482771.107,482951.407,483024.707,36.000001,73.300001,392.100006,180.300003,216.300004,102.500001
1197,483127.207,483160.207,483347.107,483418.007,33.000001,70.900001,393.000006,186.900002,219.900003,102.200002
1198,483520.207,483587.707,483749.307,483821.207,67.500001,71.900001,404.000006,161.600002,229.100003,103.000002
1199,483924.207,483976.107,484145.307,484216.507,51.900001,71.200001,392.700006,169.200002,221.100003,100.400002
1200,484316.907,484362.607,484517.907,484584.207,45.700001,66.300001,369.800005,155.300002,201.000003,102.500001
1201,484686.707,484735.707,484891.707,484962.007,49.000001,70.300001,378.700006,156.000002,205.000003,103.400002
1202,485065.407,485098.207,485280.707,485354.607,32.800001,73.900001,392.500006,182.500002,215.300003,103.300002
1203,485457.907,485493.107,485688.707,485762.007,35.2,73.300001,408.200006,195.600003,230.800003,104.100002
1204,485866.107,485926.007,486096.107,486167.507,59.900001,71.400001,406.700006,170.100002,230.000003,105.300002
1205,486272.807,486308.507,486485.107,486559.207,35.700001,74.100001,388.200006,176.600002,212.300003,101.800002
1206,486661.007,486703.307,486886.507,486956.007,42.3,69.500001,398.500006,183.200003,225.500003,103.500002
1207,487059.507,487113.307,487279.007,487349.907,53.800001,70.900001,391.800006,165.700002,219.500003,101.400002
1208,487451.307,487501.407,487654.007,487724.707,50.1,70.700001,370.400005,152.600003,202.700003,97.000001
1209,487821.707,487851.107,488037.707,488112.107,29.400001,74.400001,393.100006,186.600002,216.000003,102.700002
1210,488214.807,488246.507,488446.007,488519.407,31.7,73.400002,408.200006,199.500003,231.200003,103.600001
1211,488623.007,488655.907,488850.507,488922.807,32.900001,72.300002,403.700006,194.600002,227.500003,103.900001
1212,489026.707,489087.507,489265.307,489335.307,60.800001,70.000001,409.500006,177.800003,238.600004,100.900001
1213,489436.207,489499.207,489669.107,489739.707,63.000001,70.600001,401.800006,169.900003,232.900004,98.300001
1214,489838.007,489891.807,490043.507,490117.007,53.800001,73.500001,377.700006,151.700002,205.500003,98.700002
1215,490215.707,490248.707,490432.507,490505.507,33,73.000001,385.600006,183.800003,216.800003,95.800002
1216,490601.307,490649.407,490832.707,490905.507,48.1,72.800001,405.600006,183.300003,231.400003,101.400002
1217,491006.907,491042.707,491246.707,491321.407,35.8,74.700001,421.300006,204.000003,239.800003,106.800002
1218,491428.207,491463.107,491643.507,491714.807,34.9,71.300001,394.000006,180.400003,215.300003,107.400002
1219,491822.207,491861.907,492068.107,492140.807,39.7,72.700001,422.300006,206.200003,245.900003,103.700002
1220,492244.507,492278.707,492487.807,492559.507,34.200001,71.700001,418.100006,209.100003,243.300004,103.100001
1221,492662.607,492699.407,492880.307,492955.207,36.800001,74.900002,391.300006,180.900002,217.700003,98.700001
1222,493053.907,493091.107,493273.407,493347.507,37.200001,74.100001,387.200006,182.300002,219.500003,93.600002
1223,493441.107,493478.107,493673.407,493743.207,37,69.800001,401.900006,195.300003,232.300003,99.800002
1224,493843.007,493892.307,494093.707,494168.407,49.300001,74.700001,424.300006,201.400003,250.700004,98.900001
1225,494267.307,494305.907,494528.907,494602.407,38.600001,73.500001,438.800007,223.000003,261.600004,103.700002
1226,494706.107,494748.507,494965.607,495034.407,42.4,68.800001,436.600006,217.100004,259.500004,108.300001
1227,495142.707,495181.507,495395.007,495470.207,38.800001,75.200001,424.200007,213.500003,252.300004,96.700002
1228,495566.907,495601.507,495805.207,495879.507,34.6,74.300001,411.700006,203.700003,238.300003,99.100002
1229,495978.607,496014.107,496220.907,496292.607,35.5,71.700001,405.900006,206.800003,242.300003,91.900002
1230,496384.507,496446.907,496603.207,496672.907,62.400001,69.700001,392.500006,156.300002,218.700003,104.100002
1231,496777.007,496825.307,497025.807,497097.807,48.3,72.000001,433.700006,200.500003,248.800003,112.900002
1232,497210.707,497232.207,497453.207,497527.307,21.5,74.100001,421.300006,221.000004,242.500004,104.700001
1233,497632.007,497685.107,497898.207,497972.507,53.100001,74.300001,444.200007,213.100003,266.200004,103.700002
1234,498076.207,498115.407,498326.007,498395.307,39.2,69.300001,424.900006,210.600004,249.800004,105.800001
1235,498501.107,498536.707,498729.307,498801.907,35.600001,72.600001,399.200006,192.600003,228.200004,98.400001
1236,498900.307,498937.707,499133.207,499205.707,37.400001,72.500001,397.800006,195.500003,232.900004,92.400001
1237,499298.107,499357.807,499530.507,499601.307,59.700001,70.800001,400.600006,172.700003,232.400004,97.400001
1238,499698.707,499737.807,499944.607,500016.707,39.100001,72.100001,425.700006,206.800003,245.900004,107.700001
1239,500124.407,500162.307,500367.907,500441.707,37.900001,73.800001,426.700007,205.600003,243.500004,109.400002
1240,500551.107,500589.207,500787.607,500862.107,38.1,74.500001,413.100006,198.400003,236.500003,102.100002
1241,500964.207,501001.207,501192.207,501266.207,37,74.000001,401.600006,191.000003,228.000003,99.600002
1242,501365.807,501415.907,501607.007,501678.907,50.100001,71.900001,416.300006,191.100003,241.200004,103.200001
1243,501782.107,501842.907,502021.807,502091.407,60.800001,69.600001,409.400006,178.900003,239.700004,100.100001
1244,502191.507,502242.007,502425.207,502494.907,50.500001,69.700001,411.100006,183.200003,233.700004,107.700001
1245,502602.607,502644.507,502850.507,502923.007,41.900001,72.500001,425.900007,206.000003,247.900004,105.500002
1246,503028.507,503069.407,503261.507,503334.607,40.9,73.100001,406.600006,192.100003,233.000003,100.500002
1247,503435.108,503474.308,503683.508,503753.408,39.2,69.900002,419.600006,209.200003,248.400003,101.300001
1248,503854.708,503894.708,504099.408,504171.208,40.000001,71.800001,417.800006,204.700003,244.700004,101.300001
1249,504272.508,504330.508,504491.108,504558.208,58.000001,67.100001,383.600006,160.600003,218.600004,97.900001
1250,504656.108,504693.808,504869.908,504937.608,37.700001,67.700001,382.000006,176.100002,213.800003,100.500002
1251,505038.108,505074.708,505269.608,505340.608,36.6,71.000001,407.500006,194.900003,231.500003,105.000002
1252,505445.608,505489.208,505679.508,505753.408,43.6,73.900001,407.900006,190.300003,233.900003,100.100002
1253,505853.508,505885.808,506059.108,506133.308,32.3,74.200001,387.100006,173.300003,205.600003,107.300002
1254,506240.608,506273.808,506473.408,506542.308,33.2,68.900001,406.900006,199.600003,232.800003,105.200002
1255,506647.508,506708.708,506873.708,506942.408,61.200001,68.700001,398.700006,165.000002,226.200003,103.800002
1256,507046.208,507098.808,507253.708,507320.708,52.6,67.000001,376.700005,154.900003,207.500003,102.200001
1257,507422.908,507473.508,507623.708,507691.408,50.600001,67.700001,368.200006,150.200002,200.800003,99.700002
1258,507791.108,507838.108,507980.608,508047.108,47,66.5,358.000005,142.500003,189.500003,102.000002
1259,508149.108,508197.608,508343.508,508413.708,48.500001,70.200001,367.100005,145.900002,194.400003,102.500001
1260,508516.208,508551.108,508728.608,508799.808,34.900001,71.200001,387.100006,177.500003,212.400004,103.500001
1261,508903.308,508964.508,509112.608,509185.908,61.200001,73.300001,385.000006,148.100002,209.300003,102.400002
1262,509288.308,509348.308,509508.708,509578.808,60.000001,70.100001,392.300006,160.400002,220.400003,101.800002
1263,509680.608,509738.308,509879.308,509951.908,57.700001,72.600001,371.900005,141.000002,198.700003,100.600001
1264,510052.508,510103.308,510254.908,510324.608,50.800001,69.700001,373.200006,151.600002,202.400003,101.100002
1265,510425.708,510479.408,510615.008,510682.508,53.700001,67.500001,352.500005,135.600002,189.300003,95.700001
1266,510778.208,510824.308,510972.508,511039.608,46.100001,67.100001,362.100006,148.200002,194.300003,100.700002
1267,511140.308,511195.108,511336.608,511404.508,54.8,67.900001,371.100005,141.500003,196.300003,106.900001
1268,511511.408,511564.408,511710.008,511781.308,53.000001,71.300001,374.100006,145.600002,198.600003,104.200002
1269,511885.508,511919.808,512083.908,512153.708,34.3,69.800001,372.400005,164.100003,198.400003,104.200001
1270,512257.908,512292.308,512447.908,512516.808,34.400001,68.900001,361.700006,155.600002,190.000003,102.800002
1271,512619.608,512674.908,512821.308,512890.508,55.3,69.200001,372.700005,146.400003,201.700003,101.800001
1272,512992.308,513041.008,513186.308,513259.708,48.700001,73.400001,363.800006,145.300002,194.000003,96.400002
1273,513356.108,513404.208,513549.008,513617.308,48.1,68.300001,362.200005,144.800002,192.900002,101.000002
1274,513718.308,513767.308,513927.808,513998.208,49.000001,70.400001,388.600006,160.500002,209.500003,108.700002
1275,514106.908,514142.708,514319.808,514390.708,35.8,70.900001,390.200006,177.100003,212.900003,106.400002
1276,514497.108,514529.908,514697.408,514765.908,32.8,68.500001,379.500005,167.500003,200.300003,110.700001
1277,514876.608,514911.908,515077.108,515145.708,35.300001,68.600001,376.700006,165.200002,200.500003,107.600002
1278,515253.308,515310.208,515458.208,515527.208,56.900001,69.000001,379.000006,148.000002,204.900003,105.100002
1279,515632.308,515687.808,515826.308,515893.808,55.5,67.500001,359.200005,138.500002,194.000002,97.700002
1280,515991.508,516040.408,516187.108,516255.008,48.900001,67.900001,361.500005,146.700002,195.600003,98.000001
1281,516353.008,516398.108,516553.708,516621.908,45.100001,68.200001,373.300006,155.600002,200.700003,104.400002
1282,516726.308,516759.008,516931.508,517002.508,32.7,71.000001,379.500005,172.500003,205.200003,103.300001
1283,517105.808,517157.708,517312.908,517383.408,51.900001,70.500001,384.500006,155.200003,207.100004,106.900001
1284,517490.308,517523.808,517697.908,517769.108,33.500001,71.200001,377.600006,174.100002,207.600003,98.800002
1285,517867.908,517915.108,518067.308,518137.408,47.200001,70.100001,372.300005,152.200002,199.400003,102.800001
1286,518240.208,518273.508,518434.208,518501.908,33.300001,67.700001,367.700006,160.700002,194.000003,106.000002
1287,518607.908,518659.608,518817.408,518889.608,51.700001,72.200001,381.800006,157.800002,209.500003,100.100002
1288,518989.708,519042.508,519197.508,519267.508,52.8,70.000001,373.500005,155.000003,207.800003,95.700001
1289,519363.208,519427.508,519563.308,519632.208,64.300001,68.900001,367.400006,135.800002,200.100003,98.400002
1290,519730.608,519780.208,519935.508,520006.908,49.6,71.400001,382.000005,155.300003,204.900003,105.700001
1291,520112.608,520148.708,520335.208,520406.808,36.100001,71.600001,400.700006,186.500003,222.600004,106.500001
1292,520513.308,520547.008,520734.508,520804.608,33.700001,70.100001,396.600006,187.500003,221.200004,105.300001
1293,520909.908,520974.608,521127.508,521195.908,64.700001,68.400001,390.500006,152.900002,217.600003,104.500002
1294,521300.408,521355.608,521518.308,521584.908,55.200001,66.600001,397.500006,162.700002,217.900003,113.000002
1295,521697.908,521749.508,521897.008,521966.608,51.600001,69.600001,368.400005,147.500002,199.100003,99.700001
1296,522066.308,522115.508,522260.708,522327.408,49.200001,66.700001,365.400006,145.200002,194.400003,104.300002
1297,522431.708,522481.508,522645.408,522714.508,49.800001,69.100001,390.500006,163.900002,213.700003,107.700002
1298,522822.208,522858.408,523044.208,523115.108,36.2,70.900001,398.000006,185.800003,222.000003,105.100002
1299,523220.208,523256.308,523446.408,523518.708,36.1,72.300001,406.300006,190.100003,226.200003,107.800002
1300,523626.508,523662.708,523862.308,523934.808,36.2,72.500001,412.600006,199.600003,235.800003,104.300002
1301,524039.108,524093.808,524251.908,524325.808,54.700001,73.900001,385.500006,158.100002,212.800003,98.800002
1302,524424.608,524459.508,524649.008,524716.808,34.9,67.800001,393.600005,189.500003,224.400003,101.400001
1303,524818.208,524869.708,525023.508,525095.008,51.500001,71.500002,370.800006,153.800002,205.300003,94.000001
1304,525189.008,525233.808,525405.508,525475.208,44.800001,69.700001,391.100006,171.700002,216.500003,104.900002
1305,525580.108,525613.908,525801.108,525874.608,33.8,73.500001,398.200006,187.200003,221.000003,103.700002
1306,525978.308,526013.608,526216.408,526289.608,35.3,73.200001,418.400006,202.800003,238.100003,107.100002
1307,526396.708,526432.308,526637.608,526708.808,35.6,71.200001,419.700006,205.300004,240.900004,107.600001
1308,526816.408,526847.908,527028.508,527100.808,31.500001,72.300001,383.900006,180.600002,212.100003,99.500002
1309,527200.308,527249.308,527418.008,527487.708,49.000001,69.700001,385.800006,168.700002,217.700003,98.400002
1310,527586.108,527641.508,527813.508,527885.908,55.4,72.400001,408.000006,172.000003,227.400003,108.200002
1311,527994.108,528030.908,528243.408,528316.708,36.8,73.300002,426.600006,212.500003,249.300003,104.000001
1312,528420.708,528458.508,528666.308,528740.708,37.800001,74.400001,423.200006,207.800003,245.600004,103.200001
1313,528843.908,528888.008,529077.308,529147.908,44.100001,70.600001,408.800006,189.300003,233.400004,104.800001
1314,529252.708,529289.308,529480.208,529549.508,36.600001,69.300001,397.200006,190.900003,227.500004,100.400001
1315,529649.908,529688.308,529881.408,529953.608,38.400001,72.200001,403.900006,193.100003,231.500004,100.200001
1316,530053.808,530106.508,530265.908,530339.708,52.700001,73.800001,381.300006,159.400003,212.100004,95.400001
1317,530435.108,530476.208,530674.208,530749.008,41.100001,74.800001,416.900006,198.000003,239.100004,103.000001
1318,530852.008,530888.708,531109.108,531183.608,36.700001,74.500001,435.600007,220.400003,257.100004,104.000002
1319,531287.608,531325.508,531550.208,531620.608,37.9,70.400001,448.200006,224.700004,262.600004,115.200001
1320,531735.808,531761.108,531985.508,532059.608,25.300001,74.100001,423.200007,224.400003,249.700004,99.400002
1321,532159.008,532197.908,532390.108,532463.508,38.9,73.400001,403.300006,192.200003,231.100003,98.800002
1322,532562.308,532601.608,532776.508,532850.608,39.3,74.100001,384.100006,174.900003,214.200003,95.800002
1323,532946.408,532989.908,533178.608,533251.408,43.5,72.800001,399.500005,188.700003,232.200003,94.500001
1324,533345.908,533396.608,533596.508,533671.108,50.700001,74.600001,425.500007,199.900003,250.600004,100.300002
1325,533771.408,533835.408,534051.808,534126.608,64.000001,74.800001,459.800007,216.400003,280.400004,104.600002
1326,534231.208,534279.808,534492.408,534563.108,48.6,70.700001,438.900006,212.600004,261.200004,107.000001
1327,534670.108,534691.408,534930.608,535001.808,21.300001,71.200001,429.600007,239.200003,260.500004,97.900002
1328,535099.708,535163.308,535357.008,535427.008,63.600001,70.000001,430.100006,193.700002,257.300003,102.800002
1329,535529.808,535583.908,535772.408,535841.808,54.100001,69.400001,409.800006,188.500003,242.600004,97.800001
1330,535939.608,535995.408,536171.208,536239.008,55.800001,67.800001,398.700006,175.800003,231.600004,99.300001
1331,536338.308,536393.908,536588.308,536659.508,55.600001,71.200001,428.600006,194.400003,250.000004,107.400001
1332,536766.908,536805.208,537016.108,537093.708,38.300001,77.600001,426.200007,210.900003,249.200004,99.400002
1333,537193.108,537254.708,537451.308,537522.208,61.600001,70.900001,434.400006,196.600003,258.200004,105.300001
1334,537627.508,537685.308,537871.508,537940.008,57.800001,68.500001,419.300007,186.200003,244.000004,106.800002
1335,538046.808,538079.208,538285.508,538358.608,32.4,73.100001,414.100006,206.300003,238.700003,102.300002
1336,538460.908,538498.108,538695.008,538762.508,37.2,67.500001,405.000006,196.900003,234.100003,103.400002
1337,538865.908,538914.908,539083.408,539153.408,49,70.000001,389.400006,168.500003,217.500003,101.900002
1338,539255.308,539296.008,539501.508,539573.108,40.7,71.600001,428.100006,205.500003,246.200003,110.300002
1339,539683.408,539721.508,539939.808,540014.008,38.1,74.200001,434.600006,218.300004,256.400004,104.000001
1340,540118.008,540154.908,540368.408,540438.308,36.900001,69.900001,424.200007,213.500003,250.400004,103.900002
1341,540542.208,540580.908,540774.308,540847.908,38.7,73.600001,407.900006,193.400003,232.100003,102.200002
1342,540950.108,541005.108,541191.208,541260.108,55.000001,68.900001,406.000006,186.100002,241.100003,96.000002
1343,541356.108,541426.308,541577.708,541644.608,70.200001,66.900001,389.300006,151.400002,221.600003,100.800002
1344,541745.408,541813.008,541977.908,542048.608,67.600001,70.700001,409.600006,164.900002,232.500003,106.400002
1345,542155.008,542190.908,542390.308,542459.808,35.9,69.500001,412.200006,199.400003,235.300003,107.400002
1346,542567.208,542603.308,542797.108,542865.908,36.1,68.800001,407.500006,193.800003,229.900003,108.800002
1347,542974.708,543015.508,543210.808,543282.008,40.800001,71.200002,408.200006,195.300002,236.100003,100.900001
1348,543382.908,543441.108,543618.708,543689.308,58.200001,70.600001,409.000006,177.600003,235.800004,102.600001
1349,543791.908,543827.808,544019.708,544089.408,35.900001,69.700001,399.000006,191.900003,227.800004,101.500001
1350,544190.908,544237.308,544409.108,544475.308,46.400001,66.200001,388.500006,171.800002,218.200003,104.100002
1351,544579.408,544633.108,544809.508,544882.808,53.700001,73.300001,410.900006,176.400002,230.100003,107.500002
1352,544990.308,545052.008,545224.108,545294.208,61.700001,70.100002,411.100006,172.100002,233.800003,107.200001
1353,545401.408,545444.408,545623.008,545695.508,43.000001,72.500001,395.700006,178.600002,221.600003,101.600002
1354,545797.108,545851.708,546032.708,546103.908,54.600001,71.200001,412.600006,181.000003,235.600004,105.800001
1355,546209.708,546247.508,546445.908,546514.808,37.800001,68.900001,410.800006,198.400003,236.200004,105.700001
1356,546620.508,546672.008,546847.908,546921.608,51.500001,73.700001,400.800006,175.900003,227.400004,99.700001
1357,547021.308,547073.008,547227.108,547297.008,51.700001,69.900001,374.800006,154.100002,205.800003,99.100002
1358,547396.108,547450.908,547617.508,547689.808,54.800001,72.300001,397.700006,166.600002,221.400003,104.000002
1359,547793.808,547850.208,548025.008,548095.508,56.400001,70.500001,416.100006,174.800002,231.200003,114.400002
1360,548209.908,548251.808,548442.608,548512.808,41.900001,70.200001,413.300006,190.800002,232.700003,110.400002
1361,548623.208,548662.608,548861.008,548930.308,39.400001,69.300001,411.600006,198.400003,237.800004,104.500001
1362,549034.808,549093.708,549272.708,549342.308,58.900001,69.600001,409.500006,179.000003,237.900004,102.000001
1363,549444.308,549500.108,549658.608,549728.808,55.800001,70.200001,381.600006,158.500003,214.300004,97.100001
1364,549825.908,549875.308,550037.408,550106.508,49.400001,69.100001,379.100006,162.100002,211.500003,98.500002
1365,550205.008,550261.708,550430.308,550502.208,56.700001,71.900001,401.900006,168.600002,225.300003,104.700002
1366,550606.908,550656.808,550825.408,550894.508,49.9,69.100001,395.400006,168.600003,218.500003,107.800002
1367,551002.308,551042.808,551236.608,551307.508,40.5,70.900001,407.600006,193.800003,234.300003,102.400002
1368,551409.908,551445.708,551645.808,551715.908,35.8,70.100001,404.000006,200.100003,235.900003,98.000002
1369,551813.908,551863.508,552025.508,552097.008,49.6,71.500001,375.700005,162.000003,211.600003,92.600001
1370,552189.608,552241.508,552398.308,552467.308,51.900001,69.000001,379.700006,156.800002,208.700003,102.000002
1371,552569.308,552623.708,552790.608,552862.108,54.400001,71.500001,401.400006,166.900002,221.300003,108.600002
1372,552970.708,553010.208,553202.908,553276.608,39.5,73.700001,409.800006,192.700003,232.200003,103.900002
1373,553380.508,553421.708,553623.508,553698.208,41.200001,74.700001,421.600006,201.800003,243.000004,103.900001
1374,553802.108,553838.508,554039.008,554109.408,36.400001,70.400001,406.100006,200.500003,236.900004,98.800001
1375,554208.208,554265.708,554436.608,554506.808,57.500001,70.200001,392.000006,170.900003,228.400004,93.400001
1376,554600.208,554664.908,554807.408,554877.808,64.700001,70.400001,376.200006,142.500002,207.200003,98.600002
1377,554976.408,555038.108,555214.908,555286.008,61.700001,71.100001,415.900006,176.800002,238.500003,106.300002
1378,555392.308,555427.108,555634.908,555708.108,34.800001,73.200001,418.600006,207.800003,242.600004,102.800001
1379,555810.908,555857.908,556058.708,556129.208,47.000001,70.500001,424.100007,200.800003,247.800004,105.800002
1380,556235.008,556272.608,556473.008,556545.908,37.6,72.900001,410.100006,200.400003,238.000003,99.200002
1381,556645.108,556679.508,556871.508,556941.108,34.4,69.600001,395.600006,192.000003,226.400003,99.600002
1382,557040.708,557079.008,557243.508,557314.808,38.3,71.300001,369.900005,164.500003,202.800003,95.800001
1383,557410.608,557443.008,557633.808,557706.508,32.400001,72.700001,396.100006,190.800002,223.200003,100.200002
1384,557806.708,557857.408,558058.608,558131.108,50.700001,72.500001,423.200006,201.200003,251.900004,98.800001
1385,558229.908,558270.708,558493.508,558562.708,40.800001,69.200001,434.000007,222.800003,263.600004,101.200002
1386,558663.908,558720.908,558902.308,558971.908,57.000001,69.600001,412.400006,181.400002,238.400003,104.400002
1387,559076.308,559130.108,559299.108,559369.708,53.800001,70.600001,391.700006,169.000002,222.800003,98.300002
1388,559468.008,559523.908,559695.308,559768.808,55.900001,73.500001,394.300006,171.400002,227.300003,93.500002
1389,559862.308,559930.908,560075.308,560143.408,68.600001,68.100001,385.400005,144.400002,213.000003,104.300001
1390,560247.708,560279.208,560476.708,560547.208,31.500001,70.500001,407.200006,197.500003,229.000004,107.700001
1391,560654.908,560696.508,560861.808,560935.408,41.600001,73.600002,381.700006,165.300002,206.900003,101.200001
1392,561036.608,561071.908,561264.208,561336.308,35.300001,72.100002,402.800006,192.300002,227.600003,103.100001
1393,561439.408,561498.508,561657.608,561731.508,59.100001,73.900001,389.600006,159.100002,218.200003,97.500002
1394,561829.008,561876.608,562041.008,562111.908,47.600001,70.900001,375.500005,164.400002,212.000003,92.600001
1395,562204.508,562253.808,562411.608,562480.708,49.300001,69.100001,372.000006,157.800003,207.100004,95.800001
1396,562576.508,562623.308,562787.308,562857.708,46.800001,70.400001,382.200006,164.000002,210.800003,101.000002
1397,562958.708,562991.408,563181.108,563253.708,32.7,72.600001,396.900006,189.700003,222.400003,101.900002
1398,563355.608,563397.308,563576.408,563646.008,41.7,69.600001,393.100006,179.100003,220.800003,102.700002
1399,563748.708,563807.008,563972.908,564042.708,58.3,69.800001,391.100005,165.900003,224.200003,97.100001
1400,564139.808,564193.008,564341.308,564413.908,53.200001,72.600001,366.700006,148.300002,201.500003,92.600002
1401,564506.508,564540.108,564699.508,564769.708,33.6,70.200001,355.300005,159.400003,193.000003,92.100001
1402,564861.808,564906.908,565071.508,565144.008,45.100001,72.500001,377.400006,164.600002,209.700003,95.200002
1403,565239.208,565298.208,565471.408,565542.308,59.000001,70.900001,410.100006,173.200002,232.200003,107.000002
1404,565649.308,565710.608,565890.508,565962.008,61.300001,71.500001,413.900006,179.900002,241.200003,101.200002
1405,566063.208,566124.108,566291.108,566361.308,60.900001,70.200001,401.600006,167.000002,227.900003,103.500002
1406,566464.808,566518.608,566690.008,566761.008,53.800001,71.000001,396.700006,171.400002,225.200003,100.500002
1407,566861.508,566918.008,567082.508,567150.508,56.500001,68.000001,388.800006,164.500002,221.000003,99.800002
1408,567250.308,567306.908,567456.308,567527.108,56.600001,70.800001,373.900005,149.400002,206.000003,97.100001
1409,567624.208,567680.708,567841.008,567909.208,56.500001,68.200002,390.700006,160.300002,216.800003,105.700001
1410,568014.908,568047.308,568237.908,568312.308,32.400001,74.400002,401.300006,190.600002,223.000003,103.900001
1411,568416.208,568450.908,568645.908,568718.108,34.700001,72.200002,404.400006,195.000002,229.700003,102.500001
1412,568820.608,568879.608,569059.408,569129.508,59.000001,70.100001,412.100006,179.800003,238.800004,103.200001
1413,569232.708,569294.208,569438.908,569509.508,61.500001,70.600001,378.200006,144.700002,206.200003,101.400002
1414,569610.908,569661.008,569829.008,569897.808,50.100001,68.800001,382.300006,168.000002,218.100003,95.400002
1415,569993.208,570063.008,570208.608,570278.408,69.800001,69.800001,386.800005,145.600002,215.400003,101.600001
1416,570380.008,570438.608,570605.309,570675.909,58.600001,70.600001,402.100006,166.700003,225.300004,106.200001
1417,570782.109,570841.609,571019.709,571091.109,59.500001,71.400001,417.300007,178.100003,237.600004,108.300002
1418,571199.409,571245.709,571419.009,571491.609,46.3,72.600001,396.100005,173.300003,219.600003,103.900001
1419,571595.509,571635.809,571813.509,571884.009,40.300001,70.500001,390.800006,177.700003,218.000004,102.300001
1420,571986.309,572027.809,572216.609,572285.409,41.500001,68.800001,398.400006,188.800003,230.300004,99.300001
1421,572384.709,572433.809,572595.009,572665.109,49.100001,70.100001,380.700006,161.200002,210.300003,100.300002
1422,572765.409,572812.609,572966.909,573035.309,47.200001,68.400001,371.900005,154.300002,201.500003,102.000001
1423,573137.309,573195.309,573362.609,573432.709,58.000001,70.100001,400.200006,167.300003,225.300004,104.800001
1424,573537.509,573576.009,573766.609,573837.209,38.500001,70.600001,405.000006,190.600003,229.100004,105.300001
1425,573942.509,574005.609,574173.909,574244.409,63.100001,70.500001,406.200006,168.300003,231.400004,104.300001
1426,574348.709,574385.009,574576.609,574644.609,36.300001,68.000001,397.200006,191.600003,227.900004,101.300001
1427,574745.909,574800.609,574965.809,575034.809,54.700001,69.000001,390.700006,165.200003,219.900004,101.800001
1428,575136.609,575189.909,575341.209,575409.709,53.300001,68.500001,372.300006,151.300002,204.600003,99.200002
1429,575508.909,575561.409,575719.809,575786.809,52.500001,67.000001,376.900005,158.400002,210.900003,99.000001
1430,575885.809,575922.809,576107.609,576173.209,37.000001,65.600001,396.300006,184.800003,221.800004,108.900001
1431,576282.109,576322.409,576514.209,576585.009,40.300001,70.800001,406.700006,191.800003,232.100004,103.800001
1432,576688.809,576720.509,576902.709,576972.209,31.700001,69.500001,380.200006,182.200003,213.900004,96.800001
1433,577069.009,577120.909,577289.109,577356.709,51.900001,67.600001,387.700006,168.200002,220.100003,100.000002
1434,577456.709,577493.409,577677.509,577746.709,36.7,69.200001,384.200006,184.100003,220.800003,94.200002
1435,577840.909,577891.709,578061.109,578131.909,50.8,70.800001,389.300005,169.400003,220.200003,98.300001
1436,578230.209,578278.909,578424.709,578495.709,48.700001,71.000001,363.300006,145.800002,194.500003,97.800002
1437,578593.509,578633.709,578828.309,578899.209,40.2,70.900001,405.800006,194.600003,234.800003,100.100002
1438,578999.309,579056.609,579248.709,579321.909,57.300001,73.200002,423.500006,192.100002,249.400003,100.900001
1439,579422.809,579464.609,579672.509,579743.109,41.800001,70.600001,421.200006,207.900003,249.700004,100.900001
1440,579844.009,579899.609,580068.309,580140.209,55.600001,71.900001,399.700006,168.700003,224.300004,103.500001
1441,580243.709,580286.809,580459.909,580531.009,43.100001,71.100001,387.100006,173.100003,216.200004,99.800001
1442,580630.809,580682.109,580852.509,580923.309,51.300001,70.800001,384.400006,170.400002,221.700003,91.900002
1443,581015.209,581066.109,581238.909,581308.509,50.900001,69.600001,400.400006,172.800002,223.700003,107.100002
1444,581415.609,581460.309,581649.809,581721.009,44.7,71.200001,416.200006,189.500003,234.200003,110.800002
1445,581831.809,581879.409,582078.209,582149.109,47.600001,70.900001,422.000006,198.800003,246.400004,104.700001
1446,582253.809,582289.209,582483.109,582555.009,35.400001,71.900001,399.900006,193.900003,229.300004,98.700001
1447,582653.709,582720.109,582882.909,582953.509,66.400001,70.600001,396.700006,162.800003,229.200004,96.900001
1448,583050.409,583102.509,583281.309,583350.009,52.100001,68.700001,393.900006,178.800003,230.900004,94.300001
1449,583444.309,583503.209,583663.109,583731.209,58.900001,68.100001,386.200006,159.900002,218.800003,99.300002
1450,583830.509,583885.309,584062.609,584133.809,54.800001,71.200001,408.300006,177.300002,232.100003,105.000002
1451,584238.809,584272.609,584465.409,584537.109,33.8,71.700001,407.200006,192.800003,226.600003,108.900002
1452,584646.009,584679.109,584888.309,584957.609,33.1,69.300001,421.400006,209.200004,242.300004,109.800001
1453,585067.409,585101.509,585280.309,585350.609,34.100001,70.300001,387.500006,178.800002,212.900003,104.300002
1454,585454.909,585510.309,585691.909,585760.609,55.400001,68.700002,411.200006,181.600002,237.000003,105.500001
1455,585866.109,585916.709,586084.309,586155.209,50.600001,70.900001,383.100006,167.600002,218.200003,94.000002
1456,586249.209,586318.309,586470.009,586538.209,69.100001,68.200001,388.600006,151.700002,220.800003,99.600002
1457,586637.809,586693.309,586872.109,586943.709,55.5,71.600001,406.500006,178.800003,234.300003,100.600002
1458,587044.309,587078.009,587270.309,587343.709,33.7,73.400001,400.700006,192.300003,226.000003,101.300002
1459,587445.009,587480.309,587700.309,587771.709,35.3,71.400001,430.600006,220.000003,255.300003,103.900002
1460,587875.609,587912.209,588118.809,588188.109,36.600001,69.300001,421.000006,206.600003,243.200004,108.500001
1461,588296.609,588330.609,588527.109,588597.909,34.000001,70.800001,401.900006,196.500003,230.500004,100.600001
1462,588698.509,588758.809,588932.209,589002.309,60.300001,70.100001,406.600006,173.400003,233.700004,102.800001
1463,589105.109,589155.009,589329.409,589399.509,49.900001,70.100001,391.500006,174.400003,224.300004,97.100001
1464,589496.609,589565.509,589714.709,589781.909,68.900001,67.200001,390.700006,149.200002,218.100003,105.400002
1465,589887.309,589948.109,590103.709,590173.809,60.800001,70.100001,398.000006,155.600002,216.400003,111.500002
1466,590285.309,590325.109,590519.909,590591.309,39.800001,71.400001,410.100006,194.800002,234.600003,104.100002
1467,590695.409,590733.309,590920.909,590991.009,37.900001,70.100001,395.900006,187.600002,225.500003,100.300002
1468,591091.309,591155.809,591320.209,591388.409,64.500001,68.200001,399.100006,164.400002,228.900003,102.000002
1469,591490.409,591546.109,591698.509,591767.709,55.700001,69.200001,379.000006,152.400002,208.100003,101.700002
1470,591869.409,591901.509,592062.709,592132.509,32.1,69.800001,363.800005,161.200002,193.300002,100.700002
1471,592233.209,592279.609,592439.009,592508.209,46.400001,69.200001,371.200005,159.400002,205.800003,96.200001
1472,592604.409,592673.009,592825.409,592894.009,68.600002,68.600001,391.000006,152.400002,221.000004,101.400001
1473,592995.409,593057.609,593222.309,593294.109,62.200001,71.800001,407.100006,164.700003,226.900004,108.400001
1474,593402.509,593440.709,593624.309,593693.809,38.200001,69.500001,395.200006,183.600003,221.800004,103.900001
1475,593797.709,593852.409,594025.009,594092.509,54.700001,67.500001,397.000006,172.600003,227.300004,102.200001
1476,594194.709,594247.909,594409.509,594477.609,53.200001,68.100001,387.000006,161.600002,214.800003,104.100002
1477,594581.709,594632.409,594782.909,594852.409,50.700001,69.500001,374.400006,150.500002,201.200003,103.700002
1478,594956.109,595009.009,595166.609,595232.609,52.9,66.000001,382.600005,157.600003,210.500003,106.100001
1479,595338.709,595388.109,595535.409,595608.909,49.400001,73.500001,366.300006,147.300002,196.700003,96.100002
1480,595705.009,595753.509,595891.809,595959.109,48.5,67.300001,353.300005,138.300002,186.800002,99.200002
1481,596058.309,596101.809,596248.709,596316.509,43.500001,67.800001,361.000005,146.900002,190.400003,102.800001
1482,596419.309,596470.709,596617.909,596685.409,51.400001,67.500001,374.100006,147.200002,198.600003,108.000002
1483,596793.409,596826.209,597001.309,597072.309,32.8,71.000001,381.500006,175.100003,207.900003,102.600002
1484,597174.909,597227.509,597380.509,597451.309,52.6,70.800001,380.800005,153.000003,205.600003,104.400001
1485,597555.709,597615.109,597766.709,597836.009,59.400001,69.300001,387.200006,151.600002,211.000003,106.900002
1486,597942.909,597993.909,598154.009,598225.009,51.000001,71.000001,382.100006,160.100002,211.100003,100.000002
1487,598325.009,598383.309,598533.409,598602.909,58.300001,69.500001,375.100005,150.100002,208.400003,97.200001
1488,598700.109,598746.809,598902.509,598968.609,46.700001,66.100001,366.700006,155.700002,202.400003,98.200002
1489,599066.809,599133.409,599257.709,599325.109,66.600001,67.400001,357.900005,124.300002,190.900003,99.600001
1490,599424.709,599474.209,599632.009,599702.709,49.500001,70.700001,383.800006,157.800002,207.300003,105.800002
1491,599808.509,599864.909,600015.209,600085.109,56.400001,69.900001,385.200006,150.300002,206.700003,108.600002
1492,600193.709,600229.109,600401.209,600472.509,35.4,71.300001,383.300005,172.100003,207.500003,104.500001
1493,600577.009,600609.909,600783.809,600853.209,32.900001,69.400001,380.200006,173.900002,206.800003,104.000002
1494,600957.209,601015.909,601160.509,601231.109,58.700001,70.600001,376.100006,144.600002,203.300003,102.200002
1495,601333.309,601386.809,601535.009,601606.309,53.5,71.300001,374.200005,148.200003,201.700003,101.200001
1496,601707.509,601757.009,601911.809,601983.009,49.500001,71.200001,366.000006,154.800002,204.300003,90.500002
1497,602073.509,602135.409,602276.509,602343.109,61.900001,66.600001,366.500005,141.100002,203.000003,96.900001
1498,602440.009,602486.509,602641.009,602712.809,46.500001,71.800001,371.800006,154.500002,201.000003,99.000002
1499,602811.809,602863.609,603028.109,603097.609,51.8,69.500001,396.300006,164.500003,216.300003,110.500002
1500,603208.109,603244.009,603417.509,603486.609,35.9,69.100001,386.900005,173.500003,209.400003,108.400001
1501,603595.009,603627.309,603797.109,603865.909,32.300001,68.800001,376.300006,169.800002,202.100003,105.400002
1502,603971.309,604032.709,604182.809,604251.909,61.400001,69.100001,386.800006,150.100002,211.500003,106.200002
1503,604358.109,604408.509,604564.209,604633.909,50.4,69.700001,377.300005,155.700003,206.100003,101.500001
1504,604735.409,604788.609,604934.909,605004.109,53.200001,69.200001,368.100006,146.300002,199.500003,99.400002
1505,605103.509,605151.409,605301.209,605367.309,47.9,66.100001,363.900005,149.800003,197.700003,100.100001
1506,605467.409,605515.109,605674.909,605743.509,47.700001,68.600001,381.600006,159.800002,207.500003,105.500002
1507,605849.009,605883.809,606059.709,606128.209,34.8,68.500001,392.900006,175.900003,210.700003,113.700002
1508,606241.909,606277.909,606460.109,606531.309,36,71.200001,399.100006,182.200003,218.200003,109.700002
1509,606641.009,606676.109,606856.309,606928.309,35.1,72.000001,392.800006,180.200003,215.300003,105.500002
1510,607033.809,607088.909,607242.609,607315.509,55.1,72.900001,390.800005,153.700003,208.800003,109.100001
1511,607424.609,607457.909,607623.009,607695.309,33.300001,72.300001,372.300006,165.100002,198.400003,101.600002
1512,607796.909,607828.709,608012.209,608082.109,31.8,69.900001,388.200006,183.500003,215.300003,103.000002
1513,608185.109,608231.909,608382.309,608452.709,46.8,70.400001,362.200005,150.400003,197.200003,94.600001
1514,608547.309,608591.009,608758.309,608828.909,43.700001,70.600001,381.000006,167.300002,211.000003,99.400002
1515,608928.309,608978.709,609140.109,609210.209,50.4,70.100001,391.300006,161.400003,211.800003,109.400002
1516,609319.609,609358.609,609544.509,609616.109,39,71.600001,403.800006,185.900003,224.900003,107.300002
1517,609723.409,609758.509,609945.509,610016.509,35.1,71.000001,402.500006,187.000003,222.100003,109.400002
1518,610125.909,610160.509,610338.309,610410.609,34.6,72.300001,389.900005,177.800003,212.400003,105.200001
1519,610515.809,610548.609,610725.309,610796.109,32.800001,70.800001,377.500006,176.700003,209.500004,97.200001
1520,610893.309,610941.209,611094.109,611162.309,47.900001,68.200001,373.000006,152.900002,200.800003,104.000002
1521,611266.309,611315.009,611487.109,611557.409,48.7,70.300001,398.200006,172.100003,220.800003,107.100002
1522,611664.509,611703.109,611890.909,611961.209,38.6,70.300001,405.300006,187.800003,226.400003,108.600002
1523,612069.809,612108.409,612296.609,612369.209,38.6,72.600001,402.900006,188.200003,226.800003,103.500002
1524,612472.709,612511.409,612695.709,612767.809,38.7,72.100001,394.600005,184.300003,223.000003,99.500001
1525,612867.309,612917.309,613093.709,613163.009,50.000001,69.300001,395.600006,176.400003,226.400004,99.900001
1526,613262.909,613312.509,613484.309,613553.909,49.600001,69.600001,386.200006,171.800003,221.400004,95.200001
1527,613649.109,613694.309,613848.809,613916.509,45.200001,67.700001,369.100006,154.500002,199.700003,101.700002
1528,614018.209,614071.609,614240.309,614312.109,53.4,71.800001,401.600006,168.700003,222.100003,107.700002
1529,614419.809,614456.509,614663.409,614735.009,36.7,71.600001,422.100006,206.900003,243.600003,106.900002
1530,614841.909,614880.909,615075.409,615147.509,39,72.100001,412.700006,194.500003,233.500003,107.100002
1531,615254.609,615291.709,615479.209,615549.009,37.100001,69.800001,400.400006,187.500002,224.600003,106.000002
1532,615655.009,615691.809,615886.109,615957.009,36.800001,70.900001,404.000006,194.300002,231.100003,102.000002
1533,616059.009,616118.509,616298.809,616369.109,59.500001,70.300001,414.200006,180.300003,239.800004,104.100001
1534,616473.209,616523.609,616690.509,616758.809,50.400001,68.300001,390.100006,166.900002,217.300003,104.500002
1535,616863.309,616909.909,617075.809,617148.709,46.600001,72.900001,389.400006,165.900002,212.500003,104.000002
1536,617252.709,617297.809,617469.909,617545.209,45.1,75.300001,396.000006,172.100003,217.200003,103.500002
1537,617648.709,617667.409,617880.109,617951.409,18.7,71.300001,402.300006,212.700003,231.400003,99.600002
1538,618051.009,618091.309,618305.209,618374.209,40.3,69.000001,426.700006,213.900003,254.200003,103.500002
1539,618477.709,618515.409,618709.409,618779.209,37.700001,69.800002,400.500006,194.000002,231.700003,99.000001
1540,618878.209,618912.909,619080.209,619149.809,34.700001,69.600001,369.300006,167.300002,202.000003,97.700002
1541,619247.509,619302.409,619450.709,619520.409,54.9,69.700001,371.700005,148.300003,203.200003,98.800001
1542,619619.209,619669.109,619856.009,619928.709,49.900001,72.700001,414.400006,186.900003,236.800004,104.900001
1543,620033.609,620067.509,620303.009,620374.509,33.900001,71.500001,449.600007,235.500003,269.400004,108.700002
1544,620483.209,620511.209,620726.809,620795.909,28,69.100001,417.100006,215.600004,243.600004,104.400001
1545,620900.309,620937.409,621151.709,621225.809,37.100001,74.100001,421.000006,214.300003,251.400004,95.500001
1546,621321.309,621372.909,621553.709,621625.909,51.600001,72.200001,401.300006,180.800003,232.400004,96.700001
1547,621722.609,621776.209,621972.609,622043.709,53.600001,71.100001,428.800007,196.400003,250.000004,107.700002
1548,622151.409,622192.609,622407.809,622480.609,41.2,72.800001,441.500006,215.200004,256.400004,112.300001
1549,622592.909,622640.209,622852.509,622924.909,47.300001,72.400001,440.600007,212.300003,259.600004,108.600002
1550,623033.509,623075.909,623283.009,623358.409,42.400001,75.400001,429.400006,207.100003,249.500004,104.500001
1551,623462.909,623497.009,623724.109,623797.009,34.100001,72.900001,437.200007,227.100003,261.200004,103.100002
1552,623900.109,623956.709,624136.509,624206.309,56.600001,69.800001,405.300006,179.800002,236.400003,99.100002
1553,624305.409,624351.909,624527.409,624598.309,46.500001,70.900001,398.900006,175.500002,222.000003,106.000002
1554,624704.309,624743.509,624957.109,625027.709,39.2,70.600001,435.200006,213.600004,252.800004,111.800001
1555,625139.509,625179.609,625410.609,625482.409,40.100001,71.800001,448.300007,231.000003,271.100004,105.400002
1556,625587.809,625629.309,625845.009,625913.309,41.500001,68.300001,434.800006,215.700003,257.200004,109.300001
1557,626022.609,626080.909,626263.009,626333.709,58.300001,70.700001,412.900007,182.100003,240.400004,101.800002
1558,626435.509,626470.909,626669.509,626740.809,35.4,71.300001,406.000006,198.600003,234.000003,100.700002
1559,626841.509,626894.509,627060.609,627131.109,53,70.500001,389.000005,166.100003,219.100003,99.400001
1560,627230.509,627282.909,627479.509,627548.809,52.400001,69.300001,430.800007,196.600003,249.000004,112.500002
1561,627661.309,627705.109,627907.609,627978.309,43.800001,70.700001,421.600006,202.500003,246.300004,104.600001
1562,628082.909,628133.509,628326.009,628396.209,50.600001,70.200001,415.100006,192.500003,243.100004,101.800001
1563,628498.009,628542.809,628719.409,628791.009,44.800001,71.600001,397.500006,176.600003,221.400004,104.500001
1564,628895.509,628954.109,629127.009,629196.909,58.600001,69.900001,398.800006,172.900003,231.500004,97.400001
1565,629294.309,629340.609,629509.309,629577.809,46.300001,68.500001,386.900006,168.700002,215.000003,103.400002
1566,629681.209,629745.609,629930.609,630000.809,64.400001,70.200001,430.200006,185.000003,249.400004,110.600001
1567,630111.409,630149.309,630338.609,630411.609,37.900001,73.000001,406.600006,189.300003,227.200004,106.400001
1568,630518.009,630555.409,630759.409,630830.509,37.400001,71.100001,419.400007,204.000003,241.400004,106.900002
1569,630937.409,630992.109,631173.109,631243.809,54.700001,70.700001,411.500006,181.000002,235.700003,105.100002
1570,631348.909,631412.909,631572.109,631645.109,64.000001,73.000001,394.400006,159.200002,223.200003,98.200002
1571,631743.309,631786.109,631962.909,632031.109,42.8,68.200001,384.600005,176.800003,219.600003,96.800001
1572,632127.909,632173.009,632360.909,632432.209,45.100001,71.300001,406.100006,187.900003,233.000004,101.800001
1573,632534.009,632569.609,632770.809,632843.509,35.600001,72.700001,415.400007,201.200003,236.800004,105.900002
1574,632949.409,633000.309,633220.009,633289.809,50.9,69.800001,446.300006,219.700004,270.600004,105.900001
1575,633395.709,633434.109,633635.809,633705.509,38.400001,69.700001,416.200007,201.700003,240.100004,106.400002
1576,633811.909,633848.709,634039.609,634108.409,36.8,68.800001,398.300005,190.900003,227.700003,101.800001
1577,634210.209,634273.009,634431.909,634502.109,62.800001,70.200001,389.700006,158.900003,221.700004,97.800001
1578,634599.909,634651.109,634836.309,634906.809,51.200001,70.500001,409.200006,185.200003,236.400004,102.300001
1579,635009.109,635062.209,635250.709,635323.009,53.100001,72.300001,423.100007,188.500003,241.600004,109.200002
1580,635432.209,635473.009,635684.309,635758.609,40.8,74.300002,432.300006,211.300003,252.100003,105.900001
1581,635864.509,635912.109,636120.609,636191.209,47.600001,70.600001,431.800007,208.500003,256.100004,105.100002
1582,636296.309,636331.709,636536.109,636612.209,35.4,76.100001,414.300006,204.400003,239.800003,98.400002
1583,636710.609,636770.309,636963.209,637033.409,59.700001,70.200002,421.700006,192.900002,252.600003,98.900001
1584,637132.309,637172.209,637375.009,637445.809,39.900001,70.800001,417.100006,202.800003,242.700004,103.600001
1585,637549.409,637601.51,637816.41,637890.21,52.100001,73.800001,449.900007,214.900003,267.000004,109.100002
1586,637999.31,638044.21,638282.11,638355.21,44.900001,73.100001,465.600007,237.900003,282.800004,109.700002
1587,638464.91,638506.21,638717.01,638790.21,41.3,73.200001,428.600006,210.800004,252.100004,103.300001
1588,638893.51,638939.51,639145.31,639216.41,46.000001,71.100001,424.800007,205.800003,251.800004,101.900002
1589,639318.31,639361.81,639568.01,639640.41,43.5,72.400001,418.900006,206.200003,249.700003,96.800002
1590,639737.21,639777.31,639967.71,640038.31,40.1,70.600001,398.800006,190.400003,230.500003,97.700002
1591,640136.01,640200.91,640382.01,640452.31,64.900001,70.300001,424.500006,181.100002,246.000003,108.200002
1592,640560.51,640598.71,640790.01,640862.81,38.200001,72.800001,407.400006,191.300003,229.500004,105.100001
1593,640967.91,641007.61,641213.11,641284.41,39.700001,71.300001,421.200006,205.500003,245.200004,104.700001
1594,641389.11,641429.01,641641.71,641712.21,39.900001,70.500001,430.300007,212.700003,252.600004,107.200002
1595,641819.41,641861.11,642056.11,642126.91,41.7,70.800001,408.800006,195.000003,236.700003,101.300002
1596,642228.21,642269.11,642476.61,642550.01,40.900001,73.400001,422.000006,207.500003,248.400004,100.200001
1597,642650.21,642699.41,642873.91,642941.01,49.200001,67.100001,391.600006,174.500003,223.700004,100.800001
1598,643041.81,643090.71,643286.11,643358.41,48.900001,72.300001,418.100006,195.400003,244.300004,101.500001
1599,643459.91,643496.71,643722.91,643793.71,36.800001,70.800001,443.700007,226.200003,263.000004,109.900002
1600,643903.61,643945.31,644162.71,644232.61,41.700001,69.900001,436.600006,217.400003,259.100004,107.600001
1601,644340.21,644399.11,644582.61,644652.61,58.900001,70.000001,414.700007,183.500003,242.400004,102.300002
1602,644754.91,644788.41,644971.41,645043.11,33.5,71.700001,389.800005,183.000003,216.500003,101.600001
1603,645144.71,645179.51,645372.11,645442.31,34.800001,70.200001,394.800006,192.600003,227.400004,97.200001
1604,645539.51,645602.51,645769.71,645839.81,63.000001,70.100001,399.000006,167.200003,230.200004,98.700001
1605,645938.51,645991.71,646188.71,646258.51,53.200001,69.800001,424.800007,197.000003,250.200004,104.800002
1606,646363.31,646421.11,646612.11,646684.01,57.8,71.900001,429.300006,191.000003,248.800003,108.600002
1607,646792.61,646855.51,647028.21,647097.31,62.900001,69.100002,410.500006,172.700002,235.600003,105.800001
1608,647203.11,647260.61,647429.51,647499.71,57.500001,70.200001,398.200006,168.900002,226.400003,101.600002
1609,647601.31,647652.71,647818.51,647890.71,51.400001,72.200001,385.200006,165.800002,217.200003,95.800002
1610,647986.51,648021.91,648201.31,648273.61,35.4,72.300001,376.600005,179.400003,214.800003,89.500001
1611,648363.11,648410.31,648585.41,648658.01,47.200001,72.600001,392.200006,175.100003,222.300004,97.300001
1612,648755.31,648811.31,648996.21,649067.51,56.000001,71.300001,418.700006,184.900003,240.900004,106.500001
1613,649174.01,649211.81,649404.71,649476.41,37.800001,71.700001,401.200006,192.900003,230.700004,98.800001
1614,649575.21,649617.11,649811.11,649881.51,41.900001,70.400001,407.300006,194.000003,235.900004,101.000001
1615,649982.51,650021.51,650201.61,650274.71,39.000001,73.100001,394.200006,180.100003,219.100004,102.000001
1616,650376.71,650433.71,650608.31,650677.11,57.000001,68.800001,397.800006,174.600003,231.600004,97.400001
1617,650774.51,650828.31,650986.51,651055.61,53.800001,69.100001,379.000006,158.200002,212.000003,97.900002
1618,651153.51,651190.61,651379.01,651449.51,37.1,70.500001,395.800006,188.400003,225.500003,99.800002
1619,651549.31,651610.81,651793.51,651868.41,61.500001,74.900002,418.600006,182.700002,244.200003,99.500001
1620,651967.91,652029.01,652208.81,652277.81,61.100001,69.000001,414.800006,179.800003,240.900004,104.900001
1621,652382.71,652437.31,652607.11,652679.01,54.600001,71.900001,395.300006,169.800003,224.400004,99.000001
1622,652778.01,652834.91,653011.81,653082.51,56.900001,70.700001,402.900006,176.900003,233.800004,98.400001
1623,653180.91,653238.81,653404.71,653473.21,57.900001,68.500002,385.600006,165.900002,223.800003,93.300001
1624,653566.51,653637.51,653785.91,653854.31,71.000001,68.400001,390.600006,148.400002,219.400003,102.800002
1625,653957.11,654014.61,654163.01,654233.81,57.500001,70.800001,383.100005,148.400002,205.900003,106.400001
1626,654340.21,654379.71,654554.91,654628.11,39.500001,73.200001,386.500006,175.200003,214.700004,98.600001
1627,654726.71,654765.01,654950.01,655019.61,38.300001,69.600001,391.900006,185.000003,223.300004,99.000001
1628,655118.61,655150.51,655338.91,655411.41,31.900001,72.500001,391.900006,188.400002,220.300003,99.100002
1629,655510.51,655560.51,655721.51,655791.61,50.000001,70.100001,379.400006,161.000002,211.000003,98.300002
1630,655889.91,655941.31,656109.71,656179.41,51.4,69.700001,384.600005,168.400003,219.800003,95.100001
1631,656274.51,656320.61,656483.41,656551.11,46.100001,67.700001,375.100006,162.800002,208.900003,98.500002
1632,656649.61,656700.71,656865.01,656934.91,51.100001,69.900001,388.200006,164.300002,215.400003,102.900002
1633,657037.81,657091.11,657246.21,657314.91,53.3,68.700001,383.000005,155.100003,208.400003,105.900001
1634,657420.81,657455.01,657632.51,657700.61,34.200001,68.100002,387.100006,177.500002,211.700003,107.300001
1635,657807.91,657859.11,658020.61,658088.11,51.200001,67.500001,386.000006,161.500002,212.700003,105.800002
1636,658193.91,658247.21,658404.31,658475.91,53.300001,71.600001,378.800005,157.100002,210.400003,96.800001
1637,658572.71,658618.61,658780.71,658848.41,45.900001,67.700001,371.800006,162.100003,208.000004,96.100001
1638,658944.51,659013.11,659145.31,659215.21,68.600001,69.900001,368.800006,132.200002,200.800003,98.100002
1639,659313.31,659365.41,659524.11,659593.91,52.1,69.800001,384.200005,158.700003,210.800003,103.600001
1640,659697.51,659749.91,659911.11,659982.11,52.400001,71.000001,389.600006,161.200002,213.600003,105.000002
1641,660087.11,660122.11,660303.81,660378.31,35.000001,74.500001,389.900006,181.700002,216.700003,98.700002
1642,660477.01,660527.91,660690.61,660760.11,50.900001,69.500001,382.300006,162.700002,213.600003,99.200002
1643,660859.31,660919.51,661069.71,661141.61,60.2,71.900001,382.500005,150.200003,210.400003,100.200001
1644,661241.81,661295.51,661446.71,661516.21,53.700001,69.500001,369.500006,151.200002,204.900003,95.100002
1645,661611.31,661687.51,661824.71,661895.11,76.200001,70.400001,382.600005,137.200002,213.400003,98.800001
1646,661993.91,662029.21,662211.71,662281.81,35.300001,70.100001,390.000006,182.500003,217.800004,102.100001
1647,662383.91,662436.01,662599.41,662670.71,52.100001,71.300001,396.200006,163.400003,215.500004,109.400001
1648,662780.11,662813.91,663001.71,663072.01,33.800001,70.300002,394.300006,187.800002,221.600003,102.400001
1649,663174.41,663208.41,663375.31,663450.31,34.000001,75.000001,366.300006,166.900002,200.900003,90.400002
1650,663540.71,663589.71,663764.51,663833.01,49,68.500001,384.800005,174.800003,223.800003,92.500001
1651,663925.51,663983.61,664131.61,664199.51,58.100001,67.900001,370.300006,148.000002,206.100003,96.300002
1652,664295.81,664360.41,664502.81,664573.71,64.600001,70.900001,375.500005,142.400002,207.000003,97.600001
1653,664671.31,664720.11,664902.51,664974.41,48.800001,71.900001,407.800006,182.400003,231.200004,104.700001
1654,665079.11,665119.61,665300.61,665373.41,40.500001,72.800001,401.500006,181.000003,221.500004,107.200001
1655,665480.61,665517.01,665705.91,665782.31,36.400001,76.400001,395.100006,188.900003,225.300004,93.400001
1656,665875.71,665933.61,666089.31,666163.81,57.900001,74.500001,386.900006,155.700003,213.600004,98.800001
1657,666262.61,666316.21,666477.21,666547.21,53.600001,70.000001,378.700006,161.000002,214.600003,94.100002
1658,666641.31,666693.71,666859.01,666927.91,52.400001,68.900001,380.900005,165.300002,217.700003,94.300001
1659,667022.21,667076.01,667237.21,667308.31,53.800001,71.100001,384.800006,161.200003,215.000004,98.700001
1660,667407.01,667464.51,667647.51,667719.21,57.500001,71.700001,417.300006,183.000003,240.500004,105.100001
1661,667824.31,667868.01,668054.61,668126.91,43.700001,72.300001,410.200006,186.600003,230.300004,107.600001
1662,668234.51,668274.61,668472.41,668543.01,40.100001,70.600001,415.700007,197.800003,237.900004,107.200002
1663,668650.21,668685.21,668887.71,668957.61,35,69.900001,413.700006,202.500003,237.500003,106.300002
1664,669063.91,669120.41,669299.31,669368.21,56.500001,68.900001,406.200006,178.900002,235.400003,101.900002
1665,669470.11,669527.11,669691.01,669760.71,57.000001,69.700001,389.400006,163.900002,220.900003,98.800002
1666,669859.51,669904.91,670079.41,670150.31,45.4,70.900001,392.400006,174.500003,219.900003,101.600002
1667,670251.91,670311.51,670479.21,670553.51,59.6,74.300001,405.900006,167.700003,227.300003,104.300002
1668,670657.81,670694.11,670905.11,670977.81,36.3,72.700001,423.700006,211.000003,247.300003,103.700002
1669,671081.51,671122.91,671324.21,671397.31,41.400001,73.100001,415.000006,201.300003,242.700004,99.200001
1670,671496.51,671552.61,671737.41,671809.51,56.100001,72.100001,412.700006,184.800003,240.900004,99.700001
1671,671909.21,671970.11,672127.31,672197.81,60.900001,70.500002,382.600006,157.200002,218.100003,94.000001
1672,672291.81,672359.71,672517.61,672585.21,67.900001,67.600001,390.600006,157.900002,225.800003,97.200002
1673,672682.41,672738.11,672931.81,673002.71,55.700001,70.900002,420.300006,193.700002,249.400003,100.000001
1674,673102.71,673142.41,673341.81,673413.91,39.700001,72.100001,415.900006,199.400003,239.100004,104.700001
1675,673518.61,673560.01,673759.81,673830.61,41.400001,70.800001,418.400006,199.800003,241.200004,106.400001
1676,673937.01,673986.91,674174.71,674245.31,49.900001,70.600001,408.900007,187.800003,237.700004,100.600002
1677,674345.91,674377.51,674572.51,674644.91,31.6,72.400001,388.800005,195.000003,226.600003,89.800001
1678,674734.71,674787.01,674973.81,675045.11,52.300001,71.300001,406.000006,186.800003,239.100004,95.600001
1679,675140.71,675211.41,675375.11,675446.61,70.700001,71.500001,405.900006,163.700003,234.400004,100.000001
1680,675546.61,675582.81,675783.71,675852.81,36.200001,69.100001,413.600007,200.900003,237.100004,107.400002
1681,675960.21,676006.11,676186.21,676258.31,45.9,72.100001,403.100006,180.100003,226.000003,105.000002
1682,676363.31,676397.21,676612.11,676683.91,33.9,71.800001,424.400006,214.900003,248.800003,103.800002
1683,676787.71,676827.71,677028.71,677101.81,40.000001,73.100001,414.500006,201.000003,241.000004,100.400001
1684,677202.21,677252.31,677429.51,677501.11,50.100001,71.600002,400.900006,177.200002,227.300003,102.000001
1685,677603.11,677651.91,677822.91,677893.11,48.800001,70.200001,391.200006,171.000002,219.800003,101.200002
1686,677994.31,678067.41,678221.31,678293.01,73.100001,71.700001,399.600006,153.900002,227.000003,100.900002
1687,678393.91,678451.91,678645.41,678716.51,58.000001,71.100001,429.600006,193.500003,251.500004,107.000001
1688,678823.51,678856.51,679069.11,679141.71,33.000001,72.600001,426.000007,212.600003,245.600004,107.800002
1689,679249.51,679311.51,679499.71,679569.21,62.000001,69.500001,423.500006,188.200002,250.200003,103.800002
1690,679673.01,679706.81,679887.81,679959.51,33.8,71.700001,391.700006,181.000003,214.800003,105.200002
1691,680064.71,680097.01,680294.61,680367.41,32.3,72.800001,402.700006,197.600003,229.900003,100.000002
1692,680467.41,680516.21,680703.81,680775.31,48.8,71.500001,404.200006,187.600003,236.400003,96.300002
1693,680871.61,680922.51,681103.41,681173.51,50.900001,70.100001,403.000006,180.900002,231.800003,101.100002
1694,681274.61,681333.91,681509.71,681580.91,59.300001,71.200001,410.000006,175.800002,235.100003,103.700002
1695,681684.61,681736.31,681904.91,681975.91,51.700001,71.000001,397.500006,168.600002,220.300003,106.200002
1696,682082.11,682142.51,682305.41,682380.11,60.400001,74.700001,397.000006,162.900002,223.300003,99.000002
1697,682479.11,682522.21,682723.31,682793.01,43.1,69.700001,414.000006,201.100003,244.200003,100.100002
1698,682893.11,682941.81,683141.71,683214.71,48.700001,73.000001,409.600006,199.900003,248.600004,88.000001
1699,683302.71,683363.51,683523.81,683591.81,60.800001,68.000001,387.400006,160.300002,221.100003,98.300002
1700,683690.11,683737.01,683927.71,683998.41,46.9,70.700001,417.600006,190.700003,237.600003,109.300002
1701,684107.71,684153.11,684337.81,684410.81,45.400001,73.000002,407.400006,184.700002,230.100003,104.300001
1702,684515.11,684576.51,684740.71,684817.01,61.400001,76.300002,401.200006,164.200002,225.600003,99.300001
1703,684916.31,684959.91,685160.61,685237.71,43.600001,77.100001,412.700006,200.700003,244.300004,91.300001
1704,685329.01,685382.11,685553.51,685627.11,53.100001,73.600001,392.300006,171.400003,224.500004,94.200001
1705,685721.31,685772.51,685961.21,686033.81,51.200001,72.600001,412.400006,188.700003,239.900004,99.900001
1706,686133.71,686192.91,686399.01,686471.31,59.200001,72.300001,447.300007,206.100003,265.300004,109.700002
1707,686581.01,686622.31,686854.31,686930.31,41.3,76.000001,451.500007,232.000004,273.300004,102.200002
1708,687032.51,687070.91,687310.11,687379.91,38.4,69.800001,450.200006,239.200004,277.600004,102.800001
1709,687482.71,687541.61,687739.41,687808.91,58.900001,69.500001,430.900007,197.800003,256.700004,104.700002
1710,687913.61,687966.91,688156.11,688225.91,53.300001,69.800001,412.500006,189.200002,242.500003,100.200002
1711,688326.11,688379.91,688560.21,688631.41,53.800001,71.200001,406.300006,180.300002,234.100003,101.000002
1712,688732.41,688781.01,688996.11,689068.81,48.600001,72.700001,441.700006,215.100003,263.700004,105.300001
1713,689174.11,689209.41,689449.71,689521.41,35.300001,71.700001,449.200007,240.300004,275.600005,101.900001
1714,689623.31,689692.01,689856.71,689928.81,68.700001,72.100001,409.600006,164.700003,233.400004,104.100001
1715,690032.91,690077.81,690292.91,690364.41,44.900001,71.500001,429.400007,215.100003,260.000004,97.900002
1716,690462.31,690514.11,690698.61,690769.31,51.8,70.700001,405.100006,184.500003,236.300003,98.100002
1717,690867.41,690919.41,691115.81,691190.61,52.000001,74.800002,423.300006,196.400002,248.400003,100.100001
1718,691290.71,691359.81,691558.61,691630.11,69.100001,71.500001,451.100007,198.800003,267.900004,111.700002
1719,691741.81,691782.81,692001.11,692074.71,41,73.600001,439.900006,218.300004,259.300004,107.000001
1720,692181.71,692222.51,692438.71,692508.91,40.800001,70.200001,432.800007,216.200003,257.000004,105.600002
1721,692614.51,692668.71,692875.31,692945.41,54.200001,70.100001,437.900006,206.600003,260.800004,107.000001
1722,693052.41,693087.51,693284.71,693356.91,35.100001,72.200001,402.600006,197.200003,232.300004,98.100001
1723,693455.01,693511.21,693687.91,693757.31,56.200001,69.400001,403.500006,176.700003,232.900004,101.200001
1724,693858.51,693906.81,694114.01,694184.91,48.300001,70.900001,431.100007,207.200003,255.500004,104.700002
1725,694289.61,694334.11,694557.61,694629.11,44.5,71.500001,448.300006,223.500004,268.000004,108.800001
1726,694737.91,694792.51,694996.61,695068.21,54.600001,71.600001,437.200007,204.100003,258.700004,106.900002
1727,695175.11,695241.91,695433.51,695504.11,66.800001,70.600001,432.600006,191.600003,258.400004,103.600001
1728,695607.71,695664.11,695848.71,695919.81,56.400001,71.100001,410.000006,184.600003,241.000004,97.900001
1729,696017.71,696050.91,696234.61,696311.81,33.200001,77.200001,389.300006,183.700003,216.900004,95.200001
1730,696407.01,696463.41,696631.51,696704.41,56.400001,72.900001,394.500006,168.100003,224.500004,97.100001
1731,696801.51,696854.11,697052.01,697123.21,52.600001,71.200001,429.400007,197.900003,250.500004,107.700002
1732,697230.91,697286.81,697487.91,697561.81,55.9,73.900001,433.800006,201.100003,257.000003,102.900002
1733,697664.71,697707.71,697910.41,697987.61,43.000001,77.200001,425.200006,202.700003,245.700004,102.300001
1734,698089.91,698125.41,698338.51,698410.61,35.500001,72.100001,421.900007,213.100003,248.600004,101.200002
1735,698511.81,698571.11,698776.11,698847.61,59.300001,71.500001,439.800006,205.000003,264.300004,104.000001
1736,698951.61,699005.41,699179.31,699249.41,53.800001,70.100001,398.900006,173.900003,227.700004,101.100001
1737,699350.51,699397.61,699576.21,699648.21,47.100001,72.000002,403.000006,178.600002,225.700003,105.300001
1738,699753.51,699814.31,700007.91,700082.61,60.800001,74.700001,439.500007,193.600003,254.400004,110.400002
1739,700193.01,700231.81,700447.61,700519.71,38.8,72.100002,428.400006,215.800003,254.600003,101.700001
1740,700621.41,700662.01,700866.11,700939.71,40.600001,73.600001,417.100006,204.100003,244.700004,98.800001
1741,701038.51,701077.81,701289.81,701361.51,39.300001,71.700001,422.400007,212.000003,251.300004,99.400002
1742,701460.91,701511.91,701705.11,701776.91,51,71.800001,414.600006,193.200003,244.200003,98.600002
1743,701875.51,701942.31,702106.71,702178.61,66.800001,71.900001,408.400006,164.400002,231.200003,105.300002
1744,702283.91,702344.01,702527.41,702599.71,60.100001,72.300002,420.800006,183.400002,243.500003,105.000001
1745,702704.71,702740.11,702939.51,703011.01,35.400001,71.500001,410.400006,199.400003,234.800004,104.100001
1746,703115.11,703176.31,703356.91,703427.61,61.200001,70.700001,423.100007,180.600003,241.800004,110.600002
1747,703538.21,703573.31,703772.81,703843.91,35.1,71.100001,412.500006,199.500003,234.600003,106.800002
1748,703950.71,704010.11,704181.91,704253.21,59.400001,71.300001,404.300006,171.800002,231.200003,101.800002
1749,704355.01,704402.71,704576.51,704647.91,47.7,71.400001,391.300006,173.800003,221.500003,98.400002
1750,704746.311,704795.411,704972.311,705043.311,49.1,71.000001,400.000005,176.900003,226.000003,103.000001
1751,705146.311,705183.011,705384.711,705456.211,36.700001,71.500001,418.400007,201.700003,238.400004,108.500002
1752,705564.711,705623.211,705787.511,705860.311,58.500001,72.800001,402.200006,164.300002,222.800003,106.600002
1753,705966.911,706035.211,706202.111,706275.311,68.300001,73.200001,404.400006,166.900002,235.200003,96.000002
1754,706371.311,706420.611,706602.511,706671.311,49.3,68.800001,399.300006,181.900003,231.200003,99.300002
1755,706770.611,706829.711,706995.811,707065.611,59.100001,69.800001,395.900006,166.100002,225.200003,100.900002
1756,707166.511,707217.411,707367.611,707437.211,50.9,69.600001,370.500005,150.200003,201.100003,99.800001
1757,707537.011,707582.611,707734.911,707804.711,45.600001,69.800001,363.600006,152.300002,197.900003,95.900002
1758,707900.611,707948.611,708108.411,708178.011,48,69.600001,383.100005,159.800003,207.800003,105.700001
1759,708283.711,708335.911,708489.411,708561.411,52.200001,72.000001,380.700006,153.500002,205.700003,103.000002
1760,708664.411,708719.411,708870.211,708941.411,55.000001,71.200001,380.600006,150.800002,205.800003,103.600002
1761,709045.011,709079.811,709253.711,709326.711,34.8,73.000001,378.900005,173.900003,208.700003,97.200001
1762,709423.911,709478.511,709637.111,709709.111,54.600001,72.000001,379.700006,158.600002,213.200003,94.500002
1763,709803.611,709852.911,710018.011,710087.711,49.300001,69.700001,377.800006,165.100002,214.400003,93.700002
1764,710181.411,710233.911,710390.911,710459.411,52.5,68.500001,373.100005,157.000003,209.500003,95.100001
1765,710554.511,710601.911,710764.211,710836.311,47.400001,72.100001,380.500006,162.300002,209.700003,98.700002
1766,710935.011,711003.111,711153.211,711226.811,68.100001,73.600001,393.500006,150.100002,218.200003,101.700002
1767,711328.511,711382.711,711545.611,711617.411,54.2,71.800001,394.000005,162.900003,217.100003,105.100001
1768,711722.511,711779.911,711924.211,711996.311,57.400001,72.100002,374.300006,144.300002,201.700003,100.500001
1769,712096.811,712162.911,712321.211,712392.811,66.100001,71.600001,397.700006,158.300002,224.400003,101.700002
1770,712494.511,712552.311,712709.611,712781.111,57.800001,71.500001,379.200006,157.300002,215.100003,92.600002
1771,712873.711,712941.811,713087.111,713157.511,68.100001,70.400001,377.600005,145.300002,213.400003,93.800001
1772,713251.311,713312.611,713474.211,713547.011,61.300001,72.800001,390.400006,161.600003,222.900004,94.700001
1773,713641.711,713674.811,713874.411,713947.811,33.100001,73.400001,410.300006,199.600003,232.700004,104.200001
1774,714052.011,714088.511,714274.311,714348.511,36.500001,74.200001,397.300006,185.800003,222.300004,100.800001
1775,714449.311,714485.911,714683.511,714755.111,36.600001,71.600001,404.200006,197.600003,234.200004,98.400001
1776,714853.511,714906.511,715089.811,715164.611,53.000001,74.800001,409.200006,183.300003,236.300004,98.100001
1777,715262.711,715296.411,715499.511,715569.711,33.700001,70.200001,404.900006,203.100003,236.800004,97.900001
1778,715667.611,715728.711,715891.711,715962.511,61.100001,70.800001,394.300006,163.000003,224.100004,99.400001
1779,716061.911,716109.211,716315.511,716386.311,47.300001,70.800001,429.500007,206.300003,253.600004,105.100002
1780,716491.411,716533.511,716748.211,716821.411,42.1,73.200001,432.500006,214.700003,256.800003,102.500002
1781,716923.911,716979.811,717177.411,717251.811,55.900001,74.400001,433.400006,197.600003,253.500004,105.500001
1782,717357.311,717402.011,717604.611,717679.311,44.700001,74.700001,420.900007,202.600003,247.300004,98.900002
1783,717778.211,717833.511,717998.311,718077.011,55.300001,78.700001,393.000006,164.800002,220.100003,94.200002
1784,718171.211,718209.711,718399.811,718471.911,38.5,72.100001,394.700005,190.100003,228.600003,94.000001
1785,718565.911,718616.311,718814.211,718889.911,50.400001,75.700001,427.600007,197.900003,248.300004,103.600002
1786,718993.511,719035.311,719263.611,719338.411,41.8,74.800001,448.000007,228.300004,270.100004,103.100002
1787,719441.511,719478.911,719683.511,719757.211,37.4,73.700001,419.000006,204.600003,242.000003,103.300002
1788,719860.511,719902.711,720099.111,720168.311,42.2,69.200001,413.800006,196.400003,238.600003,106.000002
1789,720274.311,720312.111,720510.911,720586.611,37.8,75.700002,409.000006,198.800003,236.600003,96.700001
1790,720683.311,720719.311,720944.611,721017.111,36.000001,72.500001,426.500006,225.300003,261.300004,92.700001
1791,721109.811,721158.611,721349.311,721420.411,48.800001,71.100001,416.900007,190.700003,239.500004,106.300002
1792,721526.711,721570.711,721778.711,721851.911,44,73.200001,430.800006,208.000003,252.000003,105.600002
1793,721957.511,721996.711,722222.511,722298.511,39.200001,76.000001,447.000007,225.800003,265.000004,106.000002
1794,722404.511,722461.411,722662.611,722734.111,56.900001,71.500001,437.800006,201.200003,258.100004,108.200001
1795,722842.311,722904.911,723089.911,723160.711,62.600001,70.800001,424.600007,185.000003,247.600004,106.200002
1796,723266.911,723307.711,723511.211,723581.011,40.8,69.800001,411.700006,203.500003,244.300003,97.600002
1797,723678.611,723731.811,723890.711,723961.911,53.2,71.200001,382.700005,158.900003,212.100003,99.400001
1798,724061.311,724113.911,724313.411,724385.711,52.600001,72.300001,431.900007,199.500003,252.100004,107.500002
1799,724493.211,724532.011,724758.511,724830.611,38.8,72.100001,443.000006,226.500004,265.300004,105.600001
1800,724936.211,724997.111,725197.611,725269.911,60.900001,72.300001,438.100007,200.500003,261.400004,104.400002
1801,725374.311,725431.511,725614.511,725685.311,57.200001,70.800002,409.400006,183.000002,240.200003,98.400001
1802,725783.711,725819.211,725991.411,726066.111,35.500001,74.700001,375.700006,172.200002,207.700003,93.300002
1803,726159.411,726211.111,726393.111,726465.911,51.7,72.800001,397.000006,182.000003,233.700003,90.500002
1804,726556.411,726626.211,726792.011,726862.611,69.800001,70.600001,414.200006,165.800002,235.600003,108.000002
1805,726970.611,727008.111,727221.011,727291.711,37.5,70.700001,428.100006,212.900003,250.400003,107.000002
1806,727398.711,727435.311,727640.611,727711.911,36.600001,71.300001,416.500006,205.300003,241.900004,103.300001
1807,727815.211,727870.911,728048.211,728121.511,55.700001,73.300001,407.200006,177.300003,233.000004,100.900001
1808,728222.411,728259.511,728461.711,728531.811,37.100001,70.100001,407.000006,202.200003,239.300004,97.600001
1809,728629.411,728683.711,728865.211,728933.411,54.300001,68.200001,400.400006,181.500003,235.800004,96.400001
1810,729029.811,729077.911,729257.411,729327.511,48.100001,70.100001,398.500006,179.500003,227.600004,100.800001
1811,729428.311,729477.811,729658.711,729731.411,49.500001,72.700001,411.000006,180.900003,230.400004,107.900001
1812,729839.311,729873.311,730075.811,730146.011,34.000001,70.200001,409.700007,202.500003,236.500004,103.000002
1813,730249.011,730308.411,730466.611,730538.511,59.4,71.900001,393.500005,158.200003,217.600003,104.000001
1814,730642.511,730693.811,730870.911,730941.611,51.300001,70.700001,398.600006,177.100003,228.400004,99.500001
1815,731041.111,731092.111,731273.811,731344.211,51.000001,70.400001,403.400006,181.700003,232.700004,100.300001
1816,731444.511,731497.311,731651.811,731721.011,52.800001,69.200001,374.200006,154.500002,207.300003,97.700002
1817,731818.711,731867.711,732029.011,732100.711,49.000001,71.700001,386.500006,161.300002,210.300003,104.500002
1818,732205.211,732265.811,732423.411,732495.311,60.600001,71.900001,394.900006,157.600002,218.200003,104.800002
1819,732600.111,732668.111,732824.211,732896.811,68.000001,72.600001,395.700005,156.100002,224.100003,99.000001
1820,732995.811,733046.211,733208.511,733277.611,50.400001,69.100001,384.700006,162.300003,212.700004,102.900001
1821,733380.511,733432.811,733584.911,733654.211,52.300001,69.300001,374.500006,152.100002,204.400003,100.800002
1822,733755.011,733808.511,733957.411,734027.311,53.500001,69.900001,378.500005,148.900002,202.400003,106.200001
1823,734133.511,734186.111,734327.611,734395.611,52.600001,68.000001,363.200006,141.500002,194.100003,101.100002
1824,734496.711,734550.111,734698.611,734771.011,53.400001,72.400001,377.300005,148.500002,201.900003,103.000001
1825,734874.011,734909.511,735079.911,735152.611,35.500001,72.700001,382.500006,170.400003,205.900004,103.900001
1826,735256.511,735292.311,735466.711,735540.811,35.800001,74.100001,384.500006,174.400002,210.200003,100.200002
1827,735641.011,735693.111,735854.711,735926.311,52.100001,71.600001,384.700006,161.600002,213.700003,99.400002
1828,736025.711,736078.911,736234.711,736306.611,53.2,71.900001,379.200005,155.800003,209.000003,98.300001
1829,736404.911,736452.511,736605.011,736676.111,47.600001,71.100001,367.100006,152.500002,200.100003,95.900002
1830,736772.011,736820.111,736973.711,737047.811,48.1,74.100001,364.300005,153.600003,201.700003,88.500001
1831,737136.311,737203.711,737328.211,737398.411,67.400001,70.200001,355.400005,124.500002,191.900003,93.300001
1832,737491.711,737554.311,737686.211,737757.711,62.600001,71.500001,366.500006,131.900002,194.500003,100.500002
1833,737858.211,737907.611,738071.111,738141.711,49.400001,70.600001,386.000006,163.500002,212.900003,102.500002
1834,738244.211,738303.111,738460.911,738533.311,58.900001,72.400001,386.100005,157.800002,216.700003,97.000001
1835,738630.311,738691.411,738852.111,738921.511,61.100001,69.400001,392.200006,160.700003,221.800004,101.000001
1836,739022.511,739074.511,739232.311,739302.211,52.000001,69.900001,383.100006,157.800002,209.800003,103.400002
1837,739405.611,739458.311,739609.811,739683.111,52.700001,73.300001,376.600006,151.500002,204.200003,99.100002
1838,739782.211,739834.111,739993.111,740060.311,51.9,67.200001,374.400005,159.000003,210.900003,96.300001
1839,740156.611,740203.811,740364.011,740437.411,47.200001,73.400001,380.900006,160.200002,207.400003,100.100002
1840,740537.511,740569.511,740757.411,740828.211,32,70.800001,395.600006,187.900003,219.900003,104.900002
1841,740933.111,740979.611,741144.711,741221.311,46.5,76.600001,390.800006,165.100003,211.600003,102.600002
1842,741323.911,741359.511,741558.511,741632.011,35.6,73.500001,411.700006,199.000003,234.600003,103.600002
1843,741735.611,741793.811,741969.511,742043.811,58.200001,74.300001,407.300006,175.700002,233.900003,99.100002
1844,742142.911,742176.511,742367.311,742438.311,33.6,71.000001,393.300006,190.800003,224.400003,97.900002
1845,742536.211,742606.111,742759.911,742829.911,69.900001,70.000001,396.100006,153.800002,223.700003,102.400002
1846,742932.311,742989.311,743171.111,743246.011,57,74.900001,414.200006,181.800003,238.800003,100.500002
1847,743346.511,743382.511,743576.311,743651.211,36,74.900001,406.000006,193.800003,229.800003,101.300002
1848,743752.511,743814.911,743977.111,744050.111,62.400001,73.000001,403.500006,162.200002,224.600003,105.900002
1849,744156.011,744189.711,744372.611,744447.011,33.7,74.400001,395.200006,182.900003,216.600003,104.200002
1850,744551.211,744611.111,744765.911,744837.911,59.900001,72.000001,383.000005,154.800002,214.700003,96.300001
1851,744934.211,744994.011,745160.511,745229.911,59.800001,69.400001,396.500006,166.500003,226.300004,100.800001
1852,745330.711,745383.211,745553.411,745623.911,52.500001,70.500001,395.300006,170.200003,222.700004,102.100001
1853,745726.011,745785.211,745960.711,746031.011,59.200001,70.300001,409.200006,175.500003,234.700004,104.200001
1854,746135.211,746169.411,746367.911,746439.111,34.200001,71.200001,410.500006,198.500003,232.700004,106.600001
1855,746545.711,746581.411,746769.011,746840.311,35.700001,71.300001,401.100006,187.600003,223.300004,106.500001
1856,746946.811,747002.711,747169.411,747241.111,55.900001,71.700001,397.300006,166.700003,222.600004,103.000001
1857,747344.111,747379.711,747568.711,747640.511,35.600001,71.800001,393.700006,189.000003,224.600004,97.300001
1858,747737.811,747786.111,747960.311,748027.911,48.300001,67.600001,393.200006,174.200002,222.500003,103.100002
1859,748131.011,748181.011,748360.611,748429.011,50.000001,68.400001,405.700006,179.600002,229.600003,107.700002
1860,748536.711,748572.511,748763.611,748833.311,35.800001,69.700001,410.700006,191.100002,226.900003,114.100002
1861,748947.411,748982.711,749168.211,749241.911,35.300001,73.700002,402.200006,185.500002,220.800003,107.700001
1862,749349.611,749405.511,749573.011,749644.611,55.900001,71.600001,404.100006,167.500003,223.400004,109.100001
1863,749753.711,749790.111,749976.811,750047.911,36.400001,71.100001,401.000006,186.700003,223.100004,106.800001
1864,750154.711,750213.111,750364.211,750435.311,58.400001,71.100001,382.700006,151.100002,209.500003,102.100002
1865,750537.411,750585.411,750745.611,750814.211,48.000001,68.600001,376.000005,160.200002,208.200003,99.200001
1866,750913.411,750962.011,751132.311,751203.611,48.600001,71.300001,397.800006,170.300003,218.900004,107.600001
1867,751311.211,751372.211,751540.111,751617.411,61.000001,77.300001,412.500007,167.900003,228.900004,106.300002
1868,751723.711,751790.511,751964.711,752035.211,66.800001,70.500001,421.300006,174.200002,241.000003,109.800002
1869,752145.011,752204.111,752366.911,752437.311,59.100001,70.400001,400.100006,162.800002,221.900003,107.800002
1870,752545.111,752600.611,752755.711,752827.111,55.500001,71.400001,386.300006,155.100002,210.600003,104.300002
1871,752931.411,752968.111,753139.611,753213.311,36.7,73.700001,385.200005,171.500003,208.200003,103.300001
1872,753316.611,753370.211,753527.411,753598.311,53.600001,70.900001,381.500006,157.200002,210.800003,99.800002
1873,753698.111,753749.111,753928.511,754001.311,51.000001,72.800001,408.100006,179.400002,230.400003,104.900002
1874,754106.211,754160.411,754345.911,754419.111,54.200001,73.200001,422.300006,185.500003,239.700004,109.400001
1875,754528.511,754564.111,754748.211,754822.211,35.600001,74.000001,402.900006,184.100003,219.700004,109.200001
1876,754931.411,754967.311,755154.811,755227.111,35.900001,72.300001,398.800006,187.500003,223.400004,103.100001
1877,755330.211,755382.711,755556.411,755629.511,52.500001,73.100001,401.800006,173.700003,226.200004,102.500001
1878,755732.011,755788.211,755936.611,756011.611,56.200001,75.000001,374.600006,148.400002,204.600003,95.000002
1879,756106.611,756154.311,756309.911,756383.511,47.700001,73.600001,372.700005,155.600002,203.300003,95.800001
1880,756479.311,756529.911,756712.411,756784.711,50.600001,72.300001,411.500007,182.500003,233.100004,106.100002
1881,756890.811,756944.711,757123.311,757199.311,53.9,76.000001,409.200006,178.600003,232.500003,100.700002
1882,757300.011,757356.111,757546.511,757619.511,56.1,73.000001,424.500006,190.400003,246.500003,105.000002
1883,757724.511,757780.311,757943.011,758014.511,55.800001,71.500001,395.800006,162.700002,218.500003,105.800002
1884,758120.311,758160.111,758344.511,758417.511,39.8,73.000001,395.600006,184.400003,224.200003,98.400002
1885,758515.911,758554.011,758747.611,758818.211,38.1,70.600001,400.300006,193.600003,231.700003,98.000002
1886,758916.211,758971.611,759122.611,759194.311,55.400001,71.700001,370.500005,151.000002,206.400003,92.400001
1887,759286.711,759335.911,759516.311,759589.811,49.200001,73.500001,403.100006,180.400003,229.600004,100.000001
1888,759689.811,759726.811,759943.511,760018.111,37.000001,74.600001,429.800007,216.700003,253.700004,101.500002
1889,760119.611,760155.211,760368.111,760447.811,35.6,79.700002,426.400006,212.900003,248.500003,98.200001
1890,760546.011,760594.811,760799.811,760876.311,48.800001,76.500001,427.100006,205.000003,253.800004,96.800001
1891,760973.111,761028.711,761213.911,761286.911,55.600001,73.000001,412.900007,185.200003,240.800004,99.100002
1892,761386.011,761448.311,761616.511,761688.611,62.3,72.100001,397.800005,168.200003,230.500003,95.200001
1893,761783.811,761846.711,762021.211,762093.811,62.900001,72.600001,404.000006,174.500003,237.400004,94.000001
1894,762187.811,762242.311,762420.811,762494.111,54.500001,73.300001,413.600007,178.500003,233.000004,107.300002
1895,762601.411,762648.911,762867.511,762942.911,47.5,75.400001,447.400006,218.600004,266.100004,105.900001
1896,763048.811,763092.511,763303.211,763377.511,43.700001,74.300001,428.600007,210.700003,254.400004,99.900002
1897,763477.411,763515.111,763743.411,763813.711,37.7,70.300001,439.000006,228.300004,266.000004,102.700001
1898,763916.411,763973.011,764173.011,764244.811,56.600001,71.800001,425.100007,200.000003,256.600004,96.700002
1899,764341.511,764404.311,764551.911,764622.611,62.800001,70.700001,378.400005,147.600002,210.400003,97.300001
1900,764719.911,764773.111,764952.211,765024.511,53.200001,72.300001,406.800006,179.100003,232.300004,102.200001
1901,765126.711,765166.011,765389.311,765463.411,39.300001,74.100001,439.600007,223.300003,262.600004,102.900002
1902,765566.311,765618.211,765823.111,765896.611,51.900001,73.500001,428.600006,204.900003,256.800004,98.300001
1903,765994.911,766037.511,766240.411,766308.211,42.600001,67.800001,418.000006,202.900003,245.500004,104.700001
1904,766412.911,766466.211,766663.811,766736.211,53.300001,72.400001,423.700007,197.600003,250.900004,100.400002
1905,766836.611,766893.411,767079.311,767154.211,56.800001,74.900001,413.100006,185.900002,242.700003,95.500002
1906,767249.711,767311.311,767482.411,767555.311,61.600001,72.900001,405.700006,171.100002,232.700003,100.100002
1907,767655.411,767689.511,767919.611,767993.611,34.1,74.000001,437.900006,230.100004,264.200004,99.700001
1908,768093.311,768132.411,768365.311,768441.711,39.100001,76.400001,447.800007,232.900004,272.000005,99.400001
1909,768541.111,768597.011,768795.911,768869.111,55.900001,73.200001,429.600007,198.900003,254.800004,101.600002
1910,768970.711,769010.111,769211.511,769283.711,39.4,72.200001,413.800006,201.400003,240.800003,100.800002
1911,769384.511,769436.311,769625.111,769696.311,51.8,71.200001,409.000006,188.800003,240.600003,97.200002
1912,769793.511,769832.211,770019.411,770092.111,38.7,72.700001,398.000006,187.200003,225.900003,99.400002
1913,770191.511,770245.811,770445.811,770517.911,54.300001,72.100001,429.400006,200.000003,254.300004,103.000001
1914,770620.911,770656.011,770880.411,770952.611,35.100001,72.200001,434.700007,224.400003,259.500004,103.000002
1915,771055.611,771115.911,771309.211,771379.111,60.300001,69.900001,426.900006,193.300002,253.600003,103.400002
1916,771482.511,771519.711,771738.711,771806.612,37.200001,67.900001,427.400006,219.000003,256.200004,103.300001
1917,771909.912,771965.912,772146.612,772218.012,56.000001,71.400001,408.000006,180.700003,236.700004,99.900001
1918,772317.912,772366.612,772535.312,772605.412,48.700001,70.100001,390.600006,168.700003,217.400004,103.100001
1919,772708.512,772763.312,772942.312,773016.812,54.800001,74.500001,413.300006,179.000003,233.800004,105.000001
1920,773121.812,773156.412,773358.712,773430.712,34.600001,72.000001,412.200007,202.300003,236.900004,103.300002
1921,773534.012,773576.712,773761.312,773834.412,42.7,73.100001,401.700006,184.600003,227.300003,101.300002
1922,773935.712,773994.512,774169.312,774240.612,58.8,71.300001,409.100006,174.800003,233.600003,104.200002
1923,774344.812,774400.112,774558.712,774628.112,55.3,69.400001,382.000005,158.600003,213.900003,98.700001
1924,774726.812,774776.312,774933.112,775006.812,49.500001,73.700002,376.100006,156.800002,206.300003,96.100001
1925,775102.912,775165.512,775327.312,775399.212,62.600001,71.900001,394.000006,161.800002,224.400003,97.700002
1926,775496.912,775537.012,775732.512,775805.812,40.1,73.300001,412.000006,195.500003,235.600003,103.100002
1927,775908.912,775968.912,776145.912,776218.012,60.000001,72.100002,416.200006,177.000002,237.000003,107.100001
1928,776325.112,776364.512,776540.812,776610.512,39.400001,69.700001,390.100006,176.300002,215.700003,104.700002
1929,776715.212,776770.312,776942.812,777015.612,55.100001,72.800001,401.100006,172.500002,227.600003,100.700002
1930,777116.312,777172.412,777313.012,777384.712,56.100001,71.700001,366.000005,140.600002,196.700003,97.600001
1931,777482.312,777531.512,777711.112,777785.012,49.200001,73.900001,402.900006,179.600003,228.800004,100.200001
1932,777885.212,777946.012,778137.912,778210.912,60.800001,73.000001,425.800007,191.900003,252.700004,100.100002
1933,778311.012,778364.512,778541.212,778611.512,53.500001,70.300001,408.100006,176.700002,230.200003,107.600002
1934,778719.112,778775.612,778927.912,778997.312,56.500001,69.400001,377.700005,152.300002,208.800003,99.500001
1935,779096.812,779146.812,779321.312,779391.412,50.000001,70.100001,394.700006,174.500003,224.500004,100.100001
1936,779491.512,779548.512,779715.712,779786.712,57.000001,71.000001,387.200006,167.200003,224.200004,92.000001
1937,779878.712,779930.512,780090.712,780160.112,51.800001,69.400001,377.400006,160.200002,212.000003,96.000002
1938,780256.112,780320.312,780474.912,780547.312,64.200001,72.400001,392.400006,154.600002,218.800003,101.200002
1939,780648.512,780712.612,780873.412,780944.312,64.100001,70.900001,400.500006,160.800002,224.900003,104.700002
1940,781049.012,781090.912,781289.812,781361.012,41.9,71.200001,412.400006,198.900003,240.800003,100.400002
1941,781461.412,781496.512,781686.212,781755.612,35.1,69.400001,393.000006,189.700003,224.800003,98.800002
1942,781854.412,781913.112,782062.312,782134.812,58.7,72.500001,377.300005,149.200003,207.900003,96.900001
1943,782231.712,782284.712,782451.412,782522.112,53.000001,70.700001,385.200006,166.700002,219.700003,94.800002
1944,782616.912,782654.212,782821.312,782892.012,37.3,70.700001,370.500005,167.100003,204.400003,95.400001
1945,782987.412,783055.312,783223.112,783294.512,67.900001,71.400001,414.600007,167.800003,235.700004,107.500002
1946,783402.012,783452.412,783660.712,783733.112,50.4,72.400002,432.800006,208.300003,258.700003,101.700001
1947,783834.812,783895.312,784071.712,784142.112,60.500001,70.400001,411.400006,176.400003,236.900004,104.100001
1948,784246.212,784286.712,784473.812,784551.112,40.500001,77.300001,394.700006,187.100003,227.600004,89.800001
1949,784640.912,784674.912,784879.312,784948.712,34.000001,69.400001,405.400006,204.400003,238.400004,97.600001
1950,785046.312,785099.512,785264.312,785338.012,53.200001,73.700001,386.600006,164.800002,218.000003,94.900002
1951,785432.912,785485.012,785639.912,785710.012,52.100001,70.100001,374.700005,154.900002,207.000003,97.600001
1952,785807.612,785859.912,786043.012,786117.512,52.300001,74.500001,415.900007,183.100003,235.400004,106.000002
1953,786223.512,786280.512,786446.312,786520.612,57,74.300001,397.500006,165.800003,222.800003,100.400002
1954,786621.012,786655.912,786851.012,786923.512,34.9,72.500001,401.800006,195.100003,230.000003,99.300002
1955,787022.812,787060.512,787242.312,787317.112,37.7,74.800001,391.200005,181.800003,219.500003,96.900001
1956,787414.012,787449.812,787632.712,787706.812,35.800001,74.100001,388.300006,182.900003,218.700004,95.500001
1957,787802.312,787857.812,788025.312,788095.912,55.500001,70.600002,388.200006,167.500002,223.000003,94.600001
1958,788190.512,788247.612,788403.912,788475.112,57.100001,71.200001,379.900006,156.300002,213.400003,95.300002
1959,788570.412,788624.412,788825.012,788896.512,54,71.500001,425.100006,200.600003,254.600003,99.000002
1960,788995.512,789052.912,789232.712,789304.612,57.400001,71.900002,411.300006,179.800002,237.200003,102.200001
1961,789406.812,789467.312,789621.212,789694.412,60.500001,73.200001,385.400006,153.900002,214.400003,97.800002
1962,789792.212,789826.912,790016.312,790087.012,34.7,70.700001,394.000006,189.400003,224.100003,99.200002
1963,790186.212,790241.512,790420.912,790491.212,55.300001,70.300001,398.200006,179.400002,234.700003,93.200002
1964,790584.412,790650.912,790811.812,790881.912,66.500001,70.100001,393.800005,160.900002,227.400003,96.300001
1965,790978.212,791024.212,791181.812,791251.512,46.000001,69.700001,366.200006,157.600003,203.600004,92.900001
1966,791344.412,791376.612,791573.312,791645.512,32.2,72.200001,402.200006,196.700003,228.900003,101.100002
1967,791746.612,791795.512,791967.012,792041.212,48.900001,74.200001,391.500006,171.500002,220.400003,96.900002
1968,792138.112,792178.112,792359.512,792430.012,40,70.500001,389.900006,181.400003,221.400003,98.000002
1969,792528.012,792562.312,792756.112,792830.512,34.3,74.400001,395.700005,193.800003,228.100003,93.200001
1970,792923.712,792960.812,793154.712,793226.712,37.100001,72.000001,397.900006,193.900003,231.000004,94.900001
1971,793321.612,793375.012,793559.312,793629.612,53.400001,70.300001,406.300006,184.300003,237.700004,98.300001
1972,793727.912,793778.012,793933.612,794002.112,50.100001,68.500001,361.600006,155.600003,205.700004,87.400001
1973,794089.512,794154.412,794313.012,794385.512,64.900001,72.500001,389.400006,158.600002,223.500003,93.400002
1974,794478.912,794530.412,794716.312,794787.912,51.5,71.600001,410.300006,185.900003,237.400003,101.300002
1975,794889.212,794946.212,795126.012,795199.012,57.000001,73.000001,408.000006,179.800002,236.800003,98.200002
1976,795297.212,795355.812,795547.812,795621.812,58.600001,74.000001,425.100006,192.000003,250.600004,100.500001
1977,795722.312,795756.112,795948.112,796019.112,33.800001,71.000001,391.700006,192.000003,225.800004,94.900001
1978,796114.012,796165.412,796328.712,796396.112,51.400001,67.400001,373.100006,163.300002,214.700003,91.000002
1979,796487.112,796540.012,796708.612,796780.512,52.9,71.900001,390.500005,168.600003,221.500003,97.100001
1980,796877.612,796915.112,797130.612,797205.012,37.500001,74.400001,428.100007,215.500003,253.000004,100.700002
1981,797305.712,797369.812,797563.912,797637.412,64.100001,73.500001,428.400006,194.100003,258.200004,96.700001
1982,797734.112,797781.812,797970.412,798039.412,47.700001,69.000001,407.400006,188.600003,236.300004,102.100001
1983,798141.512,798196.712,798359.412,798430.712,55.200001,71.300002,386.800006,162.700002,217.900003,97.600001
1984,798528.312,798584.612,798754.512,798823.812,56.300001,69.300001,392.600006,169.900002,226.200003,97.100002
1985,798920.912,798973.112,799145.112,799215.012,52.200001,69.900001,390.400006,172.000002,224.200003,96.300002
1986,799311.312,799363.012,799535.212,799605.712,51.7,70.500001,393.200006,172.200003,223.900003,98.800002
1987,799704.512,799761.712,799937.212,800010.412,57.2,73.200001,405.700006,175.500003,232.700003,99.800002
1988,800110.212,800148.812,800338.612,800412.312,38.6,73.700001,399.000006,189.800003,228.400003,96.900002
1989,800509.212,800548.312,800744.312,800817.712,39.1,73.400001,408.500006,196.000003,235.100003,100.000002
1990,800917.712,800970.612,801155.912,801226.412,52.9,70.500001,410.600006,185.300003,238.200003,101.900002
1991,801328.312,801366.612,801571.412,801641.012,38.3,69.600001,411.200006,204.800003,243.100003,98.500002
1992,801739.512,801793.112,801985.812,802056.512,53.600001,70.700001,413.100006,192.700003,246.300004,96.100001
1993,802152.612,802204.312,802378.912,802451.312,51.700001,72.400001,388.400006,174.600002,226.300003,89.700002
1994,802541.012,802604.912,802752.812,802823.312,63.900001,70.500001,377.900005,147.900002,211.800003,95.600001
1995,802918.912,802981.412,803159.712,803230.612,62.500001,70.900001,416.000007,178.300003,240.800004,104.300002
1996,803334.912,803371.512,803564.912,803640.712,36.6,75.800001,408.000006,193.400003,230.000003,102.200002
1997,803742.912,803797.912,803973.312,804043.712,55.000001,70.400001,400.800006,175.400002,230.400003,100.000002
1998,804143.712,804180.512,804393.212,804463.512,36.8,70.300001,424.400006,212.700003,249.500003,104.600002
1999,804568.112,804604.612,804810.112,804880.412,36.500001,70.300001,410.200006,205.500003,242.000004,97.900001
2000,804978.312,805047.312,805201.012,805270.812,69.000001,69.800001,392.600006,153.700002,222.700003,100.100002
2001,805370.912,805425.012,805583.012,805654.212,54.100001,71.200001,378.400006,158.000002,212.100003,95.100002
2002,805749.312,805797.412,805982.412,806056.212,48.1,73.800001,407.700006,185.000003,233.100003,100.800002
2003,806157.012,806197.312,806389.212,806461.012,40.3,71.800001,409.400006,191.900003,232.200003,105.400002
2004,806566.412,806609.212,806809.612,806884.112,42.8,74.500002,419.700006,200.400003,243.200003,102.000001
2005,806986.112,807043.412,807223.812,807294.912,57.300001,71.100001,413.500006,180.400003,237.700004,104.700001
2006,807399.612,807458.712,807636.612,807708.312,59.100001,71.700001,412.800006,177.900003,237.000004,104.100001
2007,807812.412,807877.512,808042.212,808113.912,65.100001,71.700001,400.100006,164.700003,229.800004,98.600001
2008,808212.512,808277.312,808441.712,808513.412,64.800001,71.700001,395.500006,164.400003,229.200004,94.600001
2009,808608.012,808658.012,808820.712,808893.112,50.000001,72.400001,378.100006,162.700002,212.700003,93.000002
2010,808986.112,809039.512,809236.212,809308.412,53.400001,72.200001,421.700006,196.700003,250.100004,99.400001
2011,809407.812,809465.012,809660.012,809733.212,57.200001,73.200001,429.900007,195.000003,252.200004,104.500002
2012,809837.712,809877.512,810093.412,810170.212,39.8,76.800001,428.000006,215.900003,255.700003,95.500002
2013,810265.712,810302.112,810507.712,810580.412,36.4,72.700001,416.400006,205.600004,242.000004,101.700001
2014,810682.112,810717.712,810925.112,810995.612,35.600001,70.500001,414.200006,207.400003,243.000004,100.700001
2015,811096.312,811152.612,811338.312,811410.112,56.300001,71.800001,411.700006,185.700003,242.000004,97.900001
2016,811508.012,811564.212,811735.412,811808.112,56.200001,72.700001,391.100006,171.200003,227.400004,91.000001
2017,811899.112,811945.912,812131.912,812205.912,46.800001,74.000001,405.800006,186.000003,232.800004,99.000001
2018,812304.912,812361.812,812557.112,812629.312,56.900001,72.200001,430.200007,195.300003,252.200004,105.800002
2019,812735.112,812773.012,812997.912,813070.212,37.9,72.300001,439.800006,224.900004,262.800004,104.700001
2020,813174.912,813209.712,813411.112,813484.712,34.800001,73.600001,410.600006,201.400003,236.200004,100.800001
2021,813585.512,813642.612,813815.612,813887.012,57.100001,71.400001,408.200006,173.000003,230.100004,106.700001
2022,813993.712,814031.512,814219.112,814290.112,37.800001,71.000001,398.000006,187.600003,225.400004,101.600001
2023,814391.712,814448.912,814610.212,814686.012,57.200001,75.800001,389.000006,161.300003,218.500004,94.700001
2024,814780.712,814828.512,815008.312,815077.312,47.800001,69.000001,395.800006,179.800003,227.600004,99.200001
2025,815176.512,815231.612,815416.712,815488.312,55.100001,71.600001,416.300006,185.100003,240.200004,104.500001
2026,815592.812,815648.812,815826.012,815899.812,56.000001,73.800001,410.100006,177.200003,233.200004,103.100001
2027,816002.912,816063.612,816235.812,816308.312,60.700001,72.500001,411.000007,172.200003,232.900004,105.600002
2028,816413.912,816447.112,816636.612,816707.212,33.2,70.600001,394.800005,189.500003,222.700003,101.500001
2029,816808.712,816858.912,817016.112,817086.712,50.200001,70.600002,380.100006,157.200002,207.400003,102.100001
2030,817188.812,817250.112,817418.012,817492.912,61.300001,74.900002,396.700006,167.900002,229.200003,92.600001
2031,817585.512,817635.812,817807.412,817875.112,50.300001,67.700001,387.000006,171.600002,221.900003,97.400002
2032,817972.512,818022.612,818165.812,818232.212,50.1,66.400001,360.900005,143.200003,193.300003,101.200001
2033,818333.412,818383.512,818552.612,818624.312,50.100001,71.700001,391.300006,169.100002,219.200003,100.400002
2034,818724.712,818782.512,818951.112,819020.312,57.800001,69.200001,402.000006,168.600002,226.400003,106.400002
2035,819126.712,819164.612,819355.912,819427.812,37.900001,71.900001,407.200006,191.300002,229.200003,106.100002
2036,819533.912,819577.412,819752.912,819824.112,43.500001,71.200001,393.400006,175.500002,219.000003,103.200002
2037,819927.312,819964.612,820143.112,820213.212,37.3,70.100001,382.400006,178.500003,215.800003,96.500002
2038,820309.712,820361.512,820534.512,820607.712,51.8,73.200001,393.400005,173.000003,224.800003,95.400001
2039,820703.112,820762.812,820908.712,820980.712,59.700001,72.000002,371.600006,145.900002,205.600003,94.000001
2040,821074.712,821142.612,821292.912,821364.212,67.900001,71.300001,392.300006,150.300002,218.200003,102.800002
2041,821467.012,821503.712,821689.912,821766.912,36.7,77.000001,398.900006,186.200003,222.900003,99.000002
2042,821865.912,821900.212,822095.512,822169.512,34.3,74.000001,403.600006,195.300003,229.600003,100.000002
2043,822269.512,822318.712,822499.512,822572.212,49.200001,72.700001,400.000006,180.800002,230.000003,97.300002
2044,822669.512,822726.912,822895.212,822963.912,57.400001,68.700001,397.900006,168.300002,225.700003,103.500002
2045,823067.412,823121.112,823269.512,823339.112,53.7,69.600001,374.600005,148.400003,202.100003,102.900001
2046,823442.012,823488.512,823641.112,823711.312,46.500001,70.200001,371.700006,152.600002,199.100003,102.400002
2047,823813.712,823865.412,824014.212,824089.612,51.700001,75.400001,367.600005,148.800002,200.500003,91.700001
2048,824181.312,824230.912,824387.912,824459.412,49.600001,71.500001,370.400006,157.000002,206.600003,92.300002
2049,824551.712,824621.412,824767.412,824841.812,69.700001,74.400001,384.400006,146.000002,215.700003,94.300002
2050,824936.112,824990.612,825161.912,825236.812,54.5,74.900001,396.000005,171.300003,225.800003,95.300001
2051,825332.112,825383.712,825563.912,825634.212,51.600001,70.300001,406.200006,180.200003,231.800004,104.100001
2052,825738.312,825795.012,825941.512,826013.712,56.700001,72.200002,377.200006,146.500002,203.200003,101.800001
2053,826115.512,826150.912,826325.712,826398.712,35.400001,73.000001,382.400006,174.800002,210.200003,99.200002
2054,826497.912,826548.512,826712.612,826784.512,50.600001,71.900001,382.300005,164.100002,214.700003,95.700001
2055,826880.212,826927.912,827087.212,827160.812,47.700001,73.600001,373.600006,159.300003,207.000004,93.000001
2056,827253.812,827303.112,827452.012,827522.212,49.300001,70.200001,364.500005,148.900002,198.200003,96.100001
2057,827618.312,827665.112,827832.812,827904.612,46.800001,71.800001,390.000006,167.700003,214.500004,103.700001
2058,828008.312,828063.312,828229.612,828303.112,55.000001,73.500001,396.200006,166.300003,221.300004,101.400001
2059,828404.512,828465.912,828619.112,828692.412,61.400001,73.300001,388.100006,153.200002,214.600003,100.200002
2060,828792.612,828851.612,829007.012,829079.712,59.000001,72.700001,387.900006,155.400002,214.400003,100.800002
2061,829180.512,829227.512,829393.212,829462.812,47,69.600001,382.900005,165.700003,212.700003,100.600001
2062,829563.412,829618.112,829777.412,829849.112,54.700001,71.700001,379.500006,159.300003,214.000004,93.800001
2063,829942.912,829993.012,830142.812,830211.412,50.100001,68.600001,365.600006,149.800002,199.900003,97.100002
2064,830308.512,830353.512,830514.712,830586.312,45,71.600001,378.500005,161.200003,206.200003,100.700001
2065,830687.012,830722.412,830892.512,830965.512,35.400001,73.000001,382.100006,170.100002,205.500003,103.600002
2066,831069.112,831102.012,831288.012,831360.612,32.9,72.600001,391.200006,186.000003,218.900003,99.700002
2067,831460.312,831514.312,831675.212,831749.112,54.000001,73.900001,395.200006,160.900002,214.900003,106.400002
2068,831855.512,831889.112,832061.912,832135.012,33.6,73.100001,371.400005,172.800003,206.400003,91.900001
2069,832226.912,832276.412,832446.512,832515.112,49.500001,68.600001,385.400006,170.100002,219.600003,97.200002
2070,832612.312,832659.212,832825.812,832894.012,46.900001,68.200001,386.300006,166.600002,213.500003,104.600002
2071,832998.612,833055.512,833216.712,833290.012,56.9,73.300001,395.600006,161.200003,218.100003,104.200002
2072,833394.212,833429.812,833604.612,833680.312,35.6,75.700001,384.700005,174.800003,210.400003,98.600001
2073,833778.912,833813.312,834003.412,834074.712,34.400001,71.300001,394.100006,190.100003,224.500004,98.300001
2074,834173.012,834223.112,834403.012,834474.912,50.100001,71.900001,400.400006,179.900003,230.000004,98.500001
2075,834573.412,834623.512,834776.112,834847.512,50.100001,71.400001,370.600006,152.600002,202.700003,96.500002
2076,834944.012,834992.512,835142.012,835214.112,48.5,72.100001,363.300005,149.500003,198.000003,93.200001
2077,835307.312,835351.712,835519.512,835593.412,44.400001,73.900001,385.900006,167.800002,212.200003,99.800002
2078,835693.212,835734.712,835919.812,835997.712,41.5,77.900001,400.300006,185.100003,226.600003,95.800002
2079,836093.512,836160.812,836347.412,836420.712,67.300001,73.300001,428.000006,186.600003,253.900004,100.800001
2080,836521.512,836557.212,836760.712,836830.712,35.700001,70.000001,413.500006,203.500003,239.200004,104.300001
2081,836935.012,836968.612,837175.312,837248.312,33.600001,73.000001,414.600006,206.700003,240.300004,101.300001
2082,837349.612,837394.212,837584.912,837661.312,44.600001,76.400001,408.500007,190.700003,235.300004,96.800002
2083,837758.112,837814.012,837995.812,838071.512,55.9,75.700001,406.700006,181.800003,237.700003,93.300002
2084,838164.812,838218.212,838402.912,838476.112,53.4,73.200001,412.000006,184.700003,238.100003,100.700002
2085,838576.812,838618.212,838840.713,838915.413,41.4,74.700001,442.300006,222.500004,263.900004,103.700001
2086,839019.113,839062.913,839287.213,839360.213,43.800001,73.000001,443.500007,224.300003,268.100004,102.400002
2087,839462.613,839520.713,839694.313,839767.313,58.100001,73.000002,407.100006,173.600002,231.700003,102.400001
2088,839869.713,839905.813,840104.813,840180.013,36.100001,75.200001,409.500006,199.000003,235.100004,99.200001
2089,840279.213,840324.113,840519.813,840591.413,44.900001,71.600001,409.900006,195.700003,240.600004,97.700001
2090,840689.113,840742.413,840932.713,841004.113,53.300001,71.400001,409.700006,190.300003,243.600004,94.700001
2091,841098.813,841164.713,841328.013,841398.113,65.900001,70.100001,402.700006,163.300003,229.200004,103.400001
2092,841501.513,841536.813,841743.613,841814.713,35.300001,71.100001,423.900007,206.800003,242.100004,110.700002
2093,841925.413,841968.813,842177.813,842250.913,43.4,73.100002,429.600006,209.000003,252.400003,104.100001
2094,842355.013,842396.513,842608.313,842680.713,41.500001,72.400001,426.600006,211.800003,253.300004,100.900001
2095,842781.613,842825.913,843025.113,843096.613,44.300001,71.500001,418.300007,199.200003,243.500004,103.300002
2096,843199.913,843235.513,843435.113,843508.913,35.6,73.800001,406.400006,199.600003,235.200003,97.400002
2097,843606.313,843662.013,843851.713,843925.313,55.700001,73.600001,413.100006,189.700002,245.400003,94.100002
2098,844019.413,844070.213,844240.413,844309.613,50.800001,69.200001,390.000006,170.200002,221.000003,99.800002
2099,844409.413,844446.413,844648.213,844720.113,37,71.900001,415.400006,201.800003,238.800003,104.700002
2100,844824.813,844869.713,845056.213,845135.213,44.900001,79.000001,413.200006,186.500002,231.400003,102.800002
2101,845238.013,845300.013,845485.513,845556.913,62.000001,71.400001,420.500006,185.500003,247.500004,101.600001
2102,845658.513,845720.813,845901.213,845972.413,62.300001,71.200001,412.600006,180.400003,242.700004,98.700001
2103,846071.113,846113.713,846301.313,846370.413,42.600001,69.100001,405.800006,187.600003,230.200004,106.500001
2104,846476.913,846538.613,846711.413,846781.213,61.700001,69.800001,403.800007,172.800003,234.500004,99.500002
2105,846880.713,846928.913,847095.613,847166.613,48.2,71.000001,383.300005,166.700003,214.900003,97.400001
2106,847264.013,847308.613,847485.613,847555.113,44.600001,69.500001,395.900006,177.000003,221.600004,104.800001
2107,847659.913,847715.713,847897.013,847969.213,55.800001,72.200001,414.600006,181.300003,237.100004,105.300001
2108,848074.513,848142.913,848324.913,848398.513,68.400001,73.600001,426.900007,182.000003,250.400004,102.900002
2109,848501.413,848556.213,848718.313,848787.913,54.8,69.600001,390.700005,162.100003,216.900003,104.200001
2110,848892.113,848926.613,849114.613,849185.513,34.500001,70.900001,392.800006,188.000003,222.500004,99.400001
2111,849284.913,849334.613,849494.913,849568.313,49.700001,73.400002,378.200006,160.300002,210.000003,94.800001
2112,849663.113,849711.113,849877.813,849946.213,48.000001,68.400001,376.300006,166.700002,214.700003,93.200002
2113,850039.413,850100.113,850252.913,850323.713,60.7,70.800001,382.400005,152.800003,213.500003,98.100001
2114,850421.813,850470.813,850650.913,850724.513,49.000001,73.600001,401.900006,180.100003,229.100004,99.200001
2115,850823.713,850879.713,851053.113,851124.913,56.000001,71.800001,399.500006,173.400003,229.400004,98.300001
2116,851223.213,851293.413,851452.513,851526.513,70.200001,74.000001,403.300006,159.100003,229.300004,100.000001
2117,851626.513,851679.013,851855.313,851925.313,52.500001,70.000001,399.300006,176.300003,228.800004,100.500001
2118,852025.813,852061.413,852248.313,852321.713,35.600001,73.400002,394.100006,186.900002,222.500003,98.200001
2119,852419.913,852479.713,852626.113,852699.113,59.800001,73.000001,373.000006,146.400002,206.200003,93.800002
2120,852792.913,852863.813,853007.413,853081.513,70.900001,74.100001,388.000005,143.600002,214.500003,99.400001
2121,853180.913,853219.613,853411.213,853483.113,38.700001,71.900001,406.800006,191.600003,230.300004,104.600001
2122,853587.713,853627.113,853836.813,853908.813,39.400001,72.000001,428.000007,209.700003,249.100004,106.900002
2123,854015.713,854056.513,854241.813,854314.613,40.8,72.800001,398.500006,185.300003,226.100003,99.600002
2124,854414.213,854475.113,854608.813,854681.013,60.900001,72.200001,367.900005,133.700002,194.600003,101.100001
2125,854782.113,854843.513,855003.013,855080.613,61.400001,77.600001,392.400006,159.500003,220.900004,93.900001
2126,855174.513,855214.713,855405.913,855478.613,40.200001,72.700001,399.100006,191.200003,231.400004,95.000001
2127,855573.613,855621.413,855803.513,855873.813,47.800001,70.300002,395.300006,182.100002,229.900003,95.100001
2128,855968.913,856035.113,856184.113,856254.613,66.200001,70.500001,386.900006,149.000002,215.200003,101.200002
2129,856355.813,856394.113,856577.913,856651.213,38.3,73.300001,398.300006,183.800003,222.100003,102.900002
2130,856754.113,856792.513,856989.213,857063.013,38.4,73.800001,408.400006,196.700003,235.100003,99.500002
2131,857162.513,857225.513,857407.913,857479.913,63.000001,72.000001,426.000006,182.400002,245.400003,108.600002
2132,857588.513,857623.113,857818.713,857890.813,34.600001,72.100002,400.800006,195.600002,230.200003,98.500001
2133,857989.313,858042.913,858218.213,858289.713,53.600001,71.500002,398.200006,175.300002,228.900003,97.800001
2134,858387.513,858440.413,858613.813,858686.313,52.900001,72.500001,397.600006,173.400002,226.300003,98.800002
2135,858785.113,858837.613,859012.413,859081.313,52.500001,68.900001,389.900006,174.800002,227.300003,93.700002
2136,859175.013,859223.413,859374.413,859443.513,48.4,69.100001,363.700005,151.000003,199.400003,95.200001
2137,859538.713,859585.813,859765.713,859839.013,47.100001,73.300001,400.800006,179.900003,227.000004,100.500001
2138,859939.513,859973.713,860180.513,860251.413,34.200001,70.900001,416.300006,206.800003,241.000004,104.400001
2139,860355.813,860405.813,860587.113,860656.113,50.000001,69.000001,404.700006,181.300003,231.300004,104.400001
2140,860760.513,860825.713,860983.713,861055.913,65.200001,72.200001,397.800006,158.000003,223.200004,102.400001
2141,861158.313,861193.013,861373.413,861445.313,34.700001,71.900002,388.200006,180.400002,215.100003,101.200001
2142,861546.513,861605.113,861763.413,861834.213,58.600001,70.800001,390.800006,158.300002,216.900003,103.100002
2143,861937.313,861989.313,862151.813,862223.113,52.000001,71.300001,385.900006,162.500002,214.500003,100.100002
2144,862323.213,862370.713,862538.813,862607.813,47.5,69.000001,376.900005,168.100003,215.600003,92.300001
2145,862700.113,862773.513,862898.613,862966.813,73.400001,68.200001,362.000006,125.100002,198.500003,95.300002
2146,863062.113,863132.213,863263.513,863332.413,70.100001,68.900001,375.700005,131.300002,201.400003,105.400001
2147,863437.813,863471.713,863653.613,863723.113,33.900001,69.500001,389.800006,181.900002,215.800003,104.500002
2148,863827.613,863862.213,864050.013,864123.413,34.600001,73.400001,399.400006,187.800002,222.400003,103.600002
2149,864227.013,864285.613,864457.813,864529.313,58.600001,71.500001,408.100006,172.200002,230.800003,105.800002
2150,864635.113,864685.813,864841.713,864911.913,50.700001,70.200001,380.800006,155.900002,206.600003,104.000002
2151,865015.913,865048.513,865218.913,865289.613,32.6,70.700001,374.600005,170.400003,203.000003,100.900001
2152,865390.513,865449.913,865600.313,865673.613,59.400001,73.300002,382.100006,150.400002,209.800003,99.000001
2153,865772.613,865818.613,865985.113,866054.613,46.000001,69.500001,376.000006,166.500002,212.500003,94.000002
2154,866148.613,866195.413,866359.513,866429.513,46.8,70.000001,386.800005,164.100003,210.900003,105.900001
2155,866535.413,866571.613,866754.713,866826.213,36.200001,71.500001,396.700006,183.100003,219.300004,105.900001
2156,866932.113,866986.713,867154.513,867227.113,54.600001,72.600001,399.400006,167.800003,222.400004,104.400001
2157,867331.513,867365.813,867546.813,867618.813,34.300001,72.000002,395.100006,181.000002,215.300003,107.800001
2158,867726.613,867763.013,867951.913,868020.513,36.400001,68.600002,400.500006,188.900002,225.300003,106.600001
2159,868127.113,868179.013,868339.113,868407.713,51.900001,68.600001,385.500006,160.100002,212.000003,104.900002
2160,868512.613,868563.413,868708.613,868779.913,50.800001,71.300001,368.500005,145.200002,196.000003,101.200001
2161,868881.113,868928.513,869066.913,869134.513,47.400001,67.600001,353.500006,138.400002,185.800003,100.100002
2162,869234.613,869285.513,869443.713,869514.913,50.9,71.200001,382.800005,158.200003,209.100003,102.500001
2163,869617.413,869667.713,869846.013,869918.113,50.300001,72.100001,406.400006,178.300003,228.600004,105.700001
2164,870023.813,870065.413,870253.713,870326.213,41.600001,72.500001,403.600006,188.300003,229.900004,101.200001
2165,870427.413,870480.813,870643.613,870712.413,53.400001,68.800001,390.700006,162.800003,216.200004,105.700001
2166,870818.113,870871.913,871042.213,871111.713,53.800001,69.500001,399.600006,170.300003,224.100004,106.000001
2167,871217.713,871275.913,871434.713,871505.513,58.200001,70.800001,384.600006,158.800002,217.000003,96.800002
2168,871602.313,871654.213,871808.113,871880.313,51.900001,72.200001,373.500005,153.900002,205.800003,95.500001
2169,871975.813,872028.413,872163.313,872234.013,52.600001,70.700001,347.000006,134.900002,187.500003,88.800002
2170,872322.813,872367.113,872530.413,872600.713,44.3,70.300001,373.300005,163.300003,207.600003,95.400001
2171,872696.113,872747.013,872922.013,872993.913,50.900001,71.900001,401.500006,175.000003,225.900004,103.700001
2172,873097.613,873158.913,873327.813,873399.113,61.300001,71.300001,405.700006,168.900003,230.200004,104.200001
2173,873503.313,873539.913,873727.813,873799.313,36.600001,71.500001,401.600006,187.900003,224.500004,105.600001
2174,873904.913,873969.913,874134.813,874207.413,65.000001,72.600001,407.100006,164.900003,229.900004,104.600001
2175,874312.013,874352.113,874545.513,874619.413,40.100001,73.900001,403.600006,193.400003,233.500004,96.200001
2176,874715.613,874781.413,874939.513,875011.613,65.800001,72.100001,400.100006,158.100003,223.900004,104.100001
2177,875115.713,875154.513,875347.313,875418.913,38.800001,71.600001,397.400006,192.800003,231.600004,94.200001
2178,875513.113,875563.513,875732.913,875803.413,50.400001,70.500001,387.500006,169.400002,219.800003,97.200002
2179,875900.613,875954.113,876137.313,876211.313,53.500001,74.000002,416.200006,183.200002,236.700003,105.500001
2180,876316.813,876354.913,876561.213,876634.613,38.100001,73.400001,421.600006,206.300003,244.400004,103.800001
2181,876738.413,876784.913,876980.913,877055.313,46.500001,74.400001,418.300007,196.000003,242.500004,101.400002
2182,877156.713,877197.813,877397.413,877469.113,41.1,71.700001,414.200006,199.600003,240.700003,101.800002
2183,877570.913,877609.513,877836.613,877909.913,38.6,73.300001,438.500006,227.100004,265.700004,99.500001
2184,878009.413,878046.213,878258.013,878330.913,36.800001,72.900001,417.200007,211.800003,248.600004,95.700002
2185,878426.613,878478.113,878657.513,878727.113,51.5,69.600001,398.900006,179.400003,230.900003,98.400002
2186,878825.513,878862.713,879079.013,879150.013,37.2,71.000001,427.800006,216.300003,253.500003,103.300002
2187,879253.313,879298.513,879520.913,879594.013,45.200001,73.100001,447.300007,222.400003,267.600004,106.600002
2188,879700.613,879730.813,879938.413,880010.613,30.2,72.200001,410.300006,207.600003,237.800003,100.300002
2189,880110.913,880167.413,880356.413,880429.113,56.500001,72.700001,421.700006,189.000002,245.500003,103.500002
2190,880532.613,880591.313,880783.713,880853.913,58.700001,70.200001,421.700006,192.400003,251.100004,100.400001
2191,880954.313,880988.913,881187.513,881257.713,34.600001,70.200001,399.900006,198.600003,233.200004,96.500001
2192,881354.213,881407.813,881573.413,881642.513,53.600001,69.100001,390.700006,165.600002,219.200003,102.400002
2193,881744.913,881782.213,881982.413,882051.113,37.300001,68.700001,413.000006,200.200003,237.500004,106.800001
2194,882157.913,882208.213,882404.313,882476.813,50.300001,72.500001,428.400007,196.100003,246.400004,109.500002
2195,883024.313,883084.613,883277.113,883347.213,60.300001,70.100001,429.400006,192.500003,252.800004,106.500001
2196,883453.713,883490.113,883679.813,883749.613,36.400001,69.800001,398.500006,189.700003,226.100004,102.600001
2197,883852.213,883907.713,884088.613,884159.113,55.500001,70.500001,407.000006,180.900003,236.400004,100.100001
2198,884259.213,884299.613,884477.613,884549.513,40.400001,71.900001,388.000006,178.000003,218.400004,97.700001
2199,884647.213,884697.713,884901.913,884971.813,50.500001,69.900001,433.400007,204.200003,254.700004,108.800002
2200,885080.613,885120.313,885302.513,885374.913,39.7,72.400001,399.600006,182.200003,221.900003,105.300002
2201,885480.213,885532.913,885711.813,885781.313,52.7,69.500001,410.900006,178.900003,231.600003,109.800002
2202,885891.113,885929.413,886119.013,886193.813,38.3,74.800001,405.800006,189.600003,227.900003,103.100002
2203,886296.913,886357.113,886539.313,886612.013,60.200001,72.700002,415.500006,182.200002,242.400003,100.400001
2204,886712.413,886765.213,886934.113,887005.413,52.800001,71.300001,390.200006,168.900002,221.700003,97.200002
2205,887102.613,887151.413,887332.913,887405.413,48.800001,72.500001,404.000006,181.500002,230.300003,101.200002
2206,887506.613,887544.813,887753.413,887825.013,38.2,71.600001,427.600006,208.600004,246.800004,109.200001
2207,887934.213,887999.513,888181.113,888253.113,65.300001,72.000001,421.600007,181.600003,246.900004,102.700002
2208,888355.813,888411.513,888588.613,888660.913,55.7,72.300001,414.200006,177.100003,232.800003,109.100002
2209,888770.013,888812.213,888990.913,889063.713,42.2,72.800001,397.800006,178.700003,220.900003,104.100002
2210,889167.813,889226.613,889388.913,889460.113,58.800001,71.200001,389.400005,162.300002,221.100003,97.100001
2211,889557.213,889622.713,889772.613,889844.113,65.500001,71.500001,381.700006,149.900003,215.400004,94.800001
2212,889938.913,889994.113,890170.413,890243.013,55.200001,72.600001,404.600006,176.300003,231.500004,100.500001
2213,890343.513,890388.313,890592.313,890663.013,44.800001,70.700001,434.700007,204.000003,248.800004,115.200002
2214,890778.213,890824.613,891015.113,891085.713,46.4,70.600001,413.600006,190.500003,236.900003,106.100002
2215,891191.813,891240.513,891424.513,891498.813,48.700001,74.300001,411.200006,184.000002,232.700003,104.200002
2216,891603.013,891646.213,891833.913,891906.513,43.200001,72.600001,406.100006,187.700002,230.900003,102.600002
2217,892009.113,892051.013,892241.513,892316.013,41.900001,74.500002,407.500006,190.500002,232.400003,100.600001
2218,892416.613,892473.213,892646.513,892717.213,56.600001,70.700002,402.800006,173.300002,229.900003,102.200001
2219,892819.413,892872.113,893054.713,893127.113,52.700001,72.400001,416.100006,182.600003,235.300004,108.400001
2220,893235.513,893283.913,893463.313,893535.913,48.400001,72.600001,409.200006,179.400003,227.800004,108.800001
2221,893644.713,893681.713,893872.713,893947.013,37.000001,74.300001,408.800006,191.000003,228.000004,106.500001
2222,894053.513,894090.513,894285.113,894358.813,37.000001,73.700001,410.600007,194.600003,231.600004,105.300002
2223,894464.113,894507.813,894696.813,894772.013,43.7,75.200001,411.500006,189.000003,232.700003,103.600002
2224,894875.613,894913.113,895092.913,895165.613,37.5,72.700001,389.000005,179.800003,217.300003,99.000001
2225,895264.613,895324.913,895497.113,895571.313,60.300001,74.200001,397.700006,172.200003,232.500004,91.000001
2226,895662.313,895708.113,895874.713,895945.913,45.800001,71.200001,386.800006,166.600003,212.400004,103.200001
2227,896049.113,896091.713,896286.213,896358.713,42.600001,72.500001,415.900006,194.500003,237.100004,106.300001
2228,896465.013,896511.013,896717.513,896791.813,46.000001,74.300001,430.400007,206.500003,252.500004,103.600002
2229,896895.413,896938.313,897172.413,897244.713,42.9,72.300001,452.400007,234.100004,277.000004,103.100002
2230,897347.813,897401.913,897603.813,897674.713,54.1,70.900001,431.700006,201.900003,256.000003,104.800002
2231,897779.513,897824.713,898019.513,898090.513,45.200001,71.000001,412.300006,194.800003,240.000004,101.300001
2232,898191.813,898247.513,898427.113,898500.813,55.700001,73.700001,404.800006,179.600003,235.300004,95.800001
2233,898596.613,898663.913,898813.013,898885.813,67.300001,72.800001,386.700006,149.100002,216.400003,97.500002
2234,898983.313,899015.813,899239.513,899311.413,32.5,71.900001,431.300006,223.700004,256.200004,103.200001
2235,899414.613,899460.613,899673.113,899746.913,46.000001,73.800001,440.500007,212.500003,258.500004,108.200002
2236,899855.113,899901.813,900112.613,900184.913,46.700001,72.300001,434.200006,210.800003,257.500004,104.400001
2237,900289.313,900326.413,900542.813,900615.013,37.100001,72.200001,424.500007,216.400003,253.500004,98.800002
2238,900713.813,900750.513,900963.013,901034.213,36.7,71.200001,419.000006,212.500003,249.200003,98.600002
2239,901132.813,901187.413,901374.213,901447.013,54.600001,72.800001,415.300006,186.800003,241.400004,101.100001
2240,901548.113,901603.513,901773.613,901844.313,55.400001,70.700002,406.900006,170.100002,225.500003,110.700001
2241,901955.013,901995.713,902191.513,902263.513,40.700001,72.000001,418.700006,195.800003,236.500004,110.200001
2242,902373.713,902407.313,902597.113,902670.513,33.600001,73.400001,404.000006,189.800003,223.400004,107.200001
2243,902777.713,902813.713,903007.613,903081.313,36.000001,73.700001,404.600006,193.900003,229.900004,101.000001
2244,903182.313,903244.013,903426.113,903497.213,61.700001,71.100001,426.800007,182.100003,243.800004,111.900002
2245,903609.113,903650.713,903832.613,903904.713,41.6,72.100001,402.600006,181.900003,223.500003,107.000002
2246,904011.713,904073.313,904237.013,904312.413,61.600001,75.400001,393.700006,163.700002,225.300003,93.000002
2247,904405.413,904453.513,904623.113,904694.413,48.1,71.300001,387.200005,169.600003,217.700003,98.200001
2248,904792.613,904849.513,905031.913,905104.813,56.900001,72.900001,420.500007,182.400003,239.300004,108.300002
2249,905213.113,905255.413,905471.313,905545.113,42.3,73.800001,438.900006,215.900004,258.200004,106.900001
2250,905652.013,905692.013,905916.013,905988.414,40.000001,72.400001,445.400007,224.000003,264.000004,109.000002
2251,906097.414,906155.014,906350.314,906422.514,57.600001,72.200001,426.800006,195.300003,252.900004,101.700001
2252,906524.214,906578.014,906773.814,906845.914,53.800001,72.100001,422.600007,195.800003,249.600004,100.900002
2253,906946.814,907014.514,907183.114,907254.414,67.700001,71.300001,402.900006,168.600002,236.300003,95.300002
2254,907349.714,907404.114,907556.214,907627.314,54.4,71.100001,376.100005,152.100003,206.500003,98.500001
2255,907725.814,907773.514,907966.614,908040.214,47.700001,73.600001,418.800006,193.100003,240.800004,104.400001
2256,908144.614,908208.314,908399.014,908471.514,63.700001,72.500001,435.700007,190.700003,254.400004,108.800002
2257,908580.314,908615.314,908816.914,908891.714,35,74.800002,416.500006,201.600003,236.600003,105.100001
2258,908996.814,909033.914,909253.914,909326.614,37.100001,72.700001,430.600007,220.000003,257.100004,100.800002
2259,909427.414,909492.714,909677.014,909752.514,65.3,75.500001,422.000006,184.300003,249.600003,96.900002
2260,909849.414,909906.014,910090.114,910161.014,56.600001,70.900001,414.700006,184.100002,240.700003,103.100002
2261,910264.114,910318.514,910520.214,910597.414,54.400001,77.200001,436.400006,201.700003,256.100004,103.100001
2262,910700.514,910739.814,910952.314,911029.814,39.300001,77.500001,437.700007,212.500003,251.800004,108.400002
2263,911138.214,911154.214,911389.314,911460.014,16,70.700001,429.500006,235.100004,251.100004,107.700001
2264,911567.714,911607.814,911809.514,911884.214,40.100001,74.700001,417.100007,201.700003,241.800004,100.600002
2265,911984.814,912055.414,912236.614,912307.614,70.600001,71.000001,425.900006,181.200002,251.800003,103.100002
2266,912410.714,912464.614,912651.814,912723.114,53.900001,71.300001,406.900006,187.200003,241.100004,94.500001
2267,912817.614,912862.414,913056.114,913128.014,44.800001,71.900001,412.100006,193.700003,238.500004,101.700001
2268,913229.714,913272.414,913486.614,913559.414,42.700001,72.800001,430.600007,214.200003,256.900004,100.900002
2269,913660.314,913697.714,913917.414,913995.614,37.4,78.200002,435.200006,219.700003,257.100003,99.900001
2270,914095.514,914153.014,914322.314,914394.414,57.500001,72.100002,402.100006,169.300002,226.800003,103.200001
2271,914497.614,914559.914,914743.214,914816.914,62.300001,73.700001,417.500006,183.300003,245.600004,98.200001
2272,914915.114,914972.414,915154.214,915226.014,57.300001,71.800001,409.400006,181.800003,239.100004,98.500001
2273,915324.514,915379.714,915552.614,915626.614,55.200001,74.000001,401.400006,172.900003,228.100004,99.300001
2274,915725.914,915763.114,915989.914,916063.514,37.200001,73.600001,444.200007,226.800003,264.000004,106.600002
2275,916170.114,916210.514,916439.814,916511.014,40.400001,71.200001,445.200007,229.300003,269.700004,104.300002
2276,916615.314,916673.814,916877.714,916950.114,58.500001,72.400001,442.700006,203.900003,262.400004,107.900001
2277,917058.014,917095.914,917304.314,917375.314,37.900001,71.000001,421.500007,208.400003,246.300004,104.200002
2278,917479.514,917511.614,917711.314,917783.114,32.1,71.800001,406.800006,199.700003,231.800003,103.200002
2279,917886.314,917926.614,918126.814,918198.414,40.3,71.600001,408.300006,200.200003,240.500003,96.200002
2280,918294.614,918345.214,918512.614,918583.514,50.6,70.900001,386.000005,167.400003,218.000003,97.100001
2281,918680.614,918733.114,918927.114,918999.914,52.500001,72.800001,425.300007,194.000003,246.500004,106.000002
2282,919105.914,919145.314,919358.014,919433.214,39.4,75.200001,430.000006,212.700004,252.100004,102.700001
2283,919535.914,919579.014,919794.114,919868.014,43.100001,73.900001,437.600007,215.100003,258.200004,105.500002
2284,919973.514,920014.614,920221.514,920293.914,41.1,72.400001,426.200006,206.900003,248.000003,105.800002
2285,920399.714,920460.914,920636.114,920710.914,61.200001,74.800001,405.600006,175.200003,236.400004,94.400001
2286,920805.314,920858.414,921026.914,921100.814,53.100001,73.900001,392.500006,168.500002,221.600003,97.000002
2287,921197.814,921244.914,921419.514,921492.814,47.100001,73.300001,391.100006,174.600002,221.700003,96.100002
2288,921588.914,921657.114,921836.614,921908.214,68.200001,71.600002,421.000006,179.500002,247.700003,101.700001
2289,922009.914,922050.714,922267.814,922340.514,40.800001,72.700001,437.900007,217.100003,257.900004,107.300002
2290,922447.814,922492.414,922691.614,922761.214,44.6,69.600001,418.500006,199.200003,243.800003,105.100002
2291,922866.314,922925.714,923104.314,923176.814,59.400001,72.500001,410.200006,178.600002,238.000003,99.700002
2292,923276.514,923333.514,923516.214,923590.514,57.000001,74.300002,410.500006,182.700002,239.700003,96.500001
2293,923687.014,923736.614,923925.514,923996.214,49.600001,70.700001,407.700006,188.900003,238.500004,98.500001
2294,924094.714,924152.514,924310.214,924379.314,57.800001,69.100001,385.600006,157.700002,215.500003,101.000002
2295,924480.314,924535.314,924690.114,924762.414,55.000001,72.300001,378.900005,154.800002,209.800003,96.800001
2296,924859.214,924909.814,925082.214,925159.014,50.600001,76.800001,395.100006,172.400003,223.000004,95.300001
2297,925254.314,925303.914,925485.014,925555.914,49.600001,70.900001,401.900006,181.100003,230.700004,100.300001
2298,925656.214,925712.114,925893.314,925965.414,55.900001,72.100001,407.100006,181.200003,237.100004,97.900001
2299,926063.314,926113.114,926284.114,926355.114,49.800001,71.000001,396.100006,171.000003,220.800004,104.300001
2300,926459.414,926493.014,926670.214,926741.714,33.600001,71.500002,380.900006,177.200002,210.800003,98.600001
2301,926840.314,926887.614,927048.914,927120.214,47.300001,71.300001,373.000006,161.300002,208.600003,93.100002
2302,927213.314,927257.614,927412.314,927481.714,44.3,69.400001,366.100005,154.700003,199.000003,97.700001
2303,927579.414,927634.914,927794.314,927867.614,55.500001,73.300001,390.400006,159.400002,214.900003,102.200002
2304,927969.814,928017.714,928182.414,928257.914,47.900001,75.500001,384.000006,164.700002,212.600003,95.900002
2305,928353.814,928421.114,928578.214,928650.014,67.300001,71.800001,399.000005,157.100002,224.400003,102.800001
2306,928752.814,928811.414,928974.214,929044.314,58.600001,70.100001,393.500006,162.800003,221.400004,102.000001
2307,929146.314,929197.214,929351.614,929425.114,50.900001,73.500002,375.000006,154.400002,205.300003,96.200001
2308,929521.314,929575.314,929730.514,929801.614,54.000001,71.100001,381.400006,155.200002,209.200003,101.100002
2309,929902.714,929951.914,930107.014,930178.614,49.2,71.600001,373.800005,155.100003,204.300003,97.900001
2310,930276.514,930326.014,930470.114,930538.614,49.500001,68.500001,358.100006,144.100002,193.600003,96.000002
2311,930634.614,930702.314,930838.114,930909.114,67.700001,71.000001,371.300005,135.800002,203.500003,96.800001
2312,931005.914,931051.914,931219.314,931296.214,46.000001,76.900001,388.600006,167.400002,213.400003,98.300002
2313,931394.514,931453.814,931619.814,931690.814,59.300001,71.000001,397.100006,166.000002,225.300003,100.800002
2314,931791.614,931850.114,932014.814,932086.814,58.500001,72.000001,394.700006,164.700002,223.200003,99.500002
2315,932186.314,932224.214,932393.914,932467.114,37.9,73.200001,379.100005,169.700003,207.600003,98.300001
2316,932565.414,932622.014,932787.014,932858.814,56.600001,71.800001,390.900006,165.000003,221.600004,97.500001
2317,932956.314,933020.114,933179.714,933251.614,63.800001,71.900002,395.800006,159.600002,223.400003,100.500001
2318,933352.114,933384.014,933562.714,933632.314,31.900001,69.600001,376.300006,178.700002,210.600003,96.100002
2319,933728.414,933775.914,933937.014,934006.714,47.5,69.700001,375.400005,161.100003,208.600003,97.100001
2320,934103.814,934153.014,934316.514,934389.414,49.200001,72.900001,385.700006,163.500002,212.700003,100.100002
2321,934489.514,934525.814,934716.414,934791.314,36.300001,74.900001,403.100006,190.600002,226.900003,101.300002
2322,934892.614,934927.714,935132.214,935204.714,35.100001,72.500001,415.400006,204.500003,239.600004,103.300001
2323,935308.014,935343.414,935540.214,935611.214,35.400001,71.000001,406.800006,196.800003,232.200004,103.600001
2324,935714.814,935771.814,935945.014,936017.514,57.000001,72.500001,402.300006,173.200003,230.200004,99.600001
2325,936117.114,936166.314,936349.314,936419.914,49.200001,70.600001,401.600006,183.000003,232.200004,98.800001
2326,936518.714,936580.114,936753.314,936825.214,61.400001,71.900001,404.700006,173.200003,234.600004,98.200001
2327,936923.414,936969.914,937132.414,937204.714,46.500001,72.300001,379.200006,162.500002,209.000003,97.900002
2328,937302.614,937352.314,937527.514,937599.714,49.700001,72.200001,404.100006,175.200002,224.900003,107.000002
2329,937706.714,937747.514,937939.014,938015.414,40.800001,76.400002,414.100006,191.500002,232.300003,105.400001
2330,938120.814,938163.514,938368.914,938444.714,42.700001,75.800001,427.300006,205.400003,248.100004,103.400001
2331,938548.114,938606.114,938793.314,938864.914,58.000001,71.600001,419.300007,187.200003,245.200004,102.500002
2332,938967.414,939022.514,939207.014,939279.214,55.100001,72.200001,418.100006,184.500002,239.600003,106.300002
2333,939385.514,939426.614,939604.614,939677.014,41.100001,72.400001,392.000006,178.000002,219.100003,100.500002
2334,939777.514,939824.714,939997.714,940070.614,47.2,72.900001,391.000006,173.000003,220.200003,97.900002
2335,940168.514,940218.514,940407.414,940480.814,50,73.400001,416.800006,188.900003,238.900003,104.500002
2336,940585.314,940620.014,940831.514,940903.314,34.7,71.800002,424.100006,211.500003,246.200003,106.100001
2337,941009.414,941069.114,941245.714,941318.914,59.700001,73.200001,418.700006,176.600003,236.300004,109.200001
2338,941428.114,941461.414,941646.914,941718.514,33.300001,71.600001,392.500006,185.500003,218.800004,102.100001
2339,941820.614,941854.714,942040.814,942111.914,34.100001,71.100001,395.100006,186.100003,220.200004,103.800001
2340,942215.714,942270.014,942453.514,942523.114,54.300001,69.600001,413.600006,183.500003,237.800004,106.200001
2341,942629.314,942696.114,942856.914,942926.114,66.800001,69.200001,392.600006,160.800003,227.600004,95.800001
2342,943021.914,943093.414,943230.214,943299.214,71.500001,69.000001,381.400006,136.800002,208.300003,104.100002
2343,943403.314,943466.114,943633.814,943705.714,62.800001,71.900001,411.000006,167.700002,230.500003,108.600002
2344,943814.314,943850.314,944047.414,944121.014,36,73.600001,412.800006,197.100003,233.100003,106.100002
2345,944227.114,944266.914,944466.014,944540.514,39.800001,74.500001,420.200006,199.100003,238.900004,106.800001
2346,944647.314,944686.914,944865.214,944939.514,39.600001,74.300001,392.700006,178.300003,217.900004,100.500001
2347,945040.014,945101.014,945272.914,945344.714,61.000001,71.800001,404.000006,171.900003,232.900004,99.300001
2348,945444.014,945495.914,945685.314,945757.714,51.900001,72.400001,409.200006,189.400003,241.300004,95.500001
2349,945853.214,945911.814,946083.314,946155.514,58.600001,72.200001,404.300006,171.500003,230.100004,102.000001
2350,946257.514,946312.914,946490.514,946563.914,55.400001,73.400001,416.400007,177.600003,233.000004,110.000002
2351,946673.914,946710.514,946909.514,946983.114,36.6,73.600001,416.800006,199.000003,235.600003,107.600002
2352,947090.714,947127.414,947326.714,947398.714,36.7,72.000001,415.000006,199.300003,236.000003,107.000002
2353,947505.714,947545.914,947746.014,947818.514,40.200001,72.500001,417.600006,200.100003,240.300004,104.800001
2354,947923.314,947966.314,948162.714,948236.714,43.000001,74.000001,409.800006,196.400003,239.400004,96.400001
2355,948333.114,948373.114,948555.014,948626.914,40.000001,71.900001,389.900006,181.900003,221.900004,96.100001
2356,948723.014,948790.614,948959.414,949034.314,67.600001,74.900001,417.200006,168.800003,236.400004,105.900001
2357,949140.214,949174.714,949377.314,949450.314,34.500001,73.000001,422.300007,202.600003,237.100004,112.200002
2358,949562.514,949626.314,949799.014,949871.514,63.800001,72.500001,414.100006,172.700002,236.500003,105.100002
2359,949976.614,950011.714,950208.814,950279.314,35.1,70.500001,408.900006,197.100003,232.200003,106.200002
2360,950385.514,950426.714,950624.414,950695.314,41.2,70.900001,408.700006,197.700003,238.900003,98.900002
2361,950794.214,950837.614,951042.614,951114.314,43.400001,71.700001,422.100006,205.000003,248.400004,102.000001
2362,951216.314,951266.214,951442.114,951512.614,49.900001,70.500001,399.800006,175.900003,225.800004,103.500001
2363,951616.114,951668.914,951845.814,951917.614,52.800001,71.800001,409.400006,176.900003,229.700004,107.900001
2364,952025.514,952067.714,952271.214,952345.314,42.200001,74.100001,425.500007,203.500003,245.700004,105.700002
2365,952451.014,952488.114,952703.614,952776.214,37.1,72.600001,429.300006,215.500003,252.600003,104.100002
2366,952880.314,952918.814,953118.314,953193.314,38.500001,75.000001,410.600006,199.500003,238.000004,97.600001
2367,953290.914,953344.614,953530.614,953600.614,53.700001,70.000001,413.700006,186.000003,239.700004,104.000001
2368,953704.614,953764.414,953941.214,954012.914,59.800001,71.700001,405.100006,176.800003,236.600004,96.800001
2369,954109.714,954183.514,954332.914,954406.314,73.800001,73.400001,400.500006,149.400003,223.200004,103.900001
2370,954510.214,954552.314,954765.414,954842.014,42.100001,76.600001,434.500007,213.100003,255.200004,102.700002
2371,954944.714,954986.914,955193.714,955268.614,42.2,74.900002,428.200006,206.800003,249.000003,104.300001
2372,955372.914,955408.614,955630.714,955702.614,35.700001,71.900001,435.000007,222.100003,257.800004,105.300002
2373,955807.914,955842.314,956058.514,956130.314,34.4,71.800001,424.400006,216.200003,250.600003,102.000002
2374,956232.314,956288.114,956475.214,956551.014,55.800001,75.800001,422.300006,187.100003,242.900004,103.600001
2375,956654.614,956691.914,956890.914,956962.214,37.300001,71.300001,412.600006,199.000003,236.300004,105.000001
2376,957067.214,957105.414,957306.614,957377.514,38.200001,70.900001,412.700007,201.200003,239.400004,102.400002
2377,957479.914,957514.414,957735.714,957811.014,34.5,75.300001,436.300006,221.300003,255.800003,105.200002
2378,957916.214,957961.414,958195.114,958269.414,45.200001,74.300001,461.500007,233.700003,278.900004,108.300002
2379,958377.714,958435.014,958668.514,958744.214,57.300001,75.700001,481.700007,233.500003,290.800004,115.200002
2380,958859.414,958879.514,959132.514,959204.914,20.1,72.400001,449.500007,253.000004,273.100004,104.000002
2381,959308.914,959350.814,959575.614,959647.614,41.9,72.000001,443.300006,224.800004,266.700004,104.600001
2382,959752.214,959793.714,960007.914,960080.714,41.500001,72.800001,429.400007,214.200003,255.700004,100.900002
2383,960181.614,960238.514,960441.414,960513.614,56.900001,72.200001,431.800006,202.900003,259.800004,99.800001
2384,960613.414,960664.714,960861.914,960937.114,51.300001,75.200001,431.600007,197.200003,248.500004,107.900002
2385,961045.014,961088.114,961310.214,961383.214,43.1,73.000001,450.400006,222.100004,265.200004,112.200001
2386,961495.414,961526.714,961770.014,961845.714,31.300001,75.700002,457.200007,243.300003,274.600004,106.900001
2387,961952.614,961997.414,962217.914,962290.014,44.800001,72.100001,446.000007,220.500003,265.300004,108.600002
2388,962398.614,962441.214,962654.414,962727.114,42.6,72.700001,431.300006,213.200004,255.800004,102.800001
2389,962829.914,962893.614,963063.314,963137.514,63.700001,74.200001,403.800006,169.700003,233.400004,96.200001
2390,963233.714,963285.114,963454.914,963526.714,51.400001,71.800001,396.700006,169.800003,221.200004,103.700001
2391,963630.414,963664.614,963875.814,963948.214,34.200001,72.400001,423.500007,211.200003,245.400004,105.700002
2392,964053.914,964096.214,964290.314,964363.114,42.3,72.800001,418.000006,194.100003,236.400003,108.800002
2393,964471.914,964526.514,964723.714,964798.714,54.600001,75.000001,434.100006,197.200003,251.800004,107.300001
2394,964906.014,964944.214,965147.914,965221.414,38.200001,73.500001,417.200006,203.700003,241.900004,101.800001
2395,965323.214,965362.414,965575.714,965651.314,39.200001,75.600001,422.200007,213.300003,252.500004,94.100002
2396,965745.414,965804.714,965973.714,966046.914,59.300001,73.200001,397.700006,169.000002,228.300003,96.200002
2397,966143.114,966197.014,966380.314,966454.414,53.9,74.100001,418.500006,183.300003,237.200003,107.200002
2398,966561.614,966612.214,966820.914,966893.614,50.600001,72.700001,439.200006,208.700003,259.300004,107.200001
